# Supplementary material for: Design of protein-binding proteins from the target structure alone
Source: Nature. 2022 Mar 24;605(7910):551–60. doi: 10.1038/s41586-022-04654-9 (PMC9117152; doi:10.1038/s41586-022-04654-9)
Supplement: Supplementary file 4 — Supplementary Data 1 Experimental data and analysis. This file contains all the experimental results and the analysis protocols. [file 41586_2022_4654_MOESM4_ESM.gz › supplemental_files/ngs_analysis/affinities/Tie2_ssm.sc]

kd_lb kd_ub low_conf avid_doesnt_agree avid_lb avid_ub lowest_conc highest_conc binder_4000_nm binder_400_nm target description
11689.656913992434 123585.45233969252 False False NaN NaN 40.0 3000.0 False False Tie2_ssm MINUS5_Motif001_bcov_4helix_07025_0001_0001_0002__1__A
5067.64713886563 inf False False NaN NaN 40.0 3000.0 False False Tie2_ssm MINUS5_Motif001_bcov_4helix_07025_0001_0001_0002__1__C
12784.80560956645 123585.45233969252 False False NaN NaN 40.0 3000.0 False False Tie2_ssm MINUS5_Motif001_bcov_4helix_07025_0001_0001_0002__1__E
6122.269866153114 91690.87939590633 False False NaN NaN 40.0 3000.0 False False Tie2_ssm MINUS5_Motif001_bcov_4helix_07025_0001_0001_0002__1__D
11924.619017963678 156920.7308901972 False False NaN NaN 40.0 3000.0 False False Tie2_ssm MINUS5_Motif001_bcov_4helix_07025_0001_0001_0002__1__G
15445.438086597907 142058.29059578382 False False NaN NaN 40.0 3000.0 False False Tie2_ssm MINUS5_Motif001_bcov_4helix_07025_0001_0001_0002__1__F
5710.35163995045 68027.56477587808 False False NaN NaN 40.0 3000.0 False False Tie2_ssm MINUS5_Motif001_bcov_4helix_07025_0001_0001_0002__1__I
7323.137645871595 106450.26446922186 False False NaN NaN 40.0 3000.0 False False Tie2_ssm MINUS5_Motif001_bcov_4helix_07025_0001_0001_0002__1__H
8847.148135307452 80565.34641958177 False False NaN NaN 40.0 3000.0 False False Tie2_ssm MINUS5_Motif001_bcov_4helix_07025_0001_0001_0002__1__K
5710.35163995045 41777.034538104 False False NaN NaN 40.0 3000.0 False False Tie2_ssm MINUS5_Motif001_bcov_4helix_07025_0001_0001_0002__1__M
10271.264328651518 108589.91478505317 False False NaN NaN 40.0 3000.0 False False Tie2_ssm MINUS5_Motif001_bcov_4helix_07025_0001_0001_0002__1__L
9298.441604931604 135163.58914195682 False False NaN NaN 40.0 3000.0 False False Tie2_ssm MINUS5_Motif001_bcov_4helix_07025_0001_0001_0002__1__N
10903.154057012845 127330.21513103758 False False NaN NaN 40.0 3000.0 False False Tie2_ssm MINUS5_Motif001_bcov_4helix_07025_0001_0001_0002__1__Q
11573.917736626165 195321.72246273488 False False NaN NaN 40.0 3000.0 False False Tie2_ssm MINUS5_Motif001_bcov_4helix_07025_0001_0001_0002__1__S
14991.190037278331 152305.71540763055 False False NaN NaN 40.0 3000.0 False False Tie2_ssm MINUS5_Motif001_bcov_4helix_07025_0001_0001_0002__1__R
18475.021778158756 153828.77256170695 False False NaN NaN 40.0 3000.0 False False Tie2_ssm MINUS5_Motif001_bcov_4helix_07025_0001_0001_0002__1__T
5710.35163995045 31934.529138981336 False False NaN NaN 40.0 3000.0 False False Tie2_ssm MINUS5_Motif001_bcov_4helix_07025_0001_0001_0002__1__W
8417.757883919056 108589.91478505317 False False NaN NaN 40.0 3000.0 False False Tie2_ssm MINUS5_Motif001_bcov_4helix_07025_0001_0001_0002__1__V
6563.901958642215 97331.7161050805 False False NaN NaN 40.0 3000.0 False False Tie2_ssm MINUS5_Motif001_bcov_4helix_07025_0001_0001_0002__1__Y
12285.946898826998 101283.77407912845 False False NaN NaN 40.0 3000.0 False False Tie2_ssm MINUS5_Motif001_bcov_4helix_07025_0001_0001_0002__2__A
5653.813504901432 36344.47302687574 False False NaN NaN 40.0 3000.0 False False Tie2_ssm MINUS5_Motif001_bcov_4helix_07025_0001_0001_0002__2__C
13707.042063832196 131188.4479797232 False False NaN NaN 40.0 3000.0 False False Tie2_ssm MINUS5_Motif001_bcov_4helix_07025_0001_0001_0002__2__D
229030.08064951646 inf False False NaN NaN 40.0 3000.0 False False Tie2_ssm MINUS5_Motif001_bcov_4helix_07025_0001_0001_0002__2__G
7620.486400075935 77421.71435566718 False False NaN NaN 40.0 3000.0 False False Tie2_ssm MINUS5_Motif001_bcov_4helix_07025_0001_0001_0002__2__F
5710.35163995045 45238.541990841826 False False NaN NaN 40.0 3000.0 False False Tie2_ssm MINUS5_Motif001_bcov_4helix_07025_0001_0001_0002__2__I
5653.813504901432 56872.221994889 False False NaN NaN 40.0 3000.0 False False Tie2_ssm MINUS5_Motif001_bcov_4helix_07025_0001_0001_0002__2__H
56309.13068800887 279460.2232570199 False False NaN NaN 40.0 3000.0 False False Tie2_ssm MINUS5_Motif001_bcov_4helix_07025_0001_0001_0002__2__K
10068.879843791317 88113.13286781035 False False NaN NaN 40.0 3000.0 False False Tie2_ssm MINUS5_Motif001_bcov_4helix_07025_0001_0001_0002__2__M
5653.813504901432 46147.836684857815 False False NaN NaN 40.0 3000.0 False False Tie2_ssm MINUS5_Motif001_bcov_4helix_07025_0001_0001_0002__2__L
15445.438086597907 143478.87350174176 False False NaN NaN 40.0 3000.0 False False Tie2_ssm MINUS5_Motif001_bcov_4helix_07025_0001_0001_0002__2__N
19417.43356466122 149304.69111619508 False False NaN NaN 40.0 3000.0 False False Tie2_ssm MINUS5_Motif001_bcov_4helix_07025_0001_0001_0002__2__Q
18846.36971589974 140651.77286711286 False False NaN NaN 40.0 3000.0 False False Tie2_ssm MINUS5_Motif001_bcov_4helix_07025_0001_0001_0002__2__P
13571.328776071496 117587.31738857664 False False NaN NaN 40.0 3000.0 False False Tie2_ssm MINUS5_Motif001_bcov_4helix_07025_0001_0001_0002__2__S
175071.49238977945 2984055.951328881 False False NaN NaN 40.0 3000.0 False False Tie2_ssm MINUS5_Motif001_bcov_4helix_07025_0001_0001_0002__2__R
15755.89139213852 153828.77256170695 False False NaN NaN 40.0 3000.0 False False Tie2_ssm MINUS5_Motif001_bcov_4helix_07025_0001_0001_0002__2__T
6695.83638801092 15755.89139213852 False False NaN NaN 40.0 3000.0 False False Tie2_ssm MINUS5_Motif001_bcov_4helix_07025_0001_0001_0002__2__W
6498.912830338822 62200.31162064562 False False NaN NaN 40.0 3000.0 False False Tie2_ssm MINUS5_Motif001_bcov_4helix_07025_0001_0001_0002__2__V
6001.636963192939 25150.553445087513 False False NaN NaN 40.0 3000.0 False False Tie2_ssm MINUS5_Motif001_bcov_4helix_07025_0001_0001_0002__2__Y
5653.813504901432 56872.221994889 False False NaN NaN 40.0 3000.0 False False Tie2_ssm MINUS5_Motif001_bcov_4helix_07025_0001_0001_0002__3__A
6563.901958642215 63450.537884220685 False False NaN NaN 40.0 3000.0 False False Tie2_ssm MINUS5_Motif001_bcov_4helix_07025_0001_0001_0002__3__C
8759.552609215292 90783.0489068379 False False NaN NaN 40.0 3000.0 False False Tie2_ssm MINUS5_Motif001_bcov_4helix_07025_0001_0001_0002__3__D
15292.51295702762 103319.57793811889 False False NaN NaN 40.0 3000.0 False False Tie2_ssm MINUS5_Motif001_bcov_4helix_07025_0001_0001_0002__3__G
5942.21481504252 79767.66972235827 False False NaN NaN 40.0 3000.0 False False Tie2_ssm MINUS5_Motif001_bcov_4helix_07025_0001_0001_0002__3__F
5653.813504901432 48021.623907088106 False False NaN NaN 40.0 3000.0 False False Tie2_ssm MINUS5_Motif001_bcov_4helix_07025_0001_0001_0002__3__I
9870.48313282159 82184.70988261547 False False NaN NaN 40.0 3000.0 False False Tie2_ssm MINUS5_Motif001_bcov_4helix_07025_0001_0001_0002__3__H
23226.114142683033 76655.1627283833 False False NaN NaN 40.0 3000.0 False False Tie2_ssm MINUS5_Motif001_bcov_4helix_07025_0001_0001_0002__3__K
6695.83638801092 13844.112484470526 False False NaN NaN 40.0 3000.0 False False Tie2_ssm MINUS5_Motif001_bcov_4helix_07025_0001_0001_0002__3__M
5710.35163995045 26697.81928072781 False False NaN NaN 40.0 3000.0 False False Tie2_ssm MINUS5_Motif001_bcov_4helix_07025_0001_0001_0002__3__L
9391.42602098091 97331.7161050805 False False NaN NaN 40.0 3000.0 False False Tie2_ssm MINUS5_Motif001_bcov_4helix_07025_0001_0001_0002__3__N
8170.192869772104 78195.9314992239 False False NaN NaN 40.0 3000.0 False False Tie2_ssm MINUS5_Motif001_bcov_4helix_07025_0001_0001_0002__3__Q
9024.975812827128 72212.63080590943 False False NaN NaN 40.0 3000.0 False False Tie2_ssm MINUS5_Motif001_bcov_4helix_07025_0001_0001_0002__3__P
11924.619017963678 136515.22503337648 False False NaN NaN 40.0 3000.0 False False Tie2_ssm MINUS5_Motif001_bcov_4helix_07025_0001_0001_0002__3__S
15599.89246746387 107514.76711391415 False False NaN NaN 40.0 3000.0 False False Tie2_ssm MINUS5_Motif001_bcov_4helix_07025_0001_0001_0002__3__R
10795.202036646373 93533.86607176402 False False NaN NaN 40.0 3000.0 False False Tie2_ssm MINUS5_Motif001_bcov_4helix_07025_0001_0001_0002__3__T
6830.422699409936 26697.81928072781 False False NaN NaN 40.0 3000.0 False False Tie2_ssm MINUS5_Motif001_bcov_4helix_07025_0001_0001_0002__3__W
6434.567158751315 62822.314736852124 False False NaN NaN 40.0 3000.0 False False Tie2_ssm MINUS5_Motif001_bcov_4helix_07025_0001_0001_0002__3__V
9675.995620842656 143478.87350174176 False False NaN NaN 40.0 3000.0 False False Tie2_ssm MINUS5_Motif001_bcov_4helix_07025_0001_0001_0002__3__Y
58595.50719355604 424441.36303474015 False False NaN NaN 40.0 3000.0 False False Tie2_ssm MINUS5_Motif001_bcov_4helix_07025_0001_0001_0002__4__A
8334.41374645452 65373.15263265036 False False NaN NaN 40.0 3000.0 False False Tie2_ssm MINUS5_Motif001_bcov_4helix_07025_0001_0001_0002__4__C
155367.06028732413 inf False False NaN NaN 40.0 3000.0 False False Tie2_ssm MINUS5_Motif001_bcov_4helix_07025_0001_0001_0002__4__E
207337.94424428916 inf False False NaN NaN 40.0 3000.0 False False Tie2_ssm MINUS5_Motif001_bcov_4helix_07025_0001_0001_0002__4__D
231320.38145601176 inf False False NaN NaN 40.0 3000.0 False False Tie2_ssm MINUS5_Motif001_bcov_4helix_07025_0001_0001_0002__4__G
58595.50719355604 314902.7744922782 False False NaN NaN 40.0 3000.0 False False Tie2_ssm MINUS5_Motif001_bcov_4helix_07025_0001_0001_0002__4__I
66026.8841589769 843320.177593984 False False NaN NaN 40.0 3000.0 False False Tie2_ssm MINUS5_Motif001_bcov_4helix_07025_0001_0001_0002__4__H
97331.7161050805 1658998.1768692255 False False NaN NaN 40.0 3000.0 False False Tie2_ssm MINUS5_Motif001_bcov_4helix_07025_0001_0001_0002__4__K
70088.86801615199 1008735.3016246737 False False NaN NaN 40.0 3000.0 False False Tie2_ssm MINUS5_Motif001_bcov_4helix_07025_0001_0001_0002__4__M
70789.75669631343 691138.388271016 False False NaN NaN 40.0 3000.0 False False Tie2_ssm MINUS5_Motif001_bcov_4helix_07025_0001_0001_0002__4__L
201240.16597507827 inf False False NaN NaN 40.0 3000.0 False False Tie2_ssm MINUS5_Motif001_bcov_4helix_07025_0001_0001_0002__4__N
155367.06028732413 inf False False NaN NaN 40.0 3000.0 False False Tie2_ssm MINUS5_Motif001_bcov_4helix_07025_0001_0001_0002__4__Q
85521.73866453621 inf False False NaN NaN 40.0 3000.0 False False Tie2_ssm MINUS5_Motif001_bcov_4helix_07025_0001_0001_0002__4__P
240712.9165378553 inf False False NaN NaN 40.0 3000.0 False False Tie2_ssm MINUS5_Motif001_bcov_4helix_07025_0001_0001_0002__4__S
176822.20731367738 inf False False NaN NaN 40.0 3000.0 False False Tie2_ssm MINUS5_Motif001_bcov_4helix_07025_0001_0001_0002__4__R
144913.66223675903 inf False False NaN NaN 40.0 3000.0 False False Tie2_ssm MINUS5_Motif001_bcov_4helix_07025_0001_0001_0002__4__T
65373.15263265036 321232.3202595728 False False NaN NaN 40.0 3000.0 False False Tie2_ssm MINUS5_Motif001_bcov_4helix_07025_0001_0001_0002__4__W
110772.5720722327 1532056.9824674758 False False NaN NaN 40.0 3000.0 False False Tie2_ssm MINUS5_Motif001_bcov_4helix_07025_0001_0001_0002__4__V
6434.567158751315 60371.009657028 False False NaN NaN 40.0 3000.0 False False Tie2_ssm MINUS5_Motif001_bcov_4helix_07025_0001_0001_0002__4__Y
38580.39048100314 189577.33949858812 False False NaN NaN 40.0 3000.0 False False Tie2_ssm MINUS5_Motif001_bcov_4helix_07025_0001_0001_0002__5__A
10795.202036646373 142058.29059578382 False False NaN NaN 40.0 3000.0 False False Tie2_ssm MINUS5_Motif001_bcov_4helix_07025_0001_0001_0002__5__C
133825.33578411557 inf False False NaN NaN 40.0 3000.0 False False Tie2_ssm MINUS5_Motif001_bcov_4helix_07025_0001_0001_0002__5__E
233633.58527057164 inf False False NaN NaN 40.0 3000.0 False False Tie2_ssm MINUS5_Motif001_bcov_4helix_07025_0001_0001_0002__5__D
238329.62033451046 inf False False NaN NaN 40.0 3000.0 False False Tie2_ssm MINUS5_Motif001_bcov_4helix_07025_0001_0001_0002__5__G
92607.7881898653 698049.7721537254 False False NaN NaN 40.0 3000.0 False False Tie2_ssm MINUS5_Motif001_bcov_4helix_07025_0001_0001_0002__5__F
27781.8578017807 164925.26523463507 False False NaN NaN 40.0 3000.0 False False Tie2_ssm MINUS5_Motif001_bcov_4helix_07025_0001_0001_0002__5__I
258076.8275290191 inf False False NaN NaN 40.0 3000.0 False False Tie2_ssm MINUS5_Motif001_bcov_4helix_07025_0001_0001_0002__5__H
290807.4289567499 inf False False NaN NaN 40.0 3000.0 False False Tie2_ssm MINUS5_Motif001_bcov_4helix_07025_0001_0001_0002__5__K
82184.70988261547 inf False False NaN NaN 40.0 3000.0 False False Tie2_ssm MINUS5_Motif001_bcov_4helix_07025_0001_0001_0002__5__M
49476.72713309679 380436.86038362246 False False NaN NaN 40.0 3000.0 False False Tie2_ssm MINUS5_Motif001_bcov_4helix_07025_0001_0001_0002__5__L
173338.11127700956 inf False False NaN NaN 40.0 3000.0 False False Tie2_ssm MINUS5_Motif001_bcov_4helix_07025_0001_0001_0002__5__N
250486.82620808776 inf False False NaN NaN 40.0 3000.0 False False Tie2_ssm MINUS5_Motif001_bcov_4helix_07025_0001_0001_0002__5__Q
163292.34181647023 inf False False NaN NaN 40.0 3000.0 False False Tie2_ssm MINUS5_Motif001_bcov_4helix_07025_0001_0001_0002__5__P
220093.40579949968 inf False False NaN NaN 40.0 3000.0 False False Tie2_ssm MINUS5_Motif001_bcov_4helix_07025_0001_0001_0002__5__S
437302.3607760559 inf False False NaN NaN 40.0 3000.0 False False Tie2_ssm MINUS5_Motif001_bcov_4helix_07025_0001_0001_0002__5__R
24410.879388729656 171621.8923534747 False False NaN NaN 40.0 3000.0 False False Tie2_ssm MINUS5_Motif001_bcov_4helix_07025_0001_0001_0002__5__T
143478.87350174176 inf False False NaN NaN 40.0 3000.0 False False Tie2_ssm MINUS5_Motif001_bcov_4helix_07025_0001_0001_0002__5__W
54111.96780609073 inf False False NaN NaN 40.0 3000.0 False True Tie2_ssm MINUS5_Motif001_bcov_4helix_07025_0001_0001_0002__5__Y
27781.8578017807 161675.5859569011 False False NaN NaN 40.0 3000.0 False False Tie2_ssm MINUS5_Motif001_bcov_4helix_07025_0001_0001_0002__6__A
5825.129707913452 54111.96780609073 False False NaN NaN 40.0 3000.0 False False Tie2_ssm MINUS5_Motif001_bcov_4helix_07025_0001_0001_0002__6__C
30083.77101546403 185841.91696754063 False False NaN NaN 40.0 3000.0 False False Tie2_ssm MINUS5_Motif001_bcov_4helix_07025_0001_0001_0002__6__E
60371.009657028 577803.6590966823 False False NaN NaN 40.0 3000.0 False False Tie2_ssm MINUS5_Motif001_bcov_4helix_07025_0001_0001_0002__6__D
121150.33069276794 1964758.8925058465 False False NaN NaN 40.0 3000.0 False False Tie2_ssm MINUS5_Motif001_bcov_4helix_07025_0001_0001_0002__6__G
38198.406416834834 231320.38145601176 False False NaN NaN 40.0 3000.0 False False Tie2_ssm MINUS5_Motif001_bcov_4helix_07025_0001_0001_0002__6__F
31305.292754613616 191473.1128935741 False False NaN NaN 40.0 3000.0 False False Tie2_ssm MINUS5_Motif001_bcov_4helix_07025_0001_0001_0002__6__I
21880.050161584924 160074.8375810904 False False NaN NaN 40.0 3000.0 False False Tie2_ssm MINUS5_Motif001_bcov_4helix_07025_0001_0001_0002__6__H
21880.050161584924 158489.9381990993 False False NaN NaN 40.0 3000.0 False False Tie2_ssm MINUS5_Motif001_bcov_4helix_07025_0001_0001_0002__6__K
15141.101937651125 152305.71540763055 False False NaN NaN 40.0 3000.0 False False Tie2_ssm MINUS5_Motif001_bcov_4helix_07025_0001_0001_0002__6__M
28623.675875032466 160074.8375810904 False False NaN NaN 40.0 3000.0 False False Tie2_ssm MINUS5_Motif001_bcov_4helix_07025_0001_0001_0002__6__L
18292.1007704542 152305.71540763055 False False NaN NaN 40.0 3000.0 False False Tie2_ssm MINUS5_Motif001_bcov_4helix_07025_0001_0001_0002__6__N
22768.4679371464 173338.11127700956 False False NaN NaN 40.0 3000.0 False False Tie2_ssm MINUS5_Motif001_bcov_4helix_07025_0001_0001_0002__6__Q
118763.19056246249 inf False False NaN NaN 40.0 3000.0 False False Tie2_ssm MINUS5_Motif001_bcov_4helix_07025_0001_0001_0002__6__P
62822.314736852124 464205.26786917116 False False NaN NaN 40.0 3000.0 False False Tie2_ssm MINUS5_Motif001_bcov_4helix_07025_0001_0001_0002__6__S
19611.607900307845 171621.8923534747 False False NaN NaN 40.0 3000.0 False False Tie2_ssm MINUS5_Motif001_bcov_4helix_07025_0001_0001_0002__6__T
29491.00187772178 178590.42938681395 False False NaN NaN 40.0 3000.0 False False Tie2_ssm MINUS5_Motif001_bcov_4helix_07025_0001_0001_0002__6__W
29491.00187772178 166574.51788698122 False False NaN NaN 40.0 3000.0 False False Tie2_ssm MINUS5_Motif001_bcov_4helix_07025_0001_0001_0002__6__V
22543.037561531073 164925.26523463507 False False NaN NaN 40.0 3000.0 False False Tie2_ssm MINUS5_Motif001_bcov_4helix_07025_0001_0001_0002__6__Y
7620.486400075935 66687.15300056672 False False NaN NaN 40.0 3000.0 False False Tie2_ssm MINUS5_Motif001_bcov_4helix_07025_0001_0001_0002__7__A
6183.49256481465 20611.9970018441 False False NaN NaN 40.0 3000.0 False False Tie2_ssm MINUS5_Motif001_bcov_4helix_07025_0001_0001_0002__7__C
20005.801219104025 153828.77256170695 False False NaN NaN 40.0 3000.0 False False Tie2_ssm MINUS5_Motif001_bcov_4helix_07025_0001_0001_0002__7__D
96368.03574760456 517899.12371692876 False False NaN NaN 40.0 3000.0 False False Tie2_ssm MINUS5_Motif001_bcov_4helix_07025_0001_0001_0002__7__G
6563.901958642215 61584.466951134345 False False NaN NaN 40.0 3000.0 False False Tie2_ssm MINUS5_Motif001_bcov_4helix_07025_0001_0001_0002__7__F
13041.78020231873 142058.29059578382 False False NaN NaN 40.0 3000.0 False False Tie2_ssm MINUS5_Motif001_bcov_4helix_07025_0001_0001_0002__7__I
19417.43356466122 147826.42684771807 False False NaN NaN 40.0 3000.0 False False Tie2_ssm MINUS5_Motif001_bcov_4helix_07025_0001_0001_0002__7__H
39749.41489296802 168240.26306585115 False False NaN NaN 40.0 3000.0 False False Tie2_ssm MINUS5_Motif001_bcov_4helix_07025_0001_0001_0002__7__K
6967.714195668086 60974.71975359832 False False NaN NaN 40.0 3000.0 False False Tie2_ssm MINUS5_Motif001_bcov_4helix_07025_0001_0001_0002__7__M
5653.813504901432 40548.37813231666 False False NaN NaN 40.0 3000.0 False False Tie2_ssm MINUS5_Motif001_bcov_4helix_07025_0001_0001_0002__7__L
136515.22503337648 inf False False NaN NaN 40.0 3000.0 False False Tie2_ssm MINUS5_Motif001_bcov_4helix_07025_0001_0001_0002__7__N
12043.865208143323 139259.18105654727 False False NaN NaN 40.0 3000.0 False False Tie2_ssm MINUS5_Motif001_bcov_4helix_07025_0001_0001_0002__7__Q
372940.7512828376 inf False False NaN NaN 40.0 3000.0 False False Tie2_ssm MINUS5_Motif001_bcov_4helix_07025_0001_0001_0002__7__P
20005.801219104025 150797.73802735715 False False NaN NaN 40.0 3000.0 False False Tie2_ssm MINUS5_Motif001_bcov_4helix_07025_0001_0001_0002__7__S
344404.52678964933 inf False False NaN NaN 40.0 3000.0 False False Tie2_ssm MINUS5_Motif001_bcov_4helix_07025_0001_0001_0002__7__R
20005.801219104025 153828.77256170695 False False NaN NaN 40.0 3000.0 False False Tie2_ssm MINUS5_Motif001_bcov_4helix_07025_0001_0001_0002__7__T
6898.726926404041 68027.56477587808 False False NaN NaN 40.0 3000.0 False False Tie2_ssm MINUS5_Motif001_bcov_4helix_07025_0001_0001_0002__7__W
12912.653665662125 137880.37728371008 False False NaN NaN 40.0 3000.0 False False Tie2_ssm MINUS5_Motif001_bcov_4helix_07025_0001_0001_0002__7__V
19611.607900307845 153828.77256170695 False False NaN NaN 40.0 3000.0 False False Tie2_ssm MINUS5_Motif001_bcov_4helix_07025_0001_0001_0002__7__Y
1696.114829013361 7037.391337624759 False False NaN NaN 40.0 3000.0 True False Tie2_ssm MINUS5_Motif001_bcov_4helix_07025_0001_0001_0002__8__C
203252.56763482917 inf False False NaN NaN 40.0 3000.0 False False Tie2_ssm MINUS5_Motif001_bcov_4helix_07025_0001_0001_0002__8__E
203252.56763482917 inf False False NaN NaN 40.0 3000.0 False False Tie2_ssm MINUS5_Motif001_bcov_4helix_07025_0001_0001_0002__8__D
90783.0489068379 2648198.1421546885 False False NaN NaN 40.0 3000.0 False False Tie2_ssm MINUS5_Motif001_bcov_4helix_07025_0001_0001_0002__8__G
128603.51728234804 1594264.6395041537 False False NaN NaN 40.0 3000.0 False False Tie2_ssm MINUS5_Motif001_bcov_4helix_07025_0001_0001_0002__8__F
7107.765251001011 11924.619017963678 False False NaN NaN 40.0 3000.0 False False Tie2_ssm MINUS5_Motif001_bcov_4helix_07025_0001_0001_0002__8__I
45690.92741075028 255521.61141487022 False False NaN NaN 40.0 3000.0 False False Tie2_ssm MINUS5_Motif001_bcov_4helix_07025_0001_0001_0002__8__H
108589.91478505317 inf False False NaN NaN 40.0 3000.0 False False Tie2_ssm MINUS5_Motif001_bcov_4helix_07025_0001_0001_0002__8__K
9298.441604931604 92607.7881898653 False False NaN NaN 40.0 3000.0 False False Tie2_ssm MINUS5_Motif001_bcov_4helix_07025_0001_0001_0002__8__M
18292.1007704542 119950.8224680872 False False NaN NaN 40.0 3000.0 False False Tie2_ssm MINUS5_Motif001_bcov_4helix_07025_0001_0001_0002__8__L
72934.75711396844 560810.538955783 False False NaN NaN 40.0 3000.0 False False Tie2_ssm MINUS5_Motif001_bcov_4helix_07025_0001_0001_0002__8__N
28340.27314359648 184001.89798766386 False False NaN NaN 40.0 3000.0 False False Tie2_ssm MINUS5_Motif001_bcov_4helix_07025_0001_0001_0002__8__Q
152305.71540763055 3499040.2837857185 False False NaN NaN 40.0 3000.0 False False Tie2_ssm MINUS5_Motif001_bcov_4helix_07025_0001_0001_0002__8__P
21026.29814158116 153828.77256170695 False False NaN NaN 40.0 3000.0 False False Tie2_ssm MINUS5_Motif001_bcov_4helix_07025_0001_0001_0002__8__S
68707.8404236368 670812.110510439 False False NaN NaN 40.0 3000.0 False False Tie2_ssm MINUS5_Motif001_bcov_4helix_07025_0001_0001_0002__8__R
9115.225570955388 149304.69111619508 False False NaN NaN 40.0 3000.0 False False Tie2_ssm MINUS5_Motif001_bcov_4helix_07025_0001_0001_0002__8__T
6245.327490462801 60371.009657028 False False NaN NaN 40.0 3000.0 False False Tie2_ssm MINUS5_Motif001_bcov_4helix_07025_0001_0001_0002__8__W
253.55539678043138 474.59090041006425 False False NaN NaN 40.0 3000.0 True True Tie2_ssm MINUS5_Motif001_bcov_4helix_07025_0001_0001_0002__8__V
9024.975812827128 50471.20934847202 False False NaN NaN 40.0 3000.0 False False Tie2_ssm MINUS5_Motif001_bcov_4helix_07025_0001_0001_0002__8__Y
13707.042063832196 142058.29059578382 False False NaN NaN 40.0 3000.0 False False Tie2_ssm MINUS5_Motif001_bcov_4helix_07025_0001_0001_0002__9__A
5825.129707913452 18659.771995940355 False False NaN NaN 40.0 3000.0 False False Tie2_ssm MINUS5_Motif001_bcov_4helix_07025_0001_0001_0002__9__C
250486.82620808776 inf False False NaN NaN 40.0 3000.0 False False Tie2_ssm MINUS5_Motif001_bcov_4helix_07025_0001_0001_0002__9__E
182180.09701748917 inf False False NaN NaN 40.0 3000.0 False False Tie2_ssm MINUS5_Motif001_bcov_4helix_07025_0001_0001_0002__9__D
290807.4289567499 inf False False NaN NaN 40.0 3000.0 False False Tie2_ssm MINUS5_Motif001_bcov_4helix_07025_0001_0001_0002__9__G
21880.050161584924 156920.7308901972 False False NaN NaN 40.0 3000.0 False False Tie2_ssm MINUS5_Motif001_bcov_4helix_07025_0001_0001_0002__9__F
36707.91775714452 231320.38145601176 False False NaN NaN 40.0 3000.0 False False Tie2_ssm MINUS5_Motif001_bcov_4helix_07025_0001_0001_0002__9__I
403841.3933285948 inf False False NaN NaN 40.0 3000.0 False False Tie2_ssm MINUS5_Motif001_bcov_4helix_07025_0001_0001_0002__9__H
238329.62033451046 inf False False NaN NaN 40.0 3000.0 False False Tie2_ssm MINUS5_Motif001_bcov_4helix_07025_0001_0001_0002__9__K
9675.995620842656 88113.13286781035 False False NaN NaN 40.0 3000.0 False False Tie2_ssm MINUS5_Motif001_bcov_4helix_07025_0001_0001_0002__9__M
233633.58527057164 inf False False NaN NaN 40.0 3000.0 False False Tie2_ssm MINUS5_Motif001_bcov_4helix_07025_0001_0001_0002__9__N
123585.45233969252 3231304.9968658593 False False NaN NaN 40.0 3000.0 False False Tie2_ssm MINUS5_Motif001_bcov_4helix_07025_0001_0001_0002__9__Q
276693.29035348486 inf False False NaN NaN 40.0 3000.0 False False Tie2_ssm MINUS5_Motif001_bcov_4helix_07025_0001_0001_0002__9__P
38198.406416834834 182180.09701748917 False False NaN NaN 40.0 3000.0 False False Tie2_ssm MINUS5_Motif001_bcov_4helix_07025_0001_0001_0002__9__S
189577.33949858812 inf False False NaN NaN 40.0 3000.0 False False Tie2_ssm MINUS5_Motif001_bcov_4helix_07025_0001_0001_0002__9__R
62200.31162064562 416078.1913878446 False False NaN NaN 40.0 3000.0 False False Tie2_ssm MINUS5_Motif001_bcov_4helix_07025_0001_0001_0002__9__T
252991.69447016838 inf False False NaN NaN 40.0 3000.0 False False Tie2_ssm MINUS5_Motif001_bcov_4helix_07025_0001_0001_0002__9__W
78195.9314992239 698049.7721537254 False False NaN NaN 40.0 3000.0 False False Tie2_ssm MINUS5_Motif001_bcov_4helix_07025_0001_0001_0002__9__V
39749.41489296802 226762.4560886304 False False NaN NaN 40.0 3000.0 False False Tie2_ssm MINUS5_Motif001_bcov_4helix_07025_0001_0001_0002__9__Y
14695.804369452346 175071.49238977945 False False NaN NaN 40.0 3000.0 False False Tie2_ssm MINUS5_Motif001_bcov_4helix_07025_0001_0001_0002__10__A
12285.946898826998 38580.39048100314 False False NaN NaN 40.0 3000.0 False False Tie2_ssm MINUS5_Motif001_bcov_4helix_07025_0001_0001_0002__10__C
38198.406416834834 233633.58527057164 False False NaN NaN 40.0 3000.0 False False Tie2_ssm MINUS5_Motif001_bcov_4helix_07025_0001_0001_0002__10__E
24654.988182616922 182180.09701748917 False False NaN NaN 40.0 3000.0 False False Tie2_ssm MINUS5_Motif001_bcov_4helix_07025_0001_0001_0002__10__D
12658.223375808358 142058.29059578382 False False NaN NaN 40.0 3000.0 False False Tie2_ssm MINUS5_Motif001_bcov_4helix_07025_0001_0001_0002__10__G
8586.95481738584 84674.98877676862 False False NaN NaN 40.0 3000.0 False False Tie2_ssm MINUS5_Motif001_bcov_4helix_07025_0001_0001_0002__10__F
121150.33069276794 1060190.9398981866 False False NaN NaN 40.0 3000.0 False False Tie2_ssm MINUS5_Motif001_bcov_4helix_07025_0001_0001_0002__10__I
20611.9970018441 156920.7308901972 False False NaN NaN 40.0 3000.0 False False Tie2_ssm MINUS5_Motif001_bcov_4helix_07025_0001_0001_0002__10__H
17754.13279270255 118763.19056246249 False False NaN NaN 40.0 3000.0 False False Tie2_ssm MINUS5_Motif001_bcov_4helix_07025_0001_0001_0002__10__K
12043.865208143323 143478.87350174176 False False NaN NaN 40.0 3000.0 False False Tie2_ssm MINUS5_Motif001_bcov_4helix_07025_0001_0001_0002__10__M
9485.340281190727 108589.91478505317 False False NaN NaN 40.0 3000.0 False False Tie2_ssm MINUS5_Motif001_bcov_4helix_07025_0001_0001_0002__10__L
8501.935462758252 152305.71540763055 False False NaN NaN 40.0 3000.0 False False Tie2_ssm MINUS5_Motif001_bcov_4helix_07025_0001_0001_0002__10__N
13571.328776071496 143478.87350174176 False False NaN NaN 40.0 3000.0 False False Tie2_ssm MINUS5_Motif001_bcov_4helix_07025_0001_0001_0002__10__Q
302615.3767101844 inf False False NaN NaN 40.0 3000.0 False False Tie2_ssm MINUS5_Motif001_bcov_4helix_07025_0001_0001_0002__10__P
5710.35163995045 38198.406416834834 False False NaN NaN 40.0 3000.0 False False Tie2_ssm MINUS5_Motif001_bcov_4helix_07025_0001_0001_0002__10__S
16233.310657211712 147826.42684771807 False False NaN NaN 40.0 3000.0 False False Tie2_ssm MINUS5_Motif001_bcov_4helix_07025_0001_0001_0002__10__T
6695.83638801092 102296.61181991981 False False NaN NaN 40.0 3000.0 False False Tie2_ssm MINUS5_Motif001_bcov_4helix_07025_0001_0001_0002__10__W
71497.6542632766 416078.1913878446 False False NaN NaN 40.0 3000.0 False False Tie2_ssm MINUS5_Motif001_bcov_4helix_07025_0001_0001_0002__10__V
6830.422699409936 83836.622551256 False False NaN NaN 40.0 3000.0 False False Tie2_ssm MINUS5_Motif001_bcov_4helix_07025_0001_0001_0002__10__Y
11345.865833375325 144913.66223675903 False False NaN NaN 40.0 3000.0 False False Tie2_ssm MINUS5_Motif001_bcov_4helix_07025_0001_0001_0002__11__A
584.8820006276009 1505.2157909686457 False False NaN NaN 40.0 3000.0 True False Tie2_ssm MINUS5_Motif001_bcov_4helix_07025_0001_0001_0002__11__C
38198.406416834834 229030.08064951646 False False NaN NaN 40.0 3000.0 False False Tie2_ssm MINUS5_Motif001_bcov_4helix_07025_0001_0001_0002__11__E
103319.57793811889 inf False False NaN NaN 40.0 3000.0 False False Tie2_ssm MINUS5_Motif001_bcov_4helix_07025_0001_0001_0002__11__D
67354.02453057231 492763.2458582604 False False NaN NaN 40.0 3000.0 False False Tie2_ssm MINUS5_Motif001_bcov_4helix_07025_0001_0001_0002__11__G
5597.8351533677605 20818.116971862557 False False NaN NaN 40.0 3000.0 False False Tie2_ssm MINUS5_Motif001_bcov_4helix_07025_0001_0001_0002__11__F
5710.35163995045 42616.752932319876 False False NaN NaN 40.0 3000.0 False False Tie2_ssm MINUS5_Motif001_bcov_4helix_07025_0001_0001_0002__11__I
9870.48313282159 144913.66223675903 False False NaN NaN 40.0 3000.0 False False Tie2_ssm MINUS5_Motif001_bcov_4helix_07025_0001_0001_0002__11__H
17231.986373596203 143478.87350174176 False False NaN NaN 40.0 3000.0 False False Tie2_ssm MINUS5_Motif001_bcov_4helix_07025_0001_0001_0002__11__K
2761.865763660069 11924.619017963678 False False NaN NaN 40.0 3000.0 False False Tie2_ssm MINUS5_Motif001_bcov_4helix_07025_0001_0001_0002__11__M
7396.369022330303 50975.92144195677 False False NaN NaN 40.0 3000.0 False False Tie2_ssm MINUS5_Motif001_bcov_4helix_07025_0001_0001_0002__11__L
15445.438086597907 146362.79885912672 False False NaN NaN 40.0 3000.0 False False Tie2_ssm MINUS5_Motif001_bcov_4helix_07025_0001_0001_0002__11__N
22319.839169832772 156920.7308901972 False False NaN NaN 40.0 3000.0 False False Tie2_ssm MINUS5_Motif001_bcov_4helix_07025_0001_0001_0002__11__Q
31305.292754613616 175071.49238977945 False False NaN NaN 40.0 3000.0 False False Tie2_ssm MINUS5_Motif001_bcov_4helix_07025_0001_0001_0002__11__P
12532.894431493438 129889.55245517138 False False NaN NaN 40.0 3000.0 False False Tie2_ssm MINUS5_Motif001_bcov_4helix_07025_0001_0001_0002__11__S
15913.450306059915 139259.18105654727 False False NaN NaN 40.0 3000.0 False False Tie2_ssm MINUS5_Motif001_bcov_4helix_07025_0001_0001_0002__11__T
2286.1065325657178 11924.619017963678 False False NaN NaN 40.0 3000.0 False False Tie2_ssm MINUS5_Motif001_bcov_4helix_07025_0001_0001_0002__11__W
7250.631332546129 70088.86801615199 False False NaN NaN 40.0 3000.0 False False Tie2_ssm MINUS5_Motif001_bcov_4helix_07025_0001_0001_0002__11__V
6762.794751891034 80565.34641958177 False False NaN NaN 40.0 3000.0 False False Tie2_ssm MINUS5_Motif001_bcov_4helix_07025_0001_0001_0002__11__Y
195321.72246273488 inf False False NaN NaN 40.0 3000.0 False False Tie2_ssm MINUS5_Motif001_bcov_4helix_07025_0001_0001_0002__12__A
0.0 191.89974285198977 False False NaN NaN 40.0 3000.0 True True Tie2_ssm MINUS5_Motif001_bcov_4helix_07025_0001_0001_0002__12__C
171621.8923534747 inf False False NaN NaN 40.0 3000.0 False False Tie2_ssm MINUS5_Motif001_bcov_4helix_07025_0001_0001_0002__12__E
205285.09331117725 inf False False NaN NaN 40.0 3000.0 False False Tie2_ssm MINUS5_Motif001_bcov_4helix_07025_0001_0001_0002__12__D
66026.8841589769 407879.80726188025 False False NaN NaN 40.0 3000.0 False False Tie2_ssm MINUS5_Motif001_bcov_4helix_07025_0001_0001_0002__12__G
5710.35163995045 73664.10468510818 False False NaN NaN 40.0 3000.0 False False Tie2_ssm MINUS5_Motif001_bcov_4helix_07025_0001_0001_0002__12__F
8501.935462758252 142058.29059578382 False False NaN NaN 40.0 3000.0 False False Tie2_ssm MINUS5_Motif001_bcov_4helix_07025_0001_0001_0002__12__I
83006.55698144154 631935.3524571771 False False NaN NaN 40.0 3000.0 False False Tie2_ssm MINUS5_Motif001_bcov_4helix_07025_0001_0001_0002__12__H
199247.68908423575 inf False False NaN NaN 40.0 3000.0 False False Tie2_ssm MINUS5_Motif001_bcov_4helix_07025_0001_0001_0002__12__K
20005.801219104025 156920.7308901972 False False NaN NaN 40.0 3000.0 False False Tie2_ssm MINUS5_Motif001_bcov_4helix_07025_0001_0001_0002__12__M
308697.94578205893 inf False False NaN NaN 40.0 3000.0 False False Tie2_ssm MINUS5_Motif001_bcov_4helix_07025_0001_0001_0002__12__N
16072.584809120495 140651.77286711286 False False NaN NaN 40.0 3000.0 False False Tie2_ssm MINUS5_Motif001_bcov_4helix_07025_0001_0001_0002__12__Q
321232.3202595728 inf False False NaN NaN 40.0 3000.0 False False Tie2_ssm MINUS5_Motif001_bcov_4helix_07025_0001_0001_0002__12__P
48501.84014615902 233633.58527057164 False False NaN NaN 40.0 3000.0 False False Tie2_ssm MINUS5_Motif001_bcov_4helix_07025_0001_0001_0002__12__S
46609.31505170634 287928.1474819304 False False NaN NaN 40.0 3000.0 False False Tie2_ssm MINUS5_Motif001_bcov_4helix_07025_0001_0001_0002__12__R
56309.13068800887 411958.6053344994 False False NaN NaN 40.0 3000.0 False False Tie2_ssm MINUS5_Motif001_bcov_4helix_07025_0001_0001_0002__12__T
10795.202036646373 123585.45233969252 False False NaN NaN 40.0 3000.0 False False Tie2_ssm MINUS5_Motif001_bcov_4helix_07025_0001_0001_0002__12__W
61584.466951134345 321232.3202595728 False False NaN NaN 40.0 3000.0 False False Tie2_ssm MINUS5_Motif001_bcov_4helix_07025_0001_0001_0002__12__V
11012.18559758296 121150.33069276794 False False NaN NaN 40.0 3000.0 False False Tie2_ssm MINUS5_Motif001_bcov_4helix_07025_0001_0001_0002__12__Y
2028.8034711990508 4112.041772552412 False False NaN NaN 40.0 3000.0 True False Tie2_ssm MINUS5_Motif001_bcov_4helix_07025_0001_0001_0002__13__A
1911.2246433102616 5118.3236102542805 False False NaN NaN 40.0 3000.0 True False Tie2_ssm MINUS5_Motif001_bcov_4helix_07025_0001_0001_0002__13__C
6967.714195668086 60974.71975359832 False False NaN NaN 40.0 3000.0 False False Tie2_ssm MINUS5_Motif001_bcov_4helix_07025_0001_0001_0002__13__E
7396.369022330303 31934.529138981336 False False NaN NaN 40.0 3000.0 False False Tie2_ssm MINUS5_Motif001_bcov_4helix_07025_0001_0001_0002__13__D
4153.162190277939 17231.986373596203 False False NaN NaN 40.0 3000.0 False False Tie2_ssm MINUS5_Motif001_bcov_4helix_07025_0001_0001_0002__13__G
0.0 184.411880992069 False False NaN NaN 40.0 3000.0 True True Tie2_ssm MINUS5_Motif001_bcov_4helix_07025_0001_0001_0002__13__F
0.0 158.84307684463207 False False NaN NaN 40.0 3000.0 True True Tie2_ssm MINUS5_Motif001_bcov_4helix_07025_0001_0001_0002__13__H
9391.42602098091 98305.03326613137 False False NaN NaN 40.0 3000.0 False False Tie2_ssm MINUS5_Motif001_bcov_4helix_07025_0001_0001_0002__13__K
7470.332712553611 57440.94421483782 False False NaN NaN 40.0 3000.0 False False Tie2_ssm MINUS5_Motif001_bcov_4helix_07025_0001_0001_0002__13__M
11012.18559758296 76655.1627283833 False False NaN NaN 40.0 3000.0 False False Tie2_ssm MINUS5_Motif001_bcov_4helix_07025_0001_0001_0002__13__L
2008.7163081178724 5221.20191482039 False False NaN NaN 40.0 3000.0 True False Tie2_ssm MINUS5_Motif001_bcov_4helix_07025_0001_0001_0002__13__N
7323.137645871595 25402.058979538408 False False NaN NaN 40.0 3000.0 False False Tie2_ssm MINUS5_Motif001_bcov_4helix_07025_0001_0001_0002__13__Q
14122.379145408378 72934.75711396844 False False NaN NaN 40.0 3000.0 False False Tie2_ssm MINUS5_Motif001_bcov_4helix_07025_0001_0001_0002__13__P
2008.7163081178724 9580.193684002641 False False NaN NaN 40.0 3000.0 True False Tie2_ssm MINUS5_Motif001_bcov_4helix_07025_0001_0001_0002__13__S
5825.129707913452 12532.894431493438 False False NaN NaN 40.0 3000.0 False False Tie2_ssm MINUS5_Motif001_bcov_4helix_07025_0001_0001_0002__13__R
3206.440410508595 15913.450306059915 False False NaN NaN 40.0 3000.0 False False Tie2_ssm MINUS5_Motif001_bcov_4helix_07025_0001_0001_0002__13__T
163.6561809161013 274.5641616518787 False False NaN NaN 40.0 3000.0 True True Tie2_ssm MINUS5_Motif001_bcov_4helix_07025_0001_0001_0002__13__W
12784.80560956645 91690.87939590633 False False NaN NaN 40.0 3000.0 False False Tie2_ssm MINUS5_Motif001_bcov_4helix_07025_0001_0001_0002__13__V
0.0 158.84307684463207 False False NaN NaN 40.0 3000.0 True True Tie2_ssm MINUS5_Motif001_bcov_4helix_07025_0001_0001_0002__13__Y
6061.653332824872 39749.41489296802 False False NaN NaN 40.0 3000.0 False False Tie2_ssm MINUS5_Motif001_bcov_4helix_07025_0001_0001_0002__14__A
2576.042062443256 3991.1072323063054 False False NaN NaN 40.0 3000.0 True False Tie2_ssm MINUS5_Motif001_bcov_4helix_07025_0001_0001_0002__14__C
6563.901958642215 101283.77407912845 False False NaN NaN 40.0 3000.0 False False Tie2_ssm MINUS5_Motif001_bcov_4helix_07025_0001_0001_0002__14__E
4153.162190277939 14842.762413146853 False False NaN NaN 40.0 3000.0 False False Tie2_ssm MINUS5_Motif001_bcov_4helix_07025_0001_0001_0002__14__D
7396.369022330303 52000.53746294008 False False NaN NaN 40.0 3000.0 False False Tie2_ssm MINUS5_Motif001_bcov_4helix_07025_0001_0001_0002__14__G
4542.252322576509 11924.619017963678 False False NaN NaN 40.0 3000.0 False False Tie2_ssm MINUS5_Motif001_bcov_4helix_07025_0001_0001_0002__14__F
5767.455156349958 40953.86191363986 False False NaN NaN 40.0 3000.0 False False Tie2_ssm MINUS5_Motif001_bcov_4helix_07025_0001_0001_0002__14__I
2132.29283790797 11924.619017963678 False False NaN NaN 40.0 3000.0 True False Tie2_ssm MINUS5_Motif001_bcov_4helix_07025_0001_0001_0002__14__H
2902.7486746338463 13172.198004341928 False False NaN NaN 40.0 3000.0 False False Tie2_ssm MINUS5_Motif001_bcov_4helix_07025_0001_0001_0002__14__K
5825.129707913452 26433.484436364153 False False NaN NaN 40.0 3000.0 False False Tie2_ssm MINUS5_Motif001_bcov_4helix_07025_0001_0001_0002__14__M
5710.35163995045 49971.49440442771 False False NaN NaN 40.0 3000.0 False False Tie2_ssm MINUS5_Motif001_bcov_4helix_07025_0001_0001_0002__14__L
1892.3016270398634 11573.917736626165 False False NaN NaN 40.0 3000.0 True False Tie2_ssm MINUS5_Motif001_bcov_4helix_07025_0001_0001_0002__14__N
6001.636963192939 13172.198004341928 False False NaN NaN 40.0 3000.0 False False Tie2_ssm MINUS5_Motif001_bcov_4helix_07025_0001_0001_0002__14__Q
2990.7048622239217 14550.301355893402 False False NaN NaN 40.0 3000.0 False False Tie2_ssm MINUS5_Motif001_bcov_4helix_07025_0001_0001_0002__14__S
7545.036039679152 11924.619017963678 False False NaN NaN 40.0 3000.0 False False Tie2_ssm MINUS5_Motif001_bcov_4helix_07025_0001_0001_0002__14__R
4821.6923695291525 13571.328776071496 False False NaN NaN 40.0 3000.0 False False Tie2_ssm MINUS5_Motif001_bcov_4helix_07025_0001_0001_0002__14__T
6245.327490462801 53576.20574860465 False False NaN NaN 40.0 3000.0 False False Tie2_ssm MINUS5_Motif001_bcov_4helix_07025_0001_0001_0002__14__W
8009.2077931301765 88994.26419648851 False False NaN NaN 40.0 3000.0 False False Tie2_ssm MINUS5_Motif001_bcov_4helix_07025_0001_0001_0002__14__V
7620.486400075935 13172.198004341928 False False NaN NaN 40.0 3000.0 False False Tie2_ssm MINUS5_Motif001_bcov_4helix_07025_0001_0001_0002__14__Y
5883.3810049925905 11924.619017963678 False False NaN NaN 40.0 3000.0 False False Tie2_ssm MINUS5_Motif001_bcov_4helix_07025_0001_0001_0002__15__A
4031.0183046293637 12658.223375808358 False False NaN NaN 40.0 3000.0 False False Tie2_ssm MINUS5_Motif001_bcov_4helix_07025_0001_0001_0002__15__C
12043.865208143323 90783.0489068379 False False NaN NaN 40.0 3000.0 False False Tie2_ssm MINUS5_Motif001_bcov_4helix_07025_0001_0001_0002__15__E
1892.3016270398634 10373.97697193804 False False NaN NaN 40.0 3000.0 True False Tie2_ssm MINUS5_Motif001_bcov_4helix_07025_0001_0001_0002__15__G
5883.3810049925905 34926.3242094135 False False NaN NaN 40.0 3000.0 False False Tie2_ssm MINUS5_Motif001_bcov_4helix_07025_0001_0001_0002__15__F
2049.0915059110425 9870.48313282159 False False NaN NaN 40.0 3000.0 True False Tie2_ssm MINUS5_Motif001_bcov_4helix_07025_0001_0001_0002__15__I
2069.5824209701527 4773.952841117978 False False NaN NaN 40.0 3000.0 True False Tie2_ssm MINUS5_Motif001_bcov_4helix_07025_0001_0001_0002__15__H
5710.35163995045 16892.44816547023 False False NaN NaN 40.0 3000.0 False False Tie2_ssm MINUS5_Motif001_bcov_4helix_07025_0001_0001_0002__15__K
5942.21481504252 21448.926734226934 False False NaN NaN 40.0 3000.0 False False Tie2_ssm MINUS5_Motif001_bcov_4helix_07025_0001_0001_0002__15__M
7545.036039679152 11924.619017963678 False False NaN NaN 40.0 3000.0 False False Tie2_ssm MINUS5_Motif001_bcov_4helix_07025_0001_0001_0002__15__L
1969.1366612272063 6434.567158751315 False False NaN NaN 40.0 3000.0 True False Tie2_ssm MINUS5_Motif001_bcov_4helix_07025_0001_0001_0002__15__N
2550.5366954883725 16233.310657211712 False False NaN NaN 40.0 3000.0 False False Tie2_ssm MINUS5_Motif001_bcov_4helix_07025_0001_0001_0002__15__Q
7037.391337624759 11924.619017963678 False False NaN NaN 40.0 3000.0 False False Tie2_ssm MINUS5_Motif001_bcov_4helix_07025_0001_0001_0002__15__P
1892.3016270398634 7696.6912640767005 False False NaN NaN 40.0 3000.0 True False Tie2_ssm MINUS5_Motif001_bcov_4helix_07025_0001_0001_0002__15__S
7037.391337624759 53045.748265945156 False False NaN NaN 40.0 3000.0 False False Tie2_ssm MINUS5_Motif001_bcov_4helix_07025_0001_0001_0002__15__R
2601.80248306769 3991.1072323063054 False False NaN NaN 40.0 3000.0 True False Tie2_ssm MINUS5_Motif001_bcov_4helix_07025_0001_0001_0002__15__T
1949.6402586407987 5433.203649581781 False False NaN NaN 40.0 3000.0 True False Tie2_ssm MINUS5_Motif001_bcov_4helix_07025_0001_0001_0002__15__W
7250.631332546129 11924.619017963678 False False NaN NaN 40.0 3000.0 False False Tie2_ssm MINUS5_Motif001_bcov_4helix_07025_0001_0001_0002__15__V
5710.35163995045 20005.801219104025 False False NaN NaN 40.0 3000.0 False False Tie2_ssm MINUS5_Motif001_bcov_4helix_07025_0001_0001_0002__15__Y
7250.631332546129 65373.15263265036 False False NaN NaN 40.0 3000.0 False False Tie2_ssm MINUS5_Motif001_bcov_4helix_07025_0001_0001_0002__16__A
13172.198004341928 70789.75669631343 False False NaN NaN 40.0 3000.0 False False Tie2_ssm MINUS5_Motif001_bcov_4helix_07025_0001_0001_0002__16__C
8935.619616660517 81370.99988377764 False False NaN NaN 40.0 3000.0 False False Tie2_ssm MINUS5_Motif001_bcov_4helix_07025_0001_0001_0002__16__E
6122.269866153114 73664.10468510818 False False NaN NaN 40.0 3000.0 False False Tie2_ssm MINUS5_Motif001_bcov_4helix_07025_0001_0001_0002__16__D
6898.726926404041 14991.190037278331 False False NaN NaN 40.0 3000.0 False False Tie2_ssm MINUS5_Motif001_bcov_4helix_07025_0001_0001_0002__16__G
6695.83638801092 83836.622551256 False False NaN NaN 40.0 3000.0 False False Tie2_ssm MINUS5_Motif001_bcov_4helix_07025_0001_0001_0002__16__F
7178.842903511014 99288.08359879276 False False NaN NaN 40.0 3000.0 False False Tie2_ssm MINUS5_Motif001_bcov_4helix_07025_0001_0001_0002__16__I
6967.714195668086 133825.33578411557 False False NaN NaN 40.0 3000.0 False False Tie2_ssm MINUS5_Motif001_bcov_4helix_07025_0001_0001_0002__16__H
7107.765251001011 86376.95605118164 False False NaN NaN 40.0 3000.0 False False Tie2_ssm MINUS5_Motif001_bcov_4helix_07025_0001_0001_0002__16__K
7323.137645871595 94469.20473248155 False False NaN NaN 40.0 3000.0 False False Tie2_ssm MINUS5_Motif001_bcov_4helix_07025_0001_0001_0002__16__M
14842.762413146853 153828.77256170695 False False NaN NaN 40.0 3000.0 False False Tie2_ssm MINUS5_Motif001_bcov_4helix_07025_0001_0001_0002__16__L
5942.21481504252 118763.19056246249 False False NaN NaN 40.0 3000.0 False False Tie2_ssm MINUS5_Motif001_bcov_4helix_07025_0001_0001_0002__16__N
12532.894431493438 136515.22503337648 False False NaN NaN 40.0 3000.0 False False Tie2_ssm MINUS5_Motif001_bcov_4helix_07025_0001_0001_0002__16__Q
6563.901958642215 110772.5720722327 False False NaN NaN 40.0 3000.0 False False Tie2_ssm MINUS5_Motif001_bcov_4helix_07025_0001_0001_0002__16__S
6245.327490462801 86376.95605118164 False False NaN NaN 40.0 3000.0 False False Tie2_ssm MINUS5_Motif001_bcov_4helix_07025_0001_0001_0002__16__R
8089.299871061484 88113.13286781035 False False NaN NaN 40.0 3000.0 False False Tie2_ssm MINUS5_Motif001_bcov_4helix_07025_0001_0001_0002__16__T
7037.391337624759 90783.0489068379 False False NaN NaN 40.0 3000.0 False False Tie2_ssm MINUS5_Motif001_bcov_4helix_07025_0001_0001_0002__16__W
10068.879843791317 119950.8224680872 False False NaN NaN 40.0 3000.0 False False Tie2_ssm MINUS5_Motif001_bcov_4helix_07025_0001_0001_0002__16__V
9298.441604931604 121150.33069276794 False False NaN NaN 40.0 3000.0 False False Tie2_ssm MINUS5_Motif001_bcov_4helix_07025_0001_0001_0002__16__Y
14406.238966231082 144913.66223675903 False False NaN NaN 40.0 3000.0 False False Tie2_ssm MINUS5_Motif001_bcov_4helix_07025_0001_0001_0002__17__A
9969.187964149813 118763.19056246249 False False NaN NaN 40.0 3000.0 False False Tie2_ssm MINUS5_Motif001_bcov_4helix_07025_0001_0001_0002__17__C
13303.919984385331 143478.87350174176 False False NaN NaN 40.0 3000.0 False False Tie2_ssm MINUS5_Motif001_bcov_4helix_07025_0001_0001_0002__17__E
11459.324491709087 143478.87350174176 False False NaN NaN 40.0 3000.0 False False Tie2_ssm MINUS5_Motif001_bcov_4helix_07025_0001_0001_0002__17__D
12532.894431493438 104352.77371750015 False False NaN NaN 40.0 3000.0 False False Tie2_ssm MINUS5_Motif001_bcov_4helix_07025_0001_0001_0002__17__G
14406.238966231082 110772.5720722327 False False NaN NaN 40.0 3000.0 False False Tie2_ssm MINUS5_Motif001_bcov_4helix_07025_0001_0001_0002__17__F
22319.839169832772 140651.77286711286 False False NaN NaN 40.0 3000.0 False False Tie2_ssm MINUS5_Motif001_bcov_4helix_07025_0001_0001_0002__17__I
7696.6912640767005 66026.8841589769 False False NaN NaN 40.0 3000.0 False False Tie2_ssm MINUS5_Motif001_bcov_4helix_07025_0001_0001_0002__17__H
9298.441604931604 147826.42684771807 False False NaN NaN 40.0 3000.0 False False Tie2_ssm MINUS5_Motif001_bcov_4helix_07025_0001_0001_0002__17__K
7620.486400075935 82184.70988261547 False False NaN NaN 40.0 3000.0 False False Tie2_ssm MINUS5_Motif001_bcov_4helix_07025_0001_0001_0002__17__M
14991.190037278331 137880.37728371008 False False NaN NaN 40.0 3000.0 False False Tie2_ssm MINUS5_Motif001_bcov_4helix_07025_0001_0001_0002__17__L
10271.264328651518 142058.29059578382 False False NaN NaN 40.0 3000.0 False False Tie2_ssm MINUS5_Motif001_bcov_4helix_07025_0001_0001_0002__17__N
8586.95481738584 121150.33069276794 False False NaN NaN 40.0 3000.0 False False Tie2_ssm MINUS5_Motif001_bcov_4helix_07025_0001_0001_0002__17__Q
7696.6912640767005 84674.98877676862 False False NaN NaN 40.0 3000.0 False False Tie2_ssm MINUS5_Motif001_bcov_4helix_07025_0001_0001_0002__17__P
9298.441604931604 107514.76711391415 False False NaN NaN 40.0 3000.0 False False Tie2_ssm MINUS5_Motif001_bcov_4helix_07025_0001_0001_0002__17__S
10373.97697193804 150797.73802735715 False False NaN NaN 40.0 3000.0 False False Tie2_ssm MINUS5_Motif001_bcov_4helix_07025_0001_0001_0002__17__T
19417.43356466122 152305.71540763055 False False NaN NaN 40.0 3000.0 False False Tie2_ssm MINUS5_Motif001_bcov_4helix_07025_0001_0001_0002__17__W
10903.154057012845 143478.87350174176 False False NaN NaN 40.0 3000.0 False False Tie2_ssm MINUS5_Motif001_bcov_4helix_07025_0001_0001_0002__17__V
15755.89139213852 147826.42684771807 False False NaN NaN 40.0 3000.0 False False Tie2_ssm MINUS5_Motif001_bcov_4helix_07025_0001_0001_0002__17__Y
13172.198004341928 108589.91478505317 False False NaN NaN 40.0 3000.0 False False Tie2_ssm MINUS5_Motif001_bcov_4helix_07025_0001_0001_0002__18__A
7696.6912640767005 102296.61181991981 False False NaN NaN 40.0 3000.0 False False Tie2_ssm MINUS5_Motif001_bcov_4helix_07025_0001_0001_0002__18__C
35628.343326022696 211505.43692359928 False False NaN NaN 40.0 3000.0 False False Tie2_ssm MINUS5_Motif001_bcov_4helix_07025_0001_0001_0002__18__E
10795.202036646373 101283.77407912845 False False NaN NaN 40.0 3000.0 False False Tie2_ssm MINUS5_Motif001_bcov_4helix_07025_0001_0001_0002__18__D
5767.455156349958 45238.541990841826 False False NaN NaN 40.0 3000.0 False False Tie2_ssm MINUS5_Motif001_bcov_4helix_07025_0001_0001_0002__18__G
6695.83638801092 17061.372647124943 False False NaN NaN 40.0 3000.0 False False Tie2_ssm MINUS5_Motif001_bcov_4helix_07025_0001_0001_0002__18__F
34926.3242094135 171621.8923534747 False False NaN NaN 40.0 3000.0 False False Tie2_ssm MINUS5_Motif001_bcov_4helix_07025_0001_0001_0002__18__I
4071.32848767566 14695.804369452346 False False NaN NaN 40.0 3000.0 False False Tie2_ssm MINUS5_Motif001_bcov_4helix_07025_0001_0001_0002__18__H
123585.45233969252 2470022.2196295722 False False NaN NaN 40.0 3000.0 False False Tie2_ssm MINUS5_Motif001_bcov_4helix_07025_0001_0001_0002__18__K
8935.619616660517 111880.2977929551 False False NaN NaN 40.0 3000.0 False False Tie2_ssm MINUS5_Motif001_bcov_4helix_07025_0001_0001_0002__18__M
6695.83638801092 87240.72561169352 False False NaN NaN 40.0 3000.0 False False Tie2_ssm MINUS5_Motif001_bcov_4helix_07025_0001_0001_0002__18__N
15755.89139213852 132500.33245952052 False False NaN NaN 40.0 3000.0 False False Tie2_ssm MINUS5_Motif001_bcov_4helix_07025_0001_0001_0002__18__Q
164925.26523463507 inf False False NaN NaN 40.0 3000.0 False False Tie2_ssm MINUS5_Motif001_bcov_4helix_07025_0001_0001_0002__18__P
9115.225570955388 101283.77407912845 False False NaN NaN 40.0 3000.0 False False Tie2_ssm MINUS5_Motif001_bcov_4helix_07025_0001_0001_0002__18__S
10373.97697193804 87240.72561169352 False False NaN NaN 40.0 3000.0 False False Tie2_ssm MINUS5_Motif001_bcov_4helix_07025_0001_0001_0002__18__R
42616.752932319876 290807.4289567499 False False NaN NaN 40.0 3000.0 False False Tie2_ssm MINUS5_Motif001_bcov_4helix_07025_0001_0001_0002__18__T
5710.35163995045 37820.20437310377 False False NaN NaN 40.0 3000.0 False False Tie2_ssm MINUS5_Motif001_bcov_4helix_07025_0001_0001_0002__18__W
38580.39048100314 197274.93968736235 False False NaN NaN 40.0 3000.0 False False Tie2_ssm MINUS5_Motif001_bcov_4helix_07025_0001_0001_0002__18__V
5767.455156349958 66026.8841589769 False False NaN NaN 40.0 3000.0 False False Tie2_ssm MINUS5_Motif001_bcov_4helix_07025_0001_0001_0002__18__Y
6122.269866153114 75144.75318927882 False False NaN NaN 40.0 3000.0 False False Tie2_ssm MINUS5_Motif001_bcov_4helix_07025_0001_0001_0002__19__A
12285.946898826998 136515.22503337648 False False NaN NaN 40.0 3000.0 False False Tie2_ssm MINUS5_Motif001_bcov_4helix_07025_0001_0001_0002__19__C
6434.567158751315 37820.20437310377 False False NaN NaN 40.0 3000.0 False False Tie2_ssm MINUS5_Motif001_bcov_4helix_07025_0001_0001_0002__19__E
6122.269866153114 71497.6542632766 False False NaN NaN 40.0 3000.0 False False Tie2_ssm MINUS5_Motif001_bcov_4helix_07025_0001_0001_0002__19__D
5883.3810049925905 42616.752932319876 False False NaN NaN 40.0 3000.0 False False Tie2_ssm MINUS5_Motif001_bcov_4helix_07025_0001_0001_0002__19__G
5710.35163995045 74400.74573195931 False False NaN NaN 40.0 3000.0 False False Tie2_ssm MINUS5_Motif001_bcov_4helix_07025_0001_0001_0002__19__F
21026.29814158116 155367.06028732413 False False NaN NaN 40.0 3000.0 False False Tie2_ssm MINUS5_Motif001_bcov_4helix_07025_0001_0001_0002__19__I
13041.78020231873 127330.21513103758 False False NaN NaN 40.0 3000.0 False False Tie2_ssm MINUS5_Motif001_bcov_4helix_07025_0001_0001_0002__19__H
5710.35163995045 44790.63563449691 False False NaN NaN 40.0 3000.0 False False Tie2_ssm MINUS5_Motif001_bcov_4helix_07025_0001_0001_0002__19__K
11012.18559758296 56309.13068800887 False False NaN NaN 40.0 3000.0 False False Tie2_ssm MINUS5_Motif001_bcov_4helix_07025_0001_0001_0002__19__M
14406.238966231082 83836.622551256 False False NaN NaN 40.0 3000.0 False False Tie2_ssm MINUS5_Motif001_bcov_4helix_07025_0001_0001_0002__19__L
8170.192869772104 91690.87939590633 False False NaN NaN 40.0 3000.0 False False Tie2_ssm MINUS5_Motif001_bcov_4helix_07025_0001_0001_0002__19__N
213620.49129283542 inf False False NaN NaN 40.0 3000.0 False False Tie2_ssm MINUS5_Motif001_bcov_4helix_07025_0001_0001_0002__19__P
10477.71674165741 143478.87350174176 False False NaN NaN 40.0 3000.0 False False Tie2_ssm MINUS5_Motif001_bcov_4helix_07025_0001_0001_0002__19__S
61584.466951134345 276693.29035348486 False False NaN NaN 40.0 3000.0 False False Tie2_ssm MINUS5_Motif001_bcov_4helix_07025_0001_0001_0002__19__R
5710.35163995045 44790.63563449691 False False NaN NaN 40.0 3000.0 False False Tie2_ssm MINUS5_Motif001_bcov_4helix_07025_0001_0001_0002__19__T
1930.3368897433638 7545.036039679152 False False NaN NaN 40.0 3000.0 True False Tie2_ssm MINUS5_Motif001_bcov_4helix_07025_0001_0001_0002__19__W
40146.90904189773 193387.84402251 False False NaN NaN 40.0 3000.0 False False Tie2_ssm MINUS5_Motif001_bcov_4helix_07025_0001_0001_0002__19__V
10477.71674165741 122361.8339996957 False False NaN NaN 40.0 3000.0 False False Tie2_ssm MINUS5_Motif001_bcov_4helix_07025_0001_0001_0002__19__Y
12164.303860224763 142058.29059578382 False False NaN NaN 40.0 3000.0 False False Tie2_ssm MINUS5_Motif001_bcov_4helix_07025_0001_0001_0002__20__A
5653.813504901432 53045.748265945156 False False NaN NaN 40.0 3000.0 False False Tie2_ssm MINUS5_Motif001_bcov_4helix_07025_0001_0001_0002__20__C
8586.95481738584 144913.66223675903 False False NaN NaN 40.0 3000.0 False False Tie2_ssm MINUS5_Motif001_bcov_4helix_07025_0001_0001_0002__20__E
10795.202036646373 58595.50719355604 False False NaN NaN 40.0 3000.0 False False Tie2_ssm MINUS5_Motif001_bcov_4helix_07025_0001_0001_0002__20__D
13303.919984385331 82184.70988261547 False False NaN NaN 40.0 3000.0 False False Tie2_ssm MINUS5_Motif001_bcov_4helix_07025_0001_0001_0002__20__G
10903.154057012845 127330.21513103758 False False NaN NaN 40.0 3000.0 False False Tie2_ssm MINUS5_Motif001_bcov_4helix_07025_0001_0001_0002__20__F
8847.148135307452 105396.30145467503 False False NaN NaN 40.0 3000.0 False False Tie2_ssm MINUS5_Motif001_bcov_4helix_07025_0001_0001_0002__20__I
11459.324491709087 50975.92144195677 False False NaN NaN 40.0 3000.0 False False Tie2_ssm MINUS5_Motif001_bcov_4helix_07025_0001_0001_0002__20__H
14842.762413146853 142058.29059578382 False False NaN NaN 40.0 3000.0 False False Tie2_ssm MINUS5_Motif001_bcov_4helix_07025_0001_0001_0002__20__M
7929.90870606949 88113.13286781035 False False NaN NaN 40.0 3000.0 False False Tie2_ssm MINUS5_Motif001_bcov_4helix_07025_0001_0001_0002__20__L
12784.80560956645 66687.15300056672 False False NaN NaN 40.0 3000.0 False False Tie2_ssm MINUS5_Motif001_bcov_4helix_07025_0001_0001_0002__20__N
6183.49256481465 54653.087484151576 False False NaN NaN 40.0 3000.0 False False Tie2_ssm MINUS5_Motif001_bcov_4helix_07025_0001_0001_0002__20__Q
2789.484421296669 13707.042063832196 False False NaN NaN 40.0 3000.0 False False Tie2_ssm MINUS5_Motif001_bcov_4helix_07025_0001_0001_0002__20__P
10582.49390907399 100280.96443478057 False False NaN NaN 40.0 3000.0 False False Tie2_ssm MINUS5_Motif001_bcov_4helix_07025_0001_0001_0002__20__S
7851.394758484638 75896.20072117166 False False NaN NaN 40.0 3000.0 False False Tie2_ssm MINUS5_Motif001_bcov_4helix_07025_0001_0001_0002__20__R
8334.41374645452 110772.5720722327 False False NaN NaN 40.0 3000.0 False False Tie2_ssm MINUS5_Motif001_bcov_4helix_07025_0001_0001_0002__20__T
8251.894798469817 42616.752932319876 False False NaN NaN 40.0 3000.0 False False Tie2_ssm MINUS5_Motif001_bcov_4helix_07025_0001_0001_0002__20__W
17578.349299705482 142058.29059578382 False False NaN NaN 40.0 3000.0 False False Tie2_ssm MINUS5_Motif001_bcov_4helix_07025_0001_0001_0002__20__V
2654.0987129773494 16725.196203435888 False False NaN NaN 40.0 3000.0 False False Tie2_ssm MINUS5_Motif001_bcov_4helix_07025_0001_0001_0002__20__Y
5767.455156349958 58595.50719355604 False False NaN NaN 40.0 3000.0 False False Tie2_ssm MINUS5_Motif001_bcov_4helix_07025_0001_0001_0002__21__A
9969.187964149813 123585.45233969252 False False NaN NaN 40.0 3000.0 False False Tie2_ssm MINUS5_Motif001_bcov_4helix_07025_0001_0001_0002__21__C
161675.5859569011 inf False False NaN NaN 40.0 3000.0 False False Tie2_ssm MINUS5_Motif001_bcov_4helix_07025_0001_0001_0002__21__E
82184.70988261547 inf False False NaN NaN 40.0 3000.0 False False Tie2_ssm MINUS5_Motif001_bcov_4helix_07025_0001_0001_0002__21__D
8170.192869772104 74400.74573195931 False False NaN NaN 40.0 3000.0 False False Tie2_ssm MINUS5_Motif001_bcov_4helix_07025_0001_0001_0002__21__G
287928.1474819304 inf False False NaN NaN 40.0 3000.0 False False Tie2_ssm MINUS5_Motif001_bcov_4helix_07025_0001_0001_0002__21__F
61584.466951134345 330965.98079575825 False False NaN NaN 40.0 3000.0 False False Tie2_ssm MINUS5_Motif001_bcov_4helix_07025_0001_0001_0002__21__H
132500.33245952052 inf False False NaN NaN 40.0 3000.0 False False Tie2_ssm MINUS5_Motif001_bcov_4helix_07025_0001_0001_0002__21__K
60371.009657028 340994.5809798506 False False NaN NaN 40.0 3000.0 False False Tie2_ssm MINUS5_Motif001_bcov_4helix_07025_0001_0001_0002__21__M
209411.32368673183 inf False False NaN NaN 40.0 3000.0 False False Tie2_ssm MINUS5_Motif001_bcov_4helix_07025_0001_0001_0002__21__L
42616.752932319876 193387.84402251 False False NaN NaN 40.0 3000.0 False False Tie2_ssm MINUS5_Motif001_bcov_4helix_07025_0001_0001_0002__21__N
86376.95605118164 834970.47286533 False False NaN NaN 40.0 3000.0 False False Tie2_ssm MINUS5_Motif001_bcov_4helix_07025_0001_0001_0002__21__Q
1949.6402586407987 11122.307453558798 False False NaN NaN 40.0 3000.0 True False Tie2_ssm MINUS5_Motif001_bcov_4helix_07025_0001_0001_0002__21__P
9206.37782666495 87240.72561169352 False False NaN NaN 40.0 3000.0 False False Tie2_ssm MINUS5_Motif001_bcov_4helix_07025_0001_0001_0002__21__S
89884.2068384533 1171110.3693720393 False False NaN NaN 40.0 3000.0 False False Tie2_ssm MINUS5_Motif001_bcov_4helix_07025_0001_0001_0002__21__R
8170.192869772104 136515.22503337648 False False NaN NaN 40.0 3000.0 False False Tie2_ssm MINUS5_Motif001_bcov_4helix_07025_0001_0001_0002__21__T
347848.5720575455 inf False False NaN NaN 40.0 3000.0 False False Tie2_ssm MINUS5_Motif001_bcov_4helix_07025_0001_0001_0002__21__W
7773.658176717458 76655.1627283833 False False NaN NaN 40.0 3000.0 False False Tie2_ssm MINUS5_Motif001_bcov_4helix_07025_0001_0001_0002__21__V
85521.73866453621 2373642.8034998346 False False NaN NaN 40.0 3000.0 False False Tie2_ssm MINUS5_Motif001_bcov_4helix_07025_0001_0001_0002__21__Y
7396.369022330303 13436.959184229194 False False NaN NaN 40.0 3000.0 False False Tie2_ssm MINUS5_Motif001_bcov_4helix_07025_0001_0001_0002__22__A
11345.865833375325 116423.08652334334 False False NaN NaN 40.0 3000.0 False False Tie2_ssm MINUS5_Motif001_bcov_4helix_07025_0001_0001_0002__22__C
324444.6434621688 inf False False NaN NaN 40.0 3000.0 False False Tie2_ssm MINUS5_Motif001_bcov_4helix_07025_0001_0001_0002__22__E
180376.3336806822 inf False False NaN NaN 40.0 3000.0 False False Tie2_ssm MINUS5_Motif001_bcov_4helix_07025_0001_0001_0002__22__D
6967.714195668086 27781.8578017807 False False NaN NaN 40.0 3000.0 False False Tie2_ssm MINUS5_Motif001_bcov_4helix_07025_0001_0001_0002__22__G
9115.225570955388 44347.16399455137 False False NaN NaN 40.0 3000.0 False False Tie2_ssm MINUS5_Motif001_bcov_4helix_07025_0001_0001_0002__22__F
5710.35163995045 43473.349666259564 False False NaN NaN 40.0 3000.0 False False Tie2_ssm MINUS5_Motif001_bcov_4helix_07025_0001_0001_0002__22__I
384241.228987459 inf False False NaN NaN 40.0 3000.0 False False Tie2_ssm MINUS5_Motif001_bcov_4helix_07025_0001_0001_0002__22__H
324444.6434621688 inf False False NaN NaN 40.0 3000.0 False False Tie2_ssm MINUS5_Motif001_bcov_4helix_07025_0001_0001_0002__22__K
5883.3810049925905 83006.55698144154 False False NaN NaN 40.0 3000.0 False False Tie2_ssm MINUS5_Motif001_bcov_4helix_07025_0001_0001_0002__22__M
9115.225570955388 72212.63080590943 False False NaN NaN 40.0 3000.0 False False Tie2_ssm MINUS5_Motif001_bcov_4helix_07025_0001_0001_0002__22__L
161675.5859569011 3714301.7690031836 False False NaN NaN 40.0 3000.0 False False Tie2_ssm MINUS5_Motif001_bcov_4helix_07025_0001_0001_0002__22__N
92607.7881898653 572082.830788795 False False NaN NaN 40.0 3000.0 False False Tie2_ssm MINUS5_Motif001_bcov_4helix_07025_0001_0001_0002__22__Q
5653.813504901432 46609.31505170634 False False NaN NaN 40.0 3000.0 False False Tie2_ssm MINUS5_Motif001_bcov_4helix_07025_0001_0001_0002__22__P
3685.720568162689 14406.238966231082 False False NaN NaN 40.0 3000.0 False False Tie2_ssm MINUS5_Motif001_bcov_4helix_07025_0001_0001_0002__22__S
330965.98079575825 inf False False NaN NaN 40.0 3000.0 False False Tie2_ssm MINUS5_Motif001_bcov_4helix_07025_0001_0001_0002__22__R
7545.036039679152 71497.6542632766 False False NaN NaN 40.0 3000.0 False False Tie2_ssm MINUS5_Motif001_bcov_4helix_07025_0001_0001_0002__22__T
5653.813504901432 11924.619017963678 False False NaN NaN 40.0 3000.0 False False Tie2_ssm MINUS5_Motif001_bcov_4helix_07025_0001_0001_0002__22__W
21448.926734226934 158489.9381990993 False False NaN NaN 40.0 3000.0 False False Tie2_ssm MINUS5_Motif001_bcov_4helix_07025_0001_0001_0002__22__Y
24169.1875135937 156920.7308901972 False False NaN NaN 40.0 3000.0 False False Tie2_ssm MINUS5_Motif001_bcov_4helix_07025_0001_0001_0002__23__A
10582.49390907399 142058.29059578382 False False NaN NaN 40.0 3000.0 False False Tie2_ssm MINUS5_Motif001_bcov_4helix_07025_0001_0001_0002__23__C
7620.486400075935 42616.752932319876 False False NaN NaN 40.0 3000.0 False False Tie2_ssm MINUS5_Motif001_bcov_4helix_07025_0001_0001_0002__23__D
12532.894431493438 142058.29059578382 False False NaN NaN 40.0 3000.0 False False Tie2_ssm MINUS5_Motif001_bcov_4helix_07025_0001_0001_0002__23__G
32902.17730642162 195321.72246273488 False False NaN NaN 40.0 3000.0 False False Tie2_ssm MINUS5_Motif001_bcov_4helix_07025_0001_0001_0002__23__F
27234.445448270428 168240.26306585115 False False NaN NaN 40.0 3000.0 False False Tie2_ssm MINUS5_Motif001_bcov_4helix_07025_0001_0001_0002__23__I
9298.441604931604 118763.19056246249 False False NaN NaN 40.0 3000.0 False False Tie2_ssm MINUS5_Motif001_bcov_4helix_07025_0001_0001_0002__23__H
15445.438086597907 108589.91478505317 False False NaN NaN 40.0 3000.0 False False Tie2_ssm MINUS5_Motif001_bcov_4helix_07025_0001_0001_0002__23__K
53576.20574860465 255521.61141487022 False False NaN NaN 40.0 3000.0 False False Tie2_ssm MINUS5_Motif001_bcov_4helix_07025_0001_0001_0002__23__M
40548.37813231666 268555.7816147755 False False NaN NaN 40.0 3000.0 False False Tie2_ssm MINUS5_Motif001_bcov_4helix_07025_0001_0001_0002__23__L
6001.636963192939 121150.33069276794 False False NaN NaN 40.0 3000.0 False False Tie2_ssm MINUS5_Motif001_bcov_4helix_07025_0001_0001_0002__23__N
11012.18559758296 100280.96443478057 False False NaN NaN 40.0 3000.0 False False Tie2_ssm MINUS5_Motif001_bcov_4helix_07025_0001_0001_0002__23__Q
450553.0596099313 inf False False NaN NaN 40.0 3000.0 False False Tie2_ssm MINUS5_Motif001_bcov_4helix_07025_0001_0001_0002__23__P
17578.349299705482 146362.79885912672 False False NaN NaN 40.0 3000.0 False False Tie2_ssm MINUS5_Motif001_bcov_4helix_07025_0001_0001_0002__23__S
19034.833413058746 150797.73802735715 False False NaN NaN 40.0 3000.0 False False Tie2_ssm MINUS5_Motif001_bcov_4helix_07025_0001_0001_0002__23__R
21026.29814158116 153828.77256170695 False False NaN NaN 40.0 3000.0 False False Tie2_ssm MINUS5_Motif001_bcov_4helix_07025_0001_0001_0002__23__T
37820.20437310377 211505.43692359928 False False NaN NaN 40.0 3000.0 False False Tie2_ssm MINUS5_Motif001_bcov_4helix_07025_0001_0001_0002__23__W
24901.53806444311 156920.7308901972 False False NaN NaN 40.0 3000.0 False False Tie2_ssm MINUS5_Motif001_bcov_4helix_07025_0001_0001_0002__23__V
33231.19907948586 195321.72246273488 False False NaN NaN 40.0 3000.0 False False Tie2_ssm MINUS5_Motif001_bcov_4helix_07025_0001_0001_0002__23__Y
10271.264328651518 112999.10077088473 False False NaN NaN 40.0 3000.0 False False Tie2_ssm MINUS5_Motif001_bcov_4helix_07025_0001_0001_0002__24__A
65373.15263265036 327689.0898967907 False False NaN NaN 40.0 3000.0 False False Tie2_ssm MINUS5_Motif001_bcov_4helix_07025_0001_0001_0002__24__C
17931.674120629552 144913.66223675903 False False NaN NaN 40.0 3000.0 False False Tie2_ssm MINUS5_Motif001_bcov_4helix_07025_0001_0001_0002__24__D
27781.8578017807 164925.26523463507 False False NaN NaN 40.0 3000.0 False False Tie2_ssm MINUS5_Motif001_bcov_4helix_07025_0001_0001_0002__24__G
365592.34514541493 inf False False NaN NaN 40.0 3000.0 False False Tie2_ssm MINUS5_Motif001_bcov_4helix_07025_0001_0001_0002__24__F
248006.7586218689 inf False False NaN NaN 40.0 3000.0 False False Tie2_ssm MINUS5_Motif001_bcov_4helix_07025_0001_0001_0002__24__I
24410.879388729656 155367.06028732413 False False NaN NaN 40.0 3000.0 False False Tie2_ssm MINUS5_Motif001_bcov_4helix_07025_0001_0001_0002__24__H
10068.879843791317 84674.98877676862 False False NaN NaN 40.0 3000.0 False False Tie2_ssm MINUS5_Motif001_bcov_4helix_07025_0001_0001_0002__24__K
7178.842903511014 59181.46226549164 False False NaN NaN 40.0 3000.0 False False Tie2_ssm MINUS5_Motif001_bcov_4helix_07025_0001_0001_0002__24__M
75896.20072117166 354840.32835590263 False False NaN NaN 40.0 3000.0 False False Tie2_ssm MINUS5_Motif001_bcov_4helix_07025_0001_0001_0002__24__L
38580.39048100314 224517.28325606955 False False NaN NaN 40.0 3000.0 False False Tie2_ssm MINUS5_Motif001_bcov_4helix_07025_0001_0001_0002__24__N
7696.6912640767005 79767.66972235827 False False NaN NaN 40.0 3000.0 False False Tie2_ssm MINUS5_Motif001_bcov_4helix_07025_0001_0001_0002__24__Q
7323.137645871595 81370.99988377764 False False NaN NaN 40.0 3000.0 False False Tie2_ssm MINUS5_Motif001_bcov_4helix_07025_0001_0001_0002__24__P
11924.619017963678 126069.51993172051 False False NaN NaN 40.0 3000.0 False False Tie2_ssm MINUS5_Motif001_bcov_4helix_07025_0001_0001_0002__24__S
52000.53746294008 245551.24616026608 False False NaN NaN 40.0 3000.0 False False Tie2_ssm MINUS5_Motif001_bcov_4helix_07025_0001_0001_0002__24__R
19611.607900307845 146362.79885912672 False False NaN NaN 40.0 3000.0 False False Tie2_ssm MINUS5_Motif001_bcov_4helix_07025_0001_0001_0002__24__T
287928.1474819304 inf False False NaN NaN 40.0 3000.0 False False Tie2_ssm MINUS5_Motif001_bcov_4helix_07025_0001_0001_0002__24__W
70088.86801615199 314902.7744922782 False False NaN NaN 40.0 3000.0 False False Tie2_ssm MINUS5_Motif001_bcov_4helix_07025_0001_0001_0002__24__V
63450.537884220685 340994.5809798506 False False NaN NaN 40.0 3000.0 False False Tie2_ssm MINUS5_Motif001_bcov_4helix_07025_0001_0001_0002__24__Y
9772.75557705109 144913.66223675903 False False NaN NaN 40.0 3000.0 False False Tie2_ssm MINUS5_Motif001_bcov_4helix_07025_0001_0001_0002__25__C
199247.68908423575 inf False False NaN NaN 40.0 3000.0 False False Tie2_ssm MINUS5_Motif001_bcov_4helix_07025_0001_0001_0002__25__E
92607.7881898653 inf False False NaN NaN 40.0 3000.0 False False Tie2_ssm MINUS5_Motif001_bcov_4helix_07025_0001_0001_0002__25__D
53045.748265945156 311784.92523987975 False False NaN NaN 40.0 3000.0 False False Tie2_ssm MINUS5_Motif001_bcov_4helix_07025_0001_0001_0002__25__G
65373.15263265036 420238.9733017226 False False NaN NaN 40.0 3000.0 False False Tie2_ssm MINUS5_Motif001_bcov_4helix_07025_0001_0001_0002__25__F
91690.87939590633 inf False False NaN NaN 40.0 3000.0 False False Tie2_ssm MINUS5_Motif001_bcov_4helix_07025_0001_0001_0002__25__I
243120.045703234 inf False False NaN NaN 40.0 3000.0 False False Tie2_ssm MINUS5_Motif001_bcov_4helix_07025_0001_0001_0002__25__H
152305.71540763055 inf False False NaN NaN 40.0 3000.0 False False Tie2_ssm MINUS5_Motif001_bcov_4helix_07025_0001_0001_0002__25__K
6183.49256481465 32253.874430371172 False False NaN NaN 40.0 3000.0 False False Tie2_ssm MINUS5_Motif001_bcov_4helix_07025_0001_0001_0002__25__M
13844.112484470526 135163.58914195682 False False NaN NaN 40.0 3000.0 False False Tie2_ssm MINUS5_Motif001_bcov_4helix_07025_0001_0001_0002__25__L
58015.35365698624 712080.572574015 False False NaN NaN 40.0 3000.0 False False Tie2_ssm MINUS5_Motif001_bcov_4helix_07025_0001_0001_0002__25__N
50975.92144195677 311784.92523987975 False False NaN NaN 40.0 3000.0 False False Tie2_ssm MINUS5_Motif001_bcov_4helix_07025_0001_0001_0002__25__Q
150797.73802735715 4355310.93513545 False False NaN NaN 40.0 3000.0 False False Tie2_ssm MINUS5_Motif001_bcov_4helix_07025_0001_0001_0002__25__P
41777.034538104 273953.75282523234 False False NaN NaN 40.0 3000.0 False False Tie2_ssm MINUS5_Motif001_bcov_4helix_07025_0001_0001_0002__25__S
164925.26523463507 inf False False NaN NaN 40.0 3000.0 False False Tie2_ssm MINUS5_Motif001_bcov_4helix_07025_0001_0001_0002__25__R
41363.400532776286 268555.7816147755 False False NaN NaN 40.0 3000.0 False False Tie2_ssm MINUS5_Motif001_bcov_4helix_07025_0001_0001_0002__25__T
302615.3767101844 inf False False NaN NaN 40.0 3000.0 False False Tie2_ssm MINUS5_Motif001_bcov_4helix_07025_0001_0001_0002__25__W
18110.99086183586 150797.73802735715 False False NaN NaN 40.0 3000.0 False False Tie2_ssm MINUS5_Motif001_bcov_4helix_07025_0001_0001_0002__25__V
7250.631332546129 79767.66972235827 False False NaN NaN 40.0 3000.0 False False Tie2_ssm MINUS5_Motif001_bcov_4helix_07025_0001_0001_0002__25__Y
90783.0489068379 755887.8766388152 False False NaN NaN 40.0 3000.0 False False Tie2_ssm MINUS5_Motif001_bcov_4helix_07025_0001_0001_0002__26__A
7851.394758484638 96368.03574760456 False False NaN NaN 40.0 3000.0 False False Tie2_ssm MINUS5_Motif001_bcov_4helix_07025_0001_0001_0002__26__C
61584.466951134345 455058.5902060301 False False NaN NaN 40.0 3000.0 False False Tie2_ssm MINUS5_Motif001_bcov_4helix_07025_0001_0001_0002__26__E
92607.7881898653 1457699.6502761352 False False NaN NaN 40.0 3000.0 False False Tie2_ssm MINUS5_Motif001_bcov_4helix_07025_0001_0001_0002__26__D
67354.02453057231 403841.3933285948 False False NaN NaN 40.0 3000.0 False False Tie2_ssm MINUS5_Motif001_bcov_4helix_07025_0001_0001_0002__26__G
22768.4679371464 156920.7308901972 False False NaN NaN 40.0 3000.0 False False Tie2_ssm MINUS5_Motif001_bcov_4helix_07025_0001_0001_0002__26__F
9580.193684002641 132500.33245952052 False False NaN NaN 40.0 3000.0 False False Tie2_ssm MINUS5_Motif001_bcov_4helix_07025_0001_0001_0002__26__I
118763.19056246249 1850891.7531084637 False False NaN NaN 40.0 3000.0 False False Tie2_ssm MINUS5_Motif001_bcov_4helix_07025_0001_0001_0002__26__H
308697.94578205893 inf False False NaN NaN 40.0 3000.0 False False Tie2_ssm MINUS5_Motif001_bcov_4helix_07025_0001_0001_0002__26__K
19417.43356466122 149304.69111619508 False False NaN NaN 40.0 3000.0 False False Tie2_ssm MINUS5_Motif001_bcov_4helix_07025_0001_0001_0002__26__M
86376.95605118164 492763.2458582604 False False NaN NaN 40.0 3000.0 False False Tie2_ssm MINUS5_Motif001_bcov_4helix_07025_0001_0001_0002__26__N
7470.332712553611 100280.96443478057 False False NaN NaN 40.0 3000.0 False False Tie2_ssm MINUS5_Motif001_bcov_4helix_07025_0001_0001_0002__26__Q
156920.7308901972 2570315.0265356316 False False NaN NaN 40.0 3000.0 False False Tie2_ssm MINUS5_Motif001_bcov_4helix_07025_0001_0001_0002__26__P
33563.51107028074 209411.32368673183 False False NaN NaN 40.0 3000.0 False False Tie2_ssm MINUS5_Motif001_bcov_4helix_07025_0001_0001_0002__26__S
69394.9188278732 305641.53047728585 False False NaN NaN 40.0 3000.0 False False Tie2_ssm MINUS5_Motif001_bcov_4helix_07025_0001_0001_0002__26__R
25656.079569333808 146362.79885912672 False False NaN NaN 40.0 3000.0 False False Tie2_ssm MINUS5_Motif001_bcov_4helix_07025_0001_0001_0002__26__T
6370.8585730211 64725.89369569349 False False NaN NaN 40.0 3000.0 False False Tie2_ssm MINUS5_Motif001_bcov_4helix_07025_0001_0001_0002__26__W
8759.552609215292 97331.7161050805 False False NaN NaN 40.0 3000.0 False False Tie2_ssm MINUS5_Motif001_bcov_4helix_07025_0001_0001_0002__26__V
20818.116971862557 158489.9381990993 False False NaN NaN 40.0 3000.0 False False Tie2_ssm MINUS5_Motif001_bcov_4helix_07025_0001_0001_0002__26__Y
7696.6912640767005 79767.66972235827 False False NaN NaN 40.0 3000.0 False False Tie2_ssm MINUS5_Motif001_bcov_4helix_07025_0001_0001_0002__27__A
5653.813504901432 35628.343326022696 False False NaN NaN 40.0 3000.0 False False Tie2_ssm MINUS5_Motif001_bcov_4helix_07025_0001_0001_0002__27__C
7545.036039679152 58595.50719355604 False False NaN NaN 40.0 3000.0 False False Tie2_ssm MINUS5_Motif001_bcov_4helix_07025_0001_0001_0002__27__D
9206.37782666495 78977.89081421605 False False NaN NaN 40.0 3000.0 False False Tie2_ssm MINUS5_Motif001_bcov_4helix_07025_0001_0001_0002__27__G
6434.567158751315 89884.2068384533 False False NaN NaN 40.0 3000.0 False False Tie2_ssm MINUS5_Motif001_bcov_4helix_07025_0001_0001_0002__27__F
7696.6912640767005 94469.20473248155 False False NaN NaN 40.0 3000.0 False False Tie2_ssm MINUS5_Motif001_bcov_4helix_07025_0001_0001_0002__27__I
12532.894431493438 142058.29059578382 False False NaN NaN 40.0 3000.0 False False Tie2_ssm MINUS5_Motif001_bcov_4helix_07025_0001_0001_0002__27__H
8170.192869772104 91690.87939590633 False False NaN NaN 40.0 3000.0 False False Tie2_ssm MINUS5_Motif001_bcov_4helix_07025_0001_0001_0002__27__K
8847.148135307452 98305.03326613137 False False NaN NaN 40.0 3000.0 False False Tie2_ssm MINUS5_Motif001_bcov_4helix_07025_0001_0001_0002__27__M
5653.813504901432 82184.70988261547 False False NaN NaN 40.0 3000.0 False False Tie2_ssm MINUS5_Motif001_bcov_4helix_07025_0001_0001_0002__27__L
9206.37782666495 105396.30145467503 False False NaN NaN 40.0 3000.0 False False Tie2_ssm MINUS5_Motif001_bcov_4helix_07025_0001_0001_0002__27__N
6061.653332824872 75896.20072117166 False False NaN NaN 40.0 3000.0 False False Tie2_ssm MINUS5_Motif001_bcov_4helix_07025_0001_0001_0002__27__Q
41777.034538104 229030.08064951646 False False NaN NaN 40.0 3000.0 False False Tie2_ssm MINUS5_Motif001_bcov_4helix_07025_0001_0001_0002__27__P
5653.813504901432 40548.37813231666 False False NaN NaN 40.0 3000.0 False False Tie2_ssm MINUS5_Motif001_bcov_4helix_07025_0001_0001_0002__27__S
6183.49256481465 54111.96780609073 False False NaN NaN 40.0 3000.0 False False Tie2_ssm MINUS5_Motif001_bcov_4helix_07025_0001_0001_0002__27__R
12784.80560956645 99288.08359879276 False False NaN NaN 40.0 3000.0 False False Tie2_ssm MINUS5_Motif001_bcov_4helix_07025_0001_0001_0002__27__T
14122.379145408378 119950.8224680872 False False NaN NaN 40.0 3000.0 False False Tie2_ssm MINUS5_Motif001_bcov_4helix_07025_0001_0001_0002__27__W
8586.95481738584 78977.89081421605 False False NaN NaN 40.0 3000.0 False False Tie2_ssm MINUS5_Motif001_bcov_4helix_07025_0001_0001_0002__27__V
11012.18559758296 99288.08359879276 False False NaN NaN 40.0 3000.0 False False Tie2_ssm MINUS5_Motif001_bcov_4helix_07025_0001_0001_0002__27__Y
102296.61181991981 1926045.3803605991 False False NaN NaN 40.0 3000.0 False False Tie2_ssm MINUS5_Motif001_bcov_4helix_07025_0001_0001_0002__28__A
26433.484436364153 175071.49238977945 False False NaN NaN 40.0 3000.0 False False Tie2_ssm MINUS5_Motif001_bcov_4helix_07025_0001_0001_0002__28__C
59773.276888146596 450553.0596099313 False False NaN NaN 40.0 3000.0 False False Tie2_ssm MINUS5_Motif001_bcov_4helix_07025_0001_0001_0002__28__E
88113.13286781035 inf False False NaN NaN 40.0 3000.0 False False Tie2_ssm MINUS5_Motif001_bcov_4helix_07025_0001_0001_0002__28__D
80565.34641958177 1114271.332857961 False False NaN NaN 40.0 3000.0 False False Tie2_ssm MINUS5_Motif001_bcov_4helix_07025_0001_0001_0002__28__G
22319.839169832772 156920.7308901972 False False NaN NaN 40.0 3000.0 False False Tie2_ssm MINUS5_Motif001_bcov_4helix_07025_0001_0001_0002__28__F
39355.856329671355 238329.62033451046 False False NaN NaN 40.0 3000.0 False False Tie2_ssm MINUS5_Motif001_bcov_4helix_07025_0001_0001_0002__28__I
72212.63080590943 601264.8046486812 False False NaN NaN 40.0 3000.0 False False Tie2_ssm MINUS5_Motif001_bcov_4helix_07025_0001_0001_0002__28__H
68707.8404236368 625678.5667892838 False False NaN NaN 40.0 3000.0 False False Tie2_ssm MINUS5_Motif001_bcov_4helix_07025_0001_0001_0002__28__K
28340.27314359648 161675.5859569011 False False NaN NaN 40.0 3000.0 False False Tie2_ssm MINUS5_Motif001_bcov_4helix_07025_0001_0001_0002__28__M
123585.45233969252 inf False False NaN NaN 40.0 3000.0 False False Tie2_ssm MINUS5_Motif001_bcov_4helix_07025_0001_0001_0002__28__N
64725.89369569349 478271.151690875 False False NaN NaN 40.0 3000.0 False False Tie2_ssm MINUS5_Motif001_bcov_4helix_07025_0001_0001_0002__28__Q
82184.70988261547 1778670.5945025766 False False NaN NaN 40.0 3000.0 False False Tie2_ssm MINUS5_Motif001_bcov_4helix_07025_0001_0001_0002__28__P
128603.51728234804 inf False False NaN NaN 40.0 3000.0 False False Tie2_ssm MINUS5_Motif001_bcov_4helix_07025_0001_0001_0002__28__S
90783.0489068379 778792.035188848 False False NaN NaN 40.0 3000.0 False False Tie2_ssm MINUS5_Motif001_bcov_4helix_07025_0001_0001_0002__28__R
62200.31162064562 644637.2530415661 False False NaN NaN 40.0 3000.0 False False Tie2_ssm MINUS5_Motif001_bcov_4helix_07025_0001_0001_0002__28__T
83006.55698144154 1194649.687796417 False False NaN NaN 40.0 3000.0 False False Tie2_ssm MINUS5_Motif001_bcov_4helix_07025_0001_0001_0002__28__W
24654.988182616922 163292.34181647023 False False NaN NaN 40.0 3000.0 False False Tie2_ssm MINUS5_Motif001_bcov_4helix_07025_0001_0001_0002__28__V
10582.49390907399 144913.66223675903 False False NaN NaN 40.0 3000.0 False False Tie2_ssm MINUS5_Motif001_bcov_4helix_07025_0001_0001_0002__28__Y
185841.91696754063 inf False False NaN NaN 40.0 3000.0 False False Tie2_ssm MINUS5_Motif001_bcov_4helix_07025_0001_0001_0002__29__C
213620.49129283542 inf False False NaN NaN 40.0 3000.0 False False Tie2_ssm MINUS5_Motif001_bcov_4helix_07025_0001_0001_0002__29__E
140651.77286711286 inf False False NaN NaN 40.0 3000.0 False False Tie2_ssm MINUS5_Motif001_bcov_4helix_07025_0001_0001_0002__29__D
6695.83638801092 41363.400532776286 False False NaN NaN 40.0 3000.0 False False Tie2_ssm MINUS5_Motif001_bcov_4helix_07025_0001_0001_0002__29__G
217914.26316782134 inf False False NaN NaN 40.0 3000.0 False False Tie2_ssm MINUS5_Motif001_bcov_4helix_07025_0001_0001_0002__29__F
305641.53047728585 inf False False NaN NaN 40.0 3000.0 False False Tie2_ssm MINUS5_Motif001_bcov_4helix_07025_0001_0001_0002__29__I
226762.4560886304 inf False False NaN NaN 40.0 3000.0 False False Tie2_ssm MINUS5_Motif001_bcov_4helix_07025_0001_0001_0002__29__H
255521.61141487022 inf False False NaN NaN 40.0 3000.0 False False Tie2_ssm MINUS5_Motif001_bcov_4helix_07025_0001_0001_0002__29__K
161675.5859569011 inf False False NaN NaN 40.0 3000.0 False False Tie2_ssm MINUS5_Motif001_bcov_4helix_07025_0001_0001_0002__29__M
135163.58914195682 2170316.143760372 False False NaN NaN 40.0 3000.0 False False Tie2_ssm MINUS5_Motif001_bcov_4helix_07025_0001_0001_0002__29__L
224517.28325606955 inf False False NaN NaN 40.0 3000.0 False False Tie2_ssm MINUS5_Motif001_bcov_4helix_07025_0001_0001_0002__29__N
231320.38145601176 inf False False NaN NaN 40.0 3000.0 False False Tie2_ssm MINUS5_Motif001_bcov_4helix_07025_0001_0001_0002__29__Q
209411.32368673183 inf False False NaN NaN 40.0 3000.0 False False Tie2_ssm MINUS5_Motif001_bcov_4helix_07025_0001_0001_0002__29__P
11122.307453558798 127330.21513103758 False False NaN NaN 40.0 3000.0 False False Tie2_ssm MINUS5_Motif001_bcov_4helix_07025_0001_0001_0002__29__S
285077.37374448584 inf False False NaN NaN 40.0 3000.0 False False Tie2_ssm MINUS5_Motif001_bcov_4helix_07025_0001_0001_0002__29__R
122361.8339996957 1692344.040224299 False False NaN NaN 40.0 3000.0 False False Tie2_ssm MINUS5_Motif001_bcov_4helix_07025_0001_0001_0002__29__T
211505.43692359928 inf False False NaN NaN 40.0 3000.0 False False Tie2_ssm MINUS5_Motif001_bcov_4helix_07025_0001_0001_0002__29__W
199247.68908423575 inf False False NaN NaN 40.0 3000.0 False False Tie2_ssm MINUS5_Motif001_bcov_4helix_07025_0001_0001_0002__29__V
182180.09701748917 inf False False NaN NaN 40.0 3000.0 False False Tie2_ssm MINUS5_Motif001_bcov_4helix_07025_0001_0001_0002__29__Y
10582.49390907399 108589.91478505317 False False NaN NaN 40.0 3000.0 False False Tie2_ssm MINUS5_Motif001_bcov_4helix_07025_0001_0001_0002__30__A
11924.619017963678 98305.03326613137 False False NaN NaN 40.0 3000.0 False False Tie2_ssm MINUS5_Motif001_bcov_4helix_07025_0001_0001_0002__30__C
15292.51295702762 140651.77286711286 False False NaN NaN 40.0 3000.0 False False Tie2_ssm MINUS5_Motif001_bcov_4helix_07025_0001_0001_0002__30__E
7250.631332546129 99288.08359879276 False False NaN NaN 40.0 3000.0 False False Tie2_ssm MINUS5_Motif001_bcov_4helix_07025_0001_0001_0002__30__D
13844.112484470526 142058.29059578382 False False NaN NaN 40.0 3000.0 False False Tie2_ssm MINUS5_Motif001_bcov_4helix_07025_0001_0001_0002__30__G
6061.653332824872 54111.96780609073 False False NaN NaN 40.0 3000.0 False False Tie2_ssm MINUS5_Motif001_bcov_4helix_07025_0001_0001_0002__30__F
22543.037561531073 156920.7308901972 False False NaN NaN 40.0 3000.0 False False Tie2_ssm MINUS5_Motif001_bcov_4helix_07025_0001_0001_0002__30__I
7323.137645871595 78977.89081421605 False False NaN NaN 40.0 3000.0 False False Tie2_ssm MINUS5_Motif001_bcov_4helix_07025_0001_0001_0002__30__H
21663.416001569218 160074.8375810904 False False NaN NaN 40.0 3000.0 False False Tie2_ssm MINUS5_Motif001_bcov_4helix_07025_0001_0001_0002__30__M
24901.53806444311 160074.8375810904 False False NaN NaN 40.0 3000.0 False False Tie2_ssm MINUS5_Motif001_bcov_4helix_07025_0001_0001_0002__30__L
6183.49256481465 60371.009657028 False False NaN NaN 40.0 3000.0 False False Tie2_ssm MINUS5_Motif001_bcov_4helix_07025_0001_0001_0002__30__N
12912.653665662125 117587.31738857664 False False NaN NaN 40.0 3000.0 False False Tie2_ssm MINUS5_Motif001_bcov_4helix_07025_0001_0001_0002__30__Q
79767.66972235827 1018822.654640921 False False NaN NaN 40.0 3000.0 False False Tie2_ssm MINUS5_Motif001_bcov_4helix_07025_0001_0001_0002__30__P
8501.935462758252 123585.45233969252 False False NaN NaN 40.0 3000.0 False False Tie2_ssm MINUS5_Motif001_bcov_4helix_07025_0001_0001_0002__30__S
9675.995620842656 98305.03326613137 False False NaN NaN 40.0 3000.0 False False Tie2_ssm MINUS5_Motif001_bcov_4helix_07025_0001_0001_0002__30__R
15755.89139213852 150797.73802735715 False False NaN NaN 40.0 3000.0 False False Tie2_ssm MINUS5_Motif001_bcov_4helix_07025_0001_0001_0002__30__T
25150.553445087513 160074.8375810904 False False NaN NaN 40.0 3000.0 False False Tie2_ssm MINUS5_Motif001_bcov_4helix_07025_0001_0001_0002__30__W
26697.81928072781 161675.5859569011 False False NaN NaN 40.0 3000.0 False False Tie2_ssm MINUS5_Motif001_bcov_4helix_07025_0001_0001_0002__30__V
7037.391337624759 68707.8404236368 False False NaN NaN 40.0 3000.0 False False Tie2_ssm MINUS5_Motif001_bcov_4helix_07025_0001_0001_0002__30__Y
17931.674120629552 149304.69111619508 False False NaN NaN 40.0 3000.0 False False Tie2_ssm MINUS5_Motif001_bcov_4helix_07025_0001_0001_0002__31__A
14122.379145408378 142058.29059578382 False False NaN NaN 40.0 3000.0 False False Tie2_ssm MINUS5_Motif001_bcov_4helix_07025_0001_0001_0002__31__C
28059.67637979848 258076.8275290191 False False NaN NaN 40.0 3000.0 False False Tie2_ssm MINUS5_Motif001_bcov_4helix_07025_0001_0001_0002__31__E
14263.602936862473 128603.51728234804 False False NaN NaN 40.0 3000.0 False False Tie2_ssm MINUS5_Motif001_bcov_4helix_07025_0001_0001_0002__31__D
20005.801219104025 150797.73802735715 False False NaN NaN 40.0 3000.0 False False Tie2_ssm MINUS5_Motif001_bcov_4helix_07025_0001_0001_0002__31__G
12285.946898826998 114129.09177859346 False False NaN NaN 40.0 3000.0 False False Tie2_ssm MINUS5_Motif001_bcov_4helix_07025_0001_0001_0002__31__F
8935.619616660517 126069.51993172051 False False NaN NaN 40.0 3000.0 False False Tie2_ssm MINUS5_Motif001_bcov_4helix_07025_0001_0001_0002__31__I
15292.51295702762 142058.29059578382 False False NaN NaN 40.0 3000.0 False False Tie2_ssm MINUS5_Motif001_bcov_4helix_07025_0001_0001_0002__31__H
11573.917736626165 146362.79885912672 False False NaN NaN 40.0 3000.0 False False Tie2_ssm MINUS5_Motif001_bcov_4helix_07025_0001_0001_0002__31__K
8251.894798469817 111880.2977929551 False False NaN NaN 40.0 3000.0 False False Tie2_ssm MINUS5_Motif001_bcov_4helix_07025_0001_0001_0002__31__M
9298.441604931604 131188.4479797232 False False NaN NaN 40.0 3000.0 False False Tie2_ssm MINUS5_Motif001_bcov_4helix_07025_0001_0001_0002__31__L
11233.530528094394 143478.87350174176 False False NaN NaN 40.0 3000.0 False False Tie2_ssm MINUS5_Motif001_bcov_4helix_07025_0001_0001_0002__31__N
15599.89246746387 150797.73802735715 False False NaN NaN 40.0 3000.0 False False Tie2_ssm MINUS5_Motif001_bcov_4helix_07025_0001_0001_0002__31__Q
19611.607900307845 160074.8375810904 False False NaN NaN 40.0 3000.0 False False Tie2_ssm MINUS5_Motif001_bcov_4helix_07025_0001_0001_0002__31__P
17404.306237332148 132500.33245952052 False False NaN NaN 40.0 3000.0 False False Tie2_ssm MINUS5_Motif001_bcov_4helix_07025_0001_0001_0002__31__S
18846.36971589974 152305.71540763055 False False NaN NaN 40.0 3000.0 False False Tie2_ssm MINUS5_Motif001_bcov_4helix_07025_0001_0001_0002__31__T
23226.114142683033 161675.5859569011 False False NaN NaN 40.0 3000.0 False False Tie2_ssm MINUS5_Motif001_bcov_4helix_07025_0001_0001_0002__31__W
11689.656913992434 139259.18105654727 False False NaN NaN 40.0 3000.0 False False Tie2_ssm MINUS5_Motif001_bcov_4helix_07025_0001_0001_0002__31__V
22996.15261651788 158489.9381990993 False False NaN NaN 40.0 3000.0 False False Tie2_ssm MINUS5_Motif001_bcov_4helix_07025_0001_0001_0002__31__Y
185841.91696754063 inf False False NaN NaN 40.0 3000.0 False False Tie2_ssm MINUS5_Motif001_bcov_4helix_07025_0001_0001_0002__32__A
19417.43356466122 147826.42684771807 False False NaN NaN 40.0 3000.0 False False Tie2_ssm MINUS5_Motif001_bcov_4helix_07025_0001_0001_0002__32__C
7929.90870606949 92607.7881898653 False False NaN NaN 40.0 3000.0 False False Tie2_ssm MINUS5_Motif001_bcov_4helix_07025_0001_0001_0002__32__E
13571.328776071496 146362.79885912672 False False NaN NaN 40.0 3000.0 False False Tie2_ssm MINUS5_Motif001_bcov_4helix_07025_0001_0001_0002__32__D
171621.8923534747 4716177.651206727 False False NaN NaN 40.0 3000.0 False False Tie2_ssm MINUS5_Motif001_bcov_4helix_07025_0001_0001_0002__32__G
24410.879388729656 153828.77256170695 False False NaN NaN 40.0 3000.0 False False Tie2_ssm MINUS5_Motif001_bcov_4helix_07025_0001_0001_0002__32__F
64085.04326306282 1008735.3016246737 False False NaN NaN 40.0 3000.0 False False Tie2_ssm MINUS5_Motif001_bcov_4helix_07025_0001_0001_0002__32__I
19611.607900307845 150797.73802735715 False False NaN NaN 40.0 3000.0 False False Tie2_ssm MINUS5_Motif001_bcov_4helix_07025_0001_0001_0002__32__H
176822.20731367738 inf False False NaN NaN 40.0 3000.0 False False Tie2_ssm MINUS5_Motif001_bcov_4helix_07025_0001_0001_0002__32__K
13041.78020231873 155367.06028732413 False False NaN NaN 40.0 3000.0 False False Tie2_ssm MINUS5_Motif001_bcov_4helix_07025_0001_0001_0002__32__M
166574.51788698122 inf False False NaN NaN 40.0 3000.0 False False Tie2_ssm MINUS5_Motif001_bcov_4helix_07025_0001_0001_0002__32__N
33563.51107028074 201240.16597507827 False False NaN NaN 40.0 3000.0 False False Tie2_ssm MINUS5_Motif001_bcov_4helix_07025_0001_0001_0002__32__Q
308697.94578205893 inf False False NaN NaN 40.0 3000.0 False False Tie2_ssm MINUS5_Motif001_bcov_4helix_07025_0001_0001_0002__32__P
115270.38269637947 inf False False NaN NaN 40.0 3000.0 False False Tie2_ssm MINUS5_Motif001_bcov_4helix_07025_0001_0001_0002__32__S
149304.69111619508 3329216.7695758925 False False NaN NaN 40.0 3000.0 False False Tie2_ssm MINUS5_Motif001_bcov_4helix_07025_0001_0001_0002__32__R
18846.36971589974 153828.77256170695 False False NaN NaN 40.0 3000.0 False False Tie2_ssm MINUS5_Motif001_bcov_4helix_07025_0001_0001_0002__32__T
16892.44816547023 143478.87350174176 False False NaN NaN 40.0 3000.0 False False Tie2_ssm MINUS5_Motif001_bcov_4helix_07025_0001_0001_0002__32__W
52000.53746294008 243120.045703234 False False NaN NaN 40.0 3000.0 False False Tie2_ssm MINUS5_Motif001_bcov_4helix_07025_0001_0001_0002__32__V
9115.225570955388 149304.69111619508 False False NaN NaN 40.0 3000.0 False False Tie2_ssm MINUS5_Motif001_bcov_4helix_07025_0001_0001_0002__32__Y
5653.813504901432 68707.8404236368 False False NaN NaN 40.0 3000.0 False False Tie2_ssm MINUS5_Motif001_bcov_4helix_07025_0001_0001_0002__33__A
10373.97697193804 76655.1627283833 False False NaN NaN 40.0 3000.0 False False Tie2_ssm MINUS5_Motif001_bcov_4helix_07025_0001_0001_0002__33__C
7851.394758484638 85521.73866453621 False False NaN NaN 40.0 3000.0 False False Tie2_ssm MINUS5_Motif001_bcov_4helix_07025_0001_0001_0002__33__E
5710.35163995045 65373.15263265036 False False NaN NaN 40.0 3000.0 False False Tie2_ssm MINUS5_Motif001_bcov_4helix_07025_0001_0001_0002__33__D
18110.99086183586 143478.87350174176 False False NaN NaN 40.0 3000.0 False False Tie2_ssm MINUS5_Motif001_bcov_4helix_07025_0001_0001_0002__33__F
9969.187964149813 87240.72561169352 False False NaN NaN 40.0 3000.0 False False Tie2_ssm MINUS5_Motif001_bcov_4helix_07025_0001_0001_0002__33__I
5767.455156349958 73664.10468510818 False False NaN NaN 40.0 3000.0 False False Tie2_ssm MINUS5_Motif001_bcov_4helix_07025_0001_0001_0002__33__H
5767.455156349958 72934.75711396844 False False NaN NaN 40.0 3000.0 False False Tie2_ssm MINUS5_Motif001_bcov_4helix_07025_0001_0001_0002__33__K
10271.264328651518 94469.20473248155 False False NaN NaN 40.0 3000.0 False False Tie2_ssm MINUS5_Motif001_bcov_4helix_07025_0001_0001_0002__33__M
9870.48313282159 78195.9314992239 False False NaN NaN 40.0 3000.0 False False Tie2_ssm MINUS5_Motif001_bcov_4helix_07025_0001_0001_0002__33__L
9206.37782666495 89884.2068384533 False False NaN NaN 40.0 3000.0 False False Tie2_ssm MINUS5_Motif001_bcov_4helix_07025_0001_0001_0002__33__N
6695.83638801092 99288.08359879276 False False NaN NaN 40.0 3000.0 False False Tie2_ssm MINUS5_Motif001_bcov_4helix_07025_0001_0001_0002__33__Q
334275.6406037161 inf False False NaN NaN 40.0 3000.0 False False Tie2_ssm MINUS5_Motif001_bcov_4helix_07025_0001_0001_0002__33__P
8759.552609215292 87240.72561169352 False False NaN NaN 40.0 3000.0 False False Tie2_ssm MINUS5_Motif001_bcov_4helix_07025_0001_0001_0002__33__S
8251.894798469817 101283.77407912845 False False NaN NaN 40.0 3000.0 False False Tie2_ssm MINUS5_Motif001_bcov_4helix_07025_0001_0001_0002__33__R
11689.656913992434 147826.42684771807 False False NaN NaN 40.0 3000.0 False False Tie2_ssm MINUS5_Motif001_bcov_4helix_07025_0001_0001_0002__33__T
108589.91478505317 1532056.9824674758 False False NaN NaN 40.0 3000.0 False False Tie2_ssm MINUS5_Motif001_bcov_4helix_07025_0001_0001_0002__33__W
5710.35163995045 37820.20437310377 False False NaN NaN 40.0 3000.0 False False Tie2_ssm MINUS5_Motif001_bcov_4helix_07025_0001_0001_0002__33__V
13041.78020231873 137880.37728371008 False False NaN NaN 40.0 3000.0 False False Tie2_ssm MINUS5_Motif001_bcov_4helix_07025_0001_0001_0002__33__Y
27234.445448270428 168240.26306585115 False False NaN NaN 40.0 3000.0 False False Tie2_ssm MINUS5_Motif001_bcov_4helix_07025_0001_0001_0002__34__A
314902.7744922782 inf False False NaN NaN 40.0 3000.0 False False Tie2_ssm MINUS5_Motif001_bcov_4helix_07025_0001_0001_0002__34__C
7696.6912640767005 69394.9188278732 False False NaN NaN 40.0 3000.0 False False Tie2_ssm MINUS5_Motif001_bcov_4helix_07025_0001_0001_0002__34__E
217914.26316782134 inf False False NaN NaN 40.0 3000.0 False False Tie2_ssm MINUS5_Motif001_bcov_4helix_07025_0001_0001_0002__34__D
263264.1717623523 inf False False NaN NaN 40.0 3000.0 False False Tie2_ssm MINUS5_Motif001_bcov_4helix_07025_0001_0001_0002__34__G
14695.804369452346 115270.38269637947 False False NaN NaN 40.0 3000.0 False False Tie2_ssm MINUS5_Motif001_bcov_4helix_07025_0001_0001_0002__34__F
7545.036039679152 107514.76711391415 False False NaN NaN 40.0 3000.0 False False Tie2_ssm MINUS5_Motif001_bcov_4helix_07025_0001_0001_0002__34__H
191473.1128935741 inf False False NaN NaN 40.0 3000.0 False False Tie2_ssm MINUS5_Motif001_bcov_4helix_07025_0001_0001_0002__34__K
89884.2068384533 1092315.785568042 False False NaN NaN 40.0 3000.0 False False Tie2_ssm MINUS5_Motif001_bcov_4helix_07025_0001_0001_0002__34__M
49476.72713309679 337618.39700975287 False False NaN NaN 40.0 3000.0 False False Tie2_ssm MINUS5_Motif001_bcov_4helix_07025_0001_0001_0002__34__L
20611.9970018441 149304.69111619508 False False NaN NaN 40.0 3000.0 False False Tie2_ssm MINUS5_Motif001_bcov_4helix_07025_0001_0001_0002__34__N
28623.675875032466 164925.26523463507 False False NaN NaN 40.0 3000.0 False False Tie2_ssm MINUS5_Motif001_bcov_4helix_07025_0001_0001_0002__34__Q
88113.13286781035 1332832.8420280656 False False NaN NaN 40.0 3000.0 False False Tie2_ssm MINUS5_Motif001_bcov_4helix_07025_0001_0001_0002__34__P
64085.04326306282 411958.6053344994 False False NaN NaN 40.0 3000.0 False False Tie2_ssm MINUS5_Motif001_bcov_4helix_07025_0001_0001_0002__34__S
354840.32835590263 inf False False NaN NaN 40.0 3000.0 False False Tie2_ssm MINUS5_Motif001_bcov_4helix_07025_0001_0001_0002__34__R
15755.89139213852 111880.2977929551 False False NaN NaN 40.0 3000.0 False False Tie2_ssm MINUS5_Motif001_bcov_4helix_07025_0001_0001_0002__34__T
63450.537884220685 344404.52678964933 False False NaN NaN 40.0 3000.0 False False Tie2_ssm MINUS5_Motif001_bcov_4helix_07025_0001_0001_0002__34__W
12408.806367815276 53576.20574860465 False False NaN NaN 40.0 3000.0 False False Tie2_ssm MINUS5_Motif001_bcov_4helix_07025_0001_0001_0002__34__V
5710.35163995045 38580.39048100314 False False NaN NaN 40.0 3000.0 False False Tie2_ssm MINUS5_Motif001_bcov_4helix_07025_0001_0001_0002__34__Y
94469.20473248155 549760.3558041204 False False NaN NaN 40.0 3000.0 False False Tie2_ssm MINUS5_Motif001_bcov_4helix_07025_0001_0001_0002__35__A
5767.455156349958 51485.68065637629 False False NaN NaN 40.0 3000.0 False False Tie2_ssm MINUS5_Motif001_bcov_4helix_07025_0001_0001_0002__35__C
12043.865208143323 143478.87350174176 False False NaN NaN 40.0 3000.0 False False Tie2_ssm MINUS5_Motif001_bcov_4helix_07025_0001_0001_0002__35__E
399842.9636916777 inf False False NaN NaN 40.0 3000.0 False False Tie2_ssm MINUS5_Motif001_bcov_4helix_07025_0001_0001_0002__35__G
347848.5720575455 inf False False NaN NaN 40.0 3000.0 False False Tie2_ssm MINUS5_Motif001_bcov_4helix_07025_0001_0001_0002__35__F
238329.62033451046 inf False False NaN NaN 40.0 3000.0 False False Tie2_ssm MINUS5_Motif001_bcov_4helix_07025_0001_0001_0002__35__I
19417.43356466122 152305.71540763055 False False NaN NaN 40.0 3000.0 False False Tie2_ssm MINUS5_Motif001_bcov_4helix_07025_0001_0001_0002__35__H
195321.72246273488 inf False False NaN NaN 40.0 3000.0 False False Tie2_ssm MINUS5_Motif001_bcov_4helix_07025_0001_0001_0002__35__K
302615.3767101844 inf False False NaN NaN 40.0 3000.0 False False Tie2_ssm MINUS5_Motif001_bcov_4helix_07025_0001_0001_0002__35__M
115270.38269637947 705030.2698752631 False False NaN NaN 40.0 3000.0 False False Tie2_ssm MINUS5_Motif001_bcov_4helix_07025_0001_0001_0002__35__L
114129.09177859346 inf False False NaN NaN 40.0 3000.0 False False Tie2_ssm MINUS5_Motif001_bcov_4helix_07025_0001_0001_0002__35__N
197274.93968736235 inf False False NaN NaN 40.0 3000.0 False False Tie2_ssm MINUS5_Motif001_bcov_4helix_07025_0001_0001_0002__35__Q
43042.9204616431 205285.09331117725 False False NaN NaN 40.0 3000.0 False False Tie2_ssm MINUS5_Motif001_bcov_4helix_07025_0001_0001_0002__35__P
147826.42684771807 inf False False NaN NaN 40.0 3000.0 False False Tie2_ssm MINUS5_Motif001_bcov_4helix_07025_0001_0001_0002__35__S
276693.29035348486 inf False False NaN NaN 40.0 3000.0 False False Tie2_ssm MINUS5_Motif001_bcov_4helix_07025_0001_0001_0002__35__R
180376.3336806822 inf False False NaN NaN 40.0 3000.0 False False Tie2_ssm MINUS5_Motif001_bcov_4helix_07025_0001_0001_0002__35__T
245551.24616026608 inf False False NaN NaN 40.0 3000.0 False False Tie2_ssm MINUS5_Motif001_bcov_4helix_07025_0001_0001_0002__35__W
311784.92523987975 inf False False NaN NaN 40.0 3000.0 False False Tie2_ssm MINUS5_Motif001_bcov_4helix_07025_0001_0001_0002__35__V
164925.26523463507 inf False False NaN NaN 40.0 3000.0 False False Tie2_ssm MINUS5_Motif001_bcov_4helix_07025_0001_0001_0002__35__Y
10477.71674165741 147826.42684771807 False False NaN NaN 40.0 3000.0 False False Tie2_ssm MINUS5_Motif001_bcov_4helix_07025_0001_0001_0002__36__A
5653.813504901432 67354.02453057231 False False NaN NaN 40.0 3000.0 False False Tie2_ssm MINUS5_Motif001_bcov_4helix_07025_0001_0001_0002__36__C
17404.306237332148 153828.77256170695 False False NaN NaN 40.0 3000.0 False False Tie2_ssm MINUS5_Motif001_bcov_4helix_07025_0001_0001_0002__36__E
10795.202036646373 147826.42684771807 False False NaN NaN 40.0 3000.0 False False Tie2_ssm MINUS5_Motif001_bcov_4helix_07025_0001_0001_0002__36__D
14406.238966231082 153828.77256170695 False False NaN NaN 40.0 3000.0 False False Tie2_ssm MINUS5_Motif001_bcov_4helix_07025_0001_0001_0002__36__G
61584.466951134345 411958.6053344994 False False NaN NaN 40.0 3000.0 False False Tie2_ssm MINUS5_Motif001_bcov_4helix_07025_0001_0001_0002__36__F
24654.988182616922 163292.34181647023 False False NaN NaN 40.0 3000.0 False False Tie2_ssm MINUS5_Motif001_bcov_4helix_07025_0001_0001_0002__36__I
17231.986373596203 150797.73802735715 False False NaN NaN 40.0 3000.0 False False Tie2_ssm MINUS5_Motif001_bcov_4helix_07025_0001_0001_0002__36__H
255521.61141487022 inf False False NaN NaN 40.0 3000.0 False False Tie2_ssm MINUS5_Motif001_bcov_4helix_07025_0001_0001_0002__36__K
7107.765251001011 83836.622551256 False False NaN NaN 40.0 3000.0 False False Tie2_ssm MINUS5_Motif001_bcov_4helix_07025_0001_0001_0002__36__M
5653.813504901432 31934.529138981336 False False NaN NaN 40.0 3000.0 False False Tie2_ssm MINUS5_Motif001_bcov_4helix_07025_0001_0001_0002__36__L
33563.51107028074 201240.16597507827 False False NaN NaN 40.0 3000.0 False False Tie2_ssm MINUS5_Motif001_bcov_4helix_07025_0001_0001_0002__36__N
7107.765251001011 122361.8339996957 False False NaN NaN 40.0 3000.0 False False Tie2_ssm MINUS5_Motif001_bcov_4helix_07025_0001_0001_0002__36__Q
11806.553483132368 152305.71540763055 False False NaN NaN 40.0 3000.0 False False Tie2_ssm MINUS5_Motif001_bcov_4helix_07025_0001_0001_0002__36__S
133825.33578411557 inf False False NaN NaN 40.0 3000.0 False False Tie2_ssm MINUS5_Motif001_bcov_4helix_07025_0001_0001_0002__36__R
9298.441604931604 131188.4479797232 False False NaN NaN 40.0 3000.0 False False Tie2_ssm MINUS5_Motif001_bcov_4helix_07025_0001_0001_0002__36__T
5942.21481504252 66687.15300056672 False False NaN NaN 40.0 3000.0 False False Tie2_ssm MINUS5_Motif001_bcov_4helix_07025_0001_0001_0002__36__W
24169.1875135937 161675.5859569011 False False NaN NaN 40.0 3000.0 False False Tie2_ssm MINUS5_Motif001_bcov_4helix_07025_0001_0001_0002__36__V
7773.658176717458 149304.69111619508 False False NaN NaN 40.0 3000.0 False False Tie2_ssm MINUS5_Motif001_bcov_4helix_07025_0001_0001_0002__36__Y
14695.804369452346 126069.51993172051 False False NaN NaN 40.0 3000.0 False False Tie2_ssm MINUS5_Motif001_bcov_4helix_07025_0001_0001_0002__37__A
6434.567158751315 50975.92144195677 False False NaN NaN 40.0 3000.0 False False Tie2_ssm MINUS5_Motif001_bcov_4helix_07025_0001_0001_0002__37__C
25656.079569333808 235969.9211232775 False False NaN NaN 40.0 3000.0 False False Tie2_ssm MINUS5_Motif001_bcov_4helix_07025_0001_0001_0002__37__E
12164.303860224763 158489.9381990993 False False NaN NaN 40.0 3000.0 False False Tie2_ssm MINUS5_Motif001_bcov_4helix_07025_0001_0001_0002__37__D
10373.97697193804 103319.57793811889 False False NaN NaN 40.0 3000.0 False False Tie2_ssm MINUS5_Motif001_bcov_4helix_07025_0001_0001_0002__37__G
17231.986373596203 155367.06028732413 False False NaN NaN 40.0 3000.0 False False Tie2_ssm MINUS5_Motif001_bcov_4helix_07025_0001_0001_0002__37__I
17061.372647124943 156920.7308901972 False False NaN NaN 40.0 3000.0 False False Tie2_ssm MINUS5_Motif001_bcov_4helix_07025_0001_0001_0002__37__H
135163.58914195682 inf False False NaN NaN 40.0 3000.0 False False Tie2_ssm MINUS5_Motif001_bcov_4helix_07025_0001_0001_0002__37__K
10373.97697193804 139259.18105654727 False False NaN NaN 40.0 3000.0 False False Tie2_ssm MINUS5_Motif001_bcov_4helix_07025_0001_0001_0002__37__M
11573.917736626165 147826.42684771807 False False NaN NaN 40.0 3000.0 False False Tie2_ssm MINUS5_Motif001_bcov_4helix_07025_0001_0001_0002__37__L
10903.154057012845 155367.06028732413 False False NaN NaN 40.0 3000.0 False False Tie2_ssm MINUS5_Motif001_bcov_4helix_07025_0001_0001_0002__37__N
14122.379145408378 149304.69111619508 False False NaN NaN 40.0 3000.0 False False Tie2_ssm MINUS5_Motif001_bcov_4helix_07025_0001_0001_0002__37__Q
168240.26306585115 inf False False NaN NaN 40.0 3000.0 False False Tie2_ssm MINUS5_Motif001_bcov_4helix_07025_0001_0001_0002__37__P
28623.675875032466 205285.09331117725 False False NaN NaN 40.0 3000.0 False False Tie2_ssm MINUS5_Motif001_bcov_4helix_07025_0001_0001_0002__37__S
63450.537884220685 inf False False NaN NaN 40.0 3000.0 False False Tie2_ssm MINUS5_Motif001_bcov_4helix_07025_0001_0001_0002__37__R
16725.196203435888 149304.69111619508 False False NaN NaN 40.0 3000.0 False False Tie2_ssm MINUS5_Motif001_bcov_4helix_07025_0001_0001_0002__37__T
12658.223375808358 139259.18105654727 False False NaN NaN 40.0 3000.0 False False Tie2_ssm MINUS5_Motif001_bcov_4helix_07025_0001_0001_0002__37__W
8759.552609215292 142058.29059578382 False False NaN NaN 40.0 3000.0 False False Tie2_ssm MINUS5_Motif001_bcov_4helix_07025_0001_0001_0002__37__V
8417.757883919056 29785.91189649902 False False NaN NaN 40.0 3000.0 False False Tie2_ssm MINUS5_Motif001_bcov_4helix_07025_0001_0001_0002__37__Y
152305.71540763055 inf False False NaN NaN 40.0 3000.0 False False Tie2_ssm MINUS5_Motif001_bcov_4helix_07025_0001_0001_0002__38__A
30688.454812874847 163292.34181647023 False False NaN NaN 40.0 3000.0 False False Tie2_ssm MINUS5_Motif001_bcov_4helix_07025_0001_0001_0002__38__C
12408.806367815276 70088.86801615199 False False NaN NaN 40.0 3000.0 False False Tie2_ssm MINUS5_Motif001_bcov_4helix_07025_0001_0001_0002__38__D
142058.29059578382 inf False False NaN NaN 40.0 3000.0 False False Tie2_ssm MINUS5_Motif001_bcov_4helix_07025_0001_0001_0002__38__G
48021.623907088106 260657.595804309 False False NaN NaN 40.0 3000.0 False False Tie2_ssm MINUS5_Motif001_bcov_4helix_07025_0001_0001_0002__38__F
95413.89677980644 2648198.1421546885 False False NaN NaN 40.0 3000.0 False False Tie2_ssm MINUS5_Motif001_bcov_4helix_07025_0001_0001_0002__38__I
146362.79885912672 inf False False NaN NaN 40.0 3000.0 False False Tie2_ssm MINUS5_Motif001_bcov_4helix_07025_0001_0001_0002__38__H
220093.40579949968 inf False False NaN NaN 40.0 3000.0 False False Tie2_ssm MINUS5_Motif001_bcov_4helix_07025_0001_0001_0002__38__K
450553.0596099313 inf False False NaN NaN 40.0 3000.0 False False Tie2_ssm MINUS5_Motif001_bcov_4helix_07025_0001_0001_0002__38__M
160074.8375810904 inf False False NaN NaN 40.0 3000.0 False False Tie2_ssm MINUS5_Motif001_bcov_4helix_07025_0001_0001_0002__38__L
10582.49390907399 139259.18105654727 False False NaN NaN 40.0 3000.0 False False Tie2_ssm MINUS5_Motif001_bcov_4helix_07025_0001_0001_0002__38__N
231320.38145601176 inf False False NaN NaN 40.0 3000.0 False False Tie2_ssm MINUS5_Motif001_bcov_4helix_07025_0001_0001_0002__38__Q
276693.29035348486 inf False False NaN NaN 40.0 3000.0 False False Tie2_ssm MINUS5_Motif001_bcov_4helix_07025_0001_0001_0002__38__P
226762.4560886304 inf False False NaN NaN 40.0 3000.0 False False Tie2_ssm MINUS5_Motif001_bcov_4helix_07025_0001_0001_0002__38__S
112999.10077088473 inf False False NaN NaN 40.0 3000.0 False False Tie2_ssm MINUS5_Motif001_bcov_4helix_07025_0001_0001_0002__38__R
103319.57793811889 inf False False NaN NaN 40.0 3000.0 False False Tie2_ssm MINUS5_Motif001_bcov_4helix_07025_0001_0001_0002__38__T
231320.38145601176 inf False False NaN NaN 40.0 3000.0 False False Tie2_ssm MINUS5_Motif001_bcov_4helix_07025_0001_0001_0002__38__W
213620.49129283542 inf False False NaN NaN 40.0 3000.0 False False Tie2_ssm MINUS5_Motif001_bcov_4helix_07025_0001_0001_0002__38__V
16072.584809120495 152305.71540763055 False False NaN NaN 40.0 3000.0 False False Tie2_ssm MINUS5_Motif001_bcov_4helix_07025_0001_0001_0002__38__Y
392.83783158450075 1105.697120331397 False False NaN NaN 40.0 3000.0 True False Tie2_ssm MINUS5_Motif001_bcov_4helix_07025_0001_0001_0002__39__A
11122.307453558798 149304.69111619508 False False NaN NaN 40.0 3000.0 False False Tie2_ssm MINUS5_Motif001_bcov_4helix_07025_0001_0001_0002__39__C
77421.71435566718 inf False False NaN NaN 40.0 3000.0 False False Tie2_ssm MINUS5_Motif001_bcov_4helix_07025_0001_0001_0002__39__E
102296.61181991981 inf False False NaN NaN 40.0 3000.0 False False Tie2_ssm MINUS5_Motif001_bcov_4helix_07025_0001_0001_0002__39__D
8089.299871061484 88113.13286781035 False False NaN NaN 40.0 3000.0 False False Tie2_ssm MINUS5_Motif001_bcov_4helix_07025_0001_0001_0002__39__G
9485.340281190727 146362.79885912672 False False NaN NaN 40.0 3000.0 False False Tie2_ssm MINUS5_Motif001_bcov_4helix_07025_0001_0001_0002__39__F
131188.4479797232 inf False False NaN NaN 40.0 3000.0 False False Tie2_ssm MINUS5_Motif001_bcov_4helix_07025_0001_0001_0002__39__I
144913.66223675903 inf False False NaN NaN 40.0 3000.0 False False Tie2_ssm MINUS5_Motif001_bcov_4helix_07025_0001_0001_0002__39__H
161675.5859569011 inf False False NaN NaN 40.0 3000.0 False False Tie2_ssm MINUS5_Motif001_bcov_4helix_07025_0001_0001_0002__39__K
175071.49238977945 4398864.044486808 False False NaN NaN 40.0 3000.0 False False Tie2_ssm MINUS5_Motif001_bcov_4helix_07025_0001_0001_0002__39__M
7323.137645871595 115270.38269637947 False False NaN NaN 40.0 3000.0 False False Tie2_ssm MINUS5_Motif001_bcov_4helix_07025_0001_0001_0002__39__L
93533.86607176402 inf False False NaN NaN 40.0 3000.0 False False Tie2_ssm MINUS5_Motif001_bcov_4helix_07025_0001_0001_0002__39__N
213620.49129283542 inf False False NaN NaN 40.0 3000.0 False False Tie2_ssm MINUS5_Motif001_bcov_4helix_07025_0001_0001_0002__39__Q
168240.26306585115 inf False False NaN NaN 40.0 3000.0 False False Tie2_ssm MINUS5_Motif001_bcov_4helix_07025_0001_0001_0002__39__P
10582.49390907399 136515.22503337648 False False NaN NaN 40.0 3000.0 False False Tie2_ssm MINUS5_Motif001_bcov_4helix_07025_0001_0001_0002__39__S
222294.33985749446 inf False False NaN NaN 40.0 3000.0 False False Tie2_ssm MINUS5_Motif001_bcov_4helix_07025_0001_0001_0002__39__R
9485.340281190727 147826.42684771807 False False NaN NaN 40.0 3000.0 False False Tie2_ssm MINUS5_Motif001_bcov_4helix_07025_0001_0001_0002__39__T
395884.1224670074 inf False False NaN NaN 40.0 3000.0 False False Tie2_ssm MINUS5_Motif001_bcov_4helix_07025_0001_0001_0002__39__W
13571.328776071496 152305.71540763055 False False NaN NaN 40.0 3000.0 False False Tie2_ssm MINUS5_Motif001_bcov_4helix_07025_0001_0001_0002__39__Y
193387.84402251 inf False False NaN NaN 40.0 3000.0 False False Tie2_ssm MINUS5_Motif001_bcov_4helix_07025_0001_0001_0002__40__A
7396.369022330303 115270.38269637947 False False NaN NaN 40.0 3000.0 False False Tie2_ssm MINUS5_Motif001_bcov_4helix_07025_0001_0001_0002__40__C
103319.57793811889 inf False False NaN NaN 40.0 3000.0 False False Tie2_ssm MINUS5_Motif001_bcov_4helix_07025_0001_0001_0002__40__E
71497.6542632766 inf False False NaN NaN 40.0 3000.0 False False Tie2_ssm MINUS5_Motif001_bcov_4helix_07025_0001_0001_0002__40__D
197274.93968736235 inf False False NaN NaN 40.0 3000.0 False False Tie2_ssm MINUS5_Motif001_bcov_4helix_07025_0001_0001_0002__40__G
6434.567158751315 21026.29814158116 False False NaN NaN 40.0 3000.0 False False Tie2_ssm MINUS5_Motif001_bcov_4helix_07025_0001_0001_0002__40__F
29199.011760120608 197274.93968736235 False False NaN NaN 40.0 3000.0 False False Tie2_ssm MINUS5_Motif001_bcov_4helix_07025_0001_0001_0002__40__I
180376.3336806822 inf False False NaN NaN 40.0 3000.0 False False Tie2_ssm MINUS5_Motif001_bcov_4helix_07025_0001_0001_0002__40__H
276693.29035348486 inf False False NaN NaN 40.0 3000.0 False False Tie2_ssm MINUS5_Motif001_bcov_4helix_07025_0001_0001_0002__40__K
13571.328776071496 91690.87939590633 False False NaN NaN 40.0 3000.0 False False Tie2_ssm MINUS5_Motif001_bcov_4helix_07025_0001_0001_0002__40__M
195321.72246273488 inf False False NaN NaN 40.0 3000.0 False False Tie2_ssm MINUS5_Motif001_bcov_4helix_07025_0001_0001_0002__40__N
119950.8224680872 inf False False NaN NaN 40.0 3000.0 False False Tie2_ssm MINUS5_Motif001_bcov_4helix_07025_0001_0001_0002__40__Q
88994.26419648851 inf False False NaN NaN 40.0 3000.0 False False Tie2_ssm MINUS5_Motif001_bcov_4helix_07025_0001_0001_0002__40__P
437302.3607760559 inf False False NaN NaN 40.0 3000.0 False False Tie2_ssm MINUS5_Motif001_bcov_4helix_07025_0001_0001_0002__40__S
80565.34641958177 441675.384383816 False False NaN NaN 40.0 3000.0 False False Tie2_ssm MINUS5_Motif001_bcov_4helix_07025_0001_0001_0002__40__R
308697.94578205893 inf False False NaN NaN 40.0 3000.0 False False Tie2_ssm MINUS5_Motif001_bcov_4helix_07025_0001_0001_0002__40__T
7696.6912640767005 17754.13279270255 False False NaN NaN 40.0 3000.0 False False Tie2_ssm MINUS5_Motif001_bcov_4helix_07025_0001_0001_0002__40__W
8847.148135307452 123585.45233969252 False False NaN NaN 40.0 3000.0 False False Tie2_ssm MINUS5_Motif001_bcov_4helix_07025_0001_0001_0002__40__V
5710.35163995045 56309.13068800887 False False NaN NaN 40.0 3000.0 False False Tie2_ssm MINUS5_Motif001_bcov_4helix_07025_0001_0001_0002__40__Y
83006.55698144154 1869400.6706395496 False False NaN NaN 40.0 3000.0 False False Tie2_ssm MINUS5_Motif001_bcov_4helix_07025_0001_0001_0002__41__A
28059.67637979848 168240.26306585115 False False NaN NaN 40.0 3000.0 False False Tie2_ssm MINUS5_Motif001_bcov_4helix_07025_0001_0001_0002__41__C
2707.4460971081953 11924.619017963678 False False NaN NaN 40.0 3000.0 False False Tie2_ssm MINUS5_Motif001_bcov_4helix_07025_0001_0001_0002__41__E
12408.806367815276 144913.66223675903 False False NaN NaN 40.0 3000.0 False False Tie2_ssm MINUS5_Motif001_bcov_4helix_07025_0001_0001_0002__41__D
66026.8841589769 399842.9636916777 False False NaN NaN 40.0 3000.0 False False Tie2_ssm MINUS5_Motif001_bcov_4helix_07025_0001_0001_0002__41__G
420238.9733017226 inf False False NaN NaN 40.0 3000.0 False False Tie2_ssm MINUS5_Motif001_bcov_4helix_07025_0001_0001_0002__41__F
369248.2685968687 inf False False NaN NaN 40.0 3000.0 False False Tie2_ssm MINUS5_Motif001_bcov_4helix_07025_0001_0001_0002__41__I
9115.225570955388 131188.4479797232 False False NaN NaN 40.0 3000.0 False False Tie2_ssm MINUS5_Motif001_bcov_4helix_07025_0001_0001_0002__41__H
147826.42684771807 inf False False NaN NaN 40.0 3000.0 False False Tie2_ssm MINUS5_Motif001_bcov_4helix_07025_0001_0001_0002__41__K
169922.66569650947 4487281.2117809905 False False NaN NaN 40.0 3000.0 False False Tie2_ssm MINUS5_Motif001_bcov_4helix_07025_0001_0001_0002__41__M
260657.595804309 inf False False NaN NaN 40.0 3000.0 False False Tie2_ssm MINUS5_Motif001_bcov_4helix_07025_0001_0001_0002__41__L
12784.80560956645 107514.76711391415 False False NaN NaN 40.0 3000.0 False False Tie2_ssm MINUS5_Motif001_bcov_4helix_07025_0001_0001_0002__41__N
235969.9211232775 inf False False NaN NaN 40.0 3000.0 False False Tie2_ssm MINUS5_Motif001_bcov_4helix_07025_0001_0001_0002__41__P
26697.81928072781 163292.34181647023 False False NaN NaN 40.0 3000.0 False False Tie2_ssm MINUS5_Motif001_bcov_4helix_07025_0001_0001_0002__41__S
169922.66569650947 inf False False NaN NaN 40.0 3000.0 False False Tie2_ssm MINUS5_Motif001_bcov_4helix_07025_0001_0001_0002__41__R
5883.3810049925905 32576.413174674908 False False NaN NaN 40.0 3000.0 False False Tie2_ssm MINUS5_Motif001_bcov_4helix_07025_0001_0001_0002__41__T
13041.78020231873 140651.77286711286 False False NaN NaN 40.0 3000.0 False False Tie2_ssm MINUS5_Motif001_bcov_4helix_07025_0001_0001_0002__41__W
226762.4560886304 inf False False NaN NaN 40.0 3000.0 False False Tie2_ssm MINUS5_Motif001_bcov_4helix_07025_0001_0001_0002__41__V
13571.328776071496 126069.51993172051 False False NaN NaN 40.0 3000.0 False False Tie2_ssm MINUS5_Motif001_bcov_4helix_07025_0001_0001_0002__41__Y
340994.5809798506 inf False False NaN NaN 40.0 3000.0 False False Tie2_ssm MINUS5_Motif001_bcov_4helix_07025_0001_0001_0002__42__A
171621.8923534747 inf False False NaN NaN 40.0 3000.0 False False Tie2_ssm MINUS5_Motif001_bcov_4helix_07025_0001_0001_0002__42__C
119950.8224680872 2596018.1768009895 False False NaN NaN 40.0 3000.0 False False Tie2_ssm MINUS5_Motif001_bcov_4helix_07025_0001_0001_0002__42__E
222294.33985749446 inf False False NaN NaN 40.0 3000.0 False False Tie2_ssm MINUS5_Motif001_bcov_4helix_07025_0001_0001_0002__42__D
180376.3336806822 inf False False NaN NaN 40.0 3000.0 False False Tie2_ssm MINUS5_Motif001_bcov_4helix_07025_0001_0001_0002__42__G
11459.324491709087 115270.38269637947 False False NaN NaN 40.0 3000.0 False False Tie2_ssm MINUS5_Motif001_bcov_4helix_07025_0001_0001_0002__42__F
152305.71540763055 inf False False NaN NaN 40.0 3000.0 False False Tie2_ssm MINUS5_Motif001_bcov_4helix_07025_0001_0001_0002__42__H
229030.08064951646 inf False False NaN NaN 40.0 3000.0 False False Tie2_ssm MINUS5_Motif001_bcov_4helix_07025_0001_0001_0002__42__K
53576.20574860465 354840.32835590263 False False NaN NaN 40.0 3000.0 False False Tie2_ssm MINUS5_Motif001_bcov_4helix_07025_0001_0001_0002__42__M
75144.75318927882 523078.1149540984 False False NaN NaN 40.0 3000.0 False False Tie2_ssm MINUS5_Motif001_bcov_4helix_07025_0001_0001_0002__42__L
156920.7308901972 inf False False NaN NaN 40.0 3000.0 False False Tie2_ssm MINUS5_Motif001_bcov_4helix_07025_0001_0001_0002__42__N
424441.36303474015 inf False False NaN NaN 40.0 3000.0 False False Tie2_ssm MINUS5_Motif001_bcov_4helix_07025_0001_0001_0002__42__Q
205285.09331117725 inf False False NaN NaN 40.0 3000.0 False False Tie2_ssm MINUS5_Motif001_bcov_4helix_07025_0001_0001_0002__42__P
142058.29059578382 inf False False NaN NaN 40.0 3000.0 False False Tie2_ssm MINUS5_Motif001_bcov_4helix_07025_0001_0001_0002__42__S
344404.52678964933 inf False False NaN NaN 40.0 3000.0 False False Tie2_ssm MINUS5_Motif001_bcov_4helix_07025_0001_0001_0002__42__R
80565.34641958177 inf False False NaN NaN 40.0 3000.0 False False Tie2_ssm MINUS5_Motif001_bcov_4helix_07025_0001_0001_0002__42__T
9870.48313282159 132500.33245952052 False False NaN NaN 40.0 3000.0 False False Tie2_ssm MINUS5_Motif001_bcov_4helix_07025_0001_0001_0002__42__W
11573.917736626165 116423.08652334334 False False NaN NaN 40.0 3000.0 False False Tie2_ssm MINUS5_Motif001_bcov_4helix_07025_0001_0001_0002__42__V
17061.372647124943 140651.77286711286 False False NaN NaN 40.0 3000.0 False False Tie2_ssm MINUS5_Motif001_bcov_4helix_07025_0001_0001_0002__42__Y
6498.912830338822 11924.619017963678 False False NaN NaN 40.0 3000.0 False False Tie2_ssm MINUS5_Motif001_bcov_4helix_07025_0001_0001_0002__43__A
2132.29283790797 6695.83638801092 False False NaN NaN 40.0 3000.0 True False Tie2_ssm MINUS5_Motif001_bcov_4helix_07025_0001_0001_0002__43__C
128603.51728234804 inf False False NaN NaN 40.0 3000.0 False False Tie2_ssm MINUS5_Motif001_bcov_4helix_07025_0001_0001_0002__43__E
197274.93968736235 inf False False NaN NaN 40.0 3000.0 False False Tie2_ssm MINUS5_Motif001_bcov_4helix_07025_0001_0001_0002__43__D
137880.37728371008 inf False False NaN NaN 40.0 3000.0 False False Tie2_ssm MINUS5_Motif001_bcov_4helix_07025_0001_0001_0002__43__G
9969.187964149813 119950.8224680872 False False NaN NaN 40.0 3000.0 False False Tie2_ssm MINUS5_Motif001_bcov_4helix_07025_0001_0001_0002__43__F
0.0 186.25599980198965 False False NaN NaN 40.0 3000.0 True True Tie2_ssm MINUS5_Motif001_bcov_4helix_07025_0001_0001_0002__43__I
240712.9165378553 inf False False NaN NaN 40.0 3000.0 False False Tie2_ssm MINUS5_Motif001_bcov_4helix_07025_0001_0001_0002__43__H
255521.61141487022 inf False False NaN NaN 40.0 3000.0 False False Tie2_ssm MINUS5_Motif001_bcov_4helix_07025_0001_0001_0002__43__K
8417.757883919056 89884.2068384533 False False NaN NaN 40.0 3000.0 False False Tie2_ssm MINUS5_Motif001_bcov_4helix_07025_0001_0001_0002__43__M
250486.82620808776 inf False False NaN NaN 40.0 3000.0 True False Tie2_ssm MINUS5_Motif001_bcov_4helix_07025_0001_0001_0002__43__N
220093.40579949968 inf False False NaN NaN 40.0 3000.0 False False Tie2_ssm MINUS5_Motif001_bcov_4helix_07025_0001_0001_0002__43__Q
61584.466951134345 497690.8783168433 False False NaN NaN 40.0 3000.0 False False Tie2_ssm MINUS5_Motif001_bcov_4helix_07025_0001_0001_0002__43__P
7696.6912640767005 104352.77371750015 False False NaN NaN 40.0 3000.0 False False Tie2_ssm MINUS5_Motif001_bcov_4helix_07025_0001_0001_0002__43__S
213620.49129283542 inf False False NaN NaN 40.0 3000.0 False False Tie2_ssm MINUS5_Motif001_bcov_4helix_07025_0001_0001_0002__43__R
2378.9316250750794 4408.665353694219 False False NaN NaN 40.0 3000.0 True False Tie2_ssm MINUS5_Motif001_bcov_4helix_07025_0001_0001_0002__43__T
62822.314736852124 544317.1839644753 False False NaN NaN 40.0 3000.0 False False Tie2_ssm MINUS5_Motif001_bcov_4helix_07025_0001_0001_0002__43__W
263.850762646858 503.78780407715584 False False NaN NaN 40.0 3000.0 True True Tie2_ssm MINUS5_Motif001_bcov_4helix_07025_0001_0001_0002__43__V
40146.90904189773 263264.1717623523 False False NaN NaN 40.0 3000.0 False False Tie2_ssm MINUS5_Motif001_bcov_4helix_07025_0001_0001_0002__43__Y
111880.2977929551 1906975.6241194038 False False NaN NaN 40.0 3000.0 False False Tie2_ssm MINUS5_Motif001_bcov_4helix_07025_0001_0001_0002__44__A
250486.82620808776 inf False False NaN NaN 40.0 3000.0 False False Tie2_ssm MINUS5_Motif001_bcov_4helix_07025_0001_0001_0002__44__C
49476.72713309679 276693.29035348486 False False NaN NaN 40.0 3000.0 False False Tie2_ssm MINUS5_Motif001_bcov_4helix_07025_0001_0001_0002__44__E
273953.75282523234 inf False False NaN NaN 40.0 3000.0 False False Tie2_ssm MINUS5_Motif001_bcov_4helix_07025_0001_0001_0002__44__G
282254.82548958977 inf False False NaN NaN 40.0 3000.0 False False Tie2_ssm MINUS5_Motif001_bcov_4helix_07025_0001_0001_0002__44__F
265896.813479976 inf False False NaN NaN 40.0 3000.0 False False Tie2_ssm MINUS5_Motif001_bcov_4helix_07025_0001_0001_0002__44__I
296652.65827878047 inf False False NaN NaN 40.0 3000.0 False False Tie2_ssm MINUS5_Motif001_bcov_4helix_07025_0001_0001_0002__44__H
314902.7744922782 inf False False NaN NaN 40.0 3000.0 False False Tie2_ssm MINUS5_Motif001_bcov_4helix_07025_0001_0001_0002__44__K
347848.5720575455 inf False False NaN NaN 40.0 3000.0 False False Tie2_ssm MINUS5_Motif001_bcov_4helix_07025_0001_0001_0002__44__M
143478.87350174176 inf False False NaN NaN 40.0 3000.0 False False Tie2_ssm MINUS5_Motif001_bcov_4helix_07025_0001_0001_0002__44__L
88994.26419648851 507694.4649710116 False False NaN NaN 40.0 3000.0 False False Tie2_ssm MINUS5_Motif001_bcov_4helix_07025_0001_0001_0002__44__N
144913.66223675903 inf False False NaN NaN 40.0 3000.0 False False Tie2_ssm MINUS5_Motif001_bcov_4helix_07025_0001_0001_0002__44__Q
220093.40579949968 inf False False NaN NaN 40.0 3000.0 False False Tie2_ssm MINUS5_Motif001_bcov_4helix_07025_0001_0001_0002__44__P
175071.49238977945 inf False False NaN NaN 40.0 3000.0 False False Tie2_ssm MINUS5_Motif001_bcov_4helix_07025_0001_0001_0002__44__S
24410.879388729656 156920.7308901972 False False NaN NaN 40.0 3000.0 False False Tie2_ssm MINUS5_Motif001_bcov_4helix_07025_0001_0001_0002__44__R
399842.9636916777 inf False False NaN NaN 40.0 3000.0 False False Tie2_ssm MINUS5_Motif001_bcov_4helix_07025_0001_0001_0002__44__T
330965.98079575825 inf False False NaN NaN 40.0 3000.0 False False Tie2_ssm MINUS5_Motif001_bcov_4helix_07025_0001_0001_0002__44__W
265896.813479976 inf False False NaN NaN 40.0 3000.0 False False Tie2_ssm MINUS5_Motif001_bcov_4helix_07025_0001_0001_0002__44__V
142058.29059578382 3903768.488326554 False False NaN NaN 40.0 3000.0 False False Tie2_ssm MINUS5_Motif001_bcov_4helix_07025_0001_0001_0002__44__Y
211505.43692359928 inf False False NaN NaN 40.0 3000.0 False False Tie2_ssm MINUS5_Motif001_bcov_4helix_07025_0001_0001_0002__45__A
17578.349299705482 142058.29059578382 False False NaN NaN 40.0 3000.0 False False Tie2_ssm MINUS5_Motif001_bcov_4helix_07025_0001_0001_0002__45__C
22098.85066320075 163292.34181647023 False False NaN NaN 40.0 3000.0 False False Tie2_ssm MINUS5_Motif001_bcov_4helix_07025_0001_0001_0002__45__E
152305.71540763055 inf False False NaN NaN 40.0 3000.0 False False Tie2_ssm MINUS5_Motif001_bcov_4helix_07025_0001_0001_0002__45__D
96368.03574760456 inf False False NaN NaN 40.0 3000.0 False False Tie2_ssm MINUS5_Motif001_bcov_4helix_07025_0001_0001_0002__45__G
2218.8724776213135 11459.324491709087 False False NaN NaN 40.0 3000.0 True False Tie2_ssm MINUS5_Motif001_bcov_4helix_07025_0001_0001_0002__45__I
175071.49238977945 inf False False NaN NaN 40.0 3000.0 False False Tie2_ssm MINUS5_Motif001_bcov_4helix_07025_0001_0001_0002__45__H
248006.7586218689 inf False False NaN NaN 40.0 3000.0 False False Tie2_ssm MINUS5_Motif001_bcov_4helix_07025_0001_0001_0002__45__K
2734.5205580792767 5169.506846356828 False False NaN NaN 40.0 3000.0 True False Tie2_ssm MINUS5_Motif001_bcov_4helix_07025_0001_0001_0002__45__M
1613.7950620472009 2902.7486746338463 False False NaN NaN 40.0 3000.0 True False Tie2_ssm MINUS5_Motif001_bcov_4helix_07025_0001_0001_0002__45__L
166574.51788698122 inf False False NaN NaN 40.0 3000.0 False False Tie2_ssm MINUS5_Motif001_bcov_4helix_07025_0001_0001_0002__45__N
42616.752932319876 209411.32368673183 False False NaN NaN 40.0 3000.0 False False Tie2_ssm MINUS5_Motif001_bcov_4helix_07025_0001_0001_0002__45__Q
450553.0596099313 inf False False NaN NaN 40.0 3000.0 False False Tie2_ssm MINUS5_Motif001_bcov_4helix_07025_0001_0001_0002__45__P
103319.57793811889 2867619.1160640283 False False NaN NaN 40.0 3000.0 False False Tie2_ssm MINUS5_Motif001_bcov_4helix_07025_0001_0001_0002__45__S
229030.08064951646 inf False False NaN NaN 40.0 3000.0 False False Tie2_ssm MINUS5_Motif001_bcov_4helix_07025_0001_0001_0002__45__R
14842.762413146853 142058.29059578382 False False NaN NaN 40.0 3000.0 False False Tie2_ssm MINUS5_Motif001_bcov_4helix_07025_0001_0001_0002__45__T
7773.658176717458 101283.77407912845 False False NaN NaN 40.0 3000.0 False False Tie2_ssm MINUS5_Motif001_bcov_4helix_07025_0001_0001_0002__45__W
6245.327490462801 77421.71435566718 False False NaN NaN 40.0 3000.0 False False Tie2_ssm MINUS5_Motif001_bcov_4helix_07025_0001_0001_0002__45__V
66026.8841589769 395884.1224670074 False False NaN NaN 40.0 3000.0 False False Tie2_ssm MINUS5_Motif001_bcov_4helix_07025_0001_0001_0002__45__Y
131188.4479797232 3430095.3669108124 False False NaN NaN 40.0 3000.0 False False Tie2_ssm MINUS5_Motif001_bcov_4helix_07025_0001_0001_0002__46__A
86376.95605118164 1060190.9398981866 False False NaN NaN 40.0 3000.0 False False Tie2_ssm MINUS5_Motif001_bcov_4helix_07025_0001_0001_0002__46__C
233633.58527057164 inf False False NaN NaN 40.0 3000.0 False False Tie2_ssm MINUS5_Motif001_bcov_4helix_07025_0001_0001_0002__46__E
144913.66223675903 inf False False NaN NaN 40.0 3000.0 False False Tie2_ssm MINUS5_Motif001_bcov_4helix_07025_0001_0001_0002__46__D
271241.3394309234 inf False False NaN NaN 40.0 3000.0 False False Tie2_ssm MINUS5_Motif001_bcov_4helix_07025_0001_0001_0002__46__G
6434.567158751315 68027.56477587808 False False NaN NaN 40.0 3000.0 False False Tie2_ssm MINUS5_Motif001_bcov_4helix_07025_0001_0001_0002__46__F
361972.61895585613 inf False False NaN NaN 40.0 3000.0 False False Tie2_ssm MINUS5_Motif001_bcov_4helix_07025_0001_0001_0002__46__I
268555.7816147755 inf False False NaN NaN 40.0 3000.0 False False Tie2_ssm MINUS5_Motif001_bcov_4helix_07025_0001_0001_0002__46__H
195321.72246273488 inf False False NaN NaN 40.0 3000.0 False False Tie2_ssm MINUS5_Motif001_bcov_4helix_07025_0001_0001_0002__46__K
7250.631332546129 81370.99988377764 False False NaN NaN 40.0 3000.0 False False Tie2_ssm MINUS5_Motif001_bcov_4helix_07025_0001_0001_0002__46__M
279460.2232570199 inf False False NaN NaN 40.0 3000.0 False False Tie2_ssm MINUS5_Motif001_bcov_4helix_07025_0001_0001_0002__46__N
171621.8923534747 inf False False NaN NaN 40.0 3000.0 False False Tie2_ssm MINUS5_Motif001_bcov_4helix_07025_0001_0001_0002__46__Q
104352.77371750015 inf False False NaN NaN 40.0 3000.0 False False Tie2_ssm MINUS5_Motif001_bcov_4helix_07025_0001_0001_0002__46__P
340994.5809798506 inf False False NaN NaN 40.0 3000.0 False False Tie2_ssm MINUS5_Motif001_bcov_4helix_07025_0001_0001_0002__46__S
156920.7308901972 3903768.488326554 False False NaN NaN 40.0 3000.0 False False Tie2_ssm MINUS5_Motif001_bcov_4helix_07025_0001_0001_0002__46__R
224517.28325606955 inf False False NaN NaN 40.0 3000.0 False False Tie2_ssm MINUS5_Motif001_bcov_4helix_07025_0001_0001_0002__46__T
238329.62033451046 inf False False NaN NaN 40.0 3000.0 False False Tie2_ssm MINUS5_Motif001_bcov_4helix_07025_0001_0001_0002__46__W
158489.9381990993 inf False False NaN NaN 40.0 3000.0 False False Tie2_ssm MINUS5_Motif001_bcov_4helix_07025_0001_0001_0002__46__V
140651.77286711286 3396134.0266443724 False False NaN NaN 40.0 3000.0 False False Tie2_ssm MINUS5_Motif001_bcov_4helix_07025_0001_0001_0002__46__Y
87240.72561169352 1743623.756987136 False False NaN NaN 40.0 3000.0 False False Tie2_ssm MINUS5_Motif001_bcov_4helix_07025_0001_0001_0002__47__A
5710.35163995045 27506.789902753153 False False NaN NaN 40.0 3000.0 False False Tie2_ssm MINUS5_Motif001_bcov_4helix_07025_0001_0001_0002__47__C
201240.16597507827 inf False False NaN NaN 40.0 3000.0 False False Tie2_ssm MINUS5_Motif001_bcov_4helix_07025_0001_0001_0002__47__E
105396.30145467503 2258439.6821647817 False False NaN NaN 40.0 3000.0 False False Tie2_ssm MINUS5_Motif001_bcov_4helix_07025_0001_0001_0002__47__D
217914.26316782134 inf False False NaN NaN 40.0 3000.0 False False Tie2_ssm MINUS5_Motif001_bcov_4helix_07025_0001_0001_0002__47__G
6370.8585730211 32902.17730642162 False False NaN NaN 40.0 3000.0 False False Tie2_ssm MINUS5_Motif001_bcov_4helix_07025_0001_0001_0002__47__F
8170.192869772104 94469.20473248155 False False NaN NaN 40.0 3000.0 False False Tie2_ssm MINUS5_Motif001_bcov_4helix_07025_0001_0001_0002__47__I
340994.5809798506 inf False False NaN NaN 40.0 3000.0 False False Tie2_ssm MINUS5_Motif001_bcov_4helix_07025_0001_0001_0002__47__H
285077.37374448584 inf False False NaN NaN 40.0 3000.0 False False Tie2_ssm MINUS5_Motif001_bcov_4helix_07025_0001_0001_0002__47__K
5710.35163995045 79767.66972235827 False False NaN NaN 40.0 3000.0 False False Tie2_ssm MINUS5_Motif001_bcov_4helix_07025_0001_0001_0002__47__M
23692.959036950997 160074.8375810904 False False NaN NaN 40.0 3000.0 False False Tie2_ssm MINUS5_Motif001_bcov_4helix_07025_0001_0001_0002__47__N
100280.96443478057 inf False False NaN NaN 40.0 3000.0 False False Tie2_ssm MINUS5_Motif001_bcov_4helix_07025_0001_0001_0002__47__Q
137880.37728371008 inf False False NaN NaN 40.0 3000.0 False False Tie2_ssm MINUS5_Motif001_bcov_4helix_07025_0001_0001_0002__47__P
97331.7161050805 549760.3558041204 False False NaN NaN 40.0 3000.0 False False Tie2_ssm MINUS5_Motif001_bcov_4helix_07025_0001_0001_0002__47__S
117587.31738857664 inf False False NaN NaN 40.0 3000.0 False False Tie2_ssm MINUS5_Motif001_bcov_4helix_07025_0001_0001_0002__47__R
8935.619616660517 124821.30686308953 False False NaN NaN 40.0 3000.0 False False Tie2_ssm MINUS5_Motif001_bcov_4helix_07025_0001_0001_0002__47__T
6762.794751891034 75144.75318927882 False False NaN NaN 40.0 3000.0 False False Tie2_ssm MINUS5_Motif001_bcov_4helix_07025_0001_0001_0002__47__W
7696.6912640767005 22319.839169832772 False False NaN NaN 40.0 3000.0 False False Tie2_ssm MINUS5_Motif001_bcov_4helix_07025_0001_0001_0002__47__V
9298.441604931604 99288.08359879276 False False NaN NaN 40.0 3000.0 False False Tie2_ssm MINUS5_Motif001_bcov_4helix_07025_0001_0001_0002__47__Y
195321.72246273488 inf False False NaN NaN 40.0 3000.0 False False Tie2_ssm MINUS5_Motif001_bcov_4helix_07025_0001_0001_0002__48__A
6061.653332824872 57440.94421483782 False False NaN NaN 40.0 3000.0 False False Tie2_ssm MINUS5_Motif001_bcov_4helix_07025_0001_0001_0002__48__C
99288.08359879276 inf False False NaN NaN 40.0 3000.0 False False Tie2_ssm MINUS5_Motif001_bcov_4helix_07025_0001_0001_0002__48__E
54111.96780609073 330965.98079575825 False False NaN NaN 40.0 3000.0 False False Tie2_ssm MINUS5_Motif001_bcov_4helix_07025_0001_0001_0002__48__D
109675.81393290378 1814421.8734520779 False False NaN NaN 40.0 3000.0 False False Tie2_ssm MINUS5_Motif001_bcov_4helix_07025_0001_0001_0002__48__G
7250.631332546129 100280.96443478057 False False NaN NaN 40.0 3000.0 False False Tie2_ssm MINUS5_Motif001_bcov_4helix_07025_0001_0001_0002__48__F
78195.9314992239 1148034.8685148885 False False NaN NaN 40.0 3000.0 False False Tie2_ssm MINUS5_Motif001_bcov_4helix_07025_0001_0001_0002__48__H
235969.9211232775 inf False False NaN NaN 40.0 3000.0 False False Tie2_ssm MINUS5_Motif001_bcov_4helix_07025_0001_0001_0002__48__K
29491.00187772178 164925.26523463507 False False NaN NaN 40.0 3000.0 False False Tie2_ssm MINUS5_Motif001_bcov_4helix_07025_0001_0001_0002__48__M
110772.5720722327 inf False False NaN NaN 40.0 3000.0 False False Tie2_ssm MINUS5_Motif001_bcov_4helix_07025_0001_0001_0002__48__L
140651.77286711286 inf False False NaN NaN 40.0 3000.0 False False Tie2_ssm MINUS5_Motif001_bcov_4helix_07025_0001_0001_0002__48__N
171621.8923534747 inf False False NaN NaN 40.0 3000.0 False False Tie2_ssm MINUS5_Motif001_bcov_4helix_07025_0001_0001_0002__48__Q
302615.3767101844 inf False False NaN NaN 40.0 3000.0 False False Tie2_ssm MINUS5_Motif001_bcov_4helix_07025_0001_0001_0002__48__P
75896.20072117166 1018822.654640921 False False NaN NaN 40.0 3000.0 False False Tie2_ssm MINUS5_Motif001_bcov_4helix_07025_0001_0001_0002__48__S
273953.75282523234 inf False False NaN NaN 40.0 3000.0 False False Tie2_ssm MINUS5_Motif001_bcov_4helix_07025_0001_0001_0002__48__R
184001.89798766386 inf False False NaN NaN 40.0 3000.0 False False Tie2_ssm MINUS5_Motif001_bcov_4helix_07025_0001_0001_0002__48__T
340994.5809798506 inf False False NaN NaN 40.0 3000.0 False False Tie2_ssm MINUS5_Motif001_bcov_4helix_07025_0001_0001_0002__48__W
43908.083162922114 334275.6406037161 False False NaN NaN 40.0 3000.0 False False Tie2_ssm MINUS5_Motif001_bcov_4helix_07025_0001_0001_0002__48__V
104352.77371750015 inf False False NaN NaN 40.0 3000.0 False False Tie2_ssm MINUS5_Motif001_bcov_4helix_07025_0001_0001_0002__48__Y
11012.18559758296 140651.77286711286 False False NaN NaN 40.0 3000.0 False False Tie2_ssm MINUS5_Motif001_bcov_4helix_07025_0001_0001_0002__49__A
2218.8724776213135 5433.203649581781 False False NaN NaN 40.0 3000.0 True False Tie2_ssm MINUS5_Motif001_bcov_4helix_07025_0001_0001_0002__49__C
152305.71540763055 inf False False NaN NaN 40.0 3000.0 False False Tie2_ssm MINUS5_Motif001_bcov_4helix_07025_0001_0001_0002__49__E
147826.42684771807 inf False False NaN NaN 40.0 3000.0 False False Tie2_ssm MINUS5_Motif001_bcov_4helix_07025_0001_0001_0002__49__D
12408.806367815276 142058.29059578382 False False NaN NaN 40.0 3000.0 False False Tie2_ssm MINUS5_Motif001_bcov_4helix_07025_0001_0001_0002__49__G
7250.631332546129 78977.89081421605 False False NaN NaN 40.0 3000.0 False False Tie2_ssm MINUS5_Motif001_bcov_4helix_07025_0001_0001_0002__49__F
8089.299871061484 97331.7161050805 False False NaN NaN 40.0 3000.0 False False Tie2_ssm MINUS5_Motif001_bcov_4helix_07025_0001_0001_0002__49__I
163292.34181647023 inf False False NaN NaN 40.0 3000.0 False False Tie2_ssm MINUS5_Motif001_bcov_4helix_07025_0001_0001_0002__49__H
282254.82548958977 inf False False NaN NaN 40.0 3000.0 False False Tie2_ssm MINUS5_Motif001_bcov_4helix_07025_0001_0001_0002__49__K
12285.946898826998 135163.58914195682 False False NaN NaN 40.0 3000.0 False False Tie2_ssm MINUS5_Motif001_bcov_4helix_07025_0001_0001_0002__49__M
6183.49256481465 38966.19438581319 False False NaN NaN 40.0 3000.0 False False Tie2_ssm MINUS5_Motif001_bcov_4helix_07025_0001_0001_0002__49__L
205285.09331117725 inf False False NaN NaN 40.0 3000.0 False False Tie2_ssm MINUS5_Motif001_bcov_4helix_07025_0001_0001_0002__49__N
75896.20072117166 1206596.1846743796 False False NaN NaN 40.0 3000.0 False False Tie2_ssm MINUS5_Motif001_bcov_4helix_07025_0001_0001_0002__49__Q
70088.86801615199 459609.17610809073 False False NaN NaN 40.0 3000.0 False False Tie2_ssm MINUS5_Motif001_bcov_4helix_07025_0001_0001_0002__49__P
2789.484421296669 17231.986373596203 False False NaN NaN 40.0 3000.0 False False Tie2_ssm MINUS5_Motif001_bcov_4helix_07025_0001_0001_0002__49__S
268555.7816147755 inf False False NaN NaN 40.0 3000.0 False False Tie2_ssm MINUS5_Motif001_bcov_4helix_07025_0001_0001_0002__49__R
63450.537884220685 446092.13822765445 False False NaN NaN 40.0 3000.0 False False Tie2_ssm MINUS5_Motif001_bcov_4helix_07025_0001_0001_0002__49__T
6183.49256481465 42616.752932319876 False False NaN NaN 40.0 3000.0 False False Tie2_ssm MINUS5_Motif001_bcov_4helix_07025_0001_0001_0002__49__W
5883.3810049925905 48986.858547620555 False False NaN NaN 40.0 3000.0 False False Tie2_ssm MINUS5_Motif001_bcov_4helix_07025_0001_0001_0002__49__V
5942.21481504252 75144.75318927882 False False NaN NaN 40.0 3000.0 False False Tie2_ssm MINUS5_Motif001_bcov_4helix_07025_0001_0001_0002__50__A
13172.198004341928 38580.39048100314 False False NaN NaN 40.0 3000.0 False False Tie2_ssm MINUS5_Motif001_bcov_4helix_07025_0001_0001_0002__50__C
37820.20437310377 184001.89798766386 False False NaN NaN 40.0 3000.0 False False Tie2_ssm MINUS5_Motif001_bcov_4helix_07025_0001_0001_0002__50__E
340994.5809798506 inf False False NaN NaN 40.0 3000.0 False False Tie2_ssm MINUS5_Motif001_bcov_4helix_07025_0001_0001_0002__50__D
7037.391337624759 102296.61181991981 False False NaN NaN 40.0 3000.0 False False Tie2_ssm MINUS5_Motif001_bcov_4helix_07025_0001_0001_0002__50__G
2008.7163081178724 7396.369022330303 False False NaN NaN 40.0 3000.0 True False Tie2_ssm MINUS5_Motif001_bcov_4helix_07025_0001_0001_0002__50__F
2500.2810464546355 15913.450306059915 False False NaN NaN 40.0 3000.0 False False Tie2_ssm MINUS5_Motif001_bcov_4helix_07025_0001_0001_0002__50__I
86376.95605118164 868873.6222952595 False False NaN NaN 40.0 3000.0 False False Tie2_ssm MINUS5_Motif001_bcov_4helix_07025_0001_0001_0002__50__H
6967.714195668086 43908.083162922114 False False NaN NaN 40.0 3000.0 False False Tie2_ssm MINUS5_Motif001_bcov_4helix_07025_0001_0001_0002__50__K
5273.413933968597 15445.438086597907 False False NaN NaN 40.0 3000.0 False False Tie2_ssm MINUS5_Motif001_bcov_4helix_07025_0001_0001_0002__50__M
17404.306237332148 146362.79885912672 False False NaN NaN 40.0 3000.0 False False Tie2_ssm MINUS5_Motif001_bcov_4helix_07025_0001_0001_0002__50__N
8334.41374645452 77421.71435566718 False False NaN NaN 40.0 3000.0 False False Tie2_ssm MINUS5_Motif001_bcov_4helix_07025_0001_0001_0002__50__Q
311784.92523987975 inf False False NaN NaN 40.0 3000.0 False False Tie2_ssm MINUS5_Motif001_bcov_4helix_07025_0001_0001_0002__50__P
6001.636963192939 64725.89369569349 False False NaN NaN 40.0 3000.0 False False Tie2_ssm MINUS5_Motif001_bcov_4helix_07025_0001_0001_0002__50__S
5825.129707913452 35275.58745150766 False False NaN NaN 40.0 3000.0 False False Tie2_ssm MINUS5_Motif001_bcov_4helix_07025_0001_0001_0002__50__R
2931.776161380184 15445.438086597907 False False NaN NaN 40.0 3000.0 False False Tie2_ssm MINUS5_Motif001_bcov_4helix_07025_0001_0001_0002__50__T
1162.098785834927 3835.375602969569 False False NaN NaN 40.0 3000.0 True False Tie2_ssm MINUS5_Motif001_bcov_4helix_07025_0001_0001_0002__50__W
2451.01563224648 4112.041772552412 False False NaN NaN 40.0 3000.0 True False Tie2_ssm MINUS5_Motif001_bcov_4helix_07025_0001_0001_0002__50__V
7323.137645871595 77421.71435566718 False False NaN NaN 40.0 3000.0 False False Tie2_ssm MINUS5_Motif001_bcov_4helix_07025_0001_0001_0002__50__Y
21448.926734226934 147826.42684771807 False False NaN NaN 40.0 3000.0 False False Tie2_ssm MINUS5_Motif001_bcov_4helix_07025_0001_0001_0002__51__A
6370.8585730211 22098.85066320075 False False NaN NaN 40.0 3000.0 False False Tie2_ssm MINUS5_Motif001_bcov_4helix_07025_0001_0001_0002__51__C
28059.67637979848 180376.3336806822 False False NaN NaN 40.0 3000.0 False False Tie2_ssm MINUS5_Motif001_bcov_4helix_07025_0001_0001_0002__51__E
32902.17730642162 209411.32368673183 False False NaN NaN 40.0 3000.0 False False Tie2_ssm MINUS5_Motif001_bcov_4helix_07025_0001_0001_0002__51__D
201240.16597507827 inf False False NaN NaN 40.0 3000.0 False False Tie2_ssm MINUS5_Motif001_bcov_4helix_07025_0001_0001_0002__51__F
226762.4560886304 inf False False NaN NaN 40.0 3000.0 False False Tie2_ssm MINUS5_Motif001_bcov_4helix_07025_0001_0001_0002__51__I
5653.813504901432 43042.9204616431 False False NaN NaN 40.0 3000.0 False False Tie2_ssm MINUS5_Motif001_bcov_4helix_07025_0001_0001_0002__51__H
5767.455156349958 86376.95605118164 False False NaN NaN 40.0 3000.0 False False Tie2_ssm MINUS5_Motif001_bcov_4helix_07025_0001_0001_0002__51__K
240712.9165378553 inf False False NaN NaN 40.0 3000.0 False False Tie2_ssm MINUS5_Motif001_bcov_4helix_07025_0001_0001_0002__51__M
231320.38145601176 inf False False NaN NaN 40.0 3000.0 False False Tie2_ssm MINUS5_Motif001_bcov_4helix_07025_0001_0001_0002__51__L
10068.879843791317 144913.66223675903 False False NaN NaN 40.0 3000.0 False False Tie2_ssm MINUS5_Motif001_bcov_4helix_07025_0001_0001_0002__51__N
11345.865833375325 98305.03326613137 False False NaN NaN 40.0 3000.0 False False Tie2_ssm MINUS5_Motif001_bcov_4helix_07025_0001_0001_0002__51__Q
2263.4718144215008 5326.148073308287 False False NaN NaN 40.0 3000.0 True False Tie2_ssm MINUS5_Motif001_bcov_4helix_07025_0001_0001_0002__51__P
5710.35163995045 45690.92741075028 False False NaN NaN 40.0 3000.0 False False Tie2_ssm MINUS5_Motif001_bcov_4helix_07025_0001_0001_0002__51__S
95413.89677980644 560810.538955783 False False NaN NaN 40.0 3000.0 False False Tie2_ssm MINUS5_Motif001_bcov_4helix_07025_0001_0001_0002__51__R
5653.813504901432 45690.92741075028 False False NaN NaN 40.0 3000.0 False False Tie2_ssm MINUS5_Motif001_bcov_4helix_07025_0001_0001_0002__51__T
376670.1587956656 inf False False NaN NaN 40.0 3000.0 False False Tie2_ssm MINUS5_Motif001_bcov_4helix_07025_0001_0001_0002__51__W
86376.95605118164 455058.5902060301 False False NaN NaN 40.0 3000.0 False False Tie2_ssm MINUS5_Motif001_bcov_4helix_07025_0001_0001_0002__51__V
403841.3933285948 inf False False NaN NaN 40.0 3000.0 False False Tie2_ssm MINUS5_Motif001_bcov_4helix_07025_0001_0001_0002__51__Y
21663.416001569218 142058.29059578382 False False NaN NaN 40.0 3000.0 False False Tie2_ssm MINUS5_Motif001_bcov_4helix_07025_0001_0001_0002__52__A
7107.765251001011 11924.619017963678 False False NaN NaN 40.0 3000.0 False False Tie2_ssm MINUS5_Motif001_bcov_4helix_07025_0001_0001_0002__52__C
5710.35163995045 49476.72713309679 False False NaN NaN 40.0 3000.0 False False Tie2_ssm MINUS5_Motif001_bcov_4helix_07025_0001_0001_0002__52__E
8501.935462758252 72212.63080590943 False False NaN NaN 40.0 3000.0 False False Tie2_ssm MINUS5_Motif001_bcov_4helix_07025_0001_0001_0002__52__G
279460.2232570199 inf False False NaN NaN 40.0 3000.0 False False Tie2_ssm MINUS5_Motif001_bcov_4helix_07025_0001_0001_0002__52__F
132500.33245952052 1103238.943423723 False False NaN NaN 40.0 3000.0 False False Tie2_ssm MINUS5_Motif001_bcov_4helix_07025_0001_0001_0002__52__I
330965.98079575825 inf False False NaN NaN 40.0 3000.0 False False Tie2_ssm MINUS5_Motif001_bcov_4helix_07025_0001_0001_0002__52__H
5653.813504901432 32902.17730642162 False False NaN NaN 40.0 3000.0 False False Tie2_ssm MINUS5_Motif001_bcov_4helix_07025_0001_0001_0002__52__K
437302.3607760559 inf False False NaN NaN 40.0 3000.0 False False Tie2_ssm MINUS5_Motif001_bcov_4helix_07025_0001_0001_0002__52__M
334275.6406037161 inf False False NaN NaN 40.0 3000.0 False False Tie2_ssm MINUS5_Motif001_bcov_4helix_07025_0001_0001_0002__52__L
34238.13764279337 199247.68908423575 False False NaN NaN 40.0 3000.0 False False Tie2_ssm MINUS5_Motif001_bcov_4helix_07025_0001_0001_0002__52__N
26171.766768677408 164925.26523463507 False False NaN NaN 40.0 3000.0 False False Tie2_ssm MINUS5_Motif001_bcov_4helix_07025_0001_0001_0002__52__Q
6898.726926404041 156920.7308901972 False False NaN NaN 40.0 3000.0 False False Tie2_ssm MINUS5_Motif001_bcov_4helix_07025_0001_0001_0002__52__P
8089.299871061484 119950.8224680872 False False NaN NaN 40.0 3000.0 False False Tie2_ssm MINUS5_Motif001_bcov_4helix_07025_0001_0001_0002__52__S
26697.81928072781 131188.4479797232 False False NaN NaN 40.0 3000.0 False False Tie2_ssm MINUS5_Motif001_bcov_4helix_07025_0001_0001_0002__52__R
9485.340281190727 96368.03574760456 False False NaN NaN 40.0 3000.0 False False Tie2_ssm MINUS5_Motif001_bcov_4helix_07025_0001_0001_0002__52__T
437302.3607760559 inf False False NaN NaN 40.0 3000.0 False False Tie2_ssm MINUS5_Motif001_bcov_4helix_07025_0001_0001_0002__52__W
18292.1007704542 139259.18105654727 False False NaN NaN 40.0 3000.0 False False Tie2_ssm MINUS5_Motif001_bcov_4helix_07025_0001_0001_0002__52__V
127330.21513103758 1008735.3016246737 False False NaN NaN 40.0 3000.0 False False Tie2_ssm MINUS5_Motif001_bcov_4helix_07025_0001_0001_0002__52__Y
8759.552609215292 106450.26446922186 False False NaN NaN 40.0 3000.0 False False Tie2_ssm MINUS5_Motif001_bcov_4helix_07025_0001_0001_0002__53__A
7250.631332546129 12043.865208143323 False False NaN NaN 40.0 3000.0 False False Tie2_ssm MINUS5_Motif001_bcov_4helix_07025_0001_0001_0002__53__C
8501.935462758252 118763.19056246249 False False NaN NaN 40.0 3000.0 False False Tie2_ssm MINUS5_Motif001_bcov_4helix_07025_0001_0001_0002__53__E
9391.42602098091 126069.51993172051 False False NaN NaN 40.0 3000.0 False False Tie2_ssm MINUS5_Motif001_bcov_4helix_07025_0001_0001_0002__53__D
2402.7209413258315 5825.129707913452 False False NaN NaN 40.0 3000.0 True False Tie2_ssm MINUS5_Motif001_bcov_4helix_07025_0001_0001_0002__53__G
6307.780765367422 71497.6542632766 False False NaN NaN 40.0 3000.0 False False Tie2_ssm MINUS5_Motif001_bcov_4helix_07025_0001_0001_0002__53__F
34238.13764279337 160074.8375810904 False False NaN NaN 40.0 3000.0 False False Tie2_ssm MINUS5_Motif001_bcov_4helix_07025_0001_0001_0002__53__I
8170.192869772104 78977.89081421605 False False NaN NaN 40.0 3000.0 False False Tie2_ssm MINUS5_Motif001_bcov_4helix_07025_0001_0001_0002__53__H
5653.813504901432 54653.087484151576 False False NaN NaN 40.0 3000.0 False False Tie2_ssm MINUS5_Motif001_bcov_4helix_07025_0001_0001_0002__53__K
12784.80560956645 143478.87350174176 False False NaN NaN 40.0 3000.0 False False Tie2_ssm MINUS5_Motif001_bcov_4helix_07025_0001_0001_0002__53__M
132500.33245952052 inf False False NaN NaN 40.0 3000.0 False False Tie2_ssm MINUS5_Motif001_bcov_4helix_07025_0001_0001_0002__53__L
3050.818029954627 14550.301355893402 False False NaN NaN 40.0 3000.0 False False Tie2_ssm MINUS5_Motif001_bcov_4helix_07025_0001_0001_0002__53__N
7323.137645871595 34580.51901922126 False False NaN NaN 40.0 3000.0 False False Tie2_ssm MINUS5_Motif001_bcov_4helix_07025_0001_0001_0002__53__Q
2218.8724776213135 11924.619017963678 False False NaN NaN 40.0 3000.0 False False Tie2_ssm MINUS5_Motif001_bcov_4helix_07025_0001_0001_0002__53__S
5825.129707913452 24169.1875135937 False False NaN NaN 40.0 3000.0 False False Tie2_ssm MINUS5_Motif001_bcov_4helix_07025_0001_0001_0002__53__R
2475.5257885689466 12658.223375808358 False False NaN NaN 40.0 3000.0 False False Tie2_ssm MINUS5_Motif001_bcov_4helix_07025_0001_0001_0002__53__T
5767.455156349958 89884.2068384533 False False NaN NaN 40.0 3000.0 False False Tie2_ssm MINUS5_Motif001_bcov_4helix_07025_0001_0001_0002__53__W
13303.919984385331 142058.29059578382 False False NaN NaN 40.0 3000.0 False False Tie2_ssm MINUS5_Motif001_bcov_4helix_07025_0001_0001_0002__53__V
6001.636963192939 26964.79747353511 False False NaN NaN 40.0 3000.0 False False Tie2_ssm MINUS5_Motif001_bcov_4helix_07025_0001_0001_0002__53__Y
12532.894431493438 93533.86607176402 False False NaN NaN 40.0 3000.0 False False Tie2_ssm MINUS5_Motif001_bcov_4helix_07025_0001_0001_0002__54__A
6629.540978228629 11924.619017963678 False False NaN NaN 40.0 3000.0 False False Tie2_ssm MINUS5_Motif001_bcov_4helix_07025_0001_0001_0002__54__C
6245.327490462801 72934.75711396844 False False NaN NaN 40.0 3000.0 False False Tie2_ssm MINUS5_Motif001_bcov_4helix_07025_0001_0001_0002__54__D
8759.552609215292 81370.99988377764 False False NaN NaN 40.0 3000.0 False False Tie2_ssm MINUS5_Motif001_bcov_4helix_07025_0001_0001_0002__54__G
8009.2077931301765 45690.92741075028 False False NaN NaN 40.0 3000.0 False False Tie2_ssm MINUS5_Motif001_bcov_4helix_07025_0001_0001_0002__54__F
7396.369022330303 11924.619017963678 False False NaN NaN 40.0 3000.0 False False Tie2_ssm MINUS5_Motif001_bcov_4helix_07025_0001_0001_0002__54__I
5942.21481504252 31934.529138981336 False False NaN NaN 40.0 3000.0 False False Tie2_ssm MINUS5_Motif001_bcov_4helix_07025_0001_0001_0002__54__H
5710.35163995045 16892.44816547023 False False NaN NaN 40.0 3000.0 False False Tie2_ssm MINUS5_Motif001_bcov_4helix_07025_0001_0001_0002__54__K
5710.35163995045 30995.33936100356 False False NaN NaN 40.0 3000.0 False False Tie2_ssm MINUS5_Motif001_bcov_4helix_07025_0001_0001_0002__54__M
6629.540978228629 109675.81393290378 False False NaN NaN 40.0 3000.0 False False Tie2_ssm MINUS5_Motif001_bcov_4helix_07025_0001_0001_0002__54__L
6001.636963192939 45690.92741075028 False False NaN NaN 40.0 3000.0 False False Tie2_ssm MINUS5_Motif001_bcov_4helix_07025_0001_0001_0002__54__N
6183.49256481465 40146.90904189773 False False NaN NaN 40.0 3000.0 False False Tie2_ssm MINUS5_Motif001_bcov_4helix_07025_0001_0001_0002__54__Q
16559.60020142166 149304.69111619508 False False NaN NaN 40.0 3000.0 False False Tie2_ssm MINUS5_Motif001_bcov_4helix_07025_0001_0001_0002__54__P
6830.422699409936 111880.2977929551 False False NaN NaN 40.0 3000.0 False False Tie2_ssm MINUS5_Motif001_bcov_4helix_07025_0001_0001_0002__54__S
5653.813504901432 37445.74690406311 False False NaN NaN 40.0 3000.0 False False Tie2_ssm MINUS5_Motif001_bcov_4helix_07025_0001_0001_0002__54__R
6629.540978228629 30384.608725618637 False False NaN NaN 40.0 3000.0 False False Tie2_ssm MINUS5_Motif001_bcov_4helix_07025_0001_0001_0002__54__T
6434.567158751315 52000.53746294008 False False NaN NaN 40.0 3000.0 False False Tie2_ssm MINUS5_Motif001_bcov_4helix_07025_0001_0001_0002__54__W
8501.935462758252 34580.51901922126 False False NaN NaN 40.0 3000.0 False False Tie2_ssm MINUS5_Motif001_bcov_4helix_07025_0001_0001_0002__54__V
5825.129707913452 40953.86191363986 False False NaN NaN 40.0 3000.0 False False Tie2_ssm MINUS5_Motif001_bcov_4helix_07025_0001_0001_0002__54__Y
20407.917823608008 144913.66223675903 False False NaN NaN 40.0 3000.0 False False Tie2_ssm MINUS5_Motif001_bcov_4helix_07025_0001_0001_0002__55__A
9024.975812827128 102296.61181991981 False False NaN NaN 40.0 3000.0 False False Tie2_ssm MINUS5_Motif001_bcov_4helix_07025_0001_0001_0002__55__C
6307.780765367422 71497.6542632766 False False NaN NaN 40.0 3000.0 False False Tie2_ssm MINUS5_Motif001_bcov_4helix_07025_0001_0001_0002__55__D
205285.09331117725 inf False False NaN NaN 40.0 3000.0 False False Tie2_ssm MINUS5_Motif001_bcov_4helix_07025_0001_0001_0002__55__G
384241.228987459 inf False False NaN NaN 40.0 3000.0 False False Tie2_ssm MINUS5_Motif001_bcov_4helix_07025_0001_0001_0002__55__F
10903.154057012845 109675.81393290378 False False NaN NaN 40.0 3000.0 False False Tie2_ssm MINUS5_Motif001_bcov_4helix_07025_0001_0001_0002__55__I
75896.20072117166 354840.32835590263 False False NaN NaN 40.0 3000.0 False False Tie2_ssm MINUS5_Motif001_bcov_4helix_07025_0001_0001_0002__55__H
102296.61181991981 577803.6590966823 False False NaN NaN 40.0 3000.0 False False Tie2_ssm MINUS5_Motif001_bcov_4helix_07025_0001_0001_0002__55__K
70789.75669631343 369248.2685968687 False False NaN NaN 40.0 3000.0 False False Tie2_ssm MINUS5_Motif001_bcov_4helix_07025_0001_0001_0002__55__M
74400.74573195931 544317.1839644753 False False NaN NaN 40.0 3000.0 False False Tie2_ssm MINUS5_Motif001_bcov_4helix_07025_0001_0001_0002__55__L
94469.20473248155 726393.3920827537 False False NaN NaN 40.0 3000.0 False False Tie2_ssm MINUS5_Motif001_bcov_4helix_07025_0001_0001_0002__55__N
23929.88862732048 156920.7308901972 False False NaN NaN 40.0 3000.0 False False Tie2_ssm MINUS5_Motif001_bcov_4helix_07025_0001_0001_0002__55__Q
7620.486400075935 122361.8339996957 False False NaN NaN 40.0 3000.0 False False Tie2_ssm MINUS5_Motif001_bcov_4helix_07025_0001_0001_0002__55__P
7851.394758484638 83836.622551256 False False NaN NaN 40.0 3000.0 False False Tie2_ssm MINUS5_Motif001_bcov_4helix_07025_0001_0001_0002__55__S
361972.61895585613 inf False False NaN NaN 40.0 3000.0 False False Tie2_ssm MINUS5_Motif001_bcov_4helix_07025_0001_0001_0002__55__R
9206.37782666495 96368.03574760456 False False NaN NaN 40.0 3000.0 False False Tie2_ssm MINUS5_Motif001_bcov_4helix_07025_0001_0001_0002__55__T
52520.54283756952 354840.32835590263 False False NaN NaN 40.0 3000.0 False False Tie2_ssm MINUS5_Motif001_bcov_4helix_07025_0001_0001_0002__55__W
7620.486400075935 92607.7881898653 False False NaN NaN 40.0 3000.0 False False Tie2_ssm MINUS5_Motif001_bcov_4helix_07025_0001_0001_0002__55__V
44347.16399455137 231320.38145601176 False False NaN NaN 40.0 3000.0 False False Tie2_ssm MINUS5_Motif001_bcov_4helix_07025_0001_0001_0002__55__Y
7323.137645871595 50471.20934847202 False False NaN NaN 40.0 3000.0 False False Tie2_ssm MINUS5_Motif001_bcov_4helix_07025_0001_0001_0002__56__C
215756.69620576355 inf False False NaN NaN 40.0 3000.0 False False Tie2_ssm MINUS5_Motif001_bcov_4helix_07025_0001_0001_0002__56__E
173338.11127700956 inf False False NaN NaN 40.0 3000.0 False False Tie2_ssm MINUS5_Motif001_bcov_4helix_07025_0001_0001_0002__56__D
185841.91696754063 inf False False NaN NaN 40.0 3000.0 False False Tie2_ssm MINUS5_Motif001_bcov_4helix_07025_0001_0001_0002__56__G
1505.2157909686457 2961.0939229939854 False False NaN NaN 40.0 3000.0 True False Tie2_ssm MINUS5_Motif001_bcov_4helix_07025_0001_0001_0002__56__F
1930.3368897433638 6762.794751891034 False False NaN NaN 40.0 3000.0 True False Tie2_ssm MINUS5_Motif001_bcov_4helix_07025_0001_0001_0002__56__I
314902.7744922782 inf False False NaN NaN 40.0 3000.0 False False Tie2_ssm MINUS5_Motif001_bcov_4helix_07025_0001_0001_0002__56__H
437302.3607760559 inf False False NaN NaN 40.0 3000.0 False False Tie2_ssm MINUS5_Motif001_bcov_4helix_07025_0001_0001_0002__56__K
6498.912830338822 11924.619017963678 False False NaN NaN 40.0 3000.0 False False Tie2_ssm MINUS5_Motif001_bcov_4helix_07025_0001_0001_0002__56__M
836.830908582563 1376.2787417574134 False False NaN NaN 40.0 3000.0 True False Tie2_ssm MINUS5_Motif001_bcov_4helix_07025_0001_0001_0002__56__L
407879.80726188025 inf False False NaN NaN 40.0 3000.0 False False Tie2_ssm MINUS5_Motif001_bcov_4helix_07025_0001_0001_0002__56__N
424441.36303474015 inf False False NaN NaN 40.0 3000.0 False False Tie2_ssm MINUS5_Motif001_bcov_4helix_07025_0001_0001_0002__56__Q
66026.8841589769 334275.6406037161 False False NaN NaN 40.0 3000.0 False False Tie2_ssm MINUS5_Motif001_bcov_4helix_07025_0001_0001_0002__56__P
70789.75669631343 748403.8382562521 False False NaN NaN 40.0 3000.0 False False Tie2_ssm MINUS5_Motif001_bcov_4helix_07025_0001_0001_0002__56__S
233633.58527057164 inf False False NaN NaN 40.0 3000.0 False False Tie2_ssm MINUS5_Motif001_bcov_4helix_07025_0001_0001_0002__56__R
5767.455156349958 11924.619017963678 False False NaN NaN 40.0 3000.0 False False Tie2_ssm MINUS5_Motif001_bcov_4helix_07025_0001_0001_0002__56__T
5825.129707913452 11924.619017963678 False False NaN NaN 40.0 3000.0 False False Tie2_ssm MINUS5_Motif001_bcov_4helix_07025_0001_0001_0002__56__W
0.0 222.789643994646 False False NaN NaN 40.0 3000.0 True True Tie2_ssm MINUS5_Motif001_bcov_4helix_07025_0001_0001_0002__56__V
59181.46226549164 293715.5032463176 False False NaN NaN 40.0 3000.0 False False Tie2_ssm MINUS5_Motif001_bcov_4helix_07025_0001_0001_0002__56__Y
8334.41374645452 97331.7161050805 False False NaN NaN 40.0 3000.0 False False Tie2_ssm MINUS5_Motif001_bcov_4helix_07025_0001_0001_0002__57__C
176822.20731367738 inf False False NaN NaN 40.0 3000.0 False False Tie2_ssm MINUS5_Motif001_bcov_4helix_07025_0001_0001_0002__57__E
184001.89798766386 inf False False NaN NaN 40.0 3000.0 False False Tie2_ssm MINUS5_Motif001_bcov_4helix_07025_0001_0001_0002__57__D
8935.619616660517 115270.38269637947 False False NaN NaN 40.0 3000.0 False False Tie2_ssm MINUS5_Motif001_bcov_4helix_07025_0001_0001_0002__57__G
222294.33985749446 inf False False NaN NaN 40.0 3000.0 False False Tie2_ssm MINUS5_Motif001_bcov_4helix_07025_0001_0001_0002__57__F
7851.394758484638 132500.33245952052 False False NaN NaN 40.0 3000.0 False False Tie2_ssm MINUS5_Motif001_bcov_4helix_07025_0001_0001_0002__57__I
314902.7744922782 inf False False NaN NaN 40.0 3000.0 False False Tie2_ssm MINUS5_Motif001_bcov_4helix_07025_0001_0001_0002__57__H
195321.72246273488 inf False False NaN NaN 40.0 3000.0 False False Tie2_ssm MINUS5_Motif001_bcov_4helix_07025_0001_0001_0002__57__K
6307.780765367422 42194.80488348507 False False NaN NaN 40.0 3000.0 False False Tie2_ssm MINUS5_Motif001_bcov_4helix_07025_0001_0001_0002__57__M
16072.584809120495 144913.66223675903 False False NaN NaN 40.0 3000.0 False False Tie2_ssm MINUS5_Motif001_bcov_4helix_07025_0001_0001_0002__57__L
231320.38145601176 inf False False NaN NaN 40.0 3000.0 False False Tie2_ssm MINUS5_Motif001_bcov_4helix_07025_0001_0001_0002__57__N
321232.3202595728 inf False False NaN NaN 40.0 3000.0 False False Tie2_ssm MINUS5_Motif001_bcov_4helix_07025_0001_0001_0002__57__Q
136515.22503337648 inf False False NaN NaN 40.0 3000.0 False False Tie2_ssm MINUS5_Motif001_bcov_4helix_07025_0001_0001_0002__57__P
13041.78020231873 140651.77286711286 False False NaN NaN 40.0 3000.0 False False Tie2_ssm MINUS5_Motif001_bcov_4helix_07025_0001_0001_0002__57__S
240712.9165378553 inf False False NaN NaN 40.0 3000.0 False False Tie2_ssm MINUS5_Motif001_bcov_4helix_07025_0001_0001_0002__57__R
10582.49390907399 115270.38269637947 False False NaN NaN 40.0 3000.0 False False Tie2_ssm MINUS5_Motif001_bcov_4helix_07025_0001_0001_0002__57__T
127330.21513103758 2303834.319776293 False False NaN NaN 40.0 3000.0 False False Tie2_ssm MINUS5_Motif001_bcov_4helix_07025_0001_0001_0002__57__W
20818.116971862557 156920.7308901972 False False NaN NaN 40.0 3000.0 False False Tie2_ssm MINUS5_Motif001_bcov_4helix_07025_0001_0001_0002__57__V
146362.79885912672 2064981.3420469898 False False NaN NaN 40.0 3000.0 False False Tie2_ssm MINUS5_Motif001_bcov_4helix_07025_0001_0001_0002__57__Y
13303.919984385331 112999.10077088473 False False NaN NaN 40.0 3000.0 False False Tie2_ssm MINUS5_Motif001_bcov_4helix_07025_0001_0001_0002__58__A
15292.51295702762 135163.58914195682 False False NaN NaN 40.0 3000.0 False False Tie2_ssm MINUS5_Motif001_bcov_4helix_07025_0001_0001_0002__58__C
20205.85923129508 150797.73802735715 False False NaN NaN 40.0 3000.0 False False Tie2_ssm MINUS5_Motif001_bcov_4helix_07025_0001_0001_0002__58__E
17061.372647124943 142058.29059578382 False False NaN NaN 40.0 3000.0 False False Tie2_ssm MINUS5_Motif001_bcov_4helix_07025_0001_0001_0002__58__D
13571.328776071496 116423.08652334334 False False NaN NaN 40.0 3000.0 False False Tie2_ssm MINUS5_Motif001_bcov_4helix_07025_0001_0001_0002__58__G
68707.8404236368 388083.64127733314 False False NaN NaN 40.0 3000.0 False False Tie2_ssm MINUS5_Motif001_bcov_4helix_07025_0001_0001_0002__58__F
23692.959036950997 155367.06028732413 False False NaN NaN 40.0 3000.0 False False Tie2_ssm MINUS5_Motif001_bcov_4helix_07025_0001_0001_0002__58__I
14122.379145408378 142058.29059578382 False False NaN NaN 40.0 3000.0 False False Tie2_ssm MINUS5_Motif001_bcov_4helix_07025_0001_0001_0002__58__H
20407.917823608008 156920.7308901972 False False NaN NaN 40.0 3000.0 False False Tie2_ssm MINUS5_Motif001_bcov_4helix_07025_0001_0001_0002__58__M
23929.88862732048 158489.9381990993 False False NaN NaN 40.0 3000.0 False False Tie2_ssm MINUS5_Motif001_bcov_4helix_07025_0001_0001_0002__58__L
9870.48313282159 124821.30686308953 False False NaN NaN 40.0 3000.0 False False Tie2_ssm MINUS5_Motif001_bcov_4helix_07025_0001_0001_0002__58__N
9675.995620842656 121150.33069276794 False False NaN NaN 40.0 3000.0 False False Tie2_ssm MINUS5_Motif001_bcov_4helix_07025_0001_0001_0002__58__Q
9206.37782666495 88994.26419648851 False False NaN NaN 40.0 3000.0 False False Tie2_ssm MINUS5_Motif001_bcov_4helix_07025_0001_0001_0002__58__P
16725.196203435888 137880.37728371008 False False NaN NaN 40.0 3000.0 False False Tie2_ssm MINUS5_Motif001_bcov_4helix_07025_0001_0001_0002__58__S
18659.771995940355 144913.66223675903 False False NaN NaN 40.0 3000.0 False False Tie2_ssm MINUS5_Motif001_bcov_4helix_07025_0001_0001_0002__58__R
10795.202036646373 147826.42684771807 False False NaN NaN 40.0 3000.0 False False Tie2_ssm MINUS5_Motif001_bcov_4helix_07025_0001_0001_0002__58__T
354840.32835590263 inf False False NaN NaN 40.0 3000.0 False False Tie2_ssm MINUS5_Motif001_bcov_4helix_07025_0001_0001_0002__58__W
44347.16399455137 250486.82620808776 False False NaN NaN 40.0 3000.0 False False Tie2_ssm MINUS5_Motif001_bcov_4helix_07025_0001_0001_0002__58__V
201240.16597507827 inf False False NaN NaN 40.0 3000.0 False False Tie2_ssm MINUS5_Motif001_bcov_4helix_07025_0001_0001_0002__58__Y
293715.5032463176 inf False False NaN NaN 40.0 3000.0 False False Tie2_ssm MINUS5_Motif001_bcov_4helix_07025_0001_0001_0002__59__A
16395.64376378381 153828.77256170695 False False NaN NaN 40.0 3000.0 False False Tie2_ssm MINUS5_Motif001_bcov_4helix_07025_0001_0001_0002__59__C
26433.484436364153 209411.32368673183 False False NaN NaN 40.0 3000.0 False False Tie2_ssm MINUS5_Motif001_bcov_4helix_07025_0001_0001_0002__59__E
324444.6434621688 inf False False NaN NaN 40.0 3000.0 False False Tie2_ssm MINUS5_Motif001_bcov_4helix_07025_0001_0001_0002__59__D
195321.72246273488 inf False False NaN NaN 40.0 3000.0 False False Tie2_ssm MINUS5_Motif001_bcov_4helix_07025_0001_0001_0002__59__G
91690.87939590633 1626309.3587581865 False False NaN NaN 40.0 3000.0 False False Tie2_ssm MINUS5_Motif001_bcov_4helix_07025_0001_0001_0002__59__F
72934.75711396844 670812.110510439 False False NaN NaN 40.0 3000.0 False False Tie2_ssm MINUS5_Motif001_bcov_4helix_07025_0001_0001_0002__59__H
182180.09701748917 inf False False NaN NaN 40.0 3000.0 False False Tie2_ssm MINUS5_Motif001_bcov_4helix_07025_0001_0001_0002__59__K
13303.919984385331 143478.87350174176 False False NaN NaN 40.0 3000.0 False False Tie2_ssm MINUS5_Motif001_bcov_4helix_07025_0001_0001_0002__59__M
11345.865833375325 143478.87350174176 False False NaN NaN 40.0 3000.0 False False Tie2_ssm MINUS5_Motif001_bcov_4helix_07025_0001_0001_0002__59__L
129889.55245517138 3788959.234560146 False False NaN NaN 40.0 3000.0 False False Tie2_ssm MINUS5_Motif001_bcov_4helix_07025_0001_0001_0002__59__N
23458.37528410988 152305.71540763055 False False NaN NaN 40.0 3000.0 False False Tie2_ssm MINUS5_Motif001_bcov_4helix_07025_0001_0001_0002__59__Q
6498.912830338822 11924.619017963678 False False NaN NaN 40.0 3000.0 False False Tie2_ssm MINUS5_Motif001_bcov_4helix_07025_0001_0001_0002__59__P
193387.84402251 inf False False NaN NaN 40.0 3000.0 False False Tie2_ssm MINUS5_Motif001_bcov_4helix_07025_0001_0001_0002__59__S
98305.03326613137 inf False False NaN NaN 40.0 3000.0 False False Tie2_ssm MINUS5_Motif001_bcov_4helix_07025_0001_0001_0002__59__R
20205.85923129508 150797.73802735715 False False NaN NaN 40.0 3000.0 False False Tie2_ssm MINUS5_Motif001_bcov_4helix_07025_0001_0001_0002__59__T
22996.15261651788 163292.34181647023 False False NaN NaN 40.0 3000.0 False False Tie2_ssm MINUS5_Motif001_bcov_4helix_07025_0001_0001_0002__59__W
12912.653665662125 121150.33069276794 False False NaN NaN 40.0 3000.0 False False Tie2_ssm MINUS5_Motif001_bcov_4helix_07025_0001_0001_0002__59__V
7773.658176717458 74400.74573195931 False False NaN NaN 40.0 3000.0 False False Tie2_ssm MINUS5_Motif001_bcov_4helix_07025_0001_0001_0002__59__Y
391964.4776901067 inf False False NaN NaN 40.0 3000.0 False False Tie2_ssm MINUS5_Motif001_bcov_4helix_07025_0001_0001_0002__60__A
110772.5720722327 2674680.1235762327 False False NaN NaN 40.0 3000.0 False False Tie2_ssm MINUS5_Motif001_bcov_4helix_07025_0001_0001_0002__60__C
114129.09177859346 inf False False NaN NaN 40.0 3000.0 False False Tie2_ssm MINUS5_Motif001_bcov_4helix_07025_0001_0001_0002__60__E
296652.65827878047 inf False False NaN NaN 40.0 3000.0 False False Tie2_ssm MINUS5_Motif001_bcov_4helix_07025_0001_0001_0002__60__D
365592.34514541493 inf False False NaN NaN 40.0 3000.0 False False Tie2_ssm MINUS5_Motif001_bcov_4helix_07025_0001_0001_0002__60__G
6183.49256481465 68027.56477587808 False False NaN NaN 40.0 3000.0 False False Tie2_ssm MINUS5_Motif001_bcov_4helix_07025_0001_0001_0002__60__F
13436.959184229194 147826.42684771807 False False NaN NaN 40.0 3000.0 False False Tie2_ssm MINUS5_Motif001_bcov_4helix_07025_0001_0001_0002__60__I
248006.7586218689 inf False False NaN NaN 40.0 3000.0 False False Tie2_ssm MINUS5_Motif001_bcov_4helix_07025_0001_0001_0002__60__H
282254.82548958977 inf False False NaN NaN 40.0 3000.0 False False Tie2_ssm MINUS5_Motif001_bcov_4helix_07025_0001_0001_0002__60__K
5767.455156349958 21448.926734226934 False False NaN NaN 40.0 3000.0 False False Tie2_ssm MINUS5_Motif001_bcov_4helix_07025_0001_0001_0002__60__M
290807.4289567499 inf False False NaN NaN 40.0 3000.0 False False Tie2_ssm MINUS5_Motif001_bcov_4helix_07025_0001_0001_0002__60__N
441675.384383816 inf False False NaN NaN 40.0 3000.0 False False Tie2_ssm MINUS5_Motif001_bcov_4helix_07025_0001_0001_0002__60__Q
171621.8923534747 inf False False NaN NaN 40.0 3000.0 False False Tie2_ssm MINUS5_Motif001_bcov_4helix_07025_0001_0001_0002__60__P
282254.82548958977 inf False False NaN NaN 40.0 3000.0 False False Tie2_ssm MINUS5_Motif001_bcov_4helix_07025_0001_0001_0002__60__S
240712.9165378553 inf False False NaN NaN 40.0 3000.0 False False Tie2_ssm MINUS5_Motif001_bcov_4helix_07025_0001_0001_0002__60__R
142058.29059578382 inf False False NaN NaN 40.0 3000.0 False False Tie2_ssm MINUS5_Motif001_bcov_4helix_07025_0001_0001_0002__60__T
5825.129707913452 59181.46226549164 False False NaN NaN 40.0 3000.0 False False Tie2_ssm MINUS5_Motif001_bcov_4helix_07025_0001_0001_0002__60__W
13436.959184229194 137880.37728371008 False False NaN NaN 40.0 3000.0 False False Tie2_ssm MINUS5_Motif001_bcov_4helix_07025_0001_0001_0002__60__V
258076.8275290191 inf False False NaN NaN 40.0 3000.0 False False Tie2_ssm MINUS5_Motif001_bcov_4helix_07025_0001_0001_0002__60__Y
17931.674120629552 149304.69111619508 False False NaN NaN 40.0 3000.0 False False Tie2_ssm MINUS5_Motif001_bcov_4helix_07025_0001_0001_0002__61__A
47546.16228424562 258076.8275290191 False False NaN NaN 40.0 3000.0 False False Tie2_ssm MINUS5_Motif001_bcov_4helix_07025_0001_0001_0002__61__C
17231.986373596203 149304.69111619508 False False NaN NaN 40.0 3000.0 False False Tie2_ssm MINUS5_Motif001_bcov_4helix_07025_0001_0001_0002__61__D
11012.18559758296 115270.38269637947 False False NaN NaN 40.0 3000.0 False False Tie2_ssm MINUS5_Motif001_bcov_4helix_07025_0001_0001_0002__61__G
147826.42684771807 inf False False NaN NaN 40.0 3000.0 False False Tie2_ssm MINUS5_Motif001_bcov_4helix_07025_0001_0001_0002__61__F
49476.72713309679 512771.4096207221 False False NaN NaN 40.0 3000.0 False False Tie2_ssm MINUS5_Motif001_bcov_4helix_07025_0001_0001_0002__61__I
39355.856329671355 299619.18486156844 False False NaN NaN 40.0 3000.0 False False Tie2_ssm MINUS5_Motif001_bcov_4helix_07025_0001_0001_0002__61__H
64725.89369569349 428685.77666508785 False False NaN NaN 40.0 3000.0 False False Tie2_ssm MINUS5_Motif001_bcov_4helix_07025_0001_0001_0002__61__K
68707.8404236368 1206596.1846743796 False False NaN NaN 40.0 3000.0 False False Tie2_ssm MINUS5_Motif001_bcov_4helix_07025_0001_0001_0002__61__M
128603.51728234804 inf False False NaN NaN 40.0 3000.0 False False Tie2_ssm MINUS5_Motif001_bcov_4helix_07025_0001_0001_0002__61__L
29491.00187772178 224517.28325606955 False False NaN NaN 40.0 3000.0 False False Tie2_ssm MINUS5_Motif001_bcov_4helix_07025_0001_0001_0002__61__N
13303.919984385331 129889.55245517138 False False NaN NaN 40.0 3000.0 False False Tie2_ssm MINUS5_Motif001_bcov_4helix_07025_0001_0001_0002__61__Q
211505.43692359928 inf False False NaN NaN 40.0 3000.0 False False Tie2_ssm MINUS5_Motif001_bcov_4helix_07025_0001_0001_0002__61__P
21026.29814158116 156920.7308901972 False False NaN NaN 40.0 3000.0 False False Tie2_ssm MINUS5_Motif001_bcov_4helix_07025_0001_0001_0002__61__S
116423.08652334334 inf False False NaN NaN 40.0 3000.0 False False Tie2_ssm MINUS5_Motif001_bcov_4helix_07025_0001_0001_0002__61__R
97331.7161050805 1964758.8925058465 False False NaN NaN 40.0 3000.0 False False Tie2_ssm MINUS5_Motif001_bcov_4helix_07025_0001_0001_0002__61__T
100280.96443478057 1532056.9824674758 False False NaN NaN 40.0 3000.0 False False Tie2_ssm MINUS5_Motif001_bcov_4helix_07025_0001_0001_0002__61__W
106450.26446922186 inf False False NaN NaN 40.0 3000.0 False False Tie2_ssm MINUS5_Motif001_bcov_4helix_07025_0001_0001_0002__61__V
86376.95605118164 inf False False NaN NaN 40.0 3000.0 False False Tie2_ssm MINUS5_Motif001_bcov_4helix_07025_0001_0001_0002__61__Y
7323.137645871595 15913.450306059915 False False NaN NaN 40.0 3000.0 False False Tie2_ssm MINUS5_Motif001_bcov_4helix_07025_0001_0001_0002__62__A
6183.49256481465 77421.71435566718 False False NaN NaN 40.0 3000.0 False False Tie2_ssm MINUS5_Motif001_bcov_4helix_07025_0001_0001_0002__62__C
8672.824365559689 135163.58914195682 False False NaN NaN 40.0 3000.0 False False Tie2_ssm MINUS5_Motif001_bcov_4helix_07025_0001_0001_0002__62__D
6001.636963192939 48986.858547620555 False False NaN NaN 40.0 3000.0 False False Tie2_ssm MINUS5_Motif001_bcov_4helix_07025_0001_0001_0002__62__G
111880.2977929551 inf False False NaN NaN 40.0 3000.0 False False Tie2_ssm MINUS5_Motif001_bcov_4helix_07025_0001_0001_0002__62__F
11345.865833375325 132500.33245952052 False False NaN NaN 40.0 3000.0 False False Tie2_ssm MINUS5_Motif001_bcov_4helix_07025_0001_0001_0002__62__I
10795.202036646373 119950.8224680872 False False NaN NaN 40.0 3000.0 False False Tie2_ssm MINUS5_Motif001_bcov_4helix_07025_0001_0001_0002__62__H
540.1287147114786 1221.3775031215168 False False NaN NaN 40.0 3000.0 True False Tie2_ssm MINUS5_Motif001_bcov_4helix_07025_0001_0001_0002__62__K
5710.35163995045 83006.55698144154 False False NaN NaN 40.0 3000.0 False False Tie2_ssm MINUS5_Motif001_bcov_4helix_07025_0001_0001_0002__62__M
7178.842903511014 20818.116971862557 False False NaN NaN 40.0 3000.0 False False Tie2_ssm MINUS5_Motif001_bcov_4helix_07025_0001_0001_0002__62__L
2132.29283790797 13571.328776071496 False False NaN NaN 40.0 3000.0 False False Tie2_ssm MINUS5_Motif001_bcov_4helix_07025_0001_0001_0002__62__N
7470.332712553611 30688.454812874847 False False NaN NaN 40.0 3000.0 False False Tie2_ssm MINUS5_Motif001_bcov_4helix_07025_0001_0001_0002__62__Q
5767.455156349958 32253.874430371172 False False NaN NaN 40.0 3000.0 False False Tie2_ssm MINUS5_Motif001_bcov_4helix_07025_0001_0001_0002__62__P
6434.567158751315 55751.614542583004 False False NaN NaN 40.0 3000.0 False False Tie2_ssm MINUS5_Motif001_bcov_4helix_07025_0001_0001_0002__62__S
2601.80248306769 3991.1072323063054 False False NaN NaN 40.0 3000.0 True False Tie2_ssm MINUS5_Motif001_bcov_4helix_07025_0001_0001_0002__62__R
5710.35163995045 55199.61835899313 False False NaN NaN 40.0 3000.0 False False Tie2_ssm MINUS5_Motif001_bcov_4helix_07025_0001_0001_0002__62__T
187700.33613721616 inf False False NaN NaN 40.0 3000.0 False False Tie2_ssm MINUS5_Motif001_bcov_4helix_07025_0001_0001_0002__62__W
5710.35163995045 45238.541990841826 False False NaN NaN 40.0 3000.0 False False Tie2_ssm MINUS5_Motif001_bcov_4helix_07025_0001_0001_0002__62__V
32253.874430371172 222294.33985749446 False False NaN NaN 40.0 3000.0 False False Tie2_ssm MINUS5_Motif001_bcov_4helix_07025_0001_0001_0002__62__Y
8501.935462758252 150797.73802735715 False False NaN NaN 40.0 3000.0 False False Tie2_ssm MINUS5_Motif001_bcov_4helix_07025_0001_0001_0002__63__A
14263.602936862473 142058.29059578382 False False NaN NaN 40.0 3000.0 False False Tie2_ssm MINUS5_Motif001_bcov_4helix_07025_0001_0001_0002__63__C
5653.813504901432 32902.17730642162 False False NaN NaN 40.0 3000.0 False False Tie2_ssm MINUS5_Motif001_bcov_4helix_07025_0001_0001_0002__63__E
344404.52678964933 inf False False NaN NaN 40.0 3000.0 False False Tie2_ssm MINUS5_Motif001_bcov_4helix_07025_0001_0001_0002__63__D
6563.901958642215 80565.34641958177 False False NaN NaN 40.0 3000.0 False False Tie2_ssm MINUS5_Motif001_bcov_4helix_07025_0001_0001_0002__63__G
8501.935462758252 152305.71540763055 False False NaN NaN 40.0 3000.0 False False Tie2_ssm MINUS5_Motif001_bcov_4helix_07025_0001_0001_0002__63__F
48986.858547620555 347848.5720575455 False False NaN NaN 40.0 3000.0 False False Tie2_ssm MINUS5_Motif001_bcov_4helix_07025_0001_0001_0002__63__I
46609.31505170634 265896.813479976 False False NaN NaN 40.0 3000.0 False False Tie2_ssm MINUS5_Motif001_bcov_4helix_07025_0001_0001_0002__63__H
168240.26306585115 inf False False NaN NaN 40.0 3000.0 False False Tie2_ssm MINUS5_Motif001_bcov_4helix_07025_0001_0001_0002__63__K
14842.762413146853 149304.69111619508 False False NaN NaN 40.0 3000.0 False False Tie2_ssm MINUS5_Motif001_bcov_4helix_07025_0001_0001_0002__63__M
171621.8923534747 inf False False NaN NaN 40.0 3000.0 False False Tie2_ssm MINUS5_Motif001_bcov_4helix_07025_0001_0001_0002__63__N
26433.484436364153 171621.8923534747 False False NaN NaN 40.0 3000.0 False False Tie2_ssm MINUS5_Motif001_bcov_4helix_07025_0001_0001_0002__63__Q
337618.39700975287 inf False False NaN NaN 40.0 3000.0 False False Tie2_ssm MINUS5_Motif001_bcov_4helix_07025_0001_0001_0002__63__P
13172.198004341928 117587.31738857664 False False NaN NaN 40.0 3000.0 False False Tie2_ssm MINUS5_Motif001_bcov_4helix_07025_0001_0001_0002__63__S
226762.4560886304 inf False False NaN NaN 40.0 3000.0 False False Tie2_ssm MINUS5_Motif001_bcov_4helix_07025_0001_0001_0002__63__R
2402.7209413258315 16233.310657211712 False False NaN NaN 40.0 3000.0 False False Tie2_ssm MINUS5_Motif001_bcov_4helix_07025_0001_0001_0002__63__T
31618.345682159776 215756.69620576355 False False NaN NaN 40.0 3000.0 False False Tie2_ssm MINUS5_Motif001_bcov_4helix_07025_0001_0001_0002__63__W
15913.450306059915 105396.30145467503 False False NaN NaN 40.0 3000.0 False False Tie2_ssm MINUS5_Motif001_bcov_4helix_07025_0001_0001_0002__63__V
201240.16597507827 inf False False NaN NaN 40.0 3000.0 False False Tie2_ssm MINUS5_Motif001_bcov_4helix_07025_0001_0001_0002__63__Y
40146.90904189773 235969.9211232775 False False NaN NaN 40.0 3000.0 False False Tie2_ssm MINUS5_Motif001_bcov_4helix_07025_0001_0001_0002__64__A
5767.455156349958 62200.31162064562 False False NaN NaN 40.0 3000.0 False False Tie2_ssm MINUS5_Motif001_bcov_4helix_07025_0001_0001_0002__64__C
340994.5809798506 inf False False NaN NaN 40.0 3000.0 False False Tie2_ssm MINUS5_Motif001_bcov_4helix_07025_0001_0001_0002__64__E
95413.89677980644 868873.6222952595 False False NaN NaN 40.0 3000.0 False False Tie2_ssm MINUS5_Motif001_bcov_4helix_07025_0001_0001_0002__64__D
184001.89798766386 inf False False NaN NaN 40.0 3000.0 False False Tie2_ssm MINUS5_Motif001_bcov_4helix_07025_0001_0001_0002__64__G
99288.08359879276 2213939.4982499583 False False NaN NaN 40.0 3000.0 False False Tie2_ssm MINUS5_Motif001_bcov_4helix_07025_0001_0001_0002__64__F
17404.306237332148 149304.69111619508 False False NaN NaN 40.0 3000.0 False False Tie2_ssm MINUS5_Motif001_bcov_4helix_07025_0001_0001_0002__64__I
250486.82620808776 inf False False NaN NaN 40.0 3000.0 False False Tie2_ssm MINUS5_Motif001_bcov_4helix_07025_0001_0001_0002__64__H
285077.37374448584 inf False False NaN NaN 40.0 3000.0 False False Tie2_ssm MINUS5_Motif001_bcov_4helix_07025_0001_0001_0002__64__K
2111.1810276316537 11689.656913992434 False False NaN NaN 40.0 3000.0 True False Tie2_ssm MINUS5_Motif001_bcov_4helix_07025_0001_0001_0002__64__M
9206.37782666495 34238.13764279337 False False NaN NaN 40.0 3000.0 False False Tie2_ssm MINUS5_Motif001_bcov_4helix_07025_0001_0001_0002__64__L
193387.84402251 inf False False NaN NaN 40.0 3000.0 False False Tie2_ssm MINUS5_Motif001_bcov_4helix_07025_0001_0001_0002__64__N
103319.57793811889 inf False False NaN NaN 40.0 3000.0 False False Tie2_ssm MINUS5_Motif001_bcov_4helix_07025_0001_0001_0002__64__Q
235969.9211232775 inf False False NaN NaN 40.0 3000.0 False False Tie2_ssm MINUS5_Motif001_bcov_4helix_07025_0001_0001_0002__64__P
6122.269866153114 61584.466951134345 False False NaN NaN 40.0 3000.0 False False Tie2_ssm MINUS5_Motif001_bcov_4helix_07025_0001_0001_0002__64__S
195321.72246273488 inf False False NaN NaN 40.0 3000.0 False False Tie2_ssm MINUS5_Motif001_bcov_4helix_07025_0001_0001_0002__64__R
5710.35163995045 74400.74573195931 False False NaN NaN 40.0 3000.0 False False Tie2_ssm MINUS5_Motif001_bcov_4helix_07025_0001_0001_0002__64__T
96368.03574760456 inf False False NaN NaN 40.0 3000.0 False False Tie2_ssm MINUS5_Motif001_bcov_4helix_07025_0001_0001_0002__64__W
369248.2685968687 inf False False NaN NaN 40.0 3000.0 False False Tie2_ssm MINUS5_Motif001_bcov_4helix_07025_0001_0001_0002__64__Y
12658.223375808358 104352.77371750015 False False NaN NaN 40.0 3000.0 False False Tie2_ssm MINUS5_Motif001_bcov_4helix_07025_0001_0001_0002__65__A
14406.238966231082 142058.29059578382 False False NaN NaN 40.0 3000.0 False False Tie2_ssm MINUS5_Motif001_bcov_4helix_07025_0001_0001_0002__65__C
10373.97697193804 149304.69111619508 False False NaN NaN 40.0 3000.0 False False Tie2_ssm MINUS5_Motif001_bcov_4helix_07025_0001_0001_0002__65__E
15913.450306059915 142058.29059578382 False False NaN NaN 40.0 3000.0 False False Tie2_ssm MINUS5_Motif001_bcov_4helix_07025_0001_0001_0002__65__D
8501.935462758252 82184.70988261547 False False NaN NaN 40.0 3000.0 False False Tie2_ssm MINUS5_Motif001_bcov_4helix_07025_0001_0001_0002__65__G
8759.552609215292 150797.73802735715 False False NaN NaN 40.0 3000.0 False False Tie2_ssm MINUS5_Motif001_bcov_4helix_07025_0001_0001_0002__65__F
17231.986373596203 149304.69111619508 False False NaN NaN 40.0 3000.0 False False Tie2_ssm MINUS5_Motif001_bcov_4helix_07025_0001_0001_0002__65__I
8847.148135307452 48501.84014615902 False False NaN NaN 40.0 3000.0 False False Tie2_ssm MINUS5_Motif001_bcov_4helix_07025_0001_0001_0002__65__H
8501.935462758252 152305.71540763055 False False NaN NaN 40.0 3000.0 False False Tie2_ssm MINUS5_Motif001_bcov_4helix_07025_0001_0001_0002__65__K
10582.49390907399 118763.19056246249 False False NaN NaN 40.0 3000.0 False False Tie2_ssm MINUS5_Motif001_bcov_4helix_07025_0001_0001_0002__65__M
14550.301355893402 115270.38269637947 False False NaN NaN 40.0 3000.0 False False Tie2_ssm MINUS5_Motif001_bcov_4helix_07025_0001_0001_0002__65__L
11122.307453558798 142058.29059578382 False False NaN NaN 40.0 3000.0 False False Tie2_ssm MINUS5_Motif001_bcov_4helix_07025_0001_0001_0002__65__N
19611.607900307845 150797.73802735715 False False NaN NaN 40.0 3000.0 False False Tie2_ssm MINUS5_Motif001_bcov_4helix_07025_0001_0001_0002__65__Q
5710.35163995045 82184.70988261547 False False NaN NaN 40.0 3000.0 False False Tie2_ssm MINUS5_Motif001_bcov_4helix_07025_0001_0001_0002__65__P
12043.865208143323 131188.4479797232 False False NaN NaN 40.0 3000.0 False False Tie2_ssm MINUS5_Motif001_bcov_4helix_07025_0001_0001_0002__65__S
27234.445448270428 164925.26523463507 False False NaN NaN 40.0 3000.0 False False Tie2_ssm MINUS5_Motif001_bcov_4helix_07025_0001_0001_0002__65__T
19611.607900307845 133825.33578411557 False False NaN NaN 40.0 3000.0 False False Tie2_ssm MINUS5_Motif001_bcov_4helix_07025_0001_0001_0002__65__W
17231.986373596203 147826.42684771807 False False NaN NaN 40.0 3000.0 False False Tie2_ssm MINUS5_Motif001_bcov_4helix_07025_0001_0001_0002__65__V
14122.379145408378 142058.29059578382 False False NaN NaN 40.0 3000.0 False False Tie2_ssm MINUS5_Motif001_bcov_4helix_07025_0001_0001_0002__65__Y
14842.762413146853 149304.69111619508 False False NaN NaN 40.0 3000.0 False False Tie2_ssm MINUS5_Motif011_bcov_4helix_09286_0001_0001_0002__1__A
7470.332712553611 123585.45233969252 False False NaN NaN 40.0 3000.0 False False Tie2_ssm MINUS5_Motif011_bcov_4helix_09286_0001_0001_0002__1__C
9115.225570955388 142058.29059578382 False False NaN NaN 40.0 3000.0 False False Tie2_ssm MINUS5_Motif011_bcov_4helix_09286_0001_0001_0002__1__E
9772.75557705109 153828.77256170695 False False NaN NaN 40.0 3000.0 False False Tie2_ssm MINUS5_Motif011_bcov_4helix_09286_0001_0001_0002__1__G
8586.95481738584 152305.71540763055 False False NaN NaN 40.0 3000.0 False False Tie2_ssm MINUS5_Motif011_bcov_4helix_09286_0001_0001_0002__1__F
9485.340281190727 149304.69111619508 False False NaN NaN 40.0 3000.0 False False Tie2_ssm MINUS5_Motif011_bcov_4helix_09286_0001_0001_0002__1__I
8170.192869772104 152305.71540763055 False False NaN NaN 40.0 3000.0 False False Tie2_ssm MINUS5_Motif011_bcov_4helix_09286_0001_0001_0002__1__H
7396.369022330303 163292.34181647023 False False NaN NaN 40.0 3000.0 False False Tie2_ssm MINUS5_Motif011_bcov_4helix_09286_0001_0001_0002__1__K
11122.307453558798 129889.55245517138 False False NaN NaN 40.0 3000.0 False False Tie2_ssm MINUS5_Motif011_bcov_4helix_09286_0001_0001_0002__1__M
8586.95481738584 155367.06028732413 False False NaN NaN 40.0 3000.0 False False Tie2_ssm MINUS5_Motif011_bcov_4helix_09286_0001_0001_0002__1__L
14842.762413146853 150797.73802735715 False False NaN NaN 40.0 3000.0 False False Tie2_ssm MINUS5_Motif011_bcov_4helix_09286_0001_0001_0002__1__N
8170.192869772104 153828.77256170695 False False NaN NaN 40.0 3000.0 False False Tie2_ssm MINUS5_Motif011_bcov_4helix_09286_0001_0001_0002__1__Q
5767.455156349958 83006.55698144154 False False NaN NaN 40.0 3000.0 False False Tie2_ssm MINUS5_Motif011_bcov_4helix_09286_0001_0001_0002__1__P
7929.90870606949 155367.06028732413 False False NaN NaN 40.0 3000.0 False False Tie2_ssm MINUS5_Motif011_bcov_4helix_09286_0001_0001_0002__1__S
5653.813504901432 78195.9314992239 False False NaN NaN 40.0 3000.0 False False Tie2_ssm MINUS5_Motif011_bcov_4helix_09286_0001_0001_0002__1__R
18846.36971589974 160074.8375810904 False False NaN NaN 40.0 3000.0 False False Tie2_ssm MINUS5_Motif011_bcov_4helix_09286_0001_0001_0002__1__T
8586.95481738584 122361.8339996957 False False NaN NaN 40.0 3000.0 False False Tie2_ssm MINUS5_Motif011_bcov_4helix_09286_0001_0001_0002__1__W
9969.187964149813 150797.73802735715 False False NaN NaN 40.0 3000.0 False False Tie2_ssm MINUS5_Motif011_bcov_4helix_09286_0001_0001_0002__1__V
7178.842903511014 132500.33245952052 False False NaN NaN 40.0 3000.0 False False Tie2_ssm MINUS5_Motif011_bcov_4helix_09286_0001_0001_0002__1__Y
6307.780765367422 144913.66223675903 False False NaN NaN 40.0 3000.0 False False Tie2_ssm MINUS5_Motif011_bcov_4helix_09286_0001_0001_0002__2__A
5942.21481504252 107514.76711391415 False False NaN NaN 40.0 3000.0 False False Tie2_ssm MINUS5_Motif011_bcov_4helix_09286_0001_0001_0002__2__C
7929.90870606949 158489.9381990993 False False NaN NaN 40.0 3000.0 False False Tie2_ssm MINUS5_Motif011_bcov_4helix_09286_0001_0001_0002__2__D
9870.48313282159 149304.69111619508 False False NaN NaN 40.0 3000.0 False False Tie2_ssm MINUS5_Motif011_bcov_4helix_09286_0001_0001_0002__2__G
9298.441604931604 150797.73802735715 False False NaN NaN 40.0 3000.0 False False Tie2_ssm MINUS5_Motif011_bcov_4helix_09286_0001_0001_0002__2__F
11012.18559758296 150797.73802735715 False False NaN NaN 40.0 3000.0 False False Tie2_ssm MINUS5_Motif011_bcov_4helix_09286_0001_0001_0002__2__I
7851.394758484638 156920.7308901972 False False NaN NaN 40.0 3000.0 False False Tie2_ssm MINUS5_Motif011_bcov_4helix_09286_0001_0001_0002__2__H
8847.148135307452 126069.51993172051 False False NaN NaN 40.0 3000.0 False False Tie2_ssm MINUS5_Motif011_bcov_4helix_09286_0001_0001_0002__2__K
8759.552609215292 150797.73802735715 False False NaN NaN 40.0 3000.0 False False Tie2_ssm MINUS5_Motif011_bcov_4helix_09286_0001_0001_0002__2__M
7178.842903511014 139259.18105654727 False False NaN NaN 40.0 3000.0 False False Tie2_ssm MINUS5_Motif011_bcov_4helix_09286_0001_0001_0002__2__L
9485.340281190727 116423.08652334334 False False NaN NaN 40.0 3000.0 False False Tie2_ssm MINUS5_Motif011_bcov_4helix_09286_0001_0001_0002__2__N
8935.619616660517 146362.79885912672 False False NaN NaN 40.0 3000.0 False False Tie2_ssm MINUS5_Motif011_bcov_4helix_09286_0001_0001_0002__2__Q
11924.619017963678 143478.87350174176 False False NaN NaN 40.0 3000.0 False False Tie2_ssm MINUS5_Motif011_bcov_4helix_09286_0001_0001_0002__2__P
6370.8585730211 152305.71540763055 False False NaN NaN 40.0 3000.0 False False Tie2_ssm MINUS5_Motif011_bcov_4helix_09286_0001_0001_0002__2__S
8935.619616660517 152305.71540763055 False False NaN NaN 40.0 3000.0 False False Tie2_ssm MINUS5_Motif011_bcov_4helix_09286_0001_0001_0002__2__R
10477.71674165741 147826.42684771807 False False NaN NaN 40.0 3000.0 False False Tie2_ssm MINUS5_Motif011_bcov_4helix_09286_0001_0001_0002__2__T
8417.757883919056 156920.7308901972 False False NaN NaN 40.0 3000.0 False False Tie2_ssm MINUS5_Motif011_bcov_4helix_09286_0001_0001_0002__2__W
8847.148135307452 155367.06028732413 False False NaN NaN 40.0 3000.0 False False Tie2_ssm MINUS5_Motif011_bcov_4helix_09286_0001_0001_0002__2__V
6122.269866153114 184001.89798766386 False False NaN NaN 40.0 3000.0 False False Tie2_ssm MINUS5_Motif011_bcov_4helix_09286_0001_0001_0002__2__Y
6061.653332824872 184001.89798766386 False False NaN NaN 40.0 3000.0 False False Tie2_ssm MINUS5_Motif011_bcov_4helix_09286_0001_0001_0002__3__A
13436.959184229194 156920.7308901972 False False NaN NaN 40.0 3000.0 False False Tie2_ssm MINUS5_Motif011_bcov_4helix_09286_0001_0001_0002__3__C
8586.95481738584 150797.73802735715 False False NaN NaN 40.0 3000.0 False False Tie2_ssm MINUS5_Motif011_bcov_4helix_09286_0001_0001_0002__3__E
5653.813504901432 88994.26419648851 False False NaN NaN 40.0 3000.0 False False Tie2_ssm MINUS5_Motif011_bcov_4helix_09286_0001_0001_0002__3__D
5710.35163995045 109675.81393290378 False False NaN NaN 40.0 3000.0 False False Tie2_ssm MINUS5_Motif011_bcov_4helix_09286_0001_0001_0002__3__G
7851.394758484638 161675.5859569011 False False NaN NaN 40.0 3000.0 False False Tie2_ssm MINUS5_Motif011_bcov_4helix_09286_0001_0001_0002__3__F
8759.552609215292 152305.71540763055 False False NaN NaN 40.0 3000.0 False False Tie2_ssm MINUS5_Motif011_bcov_4helix_09286_0001_0001_0002__3__I
6061.653332824872 65373.15263265036 False False NaN NaN 40.0 3000.0 False False Tie2_ssm MINUS5_Motif011_bcov_4helix_09286_0001_0001_0002__3__H
5653.813504901432 46609.31505170634 False False NaN NaN 40.0 3000.0 False False Tie2_ssm MINUS5_Motif011_bcov_4helix_09286_0001_0001_0002__3__K
5883.3810049925905 191473.1128935741 False False NaN NaN 40.0 3000.0 False False Tie2_ssm MINUS5_Motif011_bcov_4helix_09286_0001_0001_0002__3__M
7396.369022330303 119950.8224680872 False False NaN NaN 40.0 3000.0 False False Tie2_ssm MINUS5_Motif011_bcov_4helix_09286_0001_0001_0002__3__N
5710.35163995045 112999.10077088473 False False NaN NaN 40.0 3000.0 False False Tie2_ssm MINUS5_Motif011_bcov_4helix_09286_0001_0001_0002__3__Q
10373.97697193804 147826.42684771807 False False NaN NaN 40.0 3000.0 False False Tie2_ssm MINUS5_Motif011_bcov_4helix_09286_0001_0001_0002__3__P
6498.912830338822 173338.11127700956 False False NaN NaN 40.0 3000.0 False False Tie2_ssm MINUS5_Motif011_bcov_4helix_09286_0001_0001_0002__3__S
8759.552609215292 152305.71540763055 False False NaN NaN 40.0 3000.0 False False Tie2_ssm MINUS5_Motif011_bcov_4helix_09286_0001_0001_0002__3__R
9391.42602098091 153828.77256170695 False False NaN NaN 40.0 3000.0 False False Tie2_ssm MINUS5_Motif011_bcov_4helix_09286_0001_0001_0002__3__T
12285.946898826998 152305.71540763055 False False NaN NaN 40.0 3000.0 False False Tie2_ssm MINUS5_Motif011_bcov_4helix_09286_0001_0001_0002__3__W
8417.757883919056 104352.77371750015 False False NaN NaN 40.0 3000.0 False False Tie2_ssm MINUS5_Motif011_bcov_4helix_09286_0001_0001_0002__3__V
11122.307453558798 146362.79885912672 False False NaN NaN 40.0 3000.0 False False Tie2_ssm MINUS5_Motif011_bcov_4helix_09286_0001_0001_0002__3__Y
7696.6912640767005 163292.34181647023 False False NaN NaN 40.0 3000.0 False False Tie2_ssm MINUS5_Motif011_bcov_4helix_09286_0001_0001_0002__4__A
5710.35163995045 57440.94421483782 False False NaN NaN 40.0 3000.0 False False Tie2_ssm MINUS5_Motif011_bcov_4helix_09286_0001_0001_0002__4__C
22543.037561531073 161675.5859569011 False False NaN NaN 40.0 3000.0 False False Tie2_ssm MINUS5_Motif011_bcov_4helix_09286_0001_0001_0002__4__E
75896.20072117166 913194.909299109 False False NaN NaN 40.0 3000.0 False False Tie2_ssm MINUS5_Motif011_bcov_4helix_09286_0001_0001_0002__4__D
5653.813504901432 68027.56477587808 False False NaN NaN 40.0 3000.0 False False Tie2_ssm MINUS5_Motif011_bcov_4helix_09286_0001_0001_0002__4__G
11459.324491709087 143478.87350174176 False False NaN NaN 40.0 3000.0 False False Tie2_ssm MINUS5_Motif011_bcov_4helix_09286_0001_0001_0002__4__F
11689.656913992434 158489.9381990993 False False NaN NaN 40.0 3000.0 False False Tie2_ssm MINUS5_Motif011_bcov_4helix_09286_0001_0001_0002__4__H
19225.181747189316 166574.51788698122 False False NaN NaN 40.0 3000.0 False False Tie2_ssm MINUS5_Motif011_bcov_4helix_09286_0001_0001_0002__4__K
18475.021778158756 123585.45233969252 False False NaN NaN 40.0 3000.0 False False Tie2_ssm MINUS5_Motif011_bcov_4helix_09286_0001_0001_0002__4__M
7396.369022330303 126069.51993172051 False False NaN NaN 40.0 3000.0 False False Tie2_ssm MINUS5_Motif011_bcov_4helix_09286_0001_0001_0002__4__L
23458.37528410988 133825.33578411557 False False NaN NaN 40.0 3000.0 False False Tie2_ssm MINUS5_Motif011_bcov_4helix_09286_0001_0001_0002__4__N
26171.766768677408 199247.68908423575 False False NaN NaN 40.0 3000.0 False False Tie2_ssm MINUS5_Motif011_bcov_4helix_09286_0001_0001_0002__4__Q
5653.813504901432 27234.445448270428 False False NaN NaN 40.0 3000.0 False False Tie2_ssm MINUS5_Motif011_bcov_4helix_09286_0001_0001_0002__4__P
6061.653332824872 169922.66569650947 False False NaN NaN 40.0 3000.0 False False Tie2_ssm MINUS5_Motif011_bcov_4helix_09286_0001_0001_0002__4__S
12912.653665662125 146362.79885912672 False False NaN NaN 40.0 3000.0 False False Tie2_ssm MINUS5_Motif011_bcov_4helix_09286_0001_0001_0002__4__R
8170.192869772104 129889.55245517138 False False NaN NaN 40.0 3000.0 False False Tie2_ssm MINUS5_Motif011_bcov_4helix_09286_0001_0001_0002__4__T
13707.042063832196 146362.79885912672 False False NaN NaN 40.0 3000.0 False False Tie2_ssm MINUS5_Motif011_bcov_4helix_09286_0001_0001_0002__4__W
6629.540978228629 106450.26446922186 False False NaN NaN 40.0 3000.0 False False Tie2_ssm MINUS5_Motif011_bcov_4helix_09286_0001_0001_0002__4__V
12285.946898826998 144913.66223675903 False False NaN NaN 40.0 3000.0 False False Tie2_ssm MINUS5_Motif011_bcov_4helix_09286_0001_0001_0002__4__Y
11573.917736626165 146362.79885912672 False False NaN NaN 40.0 3000.0 False False Tie2_ssm MINUS5_Motif011_bcov_4helix_09286_0001_0001_0002__5__A
7178.842903511014 164925.26523463507 False False NaN NaN 40.0 3000.0 False False Tie2_ssm MINUS5_Motif011_bcov_4helix_09286_0001_0001_0002__5__C
7037.391337624759 135163.58914195682 False False NaN NaN 40.0 3000.0 False False Tie2_ssm MINUS5_Motif011_bcov_4helix_09286_0001_0001_0002__5__D
9675.995620842656 150797.73802735715 False False NaN NaN 40.0 3000.0 False False Tie2_ssm MINUS5_Motif011_bcov_4helix_09286_0001_0001_0002__5__G
11233.530528094394 143478.87350174176 False False NaN NaN 40.0 3000.0 False False Tie2_ssm MINUS5_Motif011_bcov_4helix_09286_0001_0001_0002__5__F
9870.48313282159 149304.69111619508 False False NaN NaN 40.0 3000.0 False False Tie2_ssm MINUS5_Motif011_bcov_4helix_09286_0001_0001_0002__5__I
9580.193684002641 146362.79885912672 False False NaN NaN 40.0 3000.0 False False Tie2_ssm MINUS5_Motif011_bcov_4helix_09286_0001_0001_0002__5__H
6307.780765367422 128603.51728234804 False False NaN NaN 40.0 3000.0 False False Tie2_ssm MINUS5_Motif011_bcov_4helix_09286_0001_0001_0002__5__K
10688.31884816472 152305.71540763055 False False NaN NaN 40.0 3000.0 False False Tie2_ssm MINUS5_Motif011_bcov_4helix_09286_0001_0001_0002__5__M
10373.97697193804 147826.42684771807 False False NaN NaN 40.0 3000.0 False False Tie2_ssm MINUS5_Motif011_bcov_4helix_09286_0001_0001_0002__5__L
10477.71674165741 144913.66223675903 False False NaN NaN 40.0 3000.0 False False Tie2_ssm MINUS5_Motif011_bcov_4helix_09286_0001_0001_0002__5__N
7696.6912640767005 161675.5859569011 False False NaN NaN 40.0 3000.0 False False Tie2_ssm MINUS5_Motif011_bcov_4helix_09286_0001_0001_0002__5__Q
9580.193684002641 149304.69111619508 False False NaN NaN 40.0 3000.0 False False Tie2_ssm MINUS5_Motif011_bcov_4helix_09286_0001_0001_0002__5__P
9675.995620842656 149304.69111619508 False False NaN NaN 40.0 3000.0 False False Tie2_ssm MINUS5_Motif011_bcov_4helix_09286_0001_0001_0002__5__S
7470.332712553611 155367.06028732413 False False NaN NaN 40.0 3000.0 False False Tie2_ssm MINUS5_Motif011_bcov_4helix_09286_0001_0001_0002__5__R
5653.813504901432 103319.57793811889 False False NaN NaN 40.0 3000.0 False False Tie2_ssm MINUS5_Motif011_bcov_4helix_09286_0001_0001_0002__5__T
9969.187964149813 150797.73802735715 False False NaN NaN 40.0 3000.0 False False Tie2_ssm MINUS5_Motif011_bcov_4helix_09286_0001_0001_0002__5__W
5653.813504901432 109675.81393290378 False False NaN NaN 40.0 3000.0 False False Tie2_ssm MINUS5_Motif011_bcov_4helix_09286_0001_0001_0002__5__V
9675.995620842656 128603.51728234804 False False NaN NaN 40.0 3000.0 False False Tie2_ssm MINUS5_Motif011_bcov_4helix_09286_0001_0001_0002__5__Y
13982.553609315217 146362.79885912672 False False NaN NaN 40.0 3000.0 False False Tie2_ssm MINUS5_Motif011_bcov_4helix_09286_0001_0001_0002__6__A
11459.324491709087 97331.7161050805 False False NaN NaN 40.0 3000.0 False False Tie2_ssm MINUS5_Motif011_bcov_4helix_09286_0001_0001_0002__6__C
7696.6912640767005 144913.66223675903 False False NaN NaN 40.0 3000.0 False False Tie2_ssm MINUS5_Motif011_bcov_4helix_09286_0001_0001_0002__6__E
7620.486400075935 160074.8375810904 False False NaN NaN 40.0 3000.0 False False Tie2_ssm MINUS5_Motif011_bcov_4helix_09286_0001_0001_0002__6__D
6629.540978228629 153828.77256170695 False False NaN NaN 40.0 3000.0 False False Tie2_ssm MINUS5_Motif011_bcov_4helix_09286_0001_0001_0002__6__G
12658.223375808358 155367.06028732413 False False NaN NaN 40.0 3000.0 False False Tie2_ssm MINUS5_Motif011_bcov_4helix_09286_0001_0001_0002__6__F
8759.552609215292 153828.77256170695 False False NaN NaN 40.0 3000.0 False False Tie2_ssm MINUS5_Motif011_bcov_4helix_09286_0001_0001_0002__6__I
19611.607900307845 152305.71540763055 False False NaN NaN 40.0 3000.0 False False Tie2_ssm MINUS5_Motif011_bcov_4helix_09286_0001_0001_0002__6__H
6898.726926404041 116423.08652334334 False False NaN NaN 40.0 3000.0 False False Tie2_ssm MINUS5_Motif011_bcov_4helix_09286_0001_0001_0002__6__K
15445.438086597907 146362.79885912672 False False NaN NaN 40.0 3000.0 False False Tie2_ssm MINUS5_Motif011_bcov_4helix_09286_0001_0001_0002__6__M
8089.299871061484 144913.66223675903 False False NaN NaN 40.0 3000.0 False False Tie2_ssm MINUS5_Motif011_bcov_4helix_09286_0001_0001_0002__6__L
9024.975812827128 153828.77256170695 False False NaN NaN 40.0 3000.0 False False Tie2_ssm MINUS5_Motif011_bcov_4helix_09286_0001_0001_0002__6__N
8759.552609215292 155367.06028732413 False False NaN NaN 40.0 3000.0 False False Tie2_ssm MINUS5_Motif011_bcov_4helix_09286_0001_0001_0002__6__Q
7107.765251001011 166574.51788698122 False False NaN NaN 40.0 3000.0 False False Tie2_ssm MINUS5_Motif011_bcov_4helix_09286_0001_0001_0002__6__P
11012.18559758296 149304.69111619508 False False NaN NaN 40.0 3000.0 False False Tie2_ssm MINUS5_Motif011_bcov_4helix_09286_0001_0001_0002__6__S
9206.37782666495 132500.33245952052 False False NaN NaN 40.0 3000.0 False False Tie2_ssm MINUS5_Motif011_bcov_4helix_09286_0001_0001_0002__6__T
9115.225570955388 152305.71540763055 False False NaN NaN 40.0 3000.0 False False Tie2_ssm MINUS5_Motif011_bcov_4helix_09286_0001_0001_0002__6__W
5597.8351533677605 126069.51993172051 False False NaN NaN 40.0 3000.0 False False Tie2_ssm MINUS5_Motif011_bcov_4helix_09286_0001_0001_0002__6__V
8759.552609215292 164925.26523463507 False False NaN NaN 40.0 3000.0 False False Tie2_ssm MINUS5_Motif011_bcov_4helix_09286_0001_0001_0002__6__Y
152305.71540763055 inf False False NaN NaN 40.0 3000.0 False False Tie2_ssm MINUS5_Motif011_bcov_4helix_09286_0001_0001_0002__7__A
60974.71975359832 1516888.1014529453 False False NaN NaN 40.0 3000.0 False False Tie2_ssm MINUS5_Motif011_bcov_4helix_09286_0001_0001_0002__7__C
231320.38145601176 inf False False NaN NaN 40.0 3000.0 False False Tie2_ssm MINUS5_Motif011_bcov_4helix_09286_0001_0001_0002__7__E
110772.5720722327 inf False False NaN NaN 40.0 3000.0 False False Tie2_ssm MINUS5_Motif011_bcov_4helix_09286_0001_0001_0002__7__D
133825.33578411557 inf False False NaN NaN 40.0 3000.0 False False Tie2_ssm MINUS5_Motif011_bcov_4helix_09286_0001_0001_0002__7__G
38580.39048100314 265896.813479976 False False NaN NaN 40.0 3000.0 False False Tie2_ssm MINUS5_Motif011_bcov_4helix_09286_0001_0001_0002__7__I
24169.1875135937 inf False False NaN NaN 40.0 3000.0 False False Tie2_ssm MINUS5_Motif011_bcov_4helix_09286_0001_0001_0002__7__H
30384.608725618637 inf False False NaN NaN 40.0 3000.0 False False Tie2_ssm MINUS5_Motif011_bcov_4helix_09286_0001_0001_0002__7__K
22098.85066320075 156920.7308901972 False False NaN NaN 40.0 3000.0 False False Tie2_ssm MINUS5_Motif011_bcov_4helix_09286_0001_0001_0002__7__M
17754.13279270255 171621.8923534747 False False NaN NaN 40.0 3000.0 False False Tie2_ssm MINUS5_Motif011_bcov_4helix_09286_0001_0001_0002__7__L
80565.34641958177 inf False False NaN NaN 40.0 3000.0 False False Tie2_ssm MINUS5_Motif011_bcov_4helix_09286_0001_0001_0002__7__N
79767.66972235827 inf False False NaN NaN 40.0 3000.0 False False Tie2_ssm MINUS5_Motif011_bcov_4helix_09286_0001_0001_0002__7__Q
41777.034538104 inf False False NaN NaN 40.0 3000.0 False False Tie2_ssm MINUS5_Motif011_bcov_4helix_09286_0001_0001_0002__7__P
220093.40579949968 inf False False NaN NaN 40.0 3000.0 False False Tie2_ssm MINUS5_Motif011_bcov_4helix_09286_0001_0001_0002__7__S
32902.17730642162 inf False False NaN NaN 40.0 3000.0 False False Tie2_ssm MINUS5_Motif011_bcov_4helix_09286_0001_0001_0002__7__R
169922.66569650947 inf False False NaN NaN 40.0 3000.0 False False Tie2_ssm MINUS5_Motif011_bcov_4helix_09286_0001_0001_0002__7__T
27234.445448270428 195321.72246273488 False False NaN NaN 40.0 3000.0 False False Tie2_ssm MINUS5_Motif011_bcov_4helix_09286_0001_0001_0002__7__W
70088.86801615199 2044535.9822247447 False False NaN NaN 40.0 3000.0 False False Tie2_ssm MINUS5_Motif011_bcov_4helix_09286_0001_0001_0002__7__V
10373.97697193804 152305.71540763055 False False NaN NaN 40.0 3000.0 False False Tie2_ssm MINUS5_Motif011_bcov_4helix_09286_0001_0001_0002__7__Y
10795.202036646373 156920.7308901972 False False NaN NaN 40.0 3000.0 False False Tie2_ssm MINUS5_Motif011_bcov_4helix_09286_0001_0001_0002__8__A
7545.036039679152 110772.5720722327 False False NaN NaN 40.0 3000.0 False False Tie2_ssm MINUS5_Motif011_bcov_4helix_09286_0001_0001_0002__8__C
7470.332712553611 161675.5859569011 False False NaN NaN 40.0 3000.0 False False Tie2_ssm MINUS5_Motif011_bcov_4helix_09286_0001_0001_0002__8__D
7250.631332546129 166574.51788698122 False False NaN NaN 40.0 3000.0 False False Tie2_ssm MINUS5_Motif011_bcov_4helix_09286_0001_0001_0002__8__G
18292.1007704542 149304.69111619508 False False NaN NaN 40.0 3000.0 False False Tie2_ssm MINUS5_Motif011_bcov_4helix_09286_0001_0001_0002__8__F
11573.917736626165 143478.87350174176 False False NaN NaN 40.0 3000.0 False False Tie2_ssm MINUS5_Motif011_bcov_4helix_09286_0001_0001_0002__8__I
6245.327490462801 201240.16597507827 False False NaN NaN 40.0 3000.0 False False Tie2_ssm MINUS5_Motif011_bcov_4helix_09286_0001_0001_0002__8__H
25912.640365027117 207337.94424428916 False False NaN NaN 40.0 3000.0 False False Tie2_ssm MINUS5_Motif011_bcov_4helix_09286_0001_0001_0002__8__K
8334.41374645452 142058.29059578382 False False NaN NaN 40.0 3000.0 False False Tie2_ssm MINUS5_Motif011_bcov_4helix_09286_0001_0001_0002__8__M
8935.619616660517 150797.73802735715 False False NaN NaN 40.0 3000.0 False False Tie2_ssm MINUS5_Motif011_bcov_4helix_09286_0001_0001_0002__8__L
8935.619616660517 160074.8375810904 False False NaN NaN 40.0 3000.0 False False Tie2_ssm MINUS5_Motif011_bcov_4helix_09286_0001_0001_0002__8__N
9485.340281190727 150797.73802735715 False False NaN NaN 40.0 3000.0 False False Tie2_ssm MINUS5_Motif011_bcov_4helix_09286_0001_0001_0002__8__Q
13982.553609315217 139259.18105654727 False False NaN NaN 40.0 3000.0 False False Tie2_ssm MINUS5_Motif011_bcov_4helix_09286_0001_0001_0002__8__P
20407.917823608008 155367.06028732413 False False NaN NaN 40.0 3000.0 False False Tie2_ssm MINUS5_Motif011_bcov_4helix_09286_0001_0001_0002__8__S
24169.1875135937 195321.72246273488 False False NaN NaN 40.0 3000.0 False False Tie2_ssm MINUS5_Motif011_bcov_4helix_09286_0001_0001_0002__8__R
10477.71674165741 152305.71540763055 False False NaN NaN 40.0 3000.0 False False Tie2_ssm MINUS5_Motif011_bcov_4helix_09286_0001_0001_0002__8__T
21880.050161584924 150797.73802735715 False False NaN NaN 40.0 3000.0 False False Tie2_ssm MINUS5_Motif011_bcov_4helix_09286_0001_0001_0002__8__W
8009.2077931301765 155367.06028732413 False False NaN NaN 40.0 3000.0 False False Tie2_ssm MINUS5_Motif011_bcov_4helix_09286_0001_0001_0002__8__V
12285.946898826998 152305.71540763055 False False NaN NaN 40.0 3000.0 False False Tie2_ssm MINUS5_Motif011_bcov_4helix_09286_0001_0001_0002__8__Y
8089.299871061484 156920.7308901972 False False NaN NaN 40.0 3000.0 False False Tie2_ssm MINUS5_Motif011_bcov_4helix_09286_0001_0001_0002__9__A
2627.8205078983665 16559.60020142166 False False NaN NaN 40.0 3000.0 False False Tie2_ssm MINUS5_Motif011_bcov_4helix_09286_0001_0001_0002__9__C
7037.391337624759 168240.26306585115 False False NaN NaN 40.0 3000.0 False False Tie2_ssm MINUS5_Motif011_bcov_4helix_09286_0001_0001_0002__9__D
6695.83638801092 166574.51788698122 False False NaN NaN 40.0 3000.0 False False Tie2_ssm MINUS5_Motif011_bcov_4helix_09286_0001_0001_0002__9__G
8501.935462758252 149304.69111619508 False False NaN NaN 40.0 3000.0 False False Tie2_ssm MINUS5_Motif011_bcov_4helix_09286_0001_0001_0002__9__F
6830.422699409936 123585.45233969252 False False NaN NaN 40.0 3000.0 False False Tie2_ssm MINUS5_Motif011_bcov_4helix_09286_0001_0001_0002__9__I
6898.726926404041 149304.69111619508 False False NaN NaN 40.0 3000.0 False False Tie2_ssm MINUS5_Motif011_bcov_4helix_09286_0001_0001_0002__9__H
9024.975812827128 150797.73802735715 False False NaN NaN 40.0 3000.0 False False Tie2_ssm MINUS5_Motif011_bcov_4helix_09286_0001_0001_0002__9__K
8089.299871061484 156920.7308901972 False False NaN NaN 40.0 3000.0 False False Tie2_ssm MINUS5_Motif011_bcov_4helix_09286_0001_0001_0002__9__M
7696.6912640767005 144913.66223675903 False False NaN NaN 40.0 3000.0 False False Tie2_ssm MINUS5_Motif011_bcov_4helix_09286_0001_0001_0002__9__L
13172.198004341928 146362.79885912672 False False NaN NaN 40.0 3000.0 False False Tie2_ssm MINUS5_Motif011_bcov_4helix_09286_0001_0001_0002__9__N
16892.44816547023 144913.66223675903 False False NaN NaN 40.0 3000.0 False False Tie2_ssm MINUS5_Motif011_bcov_4helix_09286_0001_0001_0002__9__Q
5653.813504901432 115270.38269637947 False False NaN NaN 40.0 3000.0 False False Tie2_ssm MINUS5_Motif011_bcov_4helix_09286_0001_0001_0002__9__P
10271.264328651518 143478.87350174176 False False NaN NaN 40.0 3000.0 False False Tie2_ssm MINUS5_Motif011_bcov_4helix_09286_0001_0001_0002__9__S
6830.422699409936 164925.26523463507 False False NaN NaN 40.0 3000.0 False False Tie2_ssm MINUS5_Motif011_bcov_4helix_09286_0001_0001_0002__9__R
10068.879843791317 150797.73802735715 False False NaN NaN 40.0 3000.0 False False Tie2_ssm MINUS5_Motif011_bcov_4helix_09286_0001_0001_0002__9__T
7620.486400075935 122361.8339996957 False False NaN NaN 40.0 3000.0 False False Tie2_ssm MINUS5_Motif011_bcov_4helix_09286_0001_0001_0002__9__W
15755.89139213852 153828.77256170695 False False NaN NaN 40.0 3000.0 False False Tie2_ssm MINUS5_Motif011_bcov_4helix_09286_0001_0001_0002__9__V
9206.37782666495 149304.69111619508 False False NaN NaN 40.0 3000.0 False False Tie2_ssm MINUS5_Motif011_bcov_4helix_09286_0001_0001_0002__9__Y
8672.824365559689 147826.42684771807 False False NaN NaN 40.0 3000.0 False False Tie2_ssm MINUS5_Motif011_bcov_4helix_09286_0001_0001_0002__10__A
7696.6912640767005 155367.06028732413 False False NaN NaN 40.0 3000.0 False False Tie2_ssm MINUS5_Motif011_bcov_4helix_09286_0001_0001_0002__10__C
8672.824365559689 152305.71540763055 False False NaN NaN 40.0 3000.0 False False Tie2_ssm MINUS5_Motif011_bcov_4helix_09286_0001_0001_0002__10__E
13303.919984385331 150797.73802735715 False False NaN NaN 40.0 3000.0 False False Tie2_ssm MINUS5_Motif011_bcov_4helix_09286_0001_0001_0002__10__D
16892.44816547023 150797.73802735715 False False NaN NaN 40.0 3000.0 False False Tie2_ssm MINUS5_Motif011_bcov_4helix_09286_0001_0001_0002__10__G
8417.757883919056 155367.06028732413 False False NaN NaN 40.0 3000.0 False False Tie2_ssm MINUS5_Motif011_bcov_4helix_09286_0001_0001_0002__10__F
8251.894798469817 153828.77256170695 False False NaN NaN 40.0 3000.0 False False Tie2_ssm MINUS5_Motif011_bcov_4helix_09286_0001_0001_0002__10__I
6434.567158751315 116423.08652334334 False False NaN NaN 40.0 3000.0 False False Tie2_ssm MINUS5_Motif011_bcov_4helix_09286_0001_0001_0002__10__H
8334.41374645452 155367.06028732413 False False NaN NaN 40.0 3000.0 False False Tie2_ssm MINUS5_Motif011_bcov_4helix_09286_0001_0001_0002__10__K
8417.757883919056 153828.77256170695 False False NaN NaN 40.0 3000.0 False False Tie2_ssm MINUS5_Motif011_bcov_4helix_09286_0001_0001_0002__10__M
6563.901958642215 173338.11127700956 False False NaN NaN 40.0 3000.0 False False Tie2_ssm MINUS5_Motif011_bcov_4helix_09286_0001_0001_0002__10__N
8089.299871061484 139259.18105654727 False False NaN NaN 40.0 3000.0 False False Tie2_ssm MINUS5_Motif011_bcov_4helix_09286_0001_0001_0002__10__Q
9675.995620842656 152305.71540763055 False False NaN NaN 40.0 3000.0 False False Tie2_ssm MINUS5_Motif011_bcov_4helix_09286_0001_0001_0002__10__P
8089.299871061484 155367.06028732413 False False NaN NaN 40.0 3000.0 False False Tie2_ssm MINUS5_Motif011_bcov_4helix_09286_0001_0001_0002__10__S
6563.901958642215 144913.66223675903 False False NaN NaN 40.0 3000.0 False False Tie2_ssm MINUS5_Motif011_bcov_4helix_09286_0001_0001_0002__10__R
9772.75557705109 150797.73802735715 False False NaN NaN 40.0 3000.0 False False Tie2_ssm MINUS5_Motif011_bcov_4helix_09286_0001_0001_0002__10__T
17931.674120629552 152305.71540763055 False False NaN NaN 40.0 3000.0 False False Tie2_ssm MINUS5_Motif011_bcov_4helix_09286_0001_0001_0002__10__W
7929.90870606949 158489.9381990993 False False NaN NaN 40.0 3000.0 False False Tie2_ssm MINUS5_Motif011_bcov_4helix_09286_0001_0001_0002__10__V
11345.865833375325 146362.79885912672 False False NaN NaN 40.0 3000.0 False False Tie2_ssm MINUS5_Motif011_bcov_4helix_09286_0001_0001_0002__10__Y
21880.050161584924 156920.7308901972 False False NaN NaN 40.0 3000.0 False False Tie2_ssm MINUS5_Motif011_bcov_4helix_09286_0001_0001_0002__11__A
3143.260867080283 12043.865208143323 False False NaN NaN 40.0 3000.0 False False Tie2_ssm MINUS5_Motif011_bcov_4helix_09286_0001_0001_0002__11__C
37074.99693471599 189577.33949858812 False False NaN NaN 40.0 3000.0 False False Tie2_ssm MINUS5_Motif011_bcov_4helix_09286_0001_0001_0002__11__E
189577.33949858812 inf False False NaN NaN 40.0 3000.0 False False Tie2_ssm MINUS5_Motif011_bcov_4helix_09286_0001_0001_0002__11__D
105396.30145467503 inf False False NaN NaN 40.0 3000.0 False False Tie2_ssm MINUS5_Motif011_bcov_4helix_09286_0001_0001_0002__11__G
12912.653665662125 98305.03326613137 False False NaN NaN 40.0 3000.0 False False Tie2_ssm MINUS5_Motif011_bcov_4helix_09286_0001_0001_0002__11__F
25912.640365027117 197274.93968736235 False False NaN NaN 40.0 3000.0 False False Tie2_ssm MINUS5_Motif011_bcov_4helix_09286_0001_0001_0002__11__I
5653.813504901432 48021.623907088106 False False NaN NaN 40.0 3000.0 False False Tie2_ssm MINUS5_Motif011_bcov_4helix_09286_0001_0001_0002__11__H
302615.3767101844 inf False False NaN NaN 40.0 3000.0 False False Tie2_ssm MINUS5_Motif011_bcov_4helix_09286_0001_0001_0002__11__K
6434.567158751315 180376.3336806822 False False NaN NaN 40.0 3000.0 False False Tie2_ssm MINUS5_Motif011_bcov_4helix_09286_0001_0001_0002__11__M
17754.13279270255 144913.66223675903 False False NaN NaN 40.0 3000.0 False False Tie2_ssm MINUS5_Motif011_bcov_4helix_09286_0001_0001_0002__11__N
9870.48313282159 146362.79885912672 False False NaN NaN 40.0 3000.0 False False Tie2_ssm MINUS5_Motif011_bcov_4helix_09286_0001_0001_0002__11__Q
58595.50719355604 inf False False NaN NaN 40.0 3000.0 False False Tie2_ssm MINUS5_Motif011_bcov_4helix_09286_0001_0001_0002__11__P
18292.1007704542 149304.69111619508 False False NaN NaN 40.0 3000.0 False False Tie2_ssm MINUS5_Motif011_bcov_4helix_09286_0001_0001_0002__11__S
30688.454812874847 187700.33613721616 False False NaN NaN 40.0 3000.0 False False Tie2_ssm MINUS5_Motif011_bcov_4helix_09286_0001_0001_0002__11__R
10688.31884816472 112999.10077088473 False False NaN NaN 40.0 3000.0 False False Tie2_ssm MINUS5_Motif011_bcov_4helix_09286_0001_0001_0002__11__T
10795.202036646373 150797.73802735715 False False NaN NaN 40.0 3000.0 False False Tie2_ssm MINUS5_Motif011_bcov_4helix_09286_0001_0001_0002__11__W
9024.975812827128 153828.77256170695 False False NaN NaN 40.0 3000.0 False False Tie2_ssm MINUS5_Motif011_bcov_4helix_09286_0001_0001_0002__11__V
7773.658176717458 64085.04326306282 False False NaN NaN 40.0 3000.0 False False Tie2_ssm MINUS5_Motif011_bcov_4helix_09286_0001_0001_0002__11__Y
7323.137645871595 158489.9381990993 False False NaN NaN 40.0 3000.0 False False Tie2_ssm MINUS5_Motif011_bcov_4helix_09286_0001_0001_0002__12__A
201.68855834904687 359.18727388576104 False False NaN NaN 40.0 3000.0 True True Tie2_ssm MINUS5_Motif011_bcov_4helix_09286_0001_0001_0002__12__C
8847.148135307452 147826.42684771807 False False NaN NaN 40.0 3000.0 False False Tie2_ssm MINUS5_Motif011_bcov_4helix_09286_0001_0001_0002__12__E
8759.552609215292 150797.73802735715 False False NaN NaN 40.0 3000.0 False False Tie2_ssm MINUS5_Motif011_bcov_4helix_09286_0001_0001_0002__12__D
8847.148135307452 161675.5859569011 False False NaN NaN 40.0 3000.0 False False Tie2_ssm MINUS5_Motif011_bcov_4helix_09286_0001_0001_0002__12__G
8847.148135307452 147826.42684771807 False False NaN NaN 40.0 3000.0 False False Tie2_ssm MINUS5_Motif011_bcov_4helix_09286_0001_0001_0002__12__F
11689.656913992434 149304.69111619508 False False NaN NaN 40.0 3000.0 False False Tie2_ssm MINUS5_Motif011_bcov_4helix_09286_0001_0001_0002__12__I
7620.486400075935 160074.8375810904 False False NaN NaN 40.0 3000.0 False False Tie2_ssm MINUS5_Motif011_bcov_4helix_09286_0001_0001_0002__12__H
8935.619616660517 152305.71540763055 False False NaN NaN 40.0 3000.0 False False Tie2_ssm MINUS5_Motif011_bcov_4helix_09286_0001_0001_0002__12__M
6563.901958642215 169922.66569650947 False False NaN NaN 40.0 3000.0 False False Tie2_ssm MINUS5_Motif011_bcov_4helix_09286_0001_0001_0002__12__L
13571.328776071496 155367.06028732413 False False NaN NaN 40.0 3000.0 False False Tie2_ssm MINUS5_Motif011_bcov_4helix_09286_0001_0001_0002__12__N
6967.714195668086 168240.26306585115 False False NaN NaN 40.0 3000.0 False False Tie2_ssm MINUS5_Motif011_bcov_4helix_09286_0001_0001_0002__12__Q
8759.552609215292 152305.71540763055 False False NaN NaN 40.0 3000.0 False False Tie2_ssm MINUS5_Motif011_bcov_4helix_09286_0001_0001_0002__12__P
10271.264328651518 147826.42684771807 False False NaN NaN 40.0 3000.0 False False Tie2_ssm MINUS5_Motif011_bcov_4helix_09286_0001_0001_0002__12__S
6830.422699409936 111880.2977929551 False False NaN NaN 40.0 3000.0 False False Tie2_ssm MINUS5_Motif011_bcov_4helix_09286_0001_0001_0002__12__R
5942.21481504252 126069.51993172051 False False NaN NaN 40.0 3000.0 False False Tie2_ssm MINUS5_Motif011_bcov_4helix_09286_0001_0001_0002__12__T
8935.619616660517 147826.42684771807 False False NaN NaN 40.0 3000.0 False False Tie2_ssm MINUS5_Motif011_bcov_4helix_09286_0001_0001_0002__12__W
5710.35163995045 63450.537884220685 False False NaN NaN 40.0 3000.0 False False Tie2_ssm MINUS5_Motif011_bcov_4helix_09286_0001_0001_0002__12__V
10582.49390907399 146362.79885912672 False False NaN NaN 40.0 3000.0 False False Tie2_ssm MINUS5_Motif011_bcov_4helix_09286_0001_0001_0002__12__Y
7323.137645871595 161675.5859569011 False False NaN NaN 40.0 3000.0 False False Tie2_ssm MINUS5_Motif011_bcov_4helix_09286_0001_0001_0002__13__A
0.0 180.77823840022455 False False NaN NaN 40.0 3000.0 True True Tie2_ssm MINUS5_Motif011_bcov_4helix_09286_0001_0001_0002__13__C
12784.80560956645 146362.79885912672 False False NaN NaN 40.0 3000.0 False False Tie2_ssm MINUS5_Motif011_bcov_4helix_09286_0001_0001_0002__13__E
7773.658176717458 147826.42684771807 False False NaN NaN 40.0 3000.0 False False Tie2_ssm MINUS5_Motif011_bcov_4helix_09286_0001_0001_0002__13__D
10688.31884816472 144913.66223675903 False False NaN NaN 40.0 3000.0 False False Tie2_ssm MINUS5_Motif011_bcov_4helix_09286_0001_0001_0002__13__G
11122.307453558798 142058.29059578382 False False NaN NaN 40.0 3000.0 False False Tie2_ssm MINUS5_Motif011_bcov_4helix_09286_0001_0001_0002__13__F
7929.90870606949 163292.34181647023 False False NaN NaN 40.0 3000.0 False False Tie2_ssm MINUS5_Motif011_bcov_4helix_09286_0001_0001_0002__13__I
7696.6912640767005 88113.13286781035 False False NaN NaN 40.0 3000.0 False False Tie2_ssm MINUS5_Motif011_bcov_4helix_09286_0001_0001_0002__13__H
6370.8585730211 121150.33069276794 False False NaN NaN 40.0 3000.0 False False Tie2_ssm MINUS5_Motif011_bcov_4helix_09286_0001_0001_0002__13__K
6001.636963192939 115270.38269637947 False False NaN NaN 40.0 3000.0 False False Tie2_ssm MINUS5_Motif011_bcov_4helix_09286_0001_0001_0002__13__M
6122.269866153114 140651.77286711286 False False NaN NaN 40.0 3000.0 False False Tie2_ssm MINUS5_Motif011_bcov_4helix_09286_0001_0001_0002__13__L
8334.41374645452 131188.4479797232 False False NaN NaN 40.0 3000.0 False False Tie2_ssm MINUS5_Motif011_bcov_4helix_09286_0001_0001_0002__13__N
7178.842903511014 164925.26523463507 False False NaN NaN 40.0 3000.0 False False Tie2_ssm MINUS5_Motif011_bcov_4helix_09286_0001_0001_0002__13__Q
6695.83638801092 33563.51107028074 False False NaN NaN 40.0 3000.0 False False Tie2_ssm MINUS5_Motif011_bcov_4helix_09286_0001_0001_0002__13__P
6898.726926404041 155367.06028732413 False False NaN NaN 40.0 3000.0 False False Tie2_ssm MINUS5_Motif011_bcov_4helix_09286_0001_0001_0002__13__S
6830.422699409936 144913.66223675903 False False NaN NaN 40.0 3000.0 False False Tie2_ssm MINUS5_Motif011_bcov_4helix_09286_0001_0001_0002__13__T
6563.901958642215 175071.49238977945 False False NaN NaN 40.0 3000.0 False False Tie2_ssm MINUS5_Motif011_bcov_4helix_09286_0001_0001_0002__13__W
11012.18559758296 146362.79885912672 False False NaN NaN 40.0 3000.0 False False Tie2_ssm MINUS5_Motif011_bcov_4helix_09286_0001_0001_0002__13__V
8009.2077931301765 136515.22503337648 False False NaN NaN 40.0 3000.0 False False Tie2_ssm MINUS5_Motif011_bcov_4helix_09286_0001_0001_0002__13__Y
32902.17730642162 205285.09331117725 False False NaN NaN 40.0 3000.0 False False Tie2_ssm MINUS5_Motif011_bcov_4helix_09286_0001_0001_0002__14__A
0.0 158.84307684463207 False False NaN NaN 40.0 3000.0 True True Tie2_ssm MINUS5_Motif011_bcov_4helix_09286_0001_0001_0002__14__C
11689.656913992434 149304.69111619508 False False NaN NaN 40.0 3000.0 False False Tie2_ssm MINUS5_Motif011_bcov_4helix_09286_0001_0001_0002__14__E
7620.486400075935 160074.8375810904 False False NaN NaN 40.0 3000.0 False False Tie2_ssm MINUS5_Motif011_bcov_4helix_09286_0001_0001_0002__14__D
8935.619616660517 98305.03326613137 False False NaN NaN 40.0 3000.0 False False Tie2_ssm MINUS5_Motif011_bcov_4helix_09286_0001_0001_0002__14__G
12532.894431493438 136515.22503337648 False False NaN NaN 40.0 3000.0 False False Tie2_ssm MINUS5_Motif011_bcov_4helix_09286_0001_0001_0002__14__F
56872.221994889 340994.5809798506 False False NaN NaN 40.0 3000.0 False False Tie2_ssm MINUS5_Motif011_bcov_4helix_09286_0001_0001_0002__14__I
9772.75557705109 124821.30686308953 False False NaN NaN 40.0 3000.0 False False Tie2_ssm MINUS5_Motif011_bcov_4helix_09286_0001_0001_0002__14__H
8672.824365559689 132500.33245952052 False False NaN NaN 40.0 3000.0 False False Tie2_ssm MINUS5_Motif011_bcov_4helix_09286_0001_0001_0002__14__K
10903.154057012845 144913.66223675903 False False NaN NaN 40.0 3000.0 False False Tie2_ssm MINUS5_Motif011_bcov_4helix_09286_0001_0001_0002__14__M
23692.959036950997 156920.7308901972 False False NaN NaN 40.0 3000.0 False False Tie2_ssm MINUS5_Motif011_bcov_4helix_09286_0001_0001_0002__14__L
7323.137645871595 163292.34181647023 False False NaN NaN 40.0 3000.0 False False Tie2_ssm MINUS5_Motif011_bcov_4helix_09286_0001_0001_0002__14__Q
13982.553609315217 144913.66223675903 False False NaN NaN 40.0 3000.0 False False Tie2_ssm MINUS5_Motif011_bcov_4helix_09286_0001_0001_0002__14__P
7323.137645871595 153828.77256170695 False False NaN NaN 40.0 3000.0 False False Tie2_ssm MINUS5_Motif011_bcov_4helix_09286_0001_0001_0002__14__S
10271.264328651518 142058.29059578382 False False NaN NaN 40.0 3000.0 False False Tie2_ssm MINUS5_Motif011_bcov_4helix_09286_0001_0001_0002__14__R
7396.369022330303 163292.34181647023 False False NaN NaN 40.0 3000.0 False False Tie2_ssm MINUS5_Motif011_bcov_4helix_09286_0001_0001_0002__14__T
1836.6493161123428 11122.307453558798 False False NaN NaN 40.0 3000.0 True False Tie2_ssm MINUS5_Motif011_bcov_4helix_09286_0001_0001_0002__14__W
18110.99086183586 144913.66223675903 False False NaN NaN 40.0 3000.0 False False Tie2_ssm MINUS5_Motif011_bcov_4helix_09286_0001_0001_0002__14__V
9580.193684002641 60371.009657028 False False NaN NaN 40.0 3000.0 False False Tie2_ssm MINUS5_Motif011_bcov_4helix_09286_0001_0001_0002__14__Y
9391.42602098091 110772.5720722327 False False NaN NaN 40.0 3000.0 False False Tie2_ssm MINUS5_Motif011_bcov_4helix_09286_0001_0001_0002__15__A
0.0 158.84307684463207 False False NaN NaN 40.0 3000.0 True True Tie2_ssm MINUS5_Motif011_bcov_4helix_09286_0001_0001_0002__15__C
9115.225570955388 153828.77256170695 False False NaN NaN 40.0 3000.0 False False Tie2_ssm MINUS5_Motif011_bcov_4helix_09286_0001_0001_0002__15__E
5653.813504901432 79767.66972235827 False False NaN NaN 40.0 3000.0 False False Tie2_ssm MINUS5_Motif011_bcov_4helix_09286_0001_0001_0002__15__D
13303.919984385331 144913.66223675903 False False NaN NaN 40.0 3000.0 False False Tie2_ssm MINUS5_Motif011_bcov_4helix_09286_0001_0001_0002__15__G
10477.71674165741 143478.87350174176 False False NaN NaN 40.0 3000.0 False False Tie2_ssm MINUS5_Motif011_bcov_4helix_09286_0001_0001_0002__15__F
9298.441604931604 155367.06028732413 False False NaN NaN 40.0 3000.0 False False Tie2_ssm MINUS5_Motif011_bcov_4helix_09286_0001_0001_0002__15__I
9206.37782666495 152305.71540763055 False False NaN NaN 40.0 3000.0 False False Tie2_ssm MINUS5_Motif011_bcov_4helix_09286_0001_0001_0002__15__H
18846.36971589974 150797.73802735715 False False NaN NaN 40.0 3000.0 False False Tie2_ssm MINUS5_Motif011_bcov_4helix_09286_0001_0001_0002__15__K
5710.35163995045 75896.20072117166 False False NaN NaN 40.0 3000.0 False False Tie2_ssm MINUS5_Motif011_bcov_4helix_09286_0001_0001_0002__15__M
7773.658176717458 161675.5859569011 False False NaN NaN 40.0 3000.0 False False Tie2_ssm MINUS5_Motif011_bcov_4helix_09286_0001_0001_0002__15__L
8417.757883919056 149304.69111619508 False False NaN NaN 40.0 3000.0 False False Tie2_ssm MINUS5_Motif011_bcov_4helix_09286_0001_0001_0002__15__Q
16233.310657211712 168240.26306585115 False False NaN NaN 40.0 3000.0 False False Tie2_ssm MINUS5_Motif011_bcov_4helix_09286_0001_0001_0002__15__P
8089.299871061484 142058.29059578382 False False NaN NaN 40.0 3000.0 False False Tie2_ssm MINUS5_Motif011_bcov_4helix_09286_0001_0001_0002__15__S
7470.332712553611 160074.8375810904 False False NaN NaN 40.0 3000.0 False False Tie2_ssm MINUS5_Motif011_bcov_4helix_09286_0001_0001_0002__15__R
13303.919984385331 147826.42684771807 False False NaN NaN 40.0 3000.0 False False Tie2_ssm MINUS5_Motif011_bcov_4helix_09286_0001_0001_0002__15__T
14842.762413146853 143478.87350174176 False False NaN NaN 40.0 3000.0 False False Tie2_ssm MINUS5_Motif011_bcov_4helix_09286_0001_0001_0002__15__W
6061.653332824872 100280.96443478057 False False NaN NaN 40.0 3000.0 False False Tie2_ssm MINUS5_Motif011_bcov_4helix_09286_0001_0001_0002__15__V
8417.757883919056 102296.61181991981 False False NaN NaN 40.0 3000.0 False False Tie2_ssm MINUS5_Motif011_bcov_4helix_09286_0001_0001_0002__15__Y
8009.2077931301765 48021.623907088106 False False NaN NaN 40.0 3000.0 False False Tie2_ssm MINUS5_Motif011_bcov_4helix_09286_0001_0001_0002__16__A
0.0 199.6916419297494 False False NaN NaN 40.0 3000.0 True True Tie2_ssm MINUS5_Motif011_bcov_4helix_09286_0001_0001_0002__16__C
6061.653332824872 163292.34181647023 False False NaN NaN 40.0 3000.0 False False Tie2_ssm MINUS5_Motif011_bcov_4helix_09286_0001_0001_0002__16__D
2550.5366954883725 15141.101937651125 False False NaN NaN 40.0 3000.0 False False Tie2_ssm MINUS5_Motif011_bcov_4helix_09286_0001_0001_0002__16__G
2378.9316250750794 4967.794470018256 False False NaN NaN 40.0 3000.0 True False Tie2_ssm MINUS5_Motif011_bcov_4helix_09286_0001_0001_0002__16__F
36344.47302687574 330965.98079575825 False False NaN NaN 40.0 3000.0 False False Tie2_ssm MINUS5_Motif011_bcov_4helix_09286_0001_0001_0002__16__I
8170.192869772104 152305.71540763055 False False NaN NaN 40.0 3000.0 False False Tie2_ssm MINUS5_Motif011_bcov_4helix_09286_0001_0001_0002__16__H
28909.912633782762 222294.33985749446 False False NaN NaN 40.0 3000.0 False False Tie2_ssm MINUS5_Motif011_bcov_4helix_09286_0001_0001_0002__16__K
2008.7163081178724 8170.192869772104 False False NaN NaN 40.0 3000.0 True False Tie2_ssm MINUS5_Motif011_bcov_4helix_09286_0001_0001_0002__16__M
4112.041772552412 18292.1007704542 False False NaN NaN 40.0 3000.0 False False Tie2_ssm MINUS5_Motif011_bcov_4helix_09286_0001_0001_0002__16__L
7107.765251001011 21448.926734226934 False False NaN NaN 40.0 3000.0 False False Tie2_ssm MINUS5_Motif011_bcov_4helix_09286_0001_0001_0002__16__N
16233.310657211712 153828.77256170695 False False NaN NaN 40.0 3000.0 False False Tie2_ssm MINUS5_Motif011_bcov_4helix_09286_0001_0001_0002__16__Q
7620.486400075935 26697.81928072781 False False NaN NaN 40.0 3000.0 False False Tie2_ssm MINUS5_Motif011_bcov_4helix_09286_0001_0001_0002__16__P
13844.112484470526 55751.614542583004 False False NaN NaN 40.0 3000.0 False False Tie2_ssm MINUS5_Motif011_bcov_4helix_09286_0001_0001_0002__16__S
7929.90870606949 117587.31738857664 False False NaN NaN 40.0 3000.0 False False Tie2_ssm MINUS5_Motif011_bcov_4helix_09286_0001_0001_0002__16__R
18292.1007704542 153828.77256170695 False False NaN NaN 40.0 3000.0 False False Tie2_ssm MINUS5_Motif011_bcov_4helix_09286_0001_0001_0002__16__T
5597.8351533677605 18475.021778158756 False False NaN NaN 40.0 3000.0 False False Tie2_ssm MINUS5_Motif011_bcov_4helix_09286_0001_0001_0002__16__W
9024.975812827128 144913.66223675903 False False NaN NaN 40.0 3000.0 False False Tie2_ssm MINUS5_Motif011_bcov_4helix_09286_0001_0001_0002__16__V
1930.3368897433638 11924.619017963678 False False NaN NaN 40.0 3000.0 True False Tie2_ssm MINUS5_Motif011_bcov_4helix_09286_0001_0001_0002__16__Y
6434.567158751315 160074.8375810904 False False NaN NaN 40.0 3000.0 False False Tie2_ssm MINUS5_Motif011_bcov_4helix_09286_0001_0001_0002__17__A
0.0 158.84307684463207 False False NaN NaN 40.0 3000.0 True True Tie2_ssm MINUS5_Motif011_bcov_4helix_09286_0001_0001_0002__17__C
11012.18559758296 147826.42684771807 False False NaN NaN 40.0 3000.0 False False Tie2_ssm MINUS5_Motif011_bcov_4helix_09286_0001_0001_0002__17__D
8501.935462758252 149304.69111619508 False False NaN NaN 40.0 3000.0 False False Tie2_ssm MINUS5_Motif011_bcov_4helix_09286_0001_0001_0002__17__G
8009.2077931301765 75896.20072117166 False False NaN NaN 40.0 3000.0 False False Tie2_ssm MINUS5_Motif011_bcov_4helix_09286_0001_0001_0002__17__F
13436.959184229194 146362.79885912672 False False NaN NaN 40.0 3000.0 False False Tie2_ssm MINUS5_Motif011_bcov_4helix_09286_0001_0001_0002__17__I
5942.21481504252 152305.71540763055 False False NaN NaN 40.0 3000.0 False False Tie2_ssm MINUS5_Motif011_bcov_4helix_09286_0001_0001_0002__17__H
5379.409554041364 19417.43356466122 False False NaN NaN 40.0 3000.0 False False Tie2_ssm MINUS5_Motif011_bcov_4helix_09286_0001_0001_0002__17__K
15599.89246746387 97331.7161050805 False False NaN NaN 40.0 3000.0 False False Tie2_ssm MINUS5_Motif011_bcov_4helix_09286_0001_0001_0002__17__M
6563.901958642215 129889.55245517138 False False NaN NaN 40.0 3000.0 False False Tie2_ssm MINUS5_Motif011_bcov_4helix_09286_0001_0001_0002__17__L
7696.6912640767005 163292.34181647023 False False NaN NaN 40.0 3000.0 False False Tie2_ssm MINUS5_Motif011_bcov_4helix_09286_0001_0001_0002__17__N
16072.584809120495 149304.69111619508 False False NaN NaN 40.0 3000.0 False False Tie2_ssm MINUS5_Motif011_bcov_4helix_09286_0001_0001_0002__17__Q
11233.530528094394 105396.30145467503 False False NaN NaN 40.0 3000.0 False False Tie2_ssm MINUS5_Motif011_bcov_4helix_09286_0001_0001_0002__17__P
5883.3810049925905 176822.20731367738 False False NaN NaN 40.0 3000.0 False False Tie2_ssm MINUS5_Motif011_bcov_4helix_09286_0001_0001_0002__17__S
3613.0973121877105 17754.13279270255 False False NaN NaN 40.0 3000.0 False False Tie2_ssm MINUS5_Motif011_bcov_4helix_09286_0001_0001_0002__17__R
10477.71674165741 146362.79885912672 False False NaN NaN 40.0 3000.0 False False Tie2_ssm MINUS5_Motif011_bcov_4helix_09286_0001_0001_0002__17__T
10688.31884816472 39749.41489296802 False False NaN NaN 40.0 3000.0 False False Tie2_ssm MINUS5_Motif011_bcov_4helix_09286_0001_0001_0002__17__W
9391.42602098091 153828.77256170695 False False NaN NaN 40.0 3000.0 False False Tie2_ssm MINUS5_Motif011_bcov_4helix_09286_0001_0001_0002__17__V
9206.37782666495 75144.75318927882 False False NaN NaN 40.0 3000.0 False False Tie2_ssm MINUS5_Motif011_bcov_4helix_09286_0001_0001_0002__17__Y
18292.1007704542 150797.73802735715 False False NaN NaN 40.0 3000.0 False False Tie2_ssm MINUS5_Motif011_bcov_4helix_09286_0001_0001_0002__18__A
460.6332522341181 796.2158958450888 False False NaN NaN 40.0 3000.0 True False Tie2_ssm MINUS5_Motif011_bcov_4helix_09286_0001_0001_0002__18__C
7545.036039679152 115270.38269637947 False False NaN NaN 40.0 3000.0 False False Tie2_ssm MINUS5_Motif011_bcov_4helix_09286_0001_0001_0002__18__D
6967.714195668086 164925.26523463507 False False NaN NaN 40.0 3000.0 False False Tie2_ssm MINUS5_Motif011_bcov_4helix_09286_0001_0001_0002__18__G
23929.88862732048 144913.66223675903 False False NaN NaN 40.0 3000.0 False False Tie2_ssm MINUS5_Motif011_bcov_4helix_09286_0001_0001_0002__18__F
22543.037561531073 156920.7308901972 False False NaN NaN 40.0 3000.0 False False Tie2_ssm MINUS5_Motif011_bcov_4helix_09286_0001_0001_0002__18__I
8501.935462758252 140651.77286711286 False False NaN NaN 40.0 3000.0 False False Tie2_ssm MINUS5_Motif011_bcov_4helix_09286_0001_0001_0002__18__H
7545.036039679152 115270.38269637947 False False NaN NaN 40.0 3000.0 False False Tie2_ssm MINUS5_Motif011_bcov_4helix_09286_0001_0001_0002__18__K
14991.190037278331 132500.33245952052 False False NaN NaN 40.0 3000.0 False False Tie2_ssm MINUS5_Motif011_bcov_4helix_09286_0001_0001_0002__18__M
10903.154057012845 142058.29059578382 False False NaN NaN 40.0 3000.0 False False Tie2_ssm MINUS5_Motif011_bcov_4helix_09286_0001_0001_0002__18__L
10477.71674165741 146362.79885912672 False False NaN NaN 40.0 3000.0 False False Tie2_ssm MINUS5_Motif011_bcov_4helix_09286_0001_0001_0002__18__N
7396.369022330303 123585.45233969252 False False NaN NaN 40.0 3000.0 False False Tie2_ssm MINUS5_Motif011_bcov_4helix_09286_0001_0001_0002__18__Q
9969.187964149813 143478.87350174176 False False NaN NaN 40.0 3000.0 False False Tie2_ssm MINUS5_Motif011_bcov_4helix_09286_0001_0001_0002__18__P
11924.619017963678 137880.37728371008 False False NaN NaN 40.0 3000.0 False False Tie2_ssm MINUS5_Motif011_bcov_4helix_09286_0001_0001_0002__18__S
8417.757883919056 121150.33069276794 False False NaN NaN 40.0 3000.0 False False Tie2_ssm MINUS5_Motif011_bcov_4helix_09286_0001_0001_0002__18__R
12532.894431493438 142058.29059578382 False False NaN NaN 40.0 3000.0 False False Tie2_ssm MINUS5_Motif011_bcov_4helix_09286_0001_0001_0002__18__T
8586.95481738584 147826.42684771807 False False NaN NaN 40.0 3000.0 False False Tie2_ssm MINUS5_Motif011_bcov_4helix_09286_0001_0001_0002__18__W
9580.193684002641 147826.42684771807 False False NaN NaN 40.0 3000.0 False False Tie2_ssm MINUS5_Motif011_bcov_4helix_09286_0001_0001_0002__18__V
7470.332712553611 158489.9381990993 False False NaN NaN 40.0 3000.0 False False Tie2_ssm MINUS5_Motif011_bcov_4helix_09286_0001_0001_0002__18__Y
58595.50719355604 733657.3260035805 False False NaN NaN 40.0 3000.0 False False Tie2_ssm MINUS5_Motif011_bcov_4helix_09286_0001_0001_0002__19__A
20407.917823608008 155367.06028732413 False False NaN NaN 40.0 3000.0 False False Tie2_ssm MINUS5_Motif011_bcov_4helix_09286_0001_0001_0002__19__C
90783.0489068379 inf False False NaN NaN 40.0 3000.0 False False Tie2_ssm MINUS5_Motif011_bcov_4helix_09286_0001_0001_0002__19__E
220093.40579949968 inf False False NaN NaN 40.0 3000.0 False False Tie2_ssm MINUS5_Motif011_bcov_4helix_09286_0001_0001_0002__19__D
139259.18105654727 inf False False NaN NaN 40.0 3000.0 False False Tie2_ssm MINUS5_Motif011_bcov_4helix_09286_0001_0001_0002__19__G
76655.1627283833 inf False False NaN NaN 40.0 3000.0 False False Tie2_ssm MINUS5_Motif011_bcov_4helix_09286_0001_0001_0002__19__F
8089.299871061484 153828.77256170695 False False NaN NaN 40.0 3000.0 False False Tie2_ssm MINUS5_Motif011_bcov_4helix_09286_0001_0001_0002__19__I
166574.51788698122 inf False False NaN NaN 40.0 3000.0 False False Tie2_ssm MINUS5_Motif011_bcov_4helix_09286_0001_0001_0002__19__H
114129.09177859346 inf False False NaN NaN 40.0 3000.0 False False Tie2_ssm MINUS5_Motif011_bcov_4helix_09286_0001_0001_0002__19__K
7545.036039679152 163292.34181647023 False False NaN NaN 40.0 3000.0 False False Tie2_ssm MINUS5_Motif011_bcov_4helix_09286_0001_0001_0002__19__M
195321.72246273488 inf False False NaN NaN 40.0 3000.0 False False Tie2_ssm MINUS5_Motif011_bcov_4helix_09286_0001_0001_0002__19__N
19611.607900307845 166574.51788698122 False False NaN NaN 40.0 3000.0 False False Tie2_ssm MINUS5_Motif011_bcov_4helix_09286_0001_0001_0002__19__Q
224517.28325606955 inf False False NaN NaN 40.0 3000.0 False False Tie2_ssm MINUS5_Motif011_bcov_4helix_09286_0001_0001_0002__19__P
197274.93968736235 inf False False NaN NaN 40.0 3000.0 False False Tie2_ssm MINUS5_Motif011_bcov_4helix_09286_0001_0001_0002__19__S
175071.49238977945 inf False False NaN NaN 40.0 3000.0 False False Tie2_ssm MINUS5_Motif011_bcov_4helix_09286_0001_0001_0002__19__R
15141.101937651125 150797.73802735715 False False NaN NaN 40.0 3000.0 False False Tie2_ssm MINUS5_Motif011_bcov_4helix_09286_0001_0001_0002__19__T
42616.752932319876 851753.3793699243 False False NaN NaN 40.0 3000.0 False False Tie2_ssm MINUS5_Motif011_bcov_4helix_09286_0001_0001_0002__19__W
6434.567158751315 178590.42938681395 False False NaN NaN 40.0 3000.0 False False Tie2_ssm MINUS5_Motif011_bcov_4helix_09286_0001_0001_0002__19__V
102296.61181991981 inf False False NaN NaN 40.0 3000.0 False False Tie2_ssm MINUS5_Motif011_bcov_4helix_09286_0001_0001_0002__19__Y
178590.42938681395 inf False False NaN NaN 40.0 3000.0 False False Tie2_ssm MINUS5_Motif011_bcov_4helix_09286_0001_0001_0002__20__A
9391.42602098091 29491.00187772178 False False NaN NaN 40.0 3000.0 False False Tie2_ssm MINUS5_Motif011_bcov_4helix_09286_0001_0001_0002__20__C
137880.37728371008 inf False False NaN NaN 40.0 3000.0 False False Tie2_ssm MINUS5_Motif011_bcov_4helix_09286_0001_0001_0002__20__D
75144.75318927882 inf False False NaN NaN 40.0 3000.0 False False Tie2_ssm MINUS5_Motif011_bcov_4helix_09286_0001_0001_0002__20__G
144913.66223675903 inf False False NaN NaN 40.0 3000.0 False False Tie2_ssm MINUS5_Motif011_bcov_4helix_09286_0001_0001_0002__20__F
88113.13286781035 inf False False NaN NaN 40.0 3000.0 False False Tie2_ssm MINUS5_Motif011_bcov_4helix_09286_0001_0001_0002__20__I
163292.34181647023 inf False False NaN NaN 40.0 3000.0 False False Tie2_ssm MINUS5_Motif011_bcov_4helix_09286_0001_0001_0002__20__H
116423.08652334334 inf False False NaN NaN 40.0 3000.0 False False Tie2_ssm MINUS5_Motif011_bcov_4helix_09286_0001_0001_0002__20__K
28059.67637979848 inf False False NaN NaN 40.0 3000.0 False False Tie2_ssm MINUS5_Motif011_bcov_4helix_09286_0001_0001_0002__20__M
61584.466951134345 inf False False NaN NaN 40.0 3000.0 False False Tie2_ssm MINUS5_Motif011_bcov_4helix_09286_0001_0001_0002__20__L
18846.36971589974 152305.71540763055 False False NaN NaN 40.0 3000.0 False False Tie2_ssm MINUS5_Motif011_bcov_4helix_09286_0001_0001_0002__20__N
8089.299871061484 158489.9381990993 False False NaN NaN 40.0 3000.0 False False Tie2_ssm MINUS5_Motif011_bcov_4helix_09286_0001_0001_0002__20__Q
68707.8404236368 1148034.8685148885 False False NaN NaN 40.0 3000.0 False False Tie2_ssm MINUS5_Motif011_bcov_4helix_09286_0001_0001_0002__20__P
44790.63563449691 365592.34514541493 False False NaN NaN 40.0 3000.0 False False Tie2_ssm MINUS5_Motif011_bcov_4helix_09286_0001_0001_0002__20__S
73664.10468510818 inf False False NaN NaN 40.0 3000.0 False False Tie2_ssm MINUS5_Motif011_bcov_4helix_09286_0001_0001_0002__20__R
51485.68065637629 403841.3933285948 False False NaN NaN 40.0 3000.0 False False Tie2_ssm MINUS5_Motif011_bcov_4helix_09286_0001_0001_0002__20__T
169922.66569650947 inf False False NaN NaN 40.0 3000.0 False False Tie2_ssm MINUS5_Motif011_bcov_4helix_09286_0001_0001_0002__20__W
70789.75669631343 inf False False NaN NaN 40.0 3000.0 False False Tie2_ssm MINUS5_Motif011_bcov_4helix_09286_0001_0001_0002__20__V
102296.61181991981 inf False False NaN NaN 40.0 3000.0 False False Tie2_ssm MINUS5_Motif011_bcov_4helix_09286_0001_0001_0002__20__Y
12164.303860224763 158489.9381990993 False False NaN NaN 40.0 3000.0 False False Tie2_ssm MINUS5_Motif011_bcov_4helix_09286_0001_0001_0002__21__A
282.8837303140923 665.6502747606515 False False NaN NaN 40.0 3000.0 True False Tie2_ssm MINUS5_Motif011_bcov_4helix_09286_0001_0001_0002__21__C
5653.813504901432 93533.86607176402 False False NaN NaN 40.0 3000.0 False False Tie2_ssm MINUS5_Motif011_bcov_4helix_09286_0001_0001_0002__21__E
18659.771995940355 146362.79885912672 False False NaN NaN 40.0 3000.0 False False Tie2_ssm MINUS5_Motif011_bcov_4helix_09286_0001_0001_0002__21__D
10068.879843791317 156920.7308901972 False False NaN NaN 40.0 3000.0 False False Tie2_ssm MINUS5_Motif011_bcov_4helix_09286_0001_0001_0002__21__G
8586.95481738584 149304.69111619508 False False NaN NaN 40.0 3000.0 False False Tie2_ssm MINUS5_Motif011_bcov_4helix_09286_0001_0001_0002__21__F
7396.369022330303 144913.66223675903 False False NaN NaN 40.0 3000.0 False False Tie2_ssm MINUS5_Motif011_bcov_4helix_09286_0001_0001_0002__21__I
9580.193684002641 149304.69111619508 False False NaN NaN 40.0 3000.0 False False Tie2_ssm MINUS5_Motif011_bcov_4helix_09286_0001_0001_0002__21__H
7851.394758484638 158489.9381990993 False False NaN NaN 40.0 3000.0 False False Tie2_ssm MINUS5_Motif011_bcov_4helix_09286_0001_0001_0002__21__M
13844.112484470526 152305.71540763055 False False NaN NaN 40.0 3000.0 False False Tie2_ssm MINUS5_Motif011_bcov_4helix_09286_0001_0001_0002__21__L
5653.813504901432 69394.9188278732 False False NaN NaN 40.0 3000.0 False False Tie2_ssm MINUS5_Motif011_bcov_4helix_09286_0001_0001_0002__21__N
8251.894798469817 160074.8375810904 False False NaN NaN 40.0 3000.0 False False Tie2_ssm MINUS5_Motif011_bcov_4helix_09286_0001_0001_0002__21__Q
17754.13279270255 153828.77256170695 False False NaN NaN 40.0 3000.0 False False Tie2_ssm MINUS5_Motif011_bcov_4helix_09286_0001_0001_0002__21__P
10582.49390907399 133825.33578411557 False False NaN NaN 40.0 3000.0 False False Tie2_ssm MINUS5_Motif011_bcov_4helix_09286_0001_0001_0002__21__S
9675.995620842656 144913.66223675903 False False NaN NaN 40.0 3000.0 False False Tie2_ssm MINUS5_Motif011_bcov_4helix_09286_0001_0001_0002__21__R
10271.264328651518 143478.87350174176 False False NaN NaN 40.0 3000.0 False False Tie2_ssm MINUS5_Motif011_bcov_4helix_09286_0001_0001_0002__21__T
9870.48313282159 149304.69111619508 False False NaN NaN 40.0 3000.0 False False Tie2_ssm MINUS5_Motif011_bcov_4helix_09286_0001_0001_0002__21__W
9772.75557705109 133825.33578411557 False False NaN NaN 40.0 3000.0 False False Tie2_ssm MINUS5_Motif011_bcov_4helix_09286_0001_0001_0002__21__V
8501.935462758252 152305.71540763055 False False NaN NaN 40.0 3000.0 False False Tie2_ssm MINUS5_Motif011_bcov_4helix_09286_0001_0001_0002__21__Y
7851.394758484638 135163.58914195682 False False NaN NaN 40.0 3000.0 False False Tie2_ssm MINUS5_Motif011_bcov_4helix_09286_0001_0001_0002__22__A
11689.656913992434 137880.37728371008 False False NaN NaN 40.0 3000.0 False False Tie2_ssm MINUS5_Motif011_bcov_4helix_09286_0001_0001_0002__22__C
11012.18559758296 149304.69111619508 False False NaN NaN 40.0 3000.0 False False Tie2_ssm MINUS5_Motif011_bcov_4helix_09286_0001_0001_0002__22__E
13571.328776071496 152305.71540763055 False False NaN NaN 40.0 3000.0 False False Tie2_ssm MINUS5_Motif011_bcov_4helix_09286_0001_0001_0002__22__D
10271.264328651518 147826.42684771807 False False NaN NaN 40.0 3000.0 False False Tie2_ssm MINUS5_Motif011_bcov_4helix_09286_0001_0001_0002__22__G
8759.552609215292 155367.06028732413 False False NaN NaN 40.0 3000.0 False False Tie2_ssm MINUS5_Motif011_bcov_4helix_09286_0001_0001_0002__22__F
5653.813504901432 78977.89081421605 False False NaN NaN 40.0 3000.0 False False Tie2_ssm MINUS5_Motif011_bcov_4helix_09286_0001_0001_0002__22__I
12408.806367815276 156920.7308901972 False False NaN NaN 40.0 3000.0 False False Tie2_ssm MINUS5_Motif011_bcov_4helix_09286_0001_0001_0002__22__H
9206.37782666495 147826.42684771807 False False NaN NaN 40.0 3000.0 False False Tie2_ssm MINUS5_Motif011_bcov_4helix_09286_0001_0001_0002__22__K
6830.422699409936 110772.5720722327 False False NaN NaN 40.0 3000.0 False False Tie2_ssm MINUS5_Motif011_bcov_4helix_09286_0001_0001_0002__22__M
9969.187964149813 149304.69111619508 False False NaN NaN 40.0 3000.0 False False Tie2_ssm MINUS5_Motif011_bcov_4helix_09286_0001_0001_0002__22__N
11122.307453558798 142058.29059578382 False False NaN NaN 40.0 3000.0 False False Tie2_ssm MINUS5_Motif011_bcov_4helix_09286_0001_0001_0002__22__Q
248006.7586218689 inf False False NaN NaN 40.0 3000.0 False False Tie2_ssm MINUS5_Motif011_bcov_4helix_09286_0001_0001_0002__22__P
5710.35163995045 197274.93968736235 False False NaN NaN 40.0 3000.0 False False Tie2_ssm MINUS5_Motif011_bcov_4helix_09286_0001_0001_0002__22__S
9485.340281190727 149304.69111619508 False False NaN NaN 40.0 3000.0 False False Tie2_ssm MINUS5_Motif011_bcov_4helix_09286_0001_0001_0002__22__R
6370.8585730211 176822.20731367738 False False NaN NaN 40.0 3000.0 False False Tie2_ssm MINUS5_Motif011_bcov_4helix_09286_0001_0001_0002__22__T
12532.894431493438 146362.79885912672 False False NaN NaN 40.0 3000.0 False False Tie2_ssm MINUS5_Motif011_bcov_4helix_09286_0001_0001_0002__22__W
7929.90870606949 156920.7308901972 False False NaN NaN 40.0 3000.0 False False Tie2_ssm MINUS5_Motif011_bcov_4helix_09286_0001_0001_0002__22__V
8334.41374645452 158489.9381990993 False False NaN NaN 40.0 3000.0 False False Tie2_ssm MINUS5_Motif011_bcov_4helix_09286_0001_0001_0002__22__Y
36707.91775714452 inf False False NaN NaN 40.0 3000.0 True False Tie2_ssm MINUS5_Motif011_bcov_4helix_09286_0001_0001_0002__23__A
20818.116971862557 155367.06028732413 False False NaN NaN 40.0 3000.0 False False Tie2_ssm MINUS5_Motif011_bcov_4helix_09286_0001_0001_0002__23__C
79767.66972235827 inf False False NaN NaN 40.0 3000.0 False False Tie2_ssm MINUS5_Motif011_bcov_4helix_09286_0001_0001_0002__23__E
169922.66569650947 inf False False NaN NaN 40.0 3000.0 False False Tie2_ssm MINUS5_Motif011_bcov_4helix_09286_0001_0001_0002__23__D
135163.58914195682 inf False False NaN NaN 40.0 3000.0 False False Tie2_ssm MINUS5_Motif011_bcov_4helix_09286_0001_0001_0002__23__G
60974.71975359832 1332832.8420280656 False False NaN NaN 40.0 3000.0 False False Tie2_ssm MINUS5_Motif011_bcov_4helix_09286_0001_0001_0002__23__F
51485.68065637629 446092.13822765445 False False NaN NaN 40.0 3000.0 False False Tie2_ssm MINUS5_Motif011_bcov_4helix_09286_0001_0001_0002__23__I
173338.11127700956 inf False False NaN NaN 40.0 3000.0 False False Tie2_ssm MINUS5_Motif011_bcov_4helix_09286_0001_0001_0002__23__H
42194.80488348507 403841.3933285948 False False NaN NaN 40.0 3000.0 False False Tie2_ssm MINUS5_Motif011_bcov_4helix_09286_0001_0001_0002__23__K
30688.454812874847 250486.82620808776 False False NaN NaN 40.0 3000.0 False False Tie2_ssm MINUS5_Motif011_bcov_4helix_09286_0001_0001_0002__23__M
84674.98877676862 inf False False NaN NaN 40.0 3000.0 False False Tie2_ssm MINUS5_Motif011_bcov_4helix_09286_0001_0001_0002__23__N
136515.22503337648 inf False False NaN NaN 40.0 3000.0 False False Tie2_ssm MINUS5_Motif011_bcov_4helix_09286_0001_0001_0002__23__Q
324444.6434621688 inf False False NaN NaN 40.0 3000.0 False False Tie2_ssm MINUS5_Motif011_bcov_4helix_09286_0001_0001_0002__23__P
226762.4560886304 inf False False NaN NaN 40.0 3000.0 False False Tie2_ssm MINUS5_Motif011_bcov_4helix_09286_0001_0001_0002__23__S
187700.33613721616 inf False False NaN NaN 40.0 3000.0 False False Tie2_ssm MINUS5_Motif011_bcov_4helix_09286_0001_0001_0002__23__R
48986.858547620555 538927.9049153227 False False NaN NaN 40.0 3000.0 False False Tie2_ssm MINUS5_Motif011_bcov_4helix_09286_0001_0001_0002__23__T
136515.22503337648 inf False False NaN NaN 40.0 3000.0 False False Tie2_ssm MINUS5_Motif011_bcov_4helix_09286_0001_0001_0002__23__W
43042.9204616431 851753.3793699243 False False NaN NaN 40.0 3000.0 False False Tie2_ssm MINUS5_Motif011_bcov_4helix_09286_0001_0001_0002__23__V
48501.84014615902 834970.47286533 False False NaN NaN 40.0 3000.0 False False Tie2_ssm MINUS5_Motif011_bcov_4helix_09286_0001_0001_0002__23__Y
9969.187964149813 147826.42684771807 False False NaN NaN 40.0 3000.0 False False Tie2_ssm MINUS5_Motif011_bcov_4helix_09286_0001_0001_0002__24__A
2069.5824209701527 13707.042063832196 False False NaN NaN 40.0 3000.0 False False Tie2_ssm MINUS5_Motif011_bcov_4helix_09286_0001_0001_0002__24__C
12285.946898826998 122361.8339996957 False False NaN NaN 40.0 3000.0 False False Tie2_ssm MINUS5_Motif011_bcov_4helix_09286_0001_0001_0002__24__E
7470.332712553611 161675.5859569011 False False NaN NaN 40.0 3000.0 False False Tie2_ssm MINUS5_Motif011_bcov_4helix_09286_0001_0001_0002__24__D
5653.813504901432 90783.0489068379 False False NaN NaN 40.0 3000.0 False False Tie2_ssm MINUS5_Motif011_bcov_4helix_09286_0001_0001_0002__24__G
6898.726926404041 173338.11127700956 False False NaN NaN 40.0 3000.0 False False Tie2_ssm MINUS5_Motif011_bcov_4helix_09286_0001_0001_0002__24__F
7037.391337624759 149304.69111619508 False False NaN NaN 40.0 3000.0 False False Tie2_ssm MINUS5_Motif011_bcov_4helix_09286_0001_0001_0002__24__I
9298.441604931604 156920.7308901972 False False NaN NaN 40.0 3000.0 False False Tie2_ssm MINUS5_Motif011_bcov_4helix_09286_0001_0001_0002__24__H
100280.96443478057 inf False False NaN NaN 40.0 3000.0 False False Tie2_ssm MINUS5_Motif011_bcov_4helix_09286_0001_0001_0002__24__K
11012.18559758296 150797.73802735715 False False NaN NaN 40.0 3000.0 False False Tie2_ssm MINUS5_Motif011_bcov_4helix_09286_0001_0001_0002__24__M
9298.441604931604 124821.30686308953 False False NaN NaN 40.0 3000.0 False False Tie2_ssm MINUS5_Motif011_bcov_4helix_09286_0001_0001_0002__24__L
10169.568642229218 158489.9381990993 False False NaN NaN 40.0 3000.0 False False Tie2_ssm MINUS5_Motif011_bcov_4helix_09286_0001_0001_0002__24__N
10373.97697193804 161675.5859569011 False False NaN NaN 40.0 3000.0 False False Tie2_ssm MINUS5_Motif011_bcov_4helix_09286_0001_0001_0002__24__Q
32902.17730642162 285077.37374448584 False False NaN NaN 40.0 3000.0 False False Tie2_ssm MINUS5_Motif011_bcov_4helix_09286_0001_0001_0002__24__P
7545.036039679152 158489.9381990993 False False NaN NaN 40.0 3000.0 False False Tie2_ssm MINUS5_Motif011_bcov_4helix_09286_0001_0001_0002__24__S
7851.394758484638 161675.5859569011 False False NaN NaN 40.0 3000.0 False False Tie2_ssm MINUS5_Motif011_bcov_4helix_09286_0001_0001_0002__24__R
7037.391337624759 90783.0489068379 False False NaN NaN 40.0 3000.0 False False Tie2_ssm MINUS5_Motif011_bcov_4helix_09286_0001_0001_0002__24__W
7620.486400075935 161675.5859569011 False False NaN NaN 40.0 3000.0 False False Tie2_ssm MINUS5_Motif011_bcov_4helix_09286_0001_0001_0002__24__V
8009.2077931301765 150797.73802735715 False False NaN NaN 40.0 3000.0 False False Tie2_ssm MINUS5_Motif011_bcov_4helix_09286_0001_0001_0002__24__Y
7396.369022330303 163292.34181647023 False False NaN NaN 40.0 3000.0 False False Tie2_ssm MINUS5_Motif011_bcov_4helix_09286_0001_0001_0002__25__A
13172.198004341928 126069.51993172051 False False NaN NaN 40.0 3000.0 False False Tie2_ssm MINUS5_Motif011_bcov_4helix_09286_0001_0001_0002__25__C
7929.90870606949 158489.9381990993 False False NaN NaN 40.0 3000.0 False False Tie2_ssm MINUS5_Motif011_bcov_4helix_09286_0001_0001_0002__25__D
10271.264328651518 147826.42684771807 False False NaN NaN 40.0 3000.0 False False Tie2_ssm MINUS5_Motif011_bcov_4helix_09286_0001_0001_0002__25__G
11345.865833375325 149304.69111619508 False False NaN NaN 40.0 3000.0 False False Tie2_ssm MINUS5_Motif011_bcov_4helix_09286_0001_0001_0002__25__F
11012.18559758296 143478.87350174176 False False NaN NaN 40.0 3000.0 False False Tie2_ssm MINUS5_Motif011_bcov_4helix_09286_0001_0001_0002__25__I
9298.441604931604 147826.42684771807 False False NaN NaN 40.0 3000.0 False False Tie2_ssm MINUS5_Motif011_bcov_4helix_09286_0001_0001_0002__25__H
10271.264328651518 144913.66223675903 False False NaN NaN 40.0 3000.0 False False Tie2_ssm MINUS5_Motif011_bcov_4helix_09286_0001_0001_0002__25__K
8009.2077931301765 155367.06028732413 False False NaN NaN 40.0 3000.0 False False Tie2_ssm MINUS5_Motif011_bcov_4helix_09286_0001_0001_0002__25__M
11233.530528094394 146362.79885912672 False False NaN NaN 40.0 3000.0 False False Tie2_ssm MINUS5_Motif011_bcov_4helix_09286_0001_0001_0002__25__L
9772.75557705109 153828.77256170695 False False NaN NaN 40.0 3000.0 False False Tie2_ssm MINUS5_Motif011_bcov_4helix_09286_0001_0001_0002__25__N
11573.917736626165 150797.73802735715 False False NaN NaN 40.0 3000.0 False False Tie2_ssm MINUS5_Motif011_bcov_4helix_09286_0001_0001_0002__25__Q
166574.51788698122 inf False False NaN NaN 40.0 3000.0 False False Tie2_ssm MINUS5_Motif011_bcov_4helix_09286_0001_0001_0002__25__P
7620.486400075935 173338.11127700956 False False NaN NaN 40.0 3000.0 False False Tie2_ssm MINUS5_Motif011_bcov_4helix_09286_0001_0001_0002__25__S
9580.193684002641 146362.79885912672 False False NaN NaN 40.0 3000.0 False False Tie2_ssm MINUS5_Motif011_bcov_4helix_09286_0001_0001_0002__25__R
10271.264328651518 127330.21513103758 False False NaN NaN 40.0 3000.0 False False Tie2_ssm MINUS5_Motif011_bcov_4helix_09286_0001_0001_0002__25__T
13172.198004341928 142058.29059578382 False False NaN NaN 40.0 3000.0 False False Tie2_ssm MINUS5_Motif011_bcov_4helix_09286_0001_0001_0002__25__W
9391.42602098091 106450.26446922186 False False NaN NaN 40.0 3000.0 False False Tie2_ssm MINUS5_Motif011_bcov_4helix_09286_0001_0001_0002__25__V
14263.602936862473 103319.57793811889 False False NaN NaN 40.0 3000.0 False False Tie2_ssm MINUS5_Motif011_bcov_4helix_09286_0001_0001_0002__25__Y
5653.813504901432 42194.80488348507 False False NaN NaN 40.0 3000.0 False False Tie2_ssm MINUS5_Motif011_bcov_4helix_09286_0001_0001_0002__26__A
7929.90870606949 158489.9381990993 False False NaN NaN 40.0 3000.0 False False Tie2_ssm MINUS5_Motif011_bcov_4helix_09286_0001_0001_0002__26__C
46147.836684857815 384241.228987459 False False NaN NaN 40.0 3000.0 False False Tie2_ssm MINUS5_Motif011_bcov_4helix_09286_0001_0001_0002__26__E
106450.26446922186 inf False False NaN NaN 40.0 3000.0 False False Tie2_ssm MINUS5_Motif011_bcov_4helix_09286_0001_0001_0002__26__D
8847.148135307452 153828.77256170695 False False NaN NaN 40.0 3000.0 False False Tie2_ssm MINUS5_Motif011_bcov_4helix_09286_0001_0001_0002__26__G
11012.18559758296 156920.7308901972 False False NaN NaN 40.0 3000.0 False False Tie2_ssm MINUS5_Motif011_bcov_4helix_09286_0001_0001_0002__26__F
14122.379145408378 153828.77256170695 False False NaN NaN 40.0 3000.0 False False Tie2_ssm MINUS5_Motif011_bcov_4helix_09286_0001_0001_0002__26__I
33899.14618098351 265896.813479976 False False NaN NaN 40.0 3000.0 False False Tie2_ssm MINUS5_Motif011_bcov_4helix_09286_0001_0001_0002__26__H
8009.2077931301765 158489.9381990993 False False NaN NaN 40.0 3000.0 False False Tie2_ssm MINUS5_Motif011_bcov_4helix_09286_0001_0001_0002__26__K
8501.935462758252 155367.06028732413 False False NaN NaN 40.0 3000.0 False False Tie2_ssm MINUS5_Motif011_bcov_4helix_09286_0001_0001_0002__26__M
14550.301355893402 152305.71540763055 False False NaN NaN 40.0 3000.0 False False Tie2_ssm MINUS5_Motif011_bcov_4helix_09286_0001_0001_0002__26__N
6695.83638801092 110772.5720722327 False False NaN NaN 40.0 3000.0 False False Tie2_ssm MINUS5_Motif011_bcov_4helix_09286_0001_0001_0002__26__Q
96368.03574760456 1428977.208387546 False False NaN NaN 40.0 3000.0 False False Tie2_ssm MINUS5_Motif011_bcov_4helix_09286_0001_0001_0002__26__P
14122.379145408378 150797.73802735715 False False NaN NaN 40.0 3000.0 False False Tie2_ssm MINUS5_Motif011_bcov_4helix_09286_0001_0001_0002__26__S
17231.986373596203 137880.37728371008 False False NaN NaN 40.0 3000.0 False False Tie2_ssm MINUS5_Motif011_bcov_4helix_09286_0001_0001_0002__26__R
10477.71674165741 144913.66223675903 False False NaN NaN 40.0 3000.0 False False Tie2_ssm MINUS5_Motif011_bcov_4helix_09286_0001_0001_0002__26__T
7107.765251001011 168240.26306585115 False False NaN NaN 40.0 3000.0 False False Tie2_ssm MINUS5_Motif011_bcov_4helix_09286_0001_0001_0002__26__W
12784.80560956645 147826.42684771807 False False NaN NaN 40.0 3000.0 False False Tie2_ssm MINUS5_Motif011_bcov_4helix_09286_0001_0001_0002__26__V
8672.824365559689 149304.69111619508 False False NaN NaN 40.0 3000.0 False False Tie2_ssm MINUS5_Motif011_bcov_4helix_09286_0001_0001_0002__26__Y
12912.653665662125 142058.29059578382 False False NaN NaN 40.0 3000.0 False False Tie2_ssm MINUS5_Motif011_bcov_4helix_09286_0001_0001_0002__27__A
1747.5088044472955 15141.101937651125 False False NaN NaN 40.0 3000.0 False False Tie2_ssm MINUS5_Motif011_bcov_4helix_09286_0001_0001_0002__27__C
9969.187964149813 93533.86607176402 False False NaN NaN 40.0 3000.0 False False Tie2_ssm MINUS5_Motif011_bcov_4helix_09286_0001_0001_0002__27__D
8251.894798469817 136515.22503337648 False False NaN NaN 40.0 3000.0 False False Tie2_ssm MINUS5_Motif011_bcov_4helix_09286_0001_0001_0002__27__G
4071.32848767566 14550.301355893402 False False NaN NaN 40.0 3000.0 False False Tie2_ssm MINUS5_Motif011_bcov_4helix_09286_0001_0001_0002__27__F
11806.553483132368 126069.51993172051 False False NaN NaN 40.0 3000.0 False False Tie2_ssm MINUS5_Motif011_bcov_4helix_09286_0001_0001_0002__27__I
9024.975812827128 37445.74690406311 False False NaN NaN 40.0 3000.0 False False Tie2_ssm MINUS5_Motif011_bcov_4helix_09286_0001_0001_0002__27__H
42616.752932319876 388083.64127733314 False False NaN NaN 40.0 3000.0 False False Tie2_ssm MINUS5_Motif011_bcov_4helix_09286_0001_0001_0002__27__K
16892.44816547023 153828.77256170695 False False NaN NaN 40.0 3000.0 False False Tie2_ssm MINUS5_Motif011_bcov_4helix_09286_0001_0001_0002__27__M
11122.307453558798 88994.26419648851 False False NaN NaN 40.0 3000.0 False False Tie2_ssm MINUS5_Motif011_bcov_4helix_09286_0001_0001_0002__27__L
8501.935462758252 152305.71540763055 False False NaN NaN 40.0 3000.0 False False Tie2_ssm MINUS5_Motif011_bcov_4helix_09286_0001_0001_0002__27__N
9675.995620842656 150797.73802735715 False False NaN NaN 40.0 3000.0 False False Tie2_ssm MINUS5_Motif011_bcov_4helix_09286_0001_0001_0002__27__Q
109675.81393290378 inf False False NaN NaN 40.0 3000.0 False False Tie2_ssm MINUS5_Motif011_bcov_4helix_09286_0001_0001_0002__27__P
11806.553483132368 140651.77286711286 False False NaN NaN 40.0 3000.0 False False Tie2_ssm MINUS5_Motif011_bcov_4helix_09286_0001_0001_0002__27__S
29491.00187772178 143478.87350174176 False False NaN NaN 40.0 3000.0 False False Tie2_ssm MINUS5_Motif011_bcov_4helix_09286_0001_0001_0002__27__R
10477.71674165741 147826.42684771807 False False NaN NaN 40.0 3000.0 False False Tie2_ssm MINUS5_Motif011_bcov_4helix_09286_0001_0001_0002__27__T
2286.1065325657178 13571.328776071496 False False NaN NaN 40.0 3000.0 False False Tie2_ssm MINUS5_Motif011_bcov_4helix_09286_0001_0001_0002__27__W
10477.71674165741 132500.33245952052 False False NaN NaN 40.0 3000.0 False False Tie2_ssm MINUS5_Motif011_bcov_4helix_09286_0001_0001_0002__27__V
1566.3335879972944 24654.988182616922 False False NaN NaN 40.0 3000.0 False False Tie2_ssm MINUS5_Motif011_bcov_4helix_09286_0001_0001_0002__27__Y
5767.455156349958 118763.19056246249 False False NaN NaN 40.0 3000.0 False False Tie2_ssm MINUS5_Motif011_bcov_4helix_09286_0001_0001_0002__28__A
10169.568642229218 48501.84014615902 False False NaN NaN 40.0 3000.0 False False Tie2_ssm MINUS5_Motif011_bcov_4helix_09286_0001_0001_0002__28__C
10169.568642229218 153828.77256170695 False False NaN NaN 40.0 3000.0 False False Tie2_ssm MINUS5_Motif011_bcov_4helix_09286_0001_0001_0002__28__E
5597.8351533677605 168240.26306585115 False False NaN NaN 40.0 3000.0 False False Tie2_ssm MINUS5_Motif011_bcov_4helix_09286_0001_0001_0002__28__D
9391.42602098091 160074.8375810904 False False NaN NaN 40.0 3000.0 False False Tie2_ssm MINUS5_Motif011_bcov_4helix_09286_0001_0001_0002__28__G
8586.95481738584 169922.66569650947 False False NaN NaN 40.0 3000.0 False False Tie2_ssm MINUS5_Motif011_bcov_4helix_09286_0001_0001_0002__28__F
5542.411042938373 201240.16597507827 False False NaN NaN 40.0 3000.0 False False Tie2_ssm MINUS5_Motif011_bcov_4helix_09286_0001_0001_0002__28__I
10373.97697193804 149304.69111619508 False False NaN NaN 40.0 3000.0 False False Tie2_ssm MINUS5_Motif011_bcov_4helix_09286_0001_0001_0002__28__H
12285.946898826998 156920.7308901972 False False NaN NaN 40.0 3000.0 False False Tie2_ssm MINUS5_Motif011_bcov_4helix_09286_0001_0001_0002__28__K
8417.757883919056 163292.34181647023 False False NaN NaN 40.0 3000.0 False False Tie2_ssm MINUS5_Motif011_bcov_4helix_09286_0001_0001_0002__28__M
8672.824365559689 152305.71540763055 False False NaN NaN 40.0 3000.0 False False Tie2_ssm MINUS5_Motif011_bcov_4helix_09286_0001_0001_0002__28__L
9772.75557705109 150797.73802735715 False False NaN NaN 40.0 3000.0 False False Tie2_ssm MINUS5_Motif011_bcov_4helix_09286_0001_0001_0002__28__N
9391.42602098091 143478.87350174176 False False NaN NaN 40.0 3000.0 False False Tie2_ssm MINUS5_Motif011_bcov_4helix_09286_0001_0001_0002__28__Q
160074.8375810904 inf False False NaN NaN 40.0 3000.0 False False Tie2_ssm MINUS5_Motif011_bcov_4helix_09286_0001_0001_0002__28__P
7620.486400075935 168240.26306585115 False False NaN NaN 40.0 3000.0 False False Tie2_ssm MINUS5_Motif011_bcov_4helix_09286_0001_0001_0002__28__S
8672.824365559689 152305.71540763055 False False NaN NaN 40.0 3000.0 False False Tie2_ssm MINUS5_Motif011_bcov_4helix_09286_0001_0001_0002__28__T
9675.995620842656 147826.42684771807 False False NaN NaN 40.0 3000.0 False False Tie2_ssm MINUS5_Motif011_bcov_4helix_09286_0001_0001_0002__28__W
8334.41374645452 160074.8375810904 False False NaN NaN 40.0 3000.0 False False Tie2_ssm MINUS5_Motif011_bcov_4helix_09286_0001_0001_0002__28__V
23692.959036950997 441675.384383816 False False NaN NaN 40.0 3000.0 False False Tie2_ssm MINUS5_Motif011_bcov_4helix_09286_0001_0001_0002__28__Y
7851.394758484638 156920.7308901972 False False NaN NaN 40.0 3000.0 False False Tie2_ssm MINUS5_Motif011_bcov_4helix_09286_0001_0001_0002__29__A
8759.552609215292 150797.73802735715 False False NaN NaN 40.0 3000.0 False False Tie2_ssm MINUS5_Motif011_bcov_4helix_09286_0001_0001_0002__29__C
10582.49390907399 144913.66223675903 False False NaN NaN 40.0 3000.0 False False Tie2_ssm MINUS5_Motif011_bcov_4helix_09286_0001_0001_0002__29__D
9870.48313282159 143478.87350174176 False False NaN NaN 40.0 3000.0 False False Tie2_ssm MINUS5_Motif011_bcov_4helix_09286_0001_0001_0002__29__G
9772.75557705109 150797.73802735715 False False NaN NaN 40.0 3000.0 False False Tie2_ssm MINUS5_Motif011_bcov_4helix_09286_0001_0001_0002__29__F
6245.327490462801 112999.10077088473 False False NaN NaN 40.0 3000.0 False False Tie2_ssm MINUS5_Motif011_bcov_4helix_09286_0001_0001_0002__29__I
6245.327490462801 137880.37728371008 False False NaN NaN 40.0 3000.0 False False Tie2_ssm MINUS5_Motif011_bcov_4helix_09286_0001_0001_0002__29__H
8586.95481738584 153828.77256170695 False False NaN NaN 40.0 3000.0 False False Tie2_ssm MINUS5_Motif011_bcov_4helix_09286_0001_0001_0002__29__K
10068.879843791317 153828.77256170695 False False NaN NaN 40.0 3000.0 False False Tie2_ssm MINUS5_Motif011_bcov_4helix_09286_0001_0001_0002__29__M
10688.31884816472 146362.79885912672 False False NaN NaN 40.0 3000.0 False False Tie2_ssm MINUS5_Motif011_bcov_4helix_09286_0001_0001_0002__29__L
10795.202036646373 142058.29059578382 False False NaN NaN 40.0 3000.0 False False Tie2_ssm MINUS5_Motif011_bcov_4helix_09286_0001_0001_0002__29__N
5710.35163995045 78977.89081421605 False False NaN NaN 40.0 3000.0 False False Tie2_ssm MINUS5_Motif011_bcov_4helix_09286_0001_0001_0002__29__Q
213620.49129283542 inf False False NaN NaN 40.0 3000.0 False False Tie2_ssm MINUS5_Motif011_bcov_4helix_09286_0001_0001_0002__29__P
10477.71674165741 144913.66223675903 False False NaN NaN 40.0 3000.0 False False Tie2_ssm MINUS5_Motif011_bcov_4helix_09286_0001_0001_0002__29__S
7178.842903511014 109675.81393290378 False False NaN NaN 40.0 3000.0 False False Tie2_ssm MINUS5_Motif011_bcov_4helix_09286_0001_0001_0002__29__R
14991.190037278331 104352.77371750015 False False NaN NaN 40.0 3000.0 False False Tie2_ssm MINUS5_Motif011_bcov_4helix_09286_0001_0001_0002__29__T
14406.238966231082 132500.33245952052 False False NaN NaN 40.0 3000.0 False False Tie2_ssm MINUS5_Motif011_bcov_4helix_09286_0001_0001_0002__29__W
11924.619017963678 139259.18105654727 False False NaN NaN 40.0 3000.0 False False Tie2_ssm MINUS5_Motif011_bcov_4helix_09286_0001_0001_0002__29__V
8009.2077931301765 115270.38269637947 False False NaN NaN 40.0 3000.0 False False Tie2_ssm MINUS5_Motif011_bcov_4helix_09286_0001_0001_0002__29__Y
9870.48313282159 146362.79885912672 False False NaN NaN 40.0 3000.0 False False Tie2_ssm MINUS5_Motif011_bcov_4helix_09286_0001_0001_0002__30__C
59773.276888146596 inf False False NaN NaN 40.0 3000.0 False False Tie2_ssm MINUS5_Motif011_bcov_4helix_09286_0001_0001_0002__30__E
109675.81393290378 inf False False NaN NaN 40.0 3000.0 False False Tie2_ssm MINUS5_Motif011_bcov_4helix_09286_0001_0001_0002__30__D
30995.33936100356 191473.1128935741 False False NaN NaN 40.0 3000.0 False False Tie2_ssm MINUS5_Motif011_bcov_4helix_09286_0001_0001_0002__30__G
25912.640365027117 193387.84402251 False False NaN NaN 40.0 3000.0 False False Tie2_ssm MINUS5_Motif011_bcov_4helix_09286_0001_0001_0002__30__F
16559.60020142166 143478.87350174176 False False NaN NaN 40.0 3000.0 False False Tie2_ssm MINUS5_Motif011_bcov_4helix_09286_0001_0001_0002__30__I
56872.221994889 712080.572574015 False False NaN NaN 40.0 3000.0 False False Tie2_ssm MINUS5_Motif011_bcov_4helix_09286_0001_0001_0002__30__H
168240.26306585115 inf False False NaN NaN 40.0 3000.0 False False Tie2_ssm MINUS5_Motif011_bcov_4helix_09286_0001_0001_0002__30__K
14842.762413146853 176822.20731367738 False False NaN NaN 40.0 3000.0 False False Tie2_ssm MINUS5_Motif011_bcov_4helix_09286_0001_0001_0002__30__M
10903.154057012845 132500.33245952052 False False NaN NaN 40.0 3000.0 False False Tie2_ssm MINUS5_Motif011_bcov_4helix_09286_0001_0001_0002__30__L
69394.9188278732 inf False False NaN NaN 40.0 3000.0 False False Tie2_ssm MINUS5_Motif011_bcov_4helix_09286_0001_0001_0002__30__N
15141.101937651125 150797.73802735715 False False NaN NaN 40.0 3000.0 False False Tie2_ssm MINUS5_Motif011_bcov_4helix_09286_0001_0001_0002__30__Q
199247.68908423575 inf False False NaN NaN 40.0 3000.0 False False Tie2_ssm MINUS5_Motif011_bcov_4helix_09286_0001_0001_0002__30__P
9772.75557705109 150797.73802735715 False False NaN NaN 40.0 3000.0 False False Tie2_ssm MINUS5_Motif011_bcov_4helix_09286_0001_0001_0002__30__S
201240.16597507827 inf False False NaN NaN 40.0 3000.0 False False Tie2_ssm MINUS5_Motif011_bcov_4helix_09286_0001_0001_0002__30__R
13571.328776071496 156920.7308901972 False False NaN NaN 40.0 3000.0 False False Tie2_ssm MINUS5_Motif011_bcov_4helix_09286_0001_0001_0002__30__T
44347.16399455137 818518.255921312 False False NaN NaN 40.0 3000.0 False False Tie2_ssm MINUS5_Motif011_bcov_4helix_09286_0001_0001_0002__30__W
8672.824365559689 149304.69111619508 False False NaN NaN 40.0 3000.0 False False Tie2_ssm MINUS5_Motif011_bcov_4helix_09286_0001_0001_0002__30__V
56309.13068800887 644637.2530415661 False False NaN NaN 40.0 3000.0 False False Tie2_ssm MINUS5_Motif011_bcov_4helix_09286_0001_0001_0002__30__Y
6245.327490462801 100280.96443478057 False False NaN NaN 40.0 3000.0 False False Tie2_ssm MINUS5_Motif011_bcov_4helix_09286_0001_0001_0002__31__A
8417.757883919056 126069.51993172051 False False NaN NaN 40.0 3000.0 False False Tie2_ssm MINUS5_Motif011_bcov_4helix_09286_0001_0001_0002__31__C
8935.619616660517 153828.77256170695 False False NaN NaN 40.0 3000.0 False False Tie2_ssm MINUS5_Motif011_bcov_4helix_09286_0001_0001_0002__31__E
8586.95481738584 152305.71540763055 False False NaN NaN 40.0 3000.0 False False Tie2_ssm MINUS5_Motif011_bcov_4helix_09286_0001_0001_0002__31__D
5653.813504901432 98305.03326613137 False False NaN NaN 40.0 3000.0 False False Tie2_ssm MINUS5_Motif011_bcov_4helix_09286_0001_0001_0002__31__G
8672.824365559689 153828.77256170695 False False NaN NaN 40.0 3000.0 False False Tie2_ssm MINUS5_Motif011_bcov_4helix_09286_0001_0001_0002__31__F
7545.036039679152 168240.26306585115 False False NaN NaN 40.0 3000.0 False False Tie2_ssm MINUS5_Motif011_bcov_4helix_09286_0001_0001_0002__31__I
11122.307453558798 126069.51993172051 False False NaN NaN 40.0 3000.0 False False Tie2_ssm MINUS5_Motif011_bcov_4helix_09286_0001_0001_0002__31__H
11924.619017963678 155367.06028732413 False False NaN NaN 40.0 3000.0 False False Tie2_ssm MINUS5_Motif011_bcov_4helix_09286_0001_0001_0002__31__K
12784.80560956645 150797.73802735715 False False NaN NaN 40.0 3000.0 False False Tie2_ssm MINUS5_Motif011_bcov_4helix_09286_0001_0001_0002__31__M
12043.865208143323 142058.29059578382 False False NaN NaN 40.0 3000.0 False False Tie2_ssm MINUS5_Motif011_bcov_4helix_09286_0001_0001_0002__31__L
5653.813504901432 197274.93968736235 False False NaN NaN 40.0 3000.0 False False Tie2_ssm MINUS5_Motif011_bcov_4helix_09286_0001_0001_0002__31__N
12043.865208143323 144913.66223675903 False False NaN NaN 40.0 3000.0 False False Tie2_ssm MINUS5_Motif011_bcov_4helix_09286_0001_0001_0002__31__Q
116423.08652334334 inf False False NaN NaN 40.0 3000.0 False False Tie2_ssm MINUS5_Motif011_bcov_4helix_09286_0001_0001_0002__31__P
18292.1007704542 152305.71540763055 False False NaN NaN 40.0 3000.0 False False Tie2_ssm MINUS5_Motif011_bcov_4helix_09286_0001_0001_0002__31__R
10688.31884816472 161675.5859569011 False False NaN NaN 40.0 3000.0 False False Tie2_ssm MINUS5_Motif011_bcov_4helix_09286_0001_0001_0002__31__T
8170.192869772104 123585.45233969252 False False NaN NaN 40.0 3000.0 False False Tie2_ssm MINUS5_Motif011_bcov_4helix_09286_0001_0001_0002__31__W
10068.879843791317 146362.79885912672 False False NaN NaN 40.0 3000.0 False False Tie2_ssm MINUS5_Motif011_bcov_4helix_09286_0001_0001_0002__31__V
9298.441604931604 155367.06028732413 False False NaN NaN 40.0 3000.0 False False Tie2_ssm MINUS5_Motif011_bcov_4helix_09286_0001_0001_0002__31__Y
6830.422699409936 118763.19056246249 False False NaN NaN 40.0 3000.0 False False Tie2_ssm MINUS5_Motif011_bcov_4helix_09286_0001_0001_0002__32__A
7250.631332546129 163292.34181647023 False False NaN NaN 40.0 3000.0 False False Tie2_ssm MINUS5_Motif011_bcov_4helix_09286_0001_0001_0002__32__C
11924.619017963678 149304.69111619508 False False NaN NaN 40.0 3000.0 False False Tie2_ssm MINUS5_Motif011_bcov_4helix_09286_0001_0001_0002__32__E
13303.919984385331 146362.79885912672 False False NaN NaN 40.0 3000.0 False False Tie2_ssm MINUS5_Motif011_bcov_4helix_09286_0001_0001_0002__32__D
7470.332712553611 94469.20473248155 False False NaN NaN 40.0 3000.0 False False Tie2_ssm MINUS5_Motif011_bcov_4helix_09286_0001_0001_0002__32__G
14550.301355893402 144913.66223675903 False False NaN NaN 40.0 3000.0 False False Tie2_ssm MINUS5_Motif011_bcov_4helix_09286_0001_0001_0002__32__F
6967.714195668086 168240.26306585115 False False NaN NaN 40.0 3000.0 False False Tie2_ssm MINUS5_Motif011_bcov_4helix_09286_0001_0001_0002__32__I
12285.946898826998 139259.18105654727 False False NaN NaN 40.0 3000.0 False False Tie2_ssm MINUS5_Motif011_bcov_4helix_09286_0001_0001_0002__32__H
11689.656913992434 124821.30686308953 False False NaN NaN 40.0 3000.0 False False Tie2_ssm MINUS5_Motif011_bcov_4helix_09286_0001_0001_0002__32__K
10903.154057012845 142058.29059578382 False False NaN NaN 40.0 3000.0 False False Tie2_ssm MINUS5_Motif011_bcov_4helix_09286_0001_0001_0002__32__M
10373.97697193804 142058.29059578382 False False NaN NaN 40.0 3000.0 False False Tie2_ssm MINUS5_Motif011_bcov_4helix_09286_0001_0001_0002__32__L
11012.18559758296 146362.79885912672 False False NaN NaN 40.0 3000.0 False False Tie2_ssm MINUS5_Motif011_bcov_4helix_09286_0001_0001_0002__32__N
9675.995620842656 146362.79885912672 False False NaN NaN 40.0 3000.0 False False Tie2_ssm MINUS5_Motif011_bcov_4helix_09286_0001_0001_0002__32__Q
19611.607900307845 152305.71540763055 False False NaN NaN 40.0 3000.0 False False Tie2_ssm MINUS5_Motif011_bcov_4helix_09286_0001_0001_0002__32__P
8586.95481738584 131188.4479797232 False False NaN NaN 40.0 3000.0 False False Tie2_ssm MINUS5_Motif011_bcov_4helix_09286_0001_0001_0002__32__S
13436.959184229194 143478.87350174176 False False NaN NaN 40.0 3000.0 False False Tie2_ssm MINUS5_Motif011_bcov_4helix_09286_0001_0001_0002__32__T
13041.78020231873 144913.66223675903 False False NaN NaN 40.0 3000.0 False False Tie2_ssm MINUS5_Motif011_bcov_4helix_09286_0001_0001_0002__32__W
8170.192869772104 156920.7308901972 False False NaN NaN 40.0 3000.0 False False Tie2_ssm MINUS5_Motif011_bcov_4helix_09286_0001_0001_0002__32__V
14842.762413146853 153828.77256170695 False False NaN NaN 40.0 3000.0 False False Tie2_ssm MINUS5_Motif011_bcov_4helix_09286_0001_0001_0002__32__Y
13041.78020231873 139259.18105654727 False False NaN NaN 40.0 3000.0 False False Tie2_ssm MINUS5_Motif011_bcov_4helix_09286_0001_0001_0002__33__A
8759.552609215292 139259.18105654727 False False NaN NaN 40.0 3000.0 False False Tie2_ssm MINUS5_Motif011_bcov_4helix_09286_0001_0001_0002__33__C
6762.794751891034 136515.22503337648 False False NaN NaN 40.0 3000.0 False False Tie2_ssm MINUS5_Motif011_bcov_4helix_09286_0001_0001_0002__33__E
7929.90870606949 155367.06028732413 False False NaN NaN 40.0 3000.0 False False Tie2_ssm MINUS5_Motif011_bcov_4helix_09286_0001_0001_0002__33__D
7107.765251001011 108589.91478505317 False False NaN NaN 40.0 3000.0 False False Tie2_ssm MINUS5_Motif011_bcov_4helix_09286_0001_0001_0002__33__G
10903.154057012845 146362.79885912672 False False NaN NaN 40.0 3000.0 False False Tie2_ssm MINUS5_Motif011_bcov_4helix_09286_0001_0001_0002__33__F
8759.552609215292 147826.42684771807 False False NaN NaN 40.0 3000.0 False False Tie2_ssm MINUS5_Motif011_bcov_4helix_09286_0001_0001_0002__33__I
9580.193684002641 146362.79885912672 False False NaN NaN 40.0 3000.0 False False Tie2_ssm MINUS5_Motif011_bcov_4helix_09286_0001_0001_0002__33__H
8417.757883919056 150797.73802735715 False False NaN NaN 40.0 3000.0 False False Tie2_ssm MINUS5_Motif011_bcov_4helix_09286_0001_0001_0002__33__M
11573.917736626165 142058.29059578382 False False NaN NaN 40.0 3000.0 False False Tie2_ssm MINUS5_Motif011_bcov_4helix_09286_0001_0001_0002__33__L
8170.192869772104 155367.06028732413 False False NaN NaN 40.0 3000.0 False False Tie2_ssm MINUS5_Motif011_bcov_4helix_09286_0001_0001_0002__33__N
8009.2077931301765 153828.77256170695 False False NaN NaN 40.0 3000.0 False False Tie2_ssm MINUS5_Motif011_bcov_4helix_09286_0001_0001_0002__33__Q
24169.1875135937 199247.68908423575 False False NaN NaN 40.0 3000.0 False False Tie2_ssm MINUS5_Motif011_bcov_4helix_09286_0001_0001_0002__33__P
9675.995620842656 147826.42684771807 False False NaN NaN 40.0 3000.0 False False Tie2_ssm MINUS5_Motif011_bcov_4helix_09286_0001_0001_0002__33__S
7250.631332546129 168240.26306585115 False False NaN NaN 40.0 3000.0 False False Tie2_ssm MINUS5_Motif011_bcov_4helix_09286_0001_0001_0002__33__R
9115.225570955388 152305.71540763055 False False NaN NaN 40.0 3000.0 False False Tie2_ssm MINUS5_Motif011_bcov_4helix_09286_0001_0001_0002__33__T
9870.48313282159 147826.42684771807 False False NaN NaN 40.0 3000.0 False False Tie2_ssm MINUS5_Motif011_bcov_4helix_09286_0001_0001_0002__33__W
13844.112484470526 143478.87350174176 False False NaN NaN 40.0 3000.0 False False Tie2_ssm MINUS5_Motif011_bcov_4helix_09286_0001_0001_0002__33__V
15445.438086597907 140651.77286711286 False False NaN NaN 40.0 3000.0 False False Tie2_ssm MINUS5_Motif011_bcov_4helix_09286_0001_0001_0002__33__Y
11122.307453558798 118763.19056246249 False False NaN NaN 40.0 3000.0 False False Tie2_ssm MINUS5_Motif011_bcov_4helix_09286_0001_0001_0002__34__A
6498.912830338822 106450.26446922186 False False NaN NaN 40.0 3000.0 False False Tie2_ssm MINUS5_Motif011_bcov_4helix_09286_0001_0001_0002__34__C
22098.85066320075 178590.42938681395 False False NaN NaN 40.0 3000.0 False False Tie2_ssm MINUS5_Motif011_bcov_4helix_09286_0001_0001_0002__34__E
6830.422699409936 122361.8339996957 False False NaN NaN 40.0 3000.0 False False Tie2_ssm MINUS5_Motif011_bcov_4helix_09286_0001_0001_0002__34__D
10373.97697193804 147826.42684771807 False False NaN NaN 40.0 3000.0 False False Tie2_ssm MINUS5_Motif011_bcov_4helix_09286_0001_0001_0002__34__G
12408.806367815276 111880.2977929551 False False NaN NaN 40.0 3000.0 False False Tie2_ssm MINUS5_Motif011_bcov_4helix_09286_0001_0001_0002__34__F
8586.95481738584 155367.06028732413 False False NaN NaN 40.0 3000.0 False False Tie2_ssm MINUS5_Motif011_bcov_4helix_09286_0001_0001_0002__34__I
9969.187964149813 147826.42684771807 False False NaN NaN 40.0 3000.0 False False Tie2_ssm MINUS5_Motif011_bcov_4helix_09286_0001_0001_0002__34__H
10373.97697193804 146362.79885912672 False False NaN NaN 40.0 3000.0 False False Tie2_ssm MINUS5_Motif011_bcov_4helix_09286_0001_0001_0002__34__K
6762.794751891034 118763.19056246249 False False NaN NaN 40.0 3000.0 False False Tie2_ssm MINUS5_Motif011_bcov_4helix_09286_0001_0001_0002__34__M
19611.607900307845 146362.79885912672 False False NaN NaN 40.0 3000.0 False False Tie2_ssm MINUS5_Motif011_bcov_4helix_09286_0001_0001_0002__34__L
7107.765251001011 137880.37728371008 False False NaN NaN 40.0 3000.0 False False Tie2_ssm MINUS5_Motif011_bcov_4helix_09286_0001_0001_0002__34__Q
21448.926734226934 149304.69111619508 False False NaN NaN 40.0 3000.0 False False Tie2_ssm MINUS5_Motif011_bcov_4helix_09286_0001_0001_0002__34__P
8672.824365559689 152305.71540763055 False False NaN NaN 40.0 3000.0 False False Tie2_ssm MINUS5_Motif011_bcov_4helix_09286_0001_0001_0002__34__S
8672.824365559689 139259.18105654727 False False NaN NaN 40.0 3000.0 False False Tie2_ssm MINUS5_Motif011_bcov_4helix_09286_0001_0001_0002__34__R
14263.602936862473 156920.7308901972 False False NaN NaN 40.0 3000.0 False False Tie2_ssm MINUS5_Motif011_bcov_4helix_09286_0001_0001_0002__34__T
19034.833413058746 77421.71435566718 False False NaN NaN 40.0 3000.0 False False Tie2_ssm MINUS5_Motif011_bcov_4helix_09286_0001_0001_0002__34__W
15755.89139213852 153828.77256170695 False False NaN NaN 40.0 3000.0 False False Tie2_ssm MINUS5_Motif011_bcov_4helix_09286_0001_0001_0002__34__V
12043.865208143323 144913.66223675903 False False NaN NaN 40.0 3000.0 False False Tie2_ssm MINUS5_Motif011_bcov_4helix_09286_0001_0001_0002__34__Y
5653.813504901432 48986.858547620555 False False NaN NaN 40.0 3000.0 False False Tie2_ssm MINUS5_Motif011_bcov_4helix_09286_0001_0001_0002__35__A
12043.865208143323 149304.69111619508 False False NaN NaN 40.0 3000.0 False False Tie2_ssm MINUS5_Motif011_bcov_4helix_09286_0001_0001_0002__35__C
6898.726926404041 109675.81393290378 False False NaN NaN 40.0 3000.0 False False Tie2_ssm MINUS5_Motif011_bcov_4helix_09286_0001_0001_0002__35__E
150797.73802735715 inf False False NaN NaN 40.0 3000.0 False False Tie2_ssm MINUS5_Motif011_bcov_4helix_09286_0001_0001_0002__35__G
31934.529138981336 203252.56763482917 False False NaN NaN 40.0 3000.0 False False Tie2_ssm MINUS5_Motif011_bcov_4helix_09286_0001_0001_0002__35__F
11924.619017963678 150797.73802735715 False False NaN NaN 40.0 3000.0 False False Tie2_ssm MINUS5_Motif011_bcov_4helix_09286_0001_0001_0002__35__I
13571.328776071496 146362.79885912672 False False NaN NaN 40.0 3000.0 False False Tie2_ssm MINUS5_Motif011_bcov_4helix_09286_0001_0001_0002__35__H
13707.042063832196 158489.9381990993 False False NaN NaN 40.0 3000.0 False False Tie2_ssm MINUS5_Motif011_bcov_4helix_09286_0001_0001_0002__35__K
6498.912830338822 155367.06028732413 False False NaN NaN 40.0 3000.0 False False Tie2_ssm MINUS5_Motif011_bcov_4helix_09286_0001_0001_0002__35__M
9772.75557705109 97331.7161050805 False False NaN NaN 40.0 3000.0 False False Tie2_ssm MINUS5_Motif011_bcov_4helix_09286_0001_0001_0002__35__L
11233.530528094394 143478.87350174176 False False NaN NaN 40.0 3000.0 False False Tie2_ssm MINUS5_Motif011_bcov_4helix_09286_0001_0001_0002__35__N
12285.946898826998 127330.21513103758 False False NaN NaN 40.0 3000.0 False False Tie2_ssm MINUS5_Motif011_bcov_4helix_09286_0001_0001_0002__35__Q
94469.20473248155 inf False False NaN NaN 40.0 3000.0 False False Tie2_ssm MINUS5_Motif011_bcov_4helix_09286_0001_0001_0002__35__P
18110.99086183586 147826.42684771807 False False NaN NaN 40.0 3000.0 False False Tie2_ssm MINUS5_Motif011_bcov_4helix_09286_0001_0001_0002__35__S
10903.154057012845 147826.42684771807 False False NaN NaN 40.0 3000.0 False False Tie2_ssm MINUS5_Motif011_bcov_4helix_09286_0001_0001_0002__35__R
6122.269866153114 107514.76711391415 False False NaN NaN 40.0 3000.0 False False Tie2_ssm MINUS5_Motif011_bcov_4helix_09286_0001_0001_0002__35__T
13982.553609315217 142058.29059578382 False False NaN NaN 40.0 3000.0 False False Tie2_ssm MINUS5_Motif011_bcov_4helix_09286_0001_0001_0002__35__W
7037.391337624759 112999.10077088473 False False NaN NaN 40.0 3000.0 False False Tie2_ssm MINUS5_Motif011_bcov_4helix_09286_0001_0001_0002__35__V
17578.349299705482 155367.06028732413 False False NaN NaN 40.0 3000.0 False False Tie2_ssm MINUS5_Motif011_bcov_4helix_09286_0001_0001_0002__35__Y
8586.95481738584 149304.69111619508 False False NaN NaN 40.0 3000.0 False False Tie2_ssm MINUS5_Motif011_bcov_4helix_09286_0001_0001_0002__36__A
10271.264328651518 112999.10077088473 False False NaN NaN 40.0 3000.0 False False Tie2_ssm MINUS5_Motif011_bcov_4helix_09286_0001_0001_0002__36__C
8672.824365559689 149304.69111619508 False False NaN NaN 40.0 3000.0 False False Tie2_ssm MINUS5_Motif011_bcov_4helix_09286_0001_0001_0002__36__E
12784.80560956645 63450.537884220685 False False NaN NaN 40.0 3000.0 False False Tie2_ssm MINUS5_Motif011_bcov_4helix_09286_0001_0001_0002__36__D
23226.114142683033 160074.8375810904 False False NaN NaN 40.0 3000.0 False False Tie2_ssm MINUS5_Motif011_bcov_4helix_09286_0001_0001_0002__36__G
9485.340281190727 147826.42684771807 False False NaN NaN 40.0 3000.0 False False Tie2_ssm MINUS5_Motif011_bcov_4helix_09286_0001_0001_0002__36__F
8672.824365559689 150797.73802735715 False False NaN NaN 40.0 3000.0 False False Tie2_ssm MINUS5_Motif011_bcov_4helix_09286_0001_0001_0002__36__I
14695.804369452346 142058.29059578382 False False NaN NaN 40.0 3000.0 False False Tie2_ssm MINUS5_Motif011_bcov_4helix_09286_0001_0001_0002__36__H
50471.20934847202 619483.7294943411 False False NaN NaN 40.0 3000.0 False False Tie2_ssm MINUS5_Motif011_bcov_4helix_09286_0001_0001_0002__36__K
12658.223375808358 155367.06028732413 False False NaN NaN 40.0 3000.0 False False Tie2_ssm MINUS5_Motif011_bcov_4helix_09286_0001_0001_0002__36__M
8847.148135307452 147826.42684771807 False False NaN NaN 40.0 3000.0 False False Tie2_ssm MINUS5_Motif011_bcov_4helix_09286_0001_0001_0002__36__L
14550.301355893402 147826.42684771807 False False NaN NaN 40.0 3000.0 False False Tie2_ssm MINUS5_Motif011_bcov_4helix_09286_0001_0001_0002__36__N
11122.307453558798 155367.06028732413 False False NaN NaN 40.0 3000.0 False False Tie2_ssm MINUS5_Motif011_bcov_4helix_09286_0001_0001_0002__36__Q
9969.187964149813 146362.79885912672 False False NaN NaN 40.0 3000.0 False False Tie2_ssm MINUS5_Motif011_bcov_4helix_09286_0001_0001_0002__36__S
27781.8578017807 213620.49129283542 False False NaN NaN 40.0 3000.0 False False Tie2_ssm MINUS5_Motif011_bcov_4helix_09286_0001_0001_0002__36__R
14122.379145408378 147826.42684771807 False False NaN NaN 40.0 3000.0 False False Tie2_ssm MINUS5_Motif011_bcov_4helix_09286_0001_0001_0002__36__T
5942.21481504252 85521.73866453621 False False NaN NaN 40.0 3000.0 False False Tie2_ssm MINUS5_Motif011_bcov_4helix_09286_0001_0001_0002__36__W
12912.653665662125 149304.69111619508 False False NaN NaN 40.0 3000.0 False False Tie2_ssm MINUS5_Motif011_bcov_4helix_09286_0001_0001_0002__36__V
8417.757883919056 123585.45233969252 False False NaN NaN 40.0 3000.0 False False Tie2_ssm MINUS5_Motif011_bcov_4helix_09286_0001_0001_0002__36__Y
8935.619616660517 128603.51728234804 False False NaN NaN 40.0 3000.0 False False Tie2_ssm MINUS5_Motif011_bcov_4helix_09286_0001_0001_0002__37__A
20818.116971862557 155367.06028732413 False False NaN NaN 40.0 3000.0 False False Tie2_ssm MINUS5_Motif011_bcov_4helix_09286_0001_0001_0002__37__C
5597.8351533677605 189577.33949858812 False False NaN NaN 40.0 3000.0 False False Tie2_ssm MINUS5_Motif011_bcov_4helix_09286_0001_0001_0002__37__E
10271.264328651518 147826.42684771807 False False NaN NaN 40.0 3000.0 False False Tie2_ssm MINUS5_Motif011_bcov_4helix_09286_0001_0001_0002__37__D
7545.036039679152 133825.33578411557 False False NaN NaN 40.0 3000.0 False False Tie2_ssm MINUS5_Motif011_bcov_4helix_09286_0001_0001_0002__37__G
9969.187964149813 110772.5720722327 False False NaN NaN 40.0 3000.0 False False Tie2_ssm MINUS5_Motif011_bcov_4helix_09286_0001_0001_0002__37__F
9298.441604931604 124821.30686308953 False False NaN NaN 40.0 3000.0 False False Tie2_ssm MINUS5_Motif011_bcov_4helix_09286_0001_0001_0002__37__I
6967.714195668086 168240.26306585115 False False NaN NaN 40.0 3000.0 False False Tie2_ssm MINUS5_Motif011_bcov_4helix_09286_0001_0001_0002__37__H
8672.824365559689 164925.26523463507 False False NaN NaN 40.0 3000.0 False False Tie2_ssm MINUS5_Motif011_bcov_4helix_09286_0001_0001_0002__37__K
7396.369022330303 161675.5859569011 False False NaN NaN 40.0 3000.0 False False Tie2_ssm MINUS5_Motif011_bcov_4helix_09286_0001_0001_0002__37__M
15445.438086597907 149304.69111619508 False False NaN NaN 40.0 3000.0 False False Tie2_ssm MINUS5_Motif011_bcov_4helix_09286_0001_0001_0002__37__L
11122.307453558798 144913.66223675903 False False NaN NaN 40.0 3000.0 False False Tie2_ssm MINUS5_Motif011_bcov_4helix_09286_0001_0001_0002__37__N
13707.042063832196 144913.66223675903 False False NaN NaN 40.0 3000.0 False False Tie2_ssm MINUS5_Motif011_bcov_4helix_09286_0001_0001_0002__37__Q
9870.48313282159 146362.79885912672 False False NaN NaN 40.0 3000.0 False False Tie2_ssm MINUS5_Motif011_bcov_4helix_09286_0001_0001_0002__37__P
7107.765251001011 175071.49238977945 False False NaN NaN 40.0 3000.0 False False Tie2_ssm MINUS5_Motif011_bcov_4helix_09286_0001_0001_0002__37__S
7323.137645871595 166574.51788698122 False False NaN NaN 40.0 3000.0 False False Tie2_ssm MINUS5_Motif011_bcov_4helix_09286_0001_0001_0002__37__T
6762.794751891034 166574.51788698122 False False NaN NaN 40.0 3000.0 False False Tie2_ssm MINUS5_Motif011_bcov_4helix_09286_0001_0001_0002__37__W
14263.602936862473 149304.69111619508 False False NaN NaN 40.0 3000.0 False False Tie2_ssm MINUS5_Motif011_bcov_4helix_09286_0001_0001_0002__37__V
7929.90870606949 150797.73802735715 False False NaN NaN 40.0 3000.0 False False Tie2_ssm MINUS5_Motif011_bcov_4helix_09286_0001_0001_0002__37__Y
12285.946898826998 155367.06028732413 False False NaN NaN 40.0 3000.0 False False Tie2_ssm MINUS5_Motif011_bcov_4helix_09286_0001_0001_0002__38__A
6762.794751891034 161675.5859569011 False False NaN NaN 40.0 3000.0 False False Tie2_ssm MINUS5_Motif011_bcov_4helix_09286_0001_0001_0002__38__C
9115.225570955388 158489.9381990993 False False NaN NaN 40.0 3000.0 False False Tie2_ssm MINUS5_Motif011_bcov_4helix_09286_0001_0001_0002__38__E
11573.917736626165 146362.79885912672 False False NaN NaN 40.0 3000.0 False False Tie2_ssm MINUS5_Motif011_bcov_4helix_09286_0001_0001_0002__38__D
5653.813504901432 77421.71435566718 False False NaN NaN 40.0 3000.0 False False Tie2_ssm MINUS5_Motif011_bcov_4helix_09286_0001_0001_0002__38__G
12532.894431493438 147826.42684771807 False False NaN NaN 40.0 3000.0 False False Tie2_ssm MINUS5_Motif011_bcov_4helix_09286_0001_0001_0002__38__F
8759.552609215292 149304.69111619508 False False NaN NaN 40.0 3000.0 False False Tie2_ssm MINUS5_Motif011_bcov_4helix_09286_0001_0001_0002__38__I
9024.975812827128 137880.37728371008 False False NaN NaN 40.0 3000.0 False False Tie2_ssm MINUS5_Motif011_bcov_4helix_09286_0001_0001_0002__38__H
16892.44816547023 152305.71540763055 False False NaN NaN 40.0 3000.0 False False Tie2_ssm MINUS5_Motif011_bcov_4helix_09286_0001_0001_0002__38__K
6563.901958642215 89884.2068384533 False False NaN NaN 40.0 3000.0 False False Tie2_ssm MINUS5_Motif011_bcov_4helix_09286_0001_0001_0002__38__M
12784.80560956645 150797.73802735715 False False NaN NaN 40.0 3000.0 False False Tie2_ssm MINUS5_Motif011_bcov_4helix_09286_0001_0001_0002__38__N
8089.299871061484 136515.22503337648 False False NaN NaN 40.0 3000.0 False False Tie2_ssm MINUS5_Motif011_bcov_4helix_09286_0001_0001_0002__38__Q
169922.66569650947 inf False False NaN NaN 40.0 3000.0 False False Tie2_ssm MINUS5_Motif011_bcov_4helix_09286_0001_0001_0002__38__P
9298.441604931604 155367.06028732413 False False NaN NaN 40.0 3000.0 False False Tie2_ssm MINUS5_Motif011_bcov_4helix_09286_0001_0001_0002__38__S
13844.112484470526 152305.71540763055 False False NaN NaN 40.0 3000.0 False False Tie2_ssm MINUS5_Motif011_bcov_4helix_09286_0001_0001_0002__38__R
13436.959184229194 128603.51728234804 False False NaN NaN 40.0 3000.0 False False Tie2_ssm MINUS5_Motif011_bcov_4helix_09286_0001_0001_0002__38__T
14695.804369452346 158489.9381990993 False False NaN NaN 40.0 3000.0 False False Tie2_ssm MINUS5_Motif011_bcov_4helix_09286_0001_0001_0002__38__W
6629.540978228629 147826.42684771807 False False NaN NaN 40.0 3000.0 False False Tie2_ssm MINUS5_Motif011_bcov_4helix_09286_0001_0001_0002__38__V
8847.148135307452 152305.71540763055 False False NaN NaN 40.0 3000.0 False False Tie2_ssm MINUS5_Motif011_bcov_4helix_09286_0001_0001_0002__38__Y
14406.238966231082 155367.06028732413 False False NaN NaN 40.0 3000.0 False False Tie2_ssm MINUS5_Motif011_bcov_4helix_09286_0001_0001_0002__39__A
11459.324491709087 62200.31162064562 False False NaN NaN 40.0 3000.0 False False Tie2_ssm MINUS5_Motif011_bcov_4helix_09286_0001_0001_0002__39__C
11012.18559758296 142058.29059578382 False False NaN NaN 40.0 3000.0 False False Tie2_ssm MINUS5_Motif011_bcov_4helix_09286_0001_0001_0002__39__E
11012.18559758296 152305.71540763055 False False NaN NaN 40.0 3000.0 False False Tie2_ssm MINUS5_Motif011_bcov_4helix_09286_0001_0001_0002__39__D
9675.995620842656 146362.79885912672 False False NaN NaN 40.0 3000.0 False False Tie2_ssm MINUS5_Motif011_bcov_4helix_09286_0001_0001_0002__39__G
8672.824365559689 152305.71540763055 False False NaN NaN 40.0 3000.0 False False Tie2_ssm MINUS5_Motif011_bcov_4helix_09286_0001_0001_0002__39__I
14263.602936862473 150797.73802735715 False False NaN NaN 40.0 3000.0 False False Tie2_ssm MINUS5_Motif011_bcov_4helix_09286_0001_0001_0002__39__H
10582.49390907399 143478.87350174176 False False NaN NaN 40.0 3000.0 False False Tie2_ssm MINUS5_Motif011_bcov_4helix_09286_0001_0001_0002__39__K
9115.225570955388 149304.69111619508 False False NaN NaN 40.0 3000.0 False False Tie2_ssm MINUS5_Motif011_bcov_4helix_09286_0001_0001_0002__39__M
8501.935462758252 150797.73802735715 False False NaN NaN 40.0 3000.0 False False Tie2_ssm MINUS5_Motif011_bcov_4helix_09286_0001_0001_0002__39__L
20407.917823608008 150797.73802735715 False False NaN NaN 40.0 3000.0 False False Tie2_ssm MINUS5_Motif011_bcov_4helix_09286_0001_0001_0002__39__N
10373.97697193804 144913.66223675903 False False NaN NaN 40.0 3000.0 False False Tie2_ssm MINUS5_Motif011_bcov_4helix_09286_0001_0001_0002__39__Q
49971.49440442771 276693.29035348486 False False NaN NaN 40.0 3000.0 False False Tie2_ssm MINUS5_Motif011_bcov_4helix_09286_0001_0001_0002__39__P
5710.35163995045 114129.09177859346 False False NaN NaN 40.0 3000.0 False False Tie2_ssm MINUS5_Motif011_bcov_4helix_09286_0001_0001_0002__39__S
8759.552609215292 164925.26523463507 False False NaN NaN 40.0 3000.0 False False Tie2_ssm MINUS5_Motif011_bcov_4helix_09286_0001_0001_0002__39__R
8089.299871061484 155367.06028732413 False False NaN NaN 40.0 3000.0 False False Tie2_ssm MINUS5_Motif011_bcov_4helix_09286_0001_0001_0002__39__T
6830.422699409936 171621.8923534747 False False NaN NaN 40.0 3000.0 False False Tie2_ssm MINUS5_Motif011_bcov_4helix_09286_0001_0001_0002__39__W
7773.658176717458 156920.7308901972 False False NaN NaN 40.0 3000.0 False False Tie2_ssm MINUS5_Motif011_bcov_4helix_09286_0001_0001_0002__39__V
12408.806367815276 150797.73802735715 False False NaN NaN 40.0 3000.0 False False Tie2_ssm MINUS5_Motif011_bcov_4helix_09286_0001_0001_0002__39__Y
95413.89677980644 inf False False NaN NaN 40.0 3000.0 False False Tie2_ssm MINUS5_Motif011_bcov_4helix_09286_0001_0001_0002__40__A
299619.18486156844 inf False False NaN NaN 40.0 3000.0 False False Tie2_ssm MINUS5_Motif011_bcov_4helix_09286_0001_0001_0002__40__C
56872.221994889 inf False False NaN NaN 40.0 3000.0 False False Tie2_ssm MINUS5_Motif011_bcov_4helix_09286_0001_0001_0002__40__E
110772.5720722327 inf False False NaN NaN 40.0 3000.0 False False Tie2_ssm MINUS5_Motif011_bcov_4helix_09286_0001_0001_0002__40__G
117587.31738857664 1692344.040224299 False False NaN NaN 40.0 3000.0 False False Tie2_ssm MINUS5_Motif011_bcov_4helix_09286_0001_0001_0002__40__F
233633.58527057164 inf False False NaN NaN 40.0 3000.0 False False Tie2_ssm MINUS5_Motif011_bcov_4helix_09286_0001_0001_0002__40__I
140651.77286711286 inf False False NaN NaN 40.0 3000.0 False False Tie2_ssm MINUS5_Motif011_bcov_4helix_09286_0001_0001_0002__40__H
110772.5720722327 inf False False NaN NaN 40.0 3000.0 False False Tie2_ssm MINUS5_Motif011_bcov_4helix_09286_0001_0001_0002__40__K
102296.61181991981 inf False False NaN NaN 40.0 3000.0 False False Tie2_ssm MINUS5_Motif011_bcov_4helix_09286_0001_0001_0002__40__M
180376.3336806822 inf False False NaN NaN 40.0 3000.0 False False Tie2_ssm MINUS5_Motif011_bcov_4helix_09286_0001_0001_0002__40__L
44347.16399455137 inf False False NaN NaN 40.0 3000.0 False False Tie2_ssm MINUS5_Motif011_bcov_4helix_09286_0001_0001_0002__40__N
115270.38269637947 inf False False NaN NaN 40.0 3000.0 False False Tie2_ssm MINUS5_Motif011_bcov_4helix_09286_0001_0001_0002__40__Q
139259.18105654727 inf False False NaN NaN 40.0 3000.0 False False Tie2_ssm MINUS5_Motif011_bcov_4helix_09286_0001_0001_0002__40__P
117587.31738857664 inf False False NaN NaN 40.0 3000.0 False False Tie2_ssm MINUS5_Motif011_bcov_4helix_09286_0001_0001_0002__40__S
180376.3336806822 inf False False NaN NaN 40.0 3000.0 False False Tie2_ssm MINUS5_Motif011_bcov_4helix_09286_0001_0001_0002__40__R
121150.33069276794 inf False False NaN NaN 40.0 3000.0 False False Tie2_ssm MINUS5_Motif011_bcov_4helix_09286_0001_0001_0002__40__T
314902.7744922782 inf False False NaN NaN 40.0 3000.0 False False Tie2_ssm MINUS5_Motif011_bcov_4helix_09286_0001_0001_0002__40__W
164925.26523463507 inf False False NaN NaN 40.0 3000.0 False False Tie2_ssm MINUS5_Motif011_bcov_4helix_09286_0001_0001_0002__40__V
117587.31738857664 inf False False NaN NaN 40.0 3000.0 False False Tie2_ssm MINUS5_Motif011_bcov_4helix_09286_0001_0001_0002__40__Y
20611.9970018441 169922.66569650947 False False NaN NaN 40.0 3000.0 False False Tie2_ssm MINUS5_Motif011_bcov_4helix_09286_0001_0001_0002__41__A
14122.379145408378 116423.08652334334 False False NaN NaN 40.0 3000.0 False False Tie2_ssm MINUS5_Motif011_bcov_4helix_09286_0001_0001_0002__41__C
7037.391337624759 103319.57793811889 False False NaN NaN 40.0 3000.0 False False Tie2_ssm MINUS5_Motif011_bcov_4helix_09286_0001_0001_0002__41__E
126069.51993172051 inf False False NaN NaN 40.0 3000.0 False False Tie2_ssm MINUS5_Motif011_bcov_4helix_09286_0001_0001_0002__41__D
10903.154057012845 137880.37728371008 False False NaN NaN 40.0 3000.0 False False Tie2_ssm MINUS5_Motif011_bcov_4helix_09286_0001_0001_0002__41__G
11573.917736626165 59773.276888146596 False False NaN NaN 40.0 3000.0 False False Tie2_ssm MINUS5_Motif011_bcov_4helix_09286_0001_0001_0002__41__F
8170.192869772104 155367.06028732413 False False NaN NaN 40.0 3000.0 False False Tie2_ssm MINUS5_Motif011_bcov_4helix_09286_0001_0001_0002__41__I
12043.865208143323 144913.66223675903 False False NaN NaN 40.0 3000.0 False False Tie2_ssm MINUS5_Motif011_bcov_4helix_09286_0001_0001_0002__41__H
8672.824365559689 153828.77256170695 False False NaN NaN 40.0 3000.0 False False Tie2_ssm MINUS5_Motif011_bcov_4helix_09286_0001_0001_0002__41__K
8089.299871061484 158489.9381990993 False False NaN NaN 40.0 3000.0 False False Tie2_ssm MINUS5_Motif011_bcov_4helix_09286_0001_0001_0002__41__M
9024.975812827128 147826.42684771807 False False NaN NaN 40.0 3000.0 False False Tie2_ssm MINUS5_Motif011_bcov_4helix_09286_0001_0001_0002__41__L
12532.894431493438 155367.06028732413 False False NaN NaN 40.0 3000.0 False False Tie2_ssm MINUS5_Motif011_bcov_4helix_09286_0001_0001_0002__41__N
10688.31884816472 146362.79885912672 False False NaN NaN 40.0 3000.0 False False Tie2_ssm MINUS5_Motif011_bcov_4helix_09286_0001_0001_0002__41__Q
101283.77407912845 inf False False NaN NaN 40.0 3000.0 False False Tie2_ssm MINUS5_Motif011_bcov_4helix_09286_0001_0001_0002__41__P
23692.959036950997 168240.26306585115 False False NaN NaN 40.0 3000.0 False False Tie2_ssm MINUS5_Motif011_bcov_4helix_09286_0001_0001_0002__41__S
6434.567158751315 39355.856329671355 False False NaN NaN 40.0 3000.0 False False Tie2_ssm MINUS5_Motif011_bcov_4helix_09286_0001_0001_0002__41__R
11012.18559758296 152305.71540763055 False False NaN NaN 40.0 3000.0 False False Tie2_ssm MINUS5_Motif011_bcov_4helix_09286_0001_0001_0002__41__T
2707.4460971081953 9969.187964149813 False False NaN NaN 40.0 3000.0 False False Tie2_ssm MINUS5_Motif011_bcov_4helix_09286_0001_0001_0002__41__W
6762.794751891034 13436.959184229194 False False NaN NaN 40.0 3000.0 False False Tie2_ssm MINUS5_Motif011_bcov_4helix_09286_0001_0001_0002__41__Y
16072.584809120495 149304.69111619508 False False NaN NaN 40.0 3000.0 False False Tie2_ssm MINUS5_Motif011_bcov_4helix_09286_0001_0001_0002__42__A
14842.762413146853 152305.71540763055 False False NaN NaN 40.0 3000.0 False False Tie2_ssm MINUS5_Motif011_bcov_4helix_09286_0001_0001_0002__42__C
22319.839169832772 163292.34181647023 False False NaN NaN 40.0 3000.0 False False Tie2_ssm MINUS5_Motif011_bcov_4helix_09286_0001_0001_0002__42__E
95413.89677980644 inf False False NaN NaN 40.0 3000.0 False False Tie2_ssm MINUS5_Motif011_bcov_4helix_09286_0001_0001_0002__42__D
12164.303860224763 143478.87350174176 False False NaN NaN 40.0 3000.0 False False Tie2_ssm MINUS5_Motif011_bcov_4helix_09286_0001_0001_0002__42__G
47546.16228424562 399842.9636916777 False False NaN NaN 40.0 3000.0 False False Tie2_ssm MINUS5_Motif011_bcov_4helix_09286_0001_0001_0002__42__F
7696.6912640767005 161675.5859569011 False False NaN NaN 40.0 3000.0 False False Tie2_ssm MINUS5_Motif011_bcov_4helix_09286_0001_0001_0002__42__I
88994.26419648851 inf False False NaN NaN 40.0 3000.0 False False Tie2_ssm MINUS5_Motif011_bcov_4helix_09286_0001_0001_0002__42__H
80565.34641958177 inf False False NaN NaN 40.0 3000.0 False False Tie2_ssm MINUS5_Motif011_bcov_4helix_09286_0001_0001_0002__42__K
19807.723979310904 153828.77256170695 False False NaN NaN 40.0 3000.0 False False Tie2_ssm MINUS5_Motif011_bcov_4helix_09286_0001_0001_0002__42__M
15599.89246746387 149304.69111619508 False False NaN NaN 40.0 3000.0 False False Tie2_ssm MINUS5_Motif011_bcov_4helix_09286_0001_0001_0002__42__L
11233.530528094394 156920.7308901972 False False NaN NaN 40.0 3000.0 False False Tie2_ssm MINUS5_Motif011_bcov_4helix_09286_0001_0001_0002__42__N
12784.80560956645 156920.7308901972 False False NaN NaN 40.0 3000.0 False False Tie2_ssm MINUS5_Motif011_bcov_4helix_09286_0001_0001_0002__42__Q
155367.06028732413 inf False False NaN NaN 40.0 3000.0 False False Tie2_ssm MINUS5_Motif011_bcov_4helix_09286_0001_0001_0002__42__P
9391.42602098091 156920.7308901972 False False NaN NaN 40.0 3000.0 False False Tie2_ssm MINUS5_Motif011_bcov_4helix_09286_0001_0001_0002__42__S
30384.608725618637 512771.4096207221 False False NaN NaN 40.0 3000.0 False False Tie2_ssm MINUS5_Motif011_bcov_4helix_09286_0001_0001_0002__42__R
8009.2077931301765 166574.51788698122 False False NaN NaN 40.0 3000.0 False False Tie2_ssm MINUS5_Motif011_bcov_4helix_09286_0001_0001_0002__42__T
29199.011760120608 182180.09701748917 False False NaN NaN 40.0 3000.0 False False Tie2_ssm MINUS5_Motif011_bcov_4helix_09286_0001_0001_0002__42__W
32253.874430371172 207337.94424428916 False False NaN NaN 40.0 3000.0 False False Tie2_ssm MINUS5_Motif011_bcov_4helix_09286_0001_0001_0002__42__Y
10271.264328651518 144913.66223675903 False False NaN NaN 40.0 3000.0 False False Tie2_ssm MINUS5_Motif011_bcov_4helix_09286_0001_0001_0002__43__A
6183.49256481465 29199.011760120608 False False NaN NaN 40.0 3000.0 False False Tie2_ssm MINUS5_Motif011_bcov_4helix_09286_0001_0001_0002__43__C
17754.13279270255 156920.7308901972 False False NaN NaN 40.0 3000.0 False False Tie2_ssm MINUS5_Motif011_bcov_4helix_09286_0001_0001_0002__43__E
7396.369022330303 163292.34181647023 False False NaN NaN 40.0 3000.0 False False Tie2_ssm MINUS5_Motif011_bcov_4helix_09286_0001_0001_0002__43__D
6307.780765367422 118763.19056246249 False False NaN NaN 40.0 3000.0 False False Tie2_ssm MINUS5_Motif011_bcov_4helix_09286_0001_0001_0002__43__G
7470.332712553611 104352.77371750015 False False NaN NaN 40.0 3000.0 False False Tie2_ssm MINUS5_Motif011_bcov_4helix_09286_0001_0001_0002__43__F
131188.4479797232 inf False False NaN NaN 40.0 3000.0 False False Tie2_ssm MINUS5_Motif011_bcov_4helix_09286_0001_0001_0002__43__I
6898.726926404041 156920.7308901972 False False NaN NaN 40.0 3000.0 False False Tie2_ssm MINUS5_Motif011_bcov_4helix_09286_0001_0001_0002__43__H
72934.75711396844 inf False False NaN NaN 40.0 3000.0 False False Tie2_ssm MINUS5_Motif011_bcov_4helix_09286_0001_0001_0002__43__K
23458.37528410988 161675.5859569011 False False NaN NaN 40.0 3000.0 False False Tie2_ssm MINUS5_Motif011_bcov_4helix_09286_0001_0001_0002__43__M
54653.087484151576 inf False False NaN NaN 40.0 3000.0 False False Tie2_ssm MINUS5_Motif011_bcov_4helix_09286_0001_0001_0002__43__L
9115.225570955388 150797.73802735715 False False NaN NaN 40.0 3000.0 False False Tie2_ssm MINUS5_Motif011_bcov_4helix_09286_0001_0001_0002__43__N
6370.8585730211 100280.96443478057 False False NaN NaN 40.0 3000.0 False False Tie2_ssm MINUS5_Motif011_bcov_4helix_09286_0001_0001_0002__43__P
8334.41374645452 158489.9381990993 False False NaN NaN 40.0 3000.0 False False Tie2_ssm MINUS5_Motif011_bcov_4helix_09286_0001_0001_0002__43__S
173338.11127700956 inf False False NaN NaN 40.0 3000.0 False False Tie2_ssm MINUS5_Motif011_bcov_4helix_09286_0001_0001_0002__43__R
15913.450306059915 144913.66223675903 False False NaN NaN 40.0 3000.0 False False Tie2_ssm MINUS5_Motif011_bcov_4helix_09286_0001_0001_0002__43__T
2475.5257885689466 3991.1072323063054 False False NaN NaN 40.0 3000.0 True False Tie2_ssm MINUS5_Motif011_bcov_4helix_09286_0001_0001_0002__43__W
27234.445448270428 160074.8375810904 False False NaN NaN 40.0 3000.0 False False Tie2_ssm MINUS5_Motif011_bcov_4helix_09286_0001_0001_0002__43__V
735.2920212866636 2845.5530581647336 False False NaN NaN 40.0 3000.0 True False Tie2_ssm MINUS5_Motif011_bcov_4helix_09286_0001_0001_0002__43__Y
8417.757883919056 106450.26446922186 False False NaN NaN 40.0 3000.0 False False Tie2_ssm MINUS5_Motif011_bcov_4helix_09286_0001_0001_0002__44__A
7323.137645871595 111880.2977929551 False False NaN NaN 40.0 3000.0 False False Tie2_ssm MINUS5_Motif011_bcov_4helix_09286_0001_0001_0002__44__C
122361.8339996957 inf False False NaN NaN 40.0 3000.0 False False Tie2_ssm MINUS5_Motif011_bcov_4helix_09286_0001_0001_0002__44__E
109675.81393290378 inf False False NaN NaN 40.0 3000.0 False False Tie2_ssm MINUS5_Motif011_bcov_4helix_09286_0001_0001_0002__44__D
5767.455156349958 182180.09701748917 False False NaN NaN 40.0 3000.0 False False Tie2_ssm MINUS5_Motif011_bcov_4helix_09286_0001_0001_0002__44__G
8170.192869772104 79767.66972235827 False False NaN NaN 40.0 3000.0 False False Tie2_ssm MINUS5_Motif011_bcov_4helix_09286_0001_0001_0002__44__F
15292.51295702762 149304.69111619508 False False NaN NaN 40.0 3000.0 False False Tie2_ssm MINUS5_Motif011_bcov_4helix_09286_0001_0001_0002__44__H
137880.37728371008 inf False False NaN NaN 40.0 3000.0 False False Tie2_ssm MINUS5_Motif011_bcov_4helix_09286_0001_0001_0002__44__K
3951.591319115151 18110.99086183586 False False NaN NaN 40.0 3000.0 False False Tie2_ssm MINUS5_Motif011_bcov_4helix_09286_0001_0001_0002__44__M
8847.148135307452 86376.95605118164 False False NaN NaN 40.0 3000.0 False False Tie2_ssm MINUS5_Motif011_bcov_4helix_09286_0001_0001_0002__44__L
63450.537884220685 inf False False NaN NaN 40.0 3000.0 False False Tie2_ssm MINUS5_Motif011_bcov_4helix_09286_0001_0001_0002__44__N
13844.112484470526 147826.42684771807 False False NaN NaN 40.0 3000.0 False False Tie2_ssm MINUS5_Motif011_bcov_4helix_09286_0001_0001_0002__44__Q
84674.98877676862 inf False False NaN NaN 40.0 3000.0 False False Tie2_ssm MINUS5_Motif011_bcov_4helix_09286_0001_0001_0002__44__P
8847.148135307452 146362.79885912672 False False NaN NaN 40.0 3000.0 False False Tie2_ssm MINUS5_Motif011_bcov_4helix_09286_0001_0001_0002__44__S
24654.988182616922 178590.42938681395 False False NaN NaN 40.0 3000.0 False False Tie2_ssm MINUS5_Motif011_bcov_4helix_09286_0001_0001_0002__44__R
12658.223375808358 139259.18105654727 False False NaN NaN 40.0 3000.0 False False Tie2_ssm MINUS5_Motif011_bcov_4helix_09286_0001_0001_0002__44__T
6122.269866153114 21663.416001569218 False False NaN NaN 40.0 3000.0 False False Tie2_ssm MINUS5_Motif011_bcov_4helix_09286_0001_0001_0002__44__W
12784.80560956645 146362.79885912672 False False NaN NaN 40.0 3000.0 False False Tie2_ssm MINUS5_Motif011_bcov_4helix_09286_0001_0001_0002__44__V
10688.31884816472 147826.42684771807 False False NaN NaN 40.0 3000.0 False False Tie2_ssm MINUS5_Motif011_bcov_4helix_09286_0001_0001_0002__44__Y
11012.18559758296 127330.21513103758 False False NaN NaN 40.0 3000.0 False False Tie2_ssm MINUS5_Motif011_bcov_4helix_09286_0001_0001_0002__45__A
12285.946898826998 53045.748265945156 False False NaN NaN 40.0 3000.0 False False Tie2_ssm MINUS5_Motif011_bcov_4helix_09286_0001_0001_0002__45__C
185841.91696754063 inf False False NaN NaN 40.0 3000.0 False False Tie2_ssm MINUS5_Motif011_bcov_4helix_09286_0001_0001_0002__45__E
133825.33578411557 inf False False NaN NaN 40.0 3000.0 False False Tie2_ssm MINUS5_Motif011_bcov_4helix_09286_0001_0001_0002__45__D
180376.3336806822 inf False False NaN NaN 40.0 3000.0 False False Tie2_ssm MINUS5_Motif011_bcov_4helix_09286_0001_0001_0002__45__G
5433.203649581781 19034.833413058746 False False NaN NaN 40.0 3000.0 False False Tie2_ssm MINUS5_Motif011_bcov_4helix_09286_0001_0001_0002__45__F
10068.879843791317 140651.77286711286 False False NaN NaN 40.0 3000.0 False False Tie2_ssm MINUS5_Motif011_bcov_4helix_09286_0001_0001_0002__45__I
175071.49238977945 inf False False NaN NaN 40.0 3000.0 False False Tie2_ssm MINUS5_Motif011_bcov_4helix_09286_0001_0001_0002__45__H
93533.86607176402 inf False False NaN NaN 40.0 3000.0 False False Tie2_ssm MINUS5_Motif011_bcov_4helix_09286_0001_0001_0002__45__K
6563.901958642215 64085.04326306282 False False NaN NaN 40.0 3000.0 False False Tie2_ssm MINUS5_Motif011_bcov_4helix_09286_0001_0001_0002__45__M
150797.73802735715 inf False False NaN NaN 40.0 3000.0 False False Tie2_ssm MINUS5_Motif011_bcov_4helix_09286_0001_0001_0002__45__N
155367.06028732413 inf False False NaN NaN 40.0 3000.0 False False Tie2_ssm MINUS5_Motif011_bcov_4helix_09286_0001_0001_0002__45__Q
273953.75282523234 inf False False NaN NaN 40.0 3000.0 False False Tie2_ssm MINUS5_Motif011_bcov_4helix_09286_0001_0001_0002__45__P
7178.842903511014 132500.33245952052 False False NaN NaN 40.0 3000.0 False False Tie2_ssm MINUS5_Motif011_bcov_4helix_09286_0001_0001_0002__45__S
136515.22503337648 inf False False NaN NaN 40.0 3000.0 False False Tie2_ssm MINUS5_Motif011_bcov_4helix_09286_0001_0001_0002__45__R
8935.619616660517 153828.77256170695 False False NaN NaN 40.0 3000.0 False False Tie2_ssm MINUS5_Motif011_bcov_4helix_09286_0001_0001_0002__45__T
9391.42602098091 116423.08652334334 False False NaN NaN 40.0 3000.0 False False Tie2_ssm MINUS5_Motif011_bcov_4helix_09286_0001_0001_0002__45__W
10068.879843791317 147826.42684771807 False False NaN NaN 40.0 3000.0 False False Tie2_ssm MINUS5_Motif011_bcov_4helix_09286_0001_0001_0002__45__V
6967.714195668086 149304.69111619508 False False NaN NaN 40.0 3000.0 False False Tie2_ssm MINUS5_Motif011_bcov_4helix_09286_0001_0001_0002__45__Y
5710.35163995045 39749.41489296802 False False NaN NaN 40.0 3000.0 False False Tie2_ssm MINUS5_Motif011_bcov_4helix_09286_0001_0001_0002__46__A
5710.35163995045 72934.75711396844 False False NaN NaN 40.0 3000.0 False False Tie2_ssm MINUS5_Motif011_bcov_4helix_09286_0001_0001_0002__46__C
129889.55245517138 inf False False NaN NaN 40.0 3000.0 False False Tie2_ssm MINUS5_Motif011_bcov_4helix_09286_0001_0001_0002__46__E
98305.03326613137 inf False False NaN NaN 40.0 3000.0 False False Tie2_ssm MINUS5_Motif011_bcov_4helix_09286_0001_0001_0002__46__D
6830.422699409936 14263.602936862473 False False NaN NaN 40.0 3000.0 False False Tie2_ssm MINUS5_Motif011_bcov_4helix_09286_0001_0001_0002__46__G
6183.49256481465 129889.55245517138 False False NaN NaN 40.0 3000.0 False False Tie2_ssm MINUS5_Motif011_bcov_4helix_09286_0001_0001_0002__46__F
8847.148135307452 152305.71540763055 False False NaN NaN 40.0 3000.0 False False Tie2_ssm MINUS5_Motif011_bcov_4helix_09286_0001_0001_0002__46__I
17404.306237332148 153828.77256170695 False False NaN NaN 40.0 3000.0 False False Tie2_ssm MINUS5_Motif011_bcov_4helix_09286_0001_0001_0002__46__H
10373.97697193804 140651.77286711286 False False NaN NaN 40.0 3000.0 False False Tie2_ssm MINUS5_Motif011_bcov_4helix_09286_0001_0001_0002__46__K
27781.8578017807 169922.66569650947 False False NaN NaN 40.0 3000.0 False False Tie2_ssm MINUS5_Motif011_bcov_4helix_09286_0001_0001_0002__46__M
17754.13279270255 146362.79885912672 False False NaN NaN 40.0 3000.0 False False Tie2_ssm MINUS5_Motif011_bcov_4helix_09286_0001_0001_0002__46__L
7037.391337624759 166574.51788698122 False False NaN NaN 40.0 3000.0 False False Tie2_ssm MINUS5_Motif011_bcov_4helix_09286_0001_0001_0002__46__Q
110772.5720722327 inf False False NaN NaN 40.0 3000.0 False False Tie2_ssm MINUS5_Motif011_bcov_4helix_09286_0001_0001_0002__46__P
5710.35163995045 56309.13068800887 False False NaN NaN 40.0 3000.0 False False Tie2_ssm MINUS5_Motif011_bcov_4helix_09286_0001_0001_0002__46__S
153828.77256170695 inf False False NaN NaN 40.0 3000.0 False False Tie2_ssm MINUS5_Motif011_bcov_4helix_09286_0001_0001_0002__46__R
5653.813504901432 32576.413174674908 False False NaN NaN 40.0 3000.0 False False Tie2_ssm MINUS5_Motif011_bcov_4helix_09286_0001_0001_0002__46__T
95413.89677980644 inf False False NaN NaN 40.0 3000.0 False False Tie2_ssm MINUS5_Motif011_bcov_4helix_09286_0001_0001_0002__46__W
6245.327490462801 66026.8841589769 False False NaN NaN 40.0 3000.0 False False Tie2_ssm MINUS5_Motif011_bcov_4helix_09286_0001_0001_0002__46__V
7696.6912640767005 147826.42684771807 False False NaN NaN 40.0 3000.0 False False Tie2_ssm MINUS5_Motif011_bcov_4helix_09286_0001_0001_0002__46__Y
73664.10468510818 inf False False NaN NaN 40.0 3000.0 False False Tie2_ssm MINUS5_Motif011_bcov_4helix_09286_0001_0001_0002__47__A
203252.56763482917 inf False False NaN NaN 40.0 3000.0 False False Tie2_ssm MINUS5_Motif011_bcov_4helix_09286_0001_0001_0002__47__C
110772.5720722327 inf False False NaN NaN 40.0 3000.0 False False Tie2_ssm MINUS5_Motif011_bcov_4helix_09286_0001_0001_0002__47__E
176822.20731367738 inf False False NaN NaN 40.0 3000.0 False False Tie2_ssm MINUS5_Motif011_bcov_4helix_09286_0001_0001_0002__47__D
226762.4560886304 inf False False NaN NaN 40.0 3000.0 False False Tie2_ssm MINUS5_Motif011_bcov_4helix_09286_0001_0001_0002__47__G
197274.93968736235 inf False False NaN NaN 40.0 3000.0 False False Tie2_ssm MINUS5_Motif011_bcov_4helix_09286_0001_0001_0002__47__F
12658.223375808358 147826.42684771807 False False NaN NaN 40.0 3000.0 False False Tie2_ssm MINUS5_Motif011_bcov_4helix_09286_0001_0001_0002__47__I
54653.087484151576 inf False False NaN NaN 40.0 3000.0 False False Tie2_ssm MINUS5_Motif011_bcov_4helix_09286_0001_0001_0002__47__H
180376.3336806822 inf False False NaN NaN 40.0 3000.0 False False Tie2_ssm MINUS5_Motif011_bcov_4helix_09286_0001_0001_0002__47__K
17404.306237332148 164925.26523463507 False False NaN NaN 40.0 3000.0 False False Tie2_ssm MINUS5_Motif011_bcov_4helix_09286_0001_0001_0002__47__M
82184.70988261547 inf False False NaN NaN 40.0 3000.0 False False Tie2_ssm MINUS5_Motif011_bcov_4helix_09286_0001_0001_0002__47__N
94469.20473248155 inf False False NaN NaN 40.0 3000.0 False False Tie2_ssm MINUS5_Motif011_bcov_4helix_09286_0001_0001_0002__47__Q
133825.33578411557 inf False False NaN NaN 40.0 3000.0 False False Tie2_ssm MINUS5_Motif011_bcov_4helix_09286_0001_0001_0002__47__P
152305.71540763055 inf False False NaN NaN 40.0 3000.0 False False Tie2_ssm MINUS5_Motif011_bcov_4helix_09286_0001_0001_0002__47__S
147826.42684771807 inf False False NaN NaN 40.0 3000.0 False False Tie2_ssm MINUS5_Motif011_bcov_4helix_09286_0001_0001_0002__47__R
29199.011760120608 229030.08064951646 False False NaN NaN 40.0 3000.0 False False Tie2_ssm MINUS5_Motif011_bcov_4helix_09286_0001_0001_0002__47__T
35628.343326022696 403841.3933285948 False False NaN NaN 40.0 3000.0 False False Tie2_ssm MINUS5_Motif011_bcov_4helix_09286_0001_0001_0002__47__W
163292.34181647023 inf False False NaN NaN 40.0 3000.0 False False Tie2_ssm MINUS5_Motif011_bcov_4helix_09286_0001_0001_0002__47__V
37445.74690406311 238329.62033451046 False False NaN NaN 40.0 3000.0 False False Tie2_ssm MINUS5_Motif011_bcov_4helix_09286_0001_0001_0002__47__Y
13436.959184229194 140651.77286711286 False False NaN NaN 40.0 3000.0 False False Tie2_ssm MINUS5_Motif011_bcov_4helix_09286_0001_0001_0002__48__C
95413.89677980644 inf False False NaN NaN 40.0 3000.0 False False Tie2_ssm MINUS5_Motif011_bcov_4helix_09286_0001_0001_0002__48__E
211505.43692359928 inf False False NaN NaN 40.0 3000.0 False False Tie2_ssm MINUS5_Motif011_bcov_4helix_09286_0001_0001_0002__48__D
12043.865208143323 147826.42684771807 False False NaN NaN 40.0 3000.0 False False Tie2_ssm MINUS5_Motif011_bcov_4helix_09286_0001_0001_0002__48__G
87240.72561169352 inf False False NaN NaN 40.0 3000.0 False False Tie2_ssm MINUS5_Motif011_bcov_4helix_09286_0001_0001_0002__48__F
14122.379145408378 152305.71540763055 False False NaN NaN 40.0 3000.0 False False Tie2_ssm MINUS5_Motif011_bcov_4helix_09286_0001_0001_0002__48__I
168240.26306585115 inf False False NaN NaN 40.0 3000.0 False False Tie2_ssm MINUS5_Motif011_bcov_4helix_09286_0001_0001_0002__48__H
173338.11127700956 inf False False NaN NaN 40.0 3000.0 False False Tie2_ssm MINUS5_Motif011_bcov_4helix_09286_0001_0001_0002__48__K
129889.55245517138 inf False False NaN NaN 40.0 3000.0 False False Tie2_ssm MINUS5_Motif011_bcov_4helix_09286_0001_0001_0002__48__M
19611.607900307845 78977.89081421605 False False NaN NaN 40.0 3000.0 False False Tie2_ssm MINUS5_Motif011_bcov_4helix_09286_0001_0001_0002__48__L
180376.3336806822 inf False False NaN NaN 40.0 3000.0 False False Tie2_ssm MINUS5_Motif011_bcov_4helix_09286_0001_0001_0002__48__N
185841.91696754063 inf False False NaN NaN 40.0 3000.0 False False Tie2_ssm MINUS5_Motif011_bcov_4helix_09286_0001_0001_0002__48__Q
117587.31738857664 inf False False NaN NaN 40.0 3000.0 False False Tie2_ssm MINUS5_Motif011_bcov_4helix_09286_0001_0001_0002__48__P
7396.369022330303 156920.7308901972 False False NaN NaN 40.0 3000.0 False False Tie2_ssm MINUS5_Motif011_bcov_4helix_09286_0001_0001_0002__48__S
144913.66223675903 inf False False NaN NaN 40.0 3000.0 False False Tie2_ssm MINUS5_Motif011_bcov_4helix_09286_0001_0001_0002__48__R
111880.2977929551 inf False False NaN NaN 40.0 3000.0 False False Tie2_ssm MINUS5_Motif011_bcov_4helix_09286_0001_0001_0002__48__T
132500.33245952052 inf False False NaN NaN 40.0 3000.0 False False Tie2_ssm MINUS5_Motif011_bcov_4helix_09286_0001_0001_0002__48__W
19034.833413058746 155367.06028732413 False False NaN NaN 40.0 3000.0 False False Tie2_ssm MINUS5_Motif011_bcov_4helix_09286_0001_0001_0002__48__V
152305.71540763055 inf False False NaN NaN 40.0 3000.0 False False Tie2_ssm MINUS5_Motif011_bcov_4helix_09286_0001_0001_0002__48__Y
136515.22503337648 inf False False NaN NaN 40.0 3000.0 False False Tie2_ssm MINUS5_Motif011_bcov_4helix_09286_0001_0001_0002__49__A
10688.31884816472 150797.73802735715 False False NaN NaN 40.0 3000.0 False False Tie2_ssm MINUS5_Motif011_bcov_4helix_09286_0001_0001_0002__49__C
142058.29059578382 inf False False NaN NaN 40.0 3000.0 False False Tie2_ssm MINUS5_Motif011_bcov_4helix_09286_0001_0001_0002__49__E
122361.8339996957 inf False False NaN NaN 40.0 3000.0 False False Tie2_ssm MINUS5_Motif011_bcov_4helix_09286_0001_0001_0002__49__D
52520.54283756952 376670.1587956656 False False NaN NaN 40.0 3000.0 False False Tie2_ssm MINUS5_Motif011_bcov_4helix_09286_0001_0001_0002__49__G
40953.86191363986 446092.13822765445 False False NaN NaN 40.0 3000.0 False False Tie2_ssm MINUS5_Motif011_bcov_4helix_09286_0001_0001_0002__49__F
9675.995620842656 146362.79885912672 False False NaN NaN 40.0 3000.0 False False Tie2_ssm MINUS5_Motif011_bcov_4helix_09286_0001_0001_0002__49__I
122361.8339996957 inf False False NaN NaN 40.0 3000.0 False False Tie2_ssm MINUS5_Motif011_bcov_4helix_09286_0001_0001_0002__49__H
95413.89677980644 inf False False NaN NaN 40.0 3000.0 False False Tie2_ssm MINUS5_Motif011_bcov_4helix_09286_0001_0001_0002__49__K
78195.9314992239 inf False False NaN NaN 40.0 3000.0 False False Tie2_ssm MINUS5_Motif011_bcov_4helix_09286_0001_0001_0002__49__M
117587.31738857664 inf False False NaN NaN 40.0 3000.0 False False Tie2_ssm MINUS5_Motif011_bcov_4helix_09286_0001_0001_0002__49__L
182180.09701748917 inf False False NaN NaN 40.0 3000.0 False False Tie2_ssm MINUS5_Motif011_bcov_4helix_09286_0001_0001_0002__49__N
103319.57793811889 inf False False NaN NaN 40.0 3000.0 False False Tie2_ssm MINUS5_Motif011_bcov_4helix_09286_0001_0001_0002__49__Q
191473.1128935741 inf False False NaN NaN 40.0 3000.0 False False Tie2_ssm MINUS5_Motif011_bcov_4helix_09286_0001_0001_0002__49__P
222294.33985749446 inf False False NaN NaN 40.0 3000.0 False False Tie2_ssm MINUS5_Motif011_bcov_4helix_09286_0001_0001_0002__49__S
189577.33949858812 inf False False NaN NaN 40.0 3000.0 False False Tie2_ssm MINUS5_Motif011_bcov_4helix_09286_0001_0001_0002__49__R
7773.658176717458 163292.34181647023 False False NaN NaN 40.0 3000.0 False False Tie2_ssm MINUS5_Motif011_bcov_4helix_09286_0001_0001_0002__49__T
58015.35365698624 inf False False NaN NaN 40.0 3000.0 False False Tie2_ssm MINUS5_Motif011_bcov_4helix_09286_0001_0001_0002__49__W
109675.81393290378 inf False False NaN NaN 40.0 3000.0 False False Tie2_ssm MINUS5_Motif011_bcov_4helix_09286_0001_0001_0002__49__Y
197274.93968736235 inf False False NaN NaN 40.0 3000.0 False False Tie2_ssm MINUS5_Motif011_bcov_4helix_09286_0001_0001_0002__50__A
136515.22503337648 inf False False NaN NaN 40.0 3000.0 False False Tie2_ssm MINUS5_Motif011_bcov_4helix_09286_0001_0001_0002__50__C
109675.81393290378 inf False False NaN NaN 40.0 3000.0 False False Tie2_ssm MINUS5_Motif011_bcov_4helix_09286_0001_0001_0002__50__E
153828.77256170695 inf False False NaN NaN 40.0 3000.0 False False Tie2_ssm MINUS5_Motif011_bcov_4helix_09286_0001_0001_0002__50__D
106450.26446922186 inf False False NaN NaN 40.0 3000.0 False False Tie2_ssm MINUS5_Motif011_bcov_4helix_09286_0001_0001_0002__50__G
61584.466951134345 inf False False NaN NaN 40.0 3000.0 False False Tie2_ssm MINUS5_Motif011_bcov_4helix_09286_0001_0001_0002__50__F
135163.58914195682 inf False False NaN NaN 40.0 3000.0 False False Tie2_ssm MINUS5_Motif011_bcov_4helix_09286_0001_0001_0002__50__H
108589.91478505317 inf False False NaN NaN 40.0 3000.0 False False Tie2_ssm MINUS5_Motif011_bcov_4helix_09286_0001_0001_0002__50__K
12658.223375808358 147826.42684771807 False False NaN NaN 40.0 3000.0 False False Tie2_ssm MINUS5_Motif011_bcov_4helix_09286_0001_0001_0002__50__M
94469.20473248155 inf False False NaN NaN 40.0 3000.0 False False Tie2_ssm MINUS5_Motif011_bcov_4helix_09286_0001_0001_0002__50__L
124821.30686308953 inf False False NaN NaN 40.0 3000.0 False False Tie2_ssm MINUS5_Motif011_bcov_4helix_09286_0001_0001_0002__50__N
93533.86607176402 inf False False NaN NaN 40.0 3000.0 False False Tie2_ssm MINUS5_Motif011_bcov_4helix_09286_0001_0001_0002__50__Q
203252.56763482917 inf False False NaN NaN 40.0 3000.0 False False Tie2_ssm MINUS5_Motif011_bcov_4helix_09286_0001_0001_0002__50__P
83836.622551256 inf False False NaN NaN 40.0 3000.0 False False Tie2_ssm MINUS5_Motif011_bcov_4helix_09286_0001_0001_0002__50__S
114129.09177859346 inf False False NaN NaN 40.0 3000.0 False False Tie2_ssm MINUS5_Motif011_bcov_4helix_09286_0001_0001_0002__50__R
116423.08652334334 inf False False NaN NaN 40.0 3000.0 False False Tie2_ssm MINUS5_Motif011_bcov_4helix_09286_0001_0001_0002__50__T
119950.8224680872 inf False False NaN NaN 40.0 3000.0 False False Tie2_ssm MINUS5_Motif011_bcov_4helix_09286_0001_0001_0002__50__W
40548.37813231666 318051.8022372012 False False NaN NaN 40.0 3000.0 False False Tie2_ssm MINUS5_Motif011_bcov_4helix_09286_0001_0001_0002__50__V
110772.5720722327 inf False False NaN NaN 40.0 3000.0 False False Tie2_ssm MINUS5_Motif011_bcov_4helix_09286_0001_0001_0002__50__Y
74400.74573195931 inf False False NaN NaN 40.0 3000.0 False False Tie2_ssm MINUS5_Motif011_bcov_4helix_09286_0001_0001_0002__51__A
161675.5859569011 inf False False NaN NaN 40.0 3000.0 False False Tie2_ssm MINUS5_Motif011_bcov_4helix_09286_0001_0001_0002__51__C
135163.58914195682 inf False False NaN NaN 40.0 3000.0 False False Tie2_ssm MINUS5_Motif011_bcov_4helix_09286_0001_0001_0002__51__E
65373.15263265036 inf False False NaN NaN 40.0 3000.0 False False Tie2_ssm MINUS5_Motif011_bcov_4helix_09286_0001_0001_0002__51__D
156920.7308901972 inf False False NaN NaN 40.0 3000.0 False False Tie2_ssm MINUS5_Motif011_bcov_4helix_09286_0001_0001_0002__51__G
61584.466951134345 inf False False NaN NaN 40.0 3000.0 False False Tie2_ssm MINUS5_Motif011_bcov_4helix_09286_0001_0001_0002__51__F
80565.34641958177 inf False False NaN NaN 40.0 3000.0 False False Tie2_ssm MINUS5_Motif011_bcov_4helix_09286_0001_0001_0002__51__I
91690.87939590633 inf False False NaN NaN 40.0 3000.0 False False Tie2_ssm MINUS5_Motif011_bcov_4helix_09286_0001_0001_0002__51__H
88994.26419648851 inf False False NaN NaN 40.0 3000.0 False False Tie2_ssm MINUS5_Motif011_bcov_4helix_09286_0001_0001_0002__51__K
30083.77101546403 215756.69620576355 False False NaN NaN 40.0 3000.0 False False Tie2_ssm MINUS5_Motif011_bcov_4helix_09286_0001_0001_0002__51__L
78977.89081421605 inf False False NaN NaN 40.0 3000.0 False False Tie2_ssm MINUS5_Motif011_bcov_4helix_09286_0001_0001_0002__51__N
147826.42684771807 inf False False NaN NaN 40.0 3000.0 False False Tie2_ssm MINUS5_Motif011_bcov_4helix_09286_0001_0001_0002__51__Q
175071.49238977945 inf False False NaN NaN 40.0 3000.0 False False Tie2_ssm MINUS5_Motif011_bcov_4helix_09286_0001_0001_0002__51__P
68027.56477587808 inf False False NaN NaN 40.0 3000.0 False False Tie2_ssm MINUS5_Motif011_bcov_4helix_09286_0001_0001_0002__51__S
75896.20072117166 inf False False NaN NaN 40.0 3000.0 False False Tie2_ssm MINUS5_Motif011_bcov_4helix_09286_0001_0001_0002__51__R
81370.99988377764 inf False False NaN NaN 40.0 3000.0 False False Tie2_ssm MINUS5_Motif011_bcov_4helix_09286_0001_0001_0002__51__T
106450.26446922186 inf False False NaN NaN 40.0 3000.0 False False Tie2_ssm MINUS5_Motif011_bcov_4helix_09286_0001_0001_0002__51__W
143478.87350174176 inf False False NaN NaN 40.0 3000.0 False False Tie2_ssm MINUS5_Motif011_bcov_4helix_09286_0001_0001_0002__51__V
56872.221994889 inf False False NaN NaN 40.0 3000.0 False False Tie2_ssm MINUS5_Motif011_bcov_4helix_09286_0001_0001_0002__51__Y
18475.021778158756 155367.06028732413 False False NaN NaN 40.0 3000.0 False False Tie2_ssm MINUS5_Motif011_bcov_4helix_09286_0001_0001_0002__52__A
7545.036039679152 47546.16228424562 False False NaN NaN 40.0 3000.0 False False Tie2_ssm MINUS5_Motif011_bcov_4helix_09286_0001_0001_0002__52__C
70088.86801615199 inf False False NaN NaN 40.0 3000.0 False False Tie2_ssm MINUS5_Motif011_bcov_4helix_09286_0001_0001_0002__52__E
12164.303860224763 152305.71540763055 False False NaN NaN 40.0 3000.0 False False Tie2_ssm MINUS5_Motif011_bcov_4helix_09286_0001_0001_0002__52__D
45238.541990841826 424441.36303474015 False False NaN NaN 40.0 3000.0 False False Tie2_ssm MINUS5_Motif011_bcov_4helix_09286_0001_0001_0002__52__G
43042.9204616431 308697.94578205893 False False NaN NaN 40.0 3000.0 False False Tie2_ssm MINUS5_Motif011_bcov_4helix_09286_0001_0001_0002__52__F
89884.2068384533 1869400.6706395496 False False NaN NaN 40.0 3000.0 False False Tie2_ssm MINUS5_Motif011_bcov_4helix_09286_0001_0001_0002__52__I
16233.310657211712 152305.71540763055 False False NaN NaN 40.0 3000.0 False False Tie2_ssm MINUS5_Motif011_bcov_4helix_09286_0001_0001_0002__52__H
21880.050161584924 193387.84402251 False False NaN NaN 40.0 3000.0 False False Tie2_ssm MINUS5_Motif011_bcov_4helix_09286_0001_0001_0002__52__K
53045.748265945156 344404.52678964933 False False NaN NaN 40.0 3000.0 False False Tie2_ssm MINUS5_Motif011_bcov_4helix_09286_0001_0001_0002__52__M
68707.8404236368 1373219.0099743584 False False NaN NaN 40.0 3000.0 False False Tie2_ssm MINUS5_Motif011_bcov_4helix_09286_0001_0001_0002__52__L
8672.824365559689 155367.06028732413 False False NaN NaN 40.0 3000.0 False False Tie2_ssm MINUS5_Motif011_bcov_4helix_09286_0001_0001_0002__52__N
10688.31884816472 150797.73802735715 False False NaN NaN 40.0 3000.0 False False Tie2_ssm MINUS5_Motif011_bcov_4helix_09286_0001_0001_0002__52__Q
121150.33069276794 inf False False NaN NaN 40.0 3000.0 False False Tie2_ssm MINUS5_Motif011_bcov_4helix_09286_0001_0001_0002__52__P
14550.301355893402 155367.06028732413 False False NaN NaN 40.0 3000.0 False False Tie2_ssm MINUS5_Motif011_bcov_4helix_09286_0001_0001_0002__52__S
132500.33245952052 inf False False NaN NaN 40.0 3000.0 False False Tie2_ssm MINUS5_Motif011_bcov_4helix_09286_0001_0001_0002__52__T
195321.72246273488 inf False False NaN NaN 40.0 3000.0 False False Tie2_ssm MINUS5_Motif011_bcov_4helix_09286_0001_0001_0002__52__W
40146.90904189773 279460.2232570199 False False NaN NaN 40.0 3000.0 False False Tie2_ssm MINUS5_Motif011_bcov_4helix_09286_0001_0001_0002__52__V
46147.836684857815 428685.77666508785 False False NaN NaN 40.0 3000.0 False False Tie2_ssm MINUS5_Motif011_bcov_4helix_09286_0001_0001_0002__52__Y
8170.192869772104 105396.30145467503 False False NaN NaN 40.0 3000.0 False False Tie2_ssm MINUS5_Motif011_bcov_4helix_09286_0001_0001_0002__53__A
6762.794751891034 25150.553445087513 False False NaN NaN 40.0 3000.0 False False Tie2_ssm MINUS5_Motif011_bcov_4helix_09286_0001_0001_0002__53__C
17578.349299705482 150797.73802735715 False False NaN NaN 40.0 3000.0 False False Tie2_ssm MINUS5_Motif011_bcov_4helix_09286_0001_0001_0002__53__E
187700.33613721616 inf False False NaN NaN 40.0 3000.0 False False Tie2_ssm MINUS5_Motif011_bcov_4helix_09286_0001_0001_0002__53__G
5710.35163995045 72212.63080590943 False False NaN NaN 40.0 3000.0 False False Tie2_ssm MINUS5_Motif011_bcov_4helix_09286_0001_0001_0002__53__F
58015.35365698624 330965.98079575825 False False NaN NaN 40.0 3000.0 False False Tie2_ssm MINUS5_Motif011_bcov_4helix_09286_0001_0001_0002__53__I
6183.49256481465 94469.20473248155 False False NaN NaN 40.0 3000.0 False False Tie2_ssm MINUS5_Motif011_bcov_4helix_09286_0001_0001_0002__53__H
182180.09701748917 inf False False NaN NaN 40.0 3000.0 False False Tie2_ssm MINUS5_Motif011_bcov_4helix_09286_0001_0001_0002__53__K
8089.299871061484 146362.79885912672 False False NaN NaN 40.0 3000.0 False False Tie2_ssm MINUS5_Motif011_bcov_4helix_09286_0001_0001_0002__53__M
8935.619616660517 97331.7161050805 False False NaN NaN 40.0 3000.0 False False Tie2_ssm MINUS5_Motif011_bcov_4helix_09286_0001_0001_0002__53__L
100280.96443478057 inf False False NaN NaN 40.0 3000.0 False False Tie2_ssm MINUS5_Motif011_bcov_4helix_09286_0001_0001_0002__53__N
27506.789902753153 201240.16597507827 False False NaN NaN 40.0 3000.0 False False Tie2_ssm MINUS5_Motif011_bcov_4helix_09286_0001_0001_0002__53__Q
164925.26523463507 inf False False NaN NaN 40.0 3000.0 False False Tie2_ssm MINUS5_Motif011_bcov_4helix_09286_0001_0001_0002__53__P
8501.935462758252 153828.77256170695 False False NaN NaN 40.0 3000.0 False False Tie2_ssm MINUS5_Motif011_bcov_4helix_09286_0001_0001_0002__53__S
201240.16597507827 inf False False NaN NaN 40.0 3000.0 False False Tie2_ssm MINUS5_Motif011_bcov_4helix_09286_0001_0001_0002__53__R
11573.917736626165 122361.8339996957 False False NaN NaN 40.0 3000.0 False False Tie2_ssm MINUS5_Motif011_bcov_4helix_09286_0001_0001_0002__53__T
7037.391337624759 11924.619017963678 False False NaN NaN 40.0 3000.0 False False Tie2_ssm MINUS5_Motif011_bcov_4helix_09286_0001_0001_0002__53__W
203252.56763482917 inf False False NaN NaN 40.0 3000.0 False False Tie2_ssm MINUS5_Motif011_bcov_4helix_09286_0001_0001_0002__53__V
6434.567158751315 47075.408202223436 False False NaN NaN 40.0 3000.0 False False Tie2_ssm MINUS5_Motif011_bcov_4helix_09286_0001_0001_0002__53__Y
9024.975812827128 150797.73802735715 False False NaN NaN 40.0 3000.0 False False Tie2_ssm MINUS5_Motif011_bcov_4helix_09286_0001_0001_0002__54__A
3081.32621025417 12532.894431493438 False False NaN NaN 40.0 3000.0 False False Tie2_ssm MINUS5_Motif011_bcov_4helix_09286_0001_0001_0002__54__C
17931.674120629552 149304.69111619508 False False NaN NaN 40.0 3000.0 False False Tie2_ssm MINUS5_Motif011_bcov_4helix_09286_0001_0001_0002__54__E
11806.553483132368 153828.77256170695 False False NaN NaN 40.0 3000.0 False False Tie2_ssm MINUS5_Motif011_bcov_4helix_09286_0001_0001_0002__54__D
10271.264328651518 147826.42684771807 False False NaN NaN 40.0 3000.0 False False Tie2_ssm MINUS5_Motif011_bcov_4helix_09286_0001_0001_0002__54__G
12532.894431493438 142058.29059578382 False False NaN NaN 40.0 3000.0 False False Tie2_ssm MINUS5_Motif011_bcov_4helix_09286_0001_0001_0002__54__F
8251.894798469817 155367.06028732413 False False NaN NaN 40.0 3000.0 False False Tie2_ssm MINUS5_Motif011_bcov_4helix_09286_0001_0001_0002__54__I
12912.653665662125 143478.87350174176 False False NaN NaN 40.0 3000.0 False False Tie2_ssm MINUS5_Motif011_bcov_4helix_09286_0001_0001_0002__54__H
11122.307453558798 150797.73802735715 False False NaN NaN 40.0 3000.0 False False Tie2_ssm MINUS5_Motif011_bcov_4helix_09286_0001_0001_0002__54__K
12784.80560956645 143478.87350174176 False False NaN NaN 40.0 3000.0 False False Tie2_ssm MINUS5_Motif011_bcov_4helix_09286_0001_0001_0002__54__M
7620.486400075935 158489.9381990993 False False NaN NaN 40.0 3000.0 False False Tie2_ssm MINUS5_Motif011_bcov_4helix_09286_0001_0001_0002__54__L
10271.264328651518 160074.8375810904 False False NaN NaN 40.0 3000.0 False False Tie2_ssm MINUS5_Motif011_bcov_4helix_09286_0001_0001_0002__54__N
17061.372647124943 150797.73802735715 False False NaN NaN 40.0 3000.0 False False Tie2_ssm MINUS5_Motif011_bcov_4helix_09286_0001_0001_0002__54__Q
9580.193684002641 147826.42684771807 False False NaN NaN 40.0 3000.0 False False Tie2_ssm MINUS5_Motif011_bcov_4helix_09286_0001_0001_0002__54__S
9024.975812827128 140651.77286711286 False False NaN NaN 40.0 3000.0 False False Tie2_ssm MINUS5_Motif011_bcov_4helix_09286_0001_0001_0002__54__R
9675.995620842656 152305.71540763055 False False NaN NaN 40.0 3000.0 False False Tie2_ssm MINUS5_Motif011_bcov_4helix_09286_0001_0001_0002__54__T
13303.919984385331 152305.71540763055 False False NaN NaN 40.0 3000.0 False False Tie2_ssm MINUS5_Motif011_bcov_4helix_09286_0001_0001_0002__54__W
16072.584809120495 150797.73802735715 False False NaN NaN 40.0 3000.0 False False Tie2_ssm MINUS5_Motif011_bcov_4helix_09286_0001_0001_0002__54__V
21236.561122996987 155367.06028732413 False False NaN NaN 40.0 3000.0 False False Tie2_ssm MINUS5_Motif011_bcov_4helix_09286_0001_0001_0002__54__Y
11806.553483132368 146362.79885912672 False False NaN NaN 40.0 3000.0 False False Tie2_ssm MINUS5_Motif011_bcov_4helix_09286_0001_0001_0002__55__A
13303.919984385331 147826.42684771807 False False NaN NaN 40.0 3000.0 False False Tie2_ssm MINUS5_Motif011_bcov_4helix_09286_0001_0001_0002__55__C
21663.416001569218 156920.7308901972 False False NaN NaN 40.0 3000.0 False False Tie2_ssm MINUS5_Motif011_bcov_4helix_09286_0001_0001_0002__55__E
17754.13279270255 147826.42684771807 False False NaN NaN 40.0 3000.0 False False Tie2_ssm MINUS5_Motif011_bcov_4helix_09286_0001_0001_0002__55__D
12658.223375808358 143478.87350174176 False False NaN NaN 40.0 3000.0 False False Tie2_ssm MINUS5_Motif011_bcov_4helix_09286_0001_0001_0002__55__G
20407.917823608008 166574.51788698122 False False NaN NaN 40.0 3000.0 False False Tie2_ssm MINUS5_Motif011_bcov_4helix_09286_0001_0001_0002__55__F
11806.553483132368 153828.77256170695 False False NaN NaN 40.0 3000.0 False False Tie2_ssm MINUS5_Motif011_bcov_4helix_09286_0001_0001_0002__55__I
15445.438086597907 163292.34181647023 False False NaN NaN 40.0 3000.0 False False Tie2_ssm MINUS5_Motif011_bcov_4helix_09286_0001_0001_0002__55__H
21663.416001569218 176822.20731367738 False False NaN NaN 40.0 3000.0 False False Tie2_ssm MINUS5_Motif011_bcov_4helix_09286_0001_0001_0002__55__K
7037.391337624759 171621.8923534747 False False NaN NaN 40.0 3000.0 False False Tie2_ssm MINUS5_Motif011_bcov_4helix_09286_0001_0001_0002__55__M
15292.51295702762 143478.87350174176 False False NaN NaN 40.0 3000.0 False False Tie2_ssm MINUS5_Motif011_bcov_4helix_09286_0001_0001_0002__55__L
12532.894431493438 149304.69111619508 False False NaN NaN 40.0 3000.0 False False Tie2_ssm MINUS5_Motif011_bcov_4helix_09286_0001_0001_0002__55__N
17578.349299705482 155367.06028732413 False False NaN NaN 40.0 3000.0 False False Tie2_ssm MINUS5_Motif011_bcov_4helix_09286_0001_0001_0002__55__Q
17578.349299705482 152305.71540763055 False False NaN NaN 40.0 3000.0 False False Tie2_ssm MINUS5_Motif011_bcov_4helix_09286_0001_0001_0002__55__P
8334.41374645452 155367.06028732413 False False NaN NaN 40.0 3000.0 False False Tie2_ssm MINUS5_Motif011_bcov_4helix_09286_0001_0001_0002__55__S
7696.6912640767005 163292.34181647023 False False NaN NaN 40.0 3000.0 False False Tie2_ssm MINUS5_Motif011_bcov_4helix_09286_0001_0001_0002__55__T
19807.723979310904 220093.40579949968 False False NaN NaN 40.0 3000.0 False False Tie2_ssm MINUS5_Motif011_bcov_4helix_09286_0001_0001_0002__55__W
8251.894798469817 150797.73802735715 False False NaN NaN 40.0 3000.0 False False Tie2_ssm MINUS5_Motif011_bcov_4helix_09286_0001_0001_0002__55__V
11122.307453558798 144913.66223675903 False False NaN NaN 40.0 3000.0 False False Tie2_ssm MINUS5_Motif011_bcov_4helix_09286_0001_0001_0002__55__Y
199247.68908423575 inf False False NaN NaN 40.0 3000.0 False False Tie2_ssm MINUS5_Motif011_bcov_4helix_09286_0001_0001_0002__56__A
308697.94578205893 inf False False NaN NaN 40.0 3000.0 False False Tie2_ssm MINUS5_Motif011_bcov_4helix_09286_0001_0001_0002__56__C
129889.55245517138 inf False False NaN NaN 40.0 3000.0 False False Tie2_ssm MINUS5_Motif011_bcov_4helix_09286_0001_0001_0002__56__E
47546.16228424562 inf False False NaN NaN 40.0 3000.0 False False Tie2_ssm MINUS5_Motif011_bcov_4helix_09286_0001_0001_0002__56__D
137880.37728371008 inf False False NaN NaN 40.0 3000.0 False False Tie2_ssm MINUS5_Motif011_bcov_4helix_09286_0001_0001_0002__56__G
11924.619017963678 152305.71540763055 False False NaN NaN 40.0 3000.0 False False Tie2_ssm MINUS5_Motif011_bcov_4helix_09286_0001_0001_0002__56__F
8009.2077931301765 144913.66223675903 False False NaN NaN 40.0 3000.0 False False Tie2_ssm MINUS5_Motif011_bcov_4helix_09286_0001_0001_0002__56__I
171621.8923534747 inf False False NaN NaN 40.0 3000.0 False False Tie2_ssm MINUS5_Motif011_bcov_4helix_09286_0001_0001_0002__56__H
95413.89677980644 inf False False NaN NaN 40.0 3000.0 False False Tie2_ssm MINUS5_Motif011_bcov_4helix_09286_0001_0001_0002__56__K
11233.530528094394 149304.69111619508 False False NaN NaN 40.0 3000.0 False False Tie2_ssm MINUS5_Motif011_bcov_4helix_09286_0001_0001_0002__56__M
142058.29059578382 inf False False NaN NaN 40.0 3000.0 False False Tie2_ssm MINUS5_Motif011_bcov_4helix_09286_0001_0001_0002__56__N
98305.03326613137 inf False False NaN NaN 40.0 3000.0 False False Tie2_ssm MINUS5_Motif011_bcov_4helix_09286_0001_0001_0002__56__Q
124821.30686308953 inf False False NaN NaN 40.0 3000.0 False False Tie2_ssm MINUS5_Motif011_bcov_4helix_09286_0001_0001_0002__56__P
129889.55245517138 inf False False NaN NaN 40.0 3000.0 False False Tie2_ssm MINUS5_Motif011_bcov_4helix_09286_0001_0001_0002__56__S
197274.93968736235 inf False False NaN NaN 40.0 3000.0 False False Tie2_ssm MINUS5_Motif011_bcov_4helix_09286_0001_0001_0002__56__R
207337.94424428916 inf False False NaN NaN 40.0 3000.0 False False Tie2_ssm MINUS5_Motif011_bcov_4helix_09286_0001_0001_0002__56__T
185841.91696754063 inf False False NaN NaN 40.0 3000.0 False False Tie2_ssm MINUS5_Motif011_bcov_4helix_09286_0001_0001_0002__56__W
69394.9188278732 inf False False NaN NaN 40.0 3000.0 False False Tie2_ssm MINUS5_Motif011_bcov_4helix_09286_0001_0001_0002__56__V
78195.9314992239 inf False False NaN NaN 40.0 3000.0 False False Tie2_ssm MINUS5_Motif011_bcov_4helix_09286_0001_0001_0002__56__Y
6370.8585730211 155367.06028732413 False False NaN NaN 40.0 3000.0 False False Tie2_ssm MINUS5_Motif011_bcov_4helix_09286_0001_0001_0002__57__A
14122.379145408378 156920.7308901972 False False NaN NaN 40.0 3000.0 False False Tie2_ssm MINUS5_Motif011_bcov_4helix_09286_0001_0001_0002__57__C
99288.08359879276 inf False False NaN NaN 40.0 3000.0 False False Tie2_ssm MINUS5_Motif011_bcov_4helix_09286_0001_0001_0002__57__E
127330.21513103758 inf False False NaN NaN 40.0 3000.0 False False Tie2_ssm MINUS5_Motif011_bcov_4helix_09286_0001_0001_0002__57__D
10477.71674165741 147826.42684771807 False False NaN NaN 40.0 3000.0 False False Tie2_ssm MINUS5_Motif011_bcov_4helix_09286_0001_0001_0002__57__G
12784.80560956645 152305.71540763055 False False NaN NaN 40.0 3000.0 False False Tie2_ssm MINUS5_Motif011_bcov_4helix_09286_0001_0001_0002__57__F
13041.78020231873 153828.77256170695 False False NaN NaN 40.0 3000.0 False False Tie2_ssm MINUS5_Motif011_bcov_4helix_09286_0001_0001_0002__57__I
36344.47302687574 260657.595804309 False False NaN NaN 40.0 3000.0 False False Tie2_ssm MINUS5_Motif011_bcov_4helix_09286_0001_0001_0002__57__H
114129.09177859346 inf False False NaN NaN 40.0 3000.0 False False Tie2_ssm MINUS5_Motif011_bcov_4helix_09286_0001_0001_0002__57__K
9870.48313282159 147826.42684771807 False False NaN NaN 40.0 3000.0 False False Tie2_ssm MINUS5_Motif011_bcov_4helix_09286_0001_0001_0002__57__M
8847.148135307452 158489.9381990993 False False NaN NaN 40.0 3000.0 False False Tie2_ssm MINUS5_Motif011_bcov_4helix_09286_0001_0001_0002__57__L
139259.18105654727 inf False False NaN NaN 40.0 3000.0 False False Tie2_ssm MINUS5_Motif011_bcov_4helix_09286_0001_0001_0002__57__N
189577.33949858812 inf False False NaN NaN 40.0 3000.0 False False Tie2_ssm MINUS5_Motif011_bcov_4helix_09286_0001_0001_0002__57__Q
9969.187964149813 149304.69111619508 False False NaN NaN 40.0 3000.0 False False Tie2_ssm MINUS5_Motif011_bcov_4helix_09286_0001_0001_0002__57__P
13707.042063832196 158489.9381990993 False False NaN NaN 40.0 3000.0 False False Tie2_ssm MINUS5_Motif011_bcov_4helix_09286_0001_0001_0002__57__S
226762.4560886304 inf False False NaN NaN 40.0 3000.0 False False Tie2_ssm MINUS5_Motif011_bcov_4helix_09286_0001_0001_0002__57__R
10271.264328651518 149304.69111619508 False False NaN NaN 40.0 3000.0 False False Tie2_ssm MINUS5_Motif011_bcov_4helix_09286_0001_0001_0002__57__T
10271.264328651518 147826.42684771807 False False NaN NaN 40.0 3000.0 False False Tie2_ssm MINUS5_Motif011_bcov_4helix_09286_0001_0001_0002__57__W
16395.64376378381 156920.7308901972 False False NaN NaN 40.0 3000.0 False False Tie2_ssm MINUS5_Motif011_bcov_4helix_09286_0001_0001_0002__57__Y
7323.137645871595 176822.20731367738 False False NaN NaN 40.0 3000.0 False False Tie2_ssm MINUS5_Motif011_bcov_4helix_09286_0001_0001_0002__58__A
7851.394758484638 164925.26523463507 False False NaN NaN 40.0 3000.0 False False Tie2_ssm MINUS5_Motif011_bcov_4helix_09286_0001_0001_0002__58__C
13844.112484470526 152305.71540763055 False False NaN NaN 40.0 3000.0 False False Tie2_ssm MINUS5_Motif011_bcov_4helix_09286_0001_0001_0002__58__E
17231.986373596203 114129.09177859346 False False NaN NaN 40.0 3000.0 False False Tie2_ssm MINUS5_Motif011_bcov_4helix_09286_0001_0001_0002__58__D
5825.129707913452 136515.22503337648 False False NaN NaN 40.0 3000.0 False False Tie2_ssm MINUS5_Motif011_bcov_4helix_09286_0001_0001_0002__58__G
11573.917736626165 147826.42684771807 False False NaN NaN 40.0 3000.0 False False Tie2_ssm MINUS5_Motif011_bcov_4helix_09286_0001_0001_0002__58__F
6370.8585730211 155367.06028732413 False False NaN NaN 40.0 3000.0 False False Tie2_ssm MINUS5_Motif011_bcov_4helix_09286_0001_0001_0002__58__I
10271.264328651518 146362.79885912672 False False NaN NaN 40.0 3000.0 False False Tie2_ssm MINUS5_Motif011_bcov_4helix_09286_0001_0001_0002__58__K
19417.43356466122 512771.4096207221 False False NaN NaN 40.0 3000.0 False False Tie2_ssm MINUS5_Motif011_bcov_4helix_09286_0001_0001_0002__58__M
6061.653332824872 127330.21513103758 False False NaN NaN 40.0 3000.0 False False Tie2_ssm MINUS5_Motif011_bcov_4helix_09286_0001_0001_0002__58__L
6245.327490462801 184001.89798766386 False False NaN NaN 40.0 3000.0 False False Tie2_ssm MINUS5_Motif011_bcov_4helix_09286_0001_0001_0002__58__N
8170.192869772104 160074.8375810904 False False NaN NaN 40.0 3000.0 False False Tie2_ssm MINUS5_Motif011_bcov_4helix_09286_0001_0001_0002__58__Q
9580.193684002641 150797.73802735715 False False NaN NaN 40.0 3000.0 False False Tie2_ssm MINUS5_Motif011_bcov_4helix_09286_0001_0001_0002__58__P
10169.568642229218 156920.7308901972 False False NaN NaN 40.0 3000.0 False False Tie2_ssm MINUS5_Motif011_bcov_4helix_09286_0001_0001_0002__58__S
14842.762413146853 152305.71540763055 False False NaN NaN 40.0 3000.0 False False Tie2_ssm MINUS5_Motif011_bcov_4helix_09286_0001_0001_0002__58__R
18292.1007704542 182180.09701748917 False False NaN NaN 40.0 3000.0 False False Tie2_ssm MINUS5_Motif011_bcov_4helix_09286_0001_0001_0002__58__T
14406.238966231082 143478.87350174176 False False NaN NaN 40.0 3000.0 False False Tie2_ssm MINUS5_Motif011_bcov_4helix_09286_0001_0001_0002__58__W
14991.190037278331 149304.69111619508 False False NaN NaN 40.0 3000.0 False False Tie2_ssm MINUS5_Motif011_bcov_4helix_09286_0001_0001_0002__58__V
6762.794751891034 153828.77256170695 False False NaN NaN 40.0 3000.0 False False Tie2_ssm MINUS5_Motif011_bcov_4helix_09286_0001_0001_0002__58__Y
7851.394758484638 96368.03574760456 False False NaN NaN 40.0 3000.0 False False Tie2_ssm MINUS5_Motif011_bcov_4helix_09286_0001_0001_0002__59__A
5653.813504901432 52520.54283756952 False False NaN NaN 40.0 3000.0 False False Tie2_ssm MINUS5_Motif011_bcov_4helix_09286_0001_0001_0002__59__C
83006.55698144154 inf False False NaN NaN 40.0 3000.0 False False Tie2_ssm MINUS5_Motif011_bcov_4helix_09286_0001_0001_0002__59__D
28059.67637979848 176822.20731367738 False False NaN NaN 40.0 3000.0 False False Tie2_ssm MINUS5_Motif011_bcov_4helix_09286_0001_0001_0002__59__G
245551.24616026608 inf False False NaN NaN 40.0 3000.0 False False Tie2_ssm MINUS5_Motif011_bcov_4helix_09286_0001_0001_0002__59__F
327689.0898967907 inf False False NaN NaN 40.0 3000.0 False False Tie2_ssm MINUS5_Motif011_bcov_4helix_09286_0001_0001_0002__59__I
83836.622551256 959777.0273735214 False False NaN NaN 40.0 3000.0 False False Tie2_ssm MINUS5_Motif011_bcov_4helix_09286_0001_0001_0002__59__H
233633.58527057164 inf False False NaN NaN 40.0 3000.0 False False Tie2_ssm MINUS5_Motif011_bcov_4helix_09286_0001_0001_0002__59__K
76655.1627283833 512771.4096207221 False False NaN NaN 40.0 3000.0 False False Tie2_ssm MINUS5_Motif011_bcov_4helix_09286_0001_0001_0002__59__M
235969.9211232775 inf False False NaN NaN 40.0 3000.0 False False Tie2_ssm MINUS5_Motif011_bcov_4helix_09286_0001_0001_0002__59__L
164925.26523463507 inf False False NaN NaN 40.0 3000.0 False False Tie2_ssm MINUS5_Motif011_bcov_4helix_09286_0001_0001_0002__59__N
137880.37728371008 inf False False NaN NaN 40.0 3000.0 False False Tie2_ssm MINUS5_Motif011_bcov_4helix_09286_0001_0001_0002__59__Q
168240.26306585115 inf False False NaN NaN 40.0 3000.0 False False Tie2_ssm MINUS5_Motif011_bcov_4helix_09286_0001_0001_0002__59__P
32902.17730642162 222294.33985749446 False False NaN NaN 40.0 3000.0 False False Tie2_ssm MINUS5_Motif011_bcov_4helix_09286_0001_0001_0002__59__S
263264.1717623523 inf False False NaN NaN 40.0 3000.0 False False Tie2_ssm MINUS5_Motif011_bcov_4helix_09286_0001_0001_0002__59__R
171621.8923534747 inf False False NaN NaN 40.0 3000.0 False False Tie2_ssm MINUS5_Motif011_bcov_4helix_09286_0001_0001_0002__59__T
199247.68908423575 inf False False NaN NaN 40.0 3000.0 False False Tie2_ssm MINUS5_Motif011_bcov_4helix_09286_0001_0001_0002__59__W
207337.94424428916 inf False False NaN NaN 40.0 3000.0 False False Tie2_ssm MINUS5_Motif011_bcov_4helix_09286_0001_0001_0002__59__V
66687.15300056672 712080.572574015 False False NaN NaN 40.0 3000.0 False False Tie2_ssm MINUS5_Motif011_bcov_4helix_09286_0001_0001_0002__59__Y
7773.658176717458 163292.34181647023 False False NaN NaN 40.0 3000.0 False False Tie2_ssm MINUS5_Motif011_bcov_4helix_09286_0001_0001_0002__60__C
78977.89081421605 inf False False NaN NaN 40.0 3000.0 False False Tie2_ssm MINUS5_Motif011_bcov_4helix_09286_0001_0001_0002__60__E
90783.0489068379 inf False False NaN NaN 40.0 3000.0 False False Tie2_ssm MINUS5_Motif011_bcov_4helix_09286_0001_0001_0002__60__D
12285.946898826998 142058.29059578382 False False NaN NaN 40.0 3000.0 False False Tie2_ssm MINUS5_Motif011_bcov_4helix_09286_0001_0001_0002__60__G
10271.264328651518 143478.87350174176 False False NaN NaN 40.0 3000.0 False False Tie2_ssm MINUS5_Motif011_bcov_4helix_09286_0001_0001_0002__60__F
12043.865208143323 142058.29059578382 False False NaN NaN 40.0 3000.0 False False Tie2_ssm MINUS5_Motif011_bcov_4helix_09286_0001_0001_0002__60__I
168240.26306585115 inf False False NaN NaN 40.0 3000.0 False False Tie2_ssm MINUS5_Motif011_bcov_4helix_09286_0001_0001_0002__60__H
182180.09701748917 inf False False NaN NaN 40.0 3000.0 False False Tie2_ssm MINUS5_Motif011_bcov_4helix_09286_0001_0001_0002__60__K
7773.658176717458 26433.484436364153 False False NaN NaN 40.0 3000.0 False False Tie2_ssm MINUS5_Motif011_bcov_4helix_09286_0001_0001_0002__60__M
8170.192869772104 119950.8224680872 False False NaN NaN 40.0 3000.0 False False Tie2_ssm MINUS5_Motif011_bcov_4helix_09286_0001_0001_0002__60__L
128603.51728234804 inf False False NaN NaN 40.0 3000.0 False False Tie2_ssm MINUS5_Motif011_bcov_4helix_09286_0001_0001_0002__60__N
180376.3336806822 inf False False NaN NaN 40.0 3000.0 False False Tie2_ssm MINUS5_Motif011_bcov_4helix_09286_0001_0001_0002__60__Q
168240.26306585115 inf False False NaN NaN 40.0 3000.0 False False Tie2_ssm MINUS5_Motif011_bcov_4helix_09286_0001_0001_0002__60__P
14991.190037278331 152305.71540763055 False False NaN NaN 40.0 3000.0 False False Tie2_ssm MINUS5_Motif011_bcov_4helix_09286_0001_0001_0002__60__S
299619.18486156844 inf False False NaN NaN 40.0 3000.0 False False Tie2_ssm MINUS5_Motif011_bcov_4helix_09286_0001_0001_0002__60__R
13982.553609315217 146362.79885912672 False False NaN NaN 40.0 3000.0 False False Tie2_ssm MINUS5_Motif011_bcov_4helix_09286_0001_0001_0002__60__T
8251.894798469817 158489.9381990993 False False NaN NaN 40.0 3000.0 False False Tie2_ssm MINUS5_Motif011_bcov_4helix_09286_0001_0001_0002__60__W
9206.37782666495 135163.58914195682 False False NaN NaN 40.0 3000.0 False False Tie2_ssm MINUS5_Motif011_bcov_4helix_09286_0001_0001_0002__60__V
9298.441604931604 149304.69111619508 False False NaN NaN 40.0 3000.0 False False Tie2_ssm MINUS5_Motif011_bcov_4helix_09286_0001_0001_0002__60__Y
6563.901958642215 146362.79885912672 False False NaN NaN 40.0 3000.0 False False Tie2_ssm MINUS5_Motif011_bcov_4helix_09286_0001_0001_0002__61__A
7620.486400075935 106450.26446922186 False False NaN NaN 40.0 3000.0 False False Tie2_ssm MINUS5_Motif011_bcov_4helix_09286_0001_0001_0002__61__C
9024.975812827128 129889.55245517138 False False NaN NaN 40.0 3000.0 False False Tie2_ssm MINUS5_Motif011_bcov_4helix_09286_0001_0001_0002__61__D
10582.49390907399 117587.31738857664 False False NaN NaN 40.0 3000.0 False False Tie2_ssm MINUS5_Motif011_bcov_4helix_09286_0001_0001_0002__61__G
5653.813504901432 110772.5720722327 False False NaN NaN 40.0 3000.0 False False Tie2_ssm MINUS5_Motif011_bcov_4helix_09286_0001_0001_0002__61__F
7323.137645871595 146362.79885912672 False False NaN NaN 40.0 3000.0 False False Tie2_ssm MINUS5_Motif011_bcov_4helix_09286_0001_0001_0002__61__I
7696.6912640767005 142058.29059578382 False False NaN NaN 40.0 3000.0 False False Tie2_ssm MINUS5_Motif011_bcov_4helix_09286_0001_0001_0002__61__H
9298.441604931604 149304.69111619508 False False NaN NaN 40.0 3000.0 False False Tie2_ssm MINUS5_Motif011_bcov_4helix_09286_0001_0001_0002__61__K
8251.894798469817 115270.38269637947 False False NaN NaN 40.0 3000.0 False False Tie2_ssm MINUS5_Motif011_bcov_4helix_09286_0001_0001_0002__61__M
5653.813504901432 102296.61181991981 False False NaN NaN 40.0 3000.0 False False Tie2_ssm MINUS5_Motif011_bcov_4helix_09286_0001_0001_0002__61__L
17231.986373596203 152305.71540763055 False False NaN NaN 40.0 3000.0 False False Tie2_ssm MINUS5_Motif011_bcov_4helix_09286_0001_0001_0002__61__N
8089.299871061484 155367.06028732413 False False NaN NaN 40.0 3000.0 False False Tie2_ssm MINUS5_Motif011_bcov_4helix_09286_0001_0001_0002__61__Q
5710.35163995045 57440.94421483782 False False NaN NaN 40.0 3000.0 False False Tie2_ssm MINUS5_Motif011_bcov_4helix_09286_0001_0001_0002__61__P
8672.824365559689 112999.10077088473 False False NaN NaN 40.0 3000.0 False False Tie2_ssm MINUS5_Motif011_bcov_4helix_09286_0001_0001_0002__61__S
9115.225570955388 101283.77407912845 False False NaN NaN 40.0 3000.0 False False Tie2_ssm MINUS5_Motif011_bcov_4helix_09286_0001_0001_0002__61__R
9206.37782666495 149304.69111619508 False False NaN NaN 40.0 3000.0 False False Tie2_ssm MINUS5_Motif011_bcov_4helix_09286_0001_0001_0002__61__T
7323.137645871595 103319.57793811889 False False NaN NaN 40.0 3000.0 False False Tie2_ssm MINUS5_Motif011_bcov_4helix_09286_0001_0001_0002__61__W
6762.794751891034 158489.9381990993 False False NaN NaN 40.0 3000.0 False False Tie2_ssm MINUS5_Motif011_bcov_4helix_09286_0001_0001_0002__61__V
9870.48313282159 142058.29059578382 False False NaN NaN 40.0 3000.0 False False Tie2_ssm MINUS5_Motif011_bcov_4helix_09286_0001_0001_0002__61__Y
5710.35163995045 158489.9381990993 False False NaN NaN 40.0 3000.0 False False Tie2_ssm MINUS5_Motif011_bcov_4helix_09286_0001_0001_0002__62__A
10068.879843791317 144913.66223675903 False False NaN NaN 40.0 3000.0 False False Tie2_ssm MINUS5_Motif011_bcov_4helix_09286_0001_0001_0002__62__C
16559.60020142166 146362.79885912672 False False NaN NaN 40.0 3000.0 False False Tie2_ssm MINUS5_Motif011_bcov_4helix_09286_0001_0001_0002__62__E
8672.824365559689 152305.71540763055 False False NaN NaN 40.0 3000.0 False False Tie2_ssm MINUS5_Motif011_bcov_4helix_09286_0001_0001_0002__62__D
16395.64376378381 158489.9381990993 False False NaN NaN 40.0 3000.0 False False Tie2_ssm MINUS5_Motif011_bcov_4helix_09286_0001_0001_0002__62__G
8251.894798469817 104352.77371750015 False False NaN NaN 40.0 3000.0 False False Tie2_ssm MINUS5_Motif011_bcov_4helix_09286_0001_0001_0002__62__F
13041.78020231873 122361.8339996957 False False NaN NaN 40.0 3000.0 False False Tie2_ssm MINUS5_Motif011_bcov_4helix_09286_0001_0001_0002__62__I
7178.842903511014 166574.51788698122 False False NaN NaN 40.0 3000.0 False False Tie2_ssm MINUS5_Motif011_bcov_4helix_09286_0001_0001_0002__62__H
8759.552609215292 153828.77256170695 False False NaN NaN 40.0 3000.0 False False Tie2_ssm MINUS5_Motif011_bcov_4helix_09286_0001_0001_0002__62__M
8501.935462758252 152305.71540763055 False False NaN NaN 40.0 3000.0 False False Tie2_ssm MINUS5_Motif011_bcov_4helix_09286_0001_0001_0002__62__L
9206.37782666495 147826.42684771807 False False NaN NaN 40.0 3000.0 False False Tie2_ssm MINUS5_Motif011_bcov_4helix_09286_0001_0001_0002__62__N
10795.202036646373 158489.9381990993 False False NaN NaN 40.0 3000.0 False False Tie2_ssm MINUS5_Motif011_bcov_4helix_09286_0001_0001_0002__62__Q
7851.394758484638 156920.7308901972 False False NaN NaN 40.0 3000.0 False False Tie2_ssm MINUS5_Motif011_bcov_4helix_09286_0001_0001_0002__62__P
10068.879843791317 152305.71540763055 False False NaN NaN 40.0 3000.0 False False Tie2_ssm MINUS5_Motif011_bcov_4helix_09286_0001_0001_0002__62__S
7323.137645871595 117587.31738857664 False False NaN NaN 40.0 3000.0 False False Tie2_ssm MINUS5_Motif011_bcov_4helix_09286_0001_0001_0002__62__R
6967.714195668086 164925.26523463507 False False NaN NaN 40.0 3000.0 False False Tie2_ssm MINUS5_Motif011_bcov_4helix_09286_0001_0001_0002__62__T
11122.307453558798 115270.38269637947 False False NaN NaN 40.0 3000.0 False False Tie2_ssm MINUS5_Motif011_bcov_4helix_09286_0001_0001_0002__62__W
7773.658176717458 156920.7308901972 False False NaN NaN 40.0 3000.0 False False Tie2_ssm MINUS5_Motif011_bcov_4helix_09286_0001_0001_0002__62__V
7323.137645871595 149304.69111619508 False False NaN NaN 40.0 3000.0 False False Tie2_ssm MINUS5_Motif011_bcov_4helix_09286_0001_0001_0002__62__Y
16233.310657211712 149304.69111619508 False False NaN NaN 40.0 3000.0 False False Tie2_ssm MINUS5_Motif011_bcov_4helix_09286_0001_0001_0002__63__A
9206.37782666495 149304.69111619508 False False NaN NaN 40.0 3000.0 False False Tie2_ssm MINUS5_Motif011_bcov_4helix_09286_0001_0001_0002__63__C
15913.450306059915 163292.34181647023 False False NaN NaN 40.0 3000.0 False False Tie2_ssm MINUS5_Motif011_bcov_4helix_09286_0001_0001_0002__63__E
15599.89246746387 152305.71540763055 False False NaN NaN 40.0 3000.0 False False Tie2_ssm MINUS5_Motif011_bcov_4helix_09286_0001_0001_0002__63__D
28909.912633782762 187700.33613721616 False False NaN NaN 40.0 3000.0 False False Tie2_ssm MINUS5_Motif011_bcov_4helix_09286_0001_0001_0002__63__G
8417.757883919056 153828.77256170695 False False NaN NaN 40.0 3000.0 False False Tie2_ssm MINUS5_Motif011_bcov_4helix_09286_0001_0001_0002__63__F
5942.21481504252 150797.73802735715 False False NaN NaN 40.0 3000.0 False False Tie2_ssm MINUS5_Motif011_bcov_4helix_09286_0001_0001_0002__63__I
9969.187964149813 118763.19056246249 False False NaN NaN 40.0 3000.0 False False Tie2_ssm MINUS5_Motif011_bcov_4helix_09286_0001_0001_0002__63__H
95413.89677980644 inf False False NaN NaN 40.0 3000.0 False False Tie2_ssm MINUS5_Motif011_bcov_4helix_09286_0001_0001_0002__63__K
7773.658176717458 160074.8375810904 False False NaN NaN 40.0 3000.0 False False Tie2_ssm MINUS5_Motif011_bcov_4helix_09286_0001_0001_0002__63__M
14263.602936862473 156920.7308901972 False False NaN NaN 40.0 3000.0 False False Tie2_ssm MINUS5_Motif011_bcov_4helix_09286_0001_0001_0002__63__N
9298.441604931604 149304.69111619508 False False NaN NaN 40.0 3000.0 False False Tie2_ssm MINUS5_Motif011_bcov_4helix_09286_0001_0001_0002__63__Q
80565.34641958177 inf False False NaN NaN 40.0 3000.0 False False Tie2_ssm MINUS5_Motif011_bcov_4helix_09286_0001_0001_0002__63__P
25150.553445087513 173338.11127700956 False False NaN NaN 40.0 3000.0 False False Tie2_ssm MINUS5_Motif011_bcov_4helix_09286_0001_0001_0002__63__S
70088.86801615199 771081.222959255 False False NaN NaN 40.0 3000.0 False False Tie2_ssm MINUS5_Motif011_bcov_4helix_09286_0001_0001_0002__63__R
9298.441604931604 155367.06028732413 False False NaN NaN 40.0 3000.0 False False Tie2_ssm MINUS5_Motif011_bcov_4helix_09286_0001_0001_0002__63__T
6498.912830338822 85521.73866453621 False False NaN NaN 40.0 3000.0 False False Tie2_ssm MINUS5_Motif011_bcov_4helix_09286_0001_0001_0002__63__W
12784.80560956645 146362.79885912672 False False NaN NaN 40.0 3000.0 False False Tie2_ssm MINUS5_Motif011_bcov_4helix_09286_0001_0001_0002__63__V
15755.89139213852 152305.71540763055 False False NaN NaN 40.0 3000.0 False False Tie2_ssm MINUS5_Motif011_bcov_4helix_09286_0001_0001_0002__63__Y
8334.41374645452 144913.66223675903 False False NaN NaN 40.0 3000.0 False False Tie2_ssm MINUS5_Motif011_bcov_4helix_09286_0001_0001_0002__64__A
6762.794751891034 93533.86607176402 False False NaN NaN 40.0 3000.0 False False Tie2_ssm MINUS5_Motif011_bcov_4helix_09286_0001_0001_0002__64__C
23458.37528410988 279460.2232570199 False False NaN NaN 40.0 3000.0 False False Tie2_ssm MINUS5_Motif011_bcov_4helix_09286_0001_0001_0002__64__E
21880.050161584924 inf False False NaN NaN 40.0 3000.0 False False Tie2_ssm MINUS5_Motif011_bcov_4helix_09286_0001_0001_0002__64__D
13172.198004341928 152305.71540763055 False False NaN NaN 40.0 3000.0 False False Tie2_ssm MINUS5_Motif011_bcov_4helix_09286_0001_0001_0002__64__G
10068.879843791317 161675.5859569011 False False NaN NaN 40.0 3000.0 False False Tie2_ssm MINUS5_Motif011_bcov_4helix_09286_0001_0001_0002__64__I
7037.391337624759 171621.8923534747 False False NaN NaN 40.0 3000.0 False False Tie2_ssm MINUS5_Motif011_bcov_4helix_09286_0001_0001_0002__64__H
13982.553609315217 152305.71540763055 False False NaN NaN 40.0 3000.0 False False Tie2_ssm MINUS5_Motif011_bcov_4helix_09286_0001_0001_0002__64__K
15599.89246746387 153828.77256170695 False False NaN NaN 40.0 3000.0 False False Tie2_ssm MINUS5_Motif011_bcov_4helix_09286_0001_0001_0002__64__M
15141.101937651125 146362.79885912672 False False NaN NaN 40.0 3000.0 False False Tie2_ssm MINUS5_Motif011_bcov_4helix_09286_0001_0001_0002__64__L
5653.813504901432 85521.73866453621 False False NaN NaN 40.0 3000.0 False False Tie2_ssm MINUS5_Motif011_bcov_4helix_09286_0001_0001_0002__64__N
10068.879843791317 147826.42684771807 False False NaN NaN 40.0 3000.0 False False Tie2_ssm MINUS5_Motif011_bcov_4helix_09286_0001_0001_0002__64__Q
57440.94421483782 inf False False NaN NaN 40.0 3000.0 False False Tie2_ssm MINUS5_Motif011_bcov_4helix_09286_0001_0001_0002__64__P
6695.83638801092 171621.8923534747 False False NaN NaN 40.0 3000.0 False False Tie2_ssm MINUS5_Motif011_bcov_4helix_09286_0001_0001_0002__64__S
8586.95481738584 118763.19056246249 False False NaN NaN 40.0 3000.0 False False Tie2_ssm MINUS5_Motif011_bcov_4helix_09286_0001_0001_0002__64__R
24169.1875135937 158489.9381990993 False False NaN NaN 40.0 3000.0 False False Tie2_ssm MINUS5_Motif011_bcov_4helix_09286_0001_0001_0002__64__T
10903.154057012845 152305.71540763055 False False NaN NaN 40.0 3000.0 False False Tie2_ssm MINUS5_Motif011_bcov_4helix_09286_0001_0001_0002__64__W
10477.71674165741 147826.42684771807 False False NaN NaN 40.0 3000.0 False False Tie2_ssm MINUS5_Motif011_bcov_4helix_09286_0001_0001_0002__64__V
7851.394758484638 164925.26523463507 False False NaN NaN 40.0 3000.0 False False Tie2_ssm MINUS5_Motif011_bcov_4helix_09286_0001_0001_0002__64__Y
10068.879843791317 147826.42684771807 False False NaN NaN 40.0 3000.0 False False Tie2_ssm MINUS5_Motif011_bcov_4helix_09286_0001_0001_0002__65__A
10795.202036646373 146362.79885912672 False False NaN NaN 40.0 3000.0 False False Tie2_ssm MINUS5_Motif011_bcov_4helix_09286_0001_0001_0002__65__C
23692.959036950997 220093.40579949968 False False NaN NaN 40.0 3000.0 False False Tie2_ssm MINUS5_Motif011_bcov_4helix_09286_0001_0001_0002__65__E
12285.946898826998 144913.66223675903 False False NaN NaN 40.0 3000.0 False False Tie2_ssm MINUS5_Motif011_bcov_4helix_09286_0001_0001_0002__65__D
7851.394758484638 153828.77256170695 False False NaN NaN 40.0 3000.0 False False Tie2_ssm MINUS5_Motif011_bcov_4helix_09286_0001_0001_0002__65__G
10373.97697193804 152305.71540763055 False False NaN NaN 40.0 3000.0 False False Tie2_ssm MINUS5_Motif011_bcov_4helix_09286_0001_0001_0002__65__F
6898.726926404041 173338.11127700956 False False NaN NaN 40.0 3000.0 False False Tie2_ssm MINUS5_Motif011_bcov_4helix_09286_0001_0001_0002__65__I
8672.824365559689 160074.8375810904 False False NaN NaN 40.0 3000.0 False False Tie2_ssm MINUS5_Motif011_bcov_4helix_09286_0001_0001_0002__65__H
9870.48313282159 158489.9381990993 False False NaN NaN 40.0 3000.0 False False Tie2_ssm MINUS5_Motif011_bcov_4helix_09286_0001_0001_0002__65__K
7107.765251001011 182180.09701748917 False False NaN NaN 40.0 3000.0 False False Tie2_ssm MINUS5_Motif011_bcov_4helix_09286_0001_0001_0002__65__M
7929.90870606949 156920.7308901972 False False NaN NaN 40.0 3000.0 False False Tie2_ssm MINUS5_Motif011_bcov_4helix_09286_0001_0001_0002__65__L
11806.553483132368 153828.77256170695 False False NaN NaN 40.0 3000.0 False False Tie2_ssm MINUS5_Motif011_bcov_4helix_09286_0001_0001_0002__65__N
8009.2077931301765 156920.7308901972 False False NaN NaN 40.0 3000.0 False False Tie2_ssm MINUS5_Motif011_bcov_4helix_09286_0001_0001_0002__65__Q
13303.919984385331 123585.45233969252 False False NaN NaN 40.0 3000.0 False False Tie2_ssm MINUS5_Motif011_bcov_4helix_09286_0001_0001_0002__65__P
9969.187964149813 161675.5859569011 False False NaN NaN 40.0 3000.0 False False Tie2_ssm MINUS5_Motif011_bcov_4helix_09286_0001_0001_0002__65__S
14263.602936862473 224517.28325606955 False False NaN NaN 40.0 3000.0 False False Tie2_ssm MINUS5_Motif011_bcov_4helix_09286_0001_0001_0002__65__T
9115.225570955388 128603.51728234804 False False NaN NaN 40.0 3000.0 False False Tie2_ssm MINUS5_Motif011_bcov_4helix_09286_0001_0001_0002__65__W
14550.301355893402 143478.87350174176 False False NaN NaN 40.0 3000.0 False False Tie2_ssm MINUS5_Motif011_bcov_4helix_09286_0001_0001_0002__65__V
12043.865208143323 144913.66223675903 False False NaN NaN 40.0 3000.0 False False Tie2_ssm MINUS5_Motif011_bcov_4helix_09286_0001_0001_0002__65__Y
176822.20731367738 inf False False NaN NaN 40.0 3000.0 False False Tie2_ssm MINUS5_Motif011_ems_3hM_591_0001_0001_0002__1__A
25912.640365027117 inf False False NaN NaN 40.0 3000.0 False False Tie2_ssm MINUS5_Motif011_ems_3hM_591_0001_0001_0002__1__C
197274.93968736235 inf False False NaN NaN 40.0 3000.0 False False Tie2_ssm MINUS5_Motif011_ems_3hM_591_0001_0001_0002__1__E
155367.06028732413 inf False False NaN NaN 40.0 3000.0 False False Tie2_ssm MINUS5_Motif011_ems_3hM_591_0001_0001_0002__1__G
136515.22503337648 inf False False NaN NaN 40.0 3000.0 False False Tie2_ssm MINUS5_Motif011_ems_3hM_591_0001_0001_0002__1__F
240712.9165378553 inf False False NaN NaN 40.0 3000.0 False False Tie2_ssm MINUS5_Motif011_ems_3hM_591_0001_0001_0002__1__I
166574.51788698122 inf False False NaN NaN 40.0 3000.0 False False Tie2_ssm MINUS5_Motif011_ems_3hM_591_0001_0001_0002__1__H
139259.18105654727 inf False False NaN NaN 40.0 3000.0 False False Tie2_ssm MINUS5_Motif011_ems_3hM_591_0001_0001_0002__1__K
207337.94424428916 inf False False NaN NaN 40.0 3000.0 False False Tie2_ssm MINUS5_Motif011_ems_3hM_591_0001_0001_0002__1__M
211505.43692359928 inf False False NaN NaN 40.0 3000.0 False False Tie2_ssm MINUS5_Motif011_ems_3hM_591_0001_0001_0002__1__L
187700.33613721616 inf False False NaN NaN 40.0 3000.0 False False Tie2_ssm MINUS5_Motif011_ems_3hM_591_0001_0001_0002__1__N
37074.99693471599 851753.3793699243 False False NaN NaN 40.0 3000.0 False False Tie2_ssm MINUS5_Motif011_ems_3hM_591_0001_0001_0002__1__Q
119950.8224680872 inf False False NaN NaN 40.0 3000.0 False False Tie2_ssm MINUS5_Motif011_ems_3hM_591_0001_0001_0002__1__P
38198.406416834834 inf False False NaN NaN 40.0 3000.0 False False Tie2_ssm MINUS5_Motif011_ems_3hM_591_0001_0001_0002__1__S
79767.66972235827 inf False False NaN NaN 40.0 3000.0 False False Tie2_ssm MINUS5_Motif011_ems_3hM_591_0001_0001_0002__1__R
59773.276888146596 1230848.7679863365 False False NaN NaN 40.0 3000.0 False False Tie2_ssm MINUS5_Motif011_ems_3hM_591_0001_0001_0002__1__T
191473.1128935741 inf False False NaN NaN 40.0 3000.0 False False Tie2_ssm MINUS5_Motif011_ems_3hM_591_0001_0001_0002__1__W
173338.11127700956 inf False False NaN NaN 40.0 3000.0 False False Tie2_ssm MINUS5_Motif011_ems_3hM_591_0001_0001_0002__1__V
104352.77371750015 2170316.143760372 False False NaN NaN 40.0 3000.0 False False Tie2_ssm MINUS5_Motif011_ems_3hM_591_0001_0001_0002__1__Y
150797.73802735715 inf False False NaN NaN 40.0 3000.0 False False Tie2_ssm MINUS5_Motif011_ems_3hM_591_0001_0001_0002__2__A
124821.30686308953 3263618.04683452 False False NaN NaN 40.0 3000.0 False False Tie2_ssm MINUS5_Motif011_ems_3hM_591_0001_0001_0002__2__C
119950.8224680872 inf False False NaN NaN 40.0 3000.0 False False Tie2_ssm MINUS5_Motif011_ems_3hM_591_0001_0001_0002__2__D
185841.91696754063 inf False False NaN NaN 40.0 3000.0 False False Tie2_ssm MINUS5_Motif011_ems_3hM_591_0001_0001_0002__2__G
108589.91478505317 inf False False NaN NaN 40.0 3000.0 False False Tie2_ssm MINUS5_Motif011_ems_3hM_591_0001_0001_0002__2__F
119950.8224680872 inf False False NaN NaN 40.0 3000.0 False False Tie2_ssm MINUS5_Motif011_ems_3hM_591_0001_0001_0002__2__I
209411.32368673183 inf False False NaN NaN 40.0 3000.0 False False Tie2_ssm MINUS5_Motif011_ems_3hM_591_0001_0001_0002__2__H
150797.73802735715 inf False False NaN NaN 40.0 3000.0 False False Tie2_ssm MINUS5_Motif011_ems_3hM_591_0001_0001_0002__2__K
103319.57793811889 inf False False NaN NaN 40.0 3000.0 False False Tie2_ssm MINUS5_Motif011_ems_3hM_591_0001_0001_0002__2__M
229030.08064951646 inf False False NaN NaN 40.0 3000.0 False False Tie2_ssm MINUS5_Motif011_ems_3hM_591_0001_0001_0002__2__L
127330.21513103758 inf False False NaN NaN 40.0 3000.0 False False Tie2_ssm MINUS5_Motif011_ems_3hM_591_0001_0001_0002__2__N
124821.30686308953 inf False False NaN NaN 40.0 3000.0 False False Tie2_ssm MINUS5_Motif011_ems_3hM_591_0001_0001_0002__2__Q
115270.38269637947 inf False False NaN NaN 40.0 3000.0 False False Tie2_ssm MINUS5_Motif011_ems_3hM_591_0001_0001_0002__2__P
155367.06028732413 inf False False NaN NaN 40.0 3000.0 False False Tie2_ssm MINUS5_Motif011_ems_3hM_591_0001_0001_0002__2__S
96368.03574760456 inf False False NaN NaN 40.0 3000.0 False False Tie2_ssm MINUS5_Motif011_ems_3hM_591_0001_0001_0002__2__R
238329.62033451046 inf False False NaN NaN 40.0 3000.0 False False Tie2_ssm MINUS5_Motif011_ems_3hM_591_0001_0001_0002__2__T
43042.9204616431 441675.384383816 False False NaN NaN 40.0 3000.0 False False Tie2_ssm MINUS5_Motif011_ems_3hM_591_0001_0001_0002__2__W
260657.595804309 inf False False NaN NaN 40.0 3000.0 False False Tie2_ssm MINUS5_Motif011_ems_3hM_591_0001_0001_0002__2__V
116423.08652334334 inf False False NaN NaN 40.0 3000.0 False False Tie2_ssm MINUS5_Motif011_ems_3hM_591_0001_0001_0002__2__Y
98305.03326613137 inf False False NaN NaN 40.0 3000.0 False False Tie2_ssm MINUS5_Motif011_ems_3hM_591_0001_0001_0002__3__A
9870.48313282159 103319.57793811889 False False NaN NaN 40.0 3000.0 False False Tie2_ssm MINUS5_Motif011_ems_3hM_591_0001_0001_0002__3__C
182180.09701748917 inf False False NaN NaN 40.0 3000.0 False False Tie2_ssm MINUS5_Motif011_ems_3hM_591_0001_0001_0002__3__E
182180.09701748917 inf False False NaN NaN 40.0 3000.0 False False Tie2_ssm MINUS5_Motif011_ems_3hM_591_0001_0001_0002__3__D
199247.68908423575 inf False False NaN NaN 40.0 3000.0 False False Tie2_ssm MINUS5_Motif011_ems_3hM_591_0001_0001_0002__3__G
173338.11127700956 inf False False NaN NaN 40.0 3000.0 False False Tie2_ssm MINUS5_Motif011_ems_3hM_591_0001_0001_0002__3__F
161675.5859569011 inf False False NaN NaN 40.0 3000.0 False False Tie2_ssm MINUS5_Motif011_ems_3hM_591_0001_0001_0002__3__I
78977.89081421605 inf False False NaN NaN 40.0 3000.0 False False Tie2_ssm MINUS5_Motif011_ems_3hM_591_0001_0001_0002__3__H
86376.95605118164 inf False False NaN NaN 40.0 3000.0 False False Tie2_ssm MINUS5_Motif011_ems_3hM_591_0001_0001_0002__3__K
88994.26419648851 inf False False NaN NaN 40.0 3000.0 False False Tie2_ssm MINUS5_Motif011_ems_3hM_591_0001_0001_0002__3__M
67354.02453057231 inf False False NaN NaN 40.0 3000.0 False False Tie2_ssm MINUS5_Motif011_ems_3hM_591_0001_0001_0002__3__N
147826.42684771807 inf False False NaN NaN 40.0 3000.0 False False Tie2_ssm MINUS5_Motif011_ems_3hM_591_0001_0001_0002__3__Q
796.2158958450888 inf False False NaN NaN 40.0 3000.0 False False Tie2_ssm MINUS5_Motif011_ems_3hM_591_0001_0001_0002__3__P
75896.20072117166 inf False False NaN NaN 40.0 3000.0 False False Tie2_ssm MINUS5_Motif011_ems_3hM_591_0001_0001_0002__3__S
129889.55245517138 inf False False NaN NaN 40.0 3000.0 False False Tie2_ssm MINUS5_Motif011_ems_3hM_591_0001_0001_0002__3__R
112999.10077088473 inf False False NaN NaN 40.0 3000.0 False False Tie2_ssm MINUS5_Motif011_ems_3hM_591_0001_0001_0002__3__T
144913.66223675903 inf False False NaN NaN 40.0 3000.0 False False Tie2_ssm MINUS5_Motif011_ems_3hM_591_0001_0001_0002__3__W
117587.31738857664 inf False False NaN NaN 40.0 3000.0 False False Tie2_ssm MINUS5_Motif011_ems_3hM_591_0001_0001_0002__3__V
180376.3336806822 inf False False NaN NaN 40.0 3000.0 False False Tie2_ssm MINUS5_Motif011_ems_3hM_591_0001_0001_0002__3__Y
107514.76711391415 inf False False NaN NaN 40.0 3000.0 False False Tie2_ssm MINUS5_Motif011_ems_3hM_591_0001_0001_0002__4__A
9298.441604931604 147826.42684771807 False False NaN NaN 40.0 3000.0 False False Tie2_ssm MINUS5_Motif011_ems_3hM_591_0001_0001_0002__4__C
116423.08652334334 inf False False NaN NaN 40.0 3000.0 False False Tie2_ssm MINUS5_Motif011_ems_3hM_591_0001_0001_0002__4__E
155367.06028732413 inf False False NaN NaN 40.0 3000.0 False False Tie2_ssm MINUS5_Motif011_ems_3hM_591_0001_0001_0002__4__D
62200.31162064562 428685.77666508785 False False NaN NaN 40.0 3000.0 False False Tie2_ssm MINUS5_Motif011_ems_3hM_591_0001_0001_0002__4__G
107514.76711391415 2728441.1940601184 False False NaN NaN 40.0 3000.0 False False Tie2_ssm MINUS5_Motif011_ems_3hM_591_0001_0001_0002__4__F
226762.4560886304 inf False False NaN NaN 40.0 3000.0 False False Tie2_ssm MINUS5_Motif011_ems_3hM_591_0001_0001_0002__4__I
137880.37728371008 inf False False NaN NaN 40.0 3000.0 False False Tie2_ssm MINUS5_Motif011_ems_3hM_591_0001_0001_0002__4__H
207337.94424428916 inf False False NaN NaN 40.0 3000.0 False False Tie2_ssm MINUS5_Motif011_ems_3hM_591_0001_0001_0002__4__K
184001.89798766386 inf False False NaN NaN 40.0 3000.0 False False Tie2_ssm MINUS5_Motif011_ems_3hM_591_0001_0001_0002__4__M
95413.89677980644 inf False False NaN NaN 40.0 3000.0 False False Tie2_ssm MINUS5_Motif011_ems_3hM_591_0001_0001_0002__4__L
147826.42684771807 inf False False NaN NaN 40.0 3000.0 False False Tie2_ssm MINUS5_Motif011_ems_3hM_591_0001_0001_0002__4__N
68707.8404236368 1888094.6773459464 False False NaN NaN 40.0 3000.0 False False Tie2_ssm MINUS5_Motif011_ems_3hM_591_0001_0001_0002__4__Q
224517.28325606955 inf False False NaN NaN 40.0 3000.0 False False Tie2_ssm MINUS5_Motif011_ems_3hM_591_0001_0001_0002__4__P
189577.33949858812 inf False False NaN NaN 40.0 3000.0 False False Tie2_ssm MINUS5_Motif011_ems_3hM_591_0001_0001_0002__4__S
114129.09177859346 inf False False NaN NaN 40.0 3000.0 False False Tie2_ssm MINUS5_Motif011_ems_3hM_591_0001_0001_0002__4__R
213620.49129283542 inf False False NaN NaN 40.0 3000.0 False False Tie2_ssm MINUS5_Motif011_ems_3hM_591_0001_0001_0002__4__W
153828.77256170695 inf False False NaN NaN 40.0 3000.0 False False Tie2_ssm MINUS5_Motif011_ems_3hM_591_0001_0001_0002__4__V
116423.08652334334 1926045.3803605991 False False NaN NaN 40.0 3000.0 False False Tie2_ssm MINUS5_Motif011_ems_3hM_591_0001_0001_0002__4__Y
327689.0898967907 inf False False NaN NaN 40.0 3000.0 False False Tie2_ssm MINUS5_Motif011_ems_3hM_591_0001_0001_0002__5__A
64085.04326306282 931550.1269760208 False False NaN NaN 40.0 3000.0 False False Tie2_ssm MINUS5_Motif011_ems_3hM_591_0001_0001_0002__5__C
158489.9381990993 inf False False NaN NaN 40.0 3000.0 False False Tie2_ssm MINUS5_Motif011_ems_3hM_591_0001_0001_0002__5__E
107514.76711391415 inf False False NaN NaN 40.0 3000.0 False False Tie2_ssm MINUS5_Motif011_ems_3hM_591_0001_0001_0002__5__D
123585.45233969252 inf False False NaN NaN 40.0 3000.0 False False Tie2_ssm MINUS5_Motif011_ems_3hM_591_0001_0001_0002__5__G
209411.32368673183 inf False False NaN NaN 40.0 3000.0 False False Tie2_ssm MINUS5_Motif011_ems_3hM_591_0001_0001_0002__5__F
197274.93968736235 inf False False NaN NaN 40.0 3000.0 False False Tie2_ssm MINUS5_Motif011_ems_3hM_591_0001_0001_0002__5__I
166574.51788698122 inf False False NaN NaN 40.0 3000.0 False False Tie2_ssm MINUS5_Motif011_ems_3hM_591_0001_0001_0002__5__H
175071.49238977945 inf False False NaN NaN 40.0 3000.0 False False Tie2_ssm MINUS5_Motif011_ems_3hM_591_0001_0001_0002__5__K
245551.24616026608 inf False False NaN NaN 40.0 3000.0 False False Tie2_ssm MINUS5_Motif011_ems_3hM_591_0001_0001_0002__5__M
258076.8275290191 inf False False NaN NaN 40.0 3000.0 False False Tie2_ssm MINUS5_Motif011_ems_3hM_591_0001_0001_0002__5__L
126069.51993172051 inf False False NaN NaN 40.0 3000.0 False False Tie2_ssm MINUS5_Motif011_ems_3hM_591_0001_0001_0002__5__N
273953.75282523234 inf False False NaN NaN 40.0 3000.0 False False Tie2_ssm MINUS5_Motif011_ems_3hM_591_0001_0001_0002__5__Q
215756.69620576355 inf False False NaN NaN 40.0 3000.0 False False Tie2_ssm MINUS5_Motif011_ems_3hM_591_0001_0001_0002__5__P
271241.3394309234 inf False False NaN NaN 40.0 3000.0 False False Tie2_ssm MINUS5_Motif011_ems_3hM_591_0001_0001_0002__5__S
97331.7161050805 inf False False NaN NaN 40.0 3000.0 False False Tie2_ssm MINUS5_Motif011_ems_3hM_591_0001_0001_0002__5__T
205285.09331117725 inf False False NaN NaN 40.0 3000.0 False False Tie2_ssm MINUS5_Motif011_ems_3hM_591_0001_0001_0002__5__W
235969.9211232775 inf False False NaN NaN 40.0 3000.0 False False Tie2_ssm MINUS5_Motif011_ems_3hM_591_0001_0001_0002__5__V
139259.18105654727 inf False False NaN NaN 40.0 3000.0 False False Tie2_ssm MINUS5_Motif011_ems_3hM_591_0001_0001_0002__5__Y
233633.58527057164 inf False False NaN NaN 40.0 3000.0 False False Tie2_ssm MINUS5_Motif011_ems_3hM_591_0001_0001_0002__6__A
61584.466951134345 inf False False NaN NaN 40.0 3000.0 False False Tie2_ssm MINUS5_Motif011_ems_3hM_591_0001_0001_0002__6__C
54111.96780609073 inf False False NaN NaN 40.0 3000.0 False False Tie2_ssm MINUS5_Motif011_ems_3hM_591_0001_0001_0002__6__E
185841.91696754063 inf False False NaN NaN 40.0 3000.0 False False Tie2_ssm MINUS5_Motif011_ems_3hM_591_0001_0001_0002__6__D
121150.33069276794 inf False False NaN NaN 40.0 3000.0 False False Tie2_ssm MINUS5_Motif011_ems_3hM_591_0001_0001_0002__6__G
217914.26316782134 inf False False NaN NaN 40.0 3000.0 False False Tie2_ssm MINUS5_Motif011_ems_3hM_591_0001_0001_0002__6__F
110772.5720722327 inf False False NaN NaN 40.0 3000.0 False False Tie2_ssm MINUS5_Motif011_ems_3hM_591_0001_0001_0002__6__I
155367.06028732413 inf False False NaN NaN 40.0 3000.0 False False Tie2_ssm MINUS5_Motif011_ems_3hM_591_0001_0001_0002__6__H
114129.09177859346 inf False False NaN NaN 40.0 3000.0 False False Tie2_ssm MINUS5_Motif011_ems_3hM_591_0001_0001_0002__6__K
201240.16597507827 inf False False NaN NaN 40.0 3000.0 False False Tie2_ssm MINUS5_Motif011_ems_3hM_591_0001_0001_0002__6__M
119950.8224680872 inf False False NaN NaN 40.0 3000.0 False False Tie2_ssm MINUS5_Motif011_ems_3hM_591_0001_0001_0002__6__N
91690.87939590633 inf False False NaN NaN 40.0 3000.0 False False Tie2_ssm MINUS5_Motif011_ems_3hM_591_0001_0001_0002__6__Q
199247.68908423575 inf False False NaN NaN 40.0 3000.0 False False Tie2_ssm MINUS5_Motif011_ems_3hM_591_0001_0001_0002__6__P
153828.77256170695 inf False False NaN NaN 40.0 3000.0 False False Tie2_ssm MINUS5_Motif011_ems_3hM_591_0001_0001_0002__6__S
83836.622551256 inf False False NaN NaN 40.0 3000.0 False False Tie2_ssm MINUS5_Motif011_ems_3hM_591_0001_0001_0002__6__R
68027.56477587808 607277.4526951674 False False NaN NaN 40.0 3000.0 False False Tie2_ssm MINUS5_Motif011_ems_3hM_591_0001_0001_0002__6__T
71497.6542632766 1658998.1768692255 False False NaN NaN 40.0 3000.0 False False Tie2_ssm MINUS5_Motif011_ems_3hM_591_0001_0001_0002__6__W
149304.69111619508 inf False False NaN NaN 40.0 3000.0 False False Tie2_ssm MINUS5_Motif011_ems_3hM_591_0001_0001_0002__6__V
150797.73802735715 inf False False NaN NaN 40.0 3000.0 False False Tie2_ssm MINUS5_Motif011_ems_3hM_591_0001_0001_0002__6__Y
207337.94424428916 inf False False NaN NaN 40.0 3000.0 False False Tie2_ssm MINUS5_Motif011_ems_3hM_591_0001_0001_0002__7__A
8089.299871061484 158489.9381990993 False False NaN NaN 40.0 3000.0 False False Tie2_ssm MINUS5_Motif011_ems_3hM_591_0001_0001_0002__7__C
146362.79885912672 inf False False NaN NaN 40.0 3000.0 False False Tie2_ssm MINUS5_Motif011_ems_3hM_591_0001_0001_0002__7__E
110772.5720722327 inf False False NaN NaN 40.0 3000.0 False False Tie2_ssm MINUS5_Motif011_ems_3hM_591_0001_0001_0002__7__D
245551.24616026608 inf False False NaN NaN 40.0 3000.0 False False Tie2_ssm MINUS5_Motif011_ems_3hM_591_0001_0001_0002__7__G
273953.75282523234 inf False False NaN NaN 40.0 3000.0 False False Tie2_ssm MINUS5_Motif011_ems_3hM_591_0001_0001_0002__7__I
133825.33578411557 inf False False NaN NaN 40.0 3000.0 False False Tie2_ssm MINUS5_Motif011_ems_3hM_591_0001_0001_0002__7__H
99288.08359879276 inf False False NaN NaN 40.0 3000.0 False False Tie2_ssm MINUS5_Motif011_ems_3hM_591_0001_0001_0002__7__K
248006.7586218689 inf False False NaN NaN 40.0 3000.0 False False Tie2_ssm MINUS5_Motif011_ems_3hM_591_0001_0001_0002__7__M
201240.16597507827 inf False False NaN NaN 40.0 3000.0 False False Tie2_ssm MINUS5_Motif011_ems_3hM_591_0001_0001_0002__7__L
122361.8339996957 inf False False NaN NaN 40.0 3000.0 False False Tie2_ssm MINUS5_Motif011_ems_3hM_591_0001_0001_0002__7__N
92607.7881898653 inf False False NaN NaN 40.0 3000.0 False False Tie2_ssm MINUS5_Motif011_ems_3hM_591_0001_0001_0002__7__Q
171621.8923534747 inf False False NaN NaN 40.0 3000.0 False False Tie2_ssm MINUS5_Motif011_ems_3hM_591_0001_0001_0002__7__P
142058.29059578382 inf False False NaN NaN 40.0 3000.0 False False Tie2_ssm MINUS5_Motif011_ems_3hM_591_0001_0001_0002__7__S
124821.30686308953 inf False False NaN NaN 40.0 3000.0 False False Tie2_ssm MINUS5_Motif011_ems_3hM_591_0001_0001_0002__7__R
238329.62033451046 inf False False NaN NaN 40.0 3000.0 False False Tie2_ssm MINUS5_Motif011_ems_3hM_591_0001_0001_0002__7__T
215756.69620576355 inf False False NaN NaN 40.0 3000.0 False False Tie2_ssm MINUS5_Motif011_ems_3hM_591_0001_0001_0002__7__W
147826.42684771807 inf False False NaN NaN 40.0 3000.0 False False Tie2_ssm MINUS5_Motif011_ems_3hM_591_0001_0001_0002__7__V
127330.21513103758 inf False False NaN NaN 40.0 3000.0 False False Tie2_ssm MINUS5_Motif011_ems_3hM_591_0001_0001_0002__7__Y
98305.03326613137 inf False False NaN NaN 40.0 3000.0 False False Tie2_ssm MINUS5_Motif011_ems_3hM_591_0001_0001_0002__8__A
91690.87939590633 1626309.3587581865 False False NaN NaN 40.0 3000.0 False False Tie2_ssm MINUS5_Motif011_ems_3hM_591_0001_0001_0002__8__C
63450.537884220685 1206596.1846743796 False False NaN NaN 40.0 3000.0 False False Tie2_ssm MINUS5_Motif011_ems_3hM_591_0001_0001_0002__8__D
84674.98877676862 1081500.7777901418 False False NaN NaN 40.0 3000.0 False False Tie2_ssm MINUS5_Motif011_ems_3hM_591_0001_0001_0002__8__G
135163.58914195682 inf False False NaN NaN 40.0 3000.0 False False Tie2_ssm MINUS5_Motif011_ems_3hM_591_0001_0001_0002__8__F
110772.5720722327 inf False False NaN NaN 40.0 3000.0 False False Tie2_ssm MINUS5_Motif011_ems_3hM_591_0001_0001_0002__8__I
169922.66569650947 inf False False NaN NaN 40.0 3000.0 False False Tie2_ssm MINUS5_Motif011_ems_3hM_591_0001_0001_0002__8__H
213620.49129283542 inf False False NaN NaN 40.0 3000.0 False False Tie2_ssm MINUS5_Motif011_ems_3hM_591_0001_0001_0002__8__K
222294.33985749446 inf False False NaN NaN 40.0 3000.0 False False Tie2_ssm MINUS5_Motif011_ems_3hM_591_0001_0001_0002__8__M
45238.541990841826 748403.8382562521 False False NaN NaN 40.0 3000.0 False False Tie2_ssm MINUS5_Motif011_ems_3hM_591_0001_0001_0002__8__L
122361.8339996957 inf False False NaN NaN 40.0 3000.0 False False Tie2_ssm MINUS5_Motif011_ems_3hM_591_0001_0001_0002__8__N
197274.93968736235 inf False False NaN NaN 40.0 3000.0 False False Tie2_ssm MINUS5_Motif011_ems_3hM_591_0001_0001_0002__8__Q
158489.9381990993 inf False False NaN NaN 40.0 3000.0 False False Tie2_ssm MINUS5_Motif011_ems_3hM_591_0001_0001_0002__8__P
114129.09177859346 3296254.2273028675 False False NaN NaN 40.0 3000.0 False False Tie2_ssm MINUS5_Motif011_ems_3hM_591_0001_0001_0002__8__S
168240.26306585115 inf False False NaN NaN 40.0 3000.0 False False Tie2_ssm MINUS5_Motif011_ems_3hM_591_0001_0001_0002__8__R
201240.16597507827 inf False False NaN NaN 40.0 3000.0 False False Tie2_ssm MINUS5_Motif011_ems_3hM_591_0001_0001_0002__8__T
105396.30145467503 inf False False NaN NaN 40.0 3000.0 False False Tie2_ssm MINUS5_Motif011_ems_3hM_591_0001_0001_0002__8__W
48501.84014615902 424441.36303474015 False False NaN NaN 40.0 3000.0 False False Tie2_ssm MINUS5_Motif011_ems_3hM_591_0001_0001_0002__8__V
358388.73163946124 inf False False NaN NaN 40.0 3000.0 False False Tie2_ssm MINUS5_Motif011_ems_3hM_591_0001_0001_0002__8__Y
166574.51788698122 inf False False NaN NaN 40.0 3000.0 False False Tie2_ssm MINUS5_Motif011_ems_3hM_591_0001_0001_0002__9__A
163292.34181647023 inf False False NaN NaN 40.0 3000.0 False False Tie2_ssm MINUS5_Motif011_ems_3hM_591_0001_0001_0002__9__C
168240.26306585115 inf False False NaN NaN 40.0 3000.0 False False Tie2_ssm MINUS5_Motif011_ems_3hM_591_0001_0001_0002__9__E
62200.31162064562 inf False False NaN NaN 40.0 3000.0 False False Tie2_ssm MINUS5_Motif011_ems_3hM_591_0001_0001_0002__9__D
103319.57793811889 inf False False NaN NaN 40.0 3000.0 False False Tie2_ssm MINUS5_Motif011_ems_3hM_591_0001_0001_0002__9__G
92607.7881898653 2148827.865109281 False False NaN NaN 40.0 3000.0 False False Tie2_ssm MINUS5_Motif011_ems_3hM_591_0001_0001_0002__9__F
163292.34181647023 inf False False NaN NaN 40.0 3000.0 False False Tie2_ssm MINUS5_Motif011_ems_3hM_591_0001_0001_0002__9__I
193387.84402251 inf False False NaN NaN 40.0 3000.0 False False Tie2_ssm MINUS5_Motif011_ems_3hM_591_0001_0001_0002__9__H
150797.73802735715 inf False False NaN NaN 40.0 3000.0 False False Tie2_ssm MINUS5_Motif011_ems_3hM_591_0001_0001_0002__9__K
149304.69111619508 inf False False NaN NaN 40.0 3000.0 False False Tie2_ssm MINUS5_Motif011_ems_3hM_591_0001_0001_0002__9__M
64085.04326306282 464205.26786917116 False False NaN NaN 40.0 3000.0 False False Tie2_ssm MINUS5_Motif011_ems_3hM_591_0001_0001_0002__9__L
43042.9204616431 334275.6406037161 False False NaN NaN 40.0 3000.0 False False Tie2_ssm MINUS5_Motif011_ems_3hM_591_0001_0001_0002__9__N
252991.69447016838 inf False False NaN NaN 40.0 3000.0 False False Tie2_ssm MINUS5_Motif011_ems_3hM_591_0001_0001_0002__9__Q
92607.7881898653 inf False False NaN NaN 40.0 3000.0 False False Tie2_ssm MINUS5_Motif011_ems_3hM_591_0001_0001_0002__9__P
201240.16597507827 inf False False NaN NaN 40.0 3000.0 False False Tie2_ssm MINUS5_Motif011_ems_3hM_591_0001_0001_0002__9__S
139259.18105654727 inf False False NaN NaN 40.0 3000.0 False False Tie2_ssm MINUS5_Motif011_ems_3hM_591_0001_0001_0002__9__R
153828.77256170695 inf False False NaN NaN 40.0 3000.0 False False Tie2_ssm MINUS5_Motif011_ems_3hM_591_0001_0001_0002__9__T
265896.813479976 inf False False NaN NaN 40.0 3000.0 False False Tie2_ssm MINUS5_Motif011_ems_3hM_591_0001_0001_0002__9__W
64085.04326306282 inf False False NaN NaN 40.0 3000.0 False False Tie2_ssm MINUS5_Motif011_ems_3hM_591_0001_0001_0002__9__Y
92607.7881898653 1578479.8410932203 False False NaN NaN 40.0 3000.0 False False Tie2_ssm MINUS5_Motif011_ems_3hM_591_0001_0001_0002__10__A
39355.856329671355 399842.9636916777 False False NaN NaN 40.0 3000.0 False False Tie2_ssm MINUS5_Motif011_ems_3hM_591_0001_0001_0002__10__C
63450.537884220685 inf False False NaN NaN 40.0 3000.0 False False Tie2_ssm MINUS5_Motif011_ems_3hM_591_0001_0001_0002__10__E
191473.1128935741 inf False False NaN NaN 40.0 3000.0 False False Tie2_ssm MINUS5_Motif011_ems_3hM_591_0001_0001_0002__10__D
50975.92144195677 1319636.4772555095 False False NaN NaN 40.0 3000.0 False False Tie2_ssm MINUS5_Motif011_ems_3hM_591_0001_0001_0002__10__G
137880.37728371008 inf False False NaN NaN 40.0 3000.0 False False Tie2_ssm MINUS5_Motif011_ems_3hM_591_0001_0001_0002__10__F
215756.69620576355 inf False False NaN NaN 40.0 3000.0 False False Tie2_ssm MINUS5_Motif011_ems_3hM_591_0001_0001_0002__10__I
161675.5859569011 inf False False NaN NaN 40.0 3000.0 False False Tie2_ssm MINUS5_Motif011_ems_3hM_591_0001_0001_0002__10__H
156920.7308901972 inf False False NaN NaN 40.0 3000.0 False False Tie2_ssm MINUS5_Motif011_ems_3hM_591_0001_0001_0002__10__K
146362.79885912672 inf False False NaN NaN 40.0 3000.0 False False Tie2_ssm MINUS5_Motif011_ems_3hM_591_0001_0001_0002__10__M
147826.42684771807 inf False False NaN NaN 40.0 3000.0 False False Tie2_ssm MINUS5_Motif011_ems_3hM_591_0001_0001_0002__10__N
139259.18105654727 inf False False NaN NaN 40.0 3000.0 False False Tie2_ssm MINUS5_Motif011_ems_3hM_591_0001_0001_0002__10__Q
142058.29059578382 inf False False NaN NaN 40.0 3000.0 False False Tie2_ssm MINUS5_Motif011_ems_3hM_591_0001_0001_0002__10__P
97331.7161050805 inf False False NaN NaN 40.0 3000.0 False False Tie2_ssm MINUS5_Motif011_ems_3hM_591_0001_0001_0002__10__S
139259.18105654727 inf False False NaN NaN 40.0 3000.0 False False Tie2_ssm MINUS5_Motif011_ems_3hM_591_0001_0001_0002__10__R
108589.91478505317 inf False False NaN NaN 40.0 3000.0 False False Tie2_ssm MINUS5_Motif011_ems_3hM_591_0001_0001_0002__10__T
215756.69620576355 inf False False NaN NaN 40.0 3000.0 False False Tie2_ssm MINUS5_Motif011_ems_3hM_591_0001_0001_0002__10__W
106450.26446922186 inf False False NaN NaN 40.0 3000.0 False False Tie2_ssm MINUS5_Motif011_ems_3hM_591_0001_0001_0002__10__V
144913.66223675903 inf False False NaN NaN 40.0 3000.0 False False Tie2_ssm MINUS5_Motif011_ems_3hM_591_0001_0001_0002__10__Y
101283.77407912845 1293634.4253068424 False False NaN NaN 40.0 3000.0 False False Tie2_ssm MINUS5_Motif011_ems_3hM_591_0001_0001_0002__11__A
68707.8404236368 334275.6406037161 False False NaN NaN 40.0 3000.0 False False Tie2_ssm MINUS5_Motif011_ems_3hM_591_0001_0001_0002__11__C
103319.57793811889 inf False False NaN NaN 40.0 3000.0 False False Tie2_ssm MINUS5_Motif011_ems_3hM_591_0001_0001_0002__11__E
164925.26523463507 inf False False NaN NaN 40.0 3000.0 False False Tie2_ssm MINUS5_Motif011_ems_3hM_591_0001_0001_0002__11__D
189577.33949858812 inf False False NaN NaN 40.0 3000.0 False False Tie2_ssm MINUS5_Motif011_ems_3hM_591_0001_0001_0002__11__G
69394.9188278732 886337.9821033939 False False NaN NaN 40.0 3000.0 False False Tie2_ssm MINUS5_Motif011_ems_3hM_591_0001_0001_0002__11__F
187700.33613721616 inf False False NaN NaN 40.0 3000.0 False False Tie2_ssm MINUS5_Motif011_ems_3hM_591_0001_0001_0002__11__I
176822.20731367738 inf False False NaN NaN 40.0 3000.0 False False Tie2_ssm MINUS5_Motif011_ems_3hM_591_0001_0001_0002__11__H
248006.7586218689 inf False False NaN NaN 40.0 3000.0 False False Tie2_ssm MINUS5_Motif011_ems_3hM_591_0001_0001_0002__11__K
108589.91478505317 inf False False NaN NaN 40.0 3000.0 False False Tie2_ssm MINUS5_Motif011_ems_3hM_591_0001_0001_0002__11__M
117587.31738857664 inf False False NaN NaN 40.0 3000.0 False False Tie2_ssm MINUS5_Motif011_ems_3hM_591_0001_0001_0002__11__L
175071.49238977945 inf False False NaN NaN 40.0 3000.0 False False Tie2_ssm MINUS5_Motif011_ems_3hM_591_0001_0001_0002__11__N
90783.0489068379 inf False False NaN NaN 40.0 3000.0 False False Tie2_ssm MINUS5_Motif011_ems_3hM_591_0001_0001_0002__11__P
104352.77371750015 inf False False NaN NaN 40.0 3000.0 False False Tie2_ssm MINUS5_Motif011_ems_3hM_591_0001_0001_0002__11__S
178590.42938681395 inf False False NaN NaN 40.0 3000.0 True False Tie2_ssm MINUS5_Motif011_ems_3hM_591_0001_0001_0002__11__R
142058.29059578382 inf False False NaN NaN 40.0 3000.0 False False Tie2_ssm MINUS5_Motif011_ems_3hM_591_0001_0001_0002__11__T
1892.3016270398634 4031.0183046293637 False False NaN NaN 40.0 3000.0 True False Tie2_ssm MINUS5_Motif011_ems_3hM_591_0001_0001_0002__11__W
215756.69620576355 inf False False NaN NaN 40.0 3000.0 False False Tie2_ssm MINUS5_Motif011_ems_3hM_591_0001_0001_0002__11__V
5653.813504901432 11924.619017963678 False False NaN NaN 40.0 3000.0 False False Tie2_ssm MINUS5_Motif011_ems_3hM_591_0001_0001_0002__11__Y
161675.5859569011 inf False False NaN NaN 40.0 3000.0 False False Tie2_ssm MINUS5_Motif011_ems_3hM_591_0001_0001_0002__12__A
222294.33985749446 inf False False NaN NaN 40.0 3000.0 False False Tie2_ssm MINUS5_Motif011_ems_3hM_591_0001_0001_0002__12__C
171621.8923534747 inf False False NaN NaN 40.0 3000.0 False False Tie2_ssm MINUS5_Motif011_ems_3hM_591_0001_0001_0002__12__E
78195.9314992239 inf False False NaN NaN 40.0 3000.0 False False Tie2_ssm MINUS5_Motif011_ems_3hM_591_0001_0001_0002__12__D
163292.34181647023 inf False False NaN NaN 40.0 3000.0 False False Tie2_ssm MINUS5_Motif011_ems_3hM_591_0001_0001_0002__12__G
217914.26316782134 inf False False NaN NaN 40.0 3000.0 False False Tie2_ssm MINUS5_Motif011_ems_3hM_591_0001_0001_0002__12__F
78195.9314992239 1359622.782152829 False False NaN NaN 40.0 3000.0 False False Tie2_ssm MINUS5_Motif011_ems_3hM_591_0001_0001_0002__12__I
98305.03326613137 inf False False NaN NaN 40.0 3000.0 False False Tie2_ssm MINUS5_Motif011_ems_3hM_591_0001_0001_0002__12__H
136515.22503337648 inf False False NaN NaN 40.0 3000.0 False False Tie2_ssm MINUS5_Motif011_ems_3hM_591_0001_0001_0002__12__K
104352.77371750015 inf False False NaN NaN 40.0 3000.0 False False Tie2_ssm MINUS5_Motif011_ems_3hM_591_0001_0001_0002__12__M
121150.33069276794 inf False False NaN NaN 40.0 3000.0 False False Tie2_ssm MINUS5_Motif011_ems_3hM_591_0001_0001_0002__12__N
150797.73802735715 inf False False NaN NaN 40.0 3000.0 False False Tie2_ssm MINUS5_Motif011_ems_3hM_591_0001_0001_0002__12__Q
155367.06028732413 inf False False NaN NaN 40.0 3000.0 False False Tie2_ssm MINUS5_Motif011_ems_3hM_591_0001_0001_0002__12__P
92607.7881898653 2004250.5462452131 False False NaN NaN 40.0 3000.0 False False Tie2_ssm MINUS5_Motif011_ems_3hM_591_0001_0001_0002__12__S
176822.20731367738 inf False False NaN NaN 40.0 3000.0 False False Tie2_ssm MINUS5_Motif011_ems_3hM_591_0001_0001_0002__12__R
149304.69111619508 inf False False NaN NaN 40.0 3000.0 False False Tie2_ssm MINUS5_Motif011_ems_3hM_591_0001_0001_0002__12__T
207337.94424428916 inf False False NaN NaN 40.0 3000.0 False False Tie2_ssm MINUS5_Motif011_ems_3hM_591_0001_0001_0002__12__W
147826.42684771807 inf False False NaN NaN 40.0 3000.0 False False Tie2_ssm MINUS5_Motif011_ems_3hM_591_0001_0001_0002__12__V
139259.18105654727 inf False False NaN NaN 40.0 3000.0 False False Tie2_ssm MINUS5_Motif011_ems_3hM_591_0001_0001_0002__12__Y
135163.58914195682 inf False False NaN NaN 40.0 3000.0 False False Tie2_ssm MINUS5_Motif011_ems_3hM_591_0001_0001_0002__13__A
106450.26446922186 3074475.830710098 False False NaN NaN 40.0 3000.0 False False Tie2_ssm MINUS5_Motif011_ems_3hM_591_0001_0001_0002__13__C
211505.43692359928 inf False False NaN NaN 40.0 3000.0 False False Tie2_ssm MINUS5_Motif011_ems_3hM_591_0001_0001_0002__13__E
231320.38145601176 inf False False NaN NaN 40.0 3000.0 False False Tie2_ssm MINUS5_Motif011_ems_3hM_591_0001_0001_0002__13__D
133825.33578411557 inf False False NaN NaN 40.0 3000.0 False False Tie2_ssm MINUS5_Motif011_ems_3hM_591_0001_0001_0002__13__G
109675.81393290378 651083.6255719822 False False NaN NaN 40.0 3000.0 False False Tie2_ssm MINUS5_Motif011_ems_3hM_591_0001_0001_0002__13__F
185841.91696754063 inf False False NaN NaN 40.0 3000.0 False False Tie2_ssm MINUS5_Motif011_ems_3hM_591_0001_0001_0002__13__H
176822.20731367738 inf False False NaN NaN 40.0 3000.0 False False Tie2_ssm MINUS5_Motif011_ems_3hM_591_0001_0001_0002__13__K
129889.55245517138 inf False False NaN NaN 40.0 3000.0 False False Tie2_ssm MINUS5_Motif011_ems_3hM_591_0001_0001_0002__13__M
115270.38269637947 inf False False NaN NaN 40.0 3000.0 False False Tie2_ssm MINUS5_Motif011_ems_3hM_591_0001_0001_0002__13__L
184001.89798766386 inf False False NaN NaN 40.0 3000.0 False False Tie2_ssm MINUS5_Motif011_ems_3hM_591_0001_0001_0002__13__N
129889.55245517138 inf False False NaN NaN 40.0 3000.0 False False Tie2_ssm MINUS5_Motif011_ems_3hM_591_0001_0001_0002__13__Q
173338.11127700956 inf False False NaN NaN 40.0 3000.0 False False Tie2_ssm MINUS5_Motif011_ems_3hM_591_0001_0001_0002__13__P
161675.5859569011 inf False False NaN NaN 40.0 3000.0 False False Tie2_ssm MINUS5_Motif011_ems_3hM_591_0001_0001_0002__13__S
226762.4560886304 inf False False NaN NaN 40.0 3000.0 False False Tie2_ssm MINUS5_Motif011_ems_3hM_591_0001_0001_0002__13__R
44790.63563449691 327689.0898967907 False False NaN NaN 40.0 3000.0 False False Tie2_ssm MINUS5_Motif011_ems_3hM_591_0001_0001_0002__13__T
271241.3394309234 inf False False NaN NaN 40.0 3000.0 False False Tie2_ssm MINUS5_Motif011_ems_3hM_591_0001_0001_0002__13__W
85521.73866453621 inf False False NaN NaN 40.0 3000.0 False False Tie2_ssm MINUS5_Motif011_ems_3hM_591_0001_0001_0002__13__V
248006.7586218689 inf False False NaN NaN 40.0 3000.0 False False Tie2_ssm MINUS5_Motif011_ems_3hM_591_0001_0001_0002__13__Y
199247.68908423575 inf False False NaN NaN 40.0 3000.0 False False Tie2_ssm MINUS5_Motif011_ems_3hM_591_0001_0001_0002__14__A
7178.842903511014 110772.5720722327 False False NaN NaN 40.0 3000.0 False False Tie2_ssm MINUS5_Motif011_ems_3hM_591_0001_0001_0002__14__C
60371.009657028 inf False False NaN NaN 40.0 3000.0 False False Tie2_ssm MINUS5_Motif011_ems_3hM_591_0001_0001_0002__14__E
178590.42938681395 inf False False NaN NaN 40.0 3000.0 False False Tie2_ssm MINUS5_Motif011_ems_3hM_591_0001_0001_0002__14__D
268555.7816147755 inf False False NaN NaN 40.0 3000.0 False False Tie2_ssm MINUS5_Motif011_ems_3hM_591_0001_0001_0002__14__G
2845.5530581647336 11924.619017963678 False False NaN NaN 40.0 3000.0 False False Tie2_ssm MINUS5_Motif011_ems_3hM_591_0001_0001_0002__14__F
7620.486400075935 85521.73866453621 False False NaN NaN 40.0 3000.0 False False Tie2_ssm MINUS5_Motif011_ems_3hM_591_0001_0001_0002__14__I
114129.09177859346 inf False False NaN NaN 40.0 3000.0 False False Tie2_ssm MINUS5_Motif011_ems_3hM_591_0001_0001_0002__14__H
104352.77371750015 inf False False NaN NaN 40.0 3000.0 False False Tie2_ssm MINUS5_Motif011_ems_3hM_591_0001_0001_0002__14__K
100280.96443478057 inf False False NaN NaN 40.0 3000.0 False False Tie2_ssm MINUS5_Motif011_ems_3hM_591_0001_0001_0002__14__M
207337.94424428916 inf False False NaN NaN 40.0 3000.0 False False Tie2_ssm MINUS5_Motif011_ems_3hM_591_0001_0001_0002__14__L
178590.42938681395 inf False False NaN NaN 40.0 3000.0 False False Tie2_ssm MINUS5_Motif011_ems_3hM_591_0001_0001_0002__14__Q
11689.656913992434 144913.66223675903 False False NaN NaN 40.0 3000.0 False False Tie2_ssm MINUS5_Motif011_ems_3hM_591_0001_0001_0002__14__P
73664.10468510818 inf False False NaN NaN 40.0 3000.0 False False Tie2_ssm MINUS5_Motif011_ems_3hM_591_0001_0001_0002__14__S
184001.89798766386 inf False False NaN NaN 40.0 3000.0 False False Tie2_ssm MINUS5_Motif011_ems_3hM_591_0001_0001_0002__14__R
69394.9188278732 1008735.3016246737 False False NaN NaN 40.0 3000.0 False False Tie2_ssm MINUS5_Motif011_ems_3hM_591_0001_0001_0002__14__T
1930.3368897433638 3991.1072323063054 False False NaN NaN 40.0 3000.0 True False Tie2_ssm MINUS5_Motif011_ems_3hM_591_0001_0001_0002__14__W
268555.7816147755 inf False False NaN NaN 40.0 3000.0 False False Tie2_ssm MINUS5_Motif011_ems_3hM_591_0001_0001_0002__14__V
6370.8585730211 19807.723979310904 False False NaN NaN 40.0 3000.0 False False Tie2_ssm MINUS5_Motif011_ems_3hM_591_0001_0001_0002__14__Y
152305.71540763055 inf False False NaN NaN 40.0 3000.0 False False Tie2_ssm MINUS5_Motif011_ems_3hM_591_0001_0001_0002__15__A
128603.51728234804 inf False False NaN NaN 40.0 3000.0 False False Tie2_ssm MINUS5_Motif011_ems_3hM_591_0001_0001_0002__15__C
103319.57793811889 inf False False NaN NaN 40.0 3000.0 False False Tie2_ssm MINUS5_Motif011_ems_3hM_591_0001_0001_0002__15__E
203252.56763482917 inf False False NaN NaN 40.0 3000.0 False False Tie2_ssm MINUS5_Motif011_ems_3hM_591_0001_0001_0002__15__D
83836.622551256 1501869.4073791527 False False NaN NaN 40.0 3000.0 False False Tie2_ssm MINUS5_Motif011_ems_3hM_591_0001_0001_0002__15__G
211505.43692359928 inf False False NaN NaN 40.0 3000.0 False False Tie2_ssm MINUS5_Motif011_ems_3hM_591_0001_0001_0002__15__F
63450.537884220685 528308.8961036397 False False NaN NaN 40.0 3000.0 False False Tie2_ssm MINUS5_Motif011_ems_3hM_591_0001_0001_0002__15__I
263264.1717623523 inf False False NaN NaN 40.0 3000.0 False False Tie2_ssm MINUS5_Motif011_ems_3hM_591_0001_0001_0002__15__H
90783.0489068379 inf False False NaN NaN 40.0 3000.0 False False Tie2_ssm MINUS5_Motif011_ems_3hM_591_0001_0001_0002__15__K
231320.38145601176 inf False False NaN NaN 40.0 3000.0 False False Tie2_ssm MINUS5_Motif011_ems_3hM_591_0001_0001_0002__15__M
142058.29059578382 inf False False NaN NaN 40.0 3000.0 False False Tie2_ssm MINUS5_Motif011_ems_3hM_591_0001_0001_0002__15__L
17061.372647124943 inf False False NaN NaN 40.0 3000.0 False False Tie2_ssm MINUS5_Motif011_ems_3hM_591_0001_0001_0002__15__N
99288.08359879276 inf False False NaN NaN 40.0 3000.0 False False Tie2_ssm MINUS5_Motif011_ems_3hM_591_0001_0001_0002__15__Q
131188.4479797232 inf False False NaN NaN 40.0 3000.0 False False Tie2_ssm MINUS5_Motif011_ems_3hM_591_0001_0001_0002__15__P
63450.537884220685 inf False False NaN NaN 40.0 3000.0 False False Tie2_ssm MINUS5_Motif011_ems_3hM_591_0001_0001_0002__15__S
137880.37728371008 inf False False NaN NaN 40.0 3000.0 False False Tie2_ssm MINUS5_Motif011_ems_3hM_591_0001_0001_0002__15__R
197274.93968736235 inf False False NaN NaN 40.0 3000.0 False False Tie2_ssm MINUS5_Motif011_ems_3hM_591_0001_0001_0002__15__T
7773.658176717458 158489.9381990993 False False NaN NaN 40.0 3000.0 False False Tie2_ssm MINUS5_Motif011_ems_3hM_591_0001_0001_0002__15__W
95413.89677980644 inf False False NaN NaN 40.0 3000.0 False False Tie2_ssm MINUS5_Motif011_ems_3hM_591_0001_0001_0002__15__Y
217914.26316782134 inf False False NaN NaN 40.0 3000.0 False False Tie2_ssm MINUS5_Motif011_ems_3hM_591_0001_0001_0002__16__C
226762.4560886304 inf False False NaN NaN 40.0 3000.0 False False Tie2_ssm MINUS5_Motif011_ems_3hM_591_0001_0001_0002__16__E
176822.20731367738 inf False False NaN NaN 40.0 3000.0 False False Tie2_ssm MINUS5_Motif011_ems_3hM_591_0001_0001_0002__16__D
215756.69620576355 inf False False NaN NaN 40.0 3000.0 False False Tie2_ssm MINUS5_Motif011_ems_3hM_591_0001_0001_0002__16__G
178590.42938681395 inf False False NaN NaN 40.0 3000.0 False False Tie2_ssm MINUS5_Motif011_ems_3hM_591_0001_0001_0002__16__F
276693.29035348486 inf False False NaN NaN 40.0 3000.0 False False Tie2_ssm MINUS5_Motif011_ems_3hM_591_0001_0001_0002__16__I
235969.9211232775 inf False False NaN NaN 40.0 3000.0 False False Tie2_ssm MINUS5_Motif011_ems_3hM_591_0001_0001_0002__16__H
201240.16597507827 inf False False NaN NaN 40.0 3000.0 False False Tie2_ssm MINUS5_Motif011_ems_3hM_591_0001_0001_0002__16__K
229030.08064951646 inf False False NaN NaN 40.0 3000.0 False False Tie2_ssm MINUS5_Motif011_ems_3hM_591_0001_0001_0002__16__M
327689.0898967907 inf False False NaN NaN 40.0 3000.0 False False Tie2_ssm MINUS5_Motif011_ems_3hM_591_0001_0001_0002__16__L
149304.69111619508 inf False False NaN NaN 40.0 3000.0 False False Tie2_ssm MINUS5_Motif011_ems_3hM_591_0001_0001_0002__16__N
117587.31738857664 inf False False NaN NaN 40.0 3000.0 False False Tie2_ssm MINUS5_Motif011_ems_3hM_591_0001_0001_0002__16__Q
213620.49129283542 inf False False NaN NaN 40.0 3000.0 False False Tie2_ssm MINUS5_Motif011_ems_3hM_591_0001_0001_0002__16__P
143478.87350174176 inf False False NaN NaN 40.0 3000.0 False False Tie2_ssm MINUS5_Motif011_ems_3hM_591_0001_0001_0002__16__S
199247.68908423575 inf False False NaN NaN 40.0 3000.0 False False Tie2_ssm MINUS5_Motif011_ems_3hM_591_0001_0001_0002__16__R
195321.72246273488 inf False False NaN NaN 40.0 3000.0 False False Tie2_ssm MINUS5_Motif011_ems_3hM_591_0001_0001_0002__16__T
187700.33613721616 inf False False NaN NaN 40.0 3000.0 False False Tie2_ssm MINUS5_Motif011_ems_3hM_591_0001_0001_0002__16__W
265896.813479976 inf False False NaN NaN 40.0 3000.0 False False Tie2_ssm MINUS5_Motif011_ems_3hM_591_0001_0001_0002__16__V
287928.1474819304 inf False False NaN NaN 40.0 3000.0 False False Tie2_ssm MINUS5_Motif011_ems_3hM_591_0001_0001_0002__16__Y
149304.69111619508 inf False False NaN NaN 40.0 3000.0 False False Tie2_ssm MINUS5_Motif011_ems_3hM_591_0001_0001_0002__17__A
164925.26523463507 inf False False NaN NaN 40.0 3000.0 False False Tie2_ssm MINUS5_Motif011_ems_3hM_591_0001_0001_0002__17__C
108589.91478505317 inf False False NaN NaN 40.0 3000.0 False False Tie2_ssm MINUS5_Motif011_ems_3hM_591_0001_0001_0002__17__E
149304.69111619508 inf False False NaN NaN 40.0 3000.0 False False Tie2_ssm MINUS5_Motif011_ems_3hM_591_0001_0001_0002__17__D
166574.51788698122 inf False False NaN NaN 40.0 3000.0 False False Tie2_ssm MINUS5_Motif011_ems_3hM_591_0001_0001_0002__17__G
3081.32621025417 11924.619017963678 False False NaN NaN 40.0 3000.0 False False Tie2_ssm MINUS5_Motif011_ems_3hM_591_0001_0001_0002__17__F
92607.7881898653 inf False False NaN NaN 40.0 3000.0 False False Tie2_ssm MINUS5_Motif011_ems_3hM_591_0001_0001_0002__17__H
171621.8923534747 inf False False NaN NaN 40.0 3000.0 False False Tie2_ssm MINUS5_Motif011_ems_3hM_591_0001_0001_0002__17__K
231320.38145601176 inf False False NaN NaN 40.0 3000.0 False False Tie2_ssm MINUS5_Motif011_ems_3hM_591_0001_0001_0002__17__M
149304.69111619508 inf False False NaN NaN 40.0 3000.0 False False Tie2_ssm MINUS5_Motif011_ems_3hM_591_0001_0001_0002__17__L
97331.7161050805 inf False False NaN NaN 40.0 3000.0 False False Tie2_ssm MINUS5_Motif011_ems_3hM_591_0001_0001_0002__17__N
149304.69111619508 inf False False NaN NaN 40.0 3000.0 False False Tie2_ssm MINUS5_Motif011_ems_3hM_591_0001_0001_0002__17__Q
176822.20731367738 inf False False NaN NaN 40.0 3000.0 False False Tie2_ssm MINUS5_Motif011_ems_3hM_591_0001_0001_0002__17__P
161675.5859569011 inf False False NaN NaN 40.0 3000.0 False False Tie2_ssm MINUS5_Motif011_ems_3hM_591_0001_0001_0002__17__S
53576.20574860465 inf False False NaN NaN 40.0 3000.0 False False Tie2_ssm MINUS5_Motif011_ems_3hM_591_0001_0001_0002__17__R
156920.7308901972 inf False False NaN NaN 40.0 3000.0 False False Tie2_ssm MINUS5_Motif011_ems_3hM_591_0001_0001_0002__17__T
73664.10468510818 inf False False NaN NaN 40.0 3000.0 False False Tie2_ssm MINUS5_Motif011_ems_3hM_591_0001_0001_0002__17__W
60974.71975359832 886337.9821033939 False False NaN NaN 40.0 3000.0 False False Tie2_ssm MINUS5_Motif011_ems_3hM_591_0001_0001_0002__17__V
43908.083162922114 411958.6053344994 False False NaN NaN 40.0 3000.0 False False Tie2_ssm MINUS5_Motif011_ems_3hM_591_0001_0001_0002__17__Y
147826.42684771807 inf False False NaN NaN 40.0 3000.0 False False Tie2_ssm MINUS5_Motif011_ems_3hM_591_0001_0001_0002__18__A
238329.62033451046 inf False False NaN NaN 40.0 3000.0 False False Tie2_ssm MINUS5_Motif011_ems_3hM_591_0001_0001_0002__18__C
142058.29059578382 inf False False NaN NaN 40.0 3000.0 False False Tie2_ssm MINUS5_Motif011_ems_3hM_591_0001_0001_0002__18__E
229030.08064951646 inf False False NaN NaN 40.0 3000.0 False False Tie2_ssm MINUS5_Motif011_ems_3hM_591_0001_0001_0002__18__D
109675.81393290378 inf False False NaN NaN 40.0 3000.0 False False Tie2_ssm MINUS5_Motif011_ems_3hM_591_0001_0001_0002__18__G
122361.8339996957 inf False False NaN NaN 40.0 3000.0 False False Tie2_ssm MINUS5_Motif011_ems_3hM_591_0001_0001_0002__18__F
79767.66972235827 1230848.7679863365 False False NaN NaN 40.0 3000.0 False False Tie2_ssm MINUS5_Motif011_ems_3hM_591_0001_0001_0002__18__I
158489.9381990993 inf False False NaN NaN 40.0 3000.0 False False Tie2_ssm MINUS5_Motif011_ems_3hM_591_0001_0001_0002__18__H
143478.87350174176 inf False False NaN NaN 40.0 3000.0 False False Tie2_ssm MINUS5_Motif011_ems_3hM_591_0001_0001_0002__18__K
94469.20473248155 inf False False NaN NaN 40.0 3000.0 False False Tie2_ssm MINUS5_Motif011_ems_3hM_591_0001_0001_0002__18__M
260657.595804309 inf False False NaN NaN 40.0 3000.0 False False Tie2_ssm MINUS5_Motif011_ems_3hM_591_0001_0001_0002__18__L
80565.34641958177 inf False False NaN NaN 40.0 3000.0 False False Tie2_ssm MINUS5_Motif011_ems_3hM_591_0001_0001_0002__18__N
90783.0489068379 inf False False NaN NaN 40.0 3000.0 False False Tie2_ssm MINUS5_Motif011_ems_3hM_591_0001_0001_0002__18__Q
50471.20934847202 inf False False NaN NaN 40.0 3000.0 False False Tie2_ssm MINUS5_Motif011_ems_3hM_591_0001_0001_0002__18__P
169922.66569650947 inf False False NaN NaN 40.0 3000.0 False False Tie2_ssm MINUS5_Motif011_ems_3hM_591_0001_0001_0002__18__S
209411.32368673183 inf False False NaN NaN 40.0 3000.0 False False Tie2_ssm MINUS5_Motif011_ems_3hM_591_0001_0001_0002__18__R
152305.71540763055 inf False False NaN NaN 40.0 3000.0 False False Tie2_ssm MINUS5_Motif011_ems_3hM_591_0001_0001_0002__18__T
152305.71540763055 inf False False NaN NaN 40.0 3000.0 False False Tie2_ssm MINUS5_Motif011_ems_3hM_591_0001_0001_0002__18__W
180376.3336806822 inf False False NaN NaN 40.0 3000.0 False False Tie2_ssm MINUS5_Motif011_ems_3hM_591_0001_0001_0002__18__Y
144913.66223675903 inf False False NaN NaN 40.0 3000.0 False False Tie2_ssm MINUS5_Motif011_ems_3hM_591_0001_0001_0002__19__A
135163.58914195682 inf False False NaN NaN 40.0 3000.0 False False Tie2_ssm MINUS5_Motif011_ems_3hM_591_0001_0001_0002__19__C
171621.8923534747 inf False False NaN NaN 40.0 3000.0 False False Tie2_ssm MINUS5_Motif011_ems_3hM_591_0001_0001_0002__19__E
184001.89798766386 inf False False NaN NaN 40.0 3000.0 False False Tie2_ssm MINUS5_Motif011_ems_3hM_591_0001_0001_0002__19__D
207337.94424428916 inf False False NaN NaN 40.0 3000.0 False False Tie2_ssm MINUS5_Motif011_ems_3hM_591_0001_0001_0002__19__G
197274.93968736235 inf False False NaN NaN 40.0 3000.0 False False Tie2_ssm MINUS5_Motif011_ems_3hM_591_0001_0001_0002__19__F
143478.87350174176 inf False False NaN NaN 40.0 3000.0 False False Tie2_ssm MINUS5_Motif011_ems_3hM_591_0001_0001_0002__19__I
164925.26523463507 inf False False NaN NaN 40.0 3000.0 False False Tie2_ssm MINUS5_Motif011_ems_3hM_591_0001_0001_0002__19__H
185841.91696754063 inf False False NaN NaN 40.0 3000.0 False False Tie2_ssm MINUS5_Motif011_ems_3hM_591_0001_0001_0002__19__K
217914.26316782134 inf False False NaN NaN 40.0 3000.0 False False Tie2_ssm MINUS5_Motif011_ems_3hM_591_0001_0001_0002__19__L
133825.33578411557 inf False False NaN NaN 40.0 3000.0 False False Tie2_ssm MINUS5_Motif011_ems_3hM_591_0001_0001_0002__19__N
91690.87939590633 inf False False NaN NaN 40.0 3000.0 False False Tie2_ssm MINUS5_Motif011_ems_3hM_591_0001_0001_0002__19__Q
176822.20731367738 inf False False NaN NaN 40.0 3000.0 False False Tie2_ssm MINUS5_Motif011_ems_3hM_591_0001_0001_0002__19__P
83006.55698144154 inf False False NaN NaN 40.0 3000.0 False False Tie2_ssm MINUS5_Motif011_ems_3hM_591_0001_0001_0002__19__S
171621.8923534747 inf False False NaN NaN 40.0 3000.0 False False Tie2_ssm MINUS5_Motif011_ems_3hM_591_0001_0001_0002__19__R
191473.1128935741 inf False False NaN NaN 40.0 3000.0 False False Tie2_ssm MINUS5_Motif011_ems_3hM_591_0001_0001_0002__19__T
137880.37728371008 inf False False NaN NaN 40.0 3000.0 False False Tie2_ssm MINUS5_Motif011_ems_3hM_591_0001_0001_0002__19__W
144913.66223675903 inf False False NaN NaN 40.0 3000.0 False False Tie2_ssm MINUS5_Motif011_ems_3hM_591_0001_0001_0002__19__V
182180.09701748917 inf False False NaN NaN 40.0 3000.0 False False Tie2_ssm MINUS5_Motif011_ems_3hM_591_0001_0001_0002__19__Y
191473.1128935741 inf False False NaN NaN 40.0 3000.0 False False Tie2_ssm MINUS5_Motif011_ems_3hM_591_0001_0001_0002__20__C
124821.30686308953 2421353.02385018 False False NaN NaN 40.0 3000.0 False False Tie2_ssm MINUS5_Motif011_ems_3hM_591_0001_0001_0002__20__E
116423.08652334334 inf False False NaN NaN 40.0 3000.0 False False Tie2_ssm MINUS5_Motif011_ems_3hM_591_0001_0001_0002__20__D
64725.89369569349 1547377.5522921488 False False NaN NaN 40.0 3000.0 False False Tie2_ssm MINUS5_Motif011_ems_3hM_591_0001_0001_0002__20__G
305641.53047728585 inf False False NaN NaN 40.0 3000.0 False False Tie2_ssm MINUS5_Motif011_ems_3hM_591_0001_0001_0002__20__F
260657.595804309 inf False False NaN NaN 40.0 3000.0 False False Tie2_ssm MINUS5_Motif011_ems_3hM_591_0001_0001_0002__20__I
92607.7881898653 inf False False NaN NaN 40.0 3000.0 False False Tie2_ssm MINUS5_Motif011_ems_3hM_591_0001_0001_0002__20__H
305641.53047728585 inf False False NaN NaN 40.0 3000.0 False False Tie2_ssm MINUS5_Motif011_ems_3hM_591_0001_0001_0002__20__K
217914.26316782134 inf False False NaN NaN 40.0 3000.0 False False Tie2_ssm MINUS5_Motif011_ems_3hM_591_0001_0001_0002__20__M
299619.18486156844 inf False False NaN NaN 40.0 3000.0 False False Tie2_ssm MINUS5_Motif011_ems_3hM_591_0001_0001_0002__20__L
296652.65827878047 inf False False NaN NaN 40.0 3000.0 False False Tie2_ssm MINUS5_Motif011_ems_3hM_591_0001_0001_0002__20__N
224517.28325606955 inf False False NaN NaN 40.0 3000.0 False False Tie2_ssm MINUS5_Motif011_ems_3hM_591_0001_0001_0002__20__Q
220093.40579949968 inf False False NaN NaN 40.0 3000.0 False False Tie2_ssm MINUS5_Motif011_ems_3hM_591_0001_0001_0002__20__P
72934.75711396844 1709267.4806265403 False False NaN NaN 40.0 3000.0 False False Tie2_ssm MINUS5_Motif011_ems_3hM_591_0001_0001_0002__20__S
191473.1128935741 inf False False NaN NaN 40.0 3000.0 False False Tie2_ssm MINUS5_Motif011_ems_3hM_591_0001_0001_0002__20__R
191473.1128935741 inf False False NaN NaN 40.0 3000.0 False False Tie2_ssm MINUS5_Motif011_ems_3hM_591_0001_0001_0002__20__T
273953.75282523234 inf False False NaN NaN 40.0 3000.0 False False Tie2_ssm MINUS5_Motif011_ems_3hM_591_0001_0001_0002__20__W
175071.49238977945 inf False False NaN NaN 40.0 3000.0 False False Tie2_ssm MINUS5_Motif011_ems_3hM_591_0001_0001_0002__20__V
72934.75711396844 inf False False NaN NaN 40.0 3000.0 False False Tie2_ssm MINUS5_Motif011_ems_3hM_591_0001_0001_0002__20__Y
[truncated: 1,254,210 more chars]
