# Supplementary material for: Design of protein-binding proteins from the target structure alone
Source: Nature. 2022 Mar 24;605(7910):551–60. doi: 10.1038/s41586-022-04654-9 (PMC9117152; doi:10.1038/s41586-022-04654-9)
Supplement: Supplementary file 4 — Supplementary Data 1 Experimental data and analysis. This file contains all the experimental results and the analysis protocols. [file 41586_2022_4654_MOESM4_ESM.gz › supplemental_files/ngs_analysis/affinities/temp/commands.list]

cd /home/bcov/co/longxing/PPI_paper/supplemental_files/ngs_analysis/affinities	../../ngs_analysis_scripts/estimate_affinity_from_ngs.py ../../sorting_ngs_data/CD3d//pooled_counts.list ../../sorting_ngs_data/CD3d//sorts.csv --target CD3d --output_file CD3d.sc --kd_fold_step 1.01 > logs/CD3d.log 2>&1
cd /home/bcov/co/longxing/PPI_paper/supplemental_files/ngs_analysis/affinities	../../ngs_analysis_scripts/estimate_affinity_from_ngs.py ../../sorting_ngs_data/CD3d_ssm//pooled_counts.list ../../sorting_ngs_data/CD3d_ssm//sorts.csv --target CD3d_ssm --output_file CD3d_ssm.sc --kd_fold_step 1.01 > logs/CD3d_ssm.log 2>&1
cd /home/bcov/co/longxing/PPI_paper/supplemental_files/ngs_analysis/affinities	../../ngs_analysis_scripts/estimate_affinity_from_ngs.py ../../sorting_ngs_data/EGFR//pooled_counts.list ../../sorting_ngs_data/EGFR//sorts.csv --target EGFR --output_file EGFR.sc --kd_fold_step 1.01 > logs/EGFR.log 2>&1
cd /home/bcov/co/longxing/PPI_paper/supplemental_files/ngs_analysis/affinities	../../ngs_analysis_scripts/estimate_affinity_from_ngs.py ../../sorting_ngs_data/EGFR_ssm//pooled_counts.list ../../sorting_ngs_data/EGFR_ssm//sorts.csv --target EGFR_ssm --output_file EGFR_ssm.sc --kd_fold_step 1.01 > logs/EGFR_ssm.log 2>&1
cd /home/bcov/co/longxing/PPI_paper/supplemental_files/ngs_analysis/affinities	../../ngs_analysis_scripts/estimate_affinity_from_ngs.py ../../sorting_ngs_data/FGFR2//pooled_counts.list ../../sorting_ngs_data/FGFR2//sorts.csv --target FGFR2 --output_file FGFR2.sc --kd_fold_step 1.01 > logs/FGFR2.log 2>&1
cd /home/bcov/co/longxing/PPI_paper/supplemental_files/ngs_analysis/affinities	../../ngs_analysis_scripts/estimate_affinity_from_ngs.py ../../sorting_ngs_data/FGFR2_ssm//pooled_counts.list ../../sorting_ngs_data/FGFR2_ssm//sorts.csv --target FGFR2_ssm --output_file FGFR2_ssm.sc --kd_fold_step 1.01 > logs/FGFR2_ssm.log 2>&1
cd /home/bcov/co/longxing/PPI_paper/supplemental_files/ngs_analysis/affinities	../../ngs_analysis_scripts/estimate_affinity_from_ngs.py ../../sorting_ngs_data/H3//pooled_counts.list ../../sorting_ngs_data/H3//sorts.csv --target H3 --output_file H3.sc --kd_fold_step 1.01 > logs/H3.log 2>&1
cd /home/bcov/co/longxing/PPI_paper/supplemental_files/ngs_analysis/affinities	../../ngs_analysis_scripts/estimate_affinity_from_ngs.py ../../sorting_ngs_data/H3_ssm//pooled_counts.list ../../sorting_ngs_data/H3_ssm//sorts.csv --target H3_ssm --output_file H3_ssm.sc --kd_fold_step 1.01 > logs/H3_ssm.log 2>&1
cd /home/bcov/co/longxing/PPI_paper/supplemental_files/ngs_analysis/affinities	../../ngs_analysis_scripts/estimate_affinity_from_ngs.py ../../sorting_ngs_data/H3_ssm_2//pooled_counts.list ../../sorting_ngs_data/H3_ssm_2//sorts.csv --target H3_ssm_2 --output_file H3_ssm_2.sc --kd_fold_step 1.01 > logs/H3_ssm_2.log 2>&1
cd /home/bcov/co/longxing/PPI_paper/supplemental_files/ngs_analysis/affinities	../../ngs_analysis_scripts/estimate_affinity_from_ngs.py ../../sorting_ngs_data/IGF1R//pooled_counts.list ../../sorting_ngs_data/IGF1R//sorts.csv --target IGF1R --output_file IGF1R.sc --kd_fold_step 1.01 > logs/IGF1R.log 2>&1
cd /home/bcov/co/longxing/PPI_paper/supplemental_files/ngs_analysis/affinities	../../ngs_analysis_scripts/estimate_affinity_from_ngs.py ../../sorting_ngs_data/IGF1R_ssm//pooled_counts.list ../../sorting_ngs_data/IGF1R_ssm//sorts.csv --target IGF1R_ssm --output_file IGF1R_ssm.sc --kd_fold_step 1.01 > logs/IGF1R_ssm.log 2>&1
cd /home/bcov/co/longxing/PPI_paper/supplemental_files/ngs_analysis/affinities	../../ngs_analysis_scripts/estimate_affinity_from_ngs.py ../../sorting_ngs_data/IL7Ra//pooled_counts.list ../../sorting_ngs_data/IL7Ra//sorts.csv --target IL7Ra --output_file IL7Ra.sc --kd_fold_step 1.01 > logs/IL7Ra.log 2>&1
cd /home/bcov/co/longxing/PPI_paper/supplemental_files/ngs_analysis/affinities	../../ngs_analysis_scripts/estimate_affinity_from_ngs.py ../../sorting_ngs_data/IL7Ra_graft//pooled_counts.list ../../sorting_ngs_data/IL7Ra_graft//sorts.csv --target IL7Ra_graft --output_file IL7Ra_graft.sc --kd_fold_step 1.01 > logs/IL7Ra_graft.log 2>&1
cd /home/bcov/co/longxing/PPI_paper/supplemental_files/ngs_analysis/affinities	../../ngs_analysis_scripts/estimate_affinity_from_ngs.py ../../sorting_ngs_data/IL7Ra_ssm//pooled_counts.list ../../sorting_ngs_data/IL7Ra_ssm//sorts.csv --target IL7Ra_ssm --output_file IL7Ra_ssm.sc --kd_fold_step 1.01 > logs/IL7Ra_ssm.log 2>&1
cd /home/bcov/co/longxing/PPI_paper/supplemental_files/ngs_analysis/affinities	../../ngs_analysis_scripts/estimate_affinity_from_ngs.py ../../sorting_ngs_data/InsulinR//pooled_counts.list ../../sorting_ngs_data/InsulinR//sorts.csv --target InsulinR --output_file InsulinR.sc --kd_fold_step 1.01 > logs/InsulinR.log 2>&1
cd /home/bcov/co/longxing/PPI_paper/supplemental_files/ngs_analysis/affinities	../../ngs_analysis_scripts/estimate_affinity_from_ngs.py ../../sorting_ngs_data/InsulinR_ssm//pooled_counts.list ../../sorting_ngs_data/InsulinR_ssm//sorts.csv --target InsulinR_ssm --output_file InsulinR_ssm.sc --kd_fold_step 1.01 > logs/InsulinR_ssm.log 2>&1
cd /home/bcov/co/longxing/PPI_paper/supplemental_files/ngs_analysis/affinities	../../ngs_analysis_scripts/estimate_affinity_from_ngs.py ../../sorting_ngs_data/PDGFR//pooled_counts.list ../../sorting_ngs_data/PDGFR//sorts.csv --target PDGFR --output_file PDGFR.sc --kd_fold_step 1.01 > logs/PDGFR.log 2>&1
cd /home/bcov/co/longxing/PPI_paper/supplemental_files/ngs_analysis/affinities	../../ngs_analysis_scripts/estimate_affinity_from_ngs.py ../../sorting_ngs_data/PDGFR_ssm//pooled_counts.list ../../sorting_ngs_data/PDGFR_ssm//sorts.csv --target PDGFR_ssm --output_file PDGFR_ssm.sc --kd_fold_step 1.01 > logs/PDGFR_ssm.log 2>&1
cd /home/bcov/co/longxing/PPI_paper/supplemental_files/ngs_analysis/affinities	../../ngs_analysis_scripts/estimate_affinity_from_ngs.py ../../sorting_ngs_data/SARS_CoV2_RBD//pooled_counts.list ../../sorting_ngs_data/SARS_CoV2_RBD//sorts.csv --target SARS_CoV2_RBD --output_file SARS_CoV2_RBD.sc --kd_fold_step 1.01 > logs/SARS_CoV2_RBD.log 2>&1
cd /home/bcov/co/longxing/PPI_paper/supplemental_files/ngs_analysis/affinities	../../ngs_analysis_scripts/estimate_affinity_from_ngs.py ../../sorting_ngs_data/SARS_CoV2_RBD_ssm//pooled_counts.list ../../sorting_ngs_data/SARS_CoV2_RBD_ssm//sorts.csv --target SARS_CoV2_RBD_ssm --output_file SARS_CoV2_RBD_ssm.sc --kd_fold_step 1.01 > logs/SARS_CoV2_RBD_ssm.log 2>&1
cd /home/bcov/co/longxing/PPI_paper/supplemental_files/ngs_analysis/affinities	../../ngs_analysis_scripts/estimate_affinity_from_ngs.py ../../sorting_ngs_data/TGFb//pooled_counts.list ../../sorting_ngs_data/TGFb//sorts.csv --target TGFb --output_file TGFb.sc --kd_fold_step 1.01 > logs/TGFb.log 2>&1
cd /home/bcov/co/longxing/PPI_paper/supplemental_files/ngs_analysis/affinities	../../ngs_analysis_scripts/estimate_affinity_from_ngs.py ../../sorting_ngs_data/TGFb_ssm//pooled_counts.list ../../sorting_ngs_data/TGFb_ssm//sorts.csv --target TGFb_ssm --output_file TGFb_ssm.sc --kd_fold_step 1.01 > logs/TGFb_ssm.log 2>&1
cd /home/bcov/co/longxing/PPI_paper/supplemental_files/ngs_analysis/affinities	../../ngs_analysis_scripts/estimate_affinity_from_ngs.py ../../sorting_ngs_data/Tie2//pooled_counts.list ../../sorting_ngs_data/Tie2//sorts.csv --target Tie2 --output_file Tie2.sc --kd_fold_step 1.01 > logs/Tie2.log 2>&1
cd /home/bcov/co/longxing/PPI_paper/supplemental_files/ngs_analysis/affinities	../../ngs_analysis_scripts/estimate_affinity_from_ngs.py ../../sorting_ngs_data/Tie2_ssm//pooled_counts.list ../../sorting_ngs_data/Tie2_ssm//sorts.csv --target Tie2_ssm --output_file Tie2_ssm.sc --kd_fold_step 1.01 > logs/Tie2_ssm.log 2>&1
cd /home/bcov/co/longxing/PPI_paper/supplemental_files/ngs_analysis/affinities	../../ngs_analysis_scripts/estimate_affinity_from_ngs.py ../../sorting_ngs_data/TrkA//pooled_counts.list ../../sorting_ngs_data/TrkA//sorts.csv --target TrkA --output_file TrkA.sc --kd_fold_step 1.01 > logs/TrkA.log 2>&1
cd /home/bcov/co/longxing/PPI_paper/supplemental_files/ngs_analysis/affinities	../../ngs_analysis_scripts/estimate_affinity_from_ngs.py ../../sorting_ngs_data/TrkA_ssm//pooled_counts.list ../../sorting_ngs_data/TrkA_ssm//sorts.csv --target TrkA_ssm --output_file TrkA_ssm.sc --kd_fold_step 1.01 > logs/TrkA_ssm.log 2>&1
cd /home/bcov/co/longxing/PPI_paper/supplemental_files/ngs_analysis/affinities	../../ngs_analysis_scripts/estimate_affinity_from_ngs.py ../../sorting_ngs_data/VirB8//pooled_counts.list ../../sorting_ngs_data/VirB8//sorts.csv --target VirB8 --output_file VirB8.sc --kd_fold_step 1.01 > logs/VirB8.log 2>&1
cd /home/bcov/co/longxing/PPI_paper/supplemental_files/ngs_analysis/affinities	../../ngs_analysis_scripts/estimate_affinity_from_ngs.py ../../sorting_ngs_data/VirB8_ssm//pooled_counts.list ../../sorting_ngs_data/VirB8_ssm//sorts.csv --target VirB8_ssm --output_file VirB8_ssm.sc --kd_fold_step 1.01 > logs/VirB8_ssm.log 2>&1
