# Supplementary material for: Design of protein-binding proteins from the target structure alone
Source: Nature. 2022 Mar 24;605(7910):551–60. doi: 10.1038/s41586-022-04654-9 (PMC9117152; doi:10.1038/s41586-022-04654-9)
Supplement: Supplementary file 4 — Supplementary Data 1 Experimental data and analysis. This file contains all the experimental results and the analysis protocols. [file 41586_2022_4654_MOESM4_ESM.gz › supplemental_files/ngs_analysis/affinities/temp/commands/command20.sh]

#!/bin/bash
#SBATCH --mem=64g
#SBATCH -N 1
#SBATCH -n 1
#SBATCH -c 1
#SBATCH -o /mnt/home/bcov/co/longxing/PPI_paper/supplemental_files/ngs_analysis/affinities/temp/logs/log20.loglog
cd /home/bcov/co/longxing/PPI_paper/supplemental_files/ngs_analysis/affinities; ../../ngs_analysis_scripts/estimate_affinity_from_ngs.py ../../sorting_ngs_data/TGFb//pooled_counts.list ../../sorting_ngs_data/TGFb//sorts.csv --target TGFb --output_file TGFb.sc --kd_fold_step 1.01  > logs/TGFb.log 2>&1
