# Supplementary material for: Design of protein-binding proteins from the target structure alone
Source: Nature. 2022 Mar 24;605(7910):551–60. doi: 10.1038/s41586-022-04654-9 (PMC9117152; doi:10.1038/s41586-022-04654-9)
Supplement: Supplementary file 4 — Supplementary Data 1 Experimental data and analysis. This file contains all the experimental results and the analysis protocols. [file 41586_2022_4654_MOESM4_ESM.gz › supplemental_files/ngs_analysis/affinities/H3.sc]

kd_lb kd_ub low_conf avid_doesnt_agree avid_lb avid_ub lowest_conc highest_conc binder_4000_nm binder_800_nm target description
inf inf True False 0.0 inf 200.0 1000.0 False False H3 Motif0023_ems_3hC_760_0002_0001_0003
inf inf True False 0.0 inf 200.0 1000.0 False False H3 Motif0154_ems_3hC_1310_0001_0001
inf inf False False 0.0 inf 200.0 1000.0 False False H3 Motif0023_ems_3hM_2074_0001_0002
inf inf False False 0.0 inf 200.0 1000.0 False False H3 Motif0339_ems_3hM_3153_0001
inf inf False False 0.0 inf 200.0 1000.0 False False H3 Motif0216_HEEHE_1580_0001
inf inf False False 0.0 inf 200.0 1000.0 False False H3 Motif0532_ems_3hM_269_0001_0002
inf inf False False 0.0 inf 200.0 1000.0 False False H3 Motif0057_bcov_4helix_03940_0001_0002
inf inf False False 0.0 inf 200.0 1000.0 False False H3 Motif0355_ems_coilC_108_0001_0001_0001
inf inf False False 0.0 inf 200.0 1000.0 False False H3 Motif0228_ems_3hM_3512_0001_0003
inf inf False False 0.0 inf 200.0 1000.0 False False H3 Motif0578_ems_3hC_1017_0002_0001_0004
inf inf False False 0.0 inf 200.0 1000.0 False False H3 Motif0381_ems_3hM_1567_0001_0001
inf inf False False 0.0 inf 200.0 1000.0 False False H3 Motif0235_bcov_4helix_05615_0001
inf inf False False 0.0 inf 200.0 1000.0 False False H3 Motif0568_ems_3hM_1426_0001_0002
inf inf False False 0.0 inf 200.0 1000.0 False False H3 Motif0295_ems_3hM_331_0001
inf inf False False 0.0 inf 200.0 1000.0 False False H3 Motif0326_ems_3hC_453_0001_0001
inf inf False False 0.0 inf 200.0 1000.0 False False H3 Motif0501_bcov_4helix_08480_0001
inf inf False False 0.0 inf 200.0 1000.0 False False H3 Motif0350_ems_3hM_1257_0001_0001
inf inf False False 0.0 inf 200.0 1000.0 False False H3 Motif0040_ems_3hC_1315_0001_0001
inf inf False False 0.0 inf 200.0 1000.0 False False H3 Motif0323_ems_3hM_897_0001_0003
inf inf False False 0.0 inf 200.0 1000.0 False False H3 Motif0517_ems_3hM_285_0001
inf inf False False 0.0 inf 200.0 1000.0 False False H3 Motif0545_ems_3hM_1459_0001_0002
inf inf False False 0.0 inf 200.0 1000.0 False False H3 Motif0035_ems_3hM_658_0001_0002
inf inf False False 0.0 inf 200.0 1000.0 False False H3 Motif0394_ems_3hM_1815_0001_0001
inf inf False False 0.0 inf 200.0 1000.0 False False H3 Motif0436_ems_3hM_1727_0001
inf inf False False 0.0 inf 200.0 1000.0 False False H3 Motif0241_HEEHE_3002_0001_0002
inf inf False False 0.0 inf 200.0 1000.0 False False H3 Motif0458_ems_3hC_535_0001_0004
inf inf False False 0.0 inf 200.0 1000.0 False False H3 Motif0354_bcov_4helix_09526_0001
inf inf False False 0.0 inf 200.0 1000.0 False False H3 Motif0085_HHH_eva_0295_0001
inf inf False False 0.0 inf 200.0 1000.0 False False H3 Motif0060_bcov_4helix_09135_0001
inf inf False False 0.0 inf 200.0 1000.0 False False H3 Motif0044_HEEHE_2288_0001
inf inf False False 0.0 inf 200.0 1000.0 False False H3 Motif0026_ems_3hM_2844_0001_0004
inf inf False False 0.0 inf 200.0 1000.0 False False H3 Motif0014_ems_3hC_854_0001_0003_0001
inf inf False False 0.0 inf 200.0 1000.0 False False H3 Motif0380_p1-14H-GBL-14H-GBL-14H_0598_0001_0001_0001_0001
inf inf False False 0.0 inf 200.0 1000.0 False False H3 Motif0325_bcov_4helix_13720_0001
inf inf False False 0.0 inf 200.0 1000.0 False False H3 Motif0130_ems_3hM_1925_0001_0001
inf inf False False 0.0 inf 200.0 1000.0 False False H3 Motif0539_ems_3hC_335_0001
inf inf False False 0.0 inf 200.0 1000.0 False False H3 Motif0352_ems_3hM_75_0001_0002
inf inf False False 0.0 inf 200.0 1000.0 False False H3 Motif0364_ems_3hM_3702_0001_0001
inf inf False False 0.0 inf 200.0 1000.0 False False H3 Motif0329_ems_3hC_219_0002_0001_0001
inf inf False False 0.0 inf 200.0 1000.0 False False H3 Motif0028_ems_3hM_1324_0001_0002
inf inf False False 0.0 inf 200.0 1000.0 False False H3 Motif0382_ems_3hM_1324_0001_0001
inf inf False False 0.0 inf 200.0 1000.0 False False H3 Motif0260_HHH_eva_0265_0001_0002
inf inf False False 0.0 inf 200.0 1000.0 False False H3 Motif0321_HHH_eva_0376_0001_0002
inf inf False False 0.0 inf 200.0 1000.0 False False H3 Motif0280_HEEHE_2128_0001
inf inf False False 0.0 inf 200.0 1000.0 False False H3 Motif0458_ems_3hC_1310_0001_0001_0002
inf inf False False 0.0 inf 200.0 1000.0 False False H3 Motif0508_ems_3hC_378_0001_0001_0002
inf inf False False 0.0 inf 200.0 1000.0 False False H3 Motif0057_ems_3hM_1007_0001_0001
inf inf False False 0.0 inf 200.0 1000.0 False False H3 Motif0036_HEEHE_1958_0001_0001
inf inf False False 0.0 inf 200.0 1000.0 False False H3 Motif0008_HHH_eva_0646_0001
inf inf False False 0.0 inf 200.0 1000.0 False False H3 Motif0350_ems_3hM_773_0001_0004
inf inf False False 0.0 inf 200.0 1000.0 False False H3 Motif0534_ems_3hM_1468_0001_0002
inf inf False False 0.0 inf 200.0 1000.0 False False H3 Motif0008_ems_3hC_372_0001_0001_0001
inf inf False False 0.0 inf 200.0 1000.0 False False H3 Motif0502_ems_3hM_2444_0002
inf inf False False 0.0 inf 200.0 1000.0 False False H3 Motif0039_ems_3hM_3269_0001_0002
inf inf False False 0.0 inf 200.0 1000.0 False False H3 Motif0011_ems_3hC_487_0001
inf inf False False 0.0 inf 200.0 1000.0 False False H3 Motif0161_ems_3hM_2519_0001_0002
inf inf False False 0.0 inf 200.0 1000.0 False False H3 Motif0020_HHH_eva_0218_0001_0002
inf inf False False 0.0 inf 200.0 1000.0 False False H3 Motif0155_ems_3hC_369_0001_0002
inf inf False False 0.0 inf 200.0 1000.0 False False H3 Motif0501_ems_3hM_1700_0001_0001
inf inf False False 0.0 inf 200.0 1000.0 False False H3 Motif0213_ems_3hC_923_0001
inf inf False False 0.0 inf 200.0 1000.0 False False H3 Motif0106_ems_3hM_910_0001_0001
inf inf False False 0.0 inf 200.0 1000.0 False False H3 Motif0539_ems_3hM_3705_0001_0002
inf inf False False 0.0 inf 200.0 1000.0 False False H3 Motif0350_bcov_4helix_12722_0001_0001
inf inf False False 0.0 inf 200.0 1000.0 False False H3 Motif0099_ems_3hM_75_0001_0001
inf inf False False 0.0 inf 200.0 1000.0 False False H3 Motif0130_ems_3hM_2969_0001
inf inf False False 0.0 inf 200.0 1000.0 False False H3 Motif0221_ems_3hM_136_0001_0002
inf inf False False 0.0 inf 200.0 1000.0 False False H3 Motif0350_ems_3hM_3026_0001_0002
inf inf False False 0.0 inf 200.0 1000.0 False False H3 Motif0041_ems_3hM_683_0001_0001
inf inf False False 0.0 inf 200.0 1000.0 False False H3 Motif0078_ems_3hC_245_0002_0001_0003
inf inf False False 0.0 inf 200.0 1000.0 False False H3 Motif0506_ems_3hM_76_0001
inf inf False False 0.0 inf 200.0 1000.0 False False H3 Motif0049_ems_3hM_3465_0001_0001
inf inf False False 0.0 inf 200.0 1000.0 False False H3 Motif0571_bcov_4helix_05292_0001_0002
inf inf False False 0.0 inf 200.0 1000.0 False False H3 Motif0462_ems_3hC_369_0001_0003_0001
inf inf False False 0.0 inf 200.0 1000.0 False False H3 Motif0191_ems_3hC_793_0001_0002
inf inf False False 0.0 inf 200.0 1000.0 False False H3 Motif0090_ems_3hM_2062_0001_0002
inf inf False False 0.0 inf 200.0 1000.0 False False H3 Motif0502_ems_3hM_2961_0001_0001
inf inf False False 0.0 inf 200.0 1000.0 False False H3 Motif0508_ems_3hC_90_0001_0002
inf inf False False 0.0 inf 200.0 1000.0 False False H3 Motif0110_ems_3hC_709_0002_0001_0002
inf inf False False 0.0 inf 200.0 1000.0 False False H3 Motif0312_ems_3hM_3240_0001_0004
inf inf False False 0.0 inf 200.0 1000.0 False False H3 Motif0330_ems_3hC_1598_0001_0004_0003
inf inf False False 0.0 inf 200.0 1000.0 False False H3 Motif0358_ems_3hM_784_0001_0001
inf inf False False 0.0 inf 200.0 1000.0 False False H3 Motif0541_ems_3hC_123_0002_0001_0002
inf inf False False 0.0 inf 200.0 1000.0 False False H3 Motif0120_ems_3hM_1539_0001_0002
inf inf False False 0.0 inf 200.0 1000.0 False False H3 Motif0005_bcov_4helix_08441_0001
inf inf False False 0.0 inf 200.0 1000.0 False False H3 Motif0254_ems_3hM_3521_0001
inf inf False False 0.0 inf 200.0 1000.0 False False H3 Motif0585_ems_3hM_2575_0001_0002
inf inf False False 0.0 inf 200.0 1000.0 False False H3 Motif0456_ems_3hC_1321_0002_0001_0002
inf inf False False 0.0 inf 200.0 1000.0 False False H3 Motif0243_ems_3hC_464_0002_0001
inf inf False False 0.0 inf 200.0 1000.0 False False H3 Motif0336_bcov_4helix_06197_0001
inf inf False False 0.0 inf 200.0 1000.0 False False H3 Motif0147_ems_3hC_499_0001_0001
inf inf False False 0.0 inf 200.0 1000.0 False False H3 Motif0037_ems_3hC_793_0002_0001_0001
inf inf False False 0.0 inf 200.0 1000.0 False False H3 Motif0517_ems_3hC_1468_0002_0001
inf inf False False 0.0 inf 200.0 1000.0 False False H3 Motif0330_ems_3hM_1092_0001_0001
inf inf False False 0.0 inf 200.0 1000.0 False False H3 Motif0125_ems_3hM_2539_0001_0002
inf inf False False 0.0 inf 200.0 1000.0 False False H3 Motif0233_HHH_eva_0483_0001
inf inf False False 0.0 inf 200.0 1000.0 False False H3 Motif0017_ems_3hC_1242_0002_0001_0003
inf inf False False 0.0 inf 200.0 1000.0 False False H3 Motif0110_bcov_4helix_13279_0002
inf inf False False 0.0 inf 200.0 1000.0 False False H3 Motif0486_ems_3hC_1605_0002_0001_0001
inf inf False False 0.0 inf 200.0 1000.0 False False H3 Motif0352_ems_3hM_411_0001
inf inf False False 0.0 inf 200.0 1000.0 False False H3 Motif0105_ems_3hM_3324_0001_0002
inf inf False False 0.0 inf 200.0 1000.0 False False H3 Motif0355_ems_3hM_708_0001_0001
inf inf False False 0.0 inf 200.0 1000.0 False False H3 Motif0551_ems_3hM_840_0001_0003
inf inf False False 0.0 inf 200.0 1000.0 False False H3 Motif0571_HHH_eva_0181_0001_0001
inf inf False False 0.0 inf 200.0 1000.0 False False H3 Motif0099_ems_3hM_1411_0001_0002
inf inf False False 0.0 inf 200.0 1000.0 False False H3 Motif0310_ems_3hM_3603_0001_0002
inf inf False False 0.0 inf 200.0 1000.0 False False H3 Motif0135_ems_3hC_119_0001_0003
inf inf False False 0.0 inf 200.0 1000.0 False False H3 Motif0030_ems_3hM_1349_0001_0001
inf inf False False 0.0 inf 200.0 1000.0 False False H3 Motif0130_ems_3hC_571_0001_0001
inf inf False False 0.0 inf 200.0 1000.0 False False H3 Motif0228_ems_3hM_649_0001_0003
inf inf False False 0.0 inf 200.0 1000.0 False False H3 Motif0049_ems_3hC_1684_0002_0001_0002
inf inf False False 0.0 inf 200.0 1000.0 False False H3 Motif0402_ems_3hM_3276_0001_0003
inf inf False False 0.0 inf 200.0 1000.0 False False H3 Motif0020_ems_3hM_3698_0001
inf inf False False 0.0 inf 200.0 1000.0 False False H3 Motif0578_ems_3hM_2054_0001_0005
inf inf False False 0.0 inf 200.0 1000.0 False False H3 Motif0125_ems_3hC_817_0001_0001_0001
inf inf False False 0.0 inf 200.0 1000.0 False False H3 Motif0191_ems_3hC_760_0002_0001_0001
inf inf False False 0.0 inf 200.0 1000.0 False False H3 Motif0443_ems_3hM_1543_0001
inf inf False False 0.0 inf 200.0 1000.0 False False H3 Motif0099_ems_3hM_540_0001_0001
inf inf False False 0.0 inf 200.0 1000.0 False False H3 Motif0541_ems_3hC_493_0001_0001_0003
inf inf False False 0.0 inf 200.0 1000.0 False False H3 Motif0589_ems_3hM_604_0001_0001
inf inf False False 0.0 inf 200.0 1000.0 False False H3 Motif0339_bcov_4helix_05459_0001_0001
inf inf False False 0.0 inf 200.0 1000.0 False False H3 Motif0105_HHH_eva_0065_0001_0002
inf inf False False 0.0 inf 200.0 1000.0 False False H3 Motif0021_HEEHE_2056_0001
inf inf False False 0.0 inf 200.0 1000.0 False False H3 Motif0337_ems_3hM_2446_0001_0001
inf inf False False 0.0 inf 200.0 1000.0 False False H3 Motif0214_ems_3hC_1062_0001_0001
inf inf False False 0.0 inf 200.0 1000.0 False False H3 Motif0105_ems_3hM_78_0001
inf inf False False 0.0 inf 200.0 1000.0 False False H3 Motif0020_ems_3hM_1452_0001_0001
inf inf False False 0.0 inf 200.0 1000.0 False False H3 Motif0212_ems_3hM_3094_0001_0003
inf inf False False 0.0 inf 200.0 1000.0 False False H3 Motif0363_ems_3hC_781_0001
inf inf False False 0.0 inf 200.0 1000.0 False False H3 Motif0008_ems_3hC_499_0002_0001_0001
inf inf False False 0.0 inf 200.0 1000.0 False False H3 Motif0221_ems_3hC_618_0002_0001_0003
inf inf False False 0.0 inf 200.0 1000.0 False False H3 Motif0055_ems_3hC_1642_0001_0001
inf inf False False 0.0 inf 200.0 1000.0 False False H3 Motif0329_HHH_eva_0142_0001_0001
inf inf False False 0.0 inf 200.0 1000.0 False False H3 Motif0125_ems_3hC_798_0002_0001_0001
inf inf False False 0.0 inf 200.0 1000.0 False False H3 Motif0008_bcov_4helix_13211_0001
inf inf False False 0.0 inf 200.0 1000.0 False False H3 Motif0125_ems_3hM_3313_0001_0003
inf inf False False 0.0 inf 200.0 1000.0 False False H3 Motif0036_ems_3hM_2112_0001_0002
inf inf False False 0.0 inf 200.0 1000.0 False False H3 Motif0005_ems_3hC_241_0001_0001_0002
inf inf False False 0.0 inf 200.0 1000.0 False False H3 Motif0114_ems_3hM_1818_0001_0002
inf inf False False 0.0 inf 200.0 1000.0 False False H3 Motif0015_ems_3hC_618_0001_0001
inf inf False False 0.0 inf 200.0 1000.0 False False H3 Motif0571_ems_3hC_182_0001_0005
inf inf False False 0.0 inf 200.0 1000.0 False False H3 Motif0366_ems_3hC_219_0001_0005_0004
inf inf False False 0.0 inf 200.0 1000.0 False False H3 Motif0120_ems_3hC_908_0001_0002
inf inf False False 0.0 inf 200.0 1000.0 False False H3 Motif0048_ems_3hM_3370_0001_0001
inf inf False False 0.0 inf 200.0 1000.0 False False H3 Motif0057_ems_3hM_480_0001_0002
inf inf False False 0.0 inf 200.0 1000.0 False False H3 Motif0571_ems_3hM_1039_0001
inf inf False False 0.0 inf 200.0 1000.0 False False H3 Motif0347_ems_3hC_535_0001_0001_0002
inf inf False False 0.0 inf 200.0 1000.0 False False H3 Motif0100_bcov_4helix_13701_0002
inf inf False False 0.0 inf 200.0 1000.0 False False H3 Motif0099_ems_3hC_866_0002_0001_0003
inf inf False False 0.0 inf 200.0 1000.0 False False H3 Motif0510_ems_3hM_1267_0001
inf inf False False 0.0 inf 200.0 1000.0 False False H3 Motif0028_HHH_eva_0486_0001_0001
inf inf False False 0.0 inf 200.0 1000.0 False False H3 Motif0129_ems_3hM_781_0001_0004
inf inf False False 0.0 inf 200.0 1000.0 False False H3 Motif0460_ems_3hM_2341_0001_0001
inf inf False False 0.0 inf 200.0 1000.0 False False H3 Motif0110_ems_3hC_1598_0001_0001
inf inf False False 0.0 inf 200.0 1000.0 False False H3 Motif0365_ems_3hC_464_0001
inf inf False False 0.0 inf 200.0 1000.0 False False H3 Motif0216_ems_3hM_2031_0001_0001
inf inf False False 0.0 inf 200.0 1000.0 False False H3 Motif0043_HHH_eva_0050_0001_0002
inf inf False False 0.0 inf 200.0 1000.0 False False H3 Motif0129_ems_3hM_2886_0001_0001
inf inf False False 0.0 inf 200.0 1000.0 False False H3 Motif0213_ems_3hM_2515_0001_0002
inf inf False False 0.0 inf 200.0 1000.0 False False H3 Motif0036_HEEHE_2508_0001
inf inf False False 0.0 inf 200.0 1000.0 False False H3 Motif0220_ems_3hC_398_0001_0005
inf inf False False 0.0 inf 200.0 1000.0 False False H3 Motif0049_ems_3hC_975_0001
inf inf False False 0.0 inf 200.0 1000.0 False False H3 Motif0001_ems_3hM_2886_0001_0003
inf inf False False 0.0 inf 200.0 1000.0 False False H3 Motif0121_HHH_eva_0434_0001_0002
inf inf False False 0.0 inf 200.0 1000.0 False False H3 Motif0040_ems_3hM_536_0001_0002
inf inf False False 0.0 inf 200.0 1000.0 False False H3 Motif0563_ems_3hM_3083_0001_0001
inf inf False False 0.0 inf 200.0 1000.0 False False H3 Motif0191_ems_3hC_917_0001_0001_0003
inf inf False False 0.0 inf 200.0 1000.0 False False H3 Motif0456_HHH_eva_0168_0001_0001
inf inf False False 0.0 inf 200.0 1000.0 False False H3 Motif0459_ems_3hM_2218_0001
inf inf False False 0.0 inf 200.0 1000.0 False False H3 Motif0349_ems_3hM_1683_0001_0003
inf inf False False 0.0 inf 200.0 1000.0 False False H3 Motif0055_ems_3hC_1007_0001_0002
inf inf False False 0.0 inf 200.0 1000.0 False False H3 Motif0553_ems_3hM_524_0001_0004
inf inf False False 0.0 inf 200.0 1000.0 False False H3 Motif0542_HEEHE_0321_0001
inf inf False False 0.0 inf 200.0 1000.0 False False H3 Motif0023_bcov_4helix_06321_0001
inf inf False False 0.0 inf 200.0 1000.0 False False H3 Motif0056_ems_3hM_2428_0001_0003
inf inf False False 0.0 inf 200.0 1000.0 False False H3 Motif0075_ems_3hM_3141_0001
inf inf False False 0.0 inf 200.0 1000.0 False False H3 Motif0042_ems_3hC_535_0002_0001_0001
inf inf False False 0.0 inf 200.0 1000.0 False False H3 Motif0023_ems_3hC_1232_0001_0004
inf inf False False 0.0 inf 200.0 1000.0 False False H3 Motif0132_ems_3hM_1202_0001_0001
inf inf False False 0.0 inf 200.0 1000.0 False False H3 Motif0132_bcov_4helix_13207_0001
inf inf False False 0.0 inf 200.0 1000.0 False False H3 Motif0460_bcov_4helix_04506_0001_0001
inf inf False False 0.0 inf 200.0 1000.0 False False H3 Motif0130_bcov_4helix_14480_0001_0003
inf inf False False 0.0 inf 200.0 1000.0 False False H3 Motif0261_HEEHE_2371_0001_0003
inf inf False False 0.0 inf 200.0 1000.0 False False H3 Motif0023_HHH_eva_0124_0001_0001
inf inf False False 0.0 inf 200.0 1000.0 False False H3 Motif0012_ems_3hC_975_0001
inf inf False False 0.0 inf 200.0 1000.0 False False H3 Motif0036_bcov_4helix_13872_0001_0002
inf inf False False 0.0 inf 200.0 1000.0 False False H3 Motif0170_ems_3hM_523_0001
inf inf False False 0.0 inf 200.0 1000.0 False False H3 Motif0264_ems_3hC_1468_0002_0001_0002
inf inf False False 0.0 inf 200.0 1000.0 False False H3 Motif0255_ems_3hC_372_0001_0001_0001
inf inf False False 0.0 inf 200.0 1000.0 False False H3 Motif0147_ems_3hM_2679_0001
inf inf False False 0.0 inf 200.0 1000.0 False False H3 Motif0099_ems_coilM_104_0001_0001_0002
inf inf False False 0.0 inf 200.0 1000.0 False False H3 Motif0110_ems_3hM_3530_0001_0001
inf inf False False 0.0 inf 200.0 1000.0 False False H3 Motif0323_ems_3hC_1017_0001_0004
inf inf False False 0.0 inf 200.0 1000.0 False False H3 Motif0099_HHH_eva_0068_0001_0002
inf inf False False 0.0 inf 200.0 1000.0 False False H3 Motif0009_ems_3hM_3256_0001_0002
inf inf False False 0.0 inf 200.0 1000.0 False False H3 Motif0288_ems_3hC_453_0001_0001
inf inf False False 0.0 inf 200.0 1000.0 False False H3 Motif0008_ems_3hM_2794_0001_0003
inf inf False False 0.0 inf 200.0 1000.0 False False H3 Motif0387_ems_3hC_1502_0001_0002
inf inf False False 0.0 inf 200.0 1000.0 False False H3 Motif0174_ems_3hM_2060_0001_0004
inf inf False False 0.0 inf 200.0 1000.0 False False H3 Motif0221_ems_3hM_555_0001_0001
inf inf False False 0.0 inf 200.0 1000.0 False False H3 Motif0396_ems_3hC_1598_0002_0001
inf inf False False 0.0 inf 200.0 1000.0 False False H3 Motif0035_ems_3hM_1126_0001_0002
inf inf False False 0.0 inf 200.0 1000.0 False False H3 Motif0362_ems_3hC_605_0002_0001_0002
inf inf False False 0.0 inf 200.0 1000.0 False False H3 Motif0584_HEEHE_1429_0001
inf inf False False 0.0 inf 200.0 1000.0 False False H3 Motif0083_bcov_4helix_02733_0001
inf inf False False 0.0 inf 200.0 1000.0 False False H3 Motif0125_ems_3hC_517_0002_0001_0005
inf inf False False 0.0 inf 200.0 1000.0 False False H3 Motif0045_bcov_4helix_07791_0001
inf inf False False 0.0 inf 200.0 1000.0 False False H3 Motif0568_HEEHE_2487_0001
inf inf False False 0.0 inf 200.0 1000.0 False False H3 Motif0251_HEEHE_0182_0001
inf inf False False 0.0 inf 200.0 1000.0 False False H3 Motif0105_ems_3hC_798_0001_0003_0002
inf inf False False 0.0 inf 200.0 1000.0 False False H3 Motif0330_ems_3hM_844_0001_0001
inf inf False False 0.0 inf 200.0 1000.0 False False H3 Motif0008_ems_3hM_1913_0001_0003
inf inf False False 0.0 inf 200.0 1000.0 False False H3 Motif0054_bcov_4helix_02113_0001_0001
inf inf False False 0.0 inf 200.0 1000.0 False False H3 Motif0135_ems_3hM_320_0001_0001
inf inf False False 0.0 inf 200.0 1000.0 False False H3 Motif0036_ems_3hC_444_0001_0001
inf inf False False 0.0 inf 200.0 1000.0 False False H3 Motif0563_ems_3hM_3566_0002
inf inf False False 0.0 inf 200.0 1000.0 False False H3 Motif0328_bcov_4helix_06197_0001
inf inf False False 0.0 inf 200.0 1000.0 False False H3 Motif0267_HEEHE_0560_0001
inf inf False False 0.0 inf 200.0 1000.0 False False H3 Motif0562_ems_3hM_2596_0001
inf inf False False 0.0 inf 200.0 1000.0 False False H3 Motif0280_HHH_eva_0048_0001_0002
inf inf False False 0.0 inf 200.0 1000.0 False False H3 Motif0349_ems_3hM_890_0001_0001
inf inf False False 0.0 inf 200.0 1000.0 False False H3 Motif0121_ems_3hM_3395_0001_0002
inf inf False False 0.0 inf 200.0 1000.0 False False H3 Motif0114_ems_3hM_2994_0001_0002
inf inf False False 0.0 inf 200.0 1000.0 False False H3 Motif0213_ems_3hM_2962_0001
inf inf False False 0.0 inf 200.0 1000.0 False False H3 Motif0075_ems_3hC_140_0001_0001
inf inf False False 0.0 inf 200.0 1000.0 False False H3 Motif0323_ems_3hM_1121_0001_0002
inf inf False False 0.0 inf 200.0 1000.0 False False H3 Motif0180_HHH_eva_0024_0001_0001
inf inf False False 0.0 inf 200.0 1000.0 False False H3 Motif0191_ems_3hC_444_0001_0005
inf inf False False 0.0 inf 200.0 1000.0 False False H3 Motif0479_bcov_4helix_05197_0001
inf inf False False 0.0 inf 200.0 1000.0 False False H3 Motif0077_ems_3hM_1363_0001_0004
inf inf False False 0.0 inf 200.0 1000.0 False False H3 Motif0223_ems_3hC_3_0001_0001
inf inf False False 0.0 inf 200.0 1000.0 False False H3 Motif0128_ems_3hC_182_0002_0001_0001
inf inf False False 0.0 inf 200.0 1000.0 False False H3 Motif0121_ems_3hC_3_0002_0001_0001
inf inf False False 0.0 inf 200.0 1000.0 False False H3 Motif0509_ems_3hM_1031_0001
inf inf False False 0.0 inf 200.0 1000.0 False False H3 Motif0022_ems_3hM_247_0001_0004
inf inf False False 0.0 inf 200.0 1000.0 False False H3 Motif0049_ems_3hM_3647_0001_0002
inf inf False False 0.0 inf 200.0 1000.0 False False H3 Motif0199_ems_3hC_242_0001_0001
inf inf False False 0.0 inf 200.0 1000.0 False False H3 Motif0355_HEEHE_1405_0001
inf inf False False 0.0 inf 200.0 1000.0 False False H3 Motif0383_ems_3hC_760_0002_0001_0002
inf inf False False 0.0 inf 200.0 1000.0 False False H3 Motif0114_ems_3hM_3566_0001_0003
inf inf False False 0.0 inf 200.0 1000.0 False False H3 Motif0350_ems_3hM_2924_0001_0004
inf inf False False 0.0 inf 200.0 1000.0 False False H3 Motif0548_ems_3hM_591_0001_0001
inf inf False False 0.0 inf 200.0 1000.0 False False H3 Motif0492_ems_3hM_1436_0001_0002
inf inf False False 0.0 inf 200.0 1000.0 False False H3 Motif0261_ems_3hC_614_0001_0001
inf inf False False 0.0 inf 200.0 1000.0 False False H3 Motif0256_bcov_4helix_05805_0001
inf inf False False 0.0 inf 200.0 1000.0 False False H3 Motif0379_bcov_4helix_04303_0001
inf inf False False 0.0 inf 200.0 1000.0 False False H3 Motif0028_HHH_eva_0055_0001_0001
inf inf False False 0.0 inf 200.0 1000.0 False False H3 Motif0352_ems_3hM_3344_0001
inf inf False False 0.0 inf 200.0 1000.0 False False H3 Motif0041_bcov_4helix_13720_0001
inf inf False False 0.0 inf 200.0 1000.0 False False H3 Motif0531_p1-14H-GBL-14H-GBL-14H_0586_0001_0001_0001_0001
inf inf False False 0.0 inf 200.0 1000.0 False False H3 Motif0054_ems_3hM_2052_0001_0001
inf inf False False 0.0 inf 200.0 1000.0 False False H3 Motif0280_ems_3hM_447_0001_0005
inf inf False False 0.0 inf 200.0 1000.0 False False H3 Motif0549_HHH_eva_0176_0001
inf inf False False 0.0 inf 200.0 1000.0 False False H3 Motif0578_ems_3hC_798_0001_0001_0002
inf inf False False 0.0 inf 200.0 1000.0 False False H3 Motif0458_ems_3hC_3_0002_0001_0002
inf inf False False 0.0 inf 200.0 1000.0 False False H3 Motif0174_ems_3hM_604_0001_0002
inf inf False False 0.0 inf 200.0 1000.0 False False H3 Motif0507_p1-15H-GBL-16H-GABBL-16H_0398_0001_0001_0001_0001
inf inf False False 0.0 inf 200.0 1000.0 False False H3 Motif0218_ems_3hC_1017_0002_0001
inf inf False False 0.0 inf 200.0 1000.0 False False H3 Motif0018_HHH_eva_0209_0001_0001
inf inf False False 0.0 inf 200.0 1000.0 False False H3 Motif0543_ems_3hC_271_0001_0001
inf inf False False 0.0 inf 200.0 1000.0 False False H3 Motif0532_ems_3hM_250_0001_0003
inf inf False False 0.0 inf 200.0 1000.0 False False H3 Motif0043_HHH_eva_0271_0001_0001
inf inf False False 0.0 inf 200.0 1000.0 False False H3 Motif0122_ems_3hM_591_0001_0001
inf inf False False 0.0 inf 200.0 1000.0 False False H3 Motif0085_ems_3hM_3328_0001_0001
inf inf False False 0.0 inf 200.0 1000.0 False False H3 Motif0037_HEEHE_0623_0002
inf inf False False 0.0 inf 200.0 1000.0 False False H3 Motif0104_ems_3hC_290_0001_0001
inf inf False False 0.0 inf 200.0 1000.0 False False H3 Motif0380_bcov_4helix_00329_0001
inf inf False False 0.0 inf 200.0 1000.0 False False H3 Motif0027_ems_3hM_3388_0001_0002
inf inf False False 0.0 inf 200.0 1000.0 False False H3 Motif0326_ems_3hM_2060_0001_0004
inf inf False False 0.0 inf 200.0 1000.0 False False H3 Motif0575_bcov_4helix_06129_0001
inf inf False False 0.0 inf 200.0 1000.0 False False H3 Motif0085_ems_3hC_721_0001_0001
inf inf False False 0.0 inf 200.0 1000.0 False False H3 Motif0259_ems_3hM_1542_0001_0001
inf inf False False 0.0 inf 200.0 1000.0 False False H3 Motif0114_ems_3hM_1830_0001_0002
inf inf False False 0.0 inf 200.0 1000.0 False False H3 Motif0578_HEEHE_1439_0001
inf inf False False 0.0 inf 200.0 1000.0 False False H3 Motif0458_ems_3hC_243_0001_0002
inf inf False False 0.0 inf 200.0 1000.0 False False H3 Motif0549_ems_3hM_3324_0001_0002
inf inf False False 0.0 inf 200.0 1000.0 False False H3 Motif0136_ems_3hC_1281_0001_0001
inf inf False False 0.0 inf 200.0 1000.0 False False H3 Motif0313_bcov_4helix_13852_0001_0002
inf inf False False 0.0 inf 200.0 1000.0 False False H3 Motif0126_ems_3hC_197_0001_0001
inf inf False False 0.0 inf 200.0 1000.0 False False H3 Motif0069_ems_3hC_517_0001_0002
inf inf False False 0.0 inf 200.0 1000.0 False False H3 Motif0007_ems_3hM_1498_0001_0002
inf inf False False 0.0 inf 200.0 1000.0 False False H3 Motif0316_ems_3hM_78_0001_0001
inf inf False False 0.0 inf 200.0 1000.0 False False H3 Motif0110_ems_3hM_2587_0001_0001
inf inf False False 0.0 inf 200.0 1000.0 False False H3 Motif0381_ems_3hC_107_0001_0001
inf inf False False 0.0 inf 200.0 1000.0 False False H3 Motif0321_ems_3hC_692_0001_0001_0002
inf inf False False 0.0 inf 200.0 1000.0 False False H3 Motif0361_ems_3hM_1610_0001_0001
inf inf False False 0.0 inf 200.0 1000.0 False False H3 Motif0173_HEEHE_1289_0001
inf inf False False 0.0 inf 200.0 1000.0 False False H3 Motif0085_ems_3hC_793_0002_0001
inf inf False False 0.0 inf 200.0 1000.0 False False H3 Motif0312_p1-14H-GBL-14H-GABBL-16H_0215_0001_0001_0002_0001
inf inf False False 0.0 inf 200.0 1000.0 False False H3 Motif0008_ems_3hC_543_0001_0002
inf inf False False 0.0 inf 200.0 1000.0 False False H3 Motif0451_HHH_eva_0320_0001_0001
inf inf False False 0.0 inf 200.0 1000.0 False False H3 Motif0246_ems_3hM_1289_0001
inf inf False False 0.0 inf 200.0 1000.0 False False H3 Motif0578_ems_3hM_679_0001_0005
inf inf False False 0.0 inf 200.0 1000.0 False False H3 Motif0455_ems_3hM_482_0001
inf inf False False 0.0 inf 200.0 1000.0 False False H3 Motif0030_HHH_eva_0150_0001_0001
inf inf False False 0.0 inf 200.0 1000.0 False False H3 Motif0349_ems_3hM_649_0001_0001
inf inf False False 0.0 inf 200.0 1000.0 False False H3 Motif0184_ems_3hC_1435_0001_0001_0003
inf inf False False 0.0 inf 200.0 1000.0 False False H3 Motif0185_ems_3hC_1387_0001_0001
inf inf False False 0.0 inf 200.0 1000.0 False False H3 Motif0277_ems_3hC_444_0002_0001_0002
inf inf False False 0.0 inf 200.0 1000.0 False False H3 Motif0323_ems_3hC_372_0002_0001_0003
inf inf False False 0.0 inf 200.0 1000.0 False False H3 Motif0540_bcov_4helix_07689_0001
inf inf False False 0.0 inf 200.0 1000.0 False False H3 Motif0505_ems_3hM_250_0001_0002
inf inf False False 0.0 inf 200.0 1000.0 False False H3 Motif0045_ems_3hM_2946_0001_0002
inf inf False False 0.0 inf 200.0 1000.0 False False H3 Motif0458_bcov_4helix_01760_0001_0001
inf inf False False 0.0 inf 200.0 1000.0 False False H3 Motif0326_ems_3hM_321_0001_0003
inf inf False False 0.0 inf 200.0 1000.0 False False H3 Motif0455_HEEHE_3079_0001
inf inf False False 0.0 inf 200.0 1000.0 False False H3 Motif0541_bcov_4helix_01594_0001
inf inf False False 0.0 inf 200.0 1000.0 False False H3 Motif0530_ems_3hC_370_0001_0001_0001
inf inf False False 0.0 inf 200.0 1000.0 False False H3 Motif0235_ems_3hC_289_0001_0001_0002
inf inf False False 0.0 inf 200.0 1000.0 False False H3 Motif0508_ems_3hC_1549_0001_0005_0003
inf inf False False 0.0 inf 200.0 1000.0 False False H3 Motif0353_ems_3hM_1512_0001
inf inf False False 0.0 inf 200.0 1000.0 False False H3 Motif0310_HEEHE_3104_0001_0002
inf inf False False 0.0 inf 200.0 1000.0 False False H3 Motif0095_ems_3hC_866_0002_0001
inf inf False False 0.0 inf 200.0 1000.0 False False H3 Motif0588_bcov_4helix_12291_0001
inf inf False False 0.0 inf 200.0 1000.0 False False H3 Motif0516_ems_3hM_1363_0001_0002
inf inf False False 0.0 inf 200.0 1000.0 False False H3 Motif0057_ems_3hM_1593_0001_0001
inf inf False False 0.0 inf 200.0 1000.0 False False H3 Motif0339_p1-14H-GBL-14H-GABBL-15H_0148_0001_0001_0001_0001
inf inf False False 0.0 inf 200.0 1000.0 False False H3 Motif0264_ems_3hC_963_0001_0002
inf inf False False 0.0 inf 200.0 1000.0 False False H3 Motif0057_bcov_4helix_04080_0001_0002
inf inf False False 0.0 inf 200.0 1000.0 False False H3 Motif0313_bcov_4helix_05101_0001
inf inf False False 0.0 inf 200.0 1000.0 False False H3 Motif0021_ems_3hM_1529_0001_0002
inf inf False False 0.0 inf 200.0 1000.0 False False H3 Motif0550_HHH_eva_0150_0001_0002
inf inf False False 0.0 inf 200.0 1000.0 False False H3 Motif0007_ems_3hC_859_0001_0003_0001
inf inf False False 0.0 inf 200.0 1000.0 False False H3 Motif0033_ems_3hM_2962_0001
inf inf False False 0.0 inf 200.0 1000.0 False False H3 Motif0045_bcov_4helix_13533_0003
inf inf False False 0.0 inf 200.0 1000.0 False False H3 Motif0005_HEEHE_2592_0001_0001
inf inf False False 0.0 inf 200.0 1000.0 False False H3 Motif0460_ems_3hM_280_0001_0002
inf inf False False 0.0 inf 200.0 1000.0 False False H3 Motif0261_HHH_eva_0271_0001_0001
inf inf False False 0.0 inf 200.0 1000.0 False False H3 Motif0099_ems_3hM_2596_0001
inf inf False False 0.0 inf 200.0 1000.0 False False H3 Motif0575_bcov_4helix_06362_0001
inf inf False False 0.0 inf 200.0 1000.0 False False H3 Motif0114_ems_3hM_2201_0001_0003
inf inf False False 0.0 inf 200.0 1000.0 False False H3 Motif0140_HEEHE_0280_0001
inf inf False False 0.0 inf 200.0 1000.0 False False H3 Motif0136_ems_3hC_271_0001_0001_0002
inf inf False False 0.0 inf 200.0 1000.0 False False H3 Motif0578_HEEHE_1338_0001_0002
inf inf False False 0.0 inf 200.0 1000.0 False False H3 Motif0563_HEEHE_0162_0001
inf inf False False 0.0 inf 200.0 1000.0 False False H3 Motif0040_ems_3hM_620_0001_0002
inf inf False False 0.0 inf 200.0 1000.0 False False H3 Motif0058_ems_3hC_476_0002_0001
inf inf False False 0.0 inf 200.0 1000.0 False False H3 Motif0117_bcov_4helix_12845_0002_0001
inf inf False False 0.0 inf 200.0 1000.0 False False H3 Motif0023_ems_3hC_936_0001_0001_0003
inf inf False False 0.0 inf 200.0 1000.0 False False H3 Motif0363_HHH_eva_0077_0001_0003
inf inf False False 0.0 inf 200.0 1000.0 False False H3 Motif0353_ems_3hM_1449_0001
inf inf False False 0.0 inf 200.0 1000.0 False False H3 Motif0121_ems_3hM_3710_0001_0003
inf inf False False 0.0 inf 200.0 1000.0 False False H3 Motif0007_ems_3hC_709_0002_0001_0004
inf inf False False 0.0 inf 200.0 1000.0 False False H3 Motif0036_HEEHE_0113_0002
inf inf False False 0.0 inf 200.0 1000.0 False False H3 Motif0322_bcov_4helix_01167_0001
inf inf False False 0.0 inf 200.0 1000.0 False False H3 Motif0120_HHH_eva_0321_0001_0003
inf inf False False 0.0 inf 200.0 1000.0 False False H3 Motif0256_HHH_eva_0758_0001
inf inf False False 0.0 inf 200.0 1000.0 False False H3 Motif0532_ems_3hM_2228_0001_0001
inf inf False False 0.0 inf 200.0 1000.0 False False H3 Motif0008_ems_3hC_219_0001_0003
inf inf False False 0.0 inf 200.0 1000.0 False False H3 Motif0553_ems_3hC_182_0001_0001
inf inf False False 0.0 inf 200.0 1000.0 False False H3 Motif0023_ems_3hM_2062_0001_0002
inf inf False False 0.0 inf 200.0 1000.0 False False H3 Motif0382_ems_3hC_414_0002_0001_0002
inf inf False False 0.0 inf 200.0 1000.0 False False H3 Motif0563_HHH_eva_0532_0001_0001
inf inf False False 0.0 inf 200.0 1000.0 False False H3 Motif0007_bcov_4helix_12067_0001_0002
inf inf False False 0.0 inf 200.0 1000.0 False False H3 Motif0226_ems_3hM_142_0001_0002
inf inf False False 0.0 inf 200.0 1000.0 False False H3 Motif0531_ems_3hM_3687_0001_0001
inf inf False False 0.0 inf 200.0 1000.0 False False H3 Motif0212_ems_3hM_3332_0001_0001
inf inf False False 0.0 inf 200.0 1000.0 False False H3 Motif0366_ems_3hM_3065_0001_0001
inf inf False False 0.0 inf 200.0 1000.0 False False H3 Motif0396_bcov_4helix_11517_0001
inf inf False False 0.0 inf 200.0 1000.0 False False H3 Motif0517_ems_3hM_1540_0001
inf inf False False 0.0 inf 200.0 1000.0 False False H3 Motif0464_ems_3hM_1157_0001_0003
inf inf False False 0.0 inf 200.0 1000.0 False False H3 Motif0026_ems_3hC_963_0001_0001
inf inf False False 0.0 inf 200.0 1000.0 False False H3 Motif0311_ems_3hM_1312_0001_0002
inf inf False False 0.0 inf 200.0 1000.0 False False H3 Motif0403_p1-14H-GBL-14H-GABBL-15H_0244_0001_0001_0001_0001
inf inf False False 0.0 inf 200.0 1000.0 False False H3 Motif0311_HHH_eva_0256_0001
inf inf False False 0.0 inf 200.0 1000.0 False False H3 Motif0327_bcov_4helix_10338_0001
inf inf False False 0.0 inf 200.0 1000.0 False False H3 Motif0252_bcov_4helix_04506_0001
inf inf False False 0.0 inf 200.0 1000.0 False False H3 Motif0458_bcov_4helix_11418_0001_0002
inf inf False False 0.0 inf 200.0 1000.0 False False H3 Motif0154_ems_3hC_429_0002_0001
inf inf False False 0.0 inf 200.0 1000.0 False False H3 Motif0458_ems_3hM_2358_0001_0005
inf inf False False 0.0 inf 200.0 1000.0 False False H3 Motif0174_ems_3hM_514_0001_0004
inf inf False False 0.0 inf 200.0 1000.0 False False H3 Motif0037_HEEHE_3049_0001
inf inf False False 0.0 inf 200.0 1000.0 False False H3 Motif0578_ems_3hM_2123_0001_0001
inf inf False False 0.0 inf 200.0 1000.0 False False H3 Motif0572_ems_3hC_963_0001
inf inf False False 0.0 inf 200.0 1000.0 False False H3 Motif0030_HEEHE_0539_0001
inf inf False False 0.0 inf 200.0 1000.0 False False H3 Motif0107_ems_3hM_3219_0001_0001
inf inf False False 0.0 inf 200.0 1000.0 False False H3 Motif0151_ems_3hC_800_0001_0003
inf inf False False 0.0 inf 200.0 1000.0 False False H3 Motif0120_HHH_eva_0240_0001_0001
inf inf False False 0.0 inf 200.0 1000.0 False False H3 Motif0045_ems_3hM_3026_0001_0001
inf inf False False 0.0 inf 200.0 1000.0 False False H3 Motif0121_ems_3hC_348_0001_0001_0002
inf inf False False 0.0 inf 200.0 1000.0 False False H3 Motif0213_ems_3hC_142_0002_0001_0002
inf inf False False 0.0 inf 200.0 1000.0 False False H3 Motif0093_ems_3hM_45_0001_0001
inf inf False False 0.0 inf 200.0 1000.0 False False H3 Motif0460_ems_3hC_714_0001_0001_0001
inf inf False False 0.0 inf 200.0 1000.0 False False H3 Motif0107_ems_3hM_2461_0001_0001
inf inf False False 0.0 inf 200.0 1000.0 False False H3 Motif0085_bcov_4helix_13207_0001_0001
inf inf False False 0.0 inf 200.0 1000.0 False False H3 Motif0033_ems_3hC_241_0001_0001_0002
inf inf False False 0.0 inf 200.0 1000.0 False False H3 Motif0322_ems_3hC_898_0001_0004_0001
inf inf False False 0.0 inf 200.0 1000.0 False False H3 Motif0117_bcov_4helix_14490_0001
inf inf False False 0.0 inf 200.0 1000.0 False False H3 Motif0144_HHH_eva_0195_0001_0002
inf inf False False 0.0 inf 200.0 1000.0 False False H3 Motif0326_HHH_eva_0646_0001_0002
inf inf False False 0.0 inf 200.0 1000.0 False False H3 Motif0312_ems_3hM_1592_0001_0001
inf inf False False 0.0 inf 200.0 1000.0 False False H3 Motif0028_ems_3hC_645_0001_0003_0001
inf inf False False 0.0 inf 200.0 1000.0 False False H3 Motif0275_ems_3hC_138_0001_0002
inf inf False False 0.0 inf 200.0 1000.0 False False H3 Motif0509_ems_3hC_963_0001_0001
inf inf False False 0.0 inf 200.0 1000.0 False False H3 Motif0027_HEEHE_3183_0001
inf inf False False 0.0 inf 200.0 1000.0 False False H3 Motif0329_HHH_eva_0081_0001_0002
inf inf False False 0.0 inf 200.0 1000.0 False False H3 Motif0129_ems_3hC_3_0001_0001_0002
inf inf False False 0.0 inf 200.0 1000.0 False False H3 Motif0348_bcov_4helix_06424_0001
inf inf False False 0.0 inf 200.0 1000.0 False False H3 Motif0104_bcov_4helix_07088_0002
inf inf False False 0.0 inf 200.0 1000.0 False False H3 Motif0007_ems_3hM_866_0001_0001
inf inf False False 0.0 inf 200.0 1000.0 False False H3 Motif0532_ems_3hC_271_0001_0001_0002
inf inf False False 0.0 inf 200.0 1000.0 False False H3 Motif0553_ems_3hM_2958_0001_0001
inf inf False False 0.0 inf 200.0 1000.0 False False H3 Motif0036_HHH_eva_0370_0001_0002
inf inf False False 0.0 inf 200.0 1000.0 False False H3 Motif0280_ems_3hC_1315_0001_0001_0001
inf inf False False 0.0 inf 200.0 1000.0 False False H3 Motif0111_ems_3hC_464_0001_0001
inf inf False False 0.0 inf 200.0 1000.0 False False H3 Motif0325_ems_3hM_1539_0001_0003
inf inf False False 0.0 inf 200.0 1000.0 False False H3 Motif0107_ems_3hC_478_0001
inf inf False False 0.0 inf 200.0 1000.0 False False H3 Motif0349_ems_3hM_2052_0001_0002
inf inf False False 0.0 inf 200.0 1000.0 False False H3 Motif0023_ems_3hM_1117_0001_0002
inf inf False False 0.0 inf 200.0 1000.0 False False H3 Motif0023_HHH_eva_0376_0001_0002
inf inf False False 0.0 inf 200.0 1000.0 False False H3 Motif0493_ems_3hM_2729_0001_0003
inf inf False False 0.0 inf 200.0 1000.0 False False H3 Motif0313_ems_3hM_708_0001_0003
inf inf False False 0.0 inf 200.0 1000.0 False False H3 Motif0030_ems_3hM_1581_0001_0003
inf inf False False 0.0 inf 200.0 1000.0 False False H3 Motif0311_ems_3hC_282_0001
inf inf False False 0.0 inf 200.0 1000.0 False False H3 Motif0350_ems_3hM_420_0001_0002
inf inf False False 0.0 inf 200.0 1000.0 False False H3 Motif0531_ems_3hM_2382_0001_0003
inf inf False False 0.0 inf 200.0 1000.0 False False H3 Motif0352_ems_3hM_1357_0001_0001
inf inf False False 0.0 inf 200.0 1000.0 False False H3 Motif0456_ems_3hM_1748_0001_0002
inf inf False False 0.0 inf 200.0 1000.0 False False H3 Motif0330_ems_3hM_1933_0001_0001
inf inf False False 0.0 inf 200.0 1000.0 False False H3 Motif0122_ems_3hC_1507_0002_0001_0001
inf inf False False 0.0 inf 200.0 1000.0 False False H3 Motif0037_ems_3hM_446_0001_0005
inf inf False False 0.0 inf 200.0 1000.0 False False H3 Motif0199_HHH_eva_0115_0001
inf inf False False 0.0 inf 200.0 1000.0 False False H3 Motif0575_HHH_eva_0407_0001_0002
inf inf False False 0.0 inf 200.0 1000.0 False False H3 Motif0105_ems_3hC_281_0002_0001_0001
inf inf False False 0.0 inf 200.0 1000.0 False False H3 Motif0007_ems_3hM_1611_0001_0003
inf inf False False 0.0 inf 200.0 1000.0 False False H3 Motif0349_proteinG_4579_0001
inf inf False False 0.0 inf 200.0 1000.0 False False H3 Motif0503_ems_3hM_3637_0001
inf inf False False 0.0 inf 200.0 1000.0 False False H3 Motif0313_ems_3hC_487_0001_0001
inf inf False False 0.0 inf 200.0 1000.0 False False H3 Motif0458_ems_3hM_3026_0001_0002
inf inf False False 0.0 inf 200.0 1000.0 False False H3 Motif0507_HHH_eva_0048_0001_0002
inf inf False False 0.0 inf 200.0 1000.0 False False H3 Motif0028_ems_3hM_73_0001_0002
inf inf False False 0.0 inf 200.0 1000.0 False False H3 Motif0348_ems_3hC_974_0001
inf inf False False 0.0 inf 200.0 1000.0 False False H3 Motif0259_HEEHE_0182_0001_0001
inf inf False False 0.0 inf 200.0 1000.0 False False H3 Motif0494_ems_3hM_3332_0001_0001
inf inf False False 0.0 inf 200.0 1000.0 False False H3 Motif0542_ems_3hM_441_0001_0001
inf inf False False 0.0 inf 200.0 1000.0 False False H3 Motif0329_ems_3hC_1315_0001_0001
inf inf False False 0.0 inf 200.0 1000.0 False False H3 Motif0035_ems_3hM_2437_0001_0003
inf inf False False 0.0 inf 200.0 1000.0 False False H3 Motif0321_ems_3hM_2568_0001_0002
inf inf False False 0.0 inf 200.0 1000.0 False False H3 Motif0110_ems_3hM_843_0001_0001
inf inf False False 0.0 inf 200.0 1000.0 False False H3 Motif0259_HEEHE_0493_0001_0001
inf inf False False 0.0 inf 200.0 1000.0 False False H3 Motif0199_ems_3hM_2073_0001
inf inf False False 0.0 inf 200.0 1000.0 False False H3 Motif0126_HHH_eva_0219_0001
inf inf False False 0.0 inf 200.0 1000.0 False False H3 Motif0512_HHH_eva_0078_0001_0002
inf inf False False 0.0 inf 200.0 1000.0 False False H3 Motif0093_ems_3hM_658_0001_0002
inf inf False False 0.0 inf 200.0 1000.0 False False H3 Motif0481_ems_3hM_2299_0001_0001
inf inf False False 0.0 inf 200.0 1000.0 False False H3 Motif0020_bcov_4helix_14480_0001
inf inf False False 0.0 inf 200.0 1000.0 False False H3 Motif0110_ems_3hM_1269_0001_0002
inf inf False False 0.0 inf 200.0 1000.0 False False H3 Motif0218_ems_3hM_1513_0001_0002
inf inf False False 0.0 inf 200.0 1000.0 False False H3 Motif0494_HEEHE_2706_0001
inf inf False False 0.0 inf 200.0 1000.0 False False H3 Motif0105_ems_3hM_1452_0001_0003
inf inf False False 0.0 inf 200.0 1000.0 False False H3 Motif0135_ems_3hC_800_0001_0002
inf inf False False 0.0 inf 200.0 1000.0 False False H3 Motif0325_ems_3hC_517_0002_0001_0002
inf inf False False 0.0 inf 200.0 1000.0 False False H3 Motif0063_ems_3hM_784_0001
inf inf False False 0.0 inf 200.0 1000.0 False False H3 Motif0540_ems_3hM_284_0001_0002
inf inf False False 0.0 inf 200.0 1000.0 False False H3 Motif0016_ems_3hM_1954_0001_0005
inf inf False False 0.0 inf 200.0 1000.0 False False H3 Motif0055_ems_3hC_760_0002_0001_0002
inf inf False False 0.0 inf 200.0 1000.0 False False H3 Motif0035_ems_3hM_1377_0001_0001
inf inf False False 0.0 inf 200.0 1000.0 False False H3 Motif0023_ems_3hC_1642_0001_0004
inf inf False False 0.0 inf 200.0 1000.0 False False H3 Motif0280_ems_3hM_421_0001_0001
inf inf False False 0.0 inf 200.0 1000.0 False False H3 Motif0121_bcov_4helix_00220_0001
inf inf False False 0.0 inf 200.0 1000.0 False False H3 Motif0125_ems_3hM_3655_0001_0003
inf inf False False 0.0 inf 200.0 1000.0 False False H3 Motif0120_ems_3hM_649_0001_0001
inf inf False False 0.0 inf 200.0 1000.0 False False H3 Motif0388_ems_3hC_1275_0001_0001
inf inf False False 0.0 inf 200.0 1000.0 False False H3 Motif0009_ems_3hC_696_0001_0002
inf inf False False 0.0 inf 200.0 1000.0 False False H3 Motif0035_ems_3hC_483_0002_0001_0004
inf inf False False 0.0 inf 200.0 1000.0 False False H3 Motif0259_ems_3hM_2636_0001_0003
inf inf False False 0.0 inf 200.0 1000.0 False False H3 Motif0161_bcov_4helix_01661_0001
inf inf False False 0.0 inf 200.0 1000.0 False False H3 Motif0129_ems_3hM_3094_0001_0002
inf inf False False 0.0 inf 200.0 1000.0 False False H3 Motif0212_ems_3hC_866_0001_0002
inf inf False False 0.0 inf 200.0 1000.0 False False H3 Motif0220_ems_3hM_257_0001
inf inf False False 0.0 inf 200.0 1000.0 False False H3 Motif0027_bcov_4helix_10614_0001_0002
inf inf False False 0.0 inf 200.0 1000.0 False False H3 Motif0240_ems_3hM_1539_0001_0002
inf inf False False 0.0 inf 200.0 1000.0 False False H3 Motif0009_HHH_eva_0259_0001_0001
inf inf False False 0.0 inf 200.0 1000.0 False False H3 Motif0228_ems_3hM_3655_0001
inf inf False False 0.0 inf 200.0 1000.0 False False H3 Motif0093_ems_3hC_242_0002_0001_0002
inf inf False False 0.0 inf 200.0 1000.0 False False H3 Motif0048_bcov_4helix_08592_0001
inf inf False False 0.0 inf 200.0 1000.0 False False H3 Motif0456_p1-15H-GBL-16H-GABBL-16H_0175_0001_0001_0001_0001
inf inf False False 0.0 inf 200.0 1000.0 False False H3 Motif0141_HEEHE_0471_0001_0001
inf inf False False 0.0 inf 200.0 1000.0 False False H3 Motif0321_ems_3hM_1913_0001_0001
inf inf False False 0.0 inf 200.0 1000.0 False False H3 Motif0081_HHH_eva_0319_0001_0001
inf inf False False 0.0 inf 200.0 1000.0 False False H3 Motif0171_ems_3hM_1260_0001
inf inf False False 0.0 inf 200.0 1000.0 False False H3 Motif0295_ems_3hM_1691_0001
inf inf False False 0.0 inf 200.0 1000.0 False False H3 Motif0326_ems_3hM_1913_0001_0002
inf inf False False 0.0 inf 200.0 1000.0 False False H3 Motif0121_ems_3hC_241_0001_0001_0002
inf inf False False 0.0 inf 200.0 1000.0 False False H3 Motif0493_HEEHE_2505_0001
inf inf False False 0.0 inf 200.0 1000.0 False False H3 Motif0121_p1-14H-GBL-14H-GABBL-16H_0555_0001_0001_0001_0001_0003
inf inf False False 0.0 inf 200.0 1000.0 False False H3 Motif0077_ems_3hM_1640_0001_0002
inf inf False False 0.0 inf 200.0 1000.0 False False H3 Motif0110_ems_3hM_498_0001_0001
inf inf False False 0.0 inf 200.0 1000.0 False False H3 Motif0114_ems_3hM_1818_0001_0003
inf inf False False 0.0 inf 200.0 1000.0 False False H3 Motif0310_HEEHE_0113_0001_0001
inf inf False False 0.0 inf 200.0 1000.0 False False H3 Motif0349_HEEHE_0280_0001
inf inf False False 0.0 inf 200.0 1000.0 False False H3 Motif0078_ems_3hM_3083_0001_0002
inf inf False False 0.0 inf 200.0 1000.0 False False H3 Motif0009_HHH_eva_0219_0001_0002
inf inf False False 0.0 inf 200.0 1000.0 False False H3 Motif0260_HHH_eva_0269_0001
inf inf False False 0.0 inf 200.0 1000.0 False False H3 Motif0125_ems_3hM_2443_0001_0001
inf inf False False 0.0 inf 200.0 1000.0 False False H3 Motif0036_ems_3hM_596_0001_0001
inf inf False False 0.0 inf 200.0 1000.0 False False H3 Motif0382_ems_3hC_414_0001_0004_0003
inf inf False False 0.0 inf 200.0 1000.0 False False H3 Motif0543_HEEHE_2329_0001
inf inf False False 0.0 inf 200.0 1000.0 False False H3 Motif0037_HEEHE_0321_0001_0001
inf inf False False 0.0 inf 200.0 1000.0 False False H3 Motif0507_ems_3hM_1590_0001_0002
inf inf False False 0.0 inf 200.0 1000.0 False False H3 Motif0023_bcov_4helix_12883_0001
inf inf False False 0.0 inf 200.0 1000.0 False False H3 Motif0154_HEEHE_3029_0001
inf inf False False 0.0 inf 200.0 1000.0 False False H3 Motif0212_ems_3hM_992_0001_0001
inf inf False False 0.0 inf 200.0 1000.0 False False H3 Motif0057_ems_3hM_2298_0001_0001
inf inf False False 0.0 inf 200.0 1000.0 False False H3 Motif0571_ems_3hM_1757_0001_0004
inf inf False False 0.0 inf 200.0 1000.0 False False H3 Motif0460_HHH_eva_0289_0001_0001
inf inf False False 0.0 inf 200.0 1000.0 False False H3 Motif0460_ems_3hM_226_0001_0002
inf inf False False 0.0 inf 200.0 1000.0 False False H3 Motif0055_bcov_4helix_00861_0001
inf inf False False 0.0 inf 200.0 1000.0 False False H3 Motif0328_ems_3hM_411_0001_0001
inf inf False False 0.0 inf 200.0 1000.0 False False H3 Motif0550_ems_3hM_2074_0001_0001
inf inf False False 0.0 inf 200.0 1000.0 False False H3 Motif0195_ems_3hM_1542_0001_0002
inf inf False False 0.0 inf 200.0 1000.0 False False H3 Motif0457_HHH_eva_0050_0001_0001
inf inf False False 0.0 inf 200.0 1000.0 False False H3 Motif0007_ems_3hM_2575_0001_0001
inf inf False False 0.0 inf 200.0 1000.0 False False H3 Motif0162_HHH_eva_0060_0001_0002
inf inf False False 0.0 inf 200.0 1000.0 False False H3 Motif0180_ems_3hM_708_0001
inf inf False False 0.0 inf 200.0 1000.0 False False H3 Motif0311_bcov_4helix_05930_0001
inf inf False False 0.0 inf 200.0 1000.0 False False H3 Motif0031_bcov_4helix_03417_0001_0003
inf inf False False 0.0 inf 200.0 1000.0 False False H3 Motif0049_ems_3hC_1007_0001_0004_0003
inf inf False False 0.0 inf 200.0 1000.0 False False H3 Motif0107_ems_3hC_372_0001_0001_0002
inf inf False False 0.0 inf 200.0 1000.0 False False H3 Motif0572_ems_3hM_634_0001_0002
inf inf False False 0.0 inf 200.0 1000.0 False False H3 Motif0035_ems_3hC_343_0001_0004_0001
inf inf False False 0.0 inf 200.0 1000.0 False False H3 Motif0458_HEEHE_0282_0001_0001
inf inf False False 0.0 inf 200.0 1000.0 False False H3 Motif0530_ems_3hM_781_0001_0004
inf inf False False 0.0 inf 200.0 1000.0 False False H3 Motif0175_ems_3hC_1017_0002_0001_0001
inf inf False False 0.0 inf 200.0 1000.0 False False H3 Motif0154_ems_3hM_614_0001
inf inf False False 0.0 inf 200.0 1000.0 False False H3 Motif0325_ems_3hM_3240_0001_0004
inf inf False False 0.0 inf 200.0 1000.0 False False H3 Motif0440_ems_3hM_826_0001_0002
inf inf False False 0.0 inf 200.0 1000.0 False False H3 Motif0122_ems_3hM_2684_0001
inf inf False False 0.0 inf 200.0 1000.0 False False H3 Motif0355_ems_3hM_391_0001_0001
inf inf False False 0.0 inf 200.0 1000.0 False False H3 Motif0107_ems_3hC_974_0001_0001
inf inf False False 0.0 inf 200.0 1000.0 False False H3 Motif0009_HHH_eva_0055_0001_0001
inf inf False False 0.0 inf 200.0 1000.0 False False H3 Motif0323_ems_3hM_2634_0001_0001
inf inf False False 0.0 inf 200.0 1000.0 False False H3 Motif0355_bcov_4helix_05197_0001_0001
inf inf False False 0.0 inf 200.0 1000.0 False False H3 Motif0150_HEEHE_1483_0001
inf inf False False 0.0 inf 200.0 1000.0 False False H3 Motif0035_ems_3hM_142_0001_0004
inf inf False False 0.0 inf 200.0 1000.0 False False H3 Motif0584_HEEHE_1101_0002
inf inf False False 0.0 inf 200.0 1000.0 False False H3 Motif0311_ems_3hM_1253_0001_0002
inf inf False False 0.0 inf 200.0 1000.0 False False H3 Motif0183_HHH_eva_0050_0001
inf inf False False 0.0 inf 200.0 1000.0 False False H3 Motif0147_ems_3hC_1070_0001_0001_0001
inf inf False False 0.0 inf 200.0 1000.0 False False H3 Motif0083_HEEHE_2706_0001
inf inf False False 0.0 inf 200.0 1000.0 False False H3 Motif0009_ems_3hM_2872_0001_0002
inf inf False False 0.0 inf 200.0 1000.0 False False H3 Motif0575_ems_3hM_3471_0002
inf inf False False 0.0 inf 200.0 1000.0 False False H3 Motif0479_HHH_eva_0480_0001_0001
inf inf False False 0.0 inf 200.0 1000.0 False False H3 Motif0197_ems_coilM_104_0001_0002
inf inf False False 0.0 inf 200.0 1000.0 False False H3 Motif0457_p1-14H-GBL-14H-GBL-15H_0621_0001_0001_0001_0001
inf inf False False 0.0 inf 200.0 1000.0 False False H3 Motif0007_bcov_4helix_11418_0001_0001
inf inf False False 0.0 inf 200.0 1000.0 False False H3 Motif0392_ems_3hC_360_0002_0001_0001
inf inf False False 0.0 inf 200.0 1000.0 False False H3 Motif0107_HHH_eva_0068_0001_0001
inf inf False False 0.0 inf 200.0 1000.0 False False H3 Motif0532_HHH_eva_0181_0001
inf inf False False 0.0 inf 200.0 1000.0 False False H3 Motif0510_ems_3hM_3233_0001
inf inf False False 0.0 inf 200.0 1000.0 False False H3 Motif0090_ems_3hC_1480_0002_0001_0001
inf inf False False 0.0 inf 200.0 1000.0 False False H3 Motif0355_HHH_eva_0328_0001_0003
inf inf False False 0.0 inf 200.0 1000.0 False False H3 Motif0012_HHH_eva_0318_0001
inf inf False False 0.0 inf 200.0 1000.0 False False H3 Motif0174_HHH_eva_0168_0001_0002
inf inf False False 0.0 inf 200.0 1000.0 False False H3 Motif0216_ems_3hM_2860_0001_0002
inf inf False False 0.0 inf 200.0 1000.0 False False H3 Motif0121_ems_3hM_2515_0001_0001
inf inf False False 0.0 inf 200.0 1000.0 False False H3 Motif0174_ems_3hM_3521_0001_0001
inf inf False False 0.0 inf 200.0 1000.0 False False H3 Motif0126_ems_3hM_1892_0001_0006
inf inf False False 0.0 inf 200.0 1000.0 False False H3 Motif0003_ems_3hC_142_0001_0001
inf inf False False 0.0 inf 200.0 1000.0 False False H3 Motif0507_ems_3hM_540_0001_0002
inf inf False False 0.0 inf 200.0 1000.0 False False H3 Motif0212_ems_3hM_3395_0001_0004
inf inf False False 0.0 inf 200.0 1000.0 False False H3 Motif0458_bcov_4helix_00636_0001_0002
inf inf False False 0.0 inf 200.0 1000.0 False False H3 Motif0132_ems_3hC_1502_0001_0002
inf inf False False 0.0 inf 200.0 1000.0 False False H3 Motif0456_HHH_eva_0330_0001_0001
inf inf False False 0.0 inf 200.0 1000.0 False False H3 Motif0338_ems_3hM_2060_0001_0002
inf inf False False 0.0 inf 200.0 1000.0 False False H3 Motif0311_ems_4hM_3622_0001
inf inf False False 0.0 inf 200.0 1000.0 False False H3 Motif0122_bcov_4helix_02152_0001
inf inf False False 0.0 inf 200.0 1000.0 False False H3 Motif0331_bcov_4helix_11085_0001
inf inf False False 0.0 inf 200.0 1000.0 False False H3 Motif0320_HHH_eva_0060_0001
inf inf False False 0.0 inf 200.0 1000.0 False False H3 Motif0040_ems_3hC_1775_0001_0003_0002
inf inf False False 0.0 inf 200.0 1000.0 False False H3 Motif0119_ems_3hM_580_0001
inf inf False False 0.0 inf 200.0 1000.0 False False H3 Motif0003_bcov_4helix_11218_0001
inf inf False False 0.0 inf 200.0 1000.0 False False H3 Motif0578_ems_3hM_3574_0001_0002
inf inf False False 0.0 inf 200.0 1000.0 False False H3 Motif0323_ems_3hM_3332_0001_0001
inf inf False False 0.0 inf 200.0 1000.0 False False H3 Motif0105_HEEHE_0441_0001
inf inf False False 0.0 inf 200.0 1000.0 False False H3 Motif0225_ems_3hM_2254_0001_0003
inf inf False False 0.0 inf 200.0 1000.0 False False H3 Motif0322_ems_3hM_282_0001_0001
inf inf False False 0.0 inf 200.0 1000.0 False False H3 Motif0325_ems_3hM_1048_0001_0003
inf inf False False 0.0 inf 200.0 1000.0 False False H3 Motif0028_bcov_4helix_00317_0001_0001
inf inf False False 0.0 inf 200.0 1000.0 False False H3 Motif0486_ems_3hM_3319_0001_0003
inf inf False False 0.0 inf 200.0 1000.0 False False H3 Motif0028_HHH_eva_0081_0001_0001
inf inf False False 0.0 inf 200.0 1000.0 False False H3 Motif0193_HEEHE_2505_0001
inf inf False False 0.0 inf 200.0 1000.0 False False H3 Motif0135_ems_3hM_1761_0001_0004
inf inf False False 0.0 inf 200.0 1000.0 False False H3 Motif0355_ems_3hM_3395_0001_0002
inf inf False False 0.0 inf 200.0 1000.0 False False H3 Motif0457_ems_3hC_1480_0001_0003
inf inf False False 0.0 inf 200.0 1000.0 False False H3 Motif0135_ems_3hM_1751_0001
inf inf False False 0.0 inf 200.0 1000.0 False False H3 Motif0366_HHH_eva_0027_0001_0001
inf inf False False 0.0 inf 200.0 1000.0 False False H3 Motif0001_ems_3hM_3266_0001_0003
inf inf False False 0.0 inf 200.0 1000.0 False False H3 Motif0365_ems_3hM_2060_0001_0003
inf inf False False 0.0 inf 200.0 1000.0 False False H3 Motif0228_HEEHE_1353_0001
inf inf False False 0.0 inf 200.0 1000.0 False False H3 Motif0379_bcov_4helix_02574_0001_0001
inf inf False False 0.0 inf 200.0 1000.0 False False H3 Motif0543_bcov_4helix_01549_0001
inf inf False False 0.0 inf 200.0 1000.0 False False H3 Motif0028_ems_3hC_1230_0001_0002
inf inf False False 0.0 inf 200.0 1000.0 False False H3 Motif0212_ems_3hM_1751_0001_0002
inf inf False False 0.0 inf 200.0 1000.0 False False H3 Motif0531_p1-14H-GBL-14H-GABBL-16H_0215_0001_0001_0002_0001
inf inf False False 0.0 inf 200.0 1000.0 False False H3 Motif0547_ems_3hM_305_0001
inf inf False False 0.0 inf 200.0 1000.0 False False H3 Motif0324_ems_3hC_738_0001_0004_0001
inf inf False False 0.0 inf 200.0 1000.0 False False H3 Motif0311_ems_3hM_1452_0001_0005
inf inf False False 0.0 inf 200.0 1000.0 False False H3 Motif0270_HEEHE_2288_0001
inf inf False False 0.0 inf 200.0 1000.0 False False H3 Motif0314_p1-14H-GBL-14H-GBL-14H_0089_0001_0001_0001_0001
inf inf False False 0.0 inf 200.0 1000.0 False False H3 Motif0008_ems_3hC_341_0001_0001_0001
inf inf False False 0.0 inf 200.0 1000.0 False False H3 Motif0407_ems_3hC_1397_0001_0004_0001
inf inf False False 0.0 inf 200.0 1000.0 False False H3 Motif0551_ems_3hC_1242_0002_0001
inf inf False False 0.0 inf 200.0 1000.0 False False H3 Motif0007_ems_3hM_2034_0001
inf inf False False 0.0 inf 200.0 1000.0 False False H3 Motif0486_ems_3hC_798_0001_0003
inf inf False False 0.0 inf 200.0 1000.0 False False H3 Motif0136_ems_3hM_3051_0001_0001
inf inf False False 0.0 inf 200.0 1000.0 False False H3 Motif0023_ems_3hM_516_0001_0007
inf inf False False 0.0 inf 200.0 1000.0 False False H3 Motif0030_ems_3hC_140_0002_0001_0004
inf inf False False 0.0 inf 200.0 1000.0 False False H3 Motif0134_HEEHE_2505_0001
inf inf False False 0.0 inf 200.0 1000.0 False False H3 Motif0043_HEEHE_2932_0001_0002
inf inf False False 0.0 inf 200.0 1000.0 False False H3 Motif0003_ems_3hM_232_0001_0005
inf inf False False 0.0 inf 200.0 1000.0 False False H3 Motif0407_bcov_4helix_10055_0001
inf inf False False 0.0 inf 200.0 1000.0 False False H3 Motif0104_ems_3hC_242_0001_0001_0002
inf inf False False 0.0 inf 200.0 1000.0 False False H3 Motif0348_bcov_4helix_11161_0001_0001
inf inf False False 0.0 inf 200.0 1000.0 False False H3 Motif0355_HHH_eva_0740_0001_0001
inf inf False False 0.0 inf 200.0 1000.0 False False H3 Motif0379_HEEHE_2922_0001
inf inf False False 0.0 inf 200.0 1000.0 False False H3 Motif0225_HHH_eva_0274_0001_0001
inf inf False False 0.0 inf 200.0 1000.0 False False H3 Motif0493_ems_3hC_162_0002_0001_0001
inf inf False False 0.0 inf 200.0 1000.0 False False H3 Motif0201_p1-15H-GBL-16H-GABBL-16H_0375_0001_0001_0001_0001_0001
inf inf False False 0.0 inf 200.0 1000.0 False False H3 Motif0403_bcov_4helix_11531_0001
inf inf False False 0.0 inf 200.0 1000.0 False False H3 Motif0032_HHH_eva_0186_0001_0003
inf inf False False 0.0 inf 200.0 1000.0 False False H3 Motif0589_ems_3hC_1258_0001_0001
inf inf False False 0.0 inf 200.0 1000.0 False False H3 Motif0008_HHH_eva_0396_0001
inf inf False False 0.0 inf 200.0 1000.0 False False H3 Motif0499_ems_3hM_1373_0001_0002
inf inf False False 0.0 inf 200.0 1000.0 False False H3 Motif0091_bcov_4helix_00393_0001
inf inf False False 0.0 inf 200.0 1000.0 False False H3 Motif0124_ems_3hC_450_0001
inf inf False False 0.0 inf 200.0 1000.0 False False H3 Motif0220_ems_3hM_2100_0001_0003
inf inf False False 0.0 inf 200.0 1000.0 False False H3 Motif0517_ems_3hM_2044_0001_0002
inf inf False False 0.0 inf 200.0 1000.0 False False H3 Motif0193_bcov_4helix_09529_0001_0001
inf inf False False 0.0 inf 200.0 1000.0 False False H3 Motif0124_bcov_4helix_01871_0001
inf inf False False 0.0 inf 200.0 1000.0 False False H3 Motif0317_ems_3hC_797_0001_0001
inf inf False False 0.0 inf 200.0 1000.0 False False H3 Motif0260_ems_3hM_461_0001
inf inf False False 0.0 inf 200.0 1000.0 False False H3 Motif0031_HHH_eva_0380_0001_0003
inf inf False False 0.0 inf 200.0 1000.0 False False H3 Motif0074_ems_3hM_3687_0001
inf inf False False 0.0 inf 200.0 1000.0 False False H3 Motif0019_ems_3hM_327_0001
inf inf False False 0.0 inf 200.0 1000.0 False False H3 Motif0105_ems_3hM_391_0001_0003
inf inf False False 0.0 inf 200.0 1000.0 False False H3 Motif0099_ems_3hC_1017_0002_0001_0005
inf inf False False 0.0 inf 200.0 1000.0 False False H3 Motif0121_ems_3hM_3094_0001_0002
inf inf False False 0.0 inf 200.0 1000.0 False False H3 Motif0550_bcov_4helix_05082_0001_0001
inf inf False False 0.0 inf 200.0 1000.0 False False H3 Motif0183_ems_3hM_482_0001
inf inf False False 0.0 inf 200.0 1000.0 False False H3 Motif0026_ems_3hM_598_0001_0001
inf inf False False 0.0 inf 200.0 1000.0 False False H3 Motif0505_ems_3hC_898_0002_0001_0002
inf inf False False 0.0 inf 200.0 1000.0 False False H3 Motif0545_ems_3hC_644_0001_0002
inf inf False False 0.0 inf 200.0 1000.0 False False H3 Motif0009_ems_3hM_1581_0001_0003
inf inf False False 0.0 inf 200.0 1000.0 False False H3 Motif0551_bcov_4helix_11343_0001
inf inf False False 0.0 inf 200.0 1000.0 False False H3 Motif0085_ems_3hM_910_0001_0003
inf inf False False 0.0 inf 200.0 1000.0 False False H3 Motif0012_ems_3hM_1686_0001_0001
inf inf False False 0.0 inf 200.0 1000.0 False False H3 Motif0178_ems_3hM_874_0002
inf inf False False 0.0 inf 200.0 1000.0 False False H3 Motif0288_bcov_4helix_01941_0001_0002
inf inf False False 0.0 inf 200.0 1000.0 False False H3 Motif0078_bcov_4helix_08527_0001
inf inf False False 0.0 inf 200.0 1000.0 False False H3 Motif0174_ems_3hM_3379_0001_0002
inf inf False False 0.0 inf 200.0 1000.0 False False H3 Motif0349_p1-14H-GBL-14H-GBL-15H_0164_0001_0001_0002_0001
inf inf False False 0.0 inf 200.0 1000.0 False False H3 Motif0326_ems_3hM_201_0001_0002
inf inf False False 0.0 inf 200.0 1000.0 False False H3 Motif0136_ems_3hM_3256_0001
inf inf False False 0.0 inf 200.0 1000.0 False False H3 Motif0001_ems_3hM_3176_0001_0001
inf inf False False 0.0 inf 200.0 1000.0 False False H3 Motif0141_ems_3hM_673_0001
inf inf False False 0.0 inf 200.0 1000.0 False False H3 Motif0007_ems_3hM_1931_0001_0002
inf inf False False 0.0 inf 200.0 1000.0 False False H3 Motif0126_bcov_4helix_07909_0001
inf inf False False 0.0 inf 200.0 1000.0 False False H3 Motif0313_ems_3hM_2559_0001
inf inf False False 0.0 inf 200.0 1000.0 False False H3 Motif0023_ems_3hM_3603_0001_0006
inf inf False False 0.0 inf 200.0 1000.0 False False H3 Motif0057_ems_3hM_2044_0001_0005
inf inf False False 0.0 inf 200.0 1000.0 False False H3 Motif0321_HHH_eva_0267_0001_0002
inf inf False False 0.0 inf 200.0 1000.0 False False H3 Motif0242_ems_3hM_2515_0001_0002
inf inf False False 0.0 inf 200.0 1000.0 False False H3 Motif0578_HEEHE_3013_0001_0002
inf inf False False 0.0 inf 200.0 1000.0 False False H3 Motif0259_HEEHE_1445_0001_0003
inf inf False False 0.0 inf 200.0 1000.0 False False H3 Motif0097_ems_3hM_2751_0001_0001
inf inf False False 0.0 inf 200.0 1000.0 False False H3 Motif0551_ems_3hM_3299_0001_0001
inf inf False False 0.0 inf 200.0 1000.0 False False H3 Motif0572_ems_3hM_441_0001_0002
inf inf False False 0.0 inf 200.0 1000.0 False False H3 Motif0040_HHH_eva_0080_0001
inf inf False False 0.0 inf 200.0 1000.0 False False H3 Motif0225_ems_3hM_1236_0001_0001
inf inf False False 0.0 inf 200.0 1000.0 False False H3 Motif0481_ems_3hM_1657_0001_0002
inf inf False False 0.0 inf 200.0 1000.0 False False H3 Motif0053_ems_3hC_436_0001_0001
inf inf False False 0.0 inf 200.0 1000.0 False False H3 Motif0035_ems_3hM_2769_0001
inf inf False False 0.0 inf 200.0 1000.0 False False H3 Motif0457_ems_3hC_617_0001_0003
inf inf False False 0.0 inf 200.0 1000.0 False False H3 Motif0036_HEEHE_1429_0001_0001
inf inf False False 0.0 inf 200.0 1000.0 False False H3 Motif0008_ems_3hM_305_0001_0002
inf inf False False 0.0 inf 200.0 1000.0 False False H3 Motif0101_HEEHE_3188_0001_0001
inf inf False False 0.0 inf 200.0 1000.0 False False H3 Motif0068_p1-16H-GBL-16H-GABBL-15H_0178_0001_0001_0001_0001
inf inf False False 0.0 inf 200.0 1000.0 False False H3 Motif0195_bcov_4helix_12722_0001_0003
inf inf False False 0.0 inf 200.0 1000.0 False False H3 Motif0540_HEEHE_2518_0001_0002
inf inf False False 0.0 inf 200.0 1000.0 False False H3 Motif0163_HEEHE_3164_0001_0001
inf inf False False 0.0 inf 200.0 1000.0 False False H3 Motif0009_ems_3hC_478_0001_0003_0002
inf inf False False 0.0 inf 200.0 1000.0 False False H3 Motif0114_ems_4hM_4853_0002
inf inf False False 0.0 inf 200.0 1000.0 False False H3 Motif0196_HEEHE_1486_0001
inf inf False False 0.0 inf 200.0 1000.0 False False H3 Motif0456_ems_3hM_3266_0001_0001
inf inf False False 0.0 inf 200.0 1000.0 False False H3 Motif0403_ems_3hM_2684_0001
inf inf False False 0.0 inf 200.0 1000.0 False False H3 Motif0396_bcov_4helix_06415_0001_0001
inf inf False False 0.0 inf 200.0 1000.0 False False H3 Motif0085_HHH_eva_0081_0001_0001
inf inf False False 0.0 inf 200.0 1000.0 False False H3 Motif0321_bcov_4helix_03394_0001
inf inf False False 0.0 inf 200.0 1000.0 False False H3 Motif0241_ems_3hC_793_0001_0002
inf inf False False 0.0 inf 200.0 1000.0 False False H3 Motif0125_ems_3hM_1325_0001
inf inf False False 0.0 inf 200.0 1000.0 False False H3 Motif0540_ems_3hC_543_0001_0003
inf inf False False 0.0 inf 200.0 1000.0 False False H3 Motif0030_HEEHE_0196_0001
inf inf False False 0.0 inf 200.0 1000.0 False False H3 Motif0087_ems_3hC_1397_0001
inf inf False False 0.0 inf 200.0 1000.0 False False H3 Motif0314_ems_3hM_3332_0001_0002
inf inf False False 0.0 inf 200.0 1000.0 False False H3 Motif0316_ems_3hC_709_0002_0001_0002
inf inf False False 0.0 inf 200.0 1000.0 False False H3 Motif0579_ems_3hC_1630_0001
inf inf False False 0.0 inf 200.0 1000.0 False False H3 Motif0023_ems_3hM_2621_0001_0001
inf inf False False 0.0 inf 200.0 1000.0 False False H3 Motif0163_ems_3hM_446_0001
inf inf False False 0.0 inf 200.0 1000.0 False False H3 Motif0379_HHH_eva_0440_0001
inf inf False False 0.0 inf 200.0 1000.0 False False H3 Motif0109_ems_3hC_617_0002_0001_0002
inf inf False False 0.0 inf 200.0 1000.0 False False H3 Motif0150_bcov_4helix_05391_0001
inf inf False False 0.0 inf 200.0 1000.0 False False H3 Motif0514_ems_3hM_1289_0001_0001
inf inf False False 0.0 inf 200.0 1000.0 False False H3 Motif0325_ems_3hM_3552_0001_0002
inf inf False False 0.0 inf 200.0 1000.0 False False H3 Motif0486_ems_3hM_2978_0001_0002
inf inf False False 0.0 inf 200.0 1000.0 False False H3 Motif0306_ems_3hM_2014_0001
inf inf False False 0.0 inf 200.0 1000.0 False False H3 Motif0324_ems_3hM_338_0001_0003
inf inf False False 0.0 inf 200.0 1000.0 False False H3 Motif0178_ems_3hM_540_0001_0002
inf inf False False 0.0 inf 200.0 1000.0 False False H3 Motif0100_HEEHE_3088_0001
inf inf False False 0.0 inf 200.0 1000.0 False False H3 Motif0458_p1-15H-GBL-16H-GABBL-16H_0041_0001_0001_0002_0001_0002
inf inf False False 0.0 inf 200.0 1000.0 False False H3 Motif0190_HHH_eva_0188_0001_0002
inf inf False False 0.0 inf 200.0 1000.0 False False H3 Motif0018_ems_3hC_692_0001
inf inf False False 0.0 inf 200.0 1000.0 False False H3 Motif0074_ems_3hC_432_0001
inf inf False False 0.0 inf 200.0 1000.0 False False H3 Motif0028_ems_3hM_2678_0001_0003
inf inf False False 0.0 inf 200.0 1000.0 False False H3 Motif0086_HHH_eva_0240_0001_0001
inf inf False False 0.0 inf 200.0 1000.0 False False H3 Motif0540_HHH_eva_0376_0001_0002
inf inf False False 0.0 inf 200.0 1000.0 False False H3 Motif0057_ems_3hC_153_0001_0001_0001
inf inf False False 0.0 inf 200.0 1000.0 False False H3 Motif0212_HHH_eva_0327_0001_0001
inf inf False False 0.0 inf 200.0 1000.0 False False H3 Motif0382_ems_3hM_2829_0001_0002
inf inf False False 0.0 inf 200.0 1000.0 False False H3 Motif0077_HEEHE_2969_0001
inf inf False False 0.0 inf 200.0 1000.0 False False H3 Motif0385_ems_3hC_506_0001
inf inf False False 0.0 inf 200.0 1000.0 False False H3 Motif0380_ems_3hC_429_0001
inf inf False False 0.0 inf 200.0 1000.0 False False H3 Motif0388_HEEHE_1483_0001
inf inf False False 0.0 inf 200.0 1000.0 False False H3 Motif0114_p1-15H-GBL-16H-GABBL-16H_0398_0001_0001_0002_0001_0002
inf inf False False 0.0 inf 200.0 1000.0 False False H3 Motif0037_ems_3hM_2074_0001_0003
inf inf False False 0.0 inf 200.0 1000.0 False False H3 Motif0036_bcov_4helix_07596_0001_0002
inf inf False False 0.0 inf 200.0 1000.0 False False H3 Motif0001_ems_3hM_3658_0001_0001
inf inf False False 0.0 inf 200.0 1000.0 False False H3 Motif0057_ems_3hC_1007_0001_0002
inf inf False False 0.0 inf 200.0 1000.0 False False H3 Motif0114_ems_3hM_2363_0001_0001
inf inf False False 0.0 inf 200.0 1000.0 False False H3 Motif0105_ems_3hC_153_0002_0001_0003
inf inf False False 0.0 inf 200.0 1000.0 False False H3 Motif0045_ems_3hM_1289_0001_0005
inf inf False False 0.0 inf 200.0 1000.0 False False H3 Motif0550_ems_3hM_2471_0001
inf inf False False 0.0 inf 200.0 1000.0 False False H3 Motif0195_ems_3hM_2546_0001_0002
inf inf False False 0.0 inf 200.0 1000.0 False False H3 Motif0456_ems_3hM_1733_0001_0002
inf inf False False 0.0 inf 200.0 1000.0 False False H3 Motif0501_ems_3hM_411_0001_0001
inf inf False False 0.0 inf 200.0 1000.0 False False H3 Motif0494_ems_3hC_187_0002_0001_0001
inf inf False False 0.0 inf 200.0 1000.0 False False H3 Motif0114_ems_3hC_1093_0001_0001_0001
inf inf False False 0.0 inf 200.0 1000.0 False False H3 Motif0308_ems_3hM_2382_0001
inf inf False False 0.0 inf 200.0 1000.0 False False H3 Motif0563_ems_3hC_738_0001_0001_0002
inf inf False False 0.0 inf 200.0 1000.0 False False H3 Motif0458_ems_3hC_786_0001_0003
inf inf False False 0.0 inf 200.0 1000.0 False False H3 Motif0131_ems_3hM_2347_0001_0001
inf inf False False 0.0 inf 200.0 1000.0 False False H3 Motif0464_ems_3hC_645_0001_0001
inf inf False False 0.0 inf 200.0 1000.0 False False H3 Motif0054_ems_3hM_75_0001_0001
inf inf False False 0.0 inf 200.0 1000.0 False False H3 Motif0280_ems_3hM_446_0001_0001
inf inf False False 0.0 inf 200.0 1000.0 False False H3 Motif0077_HHH_eva_0134_0001_0003
inf inf False False 0.0 inf 200.0 1000.0 False False H3 Motif0318_bcov_4helix_01170_0001_0002
inf inf False False 0.0 inf 200.0 1000.0 False False H3 Motif0531_bcov_4helix_11513_0001_0001
inf inf False False 0.0 inf 200.0 1000.0 False False H3 Motif0501_ems_3hC_908_0002
inf inf False False 0.0 inf 200.0 1000.0 False False H3 Motif0313_ems_3hM_3465_0001_0003
inf inf False False 0.0 inf 200.0 1000.0 False False H3 Motif0161_bcov_4helix_11333_0001
inf inf False False 0.0 inf 200.0 1000.0 False False H3 Motif0033_ems_3hC_963_0002_0001
inf inf False False 0.0 inf 200.0 1000.0 False False H3 Motif0110_HHH_eva_0370_0001_0001
inf inf False False 0.0 inf 200.0 1000.0 False False H3 Motif0075_ems_3hM_2514_0001_0003
inf inf False False 0.0 inf 200.0 1000.0 False False H3 Motif0105_ems_3hC_645_0001_0003
inf inf False False 0.0 inf 200.0 1000.0 False False H3 Motif0457_HEEHE_2176_0001_0002
inf inf False False 0.0 inf 200.0 1000.0 False False H3 Motif0022_ems_3hC_775_0002
inf inf False False 0.0 inf 200.0 1000.0 False False H3 Motif0261_HEEHE_1583_0001_0001
inf inf False False 0.0 inf 200.0 1000.0 False False H3 Motif0508_ems_3hM_525_0001_0004
inf inf False False 0.0 inf 200.0 1000.0 False False H3 Motif0120_ems_3hM_545_0001_0001
inf inf False False 0.0 inf 200.0 1000.0 False False H3 Motif0550_bcov_4helix_08715_0001
inf inf False False 0.0 inf 200.0 1000.0 False False H3 Motif0114_HHH_eva_0451_0002
inf inf False False 0.0 inf 200.0 1000.0 False False H3 Motif0486_ems_3hC_573_0001_0001
inf inf False False 0.0 inf 200.0 1000.0 False False H3 Motif0326_ems_3hM_305_0001_0003
inf inf False False 0.0 inf 200.0 1000.0 False False H3 Motif0512_bcov_4helix_08002_0001
inf inf False False 0.0 inf 200.0 1000.0 False False H3 Motif0326_ems_3hC_1630_0002_0001_0002
inf inf False False 0.0 inf 200.0 1000.0 False False H3 Motif0325_ems_3hM_265_0001_0003
inf inf False False 0.0 inf 200.0 1000.0 False False H3 Motif0501_bcov_4helix_08592_0002
inf inf False False 0.0 inf 200.0 1000.0 False False H3 Motif0509_bcov_4helix_03023_0001
inf inf False False 0.0 inf 200.0 1000.0 False False H3 Motif0348_bcov_4helix_00711_0001_0001
inf inf False False 0.0 inf 200.0 1000.0 False False H3 Motif0381_ems_3hM_1048_0001_0004
inf inf False False 0.0 inf 200.0 1000.0 False False H3 Motif0076_HHH_eva_0188_0001_0001
inf inf False False 0.0 inf 200.0 1000.0 False False H3 Motif0020_ems_3hC_898_0001_0001
inf inf False False 0.0 inf 200.0 1000.0 False False H3 Motif0216_ems_3hC_1397_0001_0001_0001
inf inf False False 0.0 inf 200.0 1000.0 False False H3 Motif0221_ems_3hC_499_0002_0001_0001
inf inf False False 0.0 inf 200.0 1000.0 False False H3 Motif0075_HHH_eva_0055_0001
inf inf False False 0.0 inf 200.0 1000.0 False False H3 Motif0568_ems_3hM_1036_0001_0003
inf inf False False 0.0 inf 200.0 1000.0 False False H3 Motif0193_ems_3hC_134_0001_0002
inf inf False False 0.0 inf 200.0 1000.0 False False H3 Motif0170_bcov_4helix_00893_0001
inf inf False False 0.0 inf 200.0 1000.0 False False H3 Motif0352_ems_3hM_1889_0001_0001
inf inf False False 0.0 inf 200.0 1000.0 False False H3 Motif0099_HHH_eva_0256_0001_0002
inf inf False False 0.0 inf 200.0 1000.0 False False H3 Motif0022_ems_3hM_897_0001_0002
inf inf False False 0.0 inf 200.0 1000.0 False False H3 Motif0457_HEEHE_1513_0001_0002
inf inf False False 0.0 inf 200.0 1000.0 False False H3 Motif0019_ems_3hC_20_0001_0001
inf inf False False 0.0 inf 200.0 1000.0 False False H3 Motif0379_ems_3hC_429_0001_0001
inf inf False False 0.0 inf 200.0 1000.0 False False H3 Motif0009_ems_3hM_1316_0001_0002
inf inf False False 0.0 inf 200.0 1000.0 False False H3 Motif0347_bcov_4helix_04393_0001
inf inf False False 0.0 inf 200.0 1000.0 False False H3 Motif0310_bcov_4helix_10643_0001
inf inf False False 0.0 inf 200.0 1000.0 False False H3 Motif0258_ems_3hM_3263_0001
inf inf False False 0.0 inf 200.0 1000.0 False False H3 Motif0060_ems_3hC_1242_0002_0001_0001
inf inf False False 0.0 inf 200.0 1000.0 False False H3 Motif0551_ems_3hM_153_0001_0001
inf inf False False 0.0 inf 200.0 1000.0 False False H3 Motif0412_ems_3hM_2146_0001_0002
inf inf False False 0.0 inf 200.0 1000.0 False False H3 Motif0147_ems_3hM_1539_0001_0001
inf inf False False 0.0 inf 200.0 1000.0 False False H3 Motif0104_ems_3hM_3240_0001_0003
inf inf False False 0.0 inf 200.0 1000.0 False False H3 Motif0001_HHH_eva_0385_0001_0003
inf inf False False 0.0 inf 200.0 1000.0 False False H3 Motif0085_HHH_eva_0603_0001
inf inf False False 0.0 inf 200.0 1000.0 False False H3 Motif0226_ems_3hM_1012_0001_0002
inf inf False False 0.0 inf 200.0 1000.0 False False H3 Motif0154_HEEHE_0529_0001_0002
inf inf False False 0.0 inf 200.0 1000.0 False False H3 Motif0137_p1-15H-GBL-16H-GABBL-16H_0375_0001_0001_0001_0001
inf inf False False 0.0 inf 200.0 1000.0 False False H3 Motif0456_ems_3hM_3395_0001_0001
inf inf False False 0.0 inf 200.0 1000.0 False False H3 Motif0575_HHH_eva_0612_0001_0001
inf inf False False 0.0 inf 200.0 1000.0 False False H3 Motif0316_ems_3hM_1772_0001_0005
inf inf False False 0.0 inf 200.0 1000.0 False False H3 Motif0075_ems_3hM_2461_0001_0002
inf inf False False 0.0 inf 200.0 1000.0 False False H3 Motif0032_ems_3hM_2461_0001_0002
inf inf False False 0.0 inf 200.0 1000.0 False False H3 Motif0212_ems_3hC_535_0001_0001
inf inf False False 0.0 inf 200.0 1000.0 False False H3 Motif0383_ems_3hC_338_0001_0001_0001
inf inf False False 0.0 inf 200.0 1000.0 False False H3 Motif0385_ems_3hM_2999_0001_0002
inf inf False False 0.0 inf 200.0 1000.0 False False H3 Motif0311_bcov_4helix_04466_0001_0002
inf inf False False 0.0 inf 200.0 1000.0 False False H3 Motif0481_HHH_eva_0213_0001_0002
inf inf False False 0.0 inf 200.0 1000.0 False False H3 Motif0007_ems_3hM_312_0001_0003
inf inf False False 0.0 inf 200.0 1000.0 False False H3 Motif0041_ems_3hM_2326_0001
inf inf False False 0.0 inf 200.0 1000.0 False False H3 Motif0147_HHH_eva_0377_0001_0001
inf inf False False 0.0 inf 200.0 1000.0 False False H3 Motif0313_ems_3hM_3588_0001_0002
inf inf False False 0.0 inf 200.0 1000.0 False False H3 Motif0313_ems_3hC_807_0001_0004
inf inf False False 0.0 inf 200.0 1000.0 False False H3 Motif0110_ems_3hM_1948_0001_0002
inf inf False False 0.0 inf 200.0 1000.0 False False H3 Motif0099_ems_3hM_1933_0001_0001
inf inf False False 0.0 inf 200.0 1000.0 False False H3 Motif0338_ems_3hM_305_0001_0002
inf inf False False 0.0 inf 200.0 1000.0 False False H3 Motif0122_bcov_4helix_14531_0001
inf inf False False 0.0 inf 200.0 1000.0 False False H3 Motif0120_ems_3hM_1931_0001_0001
inf inf False False 0.0 inf 200.0 1000.0 False False H3 Motif0028_ems_3hC_1397_0001_0001_0001
inf inf False False 0.0 inf 200.0 1000.0 False False H3 Motif0007_HHH_eva_0377_0001_0002
inf inf False False 0.0 inf 200.0 1000.0 False False H3 Motif0078_ems_3hC_672_0001
inf inf False False 0.0 inf 200.0 1000.0 False False H3 Motif0003_ems_3hC_464_0002_0001
inf inf False False 0.0 inf 200.0 1000.0 False False H3 Motif0039_ems_3hC_675_0002_0001_0004
inf inf False False 0.0 inf 200.0 1000.0 False False H3 Motif0388_HEEHE_0313_0001
inf inf False False 0.0 inf 200.0 1000.0 False False H3 Motif0065_bcov_4helix_04811_0001
inf inf False False 0.0 inf 200.0 1000.0 False False H3 Motif0132_ems_3hM_3465_0001_0004
inf inf False False 0.0 inf 200.0 1000.0 False False H3 Motif0337_ems_3hC_182_0001_0003
inf inf False False 0.0 inf 200.0 1000.0 False False H3 Motif0085_HHH_eva_0206_0001_0004
inf inf False False 0.0 inf 200.0 1000.0 False False H3 Motif0321_bcov_4helix_06825_0001_0001
inf inf False False 0.0 inf 200.0 1000.0 False False H3 Motif0551_HHH_eva_0123_0001
inf inf False False 0.0 inf 200.0 1000.0 False False H3 Motif0125_ems_3hM_2930_0001_0001
inf inf False False 0.0 inf 200.0 1000.0 False False H3 Motif0458_ems_3hM_555_0001_0001
inf inf False False 0.0 inf 200.0 1000.0 False False H3 Motif0038_ems_3hM_3711_0001
inf inf False False 0.0 inf 200.0 1000.0 False False H3 Motif0009_bcov_4helix_04610_0001
inf inf False False 0.0 inf 200.0 1000.0 False False H3 Motif0147_ems_3hC_921_0001_0002
inf inf False False 0.0 inf 200.0 1000.0 False False H3 Motif0023_ems_3hM_3123_0001_0003
inf inf False False 0.0 inf 200.0 1000.0 False False H3 Motif0175_ems_3hC_1511_0001_0001
inf inf False False 0.0 inf 200.0 1000.0 False False H3 Motif0214_HHH_eva_0676_0001
inf inf False False 0.0 inf 200.0 1000.0 False False H3 Motif0120_HHH_eva_0289_0001_0003
inf inf False False 0.0 inf 200.0 1000.0 False False H3 Motif0099_ems_3hM_1567_0001_0005
inf inf False False 0.0 inf 200.0 1000.0 False False H3 Motif0547_ems_3hM_1492_0001_0002
inf inf False False 0.0 inf 200.0 1000.0 False False H3 Motif0104_HHH_eva_0069_0001
inf inf False False 0.0 inf 200.0 1000.0 False False H3 Motif0032_ems_3hM_284_0001
inf inf False False 0.0 inf 200.0 1000.0 False False H3 Motif0028_ems_3hM_2345_0001_0001
inf inf False False 0.0 inf 200.0 1000.0 False False H3 Motif0096_ems_coilM_104_0001_0001
inf inf False False 0.0 inf 200.0 1000.0 False False H3 Motif0206_bcov_4helix_07729_0001
inf inf False False 0.0 inf 200.0 1000.0 False False H3 Motif0141_ems_3hC_464_0002_0001
inf inf False False 0.0 inf 200.0 1000.0 False False H3 Motif0275_ems_3hC_1017_0001_0004
inf inf False False 0.0 inf 200.0 1000.0 False False H3 Motif0009_bcov_4helix_07270_0001
inf inf False False 0.0 inf 200.0 1000.0 False False H3 Motif0085_ems_3hM_116_0001_0001
inf inf False False 0.0 inf 200.0 1000.0 False False H3 Motif0275_ems_3hM_591_0001_0002
inf inf False False 0.0 inf 200.0 1000.0 False False H3 Motif0530_ems_3hM_2836_0001_0002
inf inf False False 0.0 inf 200.0 1000.0 False False H3 Motif0193_HEEHE_0423_0003
inf inf False False 0.0 inf 200.0 1000.0 False False H3 Motif0045_ems_3hM_2280_0001
inf inf False False 0.0 inf 200.0 1000.0 False False H3 Motif0456_ems_3hM_784_0001_0001
inf inf False False 0.0 inf 200.0 1000.0 False False H3 Motif0551_ems_3hC_648_0002_0001_0002
inf inf False False 0.0 inf 200.0 1000.0 False False H3 Motif0571_bcov_4helix_04668_0001_0002
inf inf False False 0.0 inf 200.0 1000.0 False False H3 Motif0033_ems_3hC_760_0002_0001_0004
inf inf False False 0.0 inf 200.0 1000.0 False False H3 Motif0523_ems_3hC_645_0001_0001
inf inf False False 0.0 inf 200.0 1000.0 False False H3 Motif0065_HEEHE_3053_0001_0001
inf inf False False 0.0 inf 200.0 1000.0 False False H3 Motif0155_ems_3hM_2060_0001
inf inf False False 0.0 inf 200.0 1000.0 False False H3 Motif0442_ems_3hM_2958_0001
inf inf False False 0.0 inf 200.0 1000.0 False False H3 Motif0308_ems_3hM_142_0001
inf inf False False 0.0 inf 200.0 1000.0 False False H3 Motif0124_bcov_4helix_06794_0001_0001
inf inf False False 0.0 inf 200.0 1000.0 False False H3 Motif0184_bcov_4helix_00672_0001_0001
inf inf False False 0.0 inf 200.0 1000.0 False False H3 Motif0531_HHH_eva_0267_0001_0002
inf inf False False 0.0 inf 200.0 1000.0 False False H3 Motif0111_HEEHE_0610_0003
inf inf False False 0.0 inf 200.0 1000.0 False False H3 Motif0531_ems_3hM_3074_0001_0001
inf inf False False 0.0 inf 200.0 1000.0 False False H3 Motif0492_bcov_4helix_12291_0001_0002
inf inf False False 0.0 inf 200.0 1000.0 False False H3 Motif0450_ems_3hM_305_0001
inf inf False False 0.0 inf 200.0 1000.0 False False H3 Motif0036_ems_3hC_836_0001_0002
inf inf False False 0.0 inf 200.0 1000.0 False False H3 Motif0125_ems_3hM_3306_0001_0003
inf inf False False 0.0 inf 200.0 1000.0 False False H3 Motif0251_bcov_4helix_12291_0001
inf inf False False 0.0 inf 200.0 1000.0 False False H3 Motif0114_ems_3hC_450_0001_0001
inf inf False False 0.0 inf 200.0 1000.0 False False H3 Motif0311_ems_3hM_260_0001_0001
inf inf False False 0.0 inf 200.0 1000.0 False False H3 Motif0107_ems_3hM_3493_0001
inf inf False False 0.0 inf 200.0 1000.0 False False H3 Motif0085_bcov_4helix_02733_0001_0001
inf inf False False 0.0 inf 200.0 1000.0 False False H3 Motif0228_HEEHE_1568_0001
inf inf False False 0.0 inf 200.0 1000.0 False False H3 Motif0023_ems_3hM_3354_0001_0003
inf inf False False 0.0 inf 200.0 1000.0 False False H3 Motif0046_ems_3hM_502_0001_0001
inf inf False False 0.0 inf 200.0 1000.0 False False H3 Motif0335_ems_3hM_2616_0001
inf inf False False 0.0 inf 200.0 1000.0 False False H3 Motif0216_bcov_4helix_01917_0001
inf inf False False 0.0 inf 200.0 1000.0 False False H3 Motif0318_ems_3hC_1321_0001_0003
inf inf False False 0.0 inf 200.0 1000.0 False False H3 Motif0099_ems_3hM_2987_0001_0003
inf inf False False 0.0 inf 200.0 1000.0 False False H3 Motif0460_ems_3hM_723_0001_0002
inf inf False False 0.0 inf 200.0 1000.0 False False H3 Motif0462_p1-14H-GBL-14H-GBL-15H_0678_0001_0001_0001_0001_0001
inf inf False False 0.0 inf 200.0 1000.0 False False H3 Motif0031_ems_3hC_496_0001
inf inf False False 0.0 inf 200.0 1000.0 False False H3 Motif0184_ems_3hM_131_0001_0001
inf inf False False 0.0 inf 200.0 1000.0 False False H3 Motif0083_ems_3hM_2560_0001
inf inf False False 0.0 inf 200.0 1000.0 False False H3 Motif0039_ems_3hC_153_0001_0003_0003
inf inf False False 0.0 inf 200.0 1000.0 False False H3 Motif0104_ems_3hM_649_0001_0002
inf inf False False 0.0 inf 200.0 1000.0 False False H3 Motif0311_ems_3hC_219_0001_0001_0002
inf inf False False 0.0 inf 200.0 1000.0 False False H3 Motif0541_ems_3hM_2408_0001_0004
inf inf False False 0.0 inf 200.0 1000.0 False False H3 Motif0547_HHH_eva_0219_0001
inf inf False False 0.0 inf 200.0 1000.0 False False H3 Motif0280_ems_3hC_581_0002_0001_0001
inf inf False False 0.0 inf 200.0 1000.0 False False H3 Motif0028_ems_3hM_1581_0001_0001
inf inf False False 0.0 inf 200.0 1000.0 False False H3 Motif0122_HEEHE_2235_0001
inf inf False False 0.0 inf 200.0 1000.0 False False H3 Motif0455_ems_3hM_2218_0001
inf inf False False 0.0 inf 200.0 1000.0 False False H3 Motif0206_ems_3hM_2146_0001_0001
inf inf False False 0.0 inf 200.0 1000.0 False False H3 Motif0325_ems_3hM_139_0001
inf inf False False 0.0 inf 200.0 1000.0 False False H3 Motif0590_bcov_4helix_02700_0001
inf inf False False 0.0 inf 200.0 1000.0 False False H3 Motif0026_ems_3hM_3427_0001_0004
inf inf False False 0.0 inf 200.0 1000.0 False False H3 Motif0364_p1-15H-GBL-16H-GABBL-16H_0398_0001_0001_0001_0001
inf inf False False 0.0 inf 200.0 1000.0 False False H3 Motif0009_ems_3hM_2341_0001_0001
inf inf False False 0.0 inf 200.0 1000.0 False False H3 Motif0575_bcov_4helix_00220_0001
inf inf False False 0.0 inf 200.0 1000.0 False False H3 Motif0403_ems_3hM_1581_0001_0002
inf inf False False 0.0 inf 200.0 1000.0 False False H3 Motif0026_ems_3hC_1570_0001_0001_0001
inf inf False False 0.0 inf 200.0 1000.0 False False H3 Motif0441_ems_3hC_496_0001_0001
inf inf False False 0.0 inf 200.0 1000.0 False False H3 Motif0218_ems_3hM_257_0001
inf inf False False 0.0 inf 200.0 1000.0 False False H3 Motif0555_ems_3hC_360_0002_0001_0002
inf inf False False 0.0 inf 200.0 1000.0 False False H3 Motif0176_HEEHE_2140_0001
inf inf False False 0.0 inf 200.0 1000.0 False False H3 Motif0110_ems_3hC_505_0001_0005_0001
inf inf False False 0.0 inf 200.0 1000.0 False False H3 Motif0325_ems_3hM_255_0001_0001
inf inf False False 0.0 inf 200.0 1000.0 False False H3 Motif0384_bcov_4helix_02714_0001
inf inf False False 0.0 inf 200.0 1000.0 False False H3 Motif0383_bcov_4helix_13856_0001_0001
inf inf False False 0.0 inf 200.0 1000.0 False False H3 Motif0043_bcov_4helix_01144_0001
inf inf False False 0.0 inf 200.0 1000.0 False False H3 Motif0008_ems_3hC_936_0002_0001_0003
inf inf False False 0.0 inf 200.0 1000.0 False False H3 Motif0037_bcov_4helix_09231_0001
inf inf False False 0.0 inf 200.0 1000.0 False False H3 Motif0311_ems_3hM_840_0001_0002
inf inf False False 0.0 inf 200.0 1000.0 False False H3 Motif0564_ems_3hM_1529_0001
inf inf False False 0.0 inf 200.0 1000.0 False False H3 Motif0255_ems_3hM_1231_0001
inf inf False False 0.0 inf 200.0 1000.0 False False H3 Motif0454_ems_3hM_1541_0001_0002
inf inf False False 0.0 inf 200.0 1000.0 False False H3 Motif0458_ems_3hC_1070_0001_0006_0004
inf inf False False 0.0 inf 200.0 1000.0 False False H3 Motif0539_bcov_4helix_09039_0001
inf inf False False 0.0 inf 200.0 1000.0 False False H3 Motif0326_bcov_4helix_10645_0001_0002
inf inf False False 0.0 inf 200.0 1000.0 False False H3 Motif0090_ems_3hC_528_0002_0001_0002
inf inf False False 0.0 inf 200.0 1000.0 False False H3 Motif0091_ems_3hC_109_0002_0001
inf inf False False 0.0 inf 200.0 1000.0 False False H3 Motif0486_ems_3hC_1468_0002_0001_0003
inf inf False False 0.0 inf 200.0 1000.0 False False H3 Motif0126_HHH_eva_0050_0001_0001
inf inf False False 0.0 inf 200.0 1000.0 False False H3 Motif0008_ems_3hM_2958_0001_0001
inf inf False False 0.0 inf 200.0 1000.0 False False H3 Motif0007_HEEHE_2152_0001
inf inf False False 0.0 inf 200.0 1000.0 False False H3 Motif0501_ems_3hC_1315_0002_0001
inf inf False False 0.0 inf 200.0 1000.0 False False H3 Motif0084_HEEHE_1686_0001_0001
inf inf False False 0.0 inf 200.0 1000.0 False False H3 Motif0055_ems_3hM_1756_0001_0001
inf inf False False 0.0 inf 200.0 1000.0 False False H3 Motif0339_ems_3hC_870_0001_0004_0003
inf inf False False 0.0 inf 200.0 1000.0 False False H3 Motif0325_ems_3hM_3705_0001_0001
inf inf False False 0.0 inf 200.0 1000.0 False False H3 Motif0366_ems_3hM_3328_0001_0001
inf inf False False 0.0 inf 200.0 1000.0 False False H3 Motif0205_ems_3hM_341_0001
inf inf False False 0.0 inf 200.0 1000.0 False False H3 Motif0199_ems_3hM_3637_0001
inf inf False False 0.0 inf 200.0 1000.0 False False H3 Motif0134_HHH_eva_0101_0001_0002
inf inf False False 0.0 inf 200.0 1000.0 False False H3 Motif0510_p1-15H-GBL-16H-GABBL-15H_0361_0001_0001_0002_0001
inf inf False False 0.0 inf 200.0 1000.0 False False H3 Motif0182_ems_3hM_545_0001_0001
inf inf False False 0.0 inf 200.0 1000.0 False False H3 Motif0071_ems_3hM_295_0001_0001
inf inf False False 0.0 inf 200.0 1000.0 False False H3 Motif0221_ems_3hC_898_0001_0001_0003
inf inf False False 0.0 inf 200.0 1000.0 False False H3 Motif0212_ems_4hM_3622_0001_0001
inf inf False False 0.0 inf 200.0 1000.0 False False H3 Motif0545_ems_3hM_1542_0001_0002
inf inf False False 0.0 inf 200.0 1000.0 False False H3 Motif0032_HHH_eva_0654_0001
inf inf False False 0.0 inf 200.0 1000.0 False False H3 Motif0319_ems_3hM_2461_0001
inf inf False False 0.0 inf 200.0 1000.0 False False H3 Motif0028_ems_3hM_2032_0001
inf inf False False 0.0 inf 200.0 1000.0 False False H3 Motif0441_ems_3hM_2545_0001_0002
inf inf False False 0.0 inf 200.0 1000.0 False False H3 Motif0349_ems_3hM_706_0001_0001
inf inf False False 0.0 inf 200.0 1000.0 False False H3 Motif0040_ems_3hM_3705_0001
inf inf False False 0.0 inf 200.0 1000.0 False False H3 Motif0461_HHH_eva_0523_0001_0001
inf inf False False 0.0 inf 200.0 1000.0 False False H3 Motif0532_ems_3hC_1275_0001
inf inf False False 0.0 inf 200.0 1000.0 False False H3 Motif0545_bcov_4helix_13278_0001
inf inf False False 0.0 inf 200.0 1000.0 False False H3 Motif0349_HEEHE_2163_0001_0001
inf inf False False 0.0 inf 200.0 1000.0 False False H3 Motif0379_ems_3hM_2836_0001_0003
inf inf False False 0.0 inf 200.0 1000.0 False False H3 Motif0105_bcov_4helix_14150_0001
inf inf False False 0.0 inf 200.0 1000.0 False False H3 Motif0184_HHH_eva_0544_0001_0001
inf inf False False 0.0 inf 200.0 1000.0 False False H3 Motif0071_HEEHE_0493_0002
inf inf False False 0.0 inf 200.0 1000.0 False False H3 Motif0007_ems_3hM_142_0001_0003
inf inf False False 0.0 inf 200.0 1000.0 False False H3 Motif0014_ems_3hC_1194_0001_0001
inf inf False False 0.0 inf 200.0 1000.0 False False H3 Motif0055_ems_3hM_2400_0002
inf inf False False 0.0 inf 200.0 1000.0 False False H3 Motif0012_ems_3hM_3001_0001_0001
inf inf False False 0.0 inf 200.0 1000.0 False False H3 Motif0001_ems_3hM_2308_0001
inf inf False False 0.0 inf 200.0 1000.0 False False H3 Motif0260_ems_3hM_391_0001_0003
inf inf False False 0.0 inf 200.0 1000.0 False False H3 Motif0060_ems_3hC_798_0002_0001_0004
inf inf False False 0.0 inf 200.0 1000.0 False False H3 Motif0456_ems_3hC_153_0001_0001_0001
inf inf False False 0.0 inf 200.0 1000.0 False False H3 Motif0104_bcov_4helix_13437_0001_0002
inf inf False False 0.0 inf 200.0 1000.0 False False H3 Motif0020_ems_3hM_1464_0001_0001
inf inf False False 0.0 inf 200.0 1000.0 False False H3 Motif0349_ems_3hC_242_0002_0001
inf inf False False 0.0 inf 200.0 1000.0 False False H3 Motif0358_ems_3hC_20_0002_0001_0001
inf inf False False 0.0 inf 200.0 1000.0 False False H3 Motif0130_ems_3hC_138_0002_0001
inf inf False False 0.0 inf 200.0 1000.0 False False H3 Motif0206_HEEHE_3008_0001_0001
inf inf False False 0.0 inf 200.0 1000.0 False False H3 Motif0508_ems_3hC_1044_0002_0001_0002
inf inf False False 0.0 inf 200.0 1000.0 False False H3 Motif0155_ems_3hM_1200_0001_0001
inf inf False False 0.0 inf 200.0 1000.0 False False H3 Motif0065_HEEHE_0244_0001
inf inf False False 0.0 inf 200.0 1000.0 False False H3 Motif0350_bcov_4helix_14026_0001_0002
inf inf False False 0.0 inf 200.0 1000.0 False False H3 Motif0110_bcov_4helix_10788_0001
inf inf False False 0.0 inf 200.0 1000.0 False False H3 Motif0019_ems_3hC_162_0001_0001
inf inf False False 0.0 inf 200.0 1000.0 False False H3 Motif0114_ems_3hM_2462_0001_0002
inf inf False False 0.0 inf 200.0 1000.0 False False H3 Motif0147_HEEHE_3013_0001_0001
inf inf False False 0.0 inf 200.0 1000.0 False False H3 Motif0460_ems_3hC_474_0001_0003_0001
inf inf False False 0.0 inf 200.0 1000.0 False False H3 Motif0251_HEEHE_1584_0001
inf inf False False 0.0 inf 200.0 1000.0 False False H3 Motif0328_ems_3hM_1074_0001
inf inf False False 0.0 inf 200.0 1000.0 False False H3 Motif0330_ems_3hM_992_0001_0004
inf inf False False 0.0 inf 200.0 1000.0 False False H3 Motif0003_ems_3hM_2308_0002
inf inf False False 0.0 inf 200.0 1000.0 False False H3 Motif0322_ems_3hM_649_0001
inf inf False False 0.0 inf 200.0 1000.0 False False H3 Motif0077_bcov_4helix_04024_0001
inf inf False False 0.0 inf 200.0 1000.0 False False H3 Motif0130_ems_3hC_943_0001
inf inf False False 0.0 inf 200.0 1000.0 False False H3 Motif0008_ems_3hM_2831_0001_0002
inf inf False False 0.0 inf 200.0 1000.0 False False H3 Motif0130_ems_3hM_373_0001_0003
inf inf False False 0.0 inf 200.0 1000.0 False False H3 Motif0407_ems_3hC_1249_0001_0001_0002
inf inf False False 0.0 inf 200.0 1000.0 False False H3 Motif0055_ems_3hC_894_0002_0001_0002
inf inf False False 0.0 inf 200.0 1000.0 False False H3 Motif0097_HEEHE_1041_0001
inf inf False False 0.0 inf 200.0 1000.0 False False H3 Motif0048_HHH_eva_0370_0001_0001
inf inf False False 0.0 inf 200.0 1000.0 False False H3 Motif0040_ems_3hM_1278_0001_0002
inf inf False False 0.0 inf 200.0 1000.0 False False H3 Motif0008_bcov_4helix_13571_0001_0002
inf inf False False 0.0 inf 200.0 1000.0 False False H3 Motif0258_ems_3hC_360_0002_0001
inf inf False False 0.0 inf 200.0 1000.0 False False H3 Motif0128_ems_3hM_1083_0001
inf inf False False 0.0 inf 200.0 1000.0 False False H3 Motif0578_ems_3hM_866_0001_0005
inf inf False False 0.0 inf 200.0 1000.0 False False H3 Motif0545_ems_3hM_100_0001
inf inf False False 0.0 inf 200.0 1000.0 False False H3 Motif0330_ems_3hC_496_0001_0003
inf inf False False 0.0 inf 200.0 1000.0 False False H3 Motif0585_bcov_4helix_07038_0001
inf inf False False 0.0 inf 200.0 1000.0 False False H3 Motif0107_ems_3hM_3496_0001_0001
inf inf False False 0.0 inf 200.0 1000.0 False False H3 Motif0085_ems_3hM_236_0001_0003
inf inf False False 0.0 inf 200.0 1000.0 False False H3 Motif0555_ems_3hM_562_0001_0001
inf inf False False 0.0 inf 200.0 1000.0 False False H3 Motif0349_HHH_eva_0128_0001_0003
inf inf False False 0.0 inf 200.0 1000.0 False False H3 Motif0026_bcov_4helix_06347_0001
inf inf False False 0.0 inf 200.0 1000.0 False False H3 Motif0121_ems_4hM_2361_0001_0002
inf inf False False 0.0 inf 200.0 1000.0 False False H3 Motif0564_ems_3hM_853_0001
inf inf False False 0.0 inf 200.0 1000.0 False False H3 Motif0132_ems_3hM_3667_0001_0001
inf inf False False 0.0 inf 200.0 1000.0 False False H3 Motif0195_ems_3hM_2313_0001_0001
inf inf False False 0.0 inf 200.0 1000.0 False False H3 Motif0221_ems_3hM_2377_0001_0001
inf inf False False 0.0 inf 200.0 1000.0 False False H3 Motif0049_ems_3hM_2575_0001_0003
inf inf False False 0.0 inf 200.0 1000.0 False False H3 Motif0347_ems_3hM_2616_0001_0002
inf inf False False 0.0 inf 200.0 1000.0 False False H3 Motif0460_ems_3hM_2987_0001_0002
inf inf False False 0.0 inf 200.0 1000.0 False False H3 Motif0049_ems_3hM_1931_0001_0002
inf inf False False 0.0 inf 200.0 1000.0 False False H3 Motif0001_HHH_eva_0056_0001
inf inf False False 0.0 inf 200.0 1000.0 False False H3 Motif0077_ems_3hM_2844_0001_0002
inf inf False False 0.0 inf 200.0 1000.0 False False H3 Motif0020_ems_3hC_1502_0001_0003
inf inf False False 0.0 inf 200.0 1000.0 False False H3 Motif0107_HHH_eva_0056_0001_0003
inf inf False False 0.0 inf 200.0 1000.0 False False H3 Motif0568_HHH_eva_0613_0001_0002
inf inf False False 0.0 inf 200.0 1000.0 False False H3 Motif0326_ems_3hM_562_0001_0002
inf inf False False 0.0 inf 200.0 1000.0 False False H3 Motif0099_ems_3hC_219_0002_0001_0001
inf inf False False 0.0 inf 200.0 1000.0 False False H3 Motif0322_ems_3hM_1640_0001_0001
inf inf False False 0.0 inf 200.0 1000.0 False False H3 Motif0251_HEEHE_2135_0001
inf inf False False 0.0 inf 200.0 1000.0 False False H3 Motif0312_ems_3hC_866_0001_0001
inf inf False False 0.0 inf 200.0 1000.0 False False H3 Motif0218_bcov_4helix_13005_0001
inf inf False False 0.0 inf 200.0 1000.0 False False H3 Motif0256_ems_3hC_414_0001_0003
inf inf False False 0.0 inf 200.0 1000.0 False False H3 Motif0316_bcov_4helix_04804_0001
inf inf False False 0.0 inf 200.0 1000.0 False False H3 Motif0585_ems_3hM_708_0001_0001
inf inf False False 0.0 inf 200.0 1000.0 False False H3 Motif0069_ems_3hC_335_0001_0001_0001
inf inf False False 0.0 inf 200.0 1000.0 False False H3 Motif0105_ems_3hC_241_0001_0004_0002
inf inf False False 0.0 inf 200.0 1000.0 False False H3 Motif0255_ems_3hM_2587_0001_0001
inf inf False False 0.0 inf 200.0 1000.0 False False H3 Motif0126_bcov_4helix_12845_0001
inf inf False False 0.0 inf 200.0 1000.0 False False H3 Motif0563_ems_3hM_1823_0002
inf inf False False 0.0 inf 200.0 1000.0 False False H3 Motif0147_ems_3hM_3407_0001
inf inf False False 0.0 inf 200.0 1000.0 False False H3 Motif0186_ems_3hM_3471_0002
inf inf False False 0.0 inf 200.0 1000.0 False False H3 Motif0371_ems_3hM_3567_0001
inf inf False False 0.0 inf 200.0 1000.0 False False H3 Motif0242_ems_3hC_453_0002_0001_0001
inf inf False False 0.0 inf 200.0 1000.0 False False H3 Motif0493_ems_3hC_506_0001_0003
inf inf False False 0.0 inf 200.0 1000.0 False False H3 Motif0001_ems_3hM_687_0001_0001
inf inf False False 0.0 inf 200.0 1000.0 False False H3 Motif0026_ems_3hM_338_0001_0001
inf inf False False 0.0 inf 200.0 1000.0 False False H3 Motif0256_bcov_4helix_10338_0001
inf inf False False 0.0 inf 200.0 1000.0 False False H3 Motif0113_HEEHE_1784_0001
inf inf False False 0.0 inf 200.0 1000.0 False False H3 Motif0313_ems_3hC_153_0002_0001_0004
inf inf False False 0.0 inf 200.0 1000.0 False False H3 Motif0326_ems_3hM_1194_0001_0004
inf inf False False 0.0 inf 200.0 1000.0 False False H3 Motif0077_ems_3hM_1452_0001_0001
inf inf False False 0.0 inf 200.0 1000.0 False False H3 Motif0052_ems_3hM_1560_0001_0002
inf inf False False 0.0 inf 200.0 1000.0 False False H3 Motif0457_ems_3hM_411_0001_0005
inf inf False False 0.0 inf 200.0 1000.0 False False H3 Motif0321_ems_3hC_936_0002_0001_0001
inf inf False False 0.0 inf 200.0 1000.0 False False H3 Motif0154_ems_3hC_483_0002_0001_0002
inf inf False False 0.0 inf 200.0 1000.0 False False H3 Motif0033_ems_3hM_2446_0001_0001
inf inf False False 0.0 inf 200.0 1000.0 False False H3 Motif0023_ems_3hC_1107_0001_0003
inf inf False False 0.0 inf 200.0 1000.0 False False H3 Motif0321_HHH_eva_0218_0001_0002
inf inf False False 0.0 inf 200.0 1000.0 False False H3 Motif0023_ems_3hM_3678_0001_0001
inf inf False False 0.0 inf 200.0 1000.0 False False H3 Motif0246_ems_3hM_566_0001
inf inf False False 0.0 inf 200.0 1000.0 False False H3 Motif0548_bcov_4helix_03699_0001
inf inf False False 0.0 inf 200.0 1000.0 False False H3 Motif0017_ems_3hM_2335_0001_0004
inf inf False False 0.0 inf 200.0 1000.0 False False H3 Motif0093_bcov_4helix_07458_0001
inf inf False False 0.0 inf 200.0 1000.0 False False H3 Motif0264_ems_3hC_1146_0001_0001
inf inf False False 0.0 inf 200.0 1000.0 False False H3 Motif0542_ems_3hM_3051_0001_0002
inf inf False False 0.0 inf 200.0 1000.0 False False H3 Motif0398_ems_3hC_709_0002_0001
inf inf False False 0.0 inf 200.0 1000.0 False False H3 Motif0313_ems_3hM_2679_0001_0003
inf inf False False 0.0 inf 200.0 1000.0 False False H3 Motif0126_ems_3hM_2831_0001_0002
inf inf False False 0.0 inf 200.0 1000.0 False False H3 Motif0531_HHH_eva_0546_0001
inf inf False False 0.0 inf 200.0 1000.0 False False H3 Motif0012_HHH_eva_0376_0001_0002
inf inf False False 0.0 inf 200.0 1000.0 False False H3 Motif0003_ems_3hM_2230_0001_0003
inf inf False False 0.0 inf 200.0 1000.0 False False H3 Motif0541_ems_3hM_1913_0001_0002
inf inf False False 0.0 inf 200.0 1000.0 False False H3 Motif0187_ems_3hC_535_0001
inf inf False False 0.0 inf 200.0 1000.0 False False H3 Motif0355_ems_3hM_841_0001_0001
inf inf False False 0.0 inf 200.0 1000.0 False False H3 Motif0007_ems_3hC_1684_0002_0002_0001
inf inf False False 0.0 inf 200.0 1000.0 False False H3 Motif0381_ems_3hM_1605_0001_0003
inf inf False False 0.0 inf 200.0 1000.0 False False H3 Motif0029_p1-14H-GBL-14H-GABBL-16H_0555_0001_0001_0001_0001
inf inf False False 0.0 inf 200.0 1000.0 False False H3 Motif0114_ems_3hM_2462_0001_0004
inf inf False False 0.0 inf 200.0 1000.0 False False H3 Motif0120_HHH_eva_0327_0001_0003
inf inf False False 0.0 inf 200.0 1000.0 False False H3 Motif0109_HHH_eva_0046_0001_0001
inf inf False False 0.0 inf 200.0 1000.0 False False H3 Motif0382_HHH_eva_0002_0001_0002
inf inf False False 0.0 inf 200.0 1000.0 False False H3 Motif0099_ems_3hC_112_0001_0001_0003
inf inf False False 0.0 inf 200.0 1000.0 False False H3 Motif0461_ems_3hC_182_0001_0002
inf inf False False 0.0 inf 200.0 1000.0 False False H3 Motif0326_ems_3hC_474_0001_0001_0002
inf inf False False 0.0 inf 200.0 1000.0 False False H3 Motif0458_HHH_eva_0077_0001_0005
inf inf False False 0.0 inf 200.0 1000.0 False False H3 Motif0330_ems_3hC_360_0002_0001_0002
inf inf False False 0.0 inf 200.0 1000.0 False False H3 Motif0317_bcov_4helix_04331_0001_0001
inf inf False False 0.0 inf 200.0 1000.0 False False H3 Motif0071_ems_3hC_350_0002_0001_0002
inf inf False False 0.0 inf 200.0 1000.0 False False H3 Motif0085_ems_3hM_2347_0001_0001
inf inf False False 0.0 inf 200.0 1000.0 False False H3 Motif0132_HHH_eva_0088_0001_0001
inf inf False False 0.0 inf 200.0 1000.0 False False H3 Motif0090_ems_3hC_1242_0002_0001_0001
inf inf False False 0.0 inf 200.0 1000.0 False False H3 Motif0001_ems_3hM_2085_0001_0001
inf inf False False 0.0 inf 200.0 1000.0 False False H3 Motif0143_ems_3hM_3637_0001_0002
inf inf False False 0.0 inf 200.0 1000.0 False False H3 Motif0221_ems_3hM_897_0001_0003
inf inf False False 0.0 inf 200.0 1000.0 False False H3 Motif0044_ems_3hM_1550_0001
inf inf False False 0.0 inf 200.0 1000.0 False False H3 Motif0023_ems_3hM_498_0001_0001
inf inf False False 0.0 inf 200.0 1000.0 False False H3 Motif0336_ems_3hC_151_0001_0004_0003
inf inf False False 0.0 inf 200.0 1000.0 False False H3 Motif0263_ems_3hC_1436_0001_0001
inf inf False False 0.0 inf 200.0 1000.0 False False H3 Motif0132_ems_3hC_1017_0001_0003_0002
inf inf False False 0.0 inf 200.0 1000.0 False False H3 Motif0100_bcov_4helix_10324_0001_0001
inf inf False False 0.0 inf 200.0 1000.0 False False H3 Motif0349_ems_3hC_793_0001_0001_0001
inf inf False False 0.0 inf 200.0 1000.0 False False H3 Motif0110_ems_3hC_836_0001_0003
inf inf False False 0.0 inf 200.0 1000.0 False False H3 Motif0026_ems_3hC_245_0002_0001_0001
inf inf False False 0.0 inf 200.0 1000.0 False False H3 Motif0456_bcov_4helix_11085_0001_0001
inf inf False False 0.0 inf 200.0 1000.0 False False H3 Motif0023_ems_3hC_1300_0001_0001_0001
inf inf False False 0.0 inf 200.0 1000.0 False False H3 Motif0107_ems_3hM_2060_0001_0002
inf inf False False 0.0 inf 200.0 1000.0 False False H3 Motif0107_ems_3hC_505_0001_0001
inf inf False False 0.0 inf 200.0 1000.0 False False H3 Motif0126_ems_3hC_177_0001_0001
inf inf False False 0.0 inf 200.0 1000.0 False False H3 Motif0261_HEEHE_3167_0001
inf inf False False 0.0 inf 200.0 1000.0 False False H3 Motif0453_bcov_4helix_08072_0001
inf inf False False 0.0 inf 200.0 1000.0 False False H3 Motif0358_ems_3hM_1847_0001_0001
inf inf False False 0.0 inf 200.0 1000.0 False False H3 Motif0358_HHH_eva_0351_0001_0001
inf inf False False 0.0 inf 200.0 1000.0 False False H3 Motif0381_p1-14H-GBL-16H-GABBL-16H_0600_0001_0001_0002_0001_0003
inf inf False False 0.0 inf 200.0 1000.0 False False H3 Motif0109_ems_3hC_1502_0001
inf inf False False 0.0 inf 200.0 1000.0 False False H3 Motif0275_ems_3hC_645_0001_0002
inf inf False False 0.0 inf 200.0 1000.0 False False H3 Motif0235_bcov_4helix_11517_0001
inf inf False False 0.0 inf 200.0 1000.0 False False H3 Motif0041_ems_3hC_496_0001_0001_0002
inf inf False False 0.0 inf 200.0 1000.0 False False H3 Motif0549_ems_3hM_1429_0001_0001
inf inf False False 0.0 inf 200.0 1000.0 False False H3 Motif0174_p1-15H-GBL-16H-GABBL-16H_0175_0001_0001_0001_0001_0001
inf inf False False 0.0 inf 200.0 1000.0 False False H3 Motif0530_ems_3hM_1997_0001_0002
inf inf False False 0.0 inf 200.0 1000.0 False False H3 Motif0128_ems_3hC_1266_0001_0001
inf inf False False 0.0 inf 200.0 1000.0 False False H3 Motif0023_ems_3hM_1722_0001_0003
inf inf False False 0.0 inf 200.0 1000.0 False False H3 Motif0313_HHH_eva_0062_0001_0001
inf inf False False 0.0 inf 200.0 1000.0 False False H3 Motif0130_ems_3hM_2048_0001_0001
inf inf False False 0.0 inf 200.0 1000.0 False False H3 Motif0127_bcov_4helix_09453_0001
inf inf False False 0.0 inf 200.0 1000.0 False False H3 Motif0187_ems_3hM_2271_0001
inf inf False False 0.0 inf 200.0 1000.0 False False H3 Motif0003_ems_3hC_499_0001_0004_0002
inf inf False False 0.0 inf 200.0 1000.0 False False H3 Motif0193_ems_3hM_1562_0001_0005
inf inf False False 0.0 inf 200.0 1000.0 False False H3 Motif0564_bcov_4helix_12908_0001
inf inf False False 0.0 inf 200.0 1000.0 False False H3 Motif0022_ems_3hC_645_0001_0004
inf inf False False 0.0 inf 200.0 1000.0 False False H3 Motif0325_bcov_4helix_13005_0001
inf inf False False 0.0 inf 200.0 1000.0 False False H3 Motif0256_ems_3hC_1605_0002_0001_0003
inf inf False False 0.0 inf 200.0 1000.0 False False H3 Motif0578_ems_3hM_3028_0001_0002
inf inf False False 0.0 inf 200.0 1000.0 False False H3 Motif0030_ems_3hC_921_0001_0003
inf inf False False 0.0 inf 200.0 1000.0 False False H3 Motif0171_HEEHE_2940_0001
inf inf False False 0.0 inf 200.0 1000.0 False False H3 Motif0126_ems_3hC_696_0001_0002
inf inf False False 0.0 inf 200.0 1000.0 False False H3 Motif0228_HHH_eva_0027_0001_0001
inf inf False False 0.0 inf 200.0 1000.0 False False H3 Motif0134_ems_3hM_2408_0001_0002
inf inf False False 0.0 inf 200.0 1000.0 False False H3 Motif0550_ems_3hC_844_0002_0001
inf inf False False 0.0 inf 200.0 1000.0 False False H3 Motif0379_bcov_4helix_07969_0001
inf inf False False 0.0 inf 200.0 1000.0 False False H3 Motif0382_ems_3hC_1467_0001_0003
inf inf False False 0.0 inf 200.0 1000.0 False False H3 Motif0575_ems_3hC_1183_0001_0001
inf inf False False 0.0 inf 200.0 1000.0 False False H3 Motif0057_HHH_eva_0358_0001_0001
inf inf False False 0.0 inf 200.0 1000.0 False False H3 Motif0202_ems_3hC_1694_0001
inf inf False False 0.0 inf 200.0 1000.0 False False H3 Motif0135_ems_3hC_866_0002_0001_0003
inf inf False False 0.0 inf 200.0 1000.0 False False H3 Motif0042_HHH_eva_0375_0001_0001
inf inf False False 0.0 inf 200.0 1000.0 False False H3 Motif0003_ems_3hC_822_0001_0001_0002
inf inf False False 0.0 inf 200.0 1000.0 False False H3 Motif0458_ems_3hC_265_0002_0001_0002
inf inf False False 0.0 inf 200.0 1000.0 False False H3 Motif0001_ems_3hM_1827_0001
inf inf False False 0.0 inf 200.0 1000.0 False False H3 Motif0562_HHH_eva_0603_0001_0001
inf inf False False 0.0 inf 200.0 1000.0 False False H3 Motif0110_bcov_4helix_14531_0001
inf inf False False 0.0 inf 200.0 1000.0 False False H3 Motif0441_bcov_4helix_03231_0001
inf inf False False 0.0 inf 200.0 1000.0 False False H3 Motif0235_ems_3hM_3452_0001_0002
inf inf False False 0.0 inf 200.0 1000.0 False False H3 Motif0320_ems_3hM_345_0001_0003
inf inf False False 0.0 inf 200.0 1000.0 False False H3 Motif0224_HHH_eva_0534_0001
inf inf False False 0.0 inf 200.0 1000.0 False False H3 Motif0224_HHH_eva_0188_0001
inf inf False False 0.0 inf 200.0 1000.0 False False H3 Motif0130_bcov_4helix_13732_0001_0002
inf inf False False 0.0 inf 200.0 1000.0 False False H3 Motif0058_HHH_eva_0351_0001_0002
inf inf False False 0.0 inf 200.0 1000.0 False False H3 Motif0105_ems_3hM_452_0001_0003
inf inf False False 0.0 inf 200.0 1000.0 False False H3 Motif0455_ems_3hM_2123_0001_0001
inf inf False False 0.0 inf 200.0 1000.0 False False H3 Motif0348_ems_3hC_153_0002_0001
inf inf False False 0.0 inf 200.0 1000.0 False False H3 Motif0174_ems_3hM_1034_0001_0001
inf inf False False 0.0 inf 200.0 1000.0 False False H3 Motif0263_ems_3hM_3354_0001
inf inf False False 0.0 inf 200.0 1000.0 False False H3 Motif0323_ems_3hC_535_0001_0002
inf inf False False 0.0 inf 200.0 1000.0 False False H3 Motif0403_ems_3hC_798_0002_0001
inf inf False False 0.0 inf 200.0 1000.0 False False H3 Motif0397_bcov_4helix_07122_0001_0001
inf inf False False 0.0 inf 200.0 1000.0 False False H3 Motif0032_HEEHE_2680_0001
inf inf False False 0.0 inf 200.0 1000.0 False False H3 Motif0558_ems_3hM_1715_0002
inf inf False False 0.0 inf 200.0 1000.0 False False H3 Motif0048_ems_3hM_1213_0002
inf inf False False 0.0 inf 200.0 1000.0 False False H3 Motif0127_ems_3hM_2912_0001_0004
inf inf False False 0.0 inf 200.0 1000.0 False False H3 Motif0553_ems_3hM_498_0001_0002
inf inf False False 0.0 inf 200.0 1000.0 False False H3 Motif0023_ems_3hC_517_0001_0001
inf inf False False 0.0 inf 200.0 1000.0 False False H3 Motif0503_ems_3hM_1928_0001_0002
inf inf False False 0.0 inf 200.0 1000.0 False False H3 Motif0163_HEEHE_2583_0002
inf inf False False 0.0 inf 200.0 1000.0 False False H3 Motif0531_ems_4hM_4277_0001
inf inf False False 0.0 inf 200.0 1000.0 False False H3 Motif0322_ems_3hM_1609_0001
inf inf False False 0.0 inf 200.0 1000.0 False False H3 Motif0110_ems_3hC_474_0002_0001_0002
inf inf False False 0.0 inf 200.0 1000.0 False False H3 Motif0531_ems_3hM_305_0001
inf inf False False 0.0 inf 200.0 1000.0 False False H3 Motif0221_ems_3hM_2341_0001_0002
inf inf False False 0.0 inf 200.0 1000.0 False False H3 Motif0038_HHH_eva_0189_0001_0003
inf inf False False 0.0 inf 200.0 1000.0 False False H3 Motif0023_ems_3hC_1468_0001_0001_0002
inf inf False False 0.0 inf 200.0 1000.0 False False H3 Motif0023_ems_4hM_3034_0002_0001_0001
inf inf False False 0.0 inf 200.0 1000.0 False False H3 Motif0551_ems_3hC_634_0001_0001_0002
inf inf False False 0.0 inf 200.0 1000.0 False False H3 Motif0114_HHH_eva_0461_0001
inf inf False False 0.0 inf 200.0 1000.0 False False H3 Motif0083_ems_3hM_1290_0001_0002
inf inf False False 0.0 inf 200.0 1000.0 False False H3 Motif0534_ems_3hM_3240_0001_0001
inf inf False False 0.0 inf 200.0 1000.0 False False H3 Motif0572_ems_3hM_489_0001_0002
inf inf False False 0.0 inf 200.0 1000.0 False False H3 Motif0381_HEEHE_1588_0001_0002
inf inf False False 0.0 inf 200.0 1000.0 False False H3 Motif0068_ems_3hM_3256_0001_0002
inf inf False False 0.0 inf 200.0 1000.0 False False H3 Motif0325_ems_3hM_1429_0001_0002
inf inf False False 0.0 inf 200.0 1000.0 False False H3 Motif0126_ems_3hM_7_0001_0003
inf inf False False 0.0 inf 200.0 1000.0 False False H3 Motif0458_bcov_4helix_13383_0001_0002
inf inf False False 0.0 inf 200.0 1000.0 False False H3 Motif0500_ems_3hC_898_0002_0001
inf inf False False 0.0 inf 200.0 1000.0 False False H3 Motif0046_ems_3hC_923_0001_0003_0001
inf inf False False 0.0 inf 200.0 1000.0 False False H3 Motif0036_HHH_eva_0771_0001
inf inf False False 0.0 inf 200.0 1000.0 False False H3 Motif0545_ems_3hC_1397_0001_0001_0001
inf inf False False 0.0 inf 200.0 1000.0 False False H3 Motif0578_HEEHE_1271_0002_0001
inf inf False False 0.0 inf 200.0 1000.0 False False H3 Motif0002_ems_3hM_2758_0001_0002
inf inf False False 0.0 inf 200.0 1000.0 False False H3 Motif0126_bcov_4helix_10247_0001_0001
inf inf False False 0.0 inf 200.0 1000.0 False False H3 Motif0349_ems_3hM_3233_0001_0001
inf inf False False 0.0 inf 200.0 1000.0 False False H3 Motif0218_bcov_4helix_13257_0001
inf inf False False 0.0 inf 200.0 1000.0 False False H3 Motif0458_HEEHE_2188_0001_0002
inf inf False False 0.0 inf 200.0 1000.0 False False H3 Motif0037_ems_3hM_2322_0001_0001
inf inf False False 0.0 inf 200.0 1000.0 False False H3 Motif0004_HEEHE_1033_0003
inf inf False False 0.0 inf 200.0 1000.0 False False H3 Motif0036_ems_3hM_2978_0001_0004
inf inf False False 0.0 inf 200.0 1000.0 False False H3 Motif0440_ems_3hC_1397_0001_0004_0003
inf inf False False 0.0 inf 200.0 1000.0 False False H3 Motif0486_ems_3hC_372_0001_0001_0003
inf inf False False 0.0 inf 200.0 1000.0 False False H3 Motif0389_ems_3hM_2359_0001_0002
inf inf False False 0.0 inf 200.0 1000.0 False False H3 Motif0298_bcov_4helix_13437_0001
inf inf False False 0.0 inf 200.0 1000.0 False False H3 Motif0017_ems_3hM_2751_0001_0002
inf inf False False 0.0 inf 200.0 1000.0 False False H3 Motif0254_ems_3hC_908_0001_0001
inf inf False False 0.0 inf 200.0 1000.0 False False H3 Motif0367_ems_3hM_1253_0001_0002
inf inf False False 0.0 inf 200.0 1000.0 False False H3 Motif0014_HHH_eva_0265_0001_0002
inf inf False False 0.0 inf 200.0 1000.0 False False H3 Motif0358_HHH_eva_0740_0001
inf inf False False 0.0 inf 200.0 1000.0 False False H3 Motif0541_HHH_eva_0272_0001_0003
inf inf False False 0.0 inf 200.0 1000.0 False False H3 Motif0348_ems_3hM_1899_0001_0001
inf inf False False 0.0 inf 200.0 1000.0 False False H3 Motif0311_ems_3hM_2060_0001_0003
inf inf False False 0.0 inf 200.0 1000.0 False False H3 Motif0545_ems_3hM_591_0001_0001
inf inf False False 0.0 inf 200.0 1000.0 False False H3 Motif0101_ems_3hM_1996_0001_0002
inf inf False False 0.0 inf 200.0 1000.0 False False H3 Motif0037_ems_3hC_793_0002_0001_0003
inf inf False False 0.0 inf 200.0 1000.0 False False H3 Motif0358_bcov_4helix_07791_0001
inf inf False False 0.0 inf 200.0 1000.0 False False H3 Motif0138_ems_3hC_1517_0001
inf inf False False 0.0 inf 200.0 1000.0 False False H3 Motif0057_ems_3hC_543_0001_0001
inf inf False False 0.0 inf 200.0 1000.0 False False H3 Motif0125_HHH_eva_0123_0001
inf inf False False 0.0 inf 200.0 1000.0 False False H3 Motif0323_HHH_eva_0681_0001_0001
inf inf False False 0.0 inf 200.0 1000.0 False False H3 Motif0127_ems_3hC_696_0001_0002
inf inf False False 0.0 inf 200.0 1000.0 False False H3 Motif0306_ems_3hC_265_0002_0001
inf inf False False 0.0 inf 200.0 1000.0 False False H3 Motif0235_bcov_4helix_09354_0001
inf inf False False 0.0 inf 200.0 1000.0 False False H3 Motif0563_ems_3hM_841_0001_0002
inf inf False False 0.0 inf 200.0 1000.0 False False H3 Motif0040_bcov_4helix_04054_0001
inf inf False False 0.0 inf 200.0 1000.0 False False H3 Motif0541_ems_3hM_2341_0001_0002
inf inf False False 0.0 inf 200.0 1000.0 False False H3 Motif0578_ems_3hM_2614_0001_0003
inf inf False False 0.0 inf 200.0 1000.0 False False H3 Motif0090_ems_3hM_954_0001
inf inf False False 0.0 inf 200.0 1000.0 False False H3 Motif0151_ems_3hM_3256_0001_0001
inf inf False False 0.0 inf 200.0 1000.0 False False H3 Motif0135_ems_3hC_162_0001_0001
inf inf False False 0.0 inf 200.0 1000.0 False False H3 Motif0018_ems_3hM_1372_0001_0001
inf inf False False 0.0 inf 200.0 1000.0 False False H3 Motif0175_HEEHE_2366_0001_0002
inf inf False False 0.0 inf 200.0 1000.0 False False H3 Motif0210_HEEHE_2277_0001
inf inf False False 0.0 inf 200.0 1000.0 False False H3 Motif0185_bcov_4helix_14087_0001_0002
inf inf False False 0.0 inf 200.0 1000.0 False False H3 Motif0135_ems_3hM_94_0001_0002
inf inf False False 0.0 inf 200.0 1000.0 False False H3 Motif0111_ems_3hM_688_0001
inf inf False False 0.0 inf 200.0 1000.0 False False H3 Motif0009_ems_3hM_1312_0001_0004
inf inf False False 0.0 inf 200.0 1000.0 False False H3 Motif0143_ems_3hM_2614_0001
inf inf False False 0.0 inf 200.0 1000.0 False False H3 Motif0311_ems_3hC_963_0001_0003
inf inf False False 0.0 inf 200.0 1000.0 False False H3 Motif0114_ems_3hC_880_0002_0001_0002
inf inf False False 0.0 inf 200.0 1000.0 False False H3 Motif0532_ems_3hM_1041_0001_0003
inf inf False False 0.0 inf 200.0 1000.0 False False H3 Motif0347_ems_3hM_1470_0001_0002
inf inf False False 0.0 inf 200.0 1000.0 False False H3 Motif0049_ems_3hC_1225_0001_0001
inf inf False False 0.0 inf 200.0 1000.0 False False H3 Motif0340_ems_3hC_506_0001
inf inf False False 0.0 inf 200.0 1000.0 False False H3 Motif0014_ems_3hM_2630_0001
inf inf False False 0.0 inf 200.0 1000.0 False False H3 Motif0090_ems_3hM_604_0001_0001
inf inf False False 0.0 inf 200.0 1000.0 False False H3 Motif0531_ems_3hM_3051_0002
inf inf False False 0.0 inf 200.0 1000.0 False False H3 Motif0068_ems_3hM_2202_0001
inf inf False False 0.0 inf 200.0 1000.0 False False H3 Motif0031_p1-14H-GBL-14H-GBL-14H_0083_0001_0001_0001_0001
inf inf False False 0.0 inf 200.0 1000.0 False False H3 Motif0225_ems_3hM_2679_0001
inf inf False False 0.0 inf 200.0 1000.0 False False H3 Motif0020_ems_3hM_1751_0001_0003
inf inf False False 0.0 inf 200.0 1000.0 False False H3 Motif0213_HHH_eva_0056_0001_0002
inf inf False False 0.0 inf 200.0 1000.0 False False H3 Motif0554_HHH_eva_0001_0001_0001
inf inf False False 0.0 inf 200.0 1000.0 False False H3 Motif0085_HEEHE_1250_0001_0001
inf inf False False 0.0 inf 200.0 1000.0 False False H3 Motif0491_ems_3hM_2614_0001_0002
inf inf False False 0.0 inf 200.0 1000.0 False False H3 Motif0114_ems_3hM_2924_0001_0003
inf inf False False 0.0 inf 200.0 1000.0 False False H3 Motif0026_ems_3hC_338_0001_0001_0001
inf inf False False 0.0 inf 200.0 1000.0 False False H3 Motif0077_HHH_eva_0032_0001_0001
inf inf False False 0.0 inf 200.0 1000.0 False False H3 Motif0185_bcov_4helix_14647_0001_0003
inf inf False False 0.0 inf 200.0 1000.0 False False H3 Motif0031_bcov_4helix_00329_0001_0001
inf inf False False 0.0 inf 200.0 1000.0 False False H3 Motif0085_ems_3hM_1761_0001_0001
inf inf False False 0.0 inf 200.0 1000.0 False False H3 Motif0099_bcov_4helix_07729_0001_0002
inf inf False False 0.0 inf 200.0 1000.0 False False H3 Motif0328_ems_3hC_1436_0001_0001
inf inf False False 0.0 inf 200.0 1000.0 False False H3 Motif0284_ems_3hC_898_0001_0001
inf inf False False 0.0 inf 200.0 1000.0 False False H3 Motif0359_HHH_eva_0383_0001_0002
inf inf False False 0.0 inf 200.0 1000.0 False False H3 Motif0331_ems_3hM_2313_0001_0001
inf inf False False 0.0 inf 200.0 1000.0 False False H3 Motif0126_bcov_4helix_00983_0001_0002
inf inf False False 0.0 inf 200.0 1000.0 False False H3 Motif0259_ems_3hM_1437_0001_0003
inf inf False False 0.0 inf 200.0 1000.0 False False H3 Motif0323_ems_3hC_1598_0001_0003_0001
inf inf False False 0.0 inf 200.0 1000.0 False False H3 Motif0023_ems_3hM_138_0001_0001
inf inf False False 0.0 inf 200.0 1000.0 False False H3 Motif0105_ems_3hC_20_0001_0002
inf inf False False 0.0 inf 200.0 1000.0 False False H3 Motif0563_HHH_eva_0319_0001
inf inf False False 0.0 inf 200.0 1000.0 False False H3 Motif0545_ems_3hC_921_0001_0003
inf inf False False 0.0 inf 200.0 1000.0 False False H3 Motif0008_ems_3hM_2271_0001_0001
inf inf False False 0.0 inf 200.0 1000.0 False False H3 Motif0032_ems_3hC_370_0001_0001_0003
inf inf False False 0.0 inf 200.0 1000.0 False False H3 Motif0323_ems_3hM_3655_0001_0001
inf inf False False 0.0 inf 200.0 1000.0 False False H3 Motif0085_ems_3hM_3176_0001_0002
inf inf False False 0.0 inf 200.0 1000.0 False False H3 Motif0326_ems_3hM_1207_0001_0001
inf inf False False 0.0 inf 200.0 1000.0 False False H3 Motif0057_bcov_4helix_14246_0001_0003
inf inf False False 0.0 inf 200.0 1000.0 False False H3 Motif0458_ems_3hM_640_0001_0002
inf inf False False 0.0 inf 200.0 1000.0 False False H3 Motif0030_ems_3hM_3123_0001_0001
inf inf False False 0.0 inf 200.0 1000.0 False False H3 Motif0023_ems_3hC_866_0002_0001_0003
inf inf False False 0.0 inf 200.0 1000.0 False False H3 Motif0539_HHH_eva_0077_0001
inf inf False False 0.0 inf 200.0 1000.0 False False H3 Motif0125_ems_3hC_786_0001_0002
inf inf False False 0.0 inf 200.0 1000.0 False False H3 Motif0039_ems_3hM_1701_0001
inf inf False False 0.0 inf 200.0 1000.0 False False H3 Motif0325_ems_3hM_1680_0001_0003
inf inf False False 0.0 inf 200.0 1000.0 False False H3 Motif0382_ems_3hC_617_0001_0003_0001
inf inf False False 0.0 inf 200.0 1000.0 False False H3 Motif0572_bcov_4helix_07205_0002
inf inf False False 0.0 inf 200.0 1000.0 False False H3 Motif0045_ems_3hC_1468_0001_0001_0004
inf inf False False 0.0 inf 200.0 1000.0 False False H3 Motif0260_ems_3hM_1751_0001_0002
inf inf False False 0.0 inf 200.0 1000.0 False False H3 Motif0078_ems_3hC_739_0001
inf inf False False 0.0 inf 200.0 1000.0 False False H3 Motif0021_ems_3hC_1468_0002_0001
inf inf False False 0.0 inf 200.0 1000.0 False False H3 Motif0120_HHH_eva_0603_0001
inf inf False False 0.0 inf 200.0 1000.0 False False H3 Motif0107_bcov_4helix_06562_0001_0002
inf inf False False 0.0 inf 200.0 1000.0 False False H3 Motif0007_ems_3hC_1511_0001_0003_0002
inf inf False False 0.0 inf 200.0 1000.0 False False H3 Motif0045_bcov_4helix_08698_0001
inf inf False False 0.0 inf 200.0 1000.0 False False H3 Motif0060_ems_3hC_936_0002_0001_0001
inf inf False False 0.0 inf 200.0 1000.0 False False H3 Motif0355_HHH_eva_0295_0001_0001
inf inf False False 0.0 inf 200.0 1000.0 False False H3 Motif0402_bcov_4helix_01302_0001_0002
inf inf False False 0.0 inf 200.0 1000.0 False False H3 Motif0323_bcov_4helix_02707_0001_0001
inf inf False False 0.0 inf 200.0 1000.0 False False H3 Motif0028_ems_3hM_1812_0001_0002
inf inf False False 0.0 inf 200.0 1000.0 False False H3 Motif0099_ems_3hM_3238_0001_0003
inf inf False False 0.0 inf 200.0 1000.0 False False H3 Motif0125_ems_3hM_3422_0001_0002
inf inf False False 0.0 inf 200.0 1000.0 False False H3 Motif0436_ems_3hM_1665_0001
inf inf False False 0.0 inf 200.0 1000.0 False False H3 Motif0014_ems_3hM_2342_0001_0002
inf inf False False 0.0 inf 200.0 1000.0 False False H3 Motif0147_bcov_4helix_12654_0001_0001
inf inf False False 0.0 inf 200.0 1000.0 False False H3 Motif0127_ems_3hC_420_0001_0001_0002
inf inf False False 0.0 inf 200.0 1000.0 False False H3 Motif0012_ems_3hC_1570_0001_0001
inf inf False False 0.0 inf 200.0 1000.0 False False H3 Motif0354_ems_3hC_496_0001
inf inf False False 0.0 inf 200.0 1000.0 False False H3 Motif0058_ems_3hM_2924_0001_0002
inf inf False False 0.0 inf 200.0 1000.0 False False H3 Motif0060_ems_3hM_1464_0001_0003
inf inf False False 0.0 inf 200.0 1000.0 False False H3 Motif0323_ems_3hM_7_0001_0001
inf inf False False 0.0 inf 200.0 1000.0 False False H3 Motif0132_ems_3hC_219_0002_0001_0002
inf inf False False 0.0 inf 200.0 1000.0 False False H3 Motif0575_HHH_eva_0526_0001_0002
inf inf False False 0.0 inf 200.0 1000.0 False False H3 Motif0458_ems_3hM_826_0001_0002
inf inf False False 0.0 inf 200.0 1000.0 False False H3 Motif0007_ems_3hC_898_0002_0001_0002
inf inf False False 0.0 inf 200.0 1000.0 False False H3 Motif0330_ems_3hM_682_0001_0004
inf inf False False 0.0 inf 200.0 1000.0 False False H3 Motif0210_HEEHE_2257_0001_0002
inf inf False False 0.0 inf 200.0 1000.0 False False H3 Motif0355_bcov_4helix_10645_0001_0001
inf inf False False 0.0 inf 200.0 1000.0 False False H3 Motif0396_ems_3hC_478_0001_0003_0001
inf inf False False 0.0 inf 200.0 1000.0 False False H3 Motif0458_HEEHE_0122_0001_0001
inf inf False False 0.0 inf 200.0 1000.0 False False H3 Motif0524_ems_3hM_3224_0001
inf inf False False 0.0 inf 200.0 1000.0 False False H3 Motif0403_ems_3hC_20_0002_0001
inf inf False False 0.0 inf 200.0 1000.0 False False H3 Motif0317_ems_3hC_844_0001_0002
inf inf False False 0.0 inf 200.0 1000.0 False False H3 Motif0036_HHH_eva_0295_0001_0001
inf inf False False 0.0 inf 200.0 1000.0 False False H3 Motif0226_ems_3hC_162_0001_0001
inf inf False False 0.0 inf 200.0 1000.0 False False H3 Motif0030_p1-14H-GBL-16H-GABBL-15H_0176_0001_0001_0001_0001_0001
inf inf False False 0.0 inf 200.0 1000.0 False False H3 Motif0134_HEEHE_1212_0001
inf inf False False 0.0 inf 200.0 1000.0 False False H3 Motif0542_HHH_eva_0006_0001
inf inf False False 0.0 inf 200.0 1000.0 False False H3 Motif0486_ems_3hC_1315_0002_0001_0002
inf inf False False 0.0 inf 200.0 1000.0 False False H3 Motif0563_bcov_4helix_01180_0001
inf inf False False 0.0 inf 200.0 1000.0 False False H3 Motif0003_ems_3hC_483_0002_0001_0002
inf inf False False 0.0 inf 200.0 1000.0 False False H3 Motif0008_ems_3hC_836_0002_0001_0002
inf inf False False 0.0 inf 200.0 1000.0 False False H3 Motif0382_ems_3hC_1630_0002_0001_0001
inf inf False False 0.0 inf 200.0 1000.0 False False H3 Motif0325_HEEHE_1126_0001
inf inf False False 0.0 inf 200.0 1000.0 False False H3 Motif0001_ems_3hM_2857_0001_0002
inf inf False False 0.0 inf 200.0 1000.0 False False H3 Motif0001_ems_3hM_1694_0001_0001
inf inf False False 0.0 inf 200.0 1000.0 False False H3 Motif0532_HHH_eva_0537_0001
inf inf False False 0.0 inf 200.0 1000.0 False False H3 Motif0008_ems_3hM_313_0001_0001
inf inf False False 0.0 inf 200.0 1000.0 False False H3 Motif0235_HHH_eva_0351_0001_0007
inf inf False False 0.0 inf 200.0 1000.0 False False H3 Motif0352_HHH_eva_0112_0001_0001
inf inf False False 0.0 inf 200.0 1000.0 False False H3 Motif0324_ems_3hC_505_0001_0001
inf inf False False 0.0 inf 200.0 1000.0 False False H3 Motif0456_ems_3hM_512_0001_0001
inf inf False False 0.0 inf 200.0 1000.0 False False H3 Motif0575_bcov_4helix_05812_0001_0003
inf inf False False 0.0 inf 200.0 1000.0 False False H3 Motif0493_ems_3hC_714_0001_0003
inf inf False False 0.0 inf 200.0 1000.0 False False H3 Motif0026_p1-16H-GBL-16H-GABBL-15H_0194_0001_0001_0001_0001
inf inf False False 0.0 inf 200.0 1000.0 False False H3 Motif0060_ems_3hC_123_0001_0003
inf inf False False 0.0 inf 200.0 1000.0 False False H3 Motif0460_ems_3hM_3658_0001_0003
inf inf False False 0.0 inf 200.0 1000.0 False False H3 Motif0318_ems_3hM_142_0001_0004
inf inf False False 0.0 inf 200.0 1000.0 False False H3 Motif0359_ems_3hM_2437_0001_0002
inf inf False False 0.0 inf 200.0 1000.0 False False H3 Motif0021_HHH_eva_0327_0001_0004
inf inf False False 0.0 inf 200.0 1000.0 False False H3 Motif0458_HHH_eva_0359_0001_0004
inf inf False False 0.0 inf 200.0 1000.0 False False H3 Motif0251_ems_3hM_3328_0001_0004
inf inf False False 0.0 inf 200.0 1000.0 False False H3 Motif0305_bcov_4helix_09190_0001
inf inf False False 0.0 inf 200.0 1000.0 False False H3 Motif0107_ems_3hC_967_0001_0002
inf inf False False 0.0 inf 200.0 1000.0 False False H3 Motif0049_HHH_eva_0088_0001_0002
inf inf False False 0.0 inf 200.0 1000.0 False False H3 Motif0366_ems_3hC_1315_0002_0001_0001
inf inf False False 0.0 inf 200.0 1000.0 False False H3 Motif0099_ems_3hM_1260_0001_0002
inf inf False False 0.0 inf 200.0 1000.0 False False H3 Motif0120_ems_3hM_2342_0001_0001
inf inf False False 0.0 inf 200.0 1000.0 False False H3 Motif0391_ems_3hC_119_0001
inf inf False False 0.0 inf 200.0 1000.0 False False H3 Motif0494_ems_3hM_688_0001_0001
inf inf False False 0.0 inf 200.0 1000.0 False False H3 Motif0105_ems_3hC_219_0001_0002
inf inf False False 0.0 inf 200.0 1000.0 False False H3 Motif0578_ems_3hC_821_0001_0001
inf inf False False 0.0 inf 200.0 1000.0 False False H3 Motif0126_ems_3hC_1310_0001_0001_0002
inf inf False False 0.0 inf 200.0 1000.0 False False H3 Motif0054_ems_3hC_1074_0001_0003_0002
inf inf False False 0.0 inf 200.0 1000.0 False False H3 Motif0335_ems_3hC_505_0001_0003
inf inf False False 0.0 inf 200.0 1000.0 False False H3 Motif0388_HHH_eva_0434_0001
inf inf False False 0.0 inf 200.0 1000.0 False False H3 Motif0008_bcov_4helix_14531_0001
inf inf False False 0.0 inf 200.0 1000.0 False False H3 Motif0121_ems_3hC_219_0001_0001
inf inf False False 0.0 inf 200.0 1000.0 False False H3 Motif0530_ems_3hC_414_0001_0002
inf inf False False 0.0 inf 200.0 1000.0 False False H3 Motif0023_ems_3hM_3658_0001_0003
inf inf False False 0.0 inf 200.0 1000.0 False False H3 Motif0151_ems_3hC_162_0002_0001
inf inf False False 0.0 inf 200.0 1000.0 False False H3 Motif0312_ems_3hC_453_0001_0002
inf inf False False 0.0 inf 200.0 1000.0 False False H3 Motif0549_ems_3hM_3332_0001
inf inf False False 0.0 inf 200.0 1000.0 False False H3 Motif0305_ems_3hC_243_0001
inf inf False False 0.0 inf 200.0 1000.0 False False H3 Motif0436_ems_3hC_444_0001_0001
inf inf False False 0.0 inf 200.0 1000.0 False False H3 Motif0235_ems_3hC_963_0001_0005
inf inf False False 0.0 inf 200.0 1000.0 False False H3 Motif0545_ems_3hM_3512_0001_0003
inf inf False False 0.0 inf 200.0 1000.0 False False H3 Motif0110_ems_3hC_760_0002_0001_0003
inf inf False False 0.0 inf 200.0 1000.0 False False H3 Motif0023_ems_3hM_3711_0001_0002
inf inf False False 0.0 inf 200.0 1000.0 False False H3 Motif0326_ems_3hC_438_0001_0003
inf inf False False 0.0 inf 200.0 1000.0 False False H3 Motif0037_ems_3hM_640_0001_0002
inf inf False False 0.0 inf 200.0 1000.0 False False H3 Motif0496_ems_3hM_2551_0001
inf inf False False 0.0 inf 200.0 1000.0 False False H3 Motif0518_ems_3hM_1218_0001
inf inf False False 0.0 inf 200.0 1000.0 False False H3 Motif0335_ems_3hM_1581_0001_0002
inf inf False False 0.0 inf 200.0 1000.0 False False H3 Motif0041_ems_3hC_640_0002_0001
inf inf False False 0.0 inf 200.0 1000.0 False False H3 Motif0057_ems_3hC_581_0001_0001
inf inf False False 0.0 inf 200.0 1000.0 False False H3 Motif0031_bcov_4helix_07081_0001_0003
inf inf False False 0.0 inf 200.0 1000.0 False False H3 Motif0357_ems_3hM_1850_0001_0002
inf inf False False 0.0 inf 200.0 1000.0 False False H3 Motif0045_HHH_eva_0065_0001_0003
inf inf False False 0.0 inf 200.0 1000.0 False False H3 Motif0352_HEEHE_3183_0001
inf inf False False 0.0 inf 200.0 1000.0 False False H3 Motif0212_ems_3hC_242_0001_0004_0002
inf inf False False 0.0 inf 200.0 1000.0 False False H3 Motif0327_ems_3hC_866_0001_0001
inf inf False False 0.0 inf 200.0 1000.0 False False H3 Motif0212_ems_3hM_2621_0001_0001
inf inf False False 0.0 inf 200.0 1000.0 False False H3 Motif0515_ems_3hC_836_0002_0001
inf inf False False 0.0 inf 200.0 1000.0 False False H3 Motif0019_bcov_4helix_08544_0001
inf inf False False 0.0 inf 200.0 1000.0 False False H3 Motif0328_ems_3hM_562_0001_0002
inf inf False False 0.0 inf 200.0 1000.0 False False H3 Motif0121_HHH_eva_0218_0001_0002
inf inf False False 0.0 inf 200.0 1000.0 False False H3 Motif0572_ems_3hM_1290_0001_0001
inf inf False False 0.0 inf 200.0 1000.0 False False H3 Motif0122_ems_3hC_936_0002_0001_0001
inf inf False False 0.0 inf 200.0 1000.0 False False H3 Motif0457_bcov_4helix_06175_0001
inf inf False False 0.0 inf 200.0 1000.0 False False H3 Motif0303_ems_3hM_1325_0001_0001
inf inf False False 0.0 inf 200.0 1000.0 False False H3 Motif0578_bcov_4helix_03508_0001_0002
inf inf False False 0.0 inf 200.0 1000.0 False False H3 Motif0329_ems_3hM_772_0001_0001
inf inf False False 0.0 inf 200.0 1000.0 False False H3 Motif0038_ems_3hC_1598_0001_0001
inf inf False False 0.0 inf 200.0 1000.0 False False H3 Motif0057_ems_3hM_313_0001_0003
inf inf False False 0.0 inf 200.0 1000.0 False False H3 Motif0311_ems_3hM_1912_0001
inf inf False False 0.0 inf 200.0 1000.0 False False H3 Motif0317_HEEHE_2398_0001
inf inf False False 0.0 inf 200.0 1000.0 False False H3 Motif0352_ems_3hC_1684_0002_0001_0001
inf inf False False 0.0 inf 200.0 1000.0 False False H3 Motif0589_ems_3hM_2590_0001_0003
inf inf False False 0.0 inf 200.0 1000.0 False False H3 Motif0018_HEEHE_3226_0001
inf inf False False 0.0 inf 200.0 1000.0 False False H3 Motif0008_HHH_eva_0758_0001_0002
inf inf False False 0.0 inf 200.0 1000.0 False False H3 Motif0023_ems_3hC_614_0001_0004
inf inf False False 0.0 inf 200.0 1000.0 False False H3 Motif0483_ems_3hM_1253_0001_0001
inf inf False False 0.0 inf 200.0 1000.0 False False H3 Motif0020_ems_3hM_1960_0001_0002
inf inf False False 0.0 inf 200.0 1000.0 False False H3 Motif0027_HHH_eva_0027_0001_0002
inf inf False False 0.0 inf 200.0 1000.0 False False H3 Motif0031_bcov_4helix_13119_0001
inf inf False False 0.0 inf 200.0 1000.0 False False H3 Motif0313_bcov_4helix_08499_0001
inf inf False False 0.0 inf 200.0 1000.0 False False H3 Motif0381_ems_3hM_502_0001_0001
inf inf False False 0.0 inf 200.0 1000.0 False False H3 Motif0191_HHH_eva_0396_0002
inf inf False False 0.0 inf 200.0 1000.0 False False H3 Motif0110_bcov_4helix_05432_0001_0001
inf inf False False 0.0 inf 200.0 1000.0 False False H3 Motif0545_ems_3hM_420_0001_0002
inf inf False False 0.0 inf 200.0 1000.0 False False H3 Motif0028_ems_3hC_923_0001_0002
inf inf False False 0.0 inf 200.0 1000.0 False False H3 Motif0318_bcov_4helix_13699_0001
inf inf False False 0.0 inf 200.0 1000.0 False False H3 Motif0007_ems_3hC_866_0001_0002
inf inf False False 0.0 inf 200.0 1000.0 False False H3 Motif0032_ems_3hM_3040_0001_0002
inf inf False False 0.0 inf 200.0 1000.0 False False H3 Motif0495_ems_3hM_2948_0001
inf inf False False 0.0 inf 200.0 1000.0 False False H3 Motif0330_ems_3hM_1437_0001_0002
inf inf False False 0.0 inf 200.0 1000.0 False False H3 Motif0441_ems_3hC_219_0002_0001_0001
inf inf False False 0.0 inf 200.0 1000.0 False False H3 Motif0541_ems_3hM_942_0001_0002
inf inf False False 0.0 inf 200.0 1000.0 False False H3 Motif0339_HEEHE_0473_0001_0002
inf inf False False 0.0 inf 200.0 1000.0 False False H3 Motif0099_ems_3hC_798_0001_0001
inf inf False False 0.0 inf 200.0 1000.0 False False H3 Motif0026_ems_3hC_1232_0002_0001_0002
inf inf False False 0.0 inf 200.0 1000.0 False False H3 Motif0275_ems_3hC_1630_0002_0001_0001
inf inf False False 0.0 inf 200.0 1000.0 False False H3 Motif0518_ems_3hM_1327_0001
inf inf False False 0.0 inf 200.0 1000.0 False False H3 Motif0033_ems_3hM_2924_0001_0001
inf inf False False 0.0 inf 200.0 1000.0 False False H3 Motif0110_ems_3hM_1492_0001_0002
inf inf False False 0.0 inf 200.0 1000.0 False False H3 Motif0126_ems_3hM_3427_0001_0001
inf inf False False 0.0 inf 200.0 1000.0 False False H3 Motif0003_ems_3hM_1038_0001
inf inf False False 0.0 inf 200.0 1000.0 False False H3 Motif0170_ems_3hC_898_0001_0001
inf inf False False 0.0 inf 200.0 1000.0 False False H3 Motif0541_ems_3hC_1300_0002_0001
inf inf False False 0.0 inf 200.0 1000.0 False False H3 Motif0216_HEEHE_2277_0001
inf inf False False 0.0 inf 200.0 1000.0 False False H3 Motif0403_ems_3hM_127_0001_0002
inf inf False False 0.0 inf 200.0 1000.0 False False H3 Motif0110_HHH_eva_0352_0001
inf inf False False 0.0 inf 200.0 1000.0 False False H3 Motif0352_ems_3hC_505_0001_0001
inf inf False False 0.0 inf 200.0 1000.0 False False H3 Motif0060_bcov_4helix_04506_0001_0003
inf inf False False 0.0 inf 200.0 1000.0 False False H3 Motif0003_ems_3hM_250_0001_0001
inf inf False False 0.0 inf 200.0 1000.0 False False H3 Motif0107_bcov_4helix_04780_0001
inf inf False False 0.0 inf 200.0 1000.0 False False H3 Motif0216_ems_3hM_3395_0001_0002
inf inf False False 0.0 inf 200.0 1000.0 False False H3 Motif0259_HHH_eva_0181_0001_0003
inf inf False False 0.0 inf 200.0 1000.0 False False H3 Motif0562_bcov_4helix_02061_0001
inf inf False False 0.0 inf 200.0 1000.0 False False H3 Motif0380_ems_3hM_844_0001_0001
inf inf False False 0.0 inf 200.0 1000.0 False False H3 Motif0135_ems_3hM_562_0001_0001
inf inf False False 0.0 inf 200.0 1000.0 False False H3 Motif0213_bcov_4helix_01698_0001
inf inf False False 0.0 inf 200.0 1000.0 False False H3 Motif0305_bcov_4helix_12948_0001
inf inf False False 0.0 inf 200.0 1000.0 False False H3 Motif0001_ems_3hC_1643_0002_0001_0003
inf inf False False 0.0 inf 200.0 1000.0 False False H3 Motif0311_ems_3hC_1300_0001_0001_0001
inf inf False False 0.0 inf 200.0 1000.0 False False H3 Motif0355_ems_3hM_2060_0001_0004
inf inf False False 0.0 inf 200.0 1000.0 False False H3 Motif0212_ems_3hM_562_0001_0001
inf inf False False 0.0 inf 200.0 1000.0 False False H3 Motif0253_bcov_4helix_09604_0001_0001
inf inf False False 0.0 inf 200.0 1000.0 False False H3 Motif0391_HHH_eva_0168_0001_0002
inf inf False False 0.0 inf 200.0 1000.0 False False H3 Motif0325_ems_3hM_2374_0001_0002
inf inf False False 0.0 inf 200.0 1000.0 False False H3 Motif0023_ems_3hC_1397_0001_0005_0006
inf inf False False 0.0 inf 200.0 1000.0 False False H3 Motif0531_HHH_eva_0513_0001_0001
inf inf False False 0.0 inf 200.0 1000.0 False False H3 Motif0491_ems_3hC_910_0001_0001_0002
inf inf False False 0.0 inf 200.0 1000.0 False False H3 Motif0100_bcov_4helix_12411_0001
inf inf False False 0.0 inf 200.0 1000.0 False False H3 Motif0321_ems_3hM_1325_0001_0002
inf inf False False 0.0 inf 200.0 1000.0 False False H3 Motif0300_ems_3hM_1855_0001_0001
inf inf False False 0.0 inf 200.0 1000.0 False False H3 Motif0316_ems_3hC_487_0001_0001_0001
inf inf False False 0.0 inf 200.0 1000.0 False False H3 Motif0451_ems_3hC_153_0001_0001
inf inf False False 0.0 inf 200.0 1000.0 False False H3 Motif0392_ems_3hM_2382_0001_0001
inf inf False False 0.0 inf 200.0 1000.0 False False H3 Motif0126_ems_3hC_505_0001_0003_0001
inf inf False False 0.0 inf 200.0 1000.0 False False H3 Motif0077_HEEHE_0539_0002_0001
inf inf False False 0.0 inf 200.0 1000.0 False False H3 Motif0251_ems_3hM_1318_0001_0002
inf inf False False 0.0 inf 200.0 1000.0 False False H3 Motif0340_ems_3hC_499_0001_0003_0001
inf inf False False 0.0 inf 200.0 1000.0 False False H3 Motif0090_ems_3hM_1590_0001_0002
inf inf False False 0.0 inf 200.0 1000.0 False False H3 Motif0032_HEEHE_3183_0002
inf inf False False 0.0 inf 200.0 1000.0 False False H3 Motif0085_bcov_4helix_12411_0001_0001
inf inf False False 0.0 inf 200.0 1000.0 False False H3 Motif0221_ems_3hC_499_0001_0001_0001
inf inf False False 0.0 inf 200.0 1000.0 False False H3 Motif0456_bcov_4helix_04393_0001_0002
inf inf False False 0.0 inf 200.0 1000.0 False False H3 Motif0111_HHH_eva_0213_0001_0002
inf inf False False 0.0 inf 200.0 1000.0 False False H3 Motif0174_bcov_4helix_11045_0001
inf inf False False 0.0 inf 200.0 1000.0 False False H3 Motif0542_ems_3hC_1017_0001_0001
inf inf False False 0.0 inf 200.0 1000.0 False False H3 Motif0015_ems_3hM_2359_0001_0001
inf inf False False 0.0 inf 200.0 1000.0 False False H3 Motif0097_bcov_4helix_11343_0001_0001
inf inf False False 0.0 inf 200.0 1000.0 False False H3 Motif0545_HHH_eva_0218_0001_0002
inf inf False False 0.0 inf 200.0 1000.0 False False H3 Motif0161_ems_3hC_1017_0001_0002
inf inf False False 0.0 inf 200.0 1000.0 False False H3 Motif0110_ems_3hC_898_0002_0001_0001
inf inf False False 0.0 inf 200.0 1000.0 False False H3 Motif0114_ems_3hM_1748_0001_0003
inf inf False False 0.0 inf 200.0 1000.0 False False H3 Motif0396_ems_3hM_1804_0001_0001
inf inf False False 0.0 inf 200.0 1000.0 False False H3 Motif0571_ems_3hM_1541_0001_0002
inf inf False False 0.0 inf 200.0 1000.0 False False H3 Motif0317_HEEHE_2000_0001_0002
inf inf False False 0.0 inf 200.0 1000.0 False False H3 Motif0578_bcov_4helix_00326_0001_0002
inf inf False False 0.0 inf 200.0 1000.0 False False H3 Motif0043_HEEHE_2128_0001
inf inf False False 0.0 inf 200.0 1000.0 False False H3 Motif0317_bcov_4helix_02941_0001
inf inf False False 0.0 inf 200.0 1000.0 False False H3 Motif0460_ems_3hC_1397_0001_0005_0003
inf inf False False 0.0 inf 200.0 1000.0 False False H3 Motif0135_ems_3hM_329_0001_0002
inf inf False False 0.0 inf 200.0 1000.0 False False H3 Motif0030_ems_3hC_177_0002_0001_0003
inf inf False False 0.0 inf 200.0 1000.0 False False H3 Motif0553_ems_3hM_1529_0001_0001
inf inf False False 0.0 inf 200.0 1000.0 False False H3 Motif0197_ems_3hC_908_0001_0002
inf inf False False 0.0 inf 200.0 1000.0 False False H3 Motif0323_ems_3hC_505_0001_0001
inf inf False False 0.0 inf 200.0 1000.0 False False H3 Motif0339_ems_3hC_793_0002_0001_0001
inf inf False False 0.0 inf 200.0 1000.0 False False H3 Motif0183_ems_3hC_800_0002_0001_0002
inf inf False False 0.0 inf 200.0 1000.0 False False H3 Motif0578_ems_3hM_1429_0001_0003
inf inf False False 0.0 inf 200.0 1000.0 False False H3 Motif0021_HHH_eva_0272_0001_0001
inf inf False False 0.0 inf 200.0 1000.0 False False H3 Motif0176_ems_3hM_2462_0001_0001
inf inf False False 0.0 inf 200.0 1000.0 False False H3 Motif0342_ems_3hC_464_0001_0003
inf inf False False 0.0 inf 200.0 1000.0 False False H3 Motif0462_bcov_4helix_13863_0001
inf inf False False 0.0 inf 200.0 1000.0 False False H3 Motif0534_ems_3hC_140_0002_0001_0001
inf inf False False 0.0 inf 200.0 1000.0 False False H3 Motif0320_bcov_4helix_09888_0001
inf inf False False 0.0 inf 200.0 1000.0 False False H3 Motif0318_ems_3hM_3521_0001_0001
inf inf False False 0.0 inf 200.0 1000.0 False False H3 Motif0055_HHH_eva_0017_0002
inf inf False False 0.0 inf 200.0 1000.0 False False H3 Motif0053_HHH_eva_0050_0001_0002
inf inf False False 0.0 inf 200.0 1000.0 False False H3 Motif0530_ems_3hC_648_0002_0001_0001
inf inf False False 0.0 inf 200.0 1000.0 False False H3 Motif0109_ems_3hM_3347_0001
inf inf False False 0.0 inf 200.0 1000.0 False False H3 Motif0441_ems_3hM_2462_0001_0001
inf inf False False 0.0 inf 200.0 1000.0 False False H3 Motif0068_HHH_eva_0385_0001_0001
inf inf False False 0.0 inf 200.0 1000.0 False False H3 Motif0341_HEEHE_1528_0001
inf inf False False 0.0 inf 200.0 1000.0 False False H3 Motif0486_ems_3hM_3354_0001_0003
inf inf False False 0.0 inf 200.0 1000.0 False False H3 Motif0099_ems_3hM_3240_0001_0001
inf inf False False 0.0 inf 200.0 1000.0 False False H3 Motif0071_HEEHE_1162_0001_0002
inf inf False False 0.0 inf 200.0 1000.0 False False H3 Motif0458_ems_3hM_411_0001_0002
inf inf False False 0.0 inf 200.0 1000.0 False False H3 Motif0046_ems_3hC_1107_0001
inf inf False False 0.0 inf 200.0 1000.0 False False H3 Motif0215_ems_3hC_335_0001_0001_0001
inf inf False False 0.0 inf 200.0 1000.0 False False H3 Motif0271_ems_3hC_617_0001_0001_0002
inf inf False False 0.0 inf 200.0 1000.0 False False H3 Motif0040_ems_3hC_1643_0002_0001_0001
inf inf False False 0.0 inf 200.0 1000.0 False False H3 Motif0077_HHH_eva_0319_0001_0002
inf inf False False 0.0 inf 200.0 1000.0 False False H3 Motif0456_bcov_4helix_01937_0001
inf inf False False 0.0 inf 200.0 1000.0 False False H3 Motif0362_ems_3hM_3176_0001
inf inf False False 0.0 inf 200.0 1000.0 False False H3 Motif0104_ems_3hM_1437_0001_0004
inf inf False False 0.0 inf 200.0 1000.0 False False H3 Motif0458_ems_3hM_3395_0001_0001
inf inf False False 0.0 inf 200.0 1000.0 False False H3 Motif0359_ems_3hM_2583_0001
inf inf False False 0.0 inf 200.0 1000.0 False False H3 Motif0041_ems_3hM_3503_0001_0002
inf inf False False 0.0 inf 200.0 1000.0 False False H3 Motif0073_ems_3hC_1321_0001
inf inf False False 0.0 inf 200.0 1000.0 False False H3 Motif0458_HEEHE_1717_0001_0002
inf inf False False 0.0 inf 200.0 1000.0 False False H3 Motif0174_HHH_eva_0376_0001_0001
inf inf False False 0.0 inf 200.0 1000.0 False False H3 Motif0225_ems_3hM_1041_0001
inf inf False False 0.0 inf 200.0 1000.0 False False H3 Motif0017_bcov_4helix_09190_0001
inf inf False False 0.0 inf 200.0 1000.0 False False H3 Motif0033_bcov_4helix_06728_0001
inf inf False False 0.0 inf 200.0 1000.0 False False H3 Motif0124_ems_3hM_2886_0001_0003
inf inf False False 0.0 inf 200.0 1000.0 False False H3 Motif0104_ems_3hM_2058_0001
inf inf False False 0.0 inf 200.0 1000.0 False False H3 Motif0132_bcov_4helix_11901_0001
inf inf False False 0.0 inf 200.0 1000.0 False False H3 Motif0085_ems_3hM_2376_0001_0002
inf inf False False 0.0 inf 200.0 1000.0 False False H3 Motif0507_HHH_eva_0393_0001
inf inf False False 0.0 inf 200.0 1000.0 False False H3 Motif0184_ems_3hM_2575_0001_0003
inf inf False False 0.0 inf 200.0 1000.0 False False H3 Motif0501_bcov_4helix_04907_0001
inf inf False False 0.0 inf 200.0 1000.0 False False H3 Motif0020_ems_3hC_153_0002_0001_0003
inf inf False False 0.0 inf 200.0 1000.0 False False H3 Motif0486_HEEHE_2508_0001
inf inf False False 0.0 inf 200.0 1000.0 False False H3 Motif0009_bcov_4helix_11852_0001
inf inf False False 0.0 inf 200.0 1000.0 False False H3 Motif0210_HEEHE_3226_0001
inf inf False False 0.0 inf 200.0 1000.0 False False H3 Motif0107_ems_3hM_3240_0001_0002
inf inf False False 0.0 inf 200.0 1000.0 False False H3 Motif0132_ems_3hC_474_0001_0001_0002
inf inf False False 0.0 inf 200.0 1000.0 False False H3 Motif0228_HEEHE_0389_0001_0002
inf inf False False 0.0 inf 200.0 1000.0 False False H3 Motif0018_ems_3hC_908_0001_0003
inf inf False False 0.0 inf 200.0 1000.0 False False H3 Motif0578_ems_3hM_2441_0001_0001
inf inf False False 0.0 inf 200.0 1000.0 False False H3 Motif0140_HHH_eva_0049_0001_0002
inf inf False False 0.0 inf 200.0 1000.0 False False H3 Motif0114_ems_3hC_1229_0002_0001_0002
inf inf False False 0.0 inf 200.0 1000.0 False False H3 Motif0032_HEEHE_0095_0001
inf inf False False 0.0 inf 200.0 1000.0 False False H3 Motif0028_ems_3hM_1633_0001_0001
inf inf False False 0.0 inf 200.0 1000.0 False False H3 Motif0122_bcov_4helix_02707_0002
inf inf False False 0.0 inf 200.0 1000.0 False False H3 Motif0048_ems_3hM_1373_0001_0004
inf inf False False 0.0 inf 200.0 1000.0 False False H3 Motif0486_ems_3hC_963_0001_0003
inf inf False False 0.0 inf 200.0 1000.0 False False H3 Motif0107_ems_3hC_177_0001_0001
inf inf False False 0.0 inf 200.0 1000.0 False False H3 Motif0242_ems_3hC_344_0001_0002
inf inf False False 0.0 inf 200.0 1000.0 False False H3 Motif0509_bcov_4helix_14186_0001
inf inf False False 0.0 inf 200.0 1000.0 False False H3 Motif0339_HHH_eva_0027_0001_0001
inf inf False False 0.0 inf 200.0 1000.0 False False H3 Motif0195_ems_3hM_1822_0001_0004
inf inf False False 0.0 inf 200.0 1000.0 False False H3 Motif0085_ems_3hM_1680_0001
inf inf False False 0.0 inf 200.0 1000.0 False False H3 Motif0486_ems_3hM_3332_0001_0002
inf inf False False 0.0 inf 200.0 1000.0 False False H3 Motif0326_HHH_eva_0321_0001_0004
inf inf False False 0.0 inf 200.0 1000.0 False False H3 Motif0226_ems_3hM_2069_0001
inf inf False False 0.0 inf 200.0 1000.0 False False H3 Motif0129_ems_3hC_1436_0001_0001
inf inf False False 0.0 inf 200.0 1000.0 False False H3 Motif0540_ems_3hC_793_0001
inf inf False False 0.0 inf 200.0 1000.0 False False H3 Motif0345_ems_3hC_142_0001
inf inf False False 0.0 inf 200.0 1000.0 False False H3 Motif0507_ems_3hM_1459_0001_0001
inf inf False False 0.0 inf 200.0 1000.0 False False H3 Motif0440_HHH_eva_0240_0001_0004
inf inf False False 0.0 inf 200.0 1000.0 False False H3 Motif0130_ems_3hM_1610_0001_0002
inf inf False False 0.0 inf 200.0 1000.0 False False H3 Motif0127_ems_3hM_1496_0001_0002
inf inf False False 0.0 inf 200.0 1000.0 False False H3 Motif0568_HEEHE_2948_0001_0001
inf inf False False 0.0 inf 200.0 1000.0 False False H3 Motif0493_ems_3hM_2483_0001_0001
inf inf False False 0.0 inf 200.0 1000.0 False False H3 Motif0107_ems_3hC_898_0002_0001_0005
inf inf False False 0.0 inf 200.0 1000.0 False False H3 Motif0136_ems_3hM_3023_0001_0001
inf inf False False 0.0 inf 200.0 1000.0 False False H3 Motif0098_ems_3hC_917_0001
inf inf False False 0.0 inf 200.0 1000.0 False False H3 Motif0339_p1-16H-GBL-16H-GABBL-15H_0194_0001_0001_0002_0001_0001
inf inf False False 0.0 inf 200.0 1000.0 False False H3 Motif0381_ems_3hC_138_0001_0004_0002
inf inf False False 0.0 inf 200.0 1000.0 False False H3 Motif0457_ems_3hM_1931_0001_0001
inf inf False False 0.0 inf 200.0 1000.0 False False H3 Motif0212_ems_3hM_897_0001_0001
inf inf False False 0.0 inf 200.0 1000.0 False False H3 Motif0256_ems_3hC_921_0001_0001_0003
inf inf False False 0.0 inf 200.0 1000.0 False False H3 Motif0083_bcov_4helix_03877_0001
inf inf False False 0.0 inf 200.0 1000.0 False False H3 Motif0340_bcov_4helix_03259_0001
inf inf False False 0.0 inf 200.0 1000.0 False False H3 Motif0007_ems_3hM_1199_0001
inf inf False False 0.0 inf 200.0 1000.0 False False H3 Motif0037_p1-15H-GBL-16H-GABBL-16H_0398_0001_0001_0002_0001
inf inf False False 0.0 inf 200.0 1000.0 False False H3 Motif0332_ems_3hC_1017_0001_0001_0001
inf inf False False 0.0 inf 200.0 1000.0 False False H3 Motif0104_ems_3hC_870_0002_0001_0001
inf inf False False 0.0 inf 200.0 1000.0 False False H3 Motif0120_ems_3hM_832_0002
inf inf False False 0.0 inf 200.0 1000.0 False False H3 Motif0032_ems_3hM_2886_0001_0002
inf inf False False 0.0 inf 200.0 1000.0 False False H3 Motif0261_ems_3hM_437_0001_0002
inf inf False False 0.0 inf 200.0 1000.0 False False H3 Motif0213_ems_3hC_798_0001_0001
inf inf False False 0.0 inf 200.0 1000.0 False False H3 Motif0336_ems_3hC_974_0001_0002
inf inf False False 0.0 inf 200.0 1000.0 False False H3 Motif0150_HEEHE_1540_0001
inf inf False False 0.0 inf 200.0 1000.0 False False H3 Motif0114_bcov_4helix_14531_0001_0002
0.0 794.2153842230949 False False 0.0 3981.079479224971 200.0 1000.0 True True H3 Motif0480_ems_3hM_1912_0001
inf inf False False 0.0 inf 200.0 1000.0 False False H3 Motif0313_ems_3hC_797_0002_0001_0004
inf inf False False 0.0 inf 200.0 1000.0 False False H3 Motif0086_ems_3hM_3308_0001_0002
inf inf False False 0.0 inf 200.0 1000.0 False False H3 Motif0545_ems_3hM_1484_0001_0002
inf inf False False 0.0 inf 200.0 1000.0 False False H3 Motif0237_ems_3hC_138_0001_0001
inf inf False False 0.0 inf 200.0 1000.0 False False H3 Motif0578_ems_3hM_3408_0001_0002
inf inf False False 0.0 inf 200.0 1000.0 False False H3 Motif0532_ems_3hC_1070_0001_0005_0003
inf inf False False 0.0 inf 200.0 1000.0 False False H3 Motif0085_HEEHE_2706_0001
inf inf False False 0.0 inf 200.0 1000.0 False False H3 Motif0516_ems_3hC_793_0002_0001_0002
inf inf False False 0.0 inf 200.0 1000.0 False False H3 Motif0099_ems_3hC_866_0001_0002
inf inf False False 0.0 inf 200.0 1000.0 False False H3 Motif0305_bcov_4helix_07245_0001
inf inf False False 0.0 inf 200.0 1000.0 False False H3 Motif0002_ems_3hM_1742_0001_0001
inf inf False False 0.0 inf 200.0 1000.0 False False H3 Motif0085_ems_3hM_1428_0001
inf inf False False 0.0 inf 200.0 1000.0 False False H3 Motif0107_ems_3hM_1452_0001_0001
inf inf False False 0.0 inf 200.0 1000.0 False False H3 Motif0571_HHH_eva_0185_0001_0001
inf inf False False 0.0 inf 200.0 1000.0 False False H3 Motif0339_HEEHE_2913_0001
inf inf False False 0.0 inf 200.0 1000.0 False False H3 Motif0036_ems_3hM_1997_0001_0001
inf inf False False 0.0 inf 200.0 1000.0 False False H3 Motif0536_ems_3hC_1570_0002_0001
inf inf False False 0.0 inf 200.0 1000.0 False False H3 Motif0121_bcov_4helix_07515_0001
inf inf False False 0.0 inf 200.0 1000.0 False False H3 Motif0225_ems_3hM_784_0001_0003
inf inf False False 0.0 inf 200.0 1000.0 False False H3 Motif0057_ems_3hM_813_0002
inf inf False False 0.0 inf 200.0 1000.0 False False H3 Motif0043_HEEHE_2817_0002_0001
inf inf False False 0.0 inf 200.0 1000.0 False False H3 Motif0193_ems_3hC_46_0001_0001_0001
inf inf False False 0.0 inf 200.0 1000.0 False False H3 Motif0259_HEEHE_0761_0001_0003
inf inf False False 0.0 inf 200.0 1000.0 False False H3 Motif0212_ems_3hM_2375_0001_0001
inf inf False False 0.0 inf 200.0 1000.0 False False H3 Motif0127_ems_3hC_798_0002_0001_0001
inf inf False False 0.0 inf 200.0 1000.0 False False H3 Motif0242_ems_3hM_2156_0001_0001
inf inf False False 0.0 inf 200.0 1000.0 False False H3 Motif0280_ems_3hM_94_0001_0001
inf inf False False 0.0 inf 200.0 1000.0 False False H3 Motif0312_ems_3hC_866_0002_0001_0001
inf inf False False 0.0 inf 200.0 1000.0 False False H3 Motif0578_ems_3hM_2978_0001_0004
inf inf False False 0.0 inf 200.0 1000.0 False False H3 Motif0032_HEEHE_1584_0001_0001
inf inf False False 0.0 inf 200.0 1000.0 False False H3 Motif0355_ems_3hM_2883_0001_0002
inf inf False False 0.0 inf 200.0 1000.0 False False H3 Motif0354_bcov_4helix_00672_0001
inf inf False False 0.0 inf 200.0 1000.0 False False H3 Motif0394_ems_3hC_119_0001_0002
inf inf False False 0.0 inf 200.0 1000.0 False False H3 Motif0175_HHH_eva_0374_0001_0001
inf inf False False 0.0 inf 200.0 1000.0 False False H3 Motif0458_ems_3hC_1630_0002_0001_0004
inf inf False False 0.0 inf 200.0 1000.0 False False H3 Motif0028_ems_3hM_1661_0001_0001
inf inf False False 0.0 inf 200.0 1000.0 False False H3 Motif0316_bcov_4helix_05432_0001_0002
inf inf False False 0.0 inf 200.0 1000.0 False False H3 Motif0126_ems_3hC_581_0002_0001_0003
inf inf False False 0.0 inf 200.0 1000.0 False False H3 Motif0542_ems_3hC_800_0001_0002
inf inf False False 0.0 inf 200.0 1000.0 False False H3 Motif0395_ems_3hM_2060_0001_0001
inf inf False False 0.0 inf 200.0 1000.0 False False H3 Motif0001_ems_3hM_853_0001
inf inf False False 0.0 inf 200.0 1000.0 False False H3 Motif0023_ems_3hM_1842_0001
inf inf False False 0.0 inf 200.0 1000.0 False False H3 Motif0322_ems_3hM_545_0001_0001
inf inf False False 0.0 inf 200.0 1000.0 False False H3 Motif0235_ems_3hM_2470_0001_0001
inf inf False False 0.0 inf 200.0 1000.0 False False H3 Motif0122_ems_3hC_1684_0001_0002
inf inf False False 0.0 inf 200.0 1000.0 False False H3 Motif0212_ems_3hM_2958_0001_0001
inf inf False False 0.0 inf 200.0 1000.0 False False H3 Motif0224_bcov_4helix_07791_0001
inf inf False False 0.0 inf 200.0 1000.0 False False H3 Motif0321_HHH_eva_0139_0001_0002
inf inf False False 0.0 inf 200.0 1000.0 False False H3 Motif0125_ems_3hC_535_0001_0004
inf inf False False 0.0 inf 200.0 1000.0 False False H3 Motif0154_HHH_eva_0274_0001
inf inf False False 0.0 inf 200.0 1000.0 False False H3 Motif0531_ems_3hM_2962_0001_0002
inf inf False False 0.0 inf 200.0 1000.0 False False H3 Motif0306_ems_3hM_752_0001_0002
inf inf False False 0.0 inf 200.0 1000.0 False False H3 Motif0014_ems_3hM_2692_0001_0002
inf inf False False 0.0 inf 200.0 1000.0 False False H3 Motif0353_HHH_eva_0209_0001
inf inf False False 0.0 inf 200.0 1000.0 False False H3 Motif0531_ems_3hC_138_0001_0003
inf inf False False 0.0 inf 200.0 1000.0 False False H3 Motif0578_ems_3hM_843_0001_0005
inf inf False False 0.0 inf 200.0 1000.0 False False H3 Motif0589_ems_3hM_1889_0001_0002
inf inf False False 0.0 inf 200.0 1000.0 False False H3 Motif0311_HHH_eva_0274_0001_0004
inf inf False False 0.0 inf 200.0 1000.0 False False H3 Motif0251_ems_3hC_1225_0001_0001
inf inf False False 0.0 inf 200.0 1000.0 False False H3 Motif0439_ems_3hM_1062_0001_0002
inf inf False False 0.0 inf 200.0 1000.0 False False H3 Motif0352_ems_3hC_854_0001_0004_0001
inf inf False False 0.0 inf 200.0 1000.0 False False H3 Motif0458_HEEHE_1315_0001
inf inf False False 0.0 inf 200.0 1000.0 False False H3 Motif0008_ems_3hC_807_0001_0003
inf inf False False 0.0 inf 200.0 1000.0 False False H3 Motif0324_ems_3hC_866_0001_0005_0001
inf inf False False 0.0 inf 200.0 1000.0 False False H3 Motif0110_ems_3hM_75_0002
inf inf False False 0.0 inf 200.0 1000.0 False False H3 Motif0122_ems_3hM_2924_0001_0004
inf inf False False 0.0 inf 200.0 1000.0 False False H3 Motif0049_ems_3hC_1397_0001_0003
inf inf False False 0.0 inf 200.0 1000.0 False False H3 Motif0107_ems_3hC_709_0002_0001_0003
inf inf False False 0.0 inf 200.0 1000.0 False False H3 Motif0530_ems_3hC_505_0001_0003
inf inf False False 0.0 inf 200.0 1000.0 False False H3 Motif0017_ems_3hM_96_0001_0003
inf inf False False 0.0 inf 200.0 1000.0 False False H3 Motif0514_ems_3hM_3354_0001_0002
inf inf False False 0.0 inf 200.0 1000.0 False False H3 Motif0048_ems_3hM_2128_0001_0004
inf inf False False 0.0 inf 200.0 1000.0 False False H3 Motif0147_ems_3hM_411_0001_0001
inf inf False False 0.0 inf 200.0 1000.0 False False H3 Motif0068_ems_3hM_3316_0001
inf inf False False 0.0 inf 200.0 1000.0 False False H3 Motif0003_ems_3hM_2341_0001_0001
inf inf False False 0.0 inf 200.0 1000.0 False False H3 Motif0584_bcov_4helix_08284_0001
inf inf False False 0.0 inf 200.0 1000.0 False False H3 Motif0562_bcov_4helix_04262_0001
inf inf False False 0.0 inf 200.0 1000.0 False False H3 Motif0568_ems_3hC_1327_0001_0001_0005
inf inf False False 0.0 inf 200.0 1000.0 False False H3 Motif0003_bcov_4helix_01733_0001_0001
inf inf False False 0.0 inf 200.0 1000.0 False False H3 Motif0396_bcov_4helix_10844_0001_0001
inf inf False False 0.0 inf 200.0 1000.0 False False H3 Motif0539_ems_3hC_1017_0002_0001
inf inf False False 0.0 inf 200.0 1000.0 False False H3 Motif0456_ems_3hC_760_0002_0001_0002
inf inf False False 0.0 inf 200.0 1000.0 False False H3 Motif0121_ems_3hM_3464_0001_0001
inf inf False False 0.0 inf 200.0 1000.0 False False H3 Motif0040_ems_3hM_1609_0001_0002
inf inf False False 0.0 inf 200.0 1000.0 False False H3 Motif0065_ems_3hM_2766_0001
inf inf False False 0.0 inf 200.0 1000.0 False False H3 Motif0531_bcov_4helix_13399_0001
inf inf False False 0.0 inf 200.0 1000.0 False False H3 Motif0129_ems_3hC_581_0002_0001_0002
inf inf False False 0.0 inf 200.0 1000.0 False False H3 Motif0512_bcov_4helix_13735_0001
inf inf False False 0.0 inf 200.0 1000.0 False False H3 Motif0514_ems_3hC_153_0002_0001_0001
inf inf False False 0.0 inf 200.0 1000.0 False False H3 Motif0321_ems_3hM_3512_0001_0002
inf inf False False 0.0 inf 200.0 1000.0 False False H3 Motif0347_ems_3hM_127_0001_0005
inf inf False False 0.0 inf 200.0 1000.0 False False H3 Motif0492_bcov_4helix_12105_0001
inf inf False False 0.0 inf 200.0 1000.0 False False H3 Motif0571_ems_3hC_870_0002_0001_0003
inf inf False False 0.0 inf 200.0 1000.0 False False H3 Motif0121_HHH_eva_0746_0001_0002
inf inf False False 0.0 inf 200.0 1000.0 False False H3 Motif0340_ems_3hC_219_0001_0001
inf inf False False 0.0 inf 200.0 1000.0 False False H3 Motif0457_p1-15H-GBL-16H-GABBL-16H_0375_0001_0001_0001_0001_0001
inf inf False False 0.0 inf 200.0 1000.0 False False H3 Motif0085_bcov_4helix_08431_0001
inf inf False False 0.0 inf 200.0 1000.0 False False H3 Motif0348_bcov_4helix_11892_0001
inf inf False False 0.0 inf 200.0 1000.0 False False H3 Motif0367_ems_3hC_1232_0002_0001_0003
inf inf False False 0.0 inf 200.0 1000.0 False False H3 Motif0499_ems_3hM_1933_0001_0001
inf inf False False 0.0 inf 200.0 1000.0 False False H3 Motif0310_ems_3hM_94_0001
inf inf False False 0.0 inf 200.0 1000.0 False False H3 Motif0532_ems_3hC_897_0001_0001_0001
inf inf False False 0.0 inf 200.0 1000.0 False False H3 Motif0449_bcov_4helix_01493_0001
inf inf False False 0.0 inf 200.0 1000.0 False False H3 Motif0558_HHH_eva_0289_0001_0002
inf inf False False 0.0 inf 200.0 1000.0 False False H3 Motif0254_ems_3hM_1933_0001_0001
inf inf False False 0.0 inf 200.0 1000.0 False False H3 Motif0317_ems_3hC_378_0002_0001_0005
inf inf False False 0.0 inf 200.0 1000.0 False False H3 Motif0008_HEEHE_1878_0001
inf inf False False 0.0 inf 200.0 1000.0 False False H3 Motif0324_HEEHE_2451_0001
inf inf False False 0.0 inf 200.0 1000.0 False False H3 Motif0568_ems_3hC_496_0001_0001_0003
inf inf False False 0.0 inf 200.0 1000.0 False False H3 Motif0107_HHH_eva_0374_0001_0003
inf inf False False 0.0 inf 200.0 1000.0 False False H3 Motif0263_ems_3hM_226_0001
inf inf False False 0.0 inf 200.0 1000.0 False False H3 Motif0123_bcov_4helix_05201_0001
inf inf False False 0.0 inf 200.0 1000.0 False False H3 Motif0151_HHH_eva_0327_0001
inf inf False False 0.0 inf 200.0 1000.0 False False H3 Motif0367_bcov_4helix_00090_0001
inf inf False False 0.0 inf 200.0 1000.0 False False H3 Motif0313_ems_3hC_243_0001_0001_0001
inf inf False False 0.0 inf 200.0 1000.0 False False H3 Motif0107_ems_3hC_880_0002_0001_0002
inf inf False False 0.0 inf 200.0 1000.0 False False H3 Motif0213_ems_3hM_3224_0001
inf inf False False 0.0 inf 200.0 1000.0 False False H3 Motif0174_ems_3hC_617_0002_0001_0006
inf inf False False 0.0 inf 200.0 1000.0 False False H3 Motif0088_ems_3hM_926_0001_0002
inf inf False False 0.0 inf 200.0 1000.0 False False H3 Motif0323_ems_3hC_438_0001_0002
inf inf False False 0.0 inf 200.0 1000.0 False False H3 Motif0352_ems_3hM_265_0001_0001
inf inf False False 0.0 inf 200.0 1000.0 False False H3 Motif0534_ems_3hM_1358_0001_0001
inf inf False False 0.0 inf 200.0 1000.0 False False H3 Motif0120_ems_3hM_329_0001_0002
inf inf False False 0.0 inf 200.0 1000.0 False False H3 Motif0327_ems_3hM_2229_0001_0002
inf inf False False 0.0 inf 200.0 1000.0 False False H3 Motif0578_ems_4hC_404_0002_0001
inf inf False False 0.0 inf 200.0 1000.0 False False H3 Motif0458_HEEHE_2266_0001_0002
inf inf False False 0.0 inf 200.0 1000.0 False False H3 Motif0313_ems_3hM_3395_0001_0004
inf inf False False 0.0 inf 200.0 1000.0 False False H3 Motif0077_ems_3hC_1436_0001_0003
inf inf False False 0.0 inf 200.0 1000.0 False False H3 Motif0324_ems_3hC_138_0001_0001
inf inf False False 0.0 inf 200.0 1000.0 False False H3 Motif0545_ems_3hM_1030_0001
inf inf False False 0.0 inf 200.0 1000.0 False False H3 Motif0352_bcov_4helix_04466_0001_0001
inf inf False False 0.0 inf 200.0 1000.0 False False H3 Motif0491_ems_3hM_1468_0001_0003
inf inf False False 0.0 inf 200.0 1000.0 False False H3 Motif0336_bcov_4helix_07909_0001
inf inf False False 0.0 inf 200.0 1000.0 False False H3 Motif0316_p1-16H-GBL-16H-GABBL-15H_0194_0001_0001_0002_0001
inf inf False False 0.0 inf 200.0 1000.0 False False H3 Motif0039_ems_3hM_2742_0002_0001
inf inf False False 0.0 inf 200.0 1000.0 False False H3 Motif0220_ems_3hC_1007_0001_0005
inf inf False False 0.0 inf 200.0 1000.0 False False H3 Motif0313_ems_3hM_3525_0001_0003
inf inf False False 0.0 inf 200.0 1000.0 False False H3 Motif0009_ems_3hM_1358_0001_0004
inf inf False False 0.0 inf 200.0 1000.0 False False H3 Motif0008_ems_3hM_3094_0001_0001
inf inf False False 0.0 inf 200.0 1000.0 False False H3 Motif0001_ems_3hM_3647_0001_0003
inf inf False False 0.0 inf 200.0 1000.0 False False H3 Motif0339_ems_3hC_243_0001_0003_0001
inf inf False False 0.0 inf 200.0 1000.0 False False H3 Motif0220_ems_3hC_1315_0001_0002
inf inf False False 0.0 inf 200.0 1000.0 False False H3 Motif0023_ems_3hM_348_0001_0002
inf inf False False 0.0 inf 200.0 1000.0 False False H3 Motif0255_bcov_4helix_11285_0001_0002
inf inf False False 0.0 inf 200.0 1000.0 False False H3 Motif0054_HHH_eva_0740_0001_0002
inf inf False False 0.0 inf 200.0 1000.0 False False H3 Motif0057_bcov_4helix_02356_0001
inf inf False False 0.0 inf 200.0 1000.0 False False H3 Motif0154_ems_3hM_282_0001_0001
inf inf False False 0.0 inf 200.0 1000.0 False False H3 Motif0527_ems_3hM_2616_0001
inf inf False False 0.0 inf 200.0 1000.0 False False H3 Motif0366_ems_3hC_644_0001_0002
inf inf False False 0.0 inf 200.0 1000.0 False False H3 Motif0032_HEEHE_2176_0001_0001
inf inf False False 0.0 inf 200.0 1000.0 False False H3 Motif0042_ems_3hM_3256_0001_0001
inf inf False False 0.0 inf 200.0 1000.0 False False H3 Motif0228_ems_3hM_1388_0001_0001
inf inf False False 0.0 inf 200.0 1000.0 False False H3 Motif0125_bcov_4helix_03508_0001_0002
inf inf False False 0.0 inf 200.0 1000.0 False False H3 Motif0080_ems_3hC_1229_0002_0001
inf inf False False 0.0 inf 200.0 1000.0 False False H3 Motif0221_bcov_4helix_09130_0001
inf inf False False 0.0 inf 200.0 1000.0 False False H3 Motif0027_ems_3hM_143_0001_0001
inf inf False False 0.0 inf 200.0 1000.0 False False H3 Motif0007_HHH_eva_0142_0001_0004
inf inf False False 0.0 inf 200.0 1000.0 False False H3 Motif0568_ems_3hC_1076_0002_0001_0001
inf inf False False 0.0 inf 200.0 1000.0 False False H3 Motif0259_HEEHE_2485_0001
inf inf False False 0.0 inf 200.0 1000.0 False False H3 Motif0057_ems_3hC_1070_0002_0001_0001
inf inf False False 0.0 inf 200.0 1000.0 False False H3 Motif0099_ems_3hC_798_0001_0001_0004
inf inf False False 0.0 inf 200.0 1000.0 False False H3 Motif0321_ems_3hM_250_0001_0001
inf inf False False 0.0 inf 200.0 1000.0 False False H3 Motif0215_ems_3hC_696_0001_0001
inf inf False False 0.0 inf 200.0 1000.0 False False H3 Motif0254_ems_3hM_1007_0001_0001
inf inf False False 0.0 inf 200.0 1000.0 False False H3 Motif0110_ems_3hM_523_0002_0002
inf inf False False 0.0 inf 200.0 1000.0 False False H3 Motif0125_ems_3hM_1064_0001_0001
inf inf False False 0.0 inf 200.0 1000.0 False False H3 Motif0027_ems_3hC_1327_0001_0001_0001
inf inf False False 0.0 inf 200.0 1000.0 False False H3 Motif0335_ems_3hM_461_0001_0001
inf inf False False 0.0 inf 200.0 1000.0 False False H3 Motif0349_bcov_4helix_07270_0001_0001
inf inf False False 0.0 inf 200.0 1000.0 False False H3 Motif0220_ems_3hC_880_0002_0001_0003
inf inf False False 0.0 inf 200.0 1000.0 False False H3 Motif0486_HEEHE_1900_0001
inf inf False False 0.0 inf 200.0 1000.0 False False H3 Motif0071_ems_3hM_2359_0001_0001
inf inf False False 0.0 inf 200.0 1000.0 False False H3 Motif0275_ems_3hM_2428_0001_0001
inf inf False False 0.0 inf 200.0 1000.0 False False H3 Motif0212_ems_3hM_3493_0001
inf inf False False 0.0 inf 200.0 1000.0 False False H3 Motif0007_HHH_eva_0370_0001_0001
inf inf False False 0.0 inf 200.0 1000.0 False False H3 Motif0007_ems_3hM_1847_0001_0002
inf inf False False 0.0 inf 200.0 1000.0 False False H3 Motif0184_ems_3hC_807_0001_0001
inf inf False False 0.0 inf 200.0 1000.0 False False H3 Motif0486_p1-14H-GBL-14H-GBL-14H_0036_0001_0001_0002_0001
inf inf False False 0.0 inf 200.0 1000.0 False False H3 Motif0275_ems_3hM_2751_0001_0002
inf inf False False 0.0 inf 200.0 1000.0 False False H3 Motif0197_ems_3hC_162_0001
inf inf False False 0.0 inf 200.0 1000.0 False False H3 Motif0126_HHH_eva_0497_0001
inf inf False False 0.0 inf 200.0 1000.0 False False H3 Motif0300_ems_3hM_3051_0001
inf inf False False 0.0 inf 200.0 1000.0 False False H3 Motif0287_ems_3hM_1722_0001
inf inf False False 0.0 inf 200.0 1000.0 False False H3 Motif0460_ems_3hC_581_0002_0001_0005
inf inf False False 0.0 inf 200.0 1000.0 False False H3 Motif0496_HEEHE_0761_0001
inf inf False False 0.0 inf 200.0 1000.0 False False H3 Motif0380_bcov_4helix_01756_0001
inf inf False False 0.0 inf 200.0 1000.0 False False H3 Motif0493_ems_3hC_714_0001_0001
inf inf False False 0.0 inf 200.0 1000.0 False False H3 Motif0543_HEEHE_0460_0001
inf inf False False 0.0 inf 200.0 1000.0 False False H3 Motif0182_ems_3hC_1630_0001_0002
inf inf False False 0.0 inf 200.0 1000.0 False False H3 Motif0550_HHH_eva_0485_0002
inf inf False False 0.0 inf 200.0 1000.0 False False H3 Motif0321_ems_3hM_896_0001_0001
inf inf False False 0.0 inf 200.0 1000.0 False False H3 Motif0009_ems_3hC_701_0002_0001_0003
inf inf False False 0.0 inf 200.0 1000.0 False False H3 Motif0326_p1-15H-GBL-16H-GABBL-16H_0359_0001_0001_0001_0001_0001
inf inf False False 0.0 inf 200.0 1000.0 False False H3 Motif0023_ems_3hM_3174_0001_0001
inf inf False False 0.0 inf 200.0 1000.0 False False H3 Motif0310_HEEHE_2194_0001_0001
inf inf False False 0.0 inf 200.0 1000.0 False False H3 Motif0006_HHH_eva_0258_0001
inf inf False False 0.0 inf 200.0 1000.0 False False H3 Motif0229_ems_3hM_114_0001_0001
inf inf False False 0.0 inf 200.0 1000.0 False False H3 Motif0075_ems_3hC_644_0001
inf inf False False 0.0 inf 200.0 1000.0 False False H3 Motif0208_HEEHE_2774_0001
inf inf False False 0.0 inf 200.0 1000.0 False False H3 Motif0187_ems_3hM_338_0001
inf inf False False 0.0 inf 200.0 1000.0 False False H3 Motif0314_ems_3hM_1538_0001_0002
inf inf False False 0.0 inf 200.0 1000.0 False False H3 Motif0030_ems_3hM_2697_0001_0004
inf inf False False 0.0 inf 200.0 1000.0 False False H3 Motif0084_HHH_eva_0684_0001_0003
inf inf False False 0.0 inf 200.0 1000.0 False False H3 Motif0347_ems_3hC_453_0001_0003
inf inf False False 0.0 inf 200.0 1000.0 False False H3 Motif0235_ems_3hM_1312_0001_0004
inf inf False False 0.0 inf 200.0 1000.0 False False H3 Motif0082_ems_3hC_378_0002_0002_0002
inf inf False False 0.0 inf 200.0 1000.0 False False H3 Motif0120_bcov_4helix_00903_0001
inf inf False False 0.0 inf 200.0 1000.0 False False H3 Motif0383_ems_4hM_3602_0001
inf inf False False 0.0 inf 200.0 1000.0 False False H3 Motif0578_ems_3hC_418_0001_0002
inf inf False False 0.0 inf 200.0 1000.0 False False H3 Motif0027_ems_3hM_3273_0001_0001
inf inf False False 0.0 inf 200.0 1000.0 False False H3 Motif0220_ems_3hM_847_0001_0002
inf inf False False 0.0 inf 200.0 1000.0 False False H3 Motif0311_ems_3hM_1612_0001_0003
inf inf False False 0.0 inf 200.0 1000.0 False False H3 Motif0211_ems_3hM_1930_0001_0002
inf inf False False 0.0 inf 200.0 1000.0 False False H3 Motif0136_ems_3hM_1039_0002
inf inf False False 0.0 inf 200.0 1000.0 False False H3 Motif0057_ems_3hM_447_0001_0002
inf inf False False 0.0 inf 200.0 1000.0 False False H3 Motif0147_HEEHE_2128_0001
inf inf False False 0.0 inf 200.0 1000.0 False False H3 Motif0383_HEEHE_3203_0001
inf inf False False 0.0 inf 200.0 1000.0 False False H3 Motif0585_ems_3hM_1300_0001
inf inf False False 0.0 inf 200.0 1000.0 False False H3 Motif0499_ems_3hM_2551_0001_0001
inf inf False False 0.0 inf 200.0 1000.0 False False H3 Motif0330_ems_3hM_2218_0001_0004
inf inf False False 0.0 inf 200.0 1000.0 False False H3 Motif0457_HHH_eva_0407_0001_0001
inf inf False False 0.0 inf 200.0 1000.0 False False H3 Motif0275_ems_3hM_1194_0001_0002
inf inf False False 0.0 inf 200.0 1000.0 False False H3 Motif0589_ems_3hM_1560_0001_0001
inf inf False False 0.0 inf 200.0 1000.0 False False H3 Motif0568_bcov_4helix_12520_0001_0002
inf inf False False 0.0 inf 200.0 1000.0 False False H3 Motif0530_ems_3hM_2420_0001_0003
inf inf False False 0.0 inf 200.0 1000.0 False False H3 Motif0009_ems_3hM_1612_0001_0001
inf inf False False 0.0 inf 200.0 1000.0 False False H3 Motif0018_ems_3hC_219_0001
inf inf False False 0.0 inf 200.0 1000.0 False False H3 Motif0371_ems_3hM_139_0001_0001
inf inf False False 0.0 inf 200.0 1000.0 False False H3 Motif0336_ems_3hM_3499_0001_0002
inf inf False False 0.0 inf 200.0 1000.0 False False H3 Motif0542_ems_3hM_545_0001_0003
inf inf False False 0.0 inf 200.0 1000.0 False False H3 Motif0136_HHH_eva_0414_0001_0001
inf inf False False 0.0 inf 200.0 1000.0 False False H3 Motif0036_ems_3hC_333_0001_0002
inf inf False False 0.0 inf 200.0 1000.0 False False H3 Motif0128_ems_3hC_464_0001
inf inf False False 0.0 inf 200.0 1000.0 False False H3 Motif0381_HEEHE_0838_0001_0002
inf inf False False 0.0 inf 200.0 1000.0 False False H3 Motif0531_ems_3hM_682_0001_0003
inf inf False False 0.0 inf 200.0 1000.0 False False H3 Motif0202_ems_3hM_708_0001_0002
inf inf False False 0.0 inf 200.0 1000.0 False False H3 Motif0129_ems_3hM_3123_0001_0001
inf inf False False 0.0 inf 200.0 1000.0 False False H3 Motif0367_ems_3hC_162_0002_0001_0002
inf inf False False 0.0 inf 200.0 1000.0 False False H3 Motif0275_bcov_4helix_08770_0001
inf inf False False 0.0 inf 200.0 1000.0 False False H3 Motif0085_bcov_4helix_02413_0001
inf inf False False 0.0 inf 200.0 1000.0 False False H3 Motif0113_ems_4hM_4599_0001
inf inf False False 0.0 inf 200.0 1000.0 False False H3 Motif0362_ems_3hM_321_0001_0002
inf inf False False 0.0 inf 200.0 1000.0 False False H3 Motif0388_ems_3hC_138_0002_0001_0001
inf inf False False 0.0 inf 200.0 1000.0 False False H3 Motif0339_bcov_4helix_09318_0001_0003
inf inf False False 0.0 inf 200.0 1000.0 False False H3 Motif0259_HHH_eva_0396_0001_0001
inf inf False False 0.0 inf 200.0 1000.0 False False H3 Motif0534_ems_3hM_1084_0001_0002
inf inf False False 0.0 inf 200.0 1000.0 False False H3 Motif0501_HHH_eva_0218_0001_0002
inf inf False False 0.0 inf 200.0 1000.0 False False H3 Motif0321_ems_3hC_360_0002_0001_0003
inf inf False False 0.0 inf 200.0 1000.0 False False H3 Motif0008_ems_3hM_1278_0001_0002
inf inf False False 0.0 inf 200.0 1000.0 False False H3 Motif0464_ems_3hM_784_0001
inf inf False False 0.0 inf 200.0 1000.0 False False H3 Motif0005_HHH_eva_0194_0001_0004
inf inf False False 0.0 inf 200.0 1000.0 False False H3 Motif0460_ems_3hC_360_0002_0001_0003
inf inf False False 0.0 inf 200.0 1000.0 False False H3 Motif0053_ems_3hM_2058_0001
inf inf False False 0.0 inf 200.0 1000.0 False False H3 Motif0170_HEEHE_2340_0001_0001
inf inf False False 0.0 inf 200.0 1000.0 False False H3 Motif0554_ems_3hM_555_0001_0002
inf inf False False 0.0 inf 200.0 1000.0 False False H3 Motif0350_HEEHE_1532_0001
inf inf False False 0.0 inf 200.0 1000.0 False False H3 Motif0085_bcov_4helix_13278_0001
inf inf False False 0.0 inf 200.0 1000.0 False False H3 Motif0338_ems_3hC_898_0002_0001_0004
inf inf False False 0.0 inf 200.0 1000.0 False False H3 Motif0388_ems_3hC_1310_0001_0001
inf inf False False 0.0 inf 200.0 1000.0 False False H3 Motif0046_bcov_4helix_07233_0001
inf inf False False 0.0 inf 200.0 1000.0 False False H3 Motif0460_ems_3hC_936_0002_0001_0002
inf inf False False 0.0 inf 200.0 1000.0 False False H3 Motif0174_p1-15H-GBL-16H-GABBL-15H_0419_0001_0001_0002_0001
inf inf False False 0.0 inf 200.0 1000.0 False False H3 Motif0111_ems_3hC_162_0002_0001_0002
inf inf False False 0.0 inf 200.0 1000.0 False False H3 Motif0221_ems_3hC_1275_0002_0001
inf inf False False 0.0 inf 200.0 1000.0 False False H3 Motif0129_ems_3hM_1592_0001_0001
inf inf False False 0.0 inf 200.0 1000.0 False False H3 Motif0403_ems_3hC_1570_0001_0001
inf inf False False 0.0 inf 200.0 1000.0 False False H3 Motif0020_ems_3hM_1325_0001_0004
inf inf False False 0.0 inf 200.0 1000.0 False False H3 Motif0585_bcov_4helix_07122_0001
inf inf False False 0.0 inf 200.0 1000.0 False False H3 Motif0114_ems_3hC_1043_0001_0002
inf inf False False 0.0 inf 200.0 1000.0 False False H3 Motif0124_ems_3hM_1371_0001_0001
inf inf False False 0.0 inf 200.0 1000.0 False False H3 Motif0077_HHH_eva_0396_0001
inf inf False False 0.0 inf 200.0 1000.0 False False H3 Motif0530_ems_3hC_153_0002_0001_0003
inf inf False False 0.0 inf 200.0 1000.0 False False H3 Motif0228_HHH_eva_0033_0001_0003
inf inf False False 0.0 inf 200.0 1000.0 False False H3 Motif0018_ems_3hC_951_0002_0001
inf inf False False 0.0 inf 200.0 1000.0 False False H3 Motif0382_ems_3hM_1200_0001_0001
inf inf False False 0.0 inf 200.0 1000.0 False False H3 Motif0048_ems_3hC_152_0001_0001
inf inf False False 0.0 inf 200.0 1000.0 False False H3 Motif0288_HHH_eva_0077_0001_0001
inf inf False False 0.0 inf 200.0 1000.0 False False H3 Motif0347_ems_3hC_543_0001_0004
inf inf False False 0.0 inf 200.0 1000.0 False False H3 Motif0439_HHH_eva_0456_0001
inf inf False False 0.0 inf 200.0 1000.0 False False H3 Motif0023_ems_3hM_382_0001_0004
inf inf False False 0.0 inf 200.0 1000.0 False False H3 Motif0317_ems_3hC_3_0001_0001_0003
inf inf False False 0.0 inf 200.0 1000.0 False False H3 Motif0049_ems_3hM_2375_0001
inf inf False False 0.0 inf 200.0 1000.0 False False H3 Motif0128_ems_4hM_31_0001
inf inf False False 0.0 inf 200.0 1000.0 False False H3 Motif0172_ems_3hM_844_0001_0001
inf inf False False 0.0 inf 200.0 1000.0 False False H3 Motif0221_bcov_4helix_06562_0001
inf inf False False 0.0 inf 200.0 1000.0 False False H3 Motif0517_HEEHE_2018_0001
inf inf False False 0.0 inf 200.0 1000.0 False False H3 Motif0510_HHH_eva_0062_0001_0001
inf inf False False 0.0 inf 200.0 1000.0 False False H3 Motif0469_ems_3hM_3655_0001
inf inf False False 0.0 inf 200.0 1000.0 False False H3 Motif0439_ems_3hM_2419_0001_0001
inf inf False False 0.0 inf 200.0 1000.0 False False H3 Motif0275_ems_3hM_1509_0001_0001
inf inf False False 0.0 inf 200.0 1000.0 False False H3 Motif0528_HEEHE_1709_0002
inf inf False False 0.0 inf 200.0 1000.0 False False H3 Motif0105_ems_3hM_3332_0001_0001
inf inf False False 0.0 inf 200.0 1000.0 False False H3 Motif0198_ems_3hM_305_0001
inf inf False False 0.0 inf 200.0 1000.0 False False H3 Motif0075_ems_3hM_45_0001_0001
inf inf False False 0.0 inf 200.0 1000.0 False False H3 Motif0256_ems_3hM_2123_0001
inf inf False False 0.0 inf 200.0 1000.0 False False H3 Motif0530_ems_3hC_645_0001_0002
inf inf False False 0.0 inf 200.0 1000.0 False False H3 Motif0008_ems_3hM_3123_0001_0002
inf inf False False 0.0 inf 200.0 1000.0 False False H3 Motif0078_HHH_eva_0194_0001_0002
inf inf False False 0.0 inf 200.0 1000.0 False False H3 Motif0517_ems_3hC_975_0001
inf inf False False 0.0 inf 200.0 1000.0 False False H3 Motif0542_ems_3hM_2708_0001_0004
inf inf False False 0.0 inf 200.0 1000.0 False False H3 Motif0225_ems_3hC_836_0002_0001
inf inf False False 0.0 inf 200.0 1000.0 False False H3 Motif0457_HEEHE_3120_0001_0001
inf inf False False 0.0 inf 200.0 1000.0 False False H3 Motif0391_ems_3hC_1772_0001_0003
inf inf False False 0.0 inf 200.0 1000.0 False False H3 Motif0030_ems_coilM_123_0002_0001_0002
inf inf False False 0.0 inf 200.0 1000.0 False False H3 Motif0586_ems_3hC_1684_0002_0001_0002
inf inf False False 0.0 inf 200.0 1000.0 False False H3 Motif0201_ems_3hC_836_0002_0001
inf inf False False 0.0 inf 200.0 1000.0 False False H3 Motif0155_bcov_4helix_13856_0001_0001
inf inf False False 0.0 inf 200.0 1000.0 False False H3 Motif0023_ems_3hM_1324_0001_0002
inf inf False False 0.0 inf 200.0 1000.0 False False H3 Motif0259_HHH_eva_0383_0001
inf inf False False 0.0 inf 200.0 1000.0 False False H3 Motif0319_bcov_4helix_12683_0001
inf inf False False 0.0 inf 200.0 1000.0 False False H3 Motif0085_HEEHE_2729_0001
inf inf False False 0.0 inf 200.0 1000.0 False False H3 Motif0026_ems_3hM_1997_0001
inf inf False False 0.0 inf 200.0 1000.0 False False H3 Motif0458_ems_3hM_2551_0001_0003
inf inf False False 0.0 inf 200.0 1000.0 False False H3 Motif0046_HEEHE_2932_0001
inf inf False False 0.0 inf 200.0 1000.0 False False H3 Motif0130_ems_3hM_3240_0001_0002
inf inf False False 0.0 inf 200.0 1000.0 False False H3 Motif0325_HHH_eva_0080_0001_0004
inf inf False False 0.0 inf 200.0 1000.0 False False H3 Motif0045_p1-16H-GBL-16H-GABBL-16H_0048_0001_0001_0001_0001
inf inf False False 0.0 inf 200.0 1000.0 False False H3 Motif0101_bcov_4helix_12307_0001
inf inf False False 0.0 inf 200.0 1000.0 False False H3 Motif0575_ems_3hC_453_0001_0001
inf inf False False 0.0 inf 200.0 1000.0 False False H3 Motif0046_ems_3hM_3040_0001_0002
inf inf False False 0.0 inf 200.0 1000.0 False False H3 Motif0104_ems_3hC_535_0001_0005_0001
inf inf False False 0.0 inf 200.0 1000.0 False False H3 Motif0129_ems_3hM_1640_0001_0002
inf inf False False 0.0 inf 200.0 1000.0 False False H3 Motif0060_HHH_eva_0293_0001
inf inf False False 0.0 inf 200.0 1000.0 False False H3 Motif0460_HHH_eva_0607_0001_0003
inf inf False False 0.0 inf 200.0 1000.0 False False H3 Motif0036_ems_3hM_3174_0001_0001
inf inf False False 0.0 inf 200.0 1000.0 False False H3 Motif0137_bcov_4helix_07081_0001
inf inf False False 0.0 inf 200.0 1000.0 False False H3 Motif0060_bcov_4helix_12917_0001_0003
inf inf False False 0.0 inf 200.0 1000.0 False False H3 Motif0228_HEEHE_2970_0001_0001
inf inf False False 0.0 inf 200.0 1000.0 False False H3 Motif0185_bcov_4helix_12293_0001_0003
inf inf False False 0.0 inf 200.0 1000.0 False False H3 Motif0154_ems_3hC_496_0002_0001_0003
inf inf False False 0.0 inf 200.0 1000.0 False False H3 Motif0331_ems_3hM_2069_0001_0002
inf inf False False 0.0 inf 200.0 1000.0 False False H3 Motif0458_ems_3hM_853_0001_0003
inf inf False False 0.0 inf 200.0 1000.0 False False H3 Motif0149_ems_3hM_992_0001
inf inf False False 0.0 inf 200.0 1000.0 False False H3 Motif0332_ems_3hC_738_0001
inf inf False False 0.0 inf 200.0 1000.0 False False H3 Motif0083_HEEHE_1265_0001_0001
inf inf False False 0.0 inf 200.0 1000.0 False False H3 Motif0132_ems_3hC_335_0002
inf inf False False 0.0 inf 200.0 1000.0 False False H3 Motif0101_ems_3hC_341_0001_0001
inf inf False False 0.0 inf 200.0 1000.0 False False H3 Motif0456_ems_3hM_2136_0001_0001
inf inf False False 0.0 inf 200.0 1000.0 False False H3 Motif0060_ems_3hC_1232_0002_0001_0002
inf inf False False 0.0 inf 200.0 1000.0 False False H3 Motif0363_ems_3hC_370_0001_0001_0002
inf inf False False 0.0 inf 200.0 1000.0 False False H3 Motif0052_ems_3hM_1452_0001_0001
inf inf False False 0.0 inf 200.0 1000.0 False False H3 Motif0421_bcov_4helix_05810_0001
inf inf False False 0.0 inf 200.0 1000.0 False False H3 Motif0553_ems_3hC_1468_0002_0001
inf inf False False 0.0 inf 200.0 1000.0 False False H3 Motif0038_bcov_4helix_02450_0001
inf inf False False 0.0 inf 200.0 1000.0 False False H3 Motif0325_ems_3hC_675_0002_0001_0002
inf inf False False 0.0 inf 200.0 1000.0 False False H3 Motif0483_HHH_eva_0320_0001_0001
inf inf False False 0.0 inf 200.0 1000.0 False False H3 Motif0154_ems_3hC_1266_0001_0001
inf inf False False 0.0 inf 200.0 1000.0 False False H3 Motif0136_ems_3hC_1310_0001_0001_0002
inf inf False False 0.0 inf 200.0 1000.0 False False H3 Motif0578_ems_3hC_1017_0002_0001_0002
inf inf False False 0.0 inf 200.0 1000.0 False False H3 Motif0481_ems_3hM_3316_0001
inf inf False False 0.0 inf 200.0 1000.0 False False H3 Motif0383_HHH_eva_0274_0001_0003
inf inf False False 0.0 inf 200.0 1000.0 False False H3 Motif0455_HEEHE_3153_0001_0001
inf inf False False 0.0 inf 200.0 1000.0 False False H3 Motif0078_HHH_eva_0267_0001_0001
inf inf False False 0.0 inf 200.0 1000.0 False False H3 Motif0032_bcov_4helix_00098_0001
inf inf False False 0.0 inf 200.0 1000.0 False False H3 Motif0042_ems_3hC_344_0002_0001_0002
inf inf False False 0.0 inf 200.0 1000.0 False False H3 Motif0499_ems_3hC_360_0002_0001_0001
inf inf False False 0.0 inf 200.0 1000.0 False False H3 Motif0505_ems_3hM_1022_0001
inf inf False False 0.0 inf 200.0 1000.0 False False H3 Motif0244_ems_3hC_1315_0001
inf inf False False 0.0 inf 200.0 1000.0 False False H3 Motif0443_ems_3hM_2345_0001
inf inf False False 0.0 inf 200.0 1000.0 False False H3 Motif0233_ems_3hC_1315_0001_0001_0001
inf inf False False 0.0 inf 200.0 1000.0 False False H3 Motif0007_ems_3hM_3080_0001_0002
inf inf False False 0.0 inf 200.0 1000.0 False False H3 Motif0043_ems_3hM_2829_0001_0002
inf inf False False 0.0 inf 200.0 1000.0 False False H3 Motif0318_ems_3hC_1630_0002_0001_0002
inf inf False False 0.0 inf 200.0 1000.0 False False H3 Motif0358_ems_3hC_854_0001_0003_0002
inf inf False False 0.0 inf 200.0 1000.0 False False H3 Motif0366_p1-14H-GBL-14H-GBL-16H_0618_0001_0001_0002_0001_0002
inf inf False False 0.0 inf 200.0 1000.0 False False H3 Motif0460_ems_3hM_2751_0001_0002
inf inf False False 0.0 inf 200.0 1000.0 False False H3 Motif0575_ems_3hC_859_0002_0001_0002
inf inf False False 0.0 inf 200.0 1000.0 False False H3 Motif0008_ems_3hC_142_0002_0001_0001
inf inf False False 0.0 inf 200.0 1000.0 False False H3 Motif0036_ems_3hC_493_0001_0001
inf inf False False 0.0 inf 200.0 1000.0 False False H3 Motif0122_ems_3hM_3299_0001_0004
inf inf False False 0.0 inf 200.0 1000.0 False False H3 Motif0458_ems_3hC_1242_0002_0001_0003
inf inf False False 0.0 inf 200.0 1000.0 False False H3 Motif0312_ems_3hC_265_0001_0003
inf inf False False 0.0 inf 200.0 1000.0 False False H3 Motif0362_bcov_4helix_09298_0001
inf inf False False 0.0 inf 200.0 1000.0 False False H3 Motif0354_ems_3hM_910_0001_0002
inf inf False False 0.0 inf 200.0 1000.0 False False H3 Motif0090_ems_3hM_2335_0001_0004
inf inf False False 0.0 inf 200.0 1000.0 False False H3 Motif0325_bcov_4helix_07800_0001_0003
inf inf False False 0.0 inf 200.0 1000.0 False False H3 Motif0318_HHH_eva_0472_0001
inf inf False False 0.0 inf 200.0 1000.0 False False H3 Motif0210_HEEHE_2161_0001
inf inf False False 0.0 inf 200.0 1000.0 False False H3 Motif0558_ems_3hC_372_0001_0001
inf inf False False 0.0 inf 200.0 1000.0 False False H3 Motif0350_ems_3hM_1657_0001_0001
inf inf False False 0.0 inf 200.0 1000.0 False False H3 Motif0311_ems_3hM_1290_0001
inf inf False False 0.0 inf 200.0 1000.0 False False H3 Motif0363_ems_3hM_3655_0001_0002
inf inf False False 0.0 inf 200.0 1000.0 False False H3 Motif0585_ems_3hM_498_0001_0002
inf inf False False 0.0 inf 200.0 1000.0 False False H3 Motif0031_ems_3hC_1300_0002_0001_0002
inf inf False False 0.0 inf 200.0 1000.0 False False H3 Motif0125_ems_3hM_1234_0001_0002
inf inf False False 0.0 inf 200.0 1000.0 False False H3 Motif0020_ems_3hM_2062_0001_0003
inf inf False False 0.0 inf 200.0 1000.0 False False H3 Motif0355_HHH_eva_0699_0001
inf inf False False 0.0 inf 200.0 1000.0 False False H3 Motif0366_ems_3hM_2031_0001_0004
inf inf False False 0.0 inf 200.0 1000.0 False False H3 Motif0359_HHH_eva_0376_0001
inf inf False False 0.0 inf 200.0 1000.0 False False H3 Motif0014_bcov_4helix_03442_0001_0002
inf inf False False 0.0 inf 200.0 1000.0 False False H3 Motif0192_ems_3hC_142_0001
inf inf False False 0.0 inf 200.0 1000.0 False False H3 Motif0371_ems_3hC_162_0001
inf inf False False 0.0 inf 200.0 1000.0 False False H3 Motif0085_ems_3hM_3701_0001_0002
inf inf False False 0.0 inf 200.0 1000.0 False False H3 Motif0036_ems_3hM_3597_0001_0001
inf inf False False 0.0 inf 200.0 1000.0 False False H3 Motif0317_HHH_eva_0576_0001_0001
inf inf False False 0.0 inf 200.0 1000.0 False False H3 Motif0303_bcov_4helix_07994_0001
inf inf False False 0.0 inf 200.0 1000.0 False False H3 Motif0099_ems_3hC_1598_0001
inf inf False False 0.0 inf 200.0 1000.0 False False H3 Motif0171_bcov_4helix_11777_0001
inf inf False False 0.0 inf 200.0 1000.0 False False H3 Motif0120_ems_3hC_535_0001_0004_0001
inf inf False False 0.0 inf 200.0 1000.0 False False H3 Motif0322_ems_3hC_908_0001
inf inf False False 0.0 inf 200.0 1000.0 False False H3 Motif0385_ems_3hC_1397_0001_0003_0001
inf inf False False 0.0 inf 200.0 1000.0 False False H3 Motif0354_HHH_eva_0056_0001_0001
inf inf False False 0.0 inf 200.0 1000.0 False False H3 Motif0028_ems_3hM_3603_0001_0001
inf inf False False 0.0 inf 200.0 1000.0 False False H3 Motif0439_bcov_4helix_03286_0001_0001
inf inf False False 0.0 inf 200.0 1000.0 False False H3 Motif0252_ems_3hM_1567_0001_0002
inf inf False False 0.0 inf 200.0 1000.0 False False H3 Motif0008_ems_3hM_3276_0001_0002
inf inf False False 0.0 inf 200.0 1000.0 False False H3 Motif0097_ems_3hC_474_0001_0003
inf inf False False 0.0 inf 200.0 1000.0 False False H3 Motif0040_ems_3hC_908_0001_0001
inf inf False False 0.0 inf 200.0 1000.0 False False H3 Motif0324_bcov_4helix_13732_0001_0001
inf inf False False 0.0 inf 200.0 1000.0 False False H3 Motif0462_ems_3hC_822_0001_0001_0003
inf inf False False 0.0 inf 200.0 1000.0 False False H3 Motif0126_ems_3hM_3123_0001_0001
inf inf False False 0.0 inf 200.0 1000.0 False False H3 Motif0041_ems_3hM_2415_0001
inf inf False False 0.0 inf 200.0 1000.0 False False H3 Motif0110_ems_3hC_786_0001_0001
inf inf False False 0.0 inf 200.0 1000.0 False False H3 Motif0234_ems_3hM_890_0001
inf inf False False 0.0 inf 200.0 1000.0 False False H3 Motif0541_bcov_4helix_06403_0001
inf inf False False 0.0 inf 200.0 1000.0 False False H3 Motif0154_bcov_4helix_14480_0001_0002
inf inf False False 0.0 inf 200.0 1000.0 False False H3 Motif0336_HEEHE_2913_0001
inf inf False False 0.0 inf 200.0 1000.0 False False H3 Motif0057_bcov_4helix_08843_0001_0003
inf inf False False 0.0 inf 200.0 1000.0 False False H3 Motif0125_ems_3hM_327_0001_0001
inf inf False False 0.0 inf 200.0 1000.0 False False H3 Motif0441_HEEHE_0177_0001
inf inf False False 0.0 inf 200.0 1000.0 False False H3 Motif0156_ems_3hC_1232_0002_0002
inf inf False False 0.0 inf 200.0 1000.0 False False H3 Motif0566_ems_3hM_1172_0002
inf inf False False 0.0 inf 200.0 1000.0 False False H3 Motif0044_ems_3hM_75_0001
inf inf False False 0.0 inf 200.0 1000.0 False False H3 Motif0086_HHH_eva_0676_0001
inf inf False False 0.0 inf 200.0 1000.0 False False H3 Motif0084_HEEHE_0992_0001
inf inf False False 0.0 inf 200.0 1000.0 False False H3 Motif0330_ems_3hM_1567_0001_0001
inf inf False False 0.0 inf 200.0 1000.0 False False H3 Motif0172_bcov_4helix_04125_0001
inf inf False False 0.0 inf 200.0 1000.0 False False H3 Motif0460_ems_3hC_1598_0001_0002
inf inf False False 0.0 inf 200.0 1000.0 False False H3 Motif0275_ems_3hM_2906_0001
inf inf False False 0.0 inf 200.0 1000.0 False False H3 Motif0241_HHH_eva_0243_0001
inf inf False False 0.0 inf 200.0 1000.0 False False H3 Motif0107_HHH_eva_0712_0001
inf inf False False 0.0 inf 200.0 1000.0 False False H3 Motif0264_ems_3hM_3496_0001_0001
inf inf False False 0.0 inf 200.0 1000.0 False False H3 Motif0099_ems_3hC_898_0001_0006_0003
inf inf False False 0.0 inf 200.0 1000.0 False False H3 Motif0018_HEEHE_1790_0001
inf inf False False 0.0 inf 200.0 1000.0 False False H3 Motif0352_p1-14H-GBL-14H-GABBL-15H_0454_0001_0001_0002_0001_0001
inf inf False False 0.0 inf 200.0 1000.0 False False H3 Motif0122_ems_3hC_1794_0001_0004
inf inf False False 0.0 inf 200.0 1000.0 False False H3 Motif0003_ems_3hC_496_0001_0002
inf inf False False 0.0 inf 200.0 1000.0 False False H3 Motif0184_bcov_4helix_04466_0001_0002
inf inf False False 0.0 inf 200.0 1000.0 False False H3 Motif0542_ems_3hC_151_0002_0001
inf inf False False 0.0 inf 200.0 1000.0 False False H3 Motif0220_ems_3hM_784_0001_0002
inf inf False False 0.0 inf 200.0 1000.0 False False H3 Motif0042_ems_3hM_1012_0001_0002
inf inf False False 0.0 inf 200.0 1000.0 False False H3 Motif0568_HEEHE_2316_0001
inf inf False False 0.0 inf 200.0 1000.0 False False H3 Motif0132_ems_3hC_1310_0001_0001_0002
inf inf False False 0.0 inf 200.0 1000.0 False False H3 Motif0460_bcov_4helix_13636_0001_0001
inf inf False False 0.0 inf 200.0 1000.0 False False H3 Motif0349_bcov_4helix_00593_0001
inf inf False False 0.0 inf 200.0 1000.0 False False H3 Motif0389_ems_3hM_502_0001_0002
inf inf False False 0.0 inf 200.0 1000.0 False False H3 Motif0259_ems_3hM_79_0001
inf inf False False 0.0 inf 200.0 1000.0 False False H3 Motif0049_ems_3hM_2545_0001_0001
inf inf False False 0.0 inf 200.0 1000.0 False False H3 Motif0120_HHH_eva_0274_0001_0001
inf inf False False 0.0 inf 200.0 1000.0 False False H3 Motif0339_HEEHE_3167_0001
inf inf False False 0.0 inf 200.0 1000.0 False False H3 Motif0099_ems_3hC_778_0001_0001
inf inf False False 0.0 inf 200.0 1000.0 False False H3 Motif0321_ems_3hM_1324_0001_0001
inf inf False False 0.0 inf 200.0 1000.0 False False H3 Motif0147_ems_3hM_266_0001_0002
inf inf False False 0.0 inf 200.0 1000.0 False False H3 Motif0174_ems_3hM_1567_0001_0002
inf inf False False 0.0 inf 200.0 1000.0 False False H3 Motif0028_ems_3hM_316_0001_0002
inf inf False False 0.0 inf 200.0 1000.0 False False H3 Motif0456_ems_3hM_512_0001_0003
inf inf False False 0.0 inf 200.0 1000.0 False False H3 Motif0174_HHH_eva_0206_0001
inf inf False False 0.0 inf 200.0 1000.0 False False H3 Motif0551_ems_3hC_543_0001_0001
inf inf False False 0.0 inf 200.0 1000.0 False False H3 Motif0366_bcov_4helix_00276_0001
inf inf False False 0.0 inf 200.0 1000.0 False False H3 Motif0439_ems_3hM_1200_0001
inf inf False False 0.0 inf 200.0 1000.0 False False H3 Motif0057_HHH_eva_0062_0001_0001
inf inf False False 0.0 inf 200.0 1000.0 False False H3 Motif0311_ems_3hM_1592_0001_0001
inf inf False False 0.0 inf 200.0 1000.0 False False H3 Motif0008_ems_3hC_281_0002_0001_0002
inf inf False False 0.0 inf 200.0 1000.0 False False H3 Motif0284_ems_3hC_1598_0001_0001
inf inf False False 0.0 inf 200.0 1000.0 False False H3 Motif0351_ems_3hM_84_0001_0003
inf inf False False 0.0 inf 200.0 1000.0 False False H3 Motif0531_ems_3hC_1327_0001_0001_0002
inf inf False False 0.0 inf 200.0 1000.0 False False H3 Motif0539_ems_3hC_506_0001
inf inf False False 0.0 inf 200.0 1000.0 False False H3 Motif0457_ems_3hC_335_0001_0001_0001
inf inf False False 0.0 inf 200.0 1000.0 False False H3 Motif0007_ems_3hC_798_0001_0006_0005
inf inf False False 0.0 inf 200.0 1000.0 False False H3 Motif0175_HEEHE_1162_0001_0002
inf inf False False 0.0 inf 200.0 1000.0 False False H3 Motif0060_ems_3hC_866_0001_0002
inf inf False False 0.0 inf 200.0 1000.0 False False H3 Motif0355_bcov_4helix_01122_0001_0002
inf inf False False 0.0 inf 200.0 1000.0 False False H3 Motif0461_ems_3hC_1007_0001_0001_0001
inf inf False False 0.0 inf 200.0 1000.0 False False H3 Motif0185_ems_3hC_289_0002_0001_0003
inf inf False False 0.0 inf 200.0 1000.0 False False H3 Motif0120_ems_3hM_3176_0001_0001
inf inf False False 0.0 inf 200.0 1000.0 False False H3 Motif0030_ems_3hC_866_0001_0005_0004
inf inf False False 0.0 inf 200.0 1000.0 False False H3 Motif0325_HHH_eva_0209_0001_0003
inf inf False False 0.0 inf 200.0 1000.0 False False H3 Motif0127_ems_3hM_1623_0001_0003
inf inf False False 0.0 inf 200.0 1000.0 False False H3 Motif0349_bcov_4helix_03641_0001
inf inf False False 0.0 inf 200.0 1000.0 False False H3 Motif0460_p1-15H-GBL-16H-GABBL-16H_0359_0001_0001_0001_0001_0001
inf inf False False 0.0 inf 200.0 1000.0 False False H3 Motif0174_bcov_4helix_14371_0001
inf inf False False 0.0 inf 200.0 1000.0 False False H3 Motif0578_HHH_eva_0250_0001_0001
inf inf False False 0.0 inf 200.0 1000.0 False False H3 Motif0122_ems_3hC_140_0002_0001_0005
inf inf False False 0.0 inf 200.0 1000.0 False False H3 Motif0406_ems_3hC_1397_0001_0001_0002
inf inf False False 0.0 inf 200.0 1000.0 False False H3 Motif0036_ems_3hM_1592_0001_0006
inf inf False False 0.0 inf 200.0 1000.0 False False H3 Motif0541_ems_3hM_1429_0001_0001
inf inf False False 0.0 inf 200.0 1000.0 False False H3 Motif0126_ems_3hM_2347_0001_0003
inf inf False False 0.0 inf 200.0 1000.0 False False H3 Motif0030_HHH_eva_0764_0001_0002
inf inf False False 0.0 inf 200.0 1000.0 False False H3 Motif0027_ems_3hC_1327_0001_0001_0004
inf inf False False 0.0 inf 200.0 1000.0 False False H3 Motif0321_ems_3hC_281_0001_0001_0001
inf inf False False 0.0 inf 200.0 1000.0 False False H3 Motif0045_ems_3hC_1397_0001_0005
inf inf False False 0.0 inf 200.0 1000.0 False False H3 Motif0120_ems_3hM_2514_0001_0003
inf inf False False 0.0 inf 200.0 1000.0 False False H3 Motif0462_ems_3hC_350_0002_0001_0001
inf inf False False 0.0 inf 200.0 1000.0 False False H3 Motif0114_ems_3hM_843_0001_0002
inf inf False False 0.0 inf 200.0 1000.0 False False H3 Motif0212_ems_3hC_1229_0001_0001_0001
inf inf False False 0.0 inf 200.0 1000.0 False False H3 Motif0325_HHH_eva_0358_0001_0001
inf inf False False 0.0 inf 200.0 1000.0 False False H3 Motif0026_ems_3hC_1310_0001_0001_0003
inf inf False False 0.0 inf 200.0 1000.0 False False H3 Motif0049_ems_3hM_1007_0001_0002
inf inf False False 0.0 inf 200.0 1000.0 False False H3 Motif0503_ems_4hM_4636_0001_0002
inf inf False False 0.0 inf 200.0 1000.0 False False H3 Motif0077_bcov_4helix_01934_0001
inf inf False False 0.0 inf 200.0 1000.0 False False H3 Motif0531_bcov_4helix_05223_0001_0002
inf inf False False 0.0 inf 200.0 1000.0 False False H3 Motif0578_ems_3hC_517_0002_0001_0005
inf inf False False 0.0 inf 200.0 1000.0 False False H3 Motif0122_ems_3hM_3115_0001_0004
inf inf False False 0.0 inf 200.0 1000.0 False False H3 Motif0229_ems_3hC_836_0002_0001_0002
inf inf False False 0.0 inf 200.0 1000.0 False False H3 Motif0519_bcov_4helix_06957_0001
inf inf False False 0.0 inf 200.0 1000.0 False False H3 Motif0217_ems_3hM_486_0001_0002
inf inf False False 0.0 inf 200.0 1000.0 False False H3 Motif0539_HHH_eva_0376_0001
inf inf False False 0.0 inf 200.0 1000.0 False False H3 Motif0030_ems_3hM_3233_0001
inf inf False False 0.0 inf 200.0 1000.0 False False H3 Motif0101_HHH_eva_0026_0001
inf inf False False 0.0 inf 200.0 1000.0 False False H3 Motif0220_ems_3hM_992_0001_0002
inf inf False False 0.0 inf 200.0 1000.0 False False H3 Motif0001_ems_3hM_3525_0001_0003
inf inf False False 0.0 inf 200.0 1000.0 False False H3 Motif0049_ems_3hM_3269_0001_0001
inf inf False False 0.0 inf 200.0 1000.0 False False H3 Motif0078_ems_3hM_1326_0001_0003
inf inf False False 0.0 inf 200.0 1000.0 False False H3 Motif0035_ems_3hC_474_0002_0001_0001
inf inf False False 0.0 inf 200.0 1000.0 False False H3 Motif0256_ems_3hC_923_0001_0002
inf inf False False 0.0 inf 200.0 1000.0 False False H3 Motif0076_ems_3hC_1684_0002_0001
inf inf False False 0.0 inf 200.0 1000.0 False False H3 Motif0009_ems_3hM_2060_0001_0001
inf inf False False 0.0 inf 200.0 1000.0 False False H3 Motif0354_ems_3hM_2382_0001
inf inf False False 0.0 inf 200.0 1000.0 False False H3 Motif0122_ems_3hM_452_0001_0001
inf inf False False 0.0 inf 200.0 1000.0 False False H3 Motif0492_bcov_4helix_00412_0001
inf inf False False 0.0 inf 200.0 1000.0 False False H3 Motif0407_ems_3hC_487_0001_0001
inf inf False False 0.0 inf 200.0 1000.0 False False H3 Motif0355_ems_3hM_285_0001_0002
inf inf False False 0.0 inf 200.0 1000.0 False False H3 Motif0015_ems_3hM_840_0001_0002
inf inf False False 0.0 inf 200.0 1000.0 False False H3 Motif0256_bcov_4helix_02062_0001
inf inf False False 0.0 inf 200.0 1000.0 False False H3 Motif0049_bcov_4helix_14101_0001
inf inf False False 0.0 inf 200.0 1000.0 False False H3 Motif0318_bcov_4helix_07270_0001_0001
inf inf False False 0.0 inf 200.0 1000.0 False False H3 Motif0350_ems_3hC_898_0001_0001
inf inf False False 0.0 inf 200.0 1000.0 False False H3 Motif0174_bcov_4helix_13431_0001_0003
inf inf False False 0.0 inf 200.0 1000.0 False False H3 Motif0043_HEEHE_0066_0001
inf inf False False 0.0 inf 200.0 1000.0 False False H3 Motif0261_HEEHE_1973_0001_0003
inf inf False False 0.0 inf 200.0 1000.0 False False H3 Motif0539_ems_3hM_2228_0001
inf inf False False 0.0 inf 200.0 1000.0 False False H3 Motif0012_ems_3hM_1289_0001_0002
inf inf False False 0.0 inf 200.0 1000.0 False False H3 Motif0135_ems_3hM_523_0001_0001
inf inf False False 0.0 inf 200.0 1000.0 False False H3 Motif0184_HHH_eva_0055_0001_0001
inf inf False False 0.0 inf 200.0 1000.0 False False H3 Motif0191_ems_3hC_798_0001_0001
inf inf False False 0.0 inf 200.0 1000.0 False False H3 Motif0460_ems_3hM_3427_0001_0004
inf inf False False 0.0 inf 200.0 1000.0 False False H3 Motif0196_HEEHE_0987_0001
inf inf False False 0.0 inf 200.0 1000.0 False False H3 Motif0075_ems_3hC_910_0001_0001
inf inf False False 0.0 inf 200.0 1000.0 False False H3 Motif0517_ems_3hM_1470_0001
inf inf False False 0.0 inf 200.0 1000.0 False False H3 Motif0057_HEEHE_1358_0002_0002
inf inf False False 0.0 inf 200.0 1000.0 False False H3 Motif0113_ems_3hC_1315_0001_0001
inf inf False False 0.0 inf 200.0 1000.0 False False H3 Motif0253_bcov_4helix_05866_0001_0001
inf inf False False 0.0 inf 200.0 1000.0 False False H3 Motif0318_ems_3hM_1913_0001_0003
inf inf False False 0.0 inf 200.0 1000.0 False False H3 Motif0501_ems_3hC_505_0001_0004_0003
inf inf False False 0.0 inf 200.0 1000.0 False False H3 Motif0352_ems_3hM_2446_0001_0001
inf inf False False 0.0 inf 200.0 1000.0 False False H3 Motif0046_HHH_eva_0011_0001_0001
inf inf False False 0.0 inf 200.0 1000.0 False False H3 Motif0093_ems_3hC_151_0001_0004_0001
inf inf False False 0.0 inf 200.0 1000.0 False False H3 Motif0083_HEEHE_2451_0001
inf inf False False 0.0 inf 200.0 1000.0 False False H3 Motif0105_HHH_eva_0651_0001
inf inf False False 0.0 inf 200.0 1000.0 False False H3 Motif0280_ems_3hM_542_0001_0001
inf inf False False 0.0 inf 200.0 1000.0 False False H3 Motif0539_ems_coilM_123_0002_0002
inf inf False False 0.0 inf 200.0 1000.0 False False H3 Motif0322_bcov_4helix_07936_0001_0001
inf inf False False 0.0 inf 200.0 1000.0 False False H3 Motif0032_HHH_eva_0142_0001
inf inf False False 0.0 inf 200.0 1000.0 False False H3 Motif0057_bcov_4helix_00174_0001
inf inf False False 0.0 inf 200.0 1000.0 False False H3 Motif0510_ems_3hC_474_0001_0001
inf inf False False 0.0 inf 200.0 1000.0 False False H3 Motif0071_ems_3hM_327_0001_0001
inf inf False False 0.0 inf 200.0 1000.0 False False H3 Motif0036_ems_3hC_341_0001_0001_0005
inf inf False False 0.0 inf 200.0 1000.0 False False H3 Motif0349_ems_3hC_350_0001_0001
inf inf False False 0.0 inf 200.0 1000.0 False False H3 Motif0349_ems_3hM_591_0001_0003
inf inf False False 0.0 inf 200.0 1000.0 False False H3 Motif0052_ems_3hM_1661_0001_0002
inf inf False False 0.0 inf 200.0 1000.0 False False H3 Motif0311_ems_3hM_2999_0001_0001
inf inf False False 0.0 inf 200.0 1000.0 False False H3 Motif0104_ems_3hC_1553_0001_0003
inf inf False False 0.0 inf 200.0 1000.0 False False H3 Motif0327_ems_3hM_3455_0001
inf inf False False 0.0 inf 200.0 1000.0 False False H3 Motif0107_ems_3hC_1570_0001_0001
inf inf False False 0.0 inf 200.0 1000.0 False False H3 Motif0461_ems_3hC_1107_0001_0001
inf inf False False 0.0 inf 200.0 1000.0 False False H3 Motif0317_ems_3hM_312_0001_0004
inf inf False False 0.0 inf 200.0 1000.0 False False H3 Motif0104_ems_3hM_2978_0001_0001
inf inf False False 0.0 inf 200.0 1000.0 False False H3 Motif0578_bcov_4helix_02177_0001_0001
inf inf False False 0.0 inf 200.0 1000.0 False False H3 Motif0221_ems_3hM_3603_0001_0002
inf inf False False 0.0 inf 200.0 1000.0 False False H3 Motif0330_ems_3hM_2616_0001_0001
inf inf False False 0.0 inf 200.0 1000.0 False False H3 Motif0030_ems_3hC_1194_0001_0001
inf inf False False 0.0 inf 200.0 1000.0 False False H3 Motif0023_HHH_eva_0218_0001_0003
inf inf False False 0.0 inf 200.0 1000.0 False False H3 Motif0363_ems_3hM_2062_0001_0001
inf inf False False 0.0 inf 200.0 1000.0 False False H3 Motif0455_ems_3hM_1452_0001_0001
inf inf False False 0.0 inf 200.0 1000.0 False False H3 Motif0507_ems_3hM_1761_0001_0003
inf inf False False 0.0 inf 200.0 1000.0 False False H3 Motif0462_ems_3hM_2089_0001_0001
inf inf False False 0.0 inf 200.0 1000.0 False False H3 Motif0020_ems_3hM_2014_0001_0001
inf inf False False 0.0 inf 200.0 1000.0 False False H3 Motif0126_ems_3hC_675_0002_0001_0003
inf inf False False 0.0 inf 200.0 1000.0 False False H3 Motif0558_ems_3hC_617_0002_0001_0001
inf inf False False 0.0 inf 200.0 1000.0 False False H3 Motif0077_ems_3hM_3687_0001_0002
inf inf False False 0.0 inf 200.0 1000.0 False False H3 Motif0351_bcov_4helix_06957_0001_0002
inf inf False False 0.0 inf 200.0 1000.0 False False H3 Motif0110_ems_3hC_1278_0002_0001
inf inf False False 0.0 inf 200.0 1000.0 False False H3 Motif0547_ems_3hC_859_0001_0001
inf inf False False 0.0 inf 200.0 1000.0 False False H3 Motif0060_ems_3hM_2036_0001_0002
inf inf False False 0.0 inf 200.0 1000.0 False False H3 Motif0342_ems_3hM_3521_0001_0001
inf inf False False 0.0 inf 200.0 1000.0 False False H3 Motif0042_HEEHE_1212_0001
inf inf False False 0.0 inf 200.0 1000.0 False False H3 Motif0197_p1-15H-GBL-16H-GABBL-16H_0175_0001_0001_0001_0001_0001
inf inf False False 0.0 inf 200.0 1000.0 False False H3 Motif0023_bcov_4helix_07742_0001
inf inf False False 0.0 inf 200.0 1000.0 False False H3 Motif0439_bcov_4helix_02707_0001
inf inf False False 0.0 inf 200.0 1000.0 False False H3 Motif0462_ems_3hM_1633_0001_0001
inf inf False False 0.0 inf 200.0 1000.0 False False H3 Motif0564_ems_3hM_3395_0001_0001
inf inf False False 0.0 inf 200.0 1000.0 False False H3 Motif0553_bcov_4helix_13279_0002
inf inf False False 0.0 inf 200.0 1000.0 False False H3 Motif0376_ems_3hM_45_0001_0002
inf inf False False 0.0 inf 200.0 1000.0 False False H3 Motif0348_HHH_eva_0033_0001_0001
inf inf False False 0.0 inf 200.0 1000.0 False False H3 Motif0313_ems_3hM_2322_0001_0002
inf inf False False 0.0 inf 200.0 1000.0 False False H3 Motif0049_ems_3hC_281_0002_0001
inf inf False False 0.0 inf 200.0 1000.0 False False H3 Motif0458_ems_3hM_138_0001_0001
inf inf False False 0.0 inf 200.0 1000.0 False False H3 Motif0107_ems_3hC_487_0001_0001
inf inf False False 0.0 inf 200.0 1000.0 False False H3 Motif0318_ems_3hM_3373_0001_0002
inf inf False False 0.0 inf 200.0 1000.0 False False H3 Motif0007_HHH_eva_0131_0001_0001
inf inf False False 0.0 inf 200.0 1000.0 False False H3 Motif0039_ems_3hC_119_0001_0001
inf inf False False 0.0 inf 200.0 1000.0 False False H3 Motif0049_HHH_eva_0293_0001_0001
inf inf False False 0.0 inf 200.0 1000.0 False False H3 Motif0258_ems_3hM_1581_0001_0002
inf inf False False 0.0 inf 200.0 1000.0 False False H3 Motif0312_ems_3hC_786_0002_0001_0001
inf inf False False 0.0 inf 200.0 1000.0 False False H3 Motif0213_ems_3hM_3395_0001_0003
inf inf False False 0.0 inf 200.0 1000.0 False False H3 Motif0460_ems_3hC_701_0001_0003
inf inf False False 0.0 inf 200.0 1000.0 False False H3 Motif0008_ems_3hM_2886_0001_0003
inf inf False False 0.0 inf 200.0 1000.0 False False H3 Motif0181_ems_3hM_1039_0001_0001
inf inf False False 0.0 inf 200.0 1000.0 False False H3 Motif0125_ems_3hM_412_0001_0001
inf inf False False 0.0 inf 200.0 1000.0 False False H3 Motif0313_ems_3hM_2335_0001_0002
inf inf False False 0.0 inf 200.0 1000.0 False False H3 Motif0295_ems_3hM_1329_0001_0002
inf inf False False 0.0 inf 200.0 1000.0 False False H3 Motif0578_HHH_eva_0351_0001_0003
inf inf False False 0.0 inf 200.0 1000.0 False False H3 Motif0036_ems_3hC_1107_0001_0002
inf inf False False 0.0 inf 200.0 1000.0 False False H3 Motif0007_ems_3hC_483_0002_0001_0003
inf inf False False 0.0 inf 200.0 1000.0 False False H3 Motif0575_bcov_4helix_04898_0001_0003
inf inf False False 0.0 inf 200.0 1000.0 False False H3 Motif0323_ems_3hM_3465_0001_0003
inf inf False False 0.0 inf 200.0 1000.0 False False H3 Motif0071_bcov_4helix_06700_0001
inf inf False False 0.0 inf 200.0 1000.0 False False H3 Motif0261_HEEHE_2508_0001_0002
inf inf False False 0.0 inf 200.0 1000.0 False False H3 Motif0443_bcov_4helix_11466_0001
inf inf False False 0.0 inf 200.0 1000.0 False False H3 Motif0256_ems_3hC_1091_0001_0001_0002
inf inf False False 0.0 inf 200.0 1000.0 False False H3 Motif0060_bcov_4helix_08282_0001
inf inf False False 0.0 inf 200.0 1000.0 False False H3 Motif0055_ems_3hC_119_0001_0001
inf inf False False 0.0 inf 200.0 1000.0 False False H3 Motif0534_bcov_4helix_04780_0001
inf inf False False 0.0 inf 200.0 1000.0 False False H3 Motif0216_ems_3hC_1598_0002_0001
inf inf False False 0.0 inf 200.0 1000.0 False False H3 Motif0456_bcov_4helix_07088_0001
inf inf False False 0.0 inf 200.0 1000.0 False False H3 Motif0394_p1-16H-GBL-16H-GABBL-15H_0194_0001_0001_0002_0001
inf inf False False 0.0 inf 200.0 1000.0 False False H3 Motif0310_HEEHE_2140_0001_0002
inf inf False False 0.0 inf 200.0 1000.0 False False H3 Motif0322_ems_3hM_1933_0001_0004
inf inf False False 0.0 inf 200.0 1000.0 False False H3 Motif0008_HHH_eva_0370_0001_0001
inf inf False False 0.0 inf 200.0 1000.0 False False H3 Motif0274_bcov_4helix_09971_0001
inf inf False False 0.0 inf 200.0 1000.0 False False H3 Motif0020_ems_3hM_2616_0001_0001
inf inf False False 0.0 inf 200.0 1000.0 False False H3 Motif0492_ems_3hM_1371_0001_0003
inf inf False False 0.0 inf 200.0 1000.0 False False H3 Motif0122_ems_3hM_3698_0001
inf inf False False 0.0 inf 200.0 1000.0 False False H3 Motif0516_ems_3hM_3273_0001_0001
inf inf False False 0.0 inf 200.0 1000.0 False False H3 Motif0491_HEEHE_2301_0001
inf inf False False 0.0 inf 200.0 1000.0 False False H3 Motif0057_bcov_4helix_08561_0001_0001
inf inf False False 0.0 inf 200.0 1000.0 False False H3 Motif0479_ems_3hC_1642_0001_0002
inf inf False False 0.0 inf 200.0 1000.0 False False H3 Motif0105_ems_3hC_786_0002_0001_0001
inf inf False False 0.0 inf 200.0 1000.0 False False H3 Motif0451_HEEHE_2910_0001
inf inf False False 0.0 inf 200.0 1000.0 False False H3 Motif0049_ems_3hM_465_0001_0002
inf inf False False 0.0 inf 200.0 1000.0 False False H3 Motif0268_bcov_4helix_12411_0001
inf inf False False 0.0 inf 200.0 1000.0 False False H3 Motif0195_ems_3hM_2769_0001_0001
inf inf False False 0.0 inf 200.0 1000.0 False False H3 Motif0057_ems_ferrM_5671_0001
inf inf False False 0.0 inf 200.0 1000.0 False False H3 Motif0105_ems_3hM_2382_0001_0001
inf inf False False 0.0 inf 200.0 1000.0 False False H3 Motif0330_ems_3hM_2333_0001_0003
inf inf False False 0.0 inf 200.0 1000.0 False False H3 Motif0040_ems_3hM_2978_0001_0001
inf inf False False 0.0 inf 200.0 1000.0 False False H3 Motif0135_ems_3hC_370_0001_0001_0001
inf inf False False 0.0 inf 200.0 1000.0 False False H3 Motif0085_ems_3hC_1310_0001_0001_0001
inf inf False False 0.0 inf 200.0 1000.0 False False H3 Motif0225_ems_3hM_3647_0001
inf inf False False 0.0 inf 200.0 1000.0 False False H3 Motif0105_ems_3hC_474_0002_0001_0002
inf inf False False 0.0 inf 200.0 1000.0 False False H3 Motif0154_ems_3hC_46_0001_0001
inf inf False False 0.0 inf 200.0 1000.0 False False H3 Motif0014_ems_3hM_45_0001_0002
inf inf False False 0.0 inf 200.0 1000.0 False False H3 Motif0235_ems_3hM_1207_0001
inf inf False False 0.0 inf 200.0 1000.0 False False H3 Motif0586_ems_3hM_2103_0001_0001
inf inf False False 0.0 inf 200.0 1000.0 False False H3 Motif0235_ems_3hM_1605_0001_0001
inf inf False False 0.0 inf 200.0 1000.0 False False H3 Motif0099_ems_3hC_836_0001_0002
inf inf False False 0.0 inf 200.0 1000.0 False False H3 Motif0125_ems_3hM_329_0001_0003
inf inf False False 0.0 inf 200.0 1000.0 False False H3 Motif0460_ems_3hM_2345_0001_0002
inf inf False False 0.0 inf 200.0 1000.0 False False H3 Motif0453_ems_3hM_2512_0001
inf inf False False 0.0 inf 200.0 1000.0 False False H3 Motif0114_ems_3hM_1606_0001_0003
inf inf False False 0.0 inf 200.0 1000.0 False False H3 Motif0126_ems_3hM_3233_0001_0001
inf inf False False 0.0 inf 200.0 1000.0 False False H3 Motif0393_ems_3hM_1260_0001
inf inf False False 0.0 inf 200.0 1000.0 False False H3 Motif0069_ems_4hM_4308_0001_0001_0002
inf inf False False 0.0 inf 200.0 1000.0 False False H3 Motif0020_ems_3hC_1017_0001_0001_0001
inf inf False False 0.0 inf 200.0 1000.0 False False H3 Motif0451_HHH_eva_0452_0001_0001
inf inf False False 0.0 inf 200.0 1000.0 False False H3 Motif0018_ems_3hM_2928_0001_0002
inf inf False False 0.0 inf 200.0 1000.0 False False H3 Motif0563_ems_3hM_540_0001
inf inf False False 0.0 inf 200.0 1000.0 False False H3 Motif0193_HEEHE_3188_0001
inf inf False False 0.0 inf 200.0 1000.0 False False H3 Motif0046_ems_3hM_2241_0001_0001
inf inf False False 0.0 inf 200.0 1000.0 False False H3 Motif0362_ems_3hM_2579_0001
inf inf False False 0.0 inf 200.0 1000.0 False False H3 Motif0212_ems_3hC_830_0002_0001_0004
inf inf False False 0.0 inf 200.0 1000.0 False False H3 Motif0225_ems_3hM_3603_0001_0003
inf inf False False 0.0 inf 200.0 1000.0 False False H3 Motif0578_ems_3hM_348_0001_0001
inf inf False False 0.0 inf 200.0 1000.0 False False H3 Motif0034_ems_3hC_1266_0001_0001_0003
inf inf False False 0.0 inf 200.0 1000.0 False False H3 Motif0099_ems_3hM_3254_0001_0001
inf inf False False 0.0 inf 200.0 1000.0 False False H3 Motif0323_HHH_eva_0055_0001_0002
inf inf False False 0.0 inf 200.0 1000.0 False False H3 Motif0349_ems_3hM_1437_0001_0002
inf inf False False 0.0 inf 200.0 1000.0 False False H3 Motif0154_ems_3hC_1266_0001_0002
inf inf False False 0.0 inf 200.0 1000.0 False False H3 Motif0295_ems_3hC_866_0002_0001
inf inf False False 0.0 inf 200.0 1000.0 False False H3 Motif0030_HHH_eva_0607_0001
inf inf False False 0.0 inf 200.0 1000.0 False False H3 Motif0323_ems_3hC_416_0001_0001
inf inf False False 0.0 inf 200.0 1000.0 False False H3 Motif0460_ems_3hM_3603_0001_0002
inf inf False False 0.0 inf 200.0 1000.0 False False H3 Motif0007_ems_3hM_1605_0001_0003
inf inf False False 0.0 inf 200.0 1000.0 False False H3 Motif0001_ems_3hM_1520_0001_0002
inf inf False False 0.0 inf 200.0 1000.0 False False H3 Motif0057_ems_3hM_2157_0001_0001
inf inf False False 0.0 inf 200.0 1000.0 False False H3 Motif0127_ems_3hM_1850_0001_0001
inf inf False False 0.0 inf 200.0 1000.0 False False H3 Motif0088_ems_3hM_1520_0001_0002
inf inf False False 0.0 inf 200.0 1000.0 False False H3 Motif0568_ems_3hM_2521_0001_0003
inf inf False False 0.0 inf 200.0 1000.0 False False H3 Motif0021_ems_3hC_398_0001_0002
inf inf False False 0.0 inf 200.0 1000.0 False False H3 Motif0352_ems_3hC_975_0001_0003
inf inf False False 0.0 inf 200.0 1000.0 False False H3 Motif0458_bcov_4helix_13913_0001_0003
inf inf False False 0.0 inf 200.0 1000.0 False False H3 Motif0003_HHH_eva_0101_0001_0001
inf inf False False 0.0 inf 200.0 1000.0 False False H3 Motif0494_HEEHE_2132_0001
inf inf False False 0.0 inf 200.0 1000.0 False False H3 Motif0331_ems_3hM_3092_0001_0004
inf inf False False 0.0 inf 200.0 1000.0 False False H3 Motif0174_ems_3hM_2333_0001_0002
inf inf False False 0.0 inf 200.0 1000.0 False False H3 Motif0036_HHH_eva_0351_0001_0001
inf inf False False 0.0 inf 200.0 1000.0 False False H3 Motif0325_ems_3hM_2861_0001_0003
inf inf False False 0.0 inf 200.0 1000.0 False False H3 Motif0017_bcov_4helix_00698_0001_0001
inf inf False False 0.0 inf 200.0 1000.0 False False H3 Motif0507_bcov_4helix_04751_0001
inf inf False False 0.0 inf 200.0 1000.0 False False H3 Motif0275_ems_3hM_338_0001_0002
inf inf False False 0.0 inf 200.0 1000.0 False False H3 Motif0034_ems_3hM_3098_0001_0001
inf inf False False 0.0 inf 200.0 1000.0 False False H3 Motif0353_ems_3hM_1409_0001
inf inf False False 0.0 inf 200.0 1000.0 False False H3 Motif0217_ems_3hM_225_0001_0001
inf inf False False 0.0 inf 200.0 1000.0 False False H3 Motif0542_ems_3hM_1169_0001_0001
inf inf False False 0.0 inf 200.0 1000.0 False False H3 Motif0134_ems_3hC_241_0001
inf inf False False 0.0 inf 200.0 1000.0 False False H3 Motif0492_ems_3hM_1611_0001_0001
inf inf False False 0.0 inf 200.0 1000.0 False False H3 Motif0456_ems_3hC_963_0002_0001_0003
inf inf False False 0.0 inf 200.0 1000.0 False False H3 Motif0185_ems_3hM_3240_0001_0001
inf inf False False 0.0 inf 200.0 1000.0 False False H3 Motif0382_ems_3hM_3153_0001
inf inf False False 0.0 inf 200.0 1000.0 False False H3 Motif0055_ems_3hC_348_0001_0001_0001
inf inf False False 0.0 inf 200.0 1000.0 False False H3 Motif0031_bcov_4helix_14169_0001_0001
inf inf False False 0.0 inf 200.0 1000.0 False False H3 Motif0114_bcov_4helix_04506_0002_0002
inf inf False False 0.0 inf 200.0 1000.0 False False H3 Motif0084_ems_3hM_341_0001_0004
inf inf False False 0.0 inf 200.0 1000.0 False False H3 Motif0140_ems_3hM_155_0001
inf inf False False 0.0 inf 200.0 1000.0 False False H3 Motif0396_ems_3hC_3_0001_0001_0001
inf inf False False 0.0 inf 200.0 1000.0 False False H3 Motif0575_bcov_4helix_00620_0001_0003
inf inf False False 0.0 inf 200.0 1000.0 False False H3 Motif0154_ems_3hM_1199_0002
inf inf False False 0.0 inf 200.0 1000.0 False False H3 Motif0326_ems_3hM_3687_0001_0003
inf inf False False 0.0 inf 200.0 1000.0 False False H3 Motif0107_ems_3hM_888_0001_0002
inf inf False False 0.0 inf 200.0 1000.0 False False H3 Motif0531_bcov_4helix_12917_0001
inf inf False False 0.0 inf 200.0 1000.0 False False H3 Motif0048_ems_3hM_3530_0001_0002
inf inf False False 0.0 inf 200.0 1000.0 False False H3 Motif0033_ems_3hC_1266_0001_0003_0001
inf inf False False 0.0 inf 200.0 1000.0 False False H3 Motif0084_ems_3hC_162_0002_0002
inf inf False False 0.0 inf 200.0 1000.0 False False H3 Motif0462_ems_3hC_1670_0002_0001_0001
inf inf False False 0.0 inf 200.0 1000.0 False False H3 Motif0541_ems_3hM_2849_0001
inf inf False False 0.0 inf 200.0 1000.0 False False H3 Motif0499_ems_3hC_614_0001_0001
inf inf False False 0.0 inf 200.0 1000.0 False False H3 Motif0014_ems_3hC_242_0001_0001
inf inf False False 0.0 inf 200.0 1000.0 False False H3 Motif0384_HHH_eva_0350_0001
inf inf False False 0.0 inf 200.0 1000.0 False False H3 Motif0572_ems_3hM_2133_0001_0001
inf inf False False 0.0 inf 200.0 1000.0 False False H3 Motif0006_ems_3hC_859_0001_0002_0002
inf inf False False 0.0 inf 200.0 1000.0 False False H3 Motif0517_ems_3hM_2742_0001
inf inf False False 0.0 inf 200.0 1000.0 False False H3 Motif0036_bcov_4helix_00711_0001_0001
inf inf False False 0.0 inf 200.0 1000.0 False False H3 Motif0132_ems_3hM_1722_0001_0003
inf inf False False 0.0 inf 200.0 1000.0 False False H3 Motif0068_ems_3hM_2052_0001_0003
inf inf False False 0.0 inf 200.0 1000.0 False False H3 Motif0181_bcov_4helix_14079_0001
inf inf False False 0.0 inf 200.0 1000.0 False False H3 Motif0028_ems_3hM_1508_0001_0001
inf inf False False 0.0 inf 200.0 1000.0 False False H3 Motif0387_ems_3hM_348_0001
inf inf False False 0.0 inf 200.0 1000.0 False False H3 Motif0313_ems_3hC_505_0001_0001_0002
inf inf False False 0.0 inf 200.0 1000.0 False False H3 Motif0045_ems_3hM_2708_0001_0001
inf inf False False 0.0 inf 200.0 1000.0 False False H3 Motif0558_ems_3hC_898_0001_0003_0001
inf inf False False 0.0 inf 200.0 1000.0 False False H3 Motif0381_HEEHE_1922_0001
inf inf False False 0.0 inf 200.0 1000.0 False False H3 Motif0085_ems_3hM_3244_0001_0002
inf inf False False 0.0 inf 200.0 1000.0 False False H3 Motif0170_ems_3hM_1581_0001_0001
inf inf False False 0.0 inf 200.0 1000.0 False False H3 Motif0235_ems_3hC_289_0002_0001_0001
inf inf False False 0.0 inf 200.0 1000.0 False False H3 Motif0275_ems_3hC_793_0001_0003_0002
inf inf False False 0.0 inf 200.0 1000.0 False False H3 Motif0331_ems_3hC_760_0002_0001_0001
inf inf False False 0.0 inf 200.0 1000.0 False False H3 Motif0132_ems_3hM_812_0001_0003
inf inf False False 0.0 inf 200.0 1000.0 False False H3 Motif0313_ems_3hC_243_0001_0001
inf inf False False 0.0 inf 200.0 1000.0 False False H3 Motif0460_ems_3hM_3241_0001_0001
inf inf False False 0.0 inf 200.0 1000.0 False False H3 Motif0553_ems_3hC_898_0002_0001_0003
inf inf False False 0.0 inf 200.0 1000.0 False False H3 Motif0339_ems_3hM_2218_0001_0001
inf inf False False 0.0 inf 200.0 1000.0 False False H3 Motif0323_ems_3hC_696_0001_0003
inf inf False False 0.0 inf 200.0 1000.0 False False H3 Motif0090_HEEHE_0106_0001_0002
inf inf False False 0.0 inf 200.0 1000.0 False False H3 Motif0439_ems_3hM_582_0001_0002
inf inf False False 0.0 inf 200.0 1000.0 False False H3 Motif0530_ems_3hM_2938_0001_0003
inf inf False False 0.0 inf 200.0 1000.0 False False H3 Motif0436_ems_3hM_1429_0001
inf inf False False 0.0 inf 200.0 1000.0 False False H3 Motif0589_ems_3hC_1249_0001_0001
inf inf False False 0.0 inf 200.0 1000.0 False False H3 Motif0030_HHH_eva_0150_0001_0004
inf inf False False 0.0 inf 200.0 1000.0 False False H3 Motif0458_bcov_4helix_00589_0001_0001
inf inf False False 0.0 inf 200.0 1000.0 False False H3 Motif0348_ems_3hC_185_0001_0001_0002
inf inf False False 0.0 inf 200.0 1000.0 False False H3 Motif0531_HHH_eva_0545_0001
inf inf False False 0.0 inf 200.0 1000.0 False False H3 Motif0382_ems_3hM_688_0001_0001
inf inf False False 0.0 inf 200.0 1000.0 False False H3 Motif0496_ems_3hM_255_0001_0001
inf inf False False 0.0 inf 200.0 1000.0 False False H3 Motif0007_p1-16H-GBL-16H-GABBL-15H_0194_0001_0001_0001_0001_0002
inf inf False False 0.0 inf 200.0 1000.0 False False H3 Motif0517_ems_3hM_257_0001
inf inf False False 0.0 inf 200.0 1000.0 False False H3 Motif0030_HHH_eva_0055_0001_0002
inf inf False False 0.0 inf 200.0 1000.0 False False H3 Motif0009_ems_3hM_1818_0001_0003
inf inf False False 0.0 inf 200.0 1000.0 False False H3 Motif0321_ems_3hM_1842_0001
inf inf False False 0.0 inf 200.0 1000.0 False False H3 Motif0534_bcov_4helix_10273_0001
inf inf False False 0.0 inf 200.0 1000.0 False False H3 Motif0124_bcov_4helix_08806_0001
inf inf False False 0.0 inf 200.0 1000.0 False False H3 Motif0031_ems_3hM_1213_0001_0002
inf inf False False 0.0 inf 200.0 1000.0 False False H3 Motif0107_ems_3hC_1735_0001_0001_0003
inf inf False False 0.0 inf 200.0 1000.0 False False H3 Motif0542_ems_3hC_701_0002_0001
inf inf False False 0.0 inf 200.0 1000.0 False False H3 Motif0027_ems_3hC_678_0001_0002
inf inf False False 0.0 inf 200.0 1000.0 False False H3 Motif0322_ems_3hM_3647_0001_0002
inf inf False False 0.0 inf 200.0 1000.0 False False H3 Motif0362_ems_3hC_738_0001_0001
inf inf False False 0.0 inf 200.0 1000.0 False False H3 Motif0057_HEEHE_1548_0001_0001
inf inf False False 0.0 inf 200.0 1000.0 False False H3 Motif0329_bcov_4helix_00815_0001
inf inf False False 0.0 inf 200.0 1000.0 False False H3 Motif0220_bcov_4helix_01934_0001
inf inf False False 0.0 inf 200.0 1000.0 False False H3 Motif0458_HHH_eva_0213_0001_0002
inf inf False False 0.0 inf 200.0 1000.0 False False H3 Motif0033_ems_3hM_1931_0001_0002
inf inf False False 0.0 inf 200.0 1000.0 False False H3 Motif0184_ems_3hC_854_0001_0001_0003
inf inf False False 0.0 inf 200.0 1000.0 False False H3 Motif0321_bcov_4helix_13856_0001
inf inf False False 0.0 inf 200.0 1000.0 False False H3 Motif0090_HHH_eva_0321_0001_0002
inf inf False False 0.0 inf 200.0 1000.0 False False H3 Motif0127_ems_3hM_1012_0001
inf inf False False 0.0 inf 200.0 1000.0 False False H3 Motif0457_HEEHE_2475_0001_0002
inf inf False False 0.0 inf 200.0 1000.0 False False H3 Motif0312_ems_3hM_708_0001_0003
inf inf False False 0.0 inf 200.0 1000.0 False False H3 Motif0049_ems_3hM_942_0001_0001
inf inf False False 0.0 inf 200.0 1000.0 False False H3 Motif0531_bcov_4helix_00589_0001_0002
inf inf False False 0.0 inf 200.0 1000.0 False False H3 Motif0060_bcov_4helix_14531_0001
inf inf False False 0.0 inf 200.0 1000.0 False False H3 Motif0311_ems_3hM_708_0001_0003
inf inf False False 0.0 inf 200.0 1000.0 False False H3 Motif0057_bcov_4helix_01176_0001_0001
inf inf False False 0.0 inf 200.0 1000.0 False False H3 Motif0042_ems_3hC_1465_0002_0001_0002
inf inf False False 0.0 inf 200.0 1000.0 False False H3 Motif0154_ems_3hM_1036_0001_0001
inf inf False False 0.0 inf 200.0 1000.0 False False H3 Motif0351_ems_3hC_1232_0001
7019.709722332768 inf False False 0.0 inf 200.0 1000.0 False False H3 Motif0030_ems_3hM_1825_0001_0002
inf inf False False 0.0 inf 200.0 1000.0 False False H3 Motif0007_ems_3hC_219_0002_0001_0002
inf inf False False 0.0 inf 200.0 1000.0 False False H3 Motif0130_ems_3hC_151_0001_0001_0003
inf inf False False 0.0 inf 200.0 1000.0 False False H3 Motif0312_HHH_eva_0364_0001_0001
inf inf False False 0.0 inf 200.0 1000.0 False False H3 Motif0038_HHH_eva_0396_0001
inf inf False False 0.0 inf 200.0 1000.0 False False H3 Motif0015_ems_3hC_963_0001_0002
inf inf False False 0.0 inf 200.0 1000.0 False False H3 Motif0215_ems_3hC_822_0001_0001
inf inf False False 0.0 inf 200.0 1000.0 False False H3 Motif0216_ems_3hC_1146_0001_0001
inf inf False False 0.0 inf 200.0 1000.0 False False H3 Motif0326_ems_3hM_338_0001_0003
inf inf False False 0.0 inf 200.0 1000.0 False False H3 Motif0545_ems_3hM_1529_0001_0001
inf inf False False 0.0 inf 200.0 1000.0 False False H3 Motif0028_ems_3hC_372_0001_0001_0003
inf inf False False 0.0 inf 200.0 1000.0 False False H3 Motif0115_ems_3hM_1452_0001_0001
inf inf False False 0.0 inf 200.0 1000.0 False False H3 Motif0578_ems_3hM_2640_0001
inf inf False False 0.0 inf 200.0 1000.0 False False H3 Motif0578_ems_3hM_847_0001_0004
inf inf False False 0.0 inf 200.0 1000.0 False False H3 Motif0481_ems_3hC_644_0001
inf inf False False 0.0 inf 200.0 1000.0 False False H3 Motif0457_ems_3hM_321_0001_0002
inf inf False False 0.0 inf 200.0 1000.0 False False H3 Motif0460_bcov_4helix_06881_0001
inf inf False False 0.0 inf 200.0 1000.0 False False H3 Motif0028_HHH_eva_0257_0001_0002
inf inf False False 0.0 inf 200.0 1000.0 False False H3 Motif0023_HEEHE_2951_0001
inf inf False False 0.0 inf 200.0 1000.0 False False H3 Motif0069_bcov_4helix_00839_0001
inf inf False False 0.0 inf 200.0 1000.0 False False H3 Motif0325_ems_3hM_708_0001_0004
inf inf False False 0.0 inf 200.0 1000.0 False False H3 Motif0129_ems_3hC_493_0001_0002
inf inf False False 0.0 inf 200.0 1000.0 False False H3 Motif0084_ems_3hM_1320_0001_0001
inf inf False False 0.0 inf 200.0 1000.0 False False H3 Motif0318_ems_3hC_571_0001_0001
inf inf False False 0.0 inf 200.0 1000.0 False False H3 Motif0530_ems_3hC_325_0002_0001_0001
inf inf False False 0.0 inf 200.0 1000.0 False False H3 Motif0363_ems_3hM_2751_0001
inf inf False False 0.0 inf 200.0 1000.0 False False H3 Motif0280_p1-14H-GBL-14H-GABBL-15H_0454_0001_0001_0002_0001
inf inf False False 0.0 inf 200.0 1000.0 False False H3 Motif0121_ems_3hC_151_0002_0001_0001
inf inf False False 0.0 inf 200.0 1000.0 False False H3 Motif0326_ems_3hM_843_0001_0001
inf inf False False 0.0 inf 200.0 1000.0 False False H3 Motif0312_HHH_eva_0213_0001_0001
inf inf False False 0.0 inf 200.0 1000.0 False False H3 Motif0553_HHH_eva_0065_0001
inf inf False False 0.0 inf 200.0 1000.0 False False H3 Motif0313_ems_3hM_2465_0001_0001
inf inf False False 0.0 inf 200.0 1000.0 False False H3 Motif0371_ems_3hM_1581_0001
inf inf False False 0.0 inf 200.0 1000.0 False False H3 Motif0441_ems_3hC_648_0001_0001
inf inf False False 0.0 inf 200.0 1000.0 False False H3 Motif0252_ems_3hM_1715_0001
inf inf False False 0.0 inf 200.0 1000.0 False False H3 Motif0352_HEEHE_2176_0001
inf inf False False 0.0 inf 200.0 1000.0 False False H3 Motif0456_ems_3hC_318_0001_0002
inf inf False False 0.0 inf 200.0 1000.0 False False H3 Motif0099_bcov_4helix_12485_0001
inf inf False False 0.0 inf 200.0 1000.0 False False H3 Motif0359_ems_3hM_1581_0001_0003
inf inf False False 0.0 inf 200.0 1000.0 False False H3 Motif0023_HEEHE_0610_0001
inf inf False False 0.0 inf 200.0 1000.0 False False H3 Motif0530_ems_3hM_73_0001_0002
inf inf False False 0.0 inf 200.0 1000.0 False False H3 Motif0256_ems_3hM_2382_0001
inf inf False False 0.0 inf 200.0 1000.0 False False H3 Motif0068_ems_3hM_2060_0001_0001
inf inf False False 0.0 inf 200.0 1000.0 False False H3 Motif0458_HEEHE_0936_0001
inf inf False False 0.0 inf 200.0 1000.0 False False H3 Motif0460_ems_3hM_3256_0001_0004
inf inf False False 0.0 inf 200.0 1000.0 False False H3 Motif0001_ems_3hM_1257_0001
inf inf False False 0.0 inf 200.0 1000.0 False False H3 Motif0120_ems_3hC_1468_0001_0001
inf inf False False 0.0 inf 200.0 1000.0 False False H3 Motif0140_HHH_eva_0137_0001_0003
inf inf False False 0.0 inf 200.0 1000.0 False False H3 Motif0235_ems_3hM_1452_0001_0003
inf inf False False 0.0 inf 200.0 1000.0 False False H3 Motif0003_HHH_eva_0758_0001
inf inf False False 0.0 inf 200.0 1000.0 False False H3 Motif0019_ems_3hC_974_0001
inf inf False False 0.0 inf 200.0 1000.0 False False H3 Motif0441_bcov_4helix_08015_0001_0001
inf inf False False 0.0 inf 200.0 1000.0 False False H3 Motif0085_ems_3hM_2596_0001_0002
inf inf False False 0.0 inf 200.0 1000.0 False False H3 Motif0349_ems_3hM_1426_0001_0001
inf inf False False 0.0 inf 200.0 1000.0 False False H3 Motif0114_ems_3hM_2254_0001
inf inf False False 0.0 inf 200.0 1000.0 False False H3 Motif0532_ems_3hM_2462_0001_0002
inf inf False False 0.0 inf 200.0 1000.0 False False H3 Motif0023_ems_3hM_1200_0001_0003
inf inf False False 0.0 inf 200.0 1000.0 False False H3 Motif0175_ems_3hC_432_0001_0003
inf inf False False 0.0 inf 200.0 1000.0 False False H3 Motif0212_bcov_4helix_10585_0001
inf inf False False 0.0 inf 200.0 1000.0 False False H3 Motif0211_ems_3hM_1320_0001_0001
inf inf False False 0.0 inf 200.0 1000.0 False False H3 Motif0104_ems_3hC_496_0001_0002
inf inf False False 0.0 inf 200.0 1000.0 False False H3 Motif0075_ems_3hM_549_0001_0001
inf inf False False 0.0 inf 200.0 1000.0 False False H3 Motif0335_ems_3hM_2382_0001
inf inf False False 0.0 inf 200.0 1000.0 False False H3 Motif0316_ems_3hM_1508_0001_0002
inf inf False False 0.0 inf 200.0 1000.0 False False H3 Motif0340_ems_3hC_625_0001_0004_0002
inf inf False False 0.0 inf 200.0 1000.0 False False H3 Motif0028_ems_3hM_3512_0001_0001
inf inf False False 0.0 inf 200.0 1000.0 False False H3 Motif0509_ems_3hM_1913_0001
inf inf False False 0.0 inf 200.0 1000.0 False False H3 Motif0031_bcov_4helix_04912_0001_0002
inf inf False False 0.0 inf 200.0 1000.0 False False H3 Motif0349_HHH_eva_0024_0001
inf inf False False 0.0 inf 200.0 1000.0 False False H3 Motif0028_HHH_eva_0385_0001_0002
inf inf False False 0.0 inf 200.0 1000.0 False False H3 Motif0184_HHH_eva_0218_0001_0002
inf inf False False 0.0 inf 200.0 1000.0 False False H3 Motif0543_ems_3hC_644_0001_0001
inf inf False False 0.0 inf 200.0 1000.0 False False H3 Motif0586_bcov_4helix_01937_0001
inf inf False False 0.0 inf 200.0 1000.0 False False H3 Motif0275_ems_3hM_411_0001_0001
inf inf False False 0.0 inf 200.0 1000.0 False False H3 Motif0573_HHH_eva_0741_0001
inf inf False False 0.0 inf 200.0 1000.0 False False H3 Motif0069_ems_3hM_3427_0001_0002
inf inf False False 0.0 inf 200.0 1000.0 False False H3 Motif0200_ems_3hM_3065_0001_0001
inf inf False False 0.0 inf 200.0 1000.0 False False H3 Motif0077_HHH_eva_0081_0002
inf inf False False 0.0 inf 200.0 1000.0 False False H3 Motif0551_ems_3hM_1452_0001
inf inf False False 0.0 inf 200.0 1000.0 False False H3 Motif0400_ems_3hM_1437_0001
inf inf False False 0.0 inf 200.0 1000.0 False False H3 Motif0311_ems_3hC_496_0001_0001
inf inf False False 0.0 inf 200.0 1000.0 False False H3 Motif0568_ems_3hC_1480_0001_0003
inf inf False False 0.0 inf 200.0 1000.0 False False H3 Motif0122_ems_3hM_3427_0001_0005
inf inf False False 0.0 inf 200.0 1000.0 False False H3 Motif0440_bcov_4helix_11191_0001
inf inf False False 0.0 inf 200.0 1000.0 False False H3 Motif0507_bcov_4helix_12056_0001
inf inf False False 0.0 inf 200.0 1000.0 False False H3 Motif0316_ems_3hM_2402_0001_0003
inf inf False False 0.0 inf 200.0 1000.0 False False H3 Motif0531_bcov_4helix_10614_0001_0002
inf inf False False 0.0 inf 200.0 1000.0 False False H3 Motif0046_ems_3hM_227_0001_0001
inf inf False False 0.0 inf 200.0 1000.0 False False H3 Motif0090_HHH_eva_0246_0001_0001
inf inf False False 0.0 inf 200.0 1000.0 False False H3 Motif0155_ems_3hC_821_0001_0001
inf inf False False 0.0 inf 200.0 1000.0 False False H3 Motif0349_bcov_4helix_02509_0001_0001
inf inf False False 0.0 inf 200.0 1000.0 False False H3 Motif0115_bcov_4helix_12820_0001
inf inf False False 0.0 inf 200.0 1000.0 False False H3 Motif0213_ems_3hM_2108_0001_0001
inf inf False False 0.0 inf 200.0 1000.0 False False H3 Motif0220_ems_3hC_177_0001
inf inf False False 0.0 inf 200.0 1000.0 False False H3 Motif0040_ems_3hM_1358_0001_0003
inf inf False False 0.0 inf 200.0 1000.0 False False H3 Motif0585_bcov_4helix_03558_0001
inf inf False False 0.0 inf 200.0 1000.0 False False H3 Motif0018_HEEHE_0106_0002
inf inf False False 0.0 inf 200.0 1000.0 False False H3 Motif0220_ems_3hC_1630_0001_0002
inf inf False False 0.0 inf 200.0 1000.0 False False H3 Motif0107_ems_3hM_2546_0001_0002
inf inf False False 0.0 inf 200.0 1000.0 False False H3 Motif0383_ems_3hM_888_0001_0002
inf inf False False 0.0 inf 200.0 1000.0 False False H3 Motif0071_ems_3hC_1315_0002_0001_0002
inf inf False False 0.0 inf 200.0 1000.0 False False H3 Motif0057_bcov_4helix_12314_0001_0003
inf inf False False 0.0 inf 200.0 1000.0 False False H3 Motif0493_bcov_4helix_09591_0001
inf inf False False 0.0 inf 200.0 1000.0 False False H3 Motif0101_ems_3hC_79_0001_0003
inf inf False False 0.0 inf 200.0 1000.0 False False H3 Motif0572_bcov_4helix_06607_0001
inf inf False False 0.0 inf 200.0 1000.0 False False H3 Motif0143_ems_3hM_897_0001
inf inf False False 0.0 inf 200.0 1000.0 False False H3 Motif0457_HEEHE_1483_0001_0002
inf inf False False 0.0 inf 200.0 1000.0 False False H3 Motif0195_HEEHE_3016_0001_0002
inf inf False False 0.0 inf 200.0 1000.0 False False H3 Motif0085_bcov_4helix_13731_0001_0001
inf inf False False 0.0 inf 200.0 1000.0 False False H3 Motif0218_bcov_4helix_11986_0001
inf inf False False 0.0 inf 200.0 1000.0 False False H3 Motif0355_bcov_4helix_00691_0001
inf inf False False 0.0 inf 200.0 1000.0 False False H3 Motif0534_ems_3hC_923_0001_0002
inf inf False False 0.0 inf 200.0 1000.0 False False H3 Motif0045_ems_3hM_1452_0001_0005
inf inf False False 0.0 inf 200.0 1000.0 False False H3 Motif0263_bcov_4helix_04780_0001
inf inf False False 0.0 inf 200.0 1000.0 False False H3 Motif0035_bcov_4helix_11085_0001
inf inf False False 0.0 inf 200.0 1000.0 False False H3 Motif0550_bcov_4helix_06562_0001_0001
inf inf False False 0.0 inf 200.0 1000.0 False False H3 Motif0032_HEEHE_0174_0001
inf inf False False 0.0 inf 200.0 1000.0 False False H3 Motif0090_ems_3hM_2446_0001_0003
inf inf False False 0.0 inf 200.0 1000.0 False False H3 Motif0142_ems_3hC_1553_0001_0002
inf inf False False 0.0 inf 200.0 1000.0 False False H3 Motif0028_ems_3hC_162_0001_0005
inf inf False False 0.0 inf 200.0 1000.0 False False H3 Motif0039_ems_3hM_2546_0001
inf inf False False 0.0 inf 200.0 1000.0 False False H3 Motif0460_ems_3hC_153_0001_0001_0002
inf inf False False 0.0 inf 200.0 1000.0 False False H3 Motif0563_ems_3hM_784_0001_0002
inf inf False False 0.0 inf 200.0 1000.0 False False H3 Motif0032_bcov_4helix_09984_0001
inf inf False False 0.0 inf 200.0 1000.0 False False H3 Motif0105_ems_3hM_201_0001_0002
inf inf False False 0.0 inf 200.0 1000.0 False False H3 Motif0349_HHH_eva_0080_0001
inf inf False False 0.0 inf 200.0 1000.0 False False H3 Motif0531_HHH_eva_0772_0001_0003
inf inf False False 0.0 inf 200.0 1000.0 False False H3 Motif0110_ems_3hC_487_0001_0001
inf inf False False 0.0 inf 200.0 1000.0 False False H3 Motif0578_ems_3hM_1325_0001_0002
inf inf False False 0.0 inf 200.0 1000.0 False False H3 Motif0348_ems_3hC_444_0001
inf inf False False 0.0 inf 200.0 1000.0 False False H3 Motif0071_bcov_4helix_01406_0001
inf inf False False 0.0 inf 200.0 1000.0 False False H3 Motif0280_HHH_eva_0385_0001_0001
inf inf False False 0.0 inf 200.0 1000.0 False False H3 Motif0326_bcov_4helix_08260_0001
inf inf False False 0.0 inf 200.0 1000.0 False False H3 Motif0456_ems_3hC_798_0001_0001_0001
inf inf False False 0.0 inf 200.0 1000.0 False False H3 Motif0261_HEEHE_3115_0001
inf inf False False 0.0 inf 200.0 1000.0 False False H3 Motif0339_ems_3hM_366_0001_0002
inf inf False False 0.0 inf 200.0 1000.0 False False H3 Motif0037_ems_3hC_1093_0001_0001_0002
inf inf False False 0.0 inf 200.0 1000.0 False False H3 Motif0352_ems_3hC_453_0002_0001_0003
inf inf False False 0.0 inf 200.0 1000.0 False False H3 Motif0462_bcov_4helix_03685_0001_0001
inf inf False False 0.0 inf 200.0 1000.0 False False H3 Motif0331_ems_3hM_2136_0001_0003
inf inf False False 0.0 inf 200.0 1000.0 False False H3 Motif0326_HHH_eva_0246_0001_0003
inf inf False False 0.0 inf 200.0 1000.0 False False H3 Motif0023_bcov_4helix_04900_0001
inf inf False False 0.0 inf 200.0 1000.0 False False H3 Motif0325_ems_3hM_138_0001_0001
inf inf False False 0.0 inf 200.0 1000.0 False False H3 Motif0335_ems_3hM_289_0001_0003
inf inf False False 0.0 inf 200.0 1000.0 False False H3 Motif0024_ems_3hC_162_0001
inf inf False False 0.0 inf 200.0 1000.0 False False H3 Motif0023_ems_3hC_963_0001_0004
inf inf False False 0.0 inf 200.0 1000.0 False False H3 Motif0260_ems_3hC_1093_0001_0001
inf inf False False 0.0 inf 200.0 1000.0 False False H3 Motif0009_HEEHE_1353_0001
inf inf False False 0.0 inf 200.0 1000.0 False False H3 Motif0323_ems_3hM_2229_0001
inf inf False False 0.0 inf 200.0 1000.0 False False H3 Motif0311_ems_3hM_1034_0001_0005
inf inf False False 0.0 inf 200.0 1000.0 False False H3 Motif0125_ems_3hM_1613_0001_0002
inf inf False False 0.0 inf 200.0 1000.0 False False H3 Motif0093_bcov_4helix_00001_0002
inf inf False False 0.0 inf 200.0 1000.0 False False H3 Motif0308_bcov_4helix_10849_0001
inf inf False False 0.0 inf 200.0 1000.0 False False H3 Motif0099_bcov_4helix_13708_0001_0001
inf inf False False 0.0 inf 200.0 1000.0 False False H3 Motif0525_ems_3hM_1289_0001
inf inf False False 0.0 inf 200.0 1000.0 False False H3 Motif0311_ems_3hM_2058_0001_0001
inf inf False False 0.0 inf 200.0 1000.0 False False H3 Motif0161_ems_3hC_1146_0002
inf inf False False 0.0 inf 200.0 1000.0 False False H3 Motif0001_bcov_4helix_07278_0001
inf inf False False 0.0 inf 200.0 1000.0 False False H3 Motif0028_HEEHE_1548_0001_0001
inf inf False False 0.0 inf 200.0 1000.0 False False H3 Motif0076_ems_3hM_2616_0001
inf inf False False 0.0 inf 200.0 1000.0 False False H3 Motif0380_bcov_4helix_14397_0001
inf inf False False 0.0 inf 200.0 1000.0 False False H3 Motif0048_ems_3hC_830_0002_0001_0002
inf inf False False 0.0 inf 200.0 1000.0 False False H3 Motif0551_ems_3hC_617_0001_0003_0002
inf inf False False 0.0 inf 200.0 1000.0 False False H3 Motif0312_ems_3hM_752_0001_0002
inf inf False False 0.0 inf 200.0 1000.0 False False H3 Motif0136_ems_3hM_781_0002_0002
inf inf False False 0.0 inf 200.0 1000.0 False False H3 Motif0071_ems_3hM_2313_0001_0002
inf inf False False 0.0 inf 200.0 1000.0 False False H3 Motif0252_ems_3hM_2587_0001
inf inf False False 0.0 inf 200.0 1000.0 False False H3 Motif0237_ems_3hM_2590_0001_0002
inf inf False False 0.0 inf 200.0 1000.0 False False H3 Motif0036_ems_3hM_562_0001_0002
inf inf False False 0.0 inf 200.0 1000.0 False False H3 Motif0216_ems_3hM_567_0001_0002
inf inf False False 0.0 inf 200.0 1000.0 False False H3 Motif0001_bcov_4helix_02833_0001
inf inf False False 0.0 inf 200.0 1000.0 False False H3 Motif0210_HEEHE_1483_0001
inf inf False False 0.0 inf 200.0 1000.0 False False H3 Motif0037_ems_3hC_1327_0001_0001_0001
inf inf False False 0.0 inf 200.0 1000.0 False False H3 Motif0586_p1-15H-GBL-16H-GABBL-16H_0175_0001_0001_0001_0001
inf inf False False 0.0 inf 200.0 1000.0 False False H3 Motif0001_bcov_4helix_06794_0001
inf inf False False 0.0 inf 200.0 1000.0 False False H3 Motif0355_ems_3hM_2099_0001_0002
inf inf False False 0.0 inf 200.0 1000.0 False False H3 Motif0033_bcov_4helix_14354_0001_0002
inf inf False False 0.0 inf 200.0 1000.0 False False H3 Motif0328_HEEHE_0936_0001
inf inf False False 0.0 inf 200.0 1000.0 False False H3 Motif0044_HHH_eva_0068_0001_0001
inf inf False False 0.0 inf 200.0 1000.0 False False H3 Motif0041_ems_3hC_335_0001
inf inf False False 0.0 inf 200.0 1000.0 False False H3 Motif0516_HHH_eva_0385_0002
inf inf False False 0.0 inf 200.0 1000.0 False False H3 Motif0355_ems_3hM_3026_0001_0001
inf inf False False 0.0 inf 200.0 1000.0 False False H3 Motif0321_ems_3hM_1581_0001_0004
inf inf False False 0.0 inf 200.0 1000.0 False False H3 Motif0104_ems_3hM_3123_0001_0002
inf inf False False 0.0 inf 200.0 1000.0 False False H3 Motif0184_HHH_eva_0289_0001_0001
inf inf False False 0.0 inf 200.0 1000.0 False False H3 Motif0460_ems_3hC_1300_0001_0001_0001
inf inf False False 0.0 inf 200.0 1000.0 False False H3 Motif0323_ems_3hM_2471_0001_0001
inf inf False False 0.0 inf 200.0 1000.0 False False H3 Motif0462_ems_3hM_94_0001_0001
inf inf False False 0.0 inf 200.0 1000.0 False False H3 Motif0293_ems_3hM_412_0001_0002
inf inf False False 0.0 inf 200.0 1000.0 False False H3 Motif0578_ems_3hC_325_0002_0001_0002
inf inf False False 0.0 inf 200.0 1000.0 False False H3 Motif0129_ems_3hM_708_0001_0003
inf inf False False 0.0 inf 200.0 1000.0 False False H3 Motif0106_bcov_4helix_03508_0001
inf inf False False 0.0 inf 200.0 1000.0 False False H3 Motif0360_ems_3hM_1260_0001_0002
inf inf False False 0.0 inf 200.0 1000.0 False False H3 Motif0215_HHH_eva_0368_0001_0001
inf inf False False 0.0 inf 200.0 1000.0 False False H3 Motif0126_ems_3hC_1010_0001_0004
inf inf False False 0.0 inf 200.0 1000.0 False False H3 Motif0308_p1-14H-GBL-14H-GBL-16H_0618_0001_0001_0001_0001
inf inf False False 0.0 inf 200.0 1000.0 False False H3 Motif0040_ems_3hC_811_0001
inf inf False False 0.0 inf 200.0 1000.0 False False H3 Motif0069_HEEHE_2057_0002
inf inf False False 0.0 inf 200.0 1000.0 False False H3 Motif0033_ems_3hC_645_0001_0002
inf inf False False 0.0 inf 200.0 1000.0 False False H3 Motif0170_bcov_4helix_14342_0001_0002
inf inf False False 0.0 inf 200.0 1000.0 False False H3 Motif0280_ems_3hM_3603_0001_0001
inf inf False False 0.0 inf 200.0 1000.0 False False H3 Motif0078_HEEHE_0919_0001
inf inf False False 0.0 inf 200.0 1000.0 False False H3 Motif0349_p1-14H-GBL-14H-GABBL-16H_0215_0001_0001_0002_0001
inf inf False False 0.0 inf 200.0 1000.0 False False H3 Motif0259_bcov_4helix_07455_0001_0002
inf inf False False 0.0 inf 200.0 1000.0 False False H3 Motif0006_ems_3hM_1411_0001
inf inf False False 0.0 inf 200.0 1000.0 False False H3 Motif0105_HHH_eva_0243_0001
inf inf False False 0.0 inf 200.0 1000.0 False False H3 Motif0575_bcov_4helix_08512_0001_0002
inf inf False False 0.0 inf 200.0 1000.0 False False H3 Motif0023_bcov_4helix_02515_0001_0002
inf inf False False 0.0 inf 200.0 1000.0 False False H3 Motif0338_ems_3hM_2424_0001
inf inf False False 0.0 inf 200.0 1000.0 False False H3 Motif0531_ems_3hM_843_0001_0002
inf inf False False 0.0 inf 200.0 1000.0 False False H3 Motif0193_HHH_eva_0077_0001_0001
inf inf False False 0.0 inf 200.0 1000.0 False False H3 Motif0358_HHH_eva_0319_0001_0001
inf inf False False 0.0 inf 200.0 1000.0 False False H3 Motif0464_ems_3hM_2987_0001_0004
inf inf False False 0.0 inf 200.0 1000.0 False False H3 Motif0174_ems_3hM_812_0001
inf inf False False 0.0 inf 200.0 1000.0 False False H3 Motif0117_HEEHE_1691_0001_0002
inf inf False False 0.0 inf 200.0 1000.0 False False H3 Motif0220_ems_3hM_781_0001_0002
inf inf False False 0.0 inf 200.0 1000.0 False False H3 Motif0550_ems_3hC_571_0001_0001
inf inf False False 0.0 inf 200.0 1000.0 False False H3 Motif0294_bcov_4helix_04919_0001
inf inf False False 0.0 inf 200.0 1000.0 False False H3 Motif0202_ems_3hM_3328_0001_0002
inf inf False False 0.0 inf 200.0 1000.0 False False H3 Motif0212_ems_3hC_1225_0001_0005_0002
inf inf False False 0.0 inf 200.0 1000.0 False False H3 Motif0016_ems_3hM_1590_0001_0002
inf inf False False 0.0 inf 200.0 1000.0 False False H3 Motif0085_HHH_eva_0068_0001_0003
inf inf False False 0.0 inf 200.0 1000.0 False False H3 Motif0026_ems_3hM_1325_0001_0002
inf inf False False 0.0 inf 200.0 1000.0 False False H3 Motif0038_bcov_4helix_14480_0003
inf inf False False 0.0 inf 200.0 1000.0 False False H3 Motif0339_HEEHE_0139_0001_0001
inf inf False False 0.0 inf 200.0 1000.0 False False H3 Motif0208_bcov_4helix_14246_0001
inf inf False False 0.0 inf 200.0 1000.0 False False H3 Motif0493_bcov_4helix_01930_0001_0001
inf inf False False 0.0 inf 200.0 1000.0 False False H3 Motif0217_bcov_4helix_00739_0001
inf inf False False 0.0 inf 200.0 1000.0 False False H3 Motif0383_ems_3hC_487_0001_0004_0001
inf inf False False 0.0 inf 200.0 1000.0 False False H3 Motif0009_ems_3hC_760_0002_0001_0003
inf inf False False 0.0 inf 200.0 1000.0 False False H3 Motif0093_ems_3hC_398_0001_0001
inf inf False False 0.0 inf 200.0 1000.0 False False H3 Motif0077_ems_3hC_20_0002_0001_0002
inf inf False False 0.0 inf 200.0 1000.0 False False H3 Motif0396_ems_3hM_3104_0001_0003
inf inf False False 0.0 inf 200.0 1000.0 False False H3 Motif0352_ems_3hC_963_0001_0003
inf inf False False 0.0 inf 200.0 1000.0 False False H3 Motif0001_ems_3hM_1036_0001_0001
inf inf False False 0.0 inf 200.0 1000.0 False False H3 Motif0191_ems_3hC_281_0002_0001_0001
inf inf False False 0.0 inf 200.0 1000.0 False False H3 Motif0114_HHH_eva_0243_0001_0002
inf inf False False 0.0 inf 200.0 1000.0 False False H3 Motif0456_ems_3hM_540_0001_0003
inf inf False False 0.0 inf 200.0 1000.0 False False H3 Motif0578_bcov_4helix_00777_0001
inf inf False False 0.0 inf 200.0 1000.0 False False H3 Motif0060_bcov_4helix_03539_0001
inf inf False False 0.0 inf 200.0 1000.0 False False H3 Motif0126_ems_3hC_1468_0001_0001_0003
inf inf False False 0.0 inf 200.0 1000.0 False False H3 Motif0009_ems_3hM_2551_0001_0002
inf inf False False 0.0 inf 200.0 1000.0 False False H3 Motif0037_ems_4hM_3172_0002
inf inf False False 0.0 inf 200.0 1000.0 False False H3 Motif0174_ems_3hC_153_0001_0001_0002
inf inf False False 0.0 inf 200.0 1000.0 False False H3 Motif0008_ems_3hM_649_0001_0002
inf inf False False 0.0 inf 200.0 1000.0 False False H3 Motif0501_ems_3hC_414_0001_0004_0002
inf inf False False 0.0 inf 200.0 1000.0 False False H3 Motif0135_HHH_eva_0321_0001_0001
inf inf False False 0.0 inf 200.0 1000.0 False False H3 Motif0023_bcov_4helix_13100_0002_0001
inf inf False False 0.0 inf 200.0 1000.0 False False H3 Motif0033_ems_3hM_1540_0001_0002
inf inf False False 0.0 inf 200.0 1000.0 False False H3 Motif0292_HHH_eva_0324_0001
inf inf False False 0.0 inf 200.0 1000.0 False False H3 Motif0005_HEEHE_0782_0001_0002
inf inf False False 0.0 inf 200.0 1000.0 False False H3 Motif0060_ems_3hC_797_0001_0004_0003
inf inf False False 0.0 inf 200.0 1000.0 False False H3 Motif0076_ems_3hM_2541_0001_0003
inf inf False False 0.0 inf 200.0 1000.0 False False H3 Motif0193_HEEHE_2444_0002_0001
inf inf False False 0.0 inf 200.0 1000.0 False False H3 Motif0462_ems_3hM_708_0001_0001
inf inf False False 0.0 inf 200.0 1000.0 False False H3 Motif0320_ems_3hM_341_0001_0001
inf inf False False 0.0 inf 200.0 1000.0 False False H3 Motif0195_ems_3hM_708_0001_0002
inf inf False False 0.0 inf 200.0 1000.0 False False H3 Motif0057_bcov_4helix_13255_0001_0002
inf inf False False 0.0 inf 200.0 1000.0 False False H3 Motif0085_bcov_4helix_03931_0001_0001
inf inf False False 0.0 inf 200.0 1000.0 False False H3 Motif0453_ems_3hM_3051_0001_0002
inf inf False False 0.0 inf 200.0 1000.0 False False H3 Motif0542_HHH_eva_0127_0001_0002
inf inf False False 0.0 inf 200.0 1000.0 False False H3 Motif0126_ems_3hM_1830_0001_0002
inf inf False False 0.0 inf 200.0 1000.0 False False H3 Motif0342_bcov_4helix_03445_0001
inf inf False False 0.0 inf 200.0 1000.0 False False H3 Motif0366_ems_3hC_859_0001_0002
inf inf False False 0.0 inf 200.0 1000.0 False False H3 Motif0544_ems_3hC_821_0001
inf inf False False 0.0 inf 200.0 1000.0 False False H3 Motif0396_ems_3hC_242_0001_0004_0003
inf inf False False 0.0 inf 200.0 1000.0 False False H3 Motif0020_HHH_eva_0065_0001_0002
inf inf False False 0.0 inf 200.0 1000.0 False False H3 Motif0104_ems_3hM_3344_0001
inf inf False False 0.0 inf 200.0 1000.0 False False H3 Motif0174_ems_3hC_963_0002_0001_0001
inf inf False False 0.0 inf 200.0 1000.0 False False H3 Motif0339_ems_3hM_1181_0001_0001
inf inf False False 0.0 inf 200.0 1000.0 False False H3 Motif0114_bcov_4helix_07535_0001
inf inf False False 0.0 inf 200.0 1000.0 False False H3 Motif0099_bcov_4helix_07000_0001
inf inf False False 0.0 inf 200.0 1000.0 False False H3 Motif0124_ems_3hM_94_0001
inf inf False False 0.0 inf 200.0 1000.0 False False H3 Motif0129_ems_3hM_514_0001_0002
inf inf False False 0.0 inf 200.0 1000.0 False False H3 Motif0007_ems_3hM_2313_0001_0001
inf inf False False 0.0 inf 200.0 1000.0 False False H3 Motif0383_bcov_4helix_14409_0001_0002
inf inf False False 0.0 inf 200.0 1000.0 False False H3 Motif0216_ems_3hC_1570_0002_0001
inf inf False False 0.0 inf 200.0 1000.0 False False H3 Motif0311_ems_3hM_910_0001_0001
inf inf False False 0.0 inf 200.0 1000.0 False False H3 Motif0349_bcov_4helix_11161_0001_0002
inf inf False False 0.0 inf 200.0 1000.0 False False H3 Motif0085_p1-15H-GBL-16H-GABBL-16H_0398_0001_0001_0002_0001
inf inf False False 0.0 inf 200.0 1000.0 False False H3 Motif0350_ems_3hC_1588_0001_0001
inf inf False False 0.0 inf 200.0 1000.0 False False H3 Motif0107_ems_3hC_499_0002_0001_0002
inf inf False False 0.0 inf 200.0 1000.0 False False H3 Motif0023_ems_3hC_721_0002_0001_0002
inf inf False False 0.0 inf 200.0 1000.0 False False H3 Motif0110_ems_3hM_452_0001_0003
inf inf False False 0.0 inf 200.0 1000.0 False False H3 Motif0578_ems_3hC_738_0001_0003_0002
inf inf False False 0.0 inf 200.0 1000.0 False False H3 Motif0352_bcov_4helix_10055_0001
inf inf False False 0.0 inf 200.0 1000.0 False False H3 Motif0095_ems_3hC_709_0002_0001_0002
inf inf False False 0.0 inf 200.0 1000.0 False False H3 Motif0201_ems_3hC_535_0001_0001
inf inf False False 0.0 inf 200.0 1000.0 False False H3 Motif0330_HHH_eva_0351_0001
inf inf False False 0.0 inf 200.0 1000.0 False False H3 Motif0311_ems_3hC_1232_0001_0003_0002
inf inf False False 0.0 inf 200.0 1000.0 False False H3 Motif0006_ems_3hM_2684_0001_0002
inf inf False False 0.0 inf 200.0 1000.0 False False H3 Motif0193_bcov_4helix_11691_0001_0002
inf inf False False 0.0 inf 200.0 1000.0 False False H3 Motif0381_ems_3hM_1612_0001_0001
inf inf False False 0.0 inf 200.0 1000.0 False False H3 Motif0370_bcov_4helix_14150_0001
inf inf False False 0.0 inf 200.0 1000.0 False False H3 Motif0295_ems_3hC_1397_0001_0003_0002
inf inf False False 0.0 inf 200.0 1000.0 False False H3 Motif0235_ems_3hM_850_0001_0003
inf inf False False 0.0 inf 200.0 1000.0 False False H3 Motif0099_bcov_4helix_01991_0001_0001
inf inf False False 0.0 inf 200.0 1000.0 False False H3 Motif0128_ems_3hC_1315_0002_0001
inf inf False False 0.0 inf 200.0 1000.0 False False H3 Motif0542_HHH_eva_0013_0001
inf inf False False 0.0 inf 200.0 1000.0 False False H3 Motif0541_HHH_eva_0318_0001_0001
inf inf False False 0.0 inf 200.0 1000.0 False False H3 Motif0107_ems_3hC_438_0002_0001_0001
inf inf False False 0.0 inf 200.0 1000.0 False False H3 Motif0458_ems_3hC_338_0001_0001_0003
inf inf False False 0.0 inf 200.0 1000.0 False False H3 Motif0328_HHH_eva_0351_0001_0002
inf inf False False 0.0 inf 200.0 1000.0 False False H3 Motif0584_HEEHE_0564_0001
inf inf False False 0.0 inf 200.0 1000.0 False False H3 Motif0172_ems_3hC_965_0001_0002
inf inf False False 0.0 inf 200.0 1000.0 False False H3 Motif0131_ems_3hM_3332_0001_0001
inf inf False False 0.0 inf 200.0 1000.0 False False H3 Motif0023_HHH_eva_0274_0001_0001
inf inf False False 0.0 inf 200.0 1000.0 False False H3 Motif0551_ems_3hC_898_0001_0001_0002
inf inf False False 0.0 inf 200.0 1000.0 False False H3 Motif0058_ems_3hM_1358_0001_0004
inf inf False False 0.0 inf 200.0 1000.0 False False H3 Motif0483_ems_3hM_1732_0001
inf inf False False 0.0 inf 200.0 1000.0 False False H3 Motif0030_ems_3hM_1609_0001_0001
inf inf False False 0.0 inf 200.0 1000.0 False False H3 Motif0259_p1-15H-GABBL-15H-GBBL-16H_0939_0001_0001_0002_0001
inf inf False False 0.0 inf 200.0 1000.0 False False H3 Motif0366_HEEHE_0749_0001_0002
inf inf False False 0.0 inf 200.0 1000.0 False False H3 Motif0458_ems_3hM_2679_0001_0001
inf inf False False 0.0 inf 200.0 1000.0 False False H3 Motif0313_ems_3hM_2359_0001_0002
inf inf False False 0.0 inf 200.0 1000.0 False False H3 Motif0008_ems_3hC_453_0002_0001_0004
inf inf False False 0.0 inf 200.0 1000.0 False False H3 Motif0130_ems_3hM_1452_0001_0003
inf inf False False 0.0 inf 200.0 1000.0 False False H3 Motif0305_bcov_4helix_01015_0001
inf inf False False 0.0 inf 200.0 1000.0 False False H3 Motif0532_ems_3hM_2090_0001_0002
inf inf False False 0.0 inf 200.0 1000.0 False False H3 Motif0045_ems_3hC_645_0001_0001_0006
inf inf False False 0.0 inf 200.0 1000.0 False False H3 Motif0008_HHH_eva_0741_0001_0002
inf inf False False 0.0 inf 200.0 1000.0 False False H3 Motif0037_ems_3hM_536_0001_0001
inf inf False False 0.0 inf 200.0 1000.0 False False H3 Motif0039_ems_3hM_1913_0001_0002
inf inf False False 0.0 inf 200.0 1000.0 False False H3 Motif0193_ems_3hM_3319_0001_0002
inf inf False False 0.0 inf 200.0 1000.0 False False H3 Motif0083_ems_3hM_781_0001_0002
inf inf False False 0.0 inf 200.0 1000.0 False False H3 Motif0458_ems_3hM_3301_0001_0006
inf inf False False 0.0 inf 200.0 1000.0 False False H3 Motif0330_ems_3hM_2551_0001_0002
inf inf False False 0.0 inf 200.0 1000.0 False False H3 Motif0036_HHH_eva_0055_0001_0002
inf inf False False 0.0 inf 200.0 1000.0 False False H3 Motif0571_HHH_eva_0067_0001_0001
inf inf False False 0.0 inf 200.0 1000.0 False False H3 Motif0534_ems_3hM_3612_0001_0001
inf inf False False 0.0 inf 200.0 1000.0 False False H3 Motif0242_ems_3hM_342_0001
inf inf False False 0.0 inf 200.0 1000.0 False False H3 Motif0042_ems_3hM_2074_0001_0001
inf inf False False 0.0 inf 200.0 1000.0 False False H3 Motif0009_ems_3hC_1630_0001
inf inf False False 0.0 inf 200.0 1000.0 False False H3 Motif0096_ems_3hM_844_0001
inf inf False False 0.0 inf 200.0 1000.0 False False H3 Motif0150_ems_3hM_1992_0002
inf inf False False 0.0 inf 200.0 1000.0 False False H3 Motif0572_ems_3hM_265_0001
inf inf False False 0.0 inf 200.0 1000.0 False False H3 Motif0549_HEEHE_0157_0001
inf inf False False 0.0 inf 200.0 1000.0 False False H3 Motif0107_ems_3hC_844_0001_0001
inf inf False False 0.0 inf 200.0 1000.0 False False H3 Motif0379_ems_3hM_1117_0001_0001
inf inf False False 0.0 inf 200.0 1000.0 False False H3 Motif0323_ems_3hM_3266_0001_0002
inf inf False False 0.0 inf 200.0 1000.0 False False H3 Motif0195_ems_3hM_73_0001_0001
inf inf False False 0.0 inf 200.0 1000.0 False False H3 Motif0268_ems_3hM_1605_0001_0001
inf inf False False 0.0 inf 200.0 1000.0 False False H3 Motif0225_ems_3hM_784_0001_0002
inf inf False False 0.0 inf 200.0 1000.0 False False H3 Motif0136_ems_3hM_2621_0001_0001
inf inf False False 0.0 inf 200.0 1000.0 False False H3 Motif0040_ems_3hM_2085_0001_0001
inf inf False False 0.0 inf 200.0 1000.0 False False H3 Motif0027_ems_3hC_923_0001_0002
inf inf False False 0.0 inf 200.0 1000.0 False False H3 Motif0318_ems_3hC_917_0001_0002
inf inf False False 0.0 inf 200.0 1000.0 False False H3 Motif0264_HEEHE_1995_0001
inf inf False False 0.0 inf 200.0 1000.0 False False H3 Motif0243_ems_3hM_2616_0001_0002
inf inf False False 0.0 inf 200.0 1000.0 False False H3 Motif0327_ems_3hM_1371_0001
inf inf False False 0.0 inf 200.0 1000.0 False False H3 Motif0461_ems_3hC_1570_0001_0001_0001
inf inf False False 0.0 inf 200.0 1000.0 False False H3 Motif0355_HEEHE_2651_0001
inf inf False False 0.0 inf 200.0 1000.0 False False H3 Motif0578_ems_3hM_3256_0001_0003
inf inf False False 0.0 inf 200.0 1000.0 False False H3 Motif0497_HHH_eva_0123_0001
inf inf False False 0.0 inf 200.0 1000.0 False False H3 Motif0126_ems_3hC_1017_0001_0005_0001
inf inf False False 0.0 inf 200.0 1000.0 False False H3 Motif0042_bcov_4helix_12782_0001
inf inf False False 0.0 inf 200.0 1000.0 False False H3 Motif0045_bcov_4helix_08234_0001
inf inf False False 0.0 inf 200.0 1000.0 False False H3 Motif0306_HEEHE_2289_0001
inf inf False False 0.0 inf 200.0 1000.0 False False H3 Motif0325_ems_3hM_3026_0001_0003
inf inf False False 0.0 inf 200.0 1000.0 False False H3 Motif0332_ems_3hC_1017_0001_0002
inf inf False False 0.0 inf 200.0 1000.0 False False H3 Motif0456_ems_3hC_458_0002_0001_0001
inf inf False False 0.0 inf 200.0 1000.0 False False H3 Motif0288_ems_3hM_45_0001_0001
inf inf False False 0.0 inf 200.0 1000.0 False False H3 Motif0387_ems_3hM_2419_0001
inf inf False False 0.0 inf 200.0 1000.0 False False H3 Motif0584_HEEHE_2556_0001_0002
inf inf False False 0.0 inf 200.0 1000.0 False False H3 Motif0049_bcov_4helix_11267_0001
inf inf False False 0.0 inf 200.0 1000.0 False False H3 Motif0035_ems_3hM_1542_0001_0002
inf inf False False 0.0 inf 200.0 1000.0 False False H3 Motif0534_ems_3hM_2486_0001
inf inf False False 0.0 inf 200.0 1000.0 False False H3 Motif0503_bcov_4helix_09298_0001_0001
inf inf False False 0.0 inf 200.0 1000.0 False False H3 Motif0093_HHH_eva_0168_0001_0001
inf inf False False 0.0 inf 200.0 1000.0 False False H3 Motif0440_ems_3hC_543_0001_0002
inf inf False False 0.0 inf 200.0 1000.0 False False H3 Motif0080_ems_3hM_348_0001
inf inf False False 0.0 inf 200.0 1000.0 False False H3 Motif0107_ems_3hC_1553_0001_0001
inf inf False False 0.0 inf 200.0 1000.0 False False H3 Motif0030_HHH_eva_0254_0001
inf inf False False 0.0 inf 200.0 1000.0 False False H3 Motif0065_HEEHE_2766_0001_0001
inf inf False False 0.0 inf 200.0 1000.0 False False H3 Motif0195_ems_3hC_1225_0001_0003_0002
inf inf False False 0.0 inf 200.0 1000.0 False False H3 Motif0093_ems_3hM_3711_0001_0001
inf inf False False 0.0 inf 200.0 1000.0 False False H3 Motif0104_HHH_eva_0259_0001_0003
inf inf False False 0.0 inf 200.0 1000.0 False False H3 Motif0331_ems_3hC_153_0001_0004_0001
inf inf False False 0.0 inf 200.0 1000.0 False False H3 Motif0326_ems_3hM_3219_0001_0004
inf inf False False 0.0 inf 200.0 1000.0 False False H3 Motif0176_HEEHE_2292_0001
inf inf False False 0.0 inf 200.0 1000.0 False False H3 Motif0110_ems_3hM_683_0001_0002
inf inf False False 0.0 inf 200.0 1000.0 False False H3 Motif0126_ems_3hC_738_0002_0001_0002
inf inf False False 0.0 inf 200.0 1000.0 False False H3 Motif0176_HEEHE_3277_0001
inf inf False False 0.0 inf 200.0 1000.0 False False H3 Motif0122_ems_3hC_822_0001_0001
inf inf False False 0.0 inf 200.0 1000.0 False False H3 Motif0154_bcov_4helix_06129_0002
inf inf False False 0.0 inf 200.0 1000.0 False False H3 Motif0293_ems_3hM_1680_0001_0001
inf inf False False 0.0 inf 200.0 1000.0 False False H3 Motif0458_ems_3hC_290_0002_0001_0003
inf inf False False 0.0 inf 200.0 1000.0 False False H3 Motif0002_p1-14H-GBL-14H-GBL-14H_0089_0001_0001_0001_0001
inf inf False False 0.0 inf 200.0 1000.0 False False H3 Motif0019_bcov_4helix_04078_0001
inf inf False False 0.0 inf 200.0 1000.0 False False H3 Motif0104_ems_3hC_493_0001_0001
inf inf False False 0.0 inf 200.0 1000.0 False False H3 Motif0114_ems_3hM_923_0001_0003
inf inf False False 0.0 inf 200.0 1000.0 False False H3 Motif0439_bcov_4helix_08404_0001_0002
inf inf False False 0.0 inf 200.0 1000.0 False False H3 Motif0105_HHH_eva_0699_0001_0001
inf inf False False 0.0 inf 200.0 1000.0 False False H3 Motif0041_ems_3hM_562_0001_0004
inf inf False False 0.0 inf 200.0 1000.0 False False H3 Motif0129_ems_3hM_3026_0001_0002
inf inf False False 0.0 inf 200.0 1000.0 False False H3 Motif0318_ems_3hM_255_0001
inf inf False False 0.0 inf 200.0 1000.0 False False H3 Motif0017_bcov_4helix_13872_0001
inf inf False False 0.0 inf 200.0 1000.0 False False H3 Motif0507_ems_3hM_910_0001_0001
inf inf False False 0.0 inf 200.0 1000.0 False False H3 Motif0028_ems_3hM_638_0001_0002
inf inf False False 0.0 inf 200.0 1000.0 False False H3 Motif0499_HHH_eva_0327_0001_0001
inf inf False False 0.0 inf 200.0 1000.0 False False H3 Motif0154_HHH_eva_0348_0001_0001
inf inf False False 0.0 inf 200.0 1000.0 False False H3 Motif0154_HHH_eva_0256_0001_0001
inf inf False False 0.0 inf 200.0 1000.0 False False H3 Motif0328_ems_3hM_3395_0001_0002
inf inf False False 0.0 inf 200.0 1000.0 False False H3 Motif0313_bcov_4helix_11785_0001
inf inf False False 0.0 inf 200.0 1000.0 False False H3 Motif0040_ems_3hM_1931_0001_0003
inf inf False False 0.0 inf 200.0 1000.0 False False H3 Motif0539_p1-14H-GBL-14H-GABBL-15H_0454_0001_0001_0002_0001
inf inf False False 0.0 inf 200.0 1000.0 False False H3 Motif0578_ems_3hC_900_0001_0001_0002
inf inf False False 0.0 inf 200.0 1000.0 False False H3 Motif0019_HEEHE_3281_0001
inf inf False False 0.0 inf 200.0 1000.0 False False H3 Motif0126_HHH_eva_0019_0001
inf inf False False 0.0 inf 200.0 1000.0 False False H3 Motif0259_HEEHE_3305_0001_0001
inf inf False False 0.0 inf 200.0 1000.0 False False H3 Motif0220_ems_3hC_836_0001
inf inf False False 0.0 inf 200.0 1000.0 False False H3 Motif0261_HEEHE_2329_0001_0002
inf inf False False 0.0 inf 200.0 1000.0 False False H3 Motif0407_bcov_4helix_03231_0001
inf inf False False 0.0 inf 200.0 1000.0 False False H3 Motif0585_ems_3hM_2712_0001
inf inf False False 0.0 inf 200.0 1000.0 False False H3 Motif0532_ems_3hM_305_0001
inf inf False False 0.0 inf 200.0 1000.0 False False H3 Motif0026_HHH_eva_0150_0001_0001
inf inf False False 0.0 inf 200.0 1000.0 False False H3 Motif0379_ems_3hC_474_0002_0001_0002
inf inf False False 0.0 inf 200.0 1000.0 False False H3 Motif0352_bcov_4helix_00317_0001
inf inf False False 0.0 inf 200.0 1000.0 False False H3 Motif0175_bcov_4helix_11851_0001
inf inf False False 0.0 inf 200.0 1000.0 False False H3 Motif0085_ems_3hM_1928_0001
inf inf False False 0.0 inf 200.0 1000.0 False False H3 Motif0532_ems_3hC_543_0001_0001
inf inf False False 0.0 inf 200.0 1000.0 False False H3 Motif0464_ems_3hC_1570_0001
inf inf False False 0.0 inf 200.0 1000.0 False False H3 Motif0256_ems_3hC_921_0001_0003
inf inf False False 0.0 inf 200.0 1000.0 False False H3 Motif0020_ems_3hM_3523_0001_0001
inf inf False False 0.0 inf 200.0 1000.0 False False H3 Motif0225_ems_3hC_898_0002_0001_0002
inf inf False False 0.0 inf 200.0 1000.0 False False H3 Motif0530_bcov_4helix_08080_0001
inf inf False False 0.0 inf 200.0 1000.0 False False H3 Motif0313_ems_3hC_493_0001_0001
inf inf False False 0.0 inf 200.0 1000.0 False False H3 Motif0060_ems_3hM_2731_0001_0001
inf inf False False 0.0 inf 200.0 1000.0 False False H3 Motif0235_HHH_eva_0746_0001
inf inf False False 0.0 inf 200.0 1000.0 False False H3 Motif0578_ems_3hC_1315_0001_0001_0001
inf inf False False 0.0 inf 200.0 1000.0 False False H3 Motif0123_HHH_eva_0608_0001_0002
inf inf False False 0.0 inf 200.0 1000.0 False False H3 Motif0078_HEEHE_2395_0001_0001
inf inf False False 0.0 inf 200.0 1000.0 False False H3 Motif0089_bcov_4helix_13732_0001_0001
inf inf False False 0.0 inf 200.0 1000.0 False False H3 Motif0002_bcov_4helix_13636_0001
inf inf False False 0.0 inf 200.0 1000.0 False False H3 Motif0228_ems_3hC_333_0001_0001_0002
inf inf False False 0.0 inf 200.0 1000.0 False False H3 Motif0054_ems_3hM_2514_0001_0004
inf inf False False 0.0 inf 200.0 1000.0 False False H3 Motif0099_ems_3hM_1633_0001_0002
inf inf False False 0.0 inf 200.0 1000.0 False False H3 Motif0020_ems_3hM_1542_0001_0001
inf inf False False 0.0 inf 200.0 1000.0 False False H3 Motif0038_ems_3hM_2280_0001
inf inf False False 0.0 inf 200.0 1000.0 False False H3 Motif0499_ems_3hM_73_0001_0003
inf inf False False 0.0 inf 200.0 1000.0 False False H3 Motif0397_HEEHE_0649_0001_0002
inf inf False False 0.0 inf 200.0 1000.0 False False H3 Motif0193_ems_3hM_555_0001_0001
inf inf False False 0.0 inf 200.0 1000.0 False False H3 Motif0228_bcov_4helix_06562_0001_0001
inf inf False False 0.0 inf 200.0 1000.0 False False H3 Motif0321_ems_3hM_3612_0001_0005
inf inf False False 0.0 inf 200.0 1000.0 False False H3 Motif0280_ems_3hC_493_0001_0001_0002
inf inf False False 0.0 inf 200.0 1000.0 False False H3 Motif0019_ems_3hM_3493_0001
inf inf False False 0.0 inf 200.0 1000.0 False False H3 Motif0267_HEEHE_1680_0001_0001
inf inf False False 0.0 inf 200.0 1000.0 False False H3 Motif0035_ems_3hM_1738_0001_0003
inf inf False False 0.0 inf 200.0 1000.0 False False H3 Motif0221_ems_3hC_565_0002_0001_0001
inf inf False False 0.0 inf 200.0 1000.0 False False H3 Motif0275_bcov_4helix_03750_0001
inf inf False False 0.0 inf 200.0 1000.0 False False H3 Motif0221_ems_3hM_1540_0001_0002
inf inf False False 0.0 inf 200.0 1000.0 False False H3 Motif0125_ems_3hM_3395_0001_0006
171.57212597871904 inf True False 0.0 inf 200.0 1000.0 True False H3 Motif0480_bcov_4helix_00802_0001_0002
inf inf False False 0.0 inf 200.0 1000.0 False False H3 Motif0026_ems_3hM_2341_0001_0002
inf inf False False 0.0 inf 200.0 1000.0 False False H3 Motif0572_bcov_4helix_07515_0001_0002
inf inf False False 0.0 inf 200.0 1000.0 False False H3 Motif0261_ems_3hM_2146_0001
inf inf False False 0.0 inf 200.0 1000.0 False False H3 Motif0235_ems_3hC_738_0001_0002
inf inf False False 0.0 inf 200.0 1000.0 False False H3 Motif0038_bcov_4helix_10645_0002
inf inf False False 0.0 inf 200.0 1000.0 False False H3 Motif0020_HHH_eva_0209_0001
inf inf False False 0.0 inf 200.0 1000.0 False False H3 Motif0542_bcov_4helix_00711_0001_0001
inf inf False False 0.0 inf 200.0 1000.0 False False H3 Motif0317_HHH_eva_0331_0001_0001
inf inf False False 0.0 inf 200.0 1000.0 False False H3 Motif0107_ems_3hM_2060_0001_0003
inf inf False False 0.0 inf 200.0 1000.0 False False H3 Motif0023_HHH_eva_0265_0001_0003
inf inf False False 0.0 inf 200.0 1000.0 False False H3 Motif0396_bcov_4helix_00400_0001_0001
inf inf False False 0.0 inf 200.0 1000.0 False False H3 Motif0083_HHH_eva_0049_0001_0001
inf inf False False 0.0 inf 200.0 1000.0 False False H3 Motif0541_ems_3hC_153_0001_0002
inf inf False False 0.0 inf 200.0 1000.0 False False H3 Motif0295_ems_3hC_1397_0001_0002
inf inf False False 0.0 inf 200.0 1000.0 False False H3 Motif0318_ems_3hM_1278_0001_0004
inf inf False False 0.0 inf 200.0 1000.0 False False H3 Motif0104_ems_4hM_3308_0001
inf inf False False 0.0 inf 200.0 1000.0 False False H3 Motif0068_HHH_eva_0472_0001
inf inf False False 0.0 inf 200.0 1000.0 False False H3 Motif0532_ems_3hC_153_0002_0001_0001
inf inf False False 0.0 inf 200.0 1000.0 False False H3 Motif0349_bcov_4helix_06197_0001_0002
inf inf False False 0.0 inf 200.0 1000.0 False False H3 Motif0121_ems_3hC_241_0002_0001_0002
inf inf False False 0.0 inf 200.0 1000.0 False False H3 Motif0316_HEEHE_0904_0001_0001
inf inf False False 0.0 inf 200.0 1000.0 False False H3 Motif0322_ems_3hM_1278_0001_0004
inf inf False False 0.0 inf 200.0 1000.0 False False H3 Motif0501_ems_3hM_255_0001
inf inf False False 0.0 inf 200.0 1000.0 False False H3 Motif0326_ems_3hC_897_0001_0001_0003
inf inf False False 0.0 inf 200.0 1000.0 False False H3 Motif0457_ems_3hM_3027_0001_0002
inf inf False False 0.0 inf 200.0 1000.0 False False H3 Motif0120_HHH_eva_0654_0001
inf inf False False 0.0 inf 200.0 1000.0 False False H3 Motif0202_ems_3hM_1231_0001
inf inf False False 0.0 inf 200.0 1000.0 False False H3 Motif0170_ems_3hM_2999_0001_0001
inf inf False False 0.0 inf 200.0 1000.0 False False H3 Motif0040_ems_3hC_105_0002_0001
inf inf False False 0.0 inf 200.0 1000.0 False False H3 Motif0268_ems_3hM_540_0001_0003
inf inf False False 0.0 inf 200.0 1000.0 False False H3 Motif0023_ems_3hM_1200_0001_0004
inf inf False False 0.0 inf 200.0 1000.0 False False H3 Motif0305_ems_3hC_1517_0001_0002
inf inf False False 0.0 inf 200.0 1000.0 False False H3 Motif0458_bcov_4helix_13892_0001_0002
inf inf False False 0.0 inf 200.0 1000.0 False False H3 Motif0193_bcov_4helix_13992_0001
inf inf False False 0.0 inf 200.0 1000.0 False False H3 Motif0077_HHH_eva_0318_0001_0002
inf inf False False 0.0 inf 200.0 1000.0 False False H3 Motif0357_bcov_4helix_02113_0001_0002
inf inf False False 0.0 inf 200.0 1000.0 False False H3 Motif0501_ems_3hC_614_0001
inf inf False False 0.0 inf 200.0 1000.0 False False H3 Motif0260_bcov_4helix_08081_0001
inf inf False False 0.0 inf 200.0 1000.0 False False H3 Motif0321_ems_3hC_1642_0001_0002
inf inf False False 0.0 inf 200.0 1000.0 False False H3 Motif0077_HHH_eva_0455_0001
inf inf False False 0.0 inf 200.0 1000.0 False False H3 Motif0313_ems_3hM_1189_0001_0001
inf inf False False 0.0 inf 200.0 1000.0 False False H3 Motif0255_ems_3hM_512_0001_0002
inf inf False False 0.0 inf 200.0 1000.0 False False H3 Motif0009_ems_coilM_104_0001_0001_0001
inf inf False False 0.0 inf 200.0 1000.0 False False H3 Motif0545_ems_3hM_1592_0001_0002
inf inf False False 0.0 inf 200.0 1000.0 False False H3 Motif0035_ems_3hM_843_0001_0001
inf inf False False 0.0 inf 200.0 1000.0 False False H3 Motif0531_ems_3hM_307_0001_0001
inf inf False False 0.0 inf 200.0 1000.0 False False H3 Motif0105_ems_3hM_942_0001_0001
inf inf False False 0.0 inf 200.0 1000.0 False False H3 Motif0083_ems_3hM_2335_0001_0002
inf inf False False 0.0 inf 200.0 1000.0 False False H3 Motif0321_bcov_4helix_11756_0001_0002
inf inf False False 0.0 inf 200.0 1000.0 False False H3 Motif0127_ems_3hM_341_0001_0001
inf inf False False 0.0 inf 200.0 1000.0 False False H3 Motif0541_ems_3hM_2241_0001
inf inf False False 0.0 inf 200.0 1000.0 False False H3 Motif0242_HEEHE_1611_0001
inf inf False False 0.0 inf 200.0 1000.0 False False H3 Motif0322_HHH_eva_0168_0001_0002
inf inf False False 0.0 inf 200.0 1000.0 False False H3 Motif0457_HEEHE_0321_0001_0001
inf inf False False 0.0 inf 200.0 1000.0 False False H3 Motif0141_ems_3hC_162_0002_0001_0001
inf inf False False 0.0 inf 200.0 1000.0 False False H3 Motif0348_bcov_4helix_00174_0001
inf inf False False 0.0 inf 200.0 1000.0 False False H3 Motif0161_ems_3hM_3600_0001
inf inf False False 0.0 inf 200.0 1000.0 False False H3 Motif0023_ems_3hC_836_0001_0003
inf inf False False 0.0 inf 200.0 1000.0 False False H3 Motif0093_ems_3hC_1275_0002_0001_0001
inf inf False False 0.0 inf 200.0 1000.0 False False H3 Motif0225_ems_3hC_898_0001_0001_0002
inf inf False False 0.0 inf 200.0 1000.0 False False H3 Motif0320_ems_3hM_512_0001_0003
inf inf False False 0.0 inf 200.0 1000.0 False False H3 Motif0114_bcov_4helix_01529_0001
inf inf False False 0.0 inf 200.0 1000.0 False False H3 Motif0479_ems_3hC_144_0001
inf inf False False 0.0 inf 200.0 1000.0 False False H3 Motif0235_ems_3hM_3266_0001_0001
inf inf False False 0.0 inf 200.0 1000.0 False False H3 Motif0460_HHH_eva_0369_0001_0002
inf inf False False 0.0 inf 200.0 1000.0 False False H3 Motif0585_ems_3hC_212_0001_0001
inf inf False False 0.0 inf 200.0 1000.0 False False H3 Motif0095_ems_3hM_348_0001
inf inf False False 0.0 inf 200.0 1000.0 False False H3 Motif0542_ems_3hC_908_0001_0003
inf inf False False 0.0 inf 200.0 1000.0 False False H3 Motif0115_ems_4hM_2815_0001
inf inf False False 0.0 inf 200.0 1000.0 False False H3 Motif0178_ems_3hC_335_0001
inf inf False False 0.0 inf 200.0 1000.0 False False H3 Motif0331_ems_3hM_3395_0001_0001
inf inf False False 0.0 inf 200.0 1000.0 False False H3 Motif0119_HEEHE_2663_0001
inf inf False False 0.0 inf 200.0 1000.0 False False H3 Motif0221_ems_3hM_3354_0001_0001
inf inf False False 0.0 inf 200.0 1000.0 False False H3 Motif0132_ems_3hM_2060_0001_0001
inf inf False False 0.0 inf 200.0 1000.0 False False H3 Motif0486_HEEHE_2428_0001_0001
inf inf False False 0.0 inf 200.0 1000.0 False False H3 Motif0407_ems_3hM_94_0001_0003
inf inf False False 0.0 inf 200.0 1000.0 False False H3 Motif0107_bcov_4helix_07170_0001
inf inf False False 0.0 inf 200.0 1000.0 False False H3 Motif0453_ems_3hC_1397_0001_0003
inf inf False False 0.0 inf 200.0 1000.0 False False H3 Motif0380_bcov_4helix_05172_0001
inf inf False False 0.0 inf 200.0 1000.0 False False H3 Motif0311_ems_3hM_2583_0001_0004
inf inf False False 0.0 inf 200.0 1000.0 False False H3 Motif0078_HEEHE_3310_0001_0001
inf inf False False 0.0 inf 200.0 1000.0 False False H3 Motif0326_HEEHE_1411_0001
inf inf False False 0.0 inf 200.0 1000.0 False False H3 Motif0078_ems_3hM_1700_0001_0002
inf inf False False 0.0 inf 200.0 1000.0 False False H3 Motif0174_ems_3hM_284_0002
inf inf False False 0.0 inf 200.0 1000.0 False False H3 Motif0589_p1-14H-GBL-14H-GABBL-16H_0555_0001_0001_0001_0001_0001
inf inf False False 0.0 inf 200.0 1000.0 False False H3 Motif0200_ems_3hC_1107_0001
inf inf False False 0.0 inf 200.0 1000.0 False False H3 Motif0226_bcov_4helix_00711_0001
inf inf False False 0.0 inf 200.0 1000.0 False False H3 Motif0455_bcov_4helix_12640_0001
inf inf False False 0.0 inf 200.0 1000.0 False False H3 Motif0349_ems_3hM_3408_0001_0002
inf inf False False 0.0 inf 200.0 1000.0 False False H3 Motif0183_HHH_eva_0290_0001_0001
inf inf False False 0.0 inf 200.0 1000.0 False False H3 Motif0011_HEEHE_0282_0001
inf inf False False 0.0 inf 200.0 1000.0 False False H3 Motif0501_ems_3hM_235_0001_0002
inf inf False False 0.0 inf 200.0 1000.0 False False H3 Motif0255_ems_3hM_731_0001_0002
inf inf False False 0.0 inf 200.0 1000.0 False False H3 Motif0507_p1-15H-GABBL-15H-GBBL-16H_0042_0001_0001_0001_0002
inf inf False False 0.0 inf 200.0 1000.0 False False H3 Motif0068_ems_3hM_1993_0001_0002
inf inf False False 0.0 inf 200.0 1000.0 False False H3 Motif0038_ems_3hM_3301_0001
inf inf False False 0.0 inf 200.0 1000.0 False False H3 Motif0317_ems_3hM_329_0001_0002
inf inf False False 0.0 inf 200.0 1000.0 False False H3 Motif0193_ems_3hM_3026_0001_0004
inf inf False False 0.0 inf 200.0 1000.0 False False H3 Motif0026_ems_3hM_3687_0001_0002
inf inf False False 0.0 inf 200.0 1000.0 False False H3 Motif0545_ems_3hM_1933_0001_0004
inf inf False False 0.0 inf 200.0 1000.0 False False H3 Motif0455_p1-14H-GBL-14H-GBL-14H_0083_0001_0001_0002_0001
inf inf False False 0.0 inf 200.0 1000.0 False False H3 Motif0037_ems_3hM_1373_0001_0001
inf inf False False 0.0 inf 200.0 1000.0 False False H3 Motif0076_ems_3hM_713_0001
inf inf False False 0.0 inf 200.0 1000.0 False False H3 Motif0008_bcov_4helix_10395_0001
inf inf False False 0.0 inf 200.0 1000.0 False False H3 Motif0322_ems_3hC_153_0001_0001
inf inf False False 0.0 inf 200.0 1000.0 False False H3 Motif0002_ems_3hM_3669_0001_0002
inf inf False False 0.0 inf 200.0 1000.0 False False H3 Motif0191_HHH_eva_0318_0001_0003
inf inf False False 0.0 inf 200.0 1000.0 False False H3 Motif0349_ems_3hC_1017_0001_0003
inf inf False False 0.0 inf 200.0 1000.0 False False H3 Motif0120_bcov_4helix_02763_0001
inf inf False False 0.0 inf 200.0 1000.0 False False H3 Motif0352_ems_3hC_112_0001_0001_0002
inf inf False False 0.0 inf 200.0 1000.0 False False H3 Motif0192_ems_3hM_1640_0001_0001
inf inf False False 0.0 inf 200.0 1000.0 False False H3 Motif0547_ems_3hM_1850_0001
inf inf False False 0.0 inf 200.0 1000.0 False False H3 Motif0023_HHH_eva_0065_0001_0002
inf inf False False 0.0 inf 200.0 1000.0 False False H3 Motif0357_ems_4hM_801_0001
inf inf False False 0.0 inf 200.0 1000.0 False False H3 Motif0032_ems_3hM_1121_0001
inf inf False False 0.0 inf 200.0 1000.0 False False H3 Motif0542_HHH_eva_0000_0001
inf inf False False 0.0 inf 200.0 1000.0 False False H3 Motif0088_ems_3hC_1103_0001_0003
inf inf False False 0.0 inf 200.0 1000.0 False False H3 Motif0037_ems_3hM_2375_0001_0001
inf inf False False 0.0 inf 200.0 1000.0 False False H3 Motif0325_HHH_eva_0395_0001_0003
inf inf False False 0.0 inf 200.0 1000.0 False False H3 Motif0134_ems_3hM_2471_0001_0002
inf inf False False 0.0 inf 200.0 1000.0 False False H3 Motif0303_bcov_4helix_04892_0001
inf inf False False 0.0 inf 200.0 1000.0 False False H3 Motif0460_bcov_4helix_13207_0001_0002
inf inf False False 0.0 inf 200.0 1000.0 False False H3 Motif0484_HEEHE_3203_0001_0001
inf inf False False 0.0 inf 200.0 1000.0 False False H3 Motif0120_ems_3hM_382_0001
inf inf False False 0.0 inf 200.0 1000.0 False False H3 Motif0057_ems_3hC_453_0002_0001_0001
inf inf False False 0.0 inf 200.0 1000.0 False False H3 Motif0045_HHH_eva_0301_0001_0003
inf inf False False 0.0 inf 200.0 1000.0 False False H3 Motif0197_ems_3hC_535_0002_0001_0002
inf inf False False 0.0 inf 200.0 1000.0 False False H3 Motif0226_ems_3hM_1899_0001_0003
inf inf False False 0.0 inf 200.0 1000.0 False False H3 Motif0568_ems_3hM_708_0001_0001
inf inf False False 0.0 inf 200.0 1000.0 False False H3 Motif0055_ems_3hC_921_0001_0004
inf inf False False 0.0 inf 200.0 1000.0 False False H3 Motif0003_bcov_4helix_12557_0001
inf inf False False 0.0 inf 200.0 1000.0 False False H3 Motif0355_ems_3hC_1252_0002_0001_0001
inf inf False False 0.0 inf 200.0 1000.0 False False H3 Motif0456_ems_3hC_543_0001_0002
inf inf False False 0.0 inf 200.0 1000.0 False False H3 Motif0023_bcov_4helix_14371_0001_0002
inf inf False False 0.0 inf 200.0 1000.0 False False H3 Motif0318_ems_3hM_1437_0001_0001
inf inf False False 0.0 inf 200.0 1000.0 False False H3 Motif0578_ems_3hM_1813_0001_0003
inf inf False False 0.0 inf 200.0 1000.0 False False H3 Motif0355_ems_3hM_2958_0001_0001
inf inf False False 0.0 inf 200.0 1000.0 False False H3 Motif0578_ems_3hM_2769_0001_0003
inf inf False False 0.0 inf 200.0 1000.0 False False H3 Motif0387_ems_3hM_1929_0001_0002
inf inf False False 0.0 inf 200.0 1000.0 False False H3 Motif0339_HEEHE_2128_0001_0002
inf inf False False 0.0 inf 200.0 1000.0 False False H3 Motif0135_HHH_eva_0380_0001_0001
inf inf False False 0.0 inf 200.0 1000.0 False False H3 Motif0462_ems_3hC_640_0002_0001_0002
inf inf False False 0.0 inf 200.0 1000.0 False False H3 Motif0494_ems_3hC_432_0001_0001
inf inf False False 0.0 inf 200.0 1000.0 False False H3 Motif0542_ems_3hM_2590_0001_0002
inf inf False False 0.0 inf 200.0 1000.0 False False H3 Motif0325_ems_3hM_708_0001_0005
inf inf False False 0.0 inf 200.0 1000.0 False False H3 Motif0026_p1-14H-GBL-14H-GABBL-16H_0215_0001_0001_0002_0003
inf inf False False 0.0 inf 200.0 1000.0 False False H3 Motif0044_HEEHE_2128_0001
inf inf False False 0.0 inf 200.0 1000.0 False False H3 Motif0358_ems_3hC_372_0002_0001_0001
inf inf False False 0.0 inf 200.0 1000.0 False False H3 Motif0191_bcov_4helix_12288_0001
inf inf False False 0.0 inf 200.0 1000.0 False False H3 Motif0036_ems_3hC_797_0002_0001_0005
inf inf False False 0.0 inf 200.0 1000.0 False False H3 Motif0048_ems_3hM_3176_0001_0001
inf inf False False 0.0 inf 200.0 1000.0 False False H3 Motif0549_ems_3hC_360_0002_0001
inf inf False False 0.0 inf 200.0 1000.0 False False H3 Motif0114_ems_3hM_614_0001_0001
inf inf False False 0.0 inf 200.0 1000.0 False False H3 Motif0545_bcov_4helix_07270_0001
inf inf False False 0.0 inf 200.0 1000.0 False False H3 Motif0039_ems_3hC_1642_0001
inf inf False False 0.0 inf 200.0 1000.0 False False H3 Motif0311_ems_3hM_2987_0001_0002
inf inf False False 0.0 inf 200.0 1000.0 False False H3 Motif0516_ems_3hC_1737_0001_0001_0001
inf inf False False 0.0 inf 200.0 1000.0 False False H3 Motif0068_ems_3hM_99_0001_0001
inf inf False False 0.0 inf 200.0 1000.0 False False H3 Motif0457_HEEHE_2967_0001
inf inf False False 0.0 inf 200.0 1000.0 False False H3 Motif0486_HHH_eva_0395_0001_0005
inf inf False False 0.0 inf 200.0 1000.0 False False H3 Motif0578_HHH_eva_0153_0001_0001
inf inf False False 0.0 inf 200.0 1000.0 False False H3 Motif0228_ems_3hM_451_0001_0001
inf inf False False 0.0 inf 200.0 1000.0 False False H3 Motif0221_bcov_4helix_04443_0001
inf inf False False 0.0 inf 200.0 1000.0 False False H3 Motif0085_bcov_4helix_11919_0001_0002
inf inf False False 0.0 inf 200.0 1000.0 False False H3 Motif0197_ems_3hM_1236_0001
inf inf False False 0.0 inf 200.0 1000.0 False False H3 Motif0553_bcov_4helix_11888_0001_0001
inf inf False False 0.0 inf 200.0 1000.0 False False H3 Motif0120_ems_3hC_1315_0001
inf inf False False 0.0 inf 200.0 1000.0 False False H3 Motif0195_ems_3hM_1358_0001_0004
inf inf False False 0.0 inf 200.0 1000.0 False False H3 Motif0009_ems_3hC_963_0002_0001_0003
inf inf False False 0.0 inf 200.0 1000.0 False False H3 Motif0045_ems_3hM_2726_0001_0001
inf inf False False 0.0 inf 200.0 1000.0 False False H3 Motif0114_ems_3hM_3026_0001_0002
inf inf False False 0.0 inf 200.0 1000.0 False False H3 Motif0129_ems_3hM_2508_0001_0002
inf inf False False 0.0 inf 200.0 1000.0 False False H3 Motif0300_bcov_4helix_09871_0001
inf inf False False 0.0 inf 200.0 1000.0 False False H3 Motif0363_ems_3hM_1199_0001_0001
inf inf False False 0.0 inf 200.0 1000.0 False False H3 Motif0241_ems_3hM_75_0001_0002
inf inf False False 0.0 inf 200.0 1000.0 False False H3 Motif0027_HHH_eva_0181_0001_0002
inf inf False False 0.0 inf 200.0 1000.0 False False H3 Motif0090_HHH_eva_0676_0001
inf inf False False 0.0 inf 200.0 1000.0 False False H3 Motif0457_ems_3hM_3328_0001_0001
inf inf False False 0.0 inf 200.0 1000.0 False False H3 Motif0545_ems_3hM_1437_0001_0002
inf inf False False 0.0 inf 200.0 1000.0 False False H3 Motif0493_ems_3hM_99_0001_0002
inf inf False False 0.0 inf 200.0 1000.0 False False H3 Motif0071_ems_3hM_1181_0001_0001
inf inf False False 0.0 inf 200.0 1000.0 False False H3 Motif0355_ems_3hM_1312_0001_0004
inf inf False False 0.0 inf 200.0 1000.0 False False H3 Motif0259_ems_3hM_1218_0001
inf inf False False 0.0 inf 200.0 1000.0 False False H3 Motif0492_HHH_eva_0440_0001
inf inf False False 0.0 inf 200.0 1000.0 False False H3 Motif0105_ems_3hM_847_0001_0001
inf inf False False 0.0 inf 200.0 1000.0 False False H3 Motif0084_ems_3hC_162_0001_0002
inf inf False False 0.0 inf 200.0 1000.0 False False H3 Motif0355_ems_3hM_3233_0001_0002
inf inf False False 0.0 inf 200.0 1000.0 False False H3 Motif0584_ems_3hC_162_0002_0001_0001
inf inf False False 0.0 inf 200.0 1000.0 False False H3 Motif0001_ems_3hM_781_0001_0002
inf inf False False 0.0 inf 200.0 1000.0 False False H3 Motif0147_ems_3hC_134_0001_0002
inf inf False False 0.0 inf 200.0 1000.0 False False H3 Motif0114_ems_3hM_2137_0001
inf inf False False 0.0 inf 200.0 1000.0 False False H3 Motif0462_HHH_eva_0499_0001
inf inf False False 0.0 inf 200.0 1000.0 False False H3 Motif0041_HHH_eva_0301_0001_0001
inf inf False False 0.0 inf 200.0 1000.0 False False H3 Motif0122_ems_3hC_474_0001_0002
inf inf False False 0.0 inf 200.0 1000.0 False False H3 Motif0535_HHH_eva_0142_0001
inf inf False False 0.0 inf 200.0 1000.0 False False H3 Motif0057_ems_3hM_2228_0001_0002
inf inf False False 0.0 inf 200.0 1000.0 False False H3 Motif0021_HHH_eva_0055_0001_0002
inf inf False False 0.0 inf 200.0 1000.0 False False H3 Motif0348_ems_3hM_795_0001_0002
inf inf False False 0.0 inf 200.0 1000.0 False False H3 Motif0457_bcov_4helix_04382_0001
inf inf False False 0.0 inf 200.0 1000.0 False False H3 Motif0127_ems_3hM_3023_0001_0002
inf inf False False 0.0 inf 200.0 1000.0 False False H3 Motif0460_ems_3hC_898_0001_0002
inf inf False False 0.0 inf 200.0 1000.0 False False H3 Motif0325_ems_3hC_676_0002_0001_0001
inf inf False False 0.0 inf 200.0 1000.0 False False H3 Motif0003_HHH_eva_0210_0001
inf inf False False 0.0 inf 200.0 1000.0 False False H3 Motif0154_ems_3hC_219_0002_0001_0003
inf inf False False 0.0 inf 200.0 1000.0 False False H3 Motif0040_ems_3hM_1894_0001_0003
inf inf False False 0.0 inf 200.0 1000.0 False False H3 Motif0512_ems_3hM_421_0001_0002
inf inf False False 0.0 inf 200.0 1000.0 False False H3 Motif0371_ems_3hM_1373_0001_0002
inf inf False False 0.0 inf 200.0 1000.0 False False H3 Motif0353_HHH_eva_0194_0001_0001
inf inf False False 0.0 inf 200.0 1000.0 False False H3 Motif0114_ems_3hM_2400_0001_0001
inf inf False False 0.0 inf 200.0 1000.0 False False H3 Motif0037_ems_3hM_1701_0001_0001
inf inf False False 0.0 inf 200.0 1000.0 False False H3 Motif0379_ems_3hM_1329_0001_0001
inf inf False False 0.0 inf 200.0 1000.0 False False H3 Motif0571_ems_3hM_1373_0001_0002
inf inf False False 0.0 inf 200.0 1000.0 False False H3 Motif0578_HHH_eva_0290_0001_0005
inf inf False False 0.0 inf 200.0 1000.0 False False H3 Motif0023_ems_3hM_2462_0001_0004
inf inf False False 0.0 inf 200.0 1000.0 False False H3 Motif0551_ems_3hC_1468_0002_0002
inf inf False False 0.0 inf 200.0 1000.0 False False H3 Motif0012_HHH_eva_0046_0001
inf inf False False 0.0 inf 200.0 1000.0 False False H3 Motif0104_ems_3hC_450_0001_0002
inf inf False False 0.0 inf 200.0 1000.0 False False H3 Motif0147_HHH_eva_0301_0001
inf inf False False 0.0 inf 200.0 1000.0 False False H3 Motif0121_ems_3hM_2382_0001_0001
inf inf False False 0.0 inf 200.0 1000.0 False False H3 Motif0043_ems_3hM_3547_0001_0001
inf inf False False 0.0 inf 200.0 1000.0 False False H3 Motif0530_ems_3hM_1606_0001_0001
inf inf False False 0.0 inf 200.0 1000.0 False False H3 Motif0077_ems_3hM_1122_0001_0001
inf inf False False 0.0 inf 200.0 1000.0 False False H3 Motif0100_HHH_eva_0050_0001_0002
inf inf False False 0.0 inf 200.0 1000.0 False False H3 Motif0058_ems_3hM_3094_0001_0004
inf inf False False 0.0 inf 200.0 1000.0 False False H3 Motif0030_bcov_4helix_00220_0001
inf inf False False 0.0 inf 200.0 1000.0 False False H3 Motif0068_bcov_4helix_01937_0001_0001
inf inf False False 0.0 inf 200.0 1000.0 False False H3 Motif0023_ems_3hM_390_0001_0005
inf inf False False 0.0 inf 200.0 1000.0 False False H3 Motif0005_ems_3hM_3705_0001_0001
inf inf False False 0.0 inf 200.0 1000.0 False False H3 Motif0154_ems_3hC_1017_0002_0001_0002
inf inf False False 0.0 inf 200.0 1000.0 False False H3 Motif0085_ems_3hM_2363_0001_0005
inf inf False False 0.0 inf 200.0 1000.0 False False H3 Motif0126_ems_3hM_1316_0001_0001
inf inf False False 0.0 inf 200.0 1000.0 False False H3 Motif0311_ems_3hM_1034_0001_0001
inf inf False False 0.0 inf 200.0 1000.0 False False H3 Motif0572_ems_3hM_3094_0001_0001
inf inf False False 0.0 inf 200.0 1000.0 False False H3 Motif0065_HEEHE_0160_0001_0002
inf inf False False 0.0 inf 200.0 1000.0 False False H3 Motif0111_ems_3hM_542_0001_0002
inf inf False False 0.0 inf 200.0 1000.0 False False H3 Motif0352_HEEHE_2940_0001
inf inf False False 0.0 inf 200.0 1000.0 False False H3 Motif0030_ems_3hM_3051_0001_0004
inf inf False False 0.0 inf 200.0 1000.0 False False H3 Motif0224_ems_3hM_3503_0001_0002
inf inf False False 0.0 inf 200.0 1000.0 False False H3 Motif0564_ems_3hC_1642_0001_0001
inf inf False False 0.0 inf 200.0 1000.0 False False H3 Motif0073_ems_3hM_411_0001
inf inf False False 0.0 inf 200.0 1000.0 False False H3 Motif0458_ems_3hM_3637_0001_0004
inf inf False False 0.0 inf 200.0 1000.0 False False H3 Motif0223_ems_3hC_1737_0001_0001
inf inf False False 0.0 inf 200.0 1000.0 False False H3 Motif0312_HHH_eva_0019_0001_0003
inf inf False False 0.0 inf 200.0 1000.0 False False H3 Motif0293_ems_3hM_1857_0001
inf inf False False 0.0 inf 200.0 1000.0 False False H3 Motif0040_bcov_4helix_14371_0001_0001
inf inf False False 0.0 inf 200.0 1000.0 False False H3 Motif0254_ems_3hM_2352_0001
inf inf False False 0.0 inf 200.0 1000.0 False False H3 Motif0031_HEEHE_2862_0001_0002
inf inf False False 0.0 inf 200.0 1000.0 False False H3 Motif0363_ems_3hM_1200_0001_0001
inf inf False False 0.0 inf 200.0 1000.0 False False H3 Motif0508_ems_3hM_1241_0001_0001
inf inf False False 0.0 inf 200.0 1000.0 False False H3 Motif0212_HEEHE_0924_0001
inf inf False False 0.0 inf 200.0 1000.0 False False H3 Motif0104_ems_3hC_119_0001_0002
inf inf False False 0.0 inf 200.0 1000.0 False False H3 Motif0007_ems_3hM_3590_0002
inf inf False False 0.0 inf 200.0 1000.0 False False H3 Motif0357_ems_3hM_2054_0001
inf inf False False 0.0 inf 200.0 1000.0 False False H3 Motif0563_ems_3hC_645_0002
inf inf False False 0.0 inf 200.0 1000.0 False False H3 Motif0147_ems_3hM_1438_0001_0003
inf inf False False 0.0 inf 200.0 1000.0 False False H3 Motif0446_ems_3hM_1234_0001_0004
inf inf False False 0.0 inf 200.0 1000.0 False False H3 Motif0129_ems_3hM_1092_0001_0001
inf inf False False 0.0 inf 200.0 1000.0 False False H3 Motif0042_ems_3hC_565_0002_0001_0001
inf inf False False 0.0 inf 200.0 1000.0 False False H3 Motif0104_ems_3hM_2408_0001_0001
inf inf False False 0.0 inf 200.0 1000.0 False False H3 Motif0318_ems_3hM_178_0001
inf inf False False 0.0 inf 200.0 1000.0 False False H3 Motif0318_ems_3hM_1933_0001_0001
inf inf False False 0.0 inf 200.0 1000.0 False False H3 Motif0355_ems_3hC_1225_0001_0003
inf inf False False 0.0 inf 200.0 1000.0 False False H3 Motif0007_HEEHE_1262_0001_0001
inf inf False False 0.0 inf 200.0 1000.0 False False H3 Motif0575_bcov_4helix_03354_0001
inf inf False False 0.0 inf 200.0 1000.0 False False H3 Motif0008_ems_3hM_2978_0001_0002
inf inf False False 0.0 inf 200.0 1000.0 False False H3 Motif0129_ems_3hC_793_0002_0001_0003
inf inf False False 0.0 inf 200.0 1000.0 False False H3 Motif0127_ems_3hC_177_0001_0003
inf inf False False 0.0 inf 200.0 1000.0 False False H3 Motif0007_HHH_eva_0056_0001_0004
inf inf False False 0.0 inf 200.0 1000.0 False False H3 Motif0036_ems_3hM_2052_0001_0004
inf inf False False 0.0 inf 200.0 1000.0 False False H3 Motif0541_bcov_4helix_12152_0001
inf inf False False 0.0 inf 200.0 1000.0 False False H3 Motif0183_ems_3hM_2575_0001_0003
inf inf False False 0.0 inf 200.0 1000.0 False False H3 Motif0381_bcov_4helix_08838_0001
inf inf False False 0.0 inf 200.0 1000.0 False False H3 Motif0208_HEEHE_2159_0001
inf inf False False 0.0 inf 200.0 1000.0 False False H3 Motif0007_ems_3hM_708_0001_0001
inf inf False False 0.0 inf 200.0 1000.0 False False H3 Motif0005_bcov_4helix_00315_0001
inf inf False False 0.0 inf 200.0 1000.0 False False H3 Motif0305_ems_3hC_1670_0002_0001
inf inf False False 0.0 inf 200.0 1000.0 False False H3 Motif0328_ems_3hM_2146_0001_0006
inf inf False False 0.0 inf 200.0 1000.0 False False H3 Motif0396_ems_3hM_3434_0001_0002
inf inf False False 0.0 inf 200.0 1000.0 False False H3 Motif0085_bcov_4helix_13289_0001_0001
inf inf False False 0.0 inf 200.0 1000.0 False False H3 Motif0085_bcov_4helix_08458_0001_0002
inf inf False False 0.0 inf 200.0 1000.0 False False H3 Motif0321_ems_3hC_245_0002_0001_0002
inf inf False False 0.0 inf 200.0 1000.0 False False H3 Motif0008_p1-16H-GBL-16H-GABBL-16H_0048_0001_0001_0001_0001_0001
inf inf False False 0.0 inf 200.0 1000.0 False False H3 Motif0040_ems_3hM_3176_0001_0002
inf inf False False 0.0 inf 200.0 1000.0 False False H3 Motif0330_bcov_4helix_01324_0001_0001
inf inf False False 0.0 inf 200.0 1000.0 False False H3 Motif0384_ems_3hC_506_0001_0002
inf inf False False 0.0 inf 200.0 1000.0 False False H3 Motif0214_HHH_eva_0654_0001_0002
inf inf False False 0.0 inf 200.0 1000.0 False False H3 Motif0501_HHH_eva_0246_0001_0001
inf inf False False 0.0 inf 200.0 1000.0 False False H3 Motif0213_ems_3hM_1560_0001
inf inf False False 0.0 inf 200.0 1000.0 False False H3 Motif0097_bcov_4helix_09167_0001
inf inf False False 0.0 inf 200.0 1000.0 False False H3 Motif0121_ems_3hM_555_0001_0002
inf inf False False 0.0 inf 200.0 1000.0 False False H3 Motif0584_bcov_4helix_09860_0001
inf inf False False 0.0 inf 200.0 1000.0 False False H3 Motif0342_ems_3hC_836_0001_0002
inf inf False False 0.0 inf 200.0 1000.0 False False H3 Motif0460_ems_3hM_841_0001_0006
inf inf False False 0.0 inf 200.0 1000.0 False False H3 Motif0216_HHH_eva_0137_0001
inf inf False False 0.0 inf 200.0 1000.0 False False H3 Motif0255_ems_3hM_3395_0001_0001
inf inf False False 0.0 inf 200.0 1000.0 False False H3 Motif0215_ems_3hM_3324_0001_0002
inf inf False False 0.0 inf 200.0 1000.0 False False H3 Motif0090_ems_3hC_1232_0001_0001
inf inf False False 0.0 inf 200.0 1000.0 False False H3 Motif0386_bcov_4helix_05082_0001
inf inf False False 0.0 inf 200.0 1000.0 False False H3 Motif0023_bcov_4helix_04506_0001_0002
inf inf False False 0.0 inf 200.0 1000.0 False False H3 Motif0578_bcov_4helix_01150_0001_0002
inf inf False False 0.0 inf 200.0 1000.0 False False H3 Motif0317_ems_3hM_1484_0001_0003
inf inf False False 0.0 inf 200.0 1000.0 False False H3 Motif0084_HEEHE_2706_0001
inf inf False False 0.0 inf 200.0 1000.0 False False H3 Motif0492_bcov_4helix_11414_0001
inf inf False False 0.0 inf 200.0 1000.0 False False H3 Motif0328_ems_3hC_917_0001_0004_0003
inf inf False False 0.0 inf 200.0 1000.0 False False H3 Motif0045_ems_3hM_3104_0001_0001
inf inf False False 0.0 inf 200.0 1000.0 False False H3 Motif0228_HEEHE_0909_0001
inf inf False False 0.0 inf 200.0 1000.0 False False H3 Motif0114_ems_3hM_1612_0001_0001
inf inf False False 0.0 inf 200.0 1000.0 False False H3 Motif0147_ems_3hM_1324_0001
inf inf False False 0.0 inf 200.0 1000.0 False False H3 Motif0339_HEEHE_0471_0001_0002
inf inf False False 0.0 inf 200.0 1000.0 False False H3 Motif0581_bcov_4helix_12823_0001
inf inf False False 0.0 inf 200.0 1000.0 False False H3 Motif0457_p1-15H-GBL-16H-GABBL-15H_0083_0001_0001_0001_0001
inf inf False False 0.0 inf 200.0 1000.0 False False H3 Motif0241_bcov_4helix_08819_0001_0001
inf inf False False 0.0 inf 200.0 1000.0 False False H3 Motif0311_ems_3hM_549_0001_0002
inf inf False False 0.0 inf 200.0 1000.0 False False H3 Motif0366_ems_3hM_3347_0001_0002
inf inf False False 0.0 inf 200.0 1000.0 False False H3 Motif0311_ems_3hM_486_0001_0005
inf inf False False 0.0 inf 200.0 1000.0 False False H3 Motif0040_bcov_4helix_05945_0002
inf inf False False 0.0 inf 200.0 1000.0 False False H3 Motif0147_HEEHE_0947_0001
inf inf False False 0.0 inf 200.0 1000.0 False False H3 Motif0345_ems_3hM_3213_0001
inf inf False False 0.0 inf 200.0 1000.0 False False H3 Motif0170_ems_3hM_3612_0001_0001
inf inf False False 0.0 inf 200.0 1000.0 False False H3 Motif0359_ems_3hC_709_0002_0001
inf inf False False 0.0 inf 200.0 1000.0 False False H3 Motif0453_ems_3hM_1470_0001_0001
inf inf False False 0.0 inf 200.0 1000.0 False False H3 Motif0172_bcov_4helix_03527_0001_0003
inf inf False False 0.0 inf 200.0 1000.0 False False H3 Motif0085_ems_3hC_1598_0002_0001_0002
inf inf False False 0.0 inf 200.0 1000.0 False False H3 Motif0311_ems_3hM_2448_0001
inf inf False False 0.0 inf 200.0 1000.0 False False H3 Motif0120_bcov_4helix_03023_0001
inf inf False False 0.0 inf 200.0 1000.0 False False H3 Motif0023_HEEHE_2970_0001_0002
inf inf False False 0.0 inf 200.0 1000.0 False False H3 Motif0044_ems_3hC_786_0001_0001
inf inf False False 0.0 inf 200.0 1000.0 False False H3 Motif0039_ems_3hM_1498_0001_0004
inf inf False False 0.0 inf 200.0 1000.0 False False H3 Motif0381_ems_3hM_602_0001_0001
inf inf False False 0.0 inf 200.0 1000.0 False False H3 Motif0099_ems_3hM_604_0001_0003
inf inf False False 0.0 inf 200.0 1000.0 False False H3 Motif0396_bcov_4helix_12123_0001
inf inf False False 0.0 inf 200.0 1000.0 False False H3 Motif0085_HHH_eva_0588_0001
inf inf False False 0.0 inf 200.0 1000.0 False False H3 Motif0350_ems_3hC_721_0002_0001_0002
inf inf False False 0.0 inf 200.0 1000.0 False False H3 Motif0458_HHH_eva_0321_0001_0003
inf inf False False 0.0 inf 200.0 1000.0 False False H3 Motif0359_ems_3hM_138_0001_0001
inf inf False False 0.0 inf 200.0 1000.0 False False H3 Motif0045_ems_3hM_1567_0001_0004
inf inf False False 0.0 inf 200.0 1000.0 False False H3 Motif0584_HHH_eva_0393_0001
inf inf False False 0.0 inf 200.0 1000.0 False False H3 Motif0028_ems_3hC_291_0001_0005_0001
inf inf False False 0.0 inf 200.0 1000.0 False False H3 Motif0150_ems_3hM_3655_0001_0002
inf inf False False 0.0 inf 200.0 1000.0 False False H3 Motif0254_ems_3hC_219_0002_0001_0001
inf inf False False 0.0 inf 200.0 1000.0 False False H3 Motif0396_HHH_eva_0243_0001_0002
inf inf False False 0.0 inf 200.0 1000.0 False False H3 Motif0114_ems_3hM_451_0001_0002
inf inf False False 0.0 inf 200.0 1000.0 False False H3 Motif0043_bcov_4helix_03940_0001
inf inf False False 0.0 inf 200.0 1000.0 False False H3 Motif0381_ems_3hM_3410_0001_0002
inf inf False False 0.0 inf 200.0 1000.0 False False H3 Motif0095_ems_3hM_1129_0001
inf inf False False 0.0 inf 200.0 1000.0 False False H3 Motif0036_ems_3hC_219_0001_0003
inf inf False False 0.0 inf 200.0 1000.0 False False H3 Motif0578_ems_3hM_3521_0001_0002
inf inf False False 0.0 inf 200.0 1000.0 False False H3 Motif0350_ems_3hM_1772_0001_0001
inf inf False False 0.0 inf 200.0 1000.0 False False H3 Motif0110_ems_3hC_644_0001_0001
inf inf False False 0.0 inf 200.0 1000.0 False False H3 Motif0551_ems_3hC_185_0001_0001_0002
inf inf False False 0.0 inf 200.0 1000.0 False False H3 Motif0140_ems_3hM_1213_0001_0002
inf inf False False 0.0 inf 200.0 1000.0 False False H3 Motif0325_HHH_eva_0376_0001_0003
inf inf False False 0.0 inf 200.0 1000.0 False False H3 Motif0530_ems_3hM_2758_0001_0001
inf inf False False 0.0 inf 200.0 1000.0 False False H3 Motif0114_ems_3hM_1290_0001_0004
inf inf False False 0.0 inf 200.0 1000.0 False False H3 Motif0267_bcov_4helix_06403_0001_0003
inf inf False False 0.0 inf 200.0 1000.0 False False H3 Motif0320_HEEHE_1434_0001
inf inf False False 0.0 inf 200.0 1000.0 False False H3 Motif0330_ems_3hM_1434_0001_0004
inf inf False False 0.0 inf 200.0 1000.0 False False H3 Motif0195_HEEHE_1005_0001_0002
inf inf False False 0.0 inf 200.0 1000.0 False False H3 Motif0387_bcov_4helix_01966_0001
inf inf False False 0.0 inf 200.0 1000.0 False False H3 Motif0150_ems_3hC_775_0001
inf inf False False 0.0 inf 200.0 1000.0 False False H3 Motif0060_ems_3hM_2731_0001_0002
inf inf False False 0.0 inf 200.0 1000.0 False False H3 Motif0555_bcov_4helix_04017_0001
inf inf False False 0.0 inf 200.0 1000.0 False False H3 Motif0349_bcov_4helix_01326_0001_0002
inf inf False False 0.0 inf 200.0 1000.0 False False H3 Motif0585_ems_3hC_963_0001_0001
inf inf False False 0.0 inf 200.0 1000.0 False False H3 Motif0014_bcov_4helix_11477_0001
inf inf False False 0.0 inf 200.0 1000.0 False False H3 Motif0005_ems_3hC_517_0002_0001_0001
inf inf False False 0.0 inf 200.0 1000.0 False False H3 Motif0129_ems_3hM_3187_0001
inf inf False False 0.0 inf 200.0 1000.0 False False H3 Motif0381_ems_3hC_714_0001
inf inf False False 0.0 inf 200.0 1000.0 False False H3 Motif0382_ems_3hM_3110_0001_0002
inf inf False False 0.0 inf 200.0 1000.0 False False H3 Motif0127_ems_3hC_1737_0001
inf inf False False 0.0 inf 200.0 1000.0 False False H3 Motif0129_ems_3hM_250_0001_0002
inf inf False False 0.0 inf 200.0 1000.0 False False H3 Motif0355_ems_3hC_496_0001_0002
inf inf False False 0.0 inf 200.0 1000.0 False False H3 Motif0381_HEEHE_2662_0001
inf inf False False 0.0 inf 200.0 1000.0 False False H3 Motif0099_bcov_4helix_07742_0001_0002
inf inf False False 0.0 inf 200.0 1000.0 False False H3 Motif0085_HHH_eva_0390_0001
inf inf False False 0.0 inf 200.0 1000.0 False False H3 Motif0585_ems_3hM_3217_0001_0001
inf inf False False 0.0 inf 200.0 1000.0 False False H3 Motif0042_ems_3hM_361_0001
inf inf False False 0.0 inf 200.0 1000.0 False False H3 Motif0099_ems_3hM_2684_0001
inf inf False False 0.0 inf 200.0 1000.0 False False H3 Motif0223_bcov_4helix_02707_0001
inf inf False False 0.0 inf 200.0 1000.0 False False H3 Motif0125_ems_3hM_1892_0001_0002
inf inf False False 0.0 inf 200.0 1000.0 False False H3 Motif0543_ems_3hM_3427_0001_0002
inf inf False False 0.0 inf 200.0 1000.0 False False H3 Motif0507_ems_3hM_2426_0001_0002
inf inf False False 0.0 inf 200.0 1000.0 False False H3 Motif0382_bcov_4helix_09190_0001_0002
inf inf False False 0.0 inf 200.0 1000.0 False False H3 Motif0348_ems_3hC_898_0001
inf inf False False 0.0 inf 200.0 1000.0 False False H3 Motif0126_ems_3hM_2998_0001_0001
inf inf False False 0.0 inf 200.0 1000.0 False False H3 Motif0275_HHH_eva_0321_0001_0002
inf inf False False 0.0 inf 200.0 1000.0 False False H3 Motif0563_HEEHE_0539_0001
inf inf False False 0.0 inf 200.0 1000.0 False False H3 Motif0354_ems_3hC_1225_0001_0004
inf inf False False 0.0 inf 200.0 1000.0 False False H3 Motif0088_ems_3hM_2367_0001_0002
inf inf False False 0.0 inf 200.0 1000.0 False False H3 Motif0261_HEEHE_3074_0001_0001
inf inf False False 0.0 inf 200.0 1000.0 False False H3 Motif0321_p1-15H-GBL-16H-GBL-16H_0456_0001_0001_0002_0001_0002
inf inf False False 0.0 inf 200.0 1000.0 False False H3 Motif0491_ems_3hM_325_0001_0001
inf inf False False 0.0 inf 200.0 1000.0 False False H3 Motif0036_HEEHE_3035_0001
inf inf False False 0.0 inf 200.0 1000.0 False False H3 Motif0005_HEEHE_2288_0003
inf inf False False 0.0 inf 200.0 1000.0 False False H3 Motif0130_HEEHE_2626_0001
inf inf False False 0.0 inf 200.0 1000.0 False False H3 Motif0381_ems_3hC_1642_0001_0001
inf inf False False 0.0 inf 200.0 1000.0 False False H3 Motif0268_ems_3hM_1638_0001_0001
inf inf False False 0.0 inf 200.0 1000.0 False False H3 Motif0237_HHH_eva_0451_0001
inf inf False False 0.0 inf 200.0 1000.0 False False H3 Motif0023_ems_3hC_836_0001_0002
inf inf False False 0.0 inf 200.0 1000.0 False False H3 Motif0211_bcov_4helix_03508_0001
inf inf False False 0.0 inf 200.0 1000.0 False False H3 Motif0355_ems_3hM_284_0001_0002
inf inf False False 0.0 inf 200.0 1000.0 False False H3 Motif0085_ems_3hM_2629_0001_0003
inf inf False False 0.0 inf 200.0 1000.0 False False H3 Motif0501_ems_3hC_1321_0002_0001_0003
inf inf False False 0.0 inf 200.0 1000.0 False False H3 Motif0575_ems_3hM_1593_0001_0001
inf inf False False 0.0 inf 200.0 1000.0 False False H3 Motif0545_ems_3hM_236_0001_0003
inf inf False False 0.0 inf 200.0 1000.0 False False H3 Motif0195_bcov_4helix_12411_0001
inf inf False False 0.0 inf 200.0 1000.0 False False H3 Motif0175_HEEHE_2413_0001_0001
inf inf False False 0.0 inf 200.0 1000.0 False False H3 Motif0491_ems_3hC_1093_0001_0001
inf inf False False 0.0 inf 200.0 1000.0 False False H3 Motif0517_ems_3hM_3701_0001_0002
inf inf False False 0.0 inf 200.0 1000.0 False False H3 Motif0504_ems_3hM_1611_0001
inf inf False False 0.0 inf 200.0 1000.0 False False H3 Motif0060_ems_3hM_3094_0001_0002
inf inf False False 0.0 inf 200.0 1000.0 False False H3 Motif0384_ems_3hC_1062_0002_0001
inf inf False False 0.0 inf 200.0 1000.0 False False H3 Motif0543_HHH_eva_0127_0001
inf inf False False 0.0 inf 200.0 1000.0 False False H3 Motif0326_ems_3hM_2758_0001_0002
inf inf False False 0.0 inf 200.0 1000.0 False False H3 Motif0254_ems_3hC_1325_0002_0001
inf inf False False 0.0 inf 200.0 1000.0 False False H3 Motif0087_ems_3hM_1468_0001
inf inf False False 0.0 inf 200.0 1000.0 False False H3 Motif0039_ems_3hM_142_0001_0003
inf inf False False 0.0 inf 200.0 1000.0 False False H3 Motif0110_ems_3hM_1542_0001_0001
inf inf False False 0.0 inf 200.0 1000.0 False False H3 Motif0305_ems_3hC_56_0001_0001_0002
inf inf False False 0.0 inf 200.0 1000.0 False False H3 Motif0020_ems_3hM_2271_0001_0003
inf inf False False 0.0 inf 200.0 1000.0 False False H3 Motif0325_ems_3hM_1899_0001_0002
inf inf False False 0.0 inf 200.0 1000.0 False False H3 Motif0542_HEEHE_1398_0001
inf inf False False 0.0 inf 200.0 1000.0 False False H3 Motif0457_ems_3hC_140_0002_0001_0001
inf inf False False 0.0 inf 200.0 1000.0 False False H3 Motif0585_ems_3hC_963_0002_0001_0001
inf inf False False 0.0 inf 200.0 1000.0 False False H3 Motif0193_ems_3hM_2754_0001
inf inf False False 0.0 inf 200.0 1000.0 False False H3 Motif0033_bcov_4helix_06071_0001_0001
inf inf False False 0.0 inf 200.0 1000.0 False False H3 Motif0284_HHH_eva_0647_0001
inf inf False False 0.0 inf 200.0 1000.0 False False H3 Motif0458_ems_3hM_295_0001_0002
inf inf False False 0.0 inf 200.0 1000.0 False False H3 Motif0327_HHH_eva_0358_0001
inf inf False False 0.0 inf 200.0 1000.0 False False H3 Motif0398_ems_3hC_1397_0001_0001
inf inf False False 0.0 inf 200.0 1000.0 False False H3 Motif0136_ems_3hC_967_0001
inf inf False False 0.0 inf 200.0 1000.0 False False H3 Motif0175_HEEHE_3079_0001_0001
inf inf False False 0.0 inf 200.0 1000.0 False False H3 Motif0381_ems_3hM_1916_0001_0001
inf inf False False 0.0 inf 200.0 1000.0 False False H3 Motif0197_ems_3hM_75_0001
inf inf False False 0.0 inf 200.0 1000.0 False False H3 Motif0003_ems_3hM_3521_0001_0001
inf inf False False 0.0 inf 200.0 1000.0 False False H3 Motif0147_HEEHE_2766_0001_0001
inf inf False False 0.0 inf 200.0 1000.0 False False H3 Motif0028_bcov_4helix_02689_0001
inf inf False False 0.0 inf 200.0 1000.0 False False H3 Motif0114_ems_3hC_640_0001_0001_0003
inf inf False False 0.0 inf 200.0 1000.0 False False H3 Motif0005_ems_3hM_2367_0001_0002
inf inf False False 0.0 inf 200.0 1000.0 False False H3 Motif0295_ems_3hC_219_0002_0001_0001
inf inf False False 0.0 inf 200.0 1000.0 False False H3 Motif0055_ems_3hC_382_0001_0003
inf inf False False 0.0 inf 200.0 1000.0 False False H3 Motif0121_ems_3hM_555_0001_0004
inf inf False False 0.0 inf 200.0 1000.0 False False H3 Motif0221_ems_3hM_591_0001_0001
inf inf False False 0.0 inf 200.0 1000.0 False False H3 Motif0352_ems_3hC_1146_0001_0001
inf inf False False 0.0 inf 200.0 1000.0 False False H3 Motif0326_bcov_4helix_12689_0001
inf inf False False 0.0 inf 200.0 1000.0 False False H3 Motif0455_ems_3hM_1041_0001_0002
inf inf False False 0.0 inf 200.0 1000.0 False False H3 Motif0531_bcov_4helix_03495_0001_0002
inf inf False False 0.0 inf 200.0 1000.0 False False H3 Motif0023_ems_3hM_3040_0001_0002
inf inf False False 0.0 inf 200.0 1000.0 False False H3 Motif0172_ems_3hM_2794_0001_0002
inf inf False False 0.0 inf 200.0 1000.0 False False H3 Motif0271_ems_3hM_2014_0001_0001
inf inf False False 0.0 inf 200.0 1000.0 False False H3 Motif0545_ems_3hM_2085_0001_0003
inf inf False False 0.0 inf 200.0 1000.0 False False H3 Motif0084_HEEHE_2505_0001
inf inf False False 0.0 inf 200.0 1000.0 False False H3 Motif0114_ems_3hM_1201_0001_0001
inf inf False False 0.0 inf 200.0 1000.0 False False H3 Motif0331_ems_3hM_295_0001_0002
inf inf False False 0.0 inf 200.0 1000.0 False False H3 Motif0077_ems_3hC_975_0001_0002
inf inf False False 0.0 inf 200.0 1000.0 False False H3 Motif0326_ems_3hC_614_0001_0001
inf inf False False 0.0 inf 200.0 1000.0 False False H3 Motif0458_bcov_4helix_03116_0001
inf inf False False 0.0 inf 200.0 1000.0 False False H3 Motif0028_HHH_eva_0258_0001_0003
inf inf False False 0.0 inf 200.0 1000.0 False False H3 Motif0458_ems_3hC_219_0001_0006_0003
inf inf False False 0.0 inf 200.0 1000.0 False False H3 Motif0355_bcov_4helix_11477_0001_0001
inf inf False False 0.0 inf 200.0 1000.0 False False H3 Motif0313_ems_3hM_888_0001_0002
inf inf False False 0.0 inf 200.0 1000.0 False False H3 Motif0553_ems_3hC_936_0002_0001_0001
inf inf False False 0.0 inf 200.0 1000.0 False False H3 Motif0085_bcov_4helix_01103_0001_0001
inf inf False False 0.0 inf 200.0 1000.0 False False H3 Motif0111_ems_3hM_1720_0001_0002
inf inf False False 0.0 inf 200.0 1000.0 False False H3 Motif0022_ems_3hC_798_0002_0001_0002
inf inf False False 0.0 inf 200.0 1000.0 False False H3 Motif0125_ems_3hC_1684_0002_0001_0001
inf inf False False 0.0 inf 200.0 1000.0 False False H3 Motif0009_HEEHE_2451_0001
inf inf False False 0.0 inf 200.0 1000.0 False False H3 Motif0193_ems_3hM_2470_0001_0001
inf inf False False 0.0 inf 200.0 1000.0 False False H3 Motif0518_HHH_eva_0358_0001
inf inf False False 0.0 inf 200.0 1000.0 False False H3 Motif0071_ems_3hC_1017_0001_0007_0001
inf inf False False 0.0 inf 200.0 1000.0 False False H3 Motif0317_ems_3hC_1074_0001_0001_0002
inf inf False False 0.0 inf 200.0 1000.0 False False H3 Motif0057_HEEHE_2070_0001_0001
inf inf False False 0.0 inf 200.0 1000.0 False False H3 Motif0235_HHH_eva_0060_0001_0001
inf inf False False 0.0 inf 200.0 1000.0 False False H3 Motif0123_bcov_4helix_11649_0001
inf inf False False 0.0 inf 200.0 1000.0 False False H3 Motif0008_ems_3hM_897_0001_0003
inf inf False False 0.0 inf 200.0 1000.0 False False H3 Motif0486_ems_3hC_241_0002_0001_0002
inf inf False False 0.0 inf 200.0 1000.0 False False H3 Motif0228_bcov_4helix_13414_0001_0002
inf inf False False 0.0 inf 200.0 1000.0 False False H3 Motif0540_ems_3hM_3098_0001_0001
inf inf False False 0.0 inf 200.0 1000.0 False False H3 Motif0003_p1-15H-GBL-16H-GABBL-16H_0375_0001_0001_0001_0001_0001
inf inf False False 0.0 inf 200.0 1000.0 False False H3 Motif0379_ems_3hM_844_0001_0001
inf inf False False 0.0 inf 200.0 1000.0 False False H3 Motif0085_ems_3hM_492_0001
inf inf False False 0.0 inf 200.0 1000.0 False False H3 Motif0486_ems_3hM_260_0001_0001
inf inf False False 0.0 inf 200.0 1000.0 False False H3 Motif0321_ems_3hC_107_0001_0001
inf inf False False 0.0 inf 200.0 1000.0 False False H3 Motif0023_bcov_4helix_12067_0001_0001
inf inf False False 0.0 inf 200.0 1000.0 False False H3 Motif0531_HHH_eva_0497_0001_0001
inf inf False False 0.0 inf 200.0 1000.0 False False H3 Motif0003_ems_3hM_3521_0001_0003
inf inf False False 0.0 inf 200.0 1000.0 False False H3 Motif0551_bcov_4helix_00179_0001
inf inf False False 0.0 inf 200.0 1000.0 False False H3 Motif0038_ems_3hC_917_0001
inf inf False False 0.0 inf 200.0 1000.0 False False H3 Motif0216_ems_3hM_2546_0001_0002
inf inf False False 0.0 inf 200.0 1000.0 False False H3 Motif0524_ems_3hC_836_0002_0001
inf inf False False 0.0 inf 200.0 1000.0 False False H3 Motif0286_bcov_4helix_13466_0001
inf inf False False 0.0 inf 200.0 1000.0 False False H3 Motif0049_ems_3hM_3395_0001_0001
inf inf False False 0.0 inf 200.0 1000.0 False False H3 Motif0030_ems_3hM_1633_0002_0002
inf inf False False 0.0 inf 200.0 1000.0 False False H3 Motif0575_bcov_4helix_13701_0001_0001
inf inf False False 0.0 inf 200.0 1000.0 False False H3 Motif0143_bcov_4helix_12845_0001
inf inf False False 0.0 inf 200.0 1000.0 False False H3 Motif0456_ems_3hC_921_0001_0001
inf inf False False 0.0 inf 200.0 1000.0 False False H3 Motif0107_ems_3hM_1931_0001_0005
inf inf False False 0.0 inf 200.0 1000.0 False False H3 Motif0264_HHH_eva_0456_0001
inf inf False False 0.0 inf 200.0 1000.0 False False H3 Motif0105_ems_3hM_1931_0001_0004
inf inf False False 0.0 inf 200.0 1000.0 False False H3 Motif0318_ems_3hM_2325_0001_0003
inf inf False False 0.0 inf 200.0 1000.0 False False H3 Motif0130_ems_3hC_1266_0001_0003_0002
inf inf False False 0.0 inf 200.0 1000.0 False False H3 Motif0402_bcov_4helix_09871_0001
inf inf False False 0.0 inf 200.0 1000.0 False False H3 Motif0457_HEEHE_2475_0001_0001
inf inf False False 0.0 inf 200.0 1000.0 False False H3 Motif0362_ems_3hM_2146_0001_0002
inf inf False False 0.0 inf 200.0 1000.0 False False H3 Motif0078_HHH_eva_0299_0001_0002
inf inf False False 0.0 inf 200.0 1000.0 False False H3 Motif0107_bcov_4helix_09190_0001
inf inf False False 0.0 inf 200.0 1000.0 False False H3 Motif0319_HHH_eva_0077_0001
inf inf False False 0.0 inf 200.0 1000.0 False False H3 Motif0174_ems_3hM_1055_0001_0003
inf inf False False 0.0 inf 200.0 1000.0 False False H3 Motif0046_ems_3hM_1733_0001
inf inf False False 0.0 inf 200.0 1000.0 False False H3 Motif0541_ems_3hM_888_0001_0001
inf inf False False 0.0 inf 200.0 1000.0 False False H3 Motif0068_ems_3hC_372_0001_0001_0001
inf inf False False 0.0 inf 200.0 1000.0 False False H3 Motif0003_ems_3hM_2337_0001_0001
inf inf False False 0.0 inf 200.0 1000.0 False False H3 Motif0268_ems_3hM_1470_0001_0002
inf inf False False 0.0 inf 200.0 1000.0 False False H3 Motif0095_ems_3hM_2054_0001
inf inf False False 0.0 inf 200.0 1000.0 False False H3 Motif0004_ems_3hC_1315_0001_0003
inf inf False False 0.0 inf 200.0 1000.0 False False H3 Motif0486_HHH_eva_0195_0001_0004
inf inf False False 0.0 inf 200.0 1000.0 False False H3 Motif0027_ems_3hM_1722_0001_0002
inf inf False False 0.0 inf 200.0 1000.0 False False H3 Motif0211_ems_3hM_2341_0001_0002
inf inf False False 0.0 inf 200.0 1000.0 False False H3 Motif0068_ems_3hM_441_0002
inf inf False False 0.0 inf 200.0 1000.0 False False H3 Motif0036_ems_3hM_843_0001_0001
inf inf False False 0.0 inf 200.0 1000.0 False False H3 Motif0122_ems_3hM_2640_0001_0001
inf inf False False 0.0 inf 200.0 1000.0 False False H3 Motif0271_ems_3hC_506_0001_0002
inf inf False False 0.0 inf 200.0 1000.0 False False H3 Motif0043_ems_3hC_1010_0001_0001_0001
inf inf False False 0.0 inf 200.0 1000.0 False False H3 Motif0032_HEEHE_1588_0001_0002
inf inf False False 0.0 inf 200.0 1000.0 False False H3 Motif0397_bcov_4helix_13850_0001_0001
inf inf False False 0.0 inf 200.0 1000.0 False False H3 Motif0379_ems_3hC_866_0001_0001
inf inf False False 0.0 inf 200.0 1000.0 False False H3 Motif0037_ems_3hC_370_0001_0001_0002
inf inf False False 0.0 inf 200.0 1000.0 False False H3 Motif0135_ems_3hM_2978_0001_0004
inf inf False False 0.0 inf 200.0 1000.0 False False H3 Motif0132_ems_3hM_2341_0001_0002
inf inf False False 0.0 inf 200.0 1000.0 False False H3 Motif0107_ems_3hC_811_0001_0001
inf inf False False 0.0 inf 200.0 1000.0 False False H3 Motif0486_ems_3hM_2656_0001_0002
inf inf False False 0.0 inf 200.0 1000.0 False False H3 Motif0028_ems_3hC_1281_0001_0001_0002
inf inf False False 0.0 inf 200.0 1000.0 False False H3 Motif0312_ems_3hM_435_0001_0003
inf inf False False 0.0 inf 200.0 1000.0 False False H3 Motif0019_HEEHE_0991_0001
inf inf False False 0.0 inf 200.0 1000.0 False False H3 Motif0096_bcov_4helix_00038_0001
inf inf False False 0.0 inf 200.0 1000.0 False False H3 Motif0311_ems_3hM_3635_0001_0004
inf inf False False 0.0 inf 200.0 1000.0 False False H3 Motif0126_ems_3hM_3512_0001_0002
inf inf False False 0.0 inf 200.0 1000.0 False False H3 Motif0351_ems_3hM_1996_0001_0002
inf inf False False 0.0 inf 200.0 1000.0 False False H3 Motif0318_ems_3hC_738_0001_0001_0002
inf inf False False 0.0 inf 200.0 1000.0 False False H3 Motif0110_ems_3hM_3240_0001_0003
inf inf False False 0.0 inf 200.0 1000.0 False False H3 Motif0045_ems_3hC_836_0002_0001_0001
inf inf False False 0.0 inf 200.0 1000.0 False False H3 Motif0403_bcov_4helix_06927_0001
inf inf False False 0.0 inf 200.0 1000.0 False False H3 Motif0057_p1-14H-GBL-14H-GABBL-16H_0215_0001_0001_0002_0001
inf inf False False 0.0 inf 200.0 1000.0 False False H3 Motif0235_ems_3hC_20_0001_0002
inf inf False False 0.0 inf 200.0 1000.0 False False H3 Motif0311_bcov_4helix_12288_0001_0001
inf inf False False 0.0 inf 200.0 1000.0 False False H3 Motif0104_ems_3hC_119_0001_0001
inf inf False False 0.0 inf 200.0 1000.0 False False H3 Motif0329_ems_3hC_1017_0001_0002
inf inf False False 0.0 inf 200.0 1000.0 False False H3 Motif0394_bcov_4helix_00891_0001
inf inf False False 0.0 inf 200.0 1000.0 False False H3 Motif0325_ems_3hM_2751_0001_0001
inf inf False False 0.0 inf 200.0 1000.0 False False H3 Motif0456_ems_3hM_1916_0001_0002
inf inf False False 0.0 inf 200.0 1000.0 False False H3 Motif0085_bcov_4helix_03354_0001
inf inf False False 0.0 inf 200.0 1000.0 False False H3 Motif0479_p1-14H-GBL-14H-GBL-14H_0036_0001_0001_0002_0001
inf inf False False 0.0 inf 200.0 1000.0 False False H3 Motif0085_ems_3hM_2264_0001_0001
inf inf False False 0.0 inf 200.0 1000.0 False False H3 Motif0078_HHH_eva_0348_0001_0003
inf inf False False 0.0 inf 200.0 1000.0 False False H3 Motif0136_ems_3hC_223_0002_0001_0003
inf inf False False 0.0 inf 200.0 1000.0 False False H3 Motif0531_ems_3hM_2866_0001_0002
inf inf False False 0.0 inf 200.0 1000.0 False False H3 Motif0306_HHH_eva_0393_0001
inf inf False False 0.0 inf 200.0 1000.0 False False H3 Motif0021_ems_3hC_1076_0002_0001_0002
inf inf False False 0.0 inf 200.0 1000.0 False False H3 Motif0216_HHH_eva_0078_0001_0002
inf inf False False 0.0 inf 200.0 1000.0 False False H3 Motif0531_ems_3hM_3530_0002
inf inf False False 0.0 inf 200.0 1000.0 False False H3 Motif0330_ems_3hM_2060_0001_0004
inf inf False False 0.0 inf 200.0 1000.0 False False H3 Motif0326_HHH_eva_0486_0001
inf inf False False 0.0 inf 200.0 1000.0 False False H3 Motif0110_ems_3hM_1742_0001_0005
inf inf False False 0.0 inf 200.0 1000.0 False False H3 Motif0350_ems_3hM_1121_0001_0002
inf inf False False 0.0 inf 200.0 1000.0 False False H3 Motif0184_bcov_4helix_13636_0001_0002
inf inf False False 0.0 inf 200.0 1000.0 False False H3 Motif0028_ems_3hM_2783_0001_0002
inf inf False False 0.0 inf 200.0 1000.0 False False H3 Motif0505_ems_3hM_2074_0002_0002
inf inf False False 0.0 inf 200.0 1000.0 False False H3 Motif0049_HHH_eva_0369_0001_0002
inf inf False False 0.0 inf 200.0 1000.0 False False H3 Motif0184_ems_3hM_1399_0001_0002
inf inf False False 0.0 inf 200.0 1000.0 False False H3 Motif0110_bcov_4helix_14026_0001
inf inf False False 0.0 inf 200.0 1000.0 False False H3 Motif0028_HEEHE_3008_0001_0001
inf inf False False 0.0 inf 200.0 1000.0 False False H3 Motif0541_ems_3hM_2254_0001_0001
inf inf False False 0.0 inf 200.0 1000.0 False False H3 Motif0195_ems_3hC_483_0002_0001_0001
inf inf False False 0.0 inf 200.0 1000.0 False False H3 Motif0336_ems_3hM_3240_0001_0002
inf inf False False 0.0 inf 200.0 1000.0 False False H3 Motif0214_ems_3hM_1253_0001
inf inf False False 0.0 inf 200.0 1000.0 False False H3 Motif0184_ems_3hM_1498_0001_0002
inf inf False False 0.0 inf 200.0 1000.0 False False H3 Motif0578_HEEHE_1710_0001_0002
inf inf False False 0.0 inf 200.0 1000.0 False False H3 Motif0381_ems_3hC_1630_0001
inf inf False False 0.0 inf 200.0 1000.0 False False H3 Motif0105_ems_3hC_1315_0001_0001
inf inf False False 0.0 inf 200.0 1000.0 False False H3 Motif0528_HEEHE_1584_0001_0002
inf inf False False 0.0 inf 200.0 1000.0 False False H3 Motif0311_ems_3hM_1996_0001_0002
inf inf False False 0.0 inf 200.0 1000.0 False False H3 Motif0045_ems_3hC_963_0001_0004
inf inf False False 0.0 inf 200.0 1000.0 False False H3 Motif0355_ems_3hC_1468_0001_0001_0002
inf inf False False 0.0 inf 200.0 1000.0 False False H3 Motif0324_ems_3hM_305_0001_0002
inf inf False False 0.0 inf 200.0 1000.0 False False H3 Motif0006_p1-14H-GBL-14H-GBL-16H_0008_0001_0001_0001_0001
inf inf False False 0.0 inf 200.0 1000.0 False False H3 Motif0036_ems_3hM_1612_0001_0003
inf inf False False 0.0 inf 200.0 1000.0 False False H3 Motif0107_ems_3hC_645_0001_0001_0003
inf inf False False 0.0 inf 200.0 1000.0 False False H3 Motif0057_ems_3hM_3395_0001_0001
inf inf False False 0.0 inf 200.0 1000.0 False False H3 Motif0001_ems_3hM_2363_0001_0001
inf inf False False 0.0 inf 200.0 1000.0 False False H3 Motif0491_ems_3hC_692_0001_0001_0001
inf inf False False 0.0 inf 200.0 1000.0 False False H3 Motif0578_ems_3hM_2930_0001_0004
inf inf False False 0.0 inf 200.0 1000.0 False False H3 Motif0124_ems_3hC_921_0001
inf inf False False 0.0 inf 200.0 1000.0 False False H3 Motif0023_bcov_4helix_07800_0001_0001
inf inf False False 0.0 inf 200.0 1000.0 False False H3 Motif0028_ems_3hC_398_0001_0002
inf inf False False 0.0 inf 200.0 1000.0 False False H3 Motif0030_ems_3hM_1482_0001_0005
inf inf False False 0.0 inf 200.0 1000.0 False False H3 Motif0122_ems_3hM_73_0001_0002
inf inf False False 0.0 inf 200.0 1000.0 False False H3 Motif0122_bcov_4helix_07088_0001_0002
inf inf False False 0.0 inf 200.0 1000.0 False False H3 Motif0008_ems_3hM_99_0001_0003
inf inf False False 0.0 inf 200.0 1000.0 False False H3 Motif0312_ems_3hM_784_0001_0001
inf inf False False 0.0 inf 200.0 1000.0 False False H3 Motif0021_ems_3hM_888_0001_0001
inf inf False False 0.0 inf 200.0 1000.0 False False H3 Motif0026_ems_3hM_3272_0001
inf inf False False 0.0 inf 200.0 1000.0 False False H3 Motif0124_ems_3hC_1017_0001_0001_0001
inf inf False False 0.0 inf 200.0 1000.0 False False H3 Motif0578_ems_3hM_1260_0001_0003
inf inf False False 0.0 inf 200.0 1000.0 False False H3 Motif0402_ems_3hC_535_0001_0001
inf inf False False 0.0 inf 200.0 1000.0 False False H3 Motif0458_ems_3hM_1691_0001_0001
inf inf False False 0.0 inf 200.0 1000.0 False False H3 Motif0110_ems_3hM_1200_0001_0001
inf inf False False 0.0 inf 200.0 1000.0 False False H3 Motif0006_bcov_4helix_01984_0001
inf inf False False 0.0 inf 200.0 1000.0 False False H3 Motif0381_bcov_4helix_02152_0001_0002
inf inf False False 0.0 inf 200.0 1000.0 False False H3 Motif0336_ems_3hM_898_0001_0001
inf inf False False 0.0 inf 200.0 1000.0 False False H3 Motif0191_ems_3hM_3588_0001_0001
inf inf False False 0.0 inf 200.0 1000.0 False False H3 Motif0502_ems_3hC_738_0001
inf inf False False 0.0 inf 200.0 1000.0 False False H3 Motif0562_p1-14H-GBL-14H-GBL-14H_0146_0001_0001_0002_0001
inf inf False False 0.0 inf 200.0 1000.0 False False H3 Motif0107_ems_3hC_493_0002_0001_0002
inf inf False False 0.0 inf 200.0 1000.0 False False H3 Motif0448_bcov_4helix_09053_0001
inf inf False False 0.0 inf 200.0 1000.0 False False H3 Motif0316_ems_3hM_139_0001_0002
inf inf False False 0.0 inf 200.0 1000.0 False False H3 Motif0099_ems_3hM_498_0001
inf inf False False 0.0 inf 200.0 1000.0 False False H3 Motif0143_ems_3hM_148_0001_0001
inf inf False False 0.0 inf 200.0 1000.0 False False H3 Motif0036_ems_3hC_917_0001_0001
inf inf False False 0.0 inf 200.0 1000.0 False False H3 Motif0241_ems_3hM_1992_0001_0002
inf inf False False 0.0 inf 200.0 1000.0 False False H3 Motif0125_ems_3hC_1775_0001_0001
inf inf False False 0.0 inf 200.0 1000.0 False False H3 Motif0440_bcov_4helix_02061_0001
inf inf False False 0.0 inf 200.0 1000.0 False False H3 Motif0099_bcov_4helix_08021_0001_0001
inf inf False False 0.0 inf 200.0 1000.0 False False H3 Motif0009_HHH_eva_0289_0001_0003
inf inf False False 0.0 inf 200.0 1000.0 False False H3 Motif0342_ems_3hM_3001_0001_0001
inf inf False False 0.0 inf 200.0 1000.0 False False H3 Motif0542_HHH_eva_0243_0001_0001
inf inf False False 0.0 inf 200.0 1000.0 False False H3 Motif0382_ems_3hM_2128_0001_0001
inf inf False False 0.0 inf 200.0 1000.0 False False H3 Motif0317_ems_3hM_3465_0001_0002
inf inf False False 0.0 inf 200.0 1000.0 False False H3 Motif0023_bcov_4helix_14045_0001_0001
inf inf False False 0.0 inf 200.0 1000.0 False False H3 Motif0507_bcov_4helix_14224_0001
inf inf False False 0.0 inf 200.0 1000.0 False False H3 Motif0121_HEEHE_0061_0001
inf inf False False 0.0 inf 200.0 1000.0 False False H3 Motif0264_bcov_4helix_08770_0001
inf inf False False 0.0 inf 200.0 1000.0 False False H3 Motif0451_HHH_eva_0664_0001
inf inf False False 0.0 inf 200.0 1000.0 False False H3 Motif0003_ems_3hM_76_0001_0002
inf inf False False 0.0 inf 200.0 1000.0 False False H3 Motif0256_ems_3hM_1358_0001_0001
inf inf False False 0.0 inf 200.0 1000.0 False False H3 Motif0058_ems_3hM_3465_0001_0002
inf inf False False 0.0 inf 200.0 1000.0 False False H3 Motif0351_ems_3hC_738_0002_0001
inf inf False False 0.0 inf 200.0 1000.0 False False H3 Motif0545_ems_3hC_474_0001_0001
inf inf False False 0.0 inf 200.0 1000.0 False False H3 Motif0534_ems_3hM_1640_0001_0001
inf inf False False 0.0 inf 200.0 1000.0 False False H3 Motif0329_bcov_4helix_08249_0001
inf inf False False 0.0 inf 200.0 1000.0 False False H3 Motif0022_bcov_4helix_02022_0001
inf inf False False 0.0 inf 200.0 1000.0 False False H3 Motif0550_bcov_4helix_00220_0001
inf inf False False 0.0 inf 200.0 1000.0 False False H3 Motif0512_ems_3hC_493_0002_0001_0002
inf inf False False 0.0 inf 200.0 1000.0 False False H3 Motif0084_HEEHE_1584_0001
inf inf False False 0.0 inf 200.0 1000.0 False False H3 Motif0242_HHH_eva_0088_0001_0003
inf inf False False 0.0 inf 200.0 1000.0 False False H3 Motif0456_ems_3hM_3552_0001_0001
inf inf False False 0.0 inf 200.0 1000.0 False False H3 Motif0026_ems_3hM_3512_0001_0001
inf inf False False 0.0 inf 200.0 1000.0 False False H3 Motif0115_ems_3hM_363_0001
inf inf False False 0.0 inf 200.0 1000.0 False False H3 Motif0221_ems_3hC_1746_0002_0001
inf inf False False 0.0 inf 200.0 1000.0 False False H3 Motif0077_ems_3hC_1300_0002_0001_0002
inf inf False False 0.0 inf 200.0 1000.0 False False H3 Motif0084_HEEHE_3002_0001
inf inf False False 0.0 inf 200.0 1000.0 False False H3 Motif0216_ems_3hC_496_0001_0004
inf inf False False 0.0 inf 200.0 1000.0 False False H3 Motif0228_ems_3hC_749_0001
inf inf False False 0.0 inf 200.0 1000.0 False False H3 Motif0023_p1-14H-GBL-14H-GABBL-16H_0215_0001_0001_0002_0001
inf inf False False 0.0 inf 200.0 1000.0 False False H3 Motif0327_ems_3hM_1213_0001_0001
inf inf False False 0.0 inf 200.0 1000.0 False False H3 Motif0036_ems_3hM_2508_0001_0001
inf inf False False 0.0 inf 200.0 1000.0 False False H3 Motif0200_HEEHE_3167_0001_0001
inf inf False False 0.0 inf 200.0 1000.0 False False H3 Motif0038_ems_3hC_306_0001_0001_0001
inf inf False False 0.0 inf 200.0 1000.0 False False H3 Motif0462_ems_3hC_333_0001_0001_0001
inf inf False False 0.0 inf 200.0 1000.0 False False H3 Motif0578_HEEHE_2188_0001_0002
inf inf False False 0.0 inf 200.0 1000.0 False False H3 Motif0071_HEEHE_0389_0001_0002
inf inf False False 0.0 inf 200.0 1000.0 False False H3 Motif0037_HEEHE_2900_0001_0001
inf inf False False 0.0 inf 200.0 1000.0 False False H3 Motif0352_ems_3hC_634_0001_0001_0004
inf inf False False 0.0 inf 200.0 1000.0 False False H3 Motif0037_HHH_eva_0240_0001_0002
inf inf False False 0.0 inf 200.0 1000.0 False False H3 Motif0023_bcov_4helix_07819_0001_0002
inf inf False False 0.0 inf 200.0 1000.0 False False H3 Motif0211_ems_3hC_740_0001_0001_0004
inf inf False False 0.0 inf 200.0 1000.0 False False H3 Motif0045_ems_3hM_2322_0001_0001
inf inf False False 0.0 inf 200.0 1000.0 False False H3 Motif0317_ems_3hM_1470_0001_0002
inf inf False False 0.0 inf 200.0 1000.0 False False H3 Motif0324_ems_3hM_2512_0001_0001
inf inf False False 0.0 inf 200.0 1000.0 False False H3 Motif0550_ems_3hC_645_0001_0003
inf inf False False 0.0 inf 200.0 1000.0 False False H3 Motif0353_ems_3hM_708_0001_0004
inf inf False False 0.0 inf 200.0 1000.0 False False H3 Motif0195_ems_3hM_1638_0001_0003
inf inf False False 0.0 inf 200.0 1000.0 False False H3 Motif0033_ems_3hM_3299_0001_0002
inf inf False False 0.0 inf 200.0 1000.0 False False H3 Motif0212_HHH_eva_0467_0001
inf inf False False 0.0 inf 200.0 1000.0 False False H3 Motif0104_ems_3hM_149_0001_0003
inf inf False False 0.0 inf 200.0 1000.0 False False H3 Motif0085_HHH_eva_0294_0001_0001
inf inf False False 0.0 inf 200.0 1000.0 False False H3 Motif0312_ems_3hM_3701_0001_0003
inf inf False False 0.0 inf 200.0 1000.0 False False H3 Motif0077_ems_3hC_1146_0001_0002
inf inf False False 0.0 inf 200.0 1000.0 False False H3 Motif0224_ems_3hC_444_0001_0003
inf inf False False 0.0 inf 200.0 1000.0 False False H3 Motif0531_bcov_4helix_02527_0001
inf inf False False 0.0 inf 200.0 1000.0 False False H3 Motif0350_HEEHE_0394_0001_0001
inf inf False False 0.0 inf 200.0 1000.0 False False H3 Motif0330_bcov_4helix_06371_0001
inf inf False False 0.0 inf 200.0 1000.0 False False H3 Motif0568_HEEHE_1893_0001_0001
inf inf False False 0.0 inf 200.0 1000.0 False False H3 Motif0318_ems_3hC_648_0001_0002
inf inf False False 0.0 inf 200.0 1000.0 False False H3 Motif0056_ems_3hM_3427_0001_0002
inf inf False False 0.0 inf 200.0 1000.0 False False H3 Motif0117_HEEHE_2508_0001_0001
inf inf False False 0.0 inf 200.0 1000.0 False False H3 Motif0241_HHH_eva_0046_0001_0002
inf inf False False 0.0 inf 200.0 1000.0 False False H3 Motif0033_bcov_4helix_10585_0001_0002
inf inf False False 0.0 inf 200.0 1000.0 False False H3 Motif0078_HHH_eva_0027_0001_0001
inf inf False False 0.0 inf 200.0 1000.0 False False H3 Motif0107_ems_3hM_2431_0001
inf inf False False 0.0 inf 200.0 1000.0 False False H3 Motif0105_bcov_4helix_05432_0001_0001
inf inf False False 0.0 inf 200.0 1000.0 False False H3 Motif0571_ems_3hM_3094_0001_0002
inf inf False False 0.0 inf 200.0 1000.0 False False H3 Motif0313_ems_3hC_821_0001_0002
inf inf False False 0.0 inf 200.0 1000.0 False False H3 Motif0381_ems_3hM_250_0001_0001
inf inf False False 0.0 inf 200.0 1000.0 False False H3 Motif0542_ems_3hM_2074_0001_0002
inf inf False False 0.0 inf 200.0 1000.0 False False H3 Motif0348_bcov_4helix_14368_0001
inf inf False False 0.0 inf 200.0 1000.0 False False H3 Motif0144_ems_3hM_2461_0001_0002
inf inf False False 0.0 inf 200.0 1000.0 False False H3 Motif0542_ems_3hM_99_0001_0003
inf inf False False 0.0 inf 200.0 1000.0 False False H3 Motif0121_ems_3hC_151_0001_0001
inf inf False False 0.0 inf 200.0 1000.0 False False H3 Motif0339_bcov_4helix_12543_0001
inf inf False False 0.0 inf 200.0 1000.0 False False H3 Motif0093_bcov_4helix_04898_0001_0001
inf inf False False 0.0 inf 200.0 1000.0 False False H3 Motif0056_HHH_eva_0218_0001_0002
inf inf False False 0.0 inf 200.0 1000.0 False False H3 Motif0093_HEEHE_3044_0001_0002
inf inf False False 0.0 inf 200.0 1000.0 False False H3 Motif0110_ems_3hM_874_0001_0001
inf inf False False 0.0 inf 200.0 1000.0 False False H3 Motif0235_ems_3hC_1315_0001
inf inf False False 0.0 inf 200.0 1000.0 False False H3 Motif0049_ems_3hM_1318_0001_0002
inf inf False False 0.0 inf 200.0 1000.0 False False H3 Motif0362_bcov_4helix_03648_0001
inf inf False False 0.0 inf 200.0 1000.0 False False H3 Motif0506_ems_3hC_265_0002_0001_0002
inf inf False False 0.0 inf 200.0 1000.0 False False H3 Motif0493_ems_3hM_482_0001_0002
inf inf False False 0.0 inf 200.0 1000.0 False False H3 Motif0531_bcov_4helix_08751_0001_0004
inf inf False False 0.0 inf 200.0 1000.0 False False H3 Motif0535_ems_4hM_3205_0002_0001
inf inf False False 0.0 inf 200.0 1000.0 False False H3 Motif0200_ems_3hC_453_0001
inf inf False False 0.0 inf 200.0 1000.0 False False H3 Motif0088_HHH_eva_0215_0001_0003
inf inf False False 0.0 inf 200.0 1000.0 False False H3 Motif0280_ems_3hC_1146_0001_0003
inf inf False False 0.0 inf 200.0 1000.0 False False H3 Motif0530_ems_3hC_836_0002_0001_0001
inf inf False False 0.0 inf 200.0 1000.0 False False H3 Motif0074_ems_3hC_432_0002
inf inf False False 0.0 inf 200.0 1000.0 False False H3 Motif0184_ems_3hC_197_0001_0002
inf inf False False 0.0 inf 200.0 1000.0 False False H3 Motif0002_bcov_4helix_12067_0001
inf inf False False 0.0 inf 200.0 1000.0 False False H3 Motif0002_ems_3hM_3189_0001
inf inf False False 0.0 inf 200.0 1000.0 False False H3 Motif0395_HHH_eva_0391_0001
inf inf False False 0.0 inf 200.0 1000.0 False False H3 Motif0026_bcov_4helix_12255_0001
inf inf False False 0.0 inf 200.0 1000.0 False False H3 Motif0184_ems_3hC_709_0002_0001_0003
inf inf False False 0.0 inf 200.0 1000.0 False False H3 Motif0221_ems_3hM_3465_0001_0002
inf inf False False 0.0 inf 200.0 1000.0 False False H3 Motif0004_ems_3hM_1449_0001_0001
inf inf False False 0.0 inf 200.0 1000.0 False False H3 Motif0174_ems_3hM_3637_0001_0003
inf inf False False 0.0 inf 200.0 1000.0 False False H3 Motif0508_HHH_eva_0017_0001_0001
inf inf False False 0.0 inf 200.0 1000.0 False False H3 Motif0003_HHH_eva_0348_0001
inf inf False False 0.0 inf 200.0 1000.0 False False H3 Motif0175_ems_3hM_2679_0001_0001
inf inf False False 0.0 inf 200.0 1000.0 False False H3 Motif0107_ems_3hM_3219_0001_0002
inf inf False False 0.0 inf 200.0 1000.0 False False H3 Motif0376_ems_3hC_936_0002_0001_0002
inf inf False False 0.0 inf 200.0 1000.0 False False H3 Motif0241_ems_3hM_540_0001_0001
inf inf False False 0.0 inf 200.0 1000.0 False False H3 Motif0069_HEEHE_3275_0001
inf inf False False 0.0 inf 200.0 1000.0 False False H3 Motif0530_bcov_4helix_10849_0001
inf inf False False 0.0 inf 200.0 1000.0 False False H3 Motif0542_HHH_eva_0676_0001
inf inf False False 0.0 inf 200.0 1000.0 False False H3 Motif0004_ems_ferrM_6311_0001_0001
inf inf False False 0.0 inf 200.0 1000.0 False False H3 Motif0135_ems_3hM_2074_0001_0001
inf inf False False 0.0 inf 200.0 1000.0 False False H3 Motif0326_ems_3hC_265_0002_0001_0002
inf inf False False 0.0 inf 200.0 1000.0 False False H3 Motif0437_ems_3hM_953_0001_0003
inf inf False False 0.0 inf 200.0 1000.0 False False H3 Motif0105_ems_3hC_335_0001_0001
inf inf False False 0.0 inf 200.0 1000.0 False False H3 Motif0020_HEEHE_0321_0001
inf inf False False 0.0 inf 200.0 1000.0 False False H3 Motif0074_ems_3hM_2368_0001
inf inf False False 0.0 inf 200.0 1000.0 False False H3 Motif0144_ems_3hM_1954_0001
inf inf False False 0.0 inf 200.0 1000.0 False False H3 Motif0110_ems_3hC_614_0001_0003
inf inf False False 0.0 inf 200.0 1000.0 False False H3 Motif0508_HHH_eva_0327_0001_0002
inf inf False False 0.0 inf 200.0 1000.0 False False H3 Motif0122_ems_3hM_3240_0001_0002
inf inf False False 0.0 inf 200.0 1000.0 False False H3 Motif0110_ems_3hM_390_0001_0002
inf inf False False 0.0 inf 200.0 1000.0 False False H3 Motif0458_ems_3hM_2508_0001_0003
inf inf False False 0.0 inf 200.0 1000.0 False False H3 Motif0195_bcov_4helix_12056_0001_0002
inf inf False False 0.0 inf 200.0 1000.0 False False H3 Motif0310_ems_3hM_2116_0001_0001
inf inf False False 0.0 inf 200.0 1000.0 False False H3 Motif0311_bcov_4helix_10645_0001_0001
inf inf False False 0.0 inf 200.0 1000.0 False False H3 Motif0589_bcov_4helix_14438_0001
inf inf False False 0.0 inf 200.0 1000.0 False False H3 Motif0020_ems_3hM_1592_0001_0004
inf inf False False 0.0 inf 200.0 1000.0 False False H3 Motif0366_ems_3hC_1103_0001_0001
inf inf False False 0.0 inf 200.0 1000.0 False False H3 Motif0126_ems_3hM_426_0001_0001
inf inf False False 0.0 inf 200.0 1000.0 False False H3 Motif0143_HHH_eva_0388_0001
inf inf False False 0.0 inf 200.0 1000.0 False False H3 Motif0458_HEEHE_1273_0001_0001
inf inf False False 0.0 inf 200.0 1000.0 False False H3 Motif0584_HHH_eva_0483_0001
inf inf False False 0.0 inf 200.0 1000.0 False False H3 Motif0462_bcov_4helix_01041_0001_0001
inf inf False False 0.0 inf 200.0 1000.0 False False H3 Motif0006_HEEHE_3153_0001_0001
inf inf False False 0.0 inf 200.0 1000.0 False False H3 Motif0321_ems_3hC_640_0001_0001_0001
inf inf False False 0.0 inf 200.0 1000.0 False False H3 Motif0460_ems_3hC_701_0002_0001_0001
inf inf False False 0.0 inf 200.0 1000.0 False False H3 Motif0235_ems_3hC_866_0001_0005_0003
inf inf False False 0.0 inf 200.0 1000.0 False False H3 Motif0268_ems_3hM_649_0001
inf inf False False 0.0 inf 200.0 1000.0 False False H3 Motif0318_ems_3hC_112_0001_0001_0002
inf inf False False 0.0 inf 200.0 1000.0 False False H3 Motif0126_ems_3hC_1467_0001_0006_0006
inf inf False False 0.0 inf 200.0 1000.0 False False H3 Motif0140_ems_3hC_223_0002_0001_0002
inf inf False False 0.0 inf 200.0 1000.0 False False H3 Motif0132_HHH_eva_0385_0001_0002
inf inf False False 0.0 inf 200.0 1000.0 False False H3 Motif0456_ems_3hC_1630_0001_0003
inf inf False False 0.0 inf 200.0 1000.0 False False H3 Motif0334_bcov_4helix_14531_0001
inf inf False False 0.0 inf 200.0 1000.0 False False H3 Motif0311_ems_3hM_3552_0001_0001
inf inf False False 0.0 inf 200.0 1000.0 False False H3 Motif0578_HHH_eva_0063_0001_0002
inf inf False False 0.0 inf 200.0 1000.0 False False H3 Motif0288_ems_3hM_1041_0001_0002
inf inf False False 0.0 inf 200.0 1000.0 False False H3 Motif0259_HEEHE_0280_0001_0001
inf inf False False 0.0 inf 200.0 1000.0 False False H3 Motif0121_ems_3hC_797_0001_0004
inf inf False False 0.0 inf 200.0 1000.0 False False H3 Motif0348_ems_3hM_2060_0001
inf inf False False 0.0 inf 200.0 1000.0 False False H3 Motif0188_HEEHE_2545_0001
inf inf False False 0.0 inf 200.0 1000.0 False False H3 Motif0150_ems_3hC_20_0001_0005_0003
inf inf False False 0.0 inf 200.0 1000.0 False False H3 Motif0216_ems_3hC_886_0001_0001
inf inf False False 0.0 inf 200.0 1000.0 False False H3 Motif0508_bcov_4helix_10078_0001
inf inf False False 0.0 inf 200.0 1000.0 False False H3 Motif0180_ems_3hM_2271_0001
inf inf False False 0.0 inf 200.0 1000.0 False False H3 Motif0501_ems_3hM_1256_0001
inf inf False False 0.0 inf 200.0 1000.0 False False H3 Motif0085_HEEHE_2797_0001
inf inf False False 0.0 inf 200.0 1000.0 False False H3 Motif0144_ems_3hC_1511_0002_0001
inf inf False False 0.0 inf 200.0 1000.0 False False H3 Motif0127_ems_3hC_474_0001
inf inf False False 0.0 inf 200.0 1000.0 False False H3 Motif0458_HEEHE_3222_0001_0002
inf inf False False 0.0 inf 200.0 1000.0 False False H3 Motif0020_ems_3hC_478_0002_0001_0001
inf inf False False 0.0 inf 200.0 1000.0 False False H3 Motif0493_bcov_4helix_11996_0001
inf inf False False 0.0 inf 200.0 1000.0 False False H3 Motif0331_HHH_eva_0299_0001_0002
inf inf False False 0.0 inf 200.0 1000.0 False False H3 Motif0355_ems_3hC_854_0001_0001_0004
inf inf False False 0.0 inf 200.0 1000.0 False False H3 Motif0213_ems_3hM_2583_0001_0001
inf inf False False 0.0 inf 200.0 1000.0 False False H3 Motif0531_ems_3hC_1103_0001
inf inf False False 0.0 inf 200.0 1000.0 False False H3 Motif0493_HEEHE_3192_0001
inf inf False False 0.0 inf 200.0 1000.0 False False H3 Motif0184_ems_3hM_1324_0001_0001
inf inf False False 0.0 inf 200.0 1000.0 False False H3 Motif0364_ems_3hM_2060_0001
inf inf False False 0.0 inf 200.0 1000.0 False False H3 Motif0365_ems_3hM_2060_0001_0002
inf inf False False 0.0 inf 200.0 1000.0 False False H3 Motif0008_HHH_eva_0376_0001_0003
inf inf False False 0.0 inf 200.0 1000.0 False False H3 Motif0551_bcov_4helix_10645_0001
inf inf False False 0.0 inf 200.0 1000.0 False False H3 Motif0023_ems_3hM_1992_0001_0004
inf inf False False 0.0 inf 200.0 1000.0 False False H3 Motif0036_ems_3hC_153_0001_0001
inf inf False False 0.0 inf 200.0 1000.0 False False H3 Motif0264_ems_3hM_1328_0001_0001
inf inf False False 0.0 inf 200.0 1000.0 False False H3 Motif0033_ems_3hM_1700_0001_0001
inf inf False False 0.0 inf 200.0 1000.0 False False H3 Motif0009_bcov_4helix_11493_0001
inf inf False False 0.0 inf 200.0 1000.0 False False H3 Motif0312_bcov_4helix_01934_0001_0001
inf inf False False 0.0 inf 200.0 1000.0 False False H3 Motif0328_ems_3hM_1823_0001_0003
inf inf False False 0.0 inf 200.0 1000.0 False False H3 Motif0026_ems_3hM_2242_0001_0002
inf inf False False 0.0 inf 200.0 1000.0 False False H3 Motif0323_ems_3hC_360_0002_0001_0002
inf inf False False 0.0 inf 200.0 1000.0 False False H3 Motif0358_ems_3hC_1091_0001_0001_0003
inf inf False False 0.0 inf 200.0 1000.0 False False H3 Motif0093_ems_3hC_866_0002_0001_0001
inf inf False False 0.0 inf 200.0 1000.0 False False H3 Motif0382_ems_3hC_1232_0001_0001
inf inf False False 0.0 inf 200.0 1000.0 False False H3 Motif0221_ems_3hM_3215_0001_0004
inf inf False False 0.0 inf 200.0 1000.0 False False H3 Motif0226_ems_3hC_714_0001_0002
inf inf False False 0.0 inf 200.0 1000.0 False False H3 Motif0460_ems_3hC_450_0001_0003
inf inf False False 0.0 inf 200.0 1000.0 False False H3 Motif0037_ems_3hM_1437_0001_0001
inf inf False False 0.0 inf 200.0 1000.0 False False H3 Motif0124_ems_3hM_2462_0001_0001
inf inf False False 0.0 inf 200.0 1000.0 False False H3 Motif0201_ems_3hC_453_0001_0003
inf inf False False 0.0 inf 200.0 1000.0 False False H3 Motif0382_ems_3hC_859_0001_0003
inf inf False False 0.0 inf 200.0 1000.0 False False H3 Motif0122_ems_3hC_844_0002_0001_0002
inf inf False False 0.0 inf 200.0 1000.0 False False H3 Motif0028_HHH_eva_0123_0001_0002
inf inf False False 0.0 inf 200.0 1000.0 False False H3 Motif0575_bcov_4helix_04303_0001_0001
inf inf False False 0.0 inf 200.0 1000.0 False False H3 Motif0068_HHH_eva_0150_0001
inf inf False False 0.0 inf 200.0 1000.0 False False H3 Motif0110_ems_3hM_2471_0001_0001
inf inf False False 0.0 inf 200.0 1000.0 False False H3 Motif0314_ems_3hM_540_0001_0001
inf inf False False 0.0 inf 200.0 1000.0 False False H3 Motif0216_ems_3hC_923_0001_0002
inf inf False False 0.0 inf 200.0 1000.0 False False H3 Motif0008_ems_3hM_3115_0001_0003
inf inf False False 0.0 inf 200.0 1000.0 False False H3 Motif0220_bcov_4helix_08441_0001
inf inf False False 0.0 inf 200.0 1000.0 False False H3 Motif0383_bcov_4helix_02699_0001_0002
inf inf False False 0.0 inf 200.0 1000.0 False False H3 Motif0191_ems_3hC_898_0001_0004_0003
inf inf False False 0.0 inf 200.0 1000.0 False False H3 Motif0303_ems_3hC_453_0002_0001_0001
inf inf False False 0.0 inf 200.0 1000.0 False False H3 Motif0256_ems_3hM_3294_0001
inf inf False False 0.0 inf 200.0 1000.0 False False H3 Motif0310_ems_3hM_2218_0001_0001
inf inf False False 0.0 inf 200.0 1000.0 False False H3 Motif0340_ems_3hM_2382_0001_0001
inf inf False False 0.0 inf 200.0 1000.0 False False H3 Motif0585_ems_3hM_3074_0001_0001
inf inf False False 0.0 inf 200.0 1000.0 False False H3 Motif0036_bcov_4helix_08713_0001
inf inf False False 0.0 inf 200.0 1000.0 False False H3 Motif0391_bcov_4helix_11159_0001_0002
inf inf False False 0.0 inf 200.0 1000.0 False False H3 Motif0376_ems_3hM_138_0001_0001
inf inf False False 0.0 inf 200.0 1000.0 False False H3 Motif0030_ems_3hM_2428_0001_0002
inf inf False False 0.0 inf 200.0 1000.0 False False H3 Motif0439_bcov_4helix_09717_0001
inf inf False False 0.0 inf 200.0 1000.0 False False H3 Motif0486_ems_3hM_1605_0001_0003
inf inf False False 0.0 inf 200.0 1000.0 False False H3 Motif0481_ems_3hC_335_0001
inf inf False False 0.0 inf 200.0 1000.0 False False H3 Motif0147_ems_3hC_3_0001_0001_0002
inf inf False False 0.0 inf 200.0 1000.0 False False H3 Motif0313_bcov_4helix_09653_0001
inf inf False False 0.0 inf 200.0 1000.0 False False H3 Motif0264_bcov_4helix_07768_0001
inf inf False False 0.0 inf 200.0 1000.0 False False H3 Motif0539_ems_3hC_197_0001
inf inf False False 0.0 inf 200.0 1000.0 False False H3 Motif0317_HHH_eva_0351_0001_0002
inf inf False False 0.0 inf 200.0 1000.0 False False H3 Motif0458_ems_3hM_341_0001_0002
inf inf False False 0.0 inf 200.0 1000.0 False False H3 Motif0120_ems_3hC_899_0002_0001_0001
inf inf False False 0.0 inf 200.0 1000.0 False False H3 Motif0078_bcov_4helix_04076_0001
inf inf False False 0.0 inf 200.0 1000.0 False False H3 Motif0065_ems_3hC_898_0002_0001_0001
inf inf False False 0.0 inf 200.0 1000.0 False False H3 Motif0321_bcov_4helix_08551_0001
inf inf False False 0.0 inf 200.0 1000.0 False False H3 Motif0023_ems_3hC_1014_0001_0002
inf inf False False 0.0 inf 200.0 1000.0 False False H3 Motif0348_ems_3hM_2465_0001_0002
inf inf False False 0.0 inf 200.0 1000.0 False False H3 Motif0144_HHH_eva_0142_0001_0001
inf inf False False 0.0 inf 200.0 1000.0 False False H3 Motif0457_HEEHE_3044_0001_0001
inf inf False False 0.0 inf 200.0 1000.0 False False H3 Motif0218_ems_3hC_894_0001_0001
inf inf False False 0.0 inf 200.0 1000.0 False False H3 Motif0191_ems_3hM_2560_0001_0002
inf inf False False 0.0 inf 200.0 1000.0 False False H3 Motif0264_ems_3hM_1539_0001_0003
inf inf False False 0.0 inf 200.0 1000.0 False False H3 Motif0008_ems_3hM_2948_0001_0003
inf inf False False 0.0 inf 200.0 1000.0 False False H3 Motif0578_HEEHE_0174_0001
inf inf False False 0.0 inf 200.0 1000.0 False False H3 Motif0362_ems_3hC_786_0001_0001
inf inf False False 0.0 inf 200.0 1000.0 False False H3 Motif0125_bcov_4helix_06562_0001_0001
inf inf False False 0.0 inf 200.0 1000.0 False False H3 Motif0217_ems_3hM_1452_0001_0002
inf inf False False 0.0 inf 200.0 1000.0 False False H3 Motif0549_ems_3hC_614_0001
inf inf False False 0.0 inf 200.0 1000.0 False False H3 Motif0367_ems_3hM_813_0001_0002
inf inf False False 0.0 inf 200.0 1000.0 False False H3 Motif0320_HHH_eva_0390_0001_0001
inf inf False False 0.0 inf 200.0 1000.0 False False H3 Motif0501_ems_3hC_505_0001_0004_0002
inf inf False False 0.0 inf 200.0 1000.0 False False H3 Motif0009_HHH_eva_0384_0001_0002
inf inf False False 0.0 inf 200.0 1000.0 False False H3 Motif0023_ems_3hC_219_0001_0005
inf inf False False 0.0 inf 200.0 1000.0 False False H3 Motif0228_HHH_eva_0368_0001_0001
inf inf False False 0.0 inf 200.0 1000.0 False False H3 Motif0126_ems_3hC_797_0002_0001_0004
inf inf False False 0.0 inf 200.0 1000.0 False False H3 Motif0242_HEEHE_3305_0001
inf inf False False 0.0 inf 200.0 1000.0 False False H3 Motif0077_ems_3hC_506_0001_0001
inf inf False False 0.0 inf 200.0 1000.0 False False H3 Motif0506_bcov_4helix_04303_0001
inf inf False False 0.0 inf 200.0 1000.0 False False H3 Motif0572_ems_3hM_3427_0001_0001
inf inf False False 0.0 inf 200.0 1000.0 False False H3 Motif0005_bcov_4helix_07658_0001
inf inf False False 0.0 inf 200.0 1000.0 False False H3 Motif0264_ems_3hC_453_0001_0001
inf inf False False 0.0 inf 200.0 1000.0 False False H3 Motif0479_bcov_4helix_07049_0001_0002
inf inf False False 0.0 inf 200.0 1000.0 False False H3 Motif0553_ems_3hM_1334_0001_0002
inf inf False False 0.0 inf 200.0 1000.0 False False H3 Motif0192_ems_3hM_2978_0003
inf inf False False 0.0 inf 200.0 1000.0 False False H3 Motif0100_ems_3hM_3104_0001
inf inf False False 0.0 inf 200.0 1000.0 False False H3 Motif0212_ems_3hC_1735_0001_0001_0002
inf inf False False 0.0 inf 200.0 1000.0 False False H3 Motif0541_ems_3hC_617_0001_0003
inf inf False False 0.0 inf 200.0 1000.0 False False H3 Motif0221_ems_3hC_1643_0002_0001_0002
inf inf False False 0.0 inf 200.0 1000.0 False False H3 Motif0001_ems_3hM_1738_0001_0002
inf inf False False 0.0 inf 200.0 1000.0 False False H3 Motif0383_ems_3hM_3299_0001_0001
inf inf False False 0.0 inf 200.0 1000.0 False False H3 Motif0122_ems_3hC_921_0001_0001
inf inf False False 0.0 inf 200.0 1000.0 False False H3 Motif0175_bcov_4helix_08836_0001_0002
inf inf False False 0.0 inf 200.0 1000.0 False False H3 Motif0192_ems_3hM_2146_0001_0002
inf inf False False 0.0 inf 200.0 1000.0 False False H3 Motif0542_bcov_4helix_03969_0001_0001
inf inf False False 0.0 inf 200.0 1000.0 False False H3 Motif0540_HHH_eva_0135_0001_0001
inf inf False False 0.0 inf 200.0 1000.0 False False H3 Motif0134_HEEHE_2706_0002
inf inf False False 0.0 inf 200.0 1000.0 False False H3 Motif0494_ems_3hM_2551_0001
inf inf False False 0.0 inf 200.0 1000.0 False False H3 Motif0104_bcov_4helix_11085_0001
inf inf False False 0.0 inf 200.0 1000.0 False False H3 Motif0318_ems_3hC_866_0002_0001_0001
inf inf False False 0.0 inf 200.0 1000.0 False False H3 Motif0324_ems_3hC_338_0001_0001
inf inf False False 0.0 inf 200.0 1000.0 False False H3 Motif0036_ems_3hM_1542_0001_0004
inf inf False False 0.0 inf 200.0 1000.0 False False H3 Motif0260_ems_3hM_181_0001_0003
inf inf False False 0.0 inf 200.0 1000.0 False False H3 Motif0342_ems_3hM_1691_0001_0002
inf inf False False 0.0 inf 200.0 1000.0 False False H3 Motif0033_ems_3hC_866_0002_0001_0001
inf inf False False 0.0 inf 200.0 1000.0 False False H3 Motif0542_ems_3hM_1048_0001_0002
inf inf False False 0.0 inf 200.0 1000.0 False False H3 Motif0330_ems_3hM_3512_0001_0003
inf inf False False 0.0 inf 200.0 1000.0 False False H3 Motif0531_ems_3hM_446_0001_0001
inf inf False False 0.0 inf 200.0 1000.0 False False H3 Motif0440_ems_3hM_1438_0001_0001
inf inf False False 0.0 inf 200.0 1000.0 False False H3 Motif0492_ems_4hM_3262_0001
inf inf False False 0.0 inf 200.0 1000.0 False False H3 Motif0339_bcov_4helix_01740_0001_0002
inf inf False False 0.0 inf 200.0 1000.0 False False H3 Motif0085_HHH_eva_0547_0001
inf inf False False 0.0 inf 200.0 1000.0 False False H3 Motif0099_ems_3hM_3408_0001_0001
inf inf False False 0.0 inf 200.0 1000.0 False False H3 Motif0260_HEEHE_1456_0001
inf inf False False 0.0 inf 200.0 1000.0 False False H3 Motif0042_ems_3hC_212_0001_0001
inf inf False False 0.0 inf 200.0 1000.0 False False H3 Motif0349_bcov_4helix_04749_0001_0002
inf inf False False 0.0 inf 200.0 1000.0 False False H3 Motif0037_HEEHE_3008_0002
inf inf False False 0.0 inf 200.0 1000.0 False False H3 Motif0023_HHH_eva_0240_0001_0002
inf inf False False 0.0 inf 200.0 1000.0 False False H3 Motif0107_HHH_eva_0506_0001_0001
inf inf False False 0.0 inf 200.0 1000.0 False False H3 Motif0036_ems_3hM_325_0001_0003
inf inf False False 0.0 inf 200.0 1000.0 False False H3 Motif0042_HEEHE_2051_0001_0001
inf inf False False 0.0 inf 200.0 1000.0 False False H3 Motif0458_ems_3hM_2201_0001_0001
inf inf False False 0.0 inf 200.0 1000.0 False False H3 Motif0330_HHH_eva_0319_0001_0004
inf inf False False 0.0 inf 200.0 1000.0 False False H3 Motif0028_HHH_eva_0065_0001
inf inf False False 0.0 inf 200.0 1000.0 False False H3 Motif0348_ems_3hC_1010_0001_0001
inf inf False False 0.0 inf 200.0 1000.0 False False H3 Motif0381_ems_3hC_234_0001_0003
inf inf False False 0.0 inf 200.0 1000.0 False False H3 Motif0545_ems_3hM_2123_0001
inf inf False False 0.0 inf 200.0 1000.0 False False H3 Motif0042_ems_3hM_2739_0001_0004
inf inf False False 0.0 inf 200.0 1000.0 False False H3 Motif0549_bcov_4helix_07909_0001
inf inf False False 0.0 inf 200.0 1000.0 False False H3 Motif0038_bcov_4helix_07645_0001
inf inf False False 0.0 inf 200.0 1000.0 False False H3 Motif0242_ems_3hC_1480_0002_0001_0002
inf inf False False 0.0 inf 200.0 1000.0 False False H3 Motif0060_ems_3hC_1315_0001_0001
inf inf False False 0.0 inf 200.0 1000.0 False False H3 Motif0110_p1-14H-GBL-14H-GABBL-16H_0827_0001_0001_0002_0001_0002
inf inf False False 0.0 inf 200.0 1000.0 False False H3 Motif0252_ems_3hC_1321_0001_0002
inf inf False False 0.0 inf 200.0 1000.0 False False H3 Motif0542_p1-14H-GBL-14H-GBL-15H_0164_0001_0001_0002_0001
inf inf False False 0.0 inf 200.0 1000.0 False False H3 Motif0264_ems_3hC_1266_0001_0001_0002
inf inf False False 0.0 inf 200.0 1000.0 False False H3 Motif0003_HHH_eva_0274_0001_0002
inf inf False False 0.0 inf 200.0 1000.0 False False H3 Motif0197_bcov_4helix_11085_0001
inf inf False False 0.0 inf 200.0 1000.0 False False H3 Motif0237_p1-14H-GBL-14H-GBL-16H_0426_0001_0001_0001_0001
inf inf False False 0.0 inf 200.0 1000.0 False False H3 Motif0111_p1-14H-GBL-14H-GBL-14H_0146_0001_0001_0002_0001_0002
inf inf False False 0.0 inf 200.0 1000.0 False False H3 Motif0043_ems_3hC_1266_0001
inf inf False False 0.0 inf 200.0 1000.0 False False H3 Motif0032_HEEHE_2543_0001_0003
inf inf False False 0.0 inf 200.0 1000.0 False False H3 Motif0125_bcov_4helix_09190_0001
inf inf False False 0.0 inf 200.0 1000.0 False False H3 Motif0023_ems_3hC_496_0002_0001_0004
inf inf False False 0.0 inf 200.0 1000.0 False False H3 Motif0324_ems_3hM_1373_0001_0002
inf inf False False 0.0 inf 200.0 1000.0 False False H3 Motif0322_ems_3hM_1055_0001_0001
inf inf False False 0.0 inf 200.0 1000.0 False False H3 Motif0313_ems_3hM_649_0001_0002
inf inf False False 0.0 inf 200.0 1000.0 False False H3 Motif0349_HHH_eva_0006_0001_0002
inf inf False False 0.0 inf 200.0 1000.0 False False H3 Motif0379_ems_3hM_2202_0001_0003
inf inf False False 0.0 inf 200.0 1000.0 False False H3 Motif0507_ems_3hM_1241_0001_0003
inf inf False False 0.0 inf 200.0 1000.0 False False H3 Motif0320_ems_3hM_2085_0001_0001
inf inf False False 0.0 inf 200.0 1000.0 False False H3 Motif0458_bcov_4helix_13335_0001_0002
inf inf False False 0.0 inf 200.0 1000.0 False False H3 Motif0069_ems_3hM_1884_0001
inf inf False False 0.0 inf 200.0 1000.0 False False H3 Motif0010_ems_3hM_3240_0001_0002
inf inf False False 0.0 inf 200.0 1000.0 False False H3 Motif0085_ems_3hM_3299_0001_0003
inf inf False False 0.0 inf 200.0 1000.0 False False H3 Motif0326_bcov_4helix_07068_0001_0001
inf inf False False 0.0 inf 200.0 1000.0 False False H3 Motif0107_ems_3hC_360_0002_0001_0001
inf inf False False 0.0 inf 200.0 1000.0 False False H3 Motif0175_bcov_4helix_05679_0001
inf inf False False 0.0 inf 200.0 1000.0 False False H3 Motif0036_HHH_eva_0088_0001_0001
inf inf False False 0.0 inf 200.0 1000.0 False False H3 Motif0278_bcov_4helix_05016_0001
inf inf False False 0.0 inf 200.0 1000.0 False False H3 Motif0129_ems_3hM_3603_0001_0002
inf inf False False 0.0 inf 200.0 1000.0 False False H3 Motif0318_ems_3hC_921_0001_0004
inf inf False False 0.0 inf 200.0 1000.0 False False H3 Motif0074_ems_3hM_1468_0001_0001
inf inf False False 0.0 inf 200.0 1000.0 False False H3 Motif0136_p1-14H-GBL-14H-GABBL-15H_0299_0001_0001_0002_0001_0001
inf inf False False 0.0 inf 200.0 1000.0 False False H3 Motif0458_HHH_eva_0148_0001_0004
inf inf False False 0.0 inf 200.0 1000.0 False False H3 Motif0360_ems_3hC_499_0001_0004_0004
inf inf False False 0.0 inf 200.0 1000.0 False False H3 Motif0037_ems_3hC_836_0002_0001_0004
inf inf False False 0.0 inf 200.0 1000.0 False False H3 Motif0542_bcov_4helix_04865_0001_0002
inf inf False False 0.0 inf 200.0 1000.0 False False H3 Motif0057_bcov_4helix_09591_0001
inf inf False False 0.0 inf 200.0 1000.0 False False H3 Motif0384_HEEHE_0708_0001
inf inf False False 0.0 inf 200.0 1000.0 False False H3 Motif0184_ems_3hC_245_0002_0001_0002
inf inf False False 0.0 inf 200.0 1000.0 False False H3 Motif0551_ems_3hC_182_0001
inf inf False False 0.0 inf 200.0 1000.0 False False H3 Motif0127_ems_3hC_830_0001_0001_0002
inf inf False False 0.0 inf 200.0 1000.0 False False H3 Motif0211_ems_3hM_1312_0001_0002
inf inf False False 0.0 inf 200.0 1000.0 False False H3 Motif0117_HEEHE_1853_0001_0001
inf inf False False 0.0 inf 200.0 1000.0 False False H3 Motif0122_ems_3hC_886_0001_0001
inf inf False False 0.0 inf 200.0 1000.0 False False H3 Motif0132_ems_3hM_3344_0001_0002
inf inf False False 0.0 inf 200.0 1000.0 False False H3 Motif0486_ems_3hM_3394_0001_0001
inf inf False False 0.0 inf 200.0 1000.0 False False H3 Motif0175_ems_3hC_333_0002_0001
inf inf False False 0.0 inf 200.0 1000.0 False False H3 Motif0116_bcov_4helix_01641_0001
inf inf False False 0.0 inf 200.0 1000.0 False False H3 Motif0147_ems_3hC_370_0001_0001_0001
inf inf False False 0.0 inf 200.0 1000.0 False False H3 Motif0020_ems_3hM_1847_0001_0004
inf inf False False 0.0 inf 200.0 1000.0 False False H3 Motif0304_bcov_4helix_03660_0001
inf inf False False 0.0 inf 200.0 1000.0 False False H3 Motif0493_ems_3hM_2621_0001_0003
inf inf False False 0.0 inf 200.0 1000.0 False False H3 Motif0099_ems_3hM_401_0001_0003
inf inf False False 0.0 inf 200.0 1000.0 False False H3 Motif0553_bcov_4helix_00581_0001
inf inf False False 0.0 inf 200.0 1000.0 False False H3 Motif0321_ems_3hM_992_0001_0001
inf inf False False 0.0 inf 200.0 1000.0 False False H3 Motif0007_ems_3hM_2886_0001_0004
inf inf False False 0.0 inf 200.0 1000.0 False False H3 Motif0191_ems_3hM_2799_0001_0002
inf inf False False 0.0 inf 200.0 1000.0 False False H3 Motif0347_ems_3hM_235_0001_0002
inf inf False False 0.0 inf 200.0 1000.0 False False H3 Motif0121_ems_3hM_2719_0001_0002
inf inf False False 0.0 inf 200.0 1000.0 False False H3 Motif0122_ems_3hM_1289_0001_0004
inf inf False False 0.0 inf 200.0 1000.0 False False H3 Motif0048_ems_3hM_2958_0001_0001
inf inf False False 0.0 inf 200.0 1000.0 False False H3 Motif0340_HEEHE_2080_0001
inf inf False False 0.0 inf 200.0 1000.0 False False H3 Motif0339_ems_3hM_3521_0001
inf inf False False 0.0 inf 200.0 1000.0 False False H3 Motif0174_ems_3hC_1511_0002
inf inf False False 0.0 inf 200.0 1000.0 False False H3 Motif0174_bcov_4helix_08249_0001_0001
inf inf False False 0.0 inf 200.0 1000.0 False False H3 Motif0339_HEEHE_1204_0001
inf inf False False 0.0 inf 200.0 1000.0 False False H3 Motif0026_ems_3hM_640_0001_0002
inf inf False False 0.0 inf 200.0 1000.0 False False H3 Motif0113_ems_3hM_1997_0001_0001
inf inf False False 0.0 inf 200.0 1000.0 False False H3 Motif0104_ems_3hM_2751_0001_0001
inf inf False False 0.0 inf 200.0 1000.0 False False H3 Motif0042_ems_3hM_465_0001_0002
inf inf False False 0.0 inf 200.0 1000.0 False False H3 Motif0032_HEEHE_3011_0001_0001
inf inf False False 0.0 inf 200.0 1000.0 False False H3 Motif0031_bcov_4helix_13557_0001_0003
inf inf False False 0.0 inf 200.0 1000.0 False False H3 Motif0517_ems_3hM_2961_0001_0002
inf inf False False 0.0 inf 200.0 1000.0 False False H3 Motif0563_HHH_eva_0607_0001
inf inf False False 0.0 inf 200.0 1000.0 False False H3 Motif0030_HHH_eva_0065_0001_0004
inf inf False False 0.0 inf 200.0 1000.0 False False H3 Motif0107_p1-16H-GBL-16H-GABBL-15H_0194_0001_0001_0002_0001_0002
inf inf False False 0.0 inf 200.0 1000.0 False False H3 Motif0457_HHH_eva_0404_0001_0003
inf inf False False 0.0 inf 200.0 1000.0 False False H3 Motif0531_bcov_4helix_08284_0001
inf inf False False 0.0 inf 200.0 1000.0 False False H3 Motif0030_bcov_4helix_12193_0002
inf inf False False 0.0 inf 200.0 1000.0 False False H3 Motif0078_bcov_4helix_08980_0001
inf inf False False 0.0 inf 200.0 1000.0 False False H3 Motif0225_ems_3hM_1317_0001
inf inf False False 0.0 inf 200.0 1000.0 False False H3 Motif0046_ems_3hM_1823_0001
inf inf False False 0.0 inf 200.0 1000.0 False False H3 Motif0243_HHH_eva_0440_0001
inf inf False False 0.0 inf 200.0 1000.0 False False H3 Motif0032_ems_4hM_5269_0001
inf inf False False 0.0 inf 200.0 1000.0 False False H3 Motif0461_ems_3hC_807_0001
inf inf False False 0.0 inf 200.0 1000.0 False False H3 Motif0326_ems_3hC_923_0001_0003
inf inf False False 0.0 inf 200.0 1000.0 False False H3 Motif0052_ems_3hM_708_0001_0002
inf inf False False 0.0 inf 200.0 1000.0 False False H3 Motif0078_ems_3hC_1300_0001_0001_0002
inf inf False False 0.0 inf 200.0 1000.0 False False H3 Motif0264_ems_3hM_684_0001_0001
inf inf False False 0.0 inf 200.0 1000.0 False False H3 Motif0268_bcov_4helix_11343_0001
inf inf False False 0.0 inf 200.0 1000.0 False False H3 Motif0120_ems_3hM_435_0001_0003
inf inf False False 0.0 inf 200.0 1000.0 False False H3 Motif0349_HHH_eva_0351_0001_0004
inf inf False False 0.0 inf 200.0 1000.0 False False H3 Motif0328_ems_3hC_645_0001_0001
inf inf False False 0.0 inf 200.0 1000.0 False False H3 Motif0221_ems_3hC_360_0002_0001_0001
inf inf False False 0.0 inf 200.0 1000.0 False False H3 Motif0115_ems_3hM_1043_0001_0002
inf inf False False 0.0 inf 200.0 1000.0 False False H3 Motif0036_ems_3hC_1315_0001
inf inf False False 0.0 inf 200.0 1000.0 False False H3 Motif0327_ems_3hM_850_0001_0001
inf inf False False 0.0 inf 200.0 1000.0 False False H3 Motif0122_ems_3hM_2515_0001_0003
inf inf False False 0.0 inf 200.0 1000.0 False False H3 Motif0121_ems_3hM_73_0001_0002
inf inf False False 0.0 inf 200.0 1000.0 False False H3 Motif0458_ems_3hM_596_0001_0002
inf inf False False 0.0 inf 200.0 1000.0 False False H3 Motif0008_ems_3hM_1722_0001_0001
inf inf False False 0.0 inf 200.0 1000.0 False False H3 Motif0036_ems_3hC_797_0001_0006
inf inf False False 0.0 inf 200.0 1000.0 False False H3 Motif0510_HHH_eva_0185_0001
inf inf False False 0.0 inf 200.0 1000.0 False False H3 Motif0548_ems_3hC_212_0001_0001
inf inf False False 0.0 inf 200.0 1000.0 False False H3 Motif0379_ems_3hM_758_0001
inf inf False False 0.0 inf 200.0 1000.0 False False H3 Motif0048_HHH_eva_0351_0001_0002
inf inf False False 0.0 inf 200.0 1000.0 False False H3 Motif0508_bcov_4helix_02151_0001_0002
inf inf False False 0.0 inf 200.0 1000.0 False False H3 Motif0491_ems_3hM_3552_0001
inf inf False False 0.0 inf 200.0 1000.0 False False H3 Motif0033_bcov_4helix_04185_0001_0002
inf inf False False 0.0 inf 200.0 1000.0 False False H3 Motif0074_ems_3hM_1426_0001
inf inf False False 0.0 inf 200.0 1000.0 False False H3 Motif0071_bcov_4helix_04349_0001_0002
inf inf False False 0.0 inf 200.0 1000.0 False False H3 Motif0174_bcov_4helix_11937_0001
inf inf False False 0.0 inf 200.0 1000.0 False False H3 Motif0379_ems_3hC_1468_0002_0001_0003
inf inf False False 0.0 inf 200.0 1000.0 False False H3 Motif0111_ems_3hM_1868_0001
inf inf False False 0.0 inf 200.0 1000.0 False False H3 Motif0049_ems_3hM_850_0001
inf inf False False 0.0 inf 200.0 1000.0 False False H3 Motif0143_ems_3hM_338_0001
inf inf False False 0.0 inf 200.0 1000.0 False False H3 Motif0355_HHH_eva_0240_0001_0001
inf inf False False 0.0 inf 200.0 1000.0 False False H3 Motif0155_ems_3hM_3658_0001
inf inf False False 0.0 inf 200.0 1000.0 False False H3 Motif0126_ems_3hC_1397_0001_0004
inf inf False False 0.0 inf 200.0 1000.0 False False H3 Motif0143_ems_3hM_329_0001
inf inf False False 0.0 inf 200.0 1000.0 False False H3 Motif0348_ems_3hC_348_0001_0001_0001
inf inf False False 0.0 inf 200.0 1000.0 False False H3 Motif0035_ems_3hM_614_0001_0002
inf inf False False 0.0 inf 200.0 1000.0 False False H3 Motif0349_ems_3hC_1017_0001_0001_0003
inf inf False False 0.0 inf 200.0 1000.0 False False H3 Motif0512_ems_3hC_817_0001_0001_0001
inf inf False False 0.0 inf 200.0 1000.0 False False H3 Motif0271_HHH_eva_0358_0001_0002
inf inf False False 0.0 inf 200.0 1000.0 False False H3 Motif0105_ems_3hM_426_0001_0003
inf inf False False 0.0 inf 200.0 1000.0 False False H3 Motif0014_bcov_4helix_02113_0002
inf inf False False 0.0 inf 200.0 1000.0 False False H3 Motif0441_ems_3hC_786_0001_0002
inf inf False False 0.0 inf 200.0 1000.0 False False H3 Motif0104_ems_3hM_1358_0001_0002
inf inf False False 0.0 inf 200.0 1000.0 False False H3 Motif0122_ems_3hM_2060_0001_0002
inf inf False False 0.0 inf 200.0 1000.0 False False H3 Motif0523_ems_3hM_3299_0001_0002
inf inf False False 0.0 inf 200.0 1000.0 False False H3 Motif0008_ems_3hM_265_0001_0002
inf inf False False 0.0 inf 200.0 1000.0 False False H3 Motif0235_ems_3hM_3667_0001_0003
inf inf False False 0.0 inf 200.0 1000.0 False False H3 Motif0014_HEEHE_0061_0001
inf inf False False 0.0 inf 200.0 1000.0 False False H3 Motif0042_HHH_eva_0384_0001_0004
inf inf False False 0.0 inf 200.0 1000.0 False False H3 Motif0225_bcov_4helix_12820_0001_0001
inf inf False False 0.0 inf 200.0 1000.0 False False H3 Motif0446_HHH_eva_0050_0001_0001
inf inf False False 0.0 inf 200.0 1000.0 False False H3 Motif0328_ems_3hM_2886_0001_0001
inf inf False False 0.0 inf 200.0 1000.0 False False H3 Motif0054_ems_3hM_1202_0002_0001
inf inf False False 0.0 inf 200.0 1000.0 False False H3 Motif0366_ems_3hC_46_0001_0001_0004
inf inf False False 0.0 inf 200.0 1000.0 False False H3 Motif0462_ems_3hM_1383_0001
inf inf False False 0.0 inf 200.0 1000.0 False False H3 Motif0083_HHH_eva_0359_0001
inf inf False False 0.0 inf 200.0 1000.0 False False H3 Motif0531_ems_3hM_2218_0001_0001
inf inf False False 0.0 inf 200.0 1000.0 False False H3 Motif0125_ems_3hM_847_0001
inf inf False False 0.0 inf 200.0 1000.0 False False H3 Motif0217_bcov_4helix_01463_0001
inf inf False False 0.0 inf 200.0 1000.0 False False H3 Motif0104_HEEHE_1761_0001_0001
inf inf False False 0.0 inf 200.0 1000.0 False False H3 Motif0366_ems_3hM_3600_0001_0004
inf inf False False 0.0 inf 200.0 1000.0 False False H3 Motif0458_ems_3hC_338_0001_0001_0006
inf inf False False 0.0 inf 200.0 1000.0 False False H3 Motif0575_HHH_eva_0209_0001
inf inf False False 0.0 inf 200.0 1000.0 False False H3 Motif0494_ems_3hC_1468_0001_0001
inf inf False False 0.0 inf 200.0 1000.0 False False H3 Motif0036_HHH_eva_0274_0001_0003
inf inf False False 0.0 inf 200.0 1000.0 False False H3 Motif0246_ems_3hM_1362_0001
inf inf False False 0.0 inf 200.0 1000.0 False False H3 Motif0110_ems_3hM_2866_0002
inf inf False False 0.0 inf 200.0 1000.0 False False H3 Motif0184_ems_3hM_540_0001_0002
inf inf False False 0.0 inf 200.0 1000.0 False False H3 Motif0323_ems_3hM_1754_0001_0003
inf inf False False 0.0 inf 200.0 1000.0 False False H3 Motif0350_ems_3hC_886_0001_0006
inf inf False False 0.0 inf 200.0 1000.0 False False H3 Motif0542_HEEHE_1900_0001
inf inf False False 0.0 inf 200.0 1000.0 False False H3 Motif0155_ems_3hM_224_0001_0001
inf inf False False 0.0 inf 200.0 1000.0 False False H3 Motif0316_HHH_eva_0380_0001_0003
inf inf False False 0.0 inf 200.0 1000.0 False False H3 Motif0147_ems_3hC_921_0001_0001
inf inf False False 0.0 inf 200.0 1000.0 False False H3 Motif0235_ems_3hC_1465_0002_0001_0002
inf inf False False 0.0 inf 200.0 1000.0 False False H3 Motif0460_ems_3hM_2089_0001_0002
inf inf False False 0.0 inf 200.0 1000.0 False False H3 Motif0022_ems_3hM_1452_0001_0002
inf inf False False 0.0 inf 200.0 1000.0 False False H3 Motif0486_ems_3hM_649_0001_0002
inf inf False False 0.0 inf 200.0 1000.0 False False H3 Motif0028_ems_3hM_3098_0001_0001
inf inf False False 0.0 inf 200.0 1000.0 False False H3 Motif0541_ems_3hM_1931_0001_0004
inf inf False False 0.0 inf 200.0 1000.0 False False H3 Motif0494_bcov_4helix_02700_0001
inf inf False False 0.0 inf 200.0 1000.0 False False H3 Motif0083_ems_3hM_2515_0001_0001
inf inf False False 0.0 inf 200.0 1000.0 False False H3 Motif0460_p1-14H-GBL-16H-GABBL-16H_0097_0001_0001_0001_0001_0003
inf inf False False 0.0 inf 200.0 1000.0 False False H3 Motif0042_ems_3hC_836_0001_0001
inf inf False False 0.0 inf 200.0 1000.0 False False H3 Motif0127_ems_3hM_1300_0001
inf inf False False 0.0 inf 200.0 1000.0 False False H3 Motif0572_HHH_eva_0362_0002
inf inf False False 0.0 inf 200.0 1000.0 False False H3 Motif0311_bcov_4helix_01670_0001
inf inf False False 0.0 inf 200.0 1000.0 False False H3 Motif0242_ems_3hC_1076_0002_0001
inf inf False False 0.0 inf 200.0 1000.0 False False H3 Motif0274_bcov_4helix_05082_0001
inf inf False False 0.0 inf 200.0 1000.0 False False H3 Motif0311_ems_3hM_2254_0001_0002
inf inf False False 0.0 inf 200.0 1000.0 False False H3 Motif0264_ems_3hC_1315_0001_0003
inf inf False False 0.0 inf 200.0 1000.0 False False H3 Motif0271_bcov_4helix_05731_0001
inf inf False False 0.0 inf 200.0 1000.0 False False H3 Motif0226_ems_3hC_1028_0001
inf inf False False 0.0 inf 200.0 1000.0 False False H3 Motif0462_bcov_4helix_11466_0001_0003
inf inf False False 0.0 inf 200.0 1000.0 False False H3 Motif0353_ems_3hM_1158_0001
inf inf False False 0.0 inf 200.0 1000.0 False False H3 Motif0578_ems_3hM_3566_0001_0001
inf inf False False 0.0 inf 200.0 1000.0 False False H3 Motif0009_ems_3hM_3299_0001_0002
inf inf False False 0.0 inf 200.0 1000.0 False False H3 Motif0326_ems_3hM_1592_0001_0001
inf inf False False 0.0 inf 200.0 1000.0 False False H3 Motif0184_ems_3hM_305_0001_0001
inf inf False False 0.0 inf 200.0 1000.0 False False H3 Motif0184_ems_3hC_618_0001_0004_0001
inf inf False False 0.0 inf 200.0 1000.0 False False H3 Motif0388_ems_3hM_582_0001_0002
inf inf False False 0.0 inf 200.0 1000.0 False False H3 Motif0483_HEEHE_1289_0001
inf inf False False 0.0 inf 200.0 1000.0 False False H3 Motif0578_HEEHE_3358_0001
inf inf False False 0.0 inf 200.0 1000.0 False False H3 Motif0540_HHH_eva_0050_0001_0002
inf inf False False 0.0 inf 200.0 1000.0 False False H3 Motif0317_bcov_4helix_06197_0001_0002
inf inf False False 0.0 inf 200.0 1000.0 False False H3 Motif0184_ems_3hM_1089_0001_0002
inf inf False False 0.0 inf 200.0 1000.0 False False H3 Motif0008_ems_3hC_496_0003_0002
inf inf False False 0.0 inf 200.0 1000.0 False False H3 Motif0345_ems_3hC_836_0002_0001
inf inf False False 0.0 inf 200.0 1000.0 False False H3 Motif0355_HHH_eva_0055_0001_0001
inf inf False False 0.0 inf 200.0 1000.0 False False H3 Motif0011_ems_3hM_447_0001
inf inf False False 0.0 inf 200.0 1000.0 False False H3 Motif0458_ems_3hM_2345_0001_0004
inf inf False False 0.0 inf 200.0 1000.0 False False H3 Motif0226_ems_3hM_2341_0001_0001
inf inf False False 0.0 inf 200.0 1000.0 False False H3 Motif0379_ems_3hM_1194_0001_0003
inf inf False False 0.0 inf 200.0 1000.0 False False H3 Motif0105_ems_3hM_2962_0001_0002
inf inf False False 0.0 inf 200.0 1000.0 False False H3 Motif0349_ems_3hC_793_0001_0002
inf inf False False 0.0 inf 200.0 1000.0 False False H3 Motif0469_bcov_4helix_05905_0001
inf inf False False 0.0 inf 200.0 1000.0 False False H3 Motif0014_ems_3hC_153_0001_0001
inf inf False False 0.0 inf 200.0 1000.0 False False H3 Motif0091_bcov_4helix_09298_0001
inf inf False False 0.0 inf 200.0 1000.0 False False H3 Motif0030_ems_3hC_798_0001_0007_0001
inf inf False False 0.0 inf 200.0 1000.0 False False H3 Motif0352_ems_3hM_2508_0001_0005
inf inf False False 0.0 inf 200.0 1000.0 False False H3 Motif0242_ems_3hM_2712_0001_0001
inf inf False False 0.0 inf 200.0 1000.0 False False H3 Motif0130_ems_3hC_254_0002_0001_0004
1242.796768848192 3981.079479224971 False False 0.0 inf 200.0 1000.0 True False H3 Motif0316_HHH_eva_0408_0001_0002
inf inf False False 0.0 inf 200.0 1000.0 False False H3 Motif0027_bcov_4helix_09340_0001_0002
inf inf False False 0.0 inf 200.0 1000.0 False False H3 Motif0460_ems_3hM_2342_0001_0001
inf inf False False 0.0 inf 200.0 1000.0 False False H3 Motif0578_ems_3hM_3299_0001_0002
inf inf False False 0.0 inf 200.0 1000.0 False False H3 Motif0339_bcov_4helix_11852_0001
inf inf False False 0.0 inf 200.0 1000.0 False False H3 Motif0226_ems_3hM_1492_0001_0001
inf inf False False 0.0 inf 200.0 1000.0 False False H3 Motif0243_ems_3hM_1080_0001_0001
inf inf False False 0.0 inf 200.0 1000.0 False False H3 Motif0045_HHH_eva_0536_0001_0002
inf inf False False 0.0 inf 200.0 1000.0 False False H3 Motif0318_ems_3hM_2583_0001_0002
inf inf False False 0.0 inf 200.0 1000.0 False False H3 Motif0339_ems_3hM_2090_0001_0001
inf inf False False 0.0 inf 200.0 1000.0 False False H3 Motif0458_ems_3hM_3176_0001_0001
inf inf False False 0.0 inf 200.0 1000.0 False False H3 Motif0458_HEEHE_2312_0001_0002
inf inf False False 0.0 inf 200.0 1000.0 False False H3 Motif0220_ems_3hM_2616_0001_0001
inf inf False False 0.0 inf 200.0 1000.0 False False H3 Motif0523_ems_3hM_1207_0001
inf inf False False 0.0 inf 200.0 1000.0 False False H3 Motif0259_HEEHE_1138_0001_0001
inf inf False False 0.0 inf 200.0 1000.0 False False H3 Motif0040_ems_3hM_2099_0001_0003
inf inf False False 0.0 inf 200.0 1000.0 False False H3 Motif0320_ems_3hC_963_0001_0001
inf inf False False 0.0 inf 200.0 1000.0 False False H3 Motif0386_bcov_4helix_00174_0001
inf inf False False 0.0 inf 200.0 1000.0 False False H3 Motif0568_ems_3hM_1039_0001_0002
inf inf False False 0.0 inf 200.0 1000.0 False False H3 Motif0535_HHH_eva_0271_0001
inf inf False False 0.0 inf 200.0 1000.0 False False H3 Motif0259_ems_ferrM_6807_0002_0001
inf inf False False 0.0 inf 200.0 1000.0 False False H3 Motif0453_ems_3hM_377_0001
inf inf False False 0.0 inf 200.0 1000.0 False False H3 Motif0318_ems_3hM_266_0001_0002
inf inf False False 0.0 inf 200.0 1000.0 False False H3 Motif0028_ems_3hC_517_0002_0001_0001
inf inf False False 0.0 inf 200.0 1000.0 False False H3 Motif0392_ems_3hC_776_0002_0001_0002
inf inf False False 0.0 inf 200.0 1000.0 False False H3 Motif0107_ems_3hM_3328_0001_0002
inf inf False False 0.0 inf 200.0 1000.0 False False H3 Motif0220_ems_3hC_3_0001_0001_0002
inf inf False False 0.0 inf 200.0 1000.0 False False H3 Motif0259_HHH_eva_0211_0001_0003
inf inf False False 0.0 inf 200.0 1000.0 False False H3 Motif0228_HEEHE_2212_0001
inf inf False False 0.0 inf 200.0 1000.0 False False H3 Motif0553_ems_3hM_3009_0001_0003
inf inf False False 0.0 inf 200.0 1000.0 False False H3 Motif0233_ems_3hC_817_0001_0001
inf inf False False 0.0 inf 200.0 1000.0 False False H3 Motif0575_bcov_4helix_14037_0001
inf inf False False 0.0 inf 200.0 1000.0 False False H3 Motif0325_ems_3hM_942_0001_0001
inf inf False False 0.0 inf 200.0 1000.0 False False H3 Motif0300_ems_3hM_78_0001
inf inf False False 0.0 inf 200.0 1000.0 False False H3 Motif0088_ems_3hM_420_0001_0003
inf inf False False 0.0 inf 200.0 1000.0 False False H3 Motif0491_HEEHE_2176_0001
inf inf False False 0.0 inf 200.0 1000.0 False False H3 Motif0124_ems_3hC_453_0002_0001
inf inf False False 0.0 inf 200.0 1000.0 False False H3 Motif0339_HEEHE_1950_0001
inf inf False False 0.0 inf 200.0 1000.0 False False H3 Motif0077_ems_3hC_1266_0001_0003
inf inf False False 0.0 inf 200.0 1000.0 False False H3 Motif0305_ems_3hM_1151_0001_0001
inf inf False False 0.0 inf 200.0 1000.0 False False H3 Motif0349_ems_3hM_624_0001
inf inf False False 0.0 inf 200.0 1000.0 False False H3 Motif0028_ems_3hM_446_0001_0002
inf inf False False 0.0 inf 200.0 1000.0 False False H3 Motif0083_HEEHE_1395_0001
inf inf False False 0.0 inf 200.0 1000.0 False False H3 Motif0052_ems_3hM_2377_0001_0002
inf inf False False 0.0 inf 200.0 1000.0 False False H3 Motif0126_ems_3hM_1640_0001_0006
inf inf False False 0.0 inf 200.0 1000.0 False False H3 Motif0120_HHH_eva_0144_0001_0002
inf inf False False 0.0 inf 200.0 1000.0 False False H3 Motif0009_ems_3hC_551_0002_0001_0001
inf inf False False 0.0 inf 200.0 1000.0 False False H3 Motif0057_ems_3hC_543_0001_0002
inf inf False False 0.0 inf 200.0 1000.0 False False H3 Motif0323_ems_3hM_2679_0001_0003
inf inf False False 0.0 inf 200.0 1000.0 False False H3 Motif0486_ems_3hM_1266_0001_0003
inf inf False False 0.0 inf 200.0 1000.0 False False H3 Motif0142_ems_3hC_360_0002_0001_0002
inf inf False False 0.0 inf 200.0 1000.0 False False H3 Motif0541_ems_3hM_620_0001_0001
inf inf False False 0.0 inf 200.0 1000.0 False False H3 Motif0362_ems_3hM_348_0001_0001
inf inf False False 0.0 inf 200.0 1000.0 False False H3 Motif0349_ems_3hM_713_0001_0002
inf inf False False 0.0 inf 200.0 1000.0 False False H3 Motif0532_ems_3hM_1509_0001
inf inf False False 0.0 inf 200.0 1000.0 False False H3 Motif0311_bcov_4helix_11778_0001
inf inf False False 0.0 inf 200.0 1000.0 False False H3 Motif0006_ems_3hM_2359_0001_0003
inf inf False False 0.0 inf 200.0 1000.0 False False H3 Motif0578_ems_3hM_2428_0001_0005
inf inf False False 0.0 inf 200.0 1000.0 False False H3 Motif0040_ems_3hC_350_0002_0001
inf inf False False 0.0 inf 200.0 1000.0 False False H3 Motif0349_ems_3hC_1017_0001_0002
inf inf False False 0.0 inf 200.0 1000.0 False False H3 Motif0330_ems_3hM_2546_0001_0004
inf inf False False 0.0 inf 200.0 1000.0 False False H3 Motif0072_ems_3hM_2551_0001
inf inf False False 0.0 inf 200.0 1000.0 False False H3 Motif0099_ems_3hM_326_0001_0004
inf inf False False 0.0 inf 200.0 1000.0 False False H3 Motif0027_ems_3hM_1823_0001
inf inf False False 0.0 inf 200.0 1000.0 False False H3 Motif0293_bcov_4helix_06371_0001
inf inf False False 0.0 inf 200.0 1000.0 False False H3 Motif0184_ems_3hM_1202_0001_0003
inf inf False False 0.0 inf 200.0 1000.0 False False H3 Motif0144_HHH_eva_0139_0001_0002
inf inf False False 0.0 inf 200.0 1000.0 False False H3 Motif0330_bcov_4helix_01394_0001_0001
inf inf False False 0.0 inf 200.0 1000.0 False False H3 Motif0319_ems_3hC_1242_0002_0001
inf inf False False 0.0 inf 200.0 1000.0 False False H3 Motif0132_ems_3hM_514_0001_0001
inf inf False False 0.0 inf 200.0 1000.0 False False H3 Motif0114_ems_3hC_219_0001_0001
inf inf False False 0.0 inf 200.0 1000.0 False False H3 Motif0338_bcov_4helix_14026_0001
inf inf False False 0.0 inf 200.0 1000.0 False False H3 Motif0083_ems_3hM_781_0001_0004
inf inf False False 0.0 inf 200.0 1000.0 False False H3 Motif0125_HHH_eva_0395_0002
inf inf False False 0.0 inf 200.0 1000.0 False False H3 Motif0380_bcov_4helix_09424_0001
inf inf False False 0.0 inf 200.0 1000.0 False False H3 Motif0154_ems_3hM_201_0001_0003
inf inf False False 0.0 inf 200.0 1000.0 False False H3 Motif0325_ems_3hM_549_0001_0001
inf inf False False 0.0 inf 200.0 1000.0 False False H3 Motif0107_ems_3hM_122_0001_0001
inf inf False False 0.0 inf 200.0 1000.0 False False H3 Motif0003_ems_3hM_94_0001_0003
inf inf False False 0.0 inf 200.0 1000.0 False False H3 Motif0542_ems_3hC_543_0001_0002
inf inf False False 0.0 inf 200.0 1000.0 False False H3 Motif0332_ems_3hC_1315_0001_0001
inf inf False False 0.0 inf 200.0 1000.0 False False H3 Motif0508_ems_3hC_581_0001_0002
inf inf False False 0.0 inf 200.0 1000.0 False False H3 Motif0023_ems_3hM_2512_0001_0006
inf inf False False 0.0 inf 200.0 1000.0 False False H3 Motif0193_ems_3hM_624_0001_0001
inf inf False False 0.0 inf 200.0 1000.0 False False H3 Motif0514_ems_3hC_635_0001_0001
inf inf False False 0.0 inf 200.0 1000.0 False False H3 Motif0017_bcov_4helix_07800_0001_0002
inf inf False False 0.0 inf 200.0 1000.0 False False H3 Motif0530_ems_3hM_3215_0002
inf inf False False 0.0 inf 200.0 1000.0 False False H3 Motif0009_ems_3hM_2322_0001_0002
inf inf False False 0.0 inf 200.0 1000.0 False False H3 Motif0026_ems_3hC_493_0001_0001_0001
inf inf False False 0.0 inf 200.0 1000.0 False False H3 Motif0555_ems_3hM_2994_0001
inf inf False False 0.0 inf 200.0 1000.0 False False H3 Motif0578_ems_3hC_917_0001_0002
inf inf False False 0.0 inf 200.0 1000.0 False False H3 Motif0003_ems_3hC_898_0002_0001_0001
inf inf False False 0.0 inf 200.0 1000.0 False False H3 Motif0184_ems_3hM_136_0001_0001
inf inf False False 0.0 inf 200.0 1000.0 False False H3 Motif0539_ems_3hM_1181_0001
inf inf False False 0.0 inf 200.0 1000.0 False False H3 Motif0235_ems_3hC_496_0001_0001
inf inf False False 0.0 inf 200.0 1000.0 False False H3 Motif0542_ems_3hC_197_0001_0001
inf inf False False 0.0 inf 200.0 1000.0 False False H3 Motif0155_ems_3hC_760_0002_0001
inf inf False False 0.0 inf 200.0 1000.0 False False H3 Motif0288_bcov_4helix_04506_0001
inf inf False False 0.0 inf 200.0 1000.0 False False H3 Motif0114_p1-15H-GBL-16H-GABBL-16H_0375_0001_0001_0001_0001_0001
inf inf False False 0.0 inf 200.0 1000.0 False False H3 Motif0311_ems_3hC_138_0001_0003
inf inf False False 0.0 inf 200.0 1000.0 False False H3 Motif0037_HEEHE_0659_0001_0001
inf inf False False 0.0 inf 200.0 1000.0 False False H3 Motif0036_ems_3hM_2188_0001_0002
inf inf False False 0.0 inf 200.0 1000.0 False False H3 Motif0003_ems_3hM_1916_0001_0001
inf inf False False 0.0 inf 200.0 1000.0 False False H3 Motif0114_bcov_4helix_12557_0001
inf inf False False 0.0 inf 200.0 1000.0 False False H3 Motif0211_ems_3hC_372_0001_0001_0002
inf inf False False 0.0 inf 200.0 1000.0 False False H3 Motif0221_ems_3hM_3098_0001_0001
inf inf False False 0.0 inf 200.0 1000.0 False False H3 Motif0131_bcov_4helix_11161_0001
inf inf False False 0.0 inf 200.0 1000.0 False False H3 Motif0458_ems_3hM_1612_0001_0004
inf inf False False 0.0 inf 200.0 1000.0 False False H3 Motif0331_HEEHE_2120_0001_0002
inf inf False False 0.0 inf 200.0 1000.0 False False H3 Motif0460_bcov_4helix_13872_0001_0002
inf inf False False 0.0 inf 200.0 1000.0 False False H3 Motif0259_HEEHE_1202_0001
inf inf False False 0.0 inf 200.0 1000.0 False False H3 Motif0330_ems_3hM_1325_0001_0002
inf inf False False 0.0 inf 200.0 1000.0 False False H3 Motif0122_ems_3hC_581_0001_0001
inf inf False False 0.0 inf 200.0 1000.0 False False H3 Motif0077_ems_3hC_474_0001_0001
inf inf False False 0.0 inf 200.0 1000.0 False False H3 Motif0171_ems_3hC_142_0001
inf inf False False 0.0 inf 200.0 1000.0 False False H3 Motif0046_ems_3hC_581_0001_0002
inf inf False False 0.0 inf 200.0 1000.0 False False H3 Motif0147_ems_3hM_2347_0001_0002
inf inf False False 0.0 inf 200.0 1000.0 False False H3 Motif0388_HEEHE_0439_0001
inf inf False False 0.0 inf 200.0 1000.0 False False H3 Motif0519_ems_3hM_391_0001
inf inf False False 0.0 inf 200.0 1000.0 False False H3 Motif0458_ems_3hC_866_0002_0001_0002
inf inf False False 0.0 inf 200.0 1000.0 False False H3 Motif0132_ems_3hC_1310_0001_0001_0001
inf inf False False 0.0 inf 200.0 1000.0 False False H3 Motif0068_ems_3hC_551_0001_0003
inf inf False False 0.0 inf 200.0 1000.0 False False H3 Motif0343_ems_3hC_917_0001_0001_0001
inf inf False False 0.0 inf 200.0 1000.0 False False H3 Motif0464_ems_3hM_3711_0001
inf inf False False 0.0 inf 200.0 1000.0 False False H3 Motif0458_ems_3hC_1630_0001_0003
inf inf False False 0.0 inf 200.0 1000.0 False False H3 Motif0060_ems_3hM_888_0001_0002
inf inf False False 0.0 inf 200.0 1000.0 False False H3 Motif0075_ems_3hM_681_0002
inf inf False False 0.0 inf 200.0 1000.0 False False H3 Motif0572_ems_3hM_772_0002_0002
inf inf False False 0.0 inf 200.0 1000.0 False False H3 Motif0078_ems_3hM_2247_0001_0001
inf inf False False 0.0 inf 200.0 1000.0 False False H3 Motif0460_ems_3hC_474_0001_0001
inf inf False False 0.0 inf 200.0 1000.0 False False H3 Motif0143_ems_3hC_847_0001_0001
inf inf False False 0.0 inf 200.0 1000.0 False False H3 Motif0330_ems_3hC_119_0001_0002
inf inf False False 0.0 inf 200.0 1000.0 False False H3 Motif0122_ems_3hM_3297_0001_0002
inf inf False False 0.0 inf 200.0 1000.0 False False H3 Motif0026_ems_3hC_153_0001_0001_0001
inf inf False False 0.0 inf 200.0 1000.0 False False H3 Motif0311_bcov_4helix_13571_0001_0001
inf inf False False 0.0 inf 200.0 1000.0 False False H3 Motif0114_ems_3hM_598_0001
inf inf False False 0.0 inf 200.0 1000.0 False False H3 Motif0324_ems_3hC_936_0001_0001_0002
inf inf False False 0.0 inf 200.0 1000.0 False False H3 Motif0243_HEEHE_0919_0001
inf inf False False 0.0 inf 200.0 1000.0 False False H3 Motif0349_HEEHE_0904_0001
inf inf False False 0.0 inf 200.0 1000.0 False False H3 Motif0125_ems_3hC_499_0001_0004_0004
inf inf False False 0.0 inf 200.0 1000.0 False False H3 Motif0043_bcov_4helix_11996_0001
inf inf False False 0.0 inf 200.0 1000.0 False False H3 Motif0110_ems_3hC_640_0002_0001
inf inf False False 0.0 inf 200.0 1000.0 False False H3 Motif0542_ems_3hM_737_0001_0003
inf inf False False 0.0 inf 200.0 1000.0 False False H3 Motif0348_ems_3hM_2575_0001_0001
inf inf False False 0.0 inf 200.0 1000.0 False False H3 Motif0541_ems_3hM_1592_0001_0003
inf inf False False 0.0 inf 200.0 1000.0 False False H3 Motif0225_ems_3hC_1266_0001_0001
inf inf False False 0.0 inf 200.0 1000.0 False False H3 Motif0114_ems_3hC_505_0001_0004_0004
inf inf False False 0.0 inf 200.0 1000.0 False False H3 Motif0395_ems_3hM_2146_0001_0002
inf inf False False 0.0 inf 200.0 1000.0 False False H3 Motif0154_HEEHE_3019_0002_0001
inf inf False False 0.0 inf 200.0 1000.0 False False H3 Motif0008_ems_3hM_447_0001_0003
inf inf False False 0.0 inf 200.0 1000.0 False False H3 Motif0366_ems_3hC_859_0001_0001_0002
inf inf False False 0.0 inf 200.0 1000.0 False False H3 Motif0391_bcov_4helix_07145_0001
inf inf False False 0.0 inf 200.0 1000.0 False False H3 Motif0057_ems_3hM_2328_0001_0003
inf inf False False 0.0 inf 200.0 1000.0 False False H3 Motif0026_ems_3hC_921_0001_0001_0004
inf inf False False 0.0 inf 200.0 1000.0 False False H3 Motif0099_bcov_4helix_11418_0001_0001
inf inf False False 0.0 inf 200.0 1000.0 False False H3 Motif0008_HHH_eva_0443_0002
inf inf False False 0.0 inf 200.0 1000.0 False False H3 Motif0348_bcov_4helix_00357_0001
inf inf False False 0.0 inf 200.0 1000.0 False False H3 Motif0104_bcov_4helix_09704_0001
inf inf False False 0.0 inf 200.0 1000.0 False False H3 Motif0030_HHH_eva_0380_0001_0002
inf inf False False 0.0 inf 200.0 1000.0 False False H3 Motif0564_ems_3hM_266_0001
inf inf False False 0.0 inf 200.0 1000.0 False False H3 Motif0288_bcov_4helix_08454_0001
inf inf False False 0.0 inf 200.0 1000.0 False False H3 Motif0125_ems_3hM_1592_0001_0002
inf inf False False 0.0 inf 200.0 1000.0 False False H3 Motif0355_p1-14H-GBL-14H-GBL-14H_0089_0001_0001_0002_0001
inf inf False False 0.0 inf 200.0 1000.0 False False H3 Motif0105_ems_3hM_3131_0001
inf inf False False 0.0 inf 200.0 1000.0 False False H3 Motif0321_ems_3hC_898_0001_0001
inf inf False False 0.0 inf 200.0 1000.0 False False H3 Motif0327_bcov_4helix_01324_0001_0001
inf inf False False 0.0 inf 200.0 1000.0 False False H3 Motif0323_ems_3hM_94_0001_0006
inf inf False False 0.0 inf 200.0 1000.0 False False H3 Motif0147_HHH_eva_0393_0002
inf inf False False 0.0 inf 200.0 1000.0 False False H3 Motif0127_bcov_4helix_03539_0001
inf inf False False 0.0 inf 200.0 1000.0 False False H3 Motif0001_ems_3hM_1700_0001_0001
inf inf False False 0.0 inf 200.0 1000.0 False False H3 Motif0341_bcov_4helix_13975_0001_0001
inf inf False False 0.0 inf 200.0 1000.0 False False H3 Motif0235_ems_3hM_582_0001_0001
inf inf False False 0.0 inf 200.0 1000.0 False False H3 Motif0097_HHH_eva_0440_0001_0003
inf inf False False 0.0 inf 200.0 1000.0 False False H3 Motif0383_ems_3hC_499_0002_0001_0001
inf inf False False 0.0 inf 200.0 1000.0 False False H3 Motif0008_HHH_eva_0142_0001_0002
inf inf False False 0.0 inf 200.0 1000.0 False False H3 Motif0507_ems_3hC_1315_0001_0001_0003
inf inf False False 0.0 inf 200.0 1000.0 False False H3 Motif0389_bcov_4helix_04898_0001_0001
inf inf False False 0.0 inf 200.0 1000.0 False False H3 Motif0030_ems_3hM_813_0001
inf inf False False 0.0 inf 200.0 1000.0 False False H3 Motif0539_ems_3hM_1823_0001_0003
inf inf False False 0.0 inf 200.0 1000.0 False False H3 Motif0085_HHH_eva_0504_0001_0001
inf inf False False 0.0 inf 200.0 1000.0 False False H3 Motif0104_ems_3hC_140_0002_0001_0001
inf inf False False 0.0 inf 200.0 1000.0 False False H3 Motif0340_bcov_4helix_14145_0001
inf inf False False 0.0 inf 200.0 1000.0 False False H3 Motif0313_HHH_eva_0188_0001_0001
inf inf False False 0.0 inf 200.0 1000.0 False False H3 Motif0314_ems_3hC_581_0001_0003
inf inf False False 0.0 inf 200.0 1000.0 False False H3 Motif0220_ems_3hM_2901_0001_0001
inf inf False False 0.0 inf 200.0 1000.0 False False H3 Motif0057_bcov_4helix_07539_0001
inf inf False False 0.0 inf 200.0 1000.0 False False H3 Motif0541_HHH_eva_0219_0001_0001
inf inf False False 0.0 inf 200.0 1000.0 False False H3 Motif0036_ems_3hC_581_0002_0001_0002
inf inf False False 0.0 inf 200.0 1000.0 False False H3 Motif0078_HHH_eva_0181_0001
inf inf False False 0.0 inf 200.0 1000.0 False False H3 Motif0403_p1-15H-GBL-16H-GABBL-16H_0359_0001_0001_0001_0001
inf inf False False 0.0 inf 200.0 1000.0 False False H3 Motif0259_HEEHE_3120_0001_0001
inf inf False False 0.0 inf 200.0 1000.0 False False H3 Motif0460_HHH_eva_0370_0001_0002
inf inf False False 0.0 inf 200.0 1000.0 False False H3 Motif0045_ems_3hM_3051_0001_0003
inf inf False False 0.0 inf 200.0 1000.0 False False H3 Motif0325_bcov_4helix_00839_0001
inf inf False False 0.0 inf 200.0 1000.0 False False H3 Motif0056_ems_3hC_1043_0001_0001
inf inf False False 0.0 inf 200.0 1000.0 False False H3 Motif0085_ems_3hM_562_0001_0002
inf inf False False 0.0 inf 200.0 1000.0 False False H3 Motif0175_HEEHE_1309_0001
inf inf False False 0.0 inf 200.0 1000.0 False False H3 Motif0036_ems_3hC_1062_0002_0001_0004
inf inf False False 0.0 inf 200.0 1000.0 False False H3 Motif0184_ems_3hM_2280_0001_0001
inf inf False False 0.0 inf 200.0 1000.0 False False H3 Motif0043_ems_3hC_464_0002_0001
inf inf False False 0.0 inf 200.0 1000.0 False False H3 Motif0345_ems_3hC_1017_0002_0001_0001
inf inf False False 0.0 inf 200.0 1000.0 False False H3 Motif0234_ems_3hC_162_0001_0002
inf inf False False 0.0 inf 200.0 1000.0 False False H3 Motif0501_ems_3hM_1992_0001_0002
inf inf False False 0.0 inf 200.0 1000.0 False False H3 Motif0085_bcov_4helix_10643_0001
inf inf False False 0.0 inf 200.0 1000.0 False False H3 Motif0027_HEEHE_1212_0001_0001
inf inf False False 0.0 inf 200.0 1000.0 False False H3 Motif0458_ems_3hM_1048_0001_0001
inf inf False False 0.0 inf 200.0 1000.0 False False H3 Motif0355_bcov_4helix_03817_0001
inf inf False False 0.0 inf 200.0 1000.0 False False H3 Motif0545_ems_3hM_3655_0001_0001
inf inf False False 0.0 inf 200.0 1000.0 False False H3 Motif0295_HHH_eva_0450_0001
inf inf False False 0.0 inf 200.0 1000.0 False False H3 Motif0014_bcov_4helix_01668_0001_0002
inf inf False False 0.0 inf 200.0 1000.0 False False H3 Motif0228_HEEHE_1030_0001
inf inf False False 0.0 inf 200.0 1000.0 False False H3 Motif0380_bcov_4helix_08297_0001
inf inf False False 0.0 inf 200.0 1000.0 False False H3 Motif0218_ems_3hM_1129_0001
inf inf False False 0.0 inf 200.0 1000.0 False False H3 Motif0393_bcov_4helix_12247_0001
inf inf False False 0.0 inf 200.0 1000.0 False False H3 Motif0078_ems_3hM_2901_0001
inf inf False False 0.0 inf 200.0 1000.0 False False H3 Motif0007_ems_3hM_843_0001_0004
inf inf False False 0.0 inf 200.0 1000.0 False False H3 Motif0385_bcov_4helix_07493_0001
inf inf False False 0.0 inf 200.0 1000.0 False False H3 Motif0028_ems_3hC_617_0002_0001
inf inf False False 0.0 inf 200.0 1000.0 False False H3 Motif0188_ems_3hM_2408_0001
inf inf False False 0.0 inf 200.0 1000.0 False False H3 Motif0035_ems_3hC_1242_0002_0001_0001
inf inf False False 0.0 inf 200.0 1000.0 False False H3 Motif0039_ems_3hM_3256_0001
inf inf False False 0.0 inf 200.0 1000.0 False False H3 Motif0551_ems_3hM_2546_0001_0002
inf inf False False 0.0 inf 200.0 1000.0 False False H3 Motif0105_HHH_eva_0055_0001_0002
inf inf False False 0.0 inf 200.0 1000.0 False False H3 Motif0140_ems_3hC_1517_0001
inf inf False False 0.0 inf 200.0 1000.0 False False H3 Motif0268_ems_3hM_1647_0001_0002
inf inf False False 0.0 inf 200.0 1000.0 False False H3 Motif0077_ems_3hM_2345_0001
inf inf False False 0.0 inf 200.0 1000.0 False False H3 Motif0054_ems_3hC_1229_0002_0001_0001
inf inf False False 0.0 inf 200.0 1000.0 False False H3 Motif0457_ems_3hM_2514_0001_0003
inf inf False False 0.0 inf 200.0 1000.0 False False H3 Motif0324_HEEHE_2518_0001_0002
inf inf False False 0.0 inf 200.0 1000.0 False False H3 Motif0105_ems_3hC_1630_0002_0001
inf inf False False 0.0 inf 200.0 1000.0 False False H3 Motif0317_ems_3hC_1225_0001_0002
inf inf False False 0.0 inf 200.0 1000.0 False False H3 Motif0453_ems_3hM_94_0001_0002
inf inf False False 0.0 inf 200.0 1000.0 False False H3 Motif0001_ems_3hC_219_0002_0001_0001
inf inf False False 0.0 inf 200.0 1000.0 False False H3 Motif0022_ems_3hM_2358_0001_0002
inf inf False False 0.0 inf 200.0 1000.0 False False H3 Motif0326_ems_3hM_910_0001_0005
inf inf False False 0.0 inf 200.0 1000.0 False False H3 Motif0180_ems_3hM_3065_0001_0001
inf inf False False 0.0 inf 200.0 1000.0 False False H3 Motif0032_ems_3hC_775_0001_0002
inf inf False False 0.0 inf 200.0 1000.0 False False H3 Motif0242_ems_3hM_1051_0001_0003
inf inf False False 0.0 inf 200.0 1000.0 False False H3 Motif0353_ems_3hM_2922_0001
inf inf False False 0.0 inf 200.0 1000.0 False False H3 Motif0382_ems_3hC_138_0002_0001_0002
inf inf False False 0.0 inf 200.0 1000.0 False False H3 Motif0060_ems_3hM_213_0001_0001
inf inf False False 0.0 inf 200.0 1000.0 False False H3 Motif0268_HEEHE_1205_0001
inf inf False False 0.0 inf 200.0 1000.0 False False H3 Motif0041_ems_3hM_649_0001_0002
inf inf False False 0.0 inf 200.0 1000.0 False False H3 Motif0225_p1-15H-GBL-16H-GABBL-16H_0175_0001_0001_0001_0001_0001
inf inf False False 0.0 inf 200.0 1000.0 False False H3 Motif0127_ems_3hM_94_0001_0001
inf inf False False 0.0 inf 200.0 1000.0 False False H3 Motif0493_HEEHE_3338_0001_0001
inf inf False False 0.0 inf 200.0 1000.0 False False H3 Motif0456_ems_3hM_1325_0001_0005
inf inf False False 0.0 inf 200.0 1000.0 False False H3 Motif0078_ems_3hM_1592_0001
inf inf False False 0.0 inf 200.0 1000.0 False False H3 Motif0154_ems_3hM_3135_0001_0001
inf inf False False 0.0 inf 200.0 1000.0 False False H3 Motif0212_ems_3hM_2062_0001_0002
inf inf False False 0.0 inf 200.0 1000.0 False False H3 Motif0575_ems_3hC_138_0002_0001_0002
inf inf False False 0.0 inf 200.0 1000.0 False False H3 Motif0057_ems_3hC_420_0002_0001_0002
inf inf False False 0.0 inf 200.0 1000.0 False False H3 Motif0348_ems_3hM_84_0001_0003
inf inf False False 0.0 inf 200.0 1000.0 False False H3 Motif0321_ems_3hM_2514_0001_0002
inf inf False False 0.0 inf 200.0 1000.0 False False H3 Motif0193_ems_3hM_282_0001
inf inf False False 0.0 inf 200.0 1000.0 False False H3 Motif0325_ems_3hM_2729_0001
inf inf False False 0.0 inf 200.0 1000.0 False False H3 Motif0486_ems_3hM_675_0001_0001
inf inf False False 0.0 inf 200.0 1000.0 False False H3 Motif0253_HHH_eva_0374_0001_0001
inf inf False False 0.0 inf 200.0 1000.0 False False H3 Motif0394_HEEHE_1186_0001
inf inf False False 0.0 inf 200.0 1000.0 False False H3 Motif0306_ems_3hM_2202_0001
inf inf False False 0.0 inf 200.0 1000.0 False False H3 Motif0107_ems_3hM_226_0001_0003
inf inf False False 0.0 inf 200.0 1000.0 False False H3 Motif0026_ems_3hM_1933_0001_0003
inf inf False False 0.0 inf 200.0 1000.0 False False H3 Motif0031_HEEHE_2451_0001_0001
inf inf False False 0.0 inf 200.0 1000.0 False False H3 Motif0322_ems_3hC_517_0001_0001
inf inf False False 0.0 inf 200.0 1000.0 False False H3 Motif0008_HHH_eva_0328_0001_0002
inf inf False False 0.0 inf 200.0 1000.0 False False H3 Motif0136_ems_3hM_3471_0001_0001
inf inf False False 0.0 inf 200.0 1000.0 False False H3 Motif0323_HHH_eva_0055_0001_0001
inf inf False False 0.0 inf 200.0 1000.0 False False H3 Motif0114_bcov_4helix_10338_0001_0002
inf inf False False 0.0 inf 200.0 1000.0 False False H3 Motif0020_ems_3hM_1931_0001_0004
inf inf False False 0.0 inf 200.0 1000.0 False False H3 Motif0585_p1-14H-GBL-14H-GBL-14H_0146_0001_0001_0001_0002
inf inf False False 0.0 inf 200.0 1000.0 False False H3 Motif0517_ems_3hC_1183_0001_0002
inf inf False False 0.0 inf 200.0 1000.0 False False H3 Motif0049_ems_3hM_1196_0001_0002
inf inf False False 0.0 inf 200.0 1000.0 False False H3 Motif0005_HEEHE_1138_0001
inf inf False False 0.0 inf 200.0 1000.0 False False H3 Motif0367_ems_3hM_2987_0001_0001
inf inf False False 0.0 inf 200.0 1000.0 False False H3 Motif0549_ems_3hM_3299_0001_0002
inf inf False False 0.0 inf 200.0 1000.0 False False H3 Motif0073_ems_3hC_444_0001_0001_0001
inf inf False False 0.0 inf 200.0 1000.0 False False H3 Motif0068_ems_3hM_3366_0001
inf inf False False 0.0 inf 200.0 1000.0 False False H3 Motif0330_ems_3hM_640_0001_0004
inf inf False False 0.0 inf 200.0 1000.0 False False H3 Motif0023_ems_3hM_402_0001_0001
inf inf False False 0.0 inf 200.0 1000.0 False False H3 Motif0032_HEEHE_3277_0001
inf inf False False 0.0 inf 200.0 1000.0 False False H3 Motif0017_HEEHE_0746_0001
inf inf False False 0.0 inf 200.0 1000.0 False False H3 Motif0010_ems_3hM_3187_0001
inf inf False False 0.0 inf 200.0 1000.0 False False H3 Motif0105_ems_3hC_1232_0001_0001
inf inf False False 0.0 inf 200.0 1000.0 False False H3 Motif0325_bcov_4helix_09328_0001_0002
inf inf False False 0.0 inf 200.0 1000.0 False False H3 Motif0077_ems_3hM_45_0001_0002
inf inf False False 0.0 inf 200.0 1000.0 False False H3 Motif0132_ems_3hM_1196_0001_0003
inf inf False False 0.0 inf 200.0 1000.0 False False H3 Motif0012_ems_3hM_1756_0001_0001
inf inf False False 0.0 inf 200.0 1000.0 False False H3 Motif0323_ems_3hC_854_0001_0001_0004
inf inf False False 0.0 inf 200.0 1000.0 False False H3 Motif0313_ems_3hM_3638_0001_0002
inf inf False False 0.0 inf 200.0 1000.0 False False H3 Motif0268_ems_3hM_1933_0001_0002
inf inf False False 0.0 inf 200.0 1000.0 False False H3 Motif0078_HHH_eva_0391_0001
inf inf False False 0.0 inf 200.0 1000.0 False False H3 Motif0555_ems_3hM_910_0001_0001
inf inf False False 0.0 inf 200.0 1000.0 False False H3 Motif0318_ems_3hC_797_0001_0001_0003
inf inf False False 0.0 inf 200.0 1000.0 False False H3 Motif0317_p1-14H-GBL-14H-GBL-15H_0621_0001_0001_0001_0001
inf inf False False 0.0 inf 200.0 1000.0 False False H3 Motif0540_HHH_eva_0243_0001
inf inf False False 0.0 inf 200.0 1000.0 False False H3 Motif0036_ems_3hC_162_0002_0001_0004
inf inf False False 0.0 inf 200.0 1000.0 False False H3 Motif0460_bcov_4helix_11850_0001_0001
inf inf False False 0.0 inf 200.0 1000.0 False False H3 Motif0213_ems_3hM_2809_0001_0001
inf inf False False 0.0 inf 200.0 1000.0 False False H3 Motif0126_ems_3hM_2999_0001_0001
inf inf False False 0.0 inf 200.0 1000.0 False False H3 Motif0340_HHH_eva_0219_0001_0003
inf inf False False 0.0 inf 200.0 1000.0 False False H3 Motif0085_ems_3hM_131_0001_0001
inf inf False False 0.0 inf 200.0 1000.0 False False H3 Motif0105_ems_3hM_1196_0001_0003
inf inf False False 0.0 inf 200.0 1000.0 False False H3 Motif0330_ems_3hC_1107_0002_0001_0001
inf inf False False 0.0 inf 200.0 1000.0 False False H3 Motif0039_ems_3hM_382_0002
inf inf False False 0.0 inf 200.0 1000.0 False False H3 Motif0534_HHH_eva_0380_0001_0001
inf inf False False 0.0 inf 200.0 1000.0 False False H3 Motif0074_ems_3hC_338_0001_0001
inf inf False False 0.0 inf 200.0 1000.0 False False H3 Motif0009_ems_3hM_2136_0001_0002
inf inf False False 0.0 inf 200.0 1000.0 False False H3 Motif0124_ems_3hM_1612_0001_0002
inf inf False False 0.0 inf 200.0 1000.0 False False H3 Motif0071_ems_3hM_2313_0001_0005
inf inf False False 0.0 inf 200.0 1000.0 False False H3 Motif0088_ems_3hM_2521_0001_0001
inf inf False False 0.0 inf 200.0 1000.0 False False H3 Motif0150_ems_3hM_1325_0001_0001
inf inf False False 0.0 inf 200.0 1000.0 False False H3 Motif0381_ems_3hM_1912_0001_0002
inf inf False False 0.0 inf 200.0 1000.0 False False H3 Motif0396_HHH_eva_0001_0001_0001
inf inf False False 0.0 inf 200.0 1000.0 False False H3 Motif0363_ems_3hC_464_0002_0001
inf inf False False 0.0 inf 200.0 1000.0 False False H3 Motif0331_ems_3hM_2515_0001_0001
inf inf False False 0.0 inf 200.0 1000.0 False False H3 Motif0127_HEEHE_2799_0001
inf inf False False 0.0 inf 200.0 1000.0 False False H3 Motif0486_ems_3hM_3464_0001_0002
inf inf False False 0.0 inf 200.0 1000.0 False False H3 Motif0354_ems_3hM_1508_0001_0001
inf inf False False 0.0 inf 200.0 1000.0 False False H3 Motif0316_ems_3hM_3667_0001_0002
inf inf False False 0.0 inf 200.0 1000.0 False False H3 Motif0261_bcov_4helix_03867_0001
inf inf False False 0.0 inf 200.0 1000.0 False False H3 Motif0355_ems_3hM_348_0001_0001
inf inf False False 0.0 inf 200.0 1000.0 False False H3 Motif0313_ems_3hC_1397_0001_0002
inf inf False False 0.0 inf 200.0 1000.0 False False H3 Motif0550_bcov_4helix_02763_0001
inf inf False False 0.0 inf 200.0 1000.0 False False H3 Motif0117_HEEHE_1239_0001_0001
inf inf False False 0.0 inf 200.0 1000.0 False False H3 Motif0099_ems_3hC_866_0002_0001_0004
inf inf False False 0.0 inf 200.0 1000.0 False False H3 Motif0358_ems_3hM_3427_0001_0002
inf inf False False 0.0 inf 200.0 1000.0 False False H3 Motif0258_ems_3hM_3354_0001_0002
inf inf False False 0.0 inf 200.0 1000.0 False False H3 Motif0193_ems_3hM_1913_0001_0002
inf inf False False 0.0 inf 200.0 1000.0 False False H3 Motif0460_ems_3hM_2391_0001
inf inf False False 0.0 inf 200.0 1000.0 False False H3 Motif0026_ems_3hM_1201_0001_0001
inf inf False False 0.0 inf 200.0 1000.0 False False H3 Motif0457_HEEHE_2920_0001_0001
inf inf False False 0.0 inf 200.0 1000.0 False False H3 Motif0318_ems_3hM_3612_0001_0001
inf inf False False 0.0 inf 200.0 1000.0 False False H3 Motif0541_HEEHE_3047_0001
inf inf False False 0.0 inf 200.0 1000.0 False False H3 Motif0154_HHH_eva_0407_0001_0002
inf inf False False 0.0 inf 200.0 1000.0 False False H3 Motif0121_ems_3hM_1700_0001_0002
inf inf False False 0.0 inf 200.0 1000.0 False False H3 Motif0548_HHH_eva_0268_0002
inf inf False False 0.0 inf 200.0 1000.0 False False H3 Motif0486_ems_3hC_1315_0001_0003_0003
inf inf False False 0.0 inf 200.0 1000.0 False False H3 Motif0109_HHH_eva_0396_0001_0001
inf inf False False 0.0 inf 200.0 1000.0 False False H3 Motif0028_ems_3hC_1070_0002_0001_0001
inf inf False False 0.0 inf 200.0 1000.0 False False H3 Motif0195_ems_3hC_1070_0002_0001_0002
inf inf False False 0.0 inf 200.0 1000.0 False False H3 Motif0012_ems_3hC_341_0001_0001
inf inf False False 0.0 inf 200.0 1000.0 False False H3 Motif0441_ems_3hM_2958_0001_0002
inf inf False False 0.0 inf 200.0 1000.0 False False H3 Motif0026_bcov_4helix_06197_0001
inf inf False False 0.0 inf 200.0 1000.0 False False H3 Motif0021_ems_3hM_498_0001_0002
inf inf False False 0.0 inf 200.0 1000.0 False False H3 Motif0330_ems_3hM_3655_0001_0003
inf inf False False 0.0 inf 200.0 1000.0 False False H3 Motif0578_ems_3hM_2254_0001_0003
inf inf False False 0.0 inf 200.0 1000.0 False False H3 Motif0006_ems_3hM_2568_0001
inf inf False False 0.0 inf 200.0 1000.0 False False H3 Motif0126_ems_3hM_73_0001_0001
inf inf False False 0.0 inf 200.0 1000.0 False False H3 Motif0336_ems_3hC_836_0002_0001_0001
inf inf False False 0.0 inf 200.0 1000.0 False False H3 Motif0352_ems_3hC_1232_0001_0002
inf inf False False 0.0 inf 200.0 1000.0 False False H3 Motif0324_ems_3hC_917_0001_0001
inf inf False False 0.0 inf 200.0 1000.0 False False H3 Motif0307_ems_3hM_844_0001
inf inf False False 0.0 inf 200.0 1000.0 False False H3 Motif0545_ems_3hM_2335_0001_0002
inf inf False False 0.0 inf 200.0 1000.0 False False H3 Motif0327_ems_3hM_2060_0001
inf inf False False 0.0 inf 200.0 1000.0 False False H3 Motif0135_ems_3hM_328_0001
inf inf False False 0.0 inf 200.0 1000.0 False False H3 Motif0027_ems_3hM_1722_0001_0001
inf inf False False 0.0 inf 200.0 1000.0 False False H3 Motif0258_ems_3hM_1466_0001
inf inf False False 0.0 inf 200.0 1000.0 False False H3 Motif0235_p1-15H-GABBL-15H-GBBL-16H_0168_0001_0001_0002_0001_0002
inf inf False False 0.0 inf 200.0 1000.0 False False H3 Motif0527_ems_3hM_1606_0001
inf inf False False 0.0 inf 200.0 1000.0 False False H3 Motif0332_ems_3hM_2051_0001_0001
inf inf False False 0.0 inf 200.0 1000.0 False False H3 Motif0407_bcov_4helix_06974_0001
inf inf False False 0.0 inf 200.0 1000.0 False False H3 Motif0403_HHH_eva_0384_0001
inf inf False False 0.0 inf 200.0 1000.0 False False H3 Motif0107_HHH_eva_0065_0001_0001
inf inf False False 0.0 inf 200.0 1000.0 False False H3 Motif0075_HHH_eva_0351_0001_0004
inf inf False False 0.0 inf 200.0 1000.0 False False H3 Motif0023_HHH_eva_0212_0001_0002
inf inf False False 0.0 inf 200.0 1000.0 False False H3 Motif0021_ems_3hC_142_0002_0001
inf inf False False 0.0 inf 200.0 1000.0 False False H3 Motif0147_ems_3hM_1311_0001_0001
inf inf False False 0.0 inf 200.0 1000.0 False False H3 Motif0555_ems_3hM_1464_0001_0001
inf inf False False 0.0 inf 200.0 1000.0 False False H3 Motif0225_ems_3hM_3332_0001
inf inf False False 0.0 inf 200.0 1000.0 False False H3 Motif0077_bcov_4helix_01212_0001
inf inf False False 0.0 inf 200.0 1000.0 False False H3 Motif0075_HHH_eva_0351_0001_0003
inf inf False False 0.0 inf 200.0 1000.0 False False H3 Motif0057_bcov_4helix_08201_0001
inf inf False False 0.0 inf 200.0 1000.0 False False H3 Motif0316_ems_3hC_505_0001_0001_0004
inf inf False False 0.0 inf 200.0 1000.0 False False H3 Motif0114_ems_3hM_2590_0001_0003
inf inf False False 0.0 inf 200.0 1000.0 False False H3 Motif0036_ems_3hM_2060_0001_0003
inf inf False False 0.0 inf 200.0 1000.0 False False H3 Motif0144_HHH_eva_0019_0001_0002
inf inf False False 0.0 inf 200.0 1000.0 False False H3 Motif0496_ems_3hM_421_0001_0001
inf inf False False 0.0 inf 200.0 1000.0 False False H3 Motif0120_ems_3hM_1200_0001_0003
inf inf False False 0.0 inf 200.0 1000.0 False False H3 Motif0007_ems_3hM_3240_0001_0002
inf inf False False 0.0 inf 200.0 1000.0 False False H3 Motif0077_HHH_eva_0000_0001_0002
inf inf False False 0.0 inf 200.0 1000.0 False False H3 Motif0078_bcov_4helix_05746_0001_0001
inf inf False False 0.0 inf 200.0 1000.0 False False H3 Motif0032_HEEHE_3338_0001_0003
inf inf False False 0.0 inf 200.0 1000.0 False False H3 Motif0128_ems_3hC_79_0002_0001
inf inf False False 0.0 inf 200.0 1000.0 False False H3 Motif0322_ems_3hC_921_0001_0001
inf inf False False 0.0 inf 200.0 1000.0 False False H3 Motif0075_ems_3hM_1213_0001_0001
inf inf False False 0.0 inf 200.0 1000.0 False False H3 Motif0114_ems_3hC_565_0002_0001_0002
inf inf False False 0.0 inf 200.0 1000.0 False False H3 Motif0508_HHH_eva_0127_0001_0001
inf inf False False 0.0 inf 200.0 1000.0 False False H3 Motif0295_ems_3hM_3224_0001
inf inf False False 0.0 inf 200.0 1000.0 False False H3 Motif0275_ems_3hM_2015_0001_0001
inf inf False False 0.0 inf 200.0 1000.0 False False H3 Motif0311_p1-15H-GBL-16H-GABBL-16H_0398_0001_0001_0001_0001_0002
inf inf False False 0.0 inf 200.0 1000.0 False False H3 Motif0112_ems_3hM_850_0001
inf inf False False 0.0 inf 200.0 1000.0 False False H3 Motif0030_bcov_4helix_11418_0001_0003
inf inf False False 0.0 inf 200.0 1000.0 False False H3 Motif0041_HHH_eva_0219_0001_0002
inf inf False False 0.0 inf 200.0 1000.0 False False H3 Motif0001_ems_3hM_1482_0001_0004
inf inf False False 0.0 inf 200.0 1000.0 False False H3 Motif0330_bcov_4helix_07909_0001
inf inf False False 0.0 inf 200.0 1000.0 False False H3 Motif0028_ems_3hM_1041_0001
inf inf False False 0.0 inf 200.0 1000.0 False False H3 Motif0263_ems_3hM_706_0001_0001
inf inf False False 0.0 inf 200.0 1000.0 False False H3 Motif0008_HHH_eva_0320_0001
inf inf False False 0.0 inf 200.0 1000.0 False False H3 Motif0371_bcov_4helix_12071_0001
inf inf False False 0.0 inf 200.0 1000.0 False False H3 Motif0330_bcov_4helix_13553_0001
inf inf False False 0.0 inf 200.0 1000.0 False False H3 Motif0068_ems_3hM_3637_0001_0002
inf inf False False 0.0 inf 200.0 1000.0 False False H3 Motif0251_ems_3hC_917_0001_0001_0001
inf inf False False 0.0 inf 200.0 1000.0 False False H3 Motif0221_ems_3hM_437_0001_0002
inf inf False False 0.0 inf 200.0 1000.0 False False H3 Motif0352_ems_3hC_1508_0002_0001_0001
inf inf False False 0.0 inf 200.0 1000.0 False False H3 Motif0039_HHH_eva_0056_0001_0003
inf inf False False 0.0 inf 200.0 1000.0 False False H3 Motif0003_ems_3hM_45_0001_0002
inf inf False False 0.0 inf 200.0 1000.0 False False H3 Motif0114_ems_3hC_1017_0002_0001_0002
inf inf False False 0.0 inf 200.0 1000.0 False False H3 Motif0263_ems_3hM_75_0001_0002
inf inf False False 0.0 inf 200.0 1000.0 False False H3 Motif0586_bcov_4helix_11333_0001_0001
inf inf False False 0.0 inf 200.0 1000.0 False False H3 Motif0394_ems_3hM_2877_0001_0001
inf inf False False 0.0 inf 200.0 1000.0 False False H3 Motif0553_ems_3hM_2829_0001
inf inf False False 0.0 inf 200.0 1000.0 False False H3 Motif0008_HEEHE_2274_0001_0001
inf inf False False 0.0 inf 200.0 1000.0 False False H3 Motif0486_ems_3hC_241_0001_0003
inf inf False False 0.0 inf 200.0 1000.0 False False H3 Motif0200_HEEHE_2006_0001
inf inf False False 0.0 inf 200.0 1000.0 False False H3 Motif0544_ems_3hC_760_0002_0001_0001
inf inf False False 0.0 inf 200.0 1000.0 False False H3 Motif0184_ems_3hC_793_0001_0001_0001
inf inf False False 0.0 inf 200.0 1000.0 False False H3 Motif0575_ems_3hC_714_0001_0002
inf inf False False 0.0 inf 200.0 1000.0 False False H3 Motif0107_ems_3hM_3080_0001_0002
inf inf False False 0.0 inf 200.0 1000.0 False False H3 Motif0193_bcov_4helix_07800_0001_0002
inf inf False False 0.0 inf 200.0 1000.0 False False H3 Motif0323_ems_3hM_682_0001_0001
inf inf False False 0.0 inf 200.0 1000.0 False False H3 Motif0130_ems_3hM_1007_0001_0002
inf inf False False 0.0 inf 200.0 1000.0 False False H3 Motif0031_ems_3hC_1146_0001_0001
inf inf False False 0.0 inf 200.0 1000.0 False False H3 Motif0259_HEEHE_2903_0001_0001
inf inf False False 0.0 inf 200.0 1000.0 False False H3 Motif0037_bcov_4helix_01917_0001_0002
inf inf False False 0.0 inf 200.0 1000.0 False False H3 Motif0048_ems_3hC_1643_0002_0001_0001
inf inf False False 0.0 inf 200.0 1000.0 False False H3 Motif0324_ems_3hM_645_0001
inf inf False False 0.0 inf 200.0 1000.0 False False H3 Motif0382_ems_3hM_1355_0001
inf inf False False 0.0 inf 200.0 1000.0 False False H3 Motif0508_HHH_eva_0651_0001_0002
inf inf False False 0.0 inf 200.0 1000.0 False False H3 Motif0441_ems_thioM_847_0001_0002
inf inf False False 0.0 inf 200.0 1000.0 False False H3 Motif0578_ems_3hC_709_0002_0001_0003
inf inf False False 0.0 inf 200.0 1000.0 False False H3 Motif0211_ems_3hC_444_0001_0002
inf inf False False 0.0 inf 200.0 1000.0 False False H3 Motif0486_ems_3hM_3316_0001_0002
inf inf False False 0.0 inf 200.0 1000.0 False False H3 Motif0458_HEEHE_0471_0001_0002
inf inf False False 0.0 inf 200.0 1000.0 False False H3 Motif0057_bcov_4helix_12325_0001
inf inf False False 0.0 inf 200.0 1000.0 False False H3 Motif0571_ems_coilC_8_0001_0002
inf inf False False 0.0 inf 200.0 1000.0 False False H3 Motif0578_bcov_4helix_08696_0001_0001
inf inf False False 0.0 inf 200.0 1000.0 False False H3 Motif0460_bcov_4helix_04487_0001_0001
inf inf False False 0.0 inf 200.0 1000.0 False False H3 Motif0026_HHH_eva_0209_0001_0002
inf inf False False 0.0 inf 200.0 1000.0 False False H3 Motif0114_ems_3hM_1613_0001_0002
inf inf False False 0.0 inf 200.0 1000.0 False False H3 Motif0321_ems_3hC_614_0001_0003
inf inf False False 0.0 inf 200.0 1000.0 False False H3 Motif0221_ems_3hM_452_0001_0002
inf inf False False 0.0 inf 200.0 1000.0 False False H3 Motif0032_ems_3hM_301_0001
inf inf False False 0.0 inf 200.0 1000.0 False False H3 Motif0532_ems_3hC_338_0001_0001_0003
inf inf False False 0.0 inf 200.0 1000.0 False False H3 Motif0077_ems_3hC_242_0002_0001_0002
inf inf False False 0.0 inf 200.0 1000.0 False False H3 Motif0135_ems_3hM_3009_0001_0001
inf inf False False 0.0 inf 200.0 1000.0 False False H3 Motif0071_ems_3hC_197_0001_0001
inf inf False False 0.0 inf 200.0 1000.0 False False H3 Motif0085_ems_3hC_219_0001_0001_0003
inf inf False False 0.0 inf 200.0 1000.0 False False H3 Motif0136_ems_3hC_493_0001_0001
inf inf False False 0.0 inf 200.0 1000.0 False False H3 Motif0486_HEEHE_0471_0001
inf inf False False 0.0 inf 200.0 1000.0 False False H3 Motif0007_ems_3hM_3552_0001_0002
inf inf False False 0.0 inf 200.0 1000.0 False False H3 Motif0114_ems_3hM_2462_0001_0001
inf inf False False 0.0 inf 200.0 1000.0 False False H3 Motif0514_ems_3hM_2074_0001_0002
inf inf False False 0.0 inf 200.0 1000.0 False False H3 Motif0128_bcov_4helix_12948_0002
inf inf False False 0.0 inf 200.0 1000.0 False False H3 Motif0057_ems_3hM_2462_0001
inf inf False False 0.0 inf 200.0 1000.0 False False H3 Motif0481_ems_3hM_942_0001
inf inf False False 0.0 inf 200.0 1000.0 False False H3 Motif0531_ems_3hC_921_0001_0001_0001
inf inf False False 0.0 inf 200.0 1000.0 False False H3 Motif0578_HEEHE_1445_0001_0001
inf inf False False 0.0 inf 200.0 1000.0 False False H3 Motif0126_ems_3hM_1278_0001_0001
inf inf False False 0.0 inf 200.0 1000.0 False False H3 Motif0275_ems_3hC_921_0001_0001_0001
inf inf False False 0.0 inf 200.0 1000.0 False False H3 Motif0001_bcov_4helix_00815_0001_0002
inf inf False False 0.0 inf 200.0 1000.0 False False H3 Motif0065_HEEHE_2546_0001_0003
inf inf False False 0.0 inf 200.0 1000.0 False False H3 Motif0235_ems_3hM_486_0001_0003
inf inf False False 0.0 inf 200.0 1000.0 False False H3 Motif0104_ems_3hM_2108_0001_0002
inf inf False False 0.0 inf 200.0 1000.0 False False H3 Motif0402_bcov_4helix_14239_0001
inf inf False False 0.0 inf 200.0 1000.0 False False H3 Motif0104_ems_3hC_854_0001_0004
inf inf False False 0.0 inf 200.0 1000.0 False False H3 Motif0321_ems_3hM_1529_0001_0002
inf inf False False 0.0 inf 200.0 1000.0 False False H3 Motif0381_ems_3hM_3537_0001
inf inf False False 0.0 inf 200.0 1000.0 False False H3 Motif0057_ems_3hM_149_0001_0001
inf inf False False 0.0 inf 200.0 1000.0 False False H3 Motif0564_HHH_eva_0712_0001
inf inf False False 0.0 inf 200.0 1000.0 False False H3 Motif0458_ems_3hM_3115_0001_0002
inf inf False False 0.0 inf 200.0 1000.0 False False H3 Motif0512_ems_3hM_2435_0001
inf inf False False 0.0 inf 200.0 1000.0 False False H3 Motif0095_ems_3hC_219_0001_0003_0001
inf inf False False 0.0 inf 200.0 1000.0 False False H3 Motif0022_ems_3hM_1372_0001_0003
inf inf False False 0.0 inf 200.0 1000.0 False False H3 Motif0328_ems_3hC_1232_0001_0002
inf inf False False 0.0 inf 200.0 1000.0 False False H3 Motif0052_HHH_eva_0211_0001_0001
inf inf False False 0.0 inf 200.0 1000.0 False False H3 Motif0043_ems_3hC_528_0002_0001_0001
inf inf False False 0.0 inf 200.0 1000.0 False False H3 Motif0325_ems_3hC_1570_0002_0001_0004
inf inf False False 0.0 inf 200.0 1000.0 False False H3 Motif0085_ems_3hM_321_0001
inf inf False False 0.0 inf 200.0 1000.0 False False H3 Motif0074_ems_3hM_1823_0001_0001
inf inf False False 0.0 inf 200.0 1000.0 False False H3 Motif0116_ems_3hM_2054_0001
inf inf False False 0.0 inf 200.0 1000.0 False False H3 Motif0578_HEEHE_2209_0001
inf inf False False 0.0 inf 200.0 1000.0 False False H3 Motif0107_ems_3hC_420_0001_0003_0002
inf inf False False 0.0 inf 200.0 1000.0 False False H3 Motif0543_ems_3hC_738_0001_0001
inf inf False False 0.0 inf 200.0 1000.0 False False H3 Motif0130_HEEHE_0653_0001
inf inf False False 0.0 inf 200.0 1000.0 False False H3 Motif0458_p1-14H-GBL-16H-GABBL-15H_0072_0001_0001_0001_0001_0002
inf inf False False 0.0 inf 200.0 1000.0 False False H3 Motif0077_HEEHE_0157_0001
inf inf False False 0.0 inf 200.0 1000.0 False False H3 Motif0212_ems_3hM_1931_0001_0001
inf inf False False 0.0 inf 200.0 1000.0 False False H3 Motif0280_ems_3hM_2731_0001_0002
inf inf False False 0.0 inf 200.0 1000.0 False False H3 Motif0114_ems_3hC_738_0002_0001_0002
inf inf False False 0.0 inf 200.0 1000.0 False False H3 Motif0037_ems_3hC_1517_0001
inf inf False False 0.0 inf 200.0 1000.0 False False H3 Motif0379_ems_3hM_1438_0001_0001
inf inf False False 0.0 inf 200.0 1000.0 False False H3 Motif0126_ems_3hM_620_0001_0002
inf inf False False 0.0 inf 200.0 1000.0 False False H3 Motif0122_ems_3hC_581_0001_0003
inf inf False False 0.0 inf 200.0 1000.0 False False H3 Motif0457_HHH_eva_0000_0001_0001
inf inf False False 0.0 inf 200.0 1000.0 False False H3 Motif0001_bcov_4helix_03361_0001
inf inf False False 0.0 inf 200.0 1000.0 False False H3 Motif0578_bcov_4helix_14384_0002
inf inf False False 0.0 inf 200.0 1000.0 False False H3 Motif0108_ems_3hC_151_0001_0001
inf inf False False 0.0 inf 200.0 1000.0 False False H3 Motif0039_ems_3hM_1062_0001
inf inf False False 0.0 inf 200.0 1000.0 False False H3 Motif0541_bcov_4helix_07791_0001_0002
inf inf False False 0.0 inf 200.0 1000.0 False False H3 Motif0075_ems_3hC_140_0002_0001_0001
inf inf False False 0.0 inf 200.0 1000.0 False False H3 Motif0486_HHH_eva_0127_0001_0001
inf inf False False 0.0 inf 200.0 1000.0 False False H3 Motif0043_bcov_4helix_02355_0001
inf inf False False 0.0 inf 200.0 1000.0 False False H3 Motif0339_ems_3hM_3240_0001_0001
inf inf False False 0.0 inf 200.0 1000.0 False False H3 Motif0323_ems_3hM_2769_0001_0003
inf inf False False 0.0 inf 200.0 1000.0 False False H3 Motif0033_ems_3hC_798_0001_0007_0004
inf inf False False 0.0 inf 200.0 1000.0 False False H3 Motif0382_ems_3hC_1480_0001_0001
inf inf False False 0.0 inf 200.0 1000.0 False False H3 Motif0325_ems_3hM_1609_0001_0001
[truncated: 4,939,927 more chars]
