# Supplementary material for: Design of protein-binding proteins from the target structure alone
Source: Nature. 2022 Mar 24;605(7910):551–60. doi: 10.1038/s41586-022-04654-9 (PMC9117152; doi:10.1038/s41586-022-04654-9)
Supplement: Supplementary file 4 — Supplementary Data 1 Experimental data and analysis. This file contains all the experimental results and the analysis protocols. [file 41586_2022_4654_MOESM4_ESM.gz › supplemental_files/ngs_analysis/affinities/TGFb.sc]

kd_lb kd_ub low_conf avid_doesnt_agree avid_lb avid_ub lowest_conc highest_conc binder_4000_nm binder_400_nm target description
inf inf True False 0.0 inf 40.0 1000.0 False False TGFb m_EHEE_hb1_5608_000000029_0001_44_48_61_63_P_._ems_ferrM_1660_0001_0001_0001
inf inf True False 0.0 inf 40.0 1000.0 False False TGFb ems_ferrM_1517_0001_000000016_0001
4279.007157805552 inf False False 9115.225570955388 2954510.8428998855 40.0 1000.0 False False TGFb m_67b279f8f2a2415978d2553cc30fca6f_0001_1_000000014_0001_18_23_H_._bcov_4helix_08707_0001_0004_0001
inf inf False False 18110.99086183586 inf 40.0 1000.0 False False TGFb EHEE_hb1_3750_000000011_0001_16_crosslinked
inf inf False False 5653.813504901432 inf 40.0 1000.0 False False TGFb m_3ecb33624e2e1d8f50a90791185d0653_0001_1_000000014_0001_25_30_H_._ems_3hM_910_0001_0001_0001_55_crosslinked
160.4315076130785 inf False False 10477.71674165741 380436.86038362246 40.0 1000.0 True False TGFb m_ed423bd9540d0da8912f130d59bbdbee_0001_1_000000006_0001_40_45_H_._ems_3hM_2471_0001_0003_0001
1930.3368897433638 inf False False 33899.14618098351 607277.4526951674 40.0 1000.0 False False TGFb m_EHEE_hb1_612_000000005_0001_48_50_59_61_P_._ems_ferrM_6675_0001_0002_0001_70_crosslinked
inf inf False False 17754.13279270255 inf 40.0 1000.0 False False TGFb EHEE_hb1_3423_000000015_0001_72_crosslinked
906.1679608354674 inf False False 11689.656913992434 101283.77407912845 40.0 1000.0 False False TGFb m_4h_hb1_498_000000016_0001_55_64_H_._bcov_4helix_08310_0001_0001_83_crosslinked
5597.8351533677605 inf False False 7470.332712553611 22996.15261651788 40.0 1000.0 False False TGFb m_ems_p1-14H-GBL-14H-GABBL-16H_0710_0001_0001_0002_000000024_0001_44_52_H_._HHH_eva_0050_0001_0001_98_crosslinked
7323.137645871595 inf False False 4967.794470018256 11689.656913992434 40.0 1000.0 False False TGFb m_ad0cd72a9da53e38f9357a14ca3bb4c7_0001_1_000000017_0001_37_41_H_._bcov_4helix_06896_0001_0003_0001
3541.9050212603784 inf False False 13436.959184229194 36344.47302687574 40.0 1000.0 False False TGFb m_7e8cfca9992e6163b8b74bcfbf40098a_0001_1_000000026_0001_25_31_H_._bcov_4helix_08712_0001_0001
inf inf False False 12912.653665662125 411958.6053344994 40.0 1000.0 False False TGFb m_ems_p1-14H-GBL-14H-GABBL-16H_0710_0001_0001_0002_000000024_0001_44_52_H_._HHH_eva_0410_0001_0001
inf inf False False 29491.00187772178 inf 40.0 1000.0 False False TGFb m_1c03c6891e5d0b9ff96f26a05042100d_0001_000000018_0001_43_49_H_._HHH_eva_0299_0001_0001_0001_136_crosslinked
659.0596779808433 inf False False 5379.409554041364 inf 40.0 1000.0 True False TGFb m_ems_p1-15H-GBL-16H-GBL-16H_0039_0001_0001_0001_000000005_0001_37_46_H_._HEEHE_2325_0001_0002_0001
772.7993041306264 3991.1072323063054 False False 6122.269866153114 18659.771995940355 40.0 1000.0 True False TGFb m_8f40011cb373b45cf740c64f8266564f_0001_000000004_0001_46_50_H_._ems_3hM_1325_0001_0001_105_crosslinked
inf inf False False 25656.079569333808 inf 40.0 1000.0 False False TGFb m_64112f081ff6e37487a4373fed56e914_0001_1_000000012_0001_22_31_H_._HEEHE_2988_0001_0001
inf inf False False 16395.64376378381 inf 40.0 1000.0 False False TGFb m_a5567de14e69e56abfe7145b81b63e91_0001_000000006_0001_37_45_H_._proteinG_5563_0001_0001_158_crosslinked
inf inf False False 28340.27314359648 inf 40.0 1000.0 False False TGFb m_64112f081ff6e37487a4373fed56e914_0001_1_000000012_0001_22_31_H_._HEEHE_3079_0001_0002_0001_73_crosslinked
inf inf False False 20611.9970018441 308697.94578205893 40.0 1000.0 False False TGFb m_ems_p1-15H-GBL-16H-GBL-16H_0039_0001_0001_0001_000000005_0001_37_46_H_._HEEHE_2041_0001_0001_0001
inf inf False False 13303.919984385331 147826.42684771807 40.0 1000.0 False False TGFb m_3ecb33624e2e1d8f50a90791185d0653_0001_1_000000014_0001_25_30_H_._bcov_4helix_04939_0001_0002_0001_60_crosslinked
inf inf False False 16725.196203435888 inf 40.0 1000.0 False False TGFb EHEE_hb1_6345_000000023_0001_64_crosslinked
inf inf False False 14122.379145408378 inf 40.0 1000.0 False False TGFb m_HHH_eva_0609_000000003_0001_42_50_H_._ems_3hM_1344_0001_0001_130_crosslinked
inf inf False False 6830.422699409936 inf 40.0 1000.0 False False TGFb proteinG_2158_000000028_0001
15755.89139213852 inf False False 6370.8585730211 14263.602936862473 40.0 1000.0 False False TGFb m_3h_hb1_5654_000000006_0001_27_37_H_._bcov_4helix_02769_0001_0001_27_crosslinked
inf inf False False 22098.85066320075 inf 40.0 1000.0 False False TGFb d50fbf2d1b8b17848b0af1edc976f480_0001_1_000000025_0001_48_crosslinked
6898.726926404041 inf False False 0.0 18110.99086183586 40.0 1000.0 False False TGFb m_a5f4663b0d1365df39cc17eed1faab14_0001_000000026_0001_19_26_H_._HEEHE_3000_0001_0001_0001
inf inf False False 38966.19438581319 inf 40.0 1000.0 False False TGFb ems_ferrM_4123_000000024_0001_72_crosslinked
inf inf False False 26964.79747353511 inf 40.0 1000.0 False False TGFb EHEE_hb1_2305_000000016_0001
26964.79747353511 inf False False 0.0 7250.631332546129 40.0 1000.0 False False TGFb m_6cec01a4c26685625e84f9416b5e6419_0001_000000010_0001_24_29_H_._p1-16H-GBL-16H-GABBL-16H_0429_0001_0001_0001_0001_0001_43_crosslinked
inf inf False False 29785.91189649902 inf 40.0 1000.0 False False TGFb EHEE_hb1_5123_000000020_0001_107_crosslinked
inf inf False False 10068.879843791317 inf 40.0 1000.0 False False TGFb m_EHEE_hb1_4802_000000028_0001_46_48_61_63_P_._ems_ferrM_1201_0002_0001_0001_186_crosslinked
1052.0328708809147 inf False False 11012.18559758296 868873.6222952595 40.0 1000.0 False False TGFb m_ems_p1-15H-GBL-16H-GBL-16H_0039_0001_0001_0001_000000005_0001_37_46_H_._bcov_4helix_04365_0001_0001_0001_125_crosslinked
inf inf False False 27234.445448270428 inf 40.0 1000.0 False False TGFb m_3ecb33624e2e1d8f50a90791185d0653_0001_1_000000014_0001_25_30_H_._HEEHE_1008_0001_0001_75_crosslinked
inf inf False False 13436.959184229194 290807.4289567499 40.0 1000.0 False False TGFb ems_ferrM_4810_0002_000000011_0001_71_crosslinked
inf inf False False 19417.43356466122 inf 40.0 1000.0 False False TGFb m_ems_4hM_2348_000000016_0001_51_61_H_._ems_3hM_530_0001_0001
6183.49256481465 inf False False 13172.198004341928 28623.675875032466 40.0 1000.0 False False TGFb m_67b279f8f2a2415978d2553cc30fca6f_0001_1_000000014_0001_18_23_H_._bcov_4helix_09845_0001_0001_0001_89_crosslinked
1197.3115411445115 inf False False 8759.552609215292 220093.40579949968 40.0 1000.0 False False TGFb m_ems_p1-15H-GBL-16H-GBL-16H_0039_0001_0001_0001_000000005_0001_37_46_H_._HEEHE_1686_0001_0002_0001_110_crosslinked
inf inf False False 33231.19907948586 inf 40.0 1000.0 False False TGFb m_b08fa24f6ed407a29824ac109b4c3131_0001_1_000000025_0001_38_43_H_._HEEHE_1299_0001_0001_63_crosslinked
inf inf False False 14263.602936862473 inf 40.0 1000.0 False False TGFb m_64112f081ff6e37487a4373fed56e914_0001_1_000000012_0001_22_31_H_._HEEHE_1576_0001_0001_0001_41_crosslinked
13041.78020231873 inf False False 0.0 12658.223375808358 40.0 1000.0 False False TGFb m_269e88d0e096774383d0e2f8541e919c_0001_1_000000022_0001_23_27_H_._bcov_4helix_09451_0001_0001
inf inf False False 31934.529138981336 inf 40.0 1000.0 False False TGFb EHEE_10580_000000023_0001_16_crosslinked
1052.0328708809147 inf False False 10903.154057012845 75896.20072117166 40.0 1000.0 False False TGFb m_243d3c880fd410c2e4669bd917d7d8db_0001_1_000000007_0001_2_9_H_._HHH_eva_0351_0001_0003_0001_152_crosslinked
inf inf False False 12285.946898826998 inf 40.0 1000.0 False False TGFb ems_ferrM_1033_000000014_0001
inf inf False False 24410.879388729656 inf 40.0 1000.0 False False TGFb ems_ferrM_2154_0001_000000022_0001_102_crosslinked
inf inf False False 22319.839169832772 1018822.654640921 40.0 1000.0 False False TGFb EHEE_hb1_73_000000023_0001_69_crosslinked
inf inf False False 17578.349299705482 inf 40.0 1000.0 False False TGFb m_b53e02b194710e68f466320564696a92_0001_000000006_0001_42_48_H_._ems_3hC_1249_0001_0001
17061.372647124943 inf False False 4918.608386156695 28909.912633782762 40.0 1000.0 False False TGFb m_b53e02b194710e68f466320564696a92_0001_000000006_0001_42_48_H_._HEEHE_0221_0001_0001_0001_93_crosslinked
21.92880209729799 inf True False 17931.674120629552 inf 40.0 1000.0 False False TGFb ems_ferrM_5728_0001_000000029_0001
inf inf False False 17754.13279270255 inf 40.0 1000.0 False False TGFb EHEE_hb1_1717_000000025_0001_26_crosslinked
inf inf False False 24169.1875135937 112999.10077088473 40.0 1000.0 False False TGFb m_3ecb33624e2e1d8f50a90791185d0653_0001_1_000000014_0001_25_30_H_._bcov_4helix_08201_0001_0001
13982.553609315217 inf False False 4112.041772552412 16892.44816547023 40.0 1000.0 False False TGFb m_707acc9d051fe3a4acad5ad22db0e630_0001_1_000000018_0001_24_28_H_._bcov_4helix_03460_0001_0002_0001
54653.087484151576 inf False False 0.0 7773.658176717458 40.0 1000.0 False False TGFb m_707acc9d051fe3a4acad5ad22db0e630_0001_1_000000018_0001_24_28_H_._bcov_4helix_05315_0001_0001_0001
29199.011760120608 inf False False 8334.41374645452 17231.986373596203 40.0 1000.0 False False TGFb 676f1622cdbe1dd4e947208bcdb3f1b5_0001_000000009_0001
14122.379145408378 inf False False 4194.693812180722 21236.561122996987 40.0 1000.0 False False TGFb m_ems_3hM_2252_000000017_0001_45_55_H_._bcov_4helix_05548_0001_0001_108_crosslinked
2069.5824209701527 3991.1072323063054 False False 8847.148135307452 18846.36971589974 40.0 1000.0 True False TGFb m_416e30d36ba6434f3d09dd5d2ac6df7d_0001_1_000000006_0001_4_9_H_._bcov_4helix_14058_0001_0001_0001
inf inf False False 4633.551594260295 inf 40.0 1000.0 False False TGFb EHEE_hb1_317_000000018_0001_57_crosslinked
inf inf False False 19225.181747189316 inf 40.0 1000.0 False False TGFb EHEE_03664_000000011_0001_23_crosslinked
17931.674120629552 inf False False 5710.35163995045 9969.187964149813 40.0 1000.0 False False TGFb ems_ferrC_1530_000000011_0001
inf inf False False 12532.894431493438 inf 40.0 1000.0 False False TGFb m_ccf14732845b2f5ae9da9c01433d07c4_0001_000000006_0001_40_47_H_._ems_3hM_675_0001_0001_0001_100_crosslinked
608.6305552299041 inf False False 9870.48313282159 160074.8375810904 40.0 1000.0 False False TGFb 97a944aced7c4535b75b7929d1abf5c9_0001_000000019_0001_14_crosslinked
1490.312664325392 inf False False 5433.203649581781 407879.80726188025 40.0 1000.0 False False TGFb m_EHEE_hb1_4350_000000009_0001_46_48_59_61_P_._HEEHE_0638_0001_0001_124_crosslinked
inf inf False False 13982.553609315217 inf 40.0 1000.0 False False TGFb m_EHEE_hb1_6184_000000007_0001_16_24_H_._HHH_eva_0067_0001_0001_0001
inf inf False False 20611.9970018441 inf 40.0 1000.0 False False TGFb ems_ferrM_807_000000014_0001
inf inf False False 13982.553609315217 inf 40.0 1000.0 False False TGFb m_2b8c0b6d382919713be1eebf2d851371_0001_1_000000022_0001_43_50_H_._HEEHE_1235_0001_0003_0001
inf inf False False 15445.438086597907 416078.1913878446 40.0 1000.0 False False TGFb HEEHE_1599_000000029_0001_6_crosslinked
inf inf False False 31305.292754613616 inf 40.0 1000.0 False False TGFb EHEE_hb1_684_000000014_0001_61_crosslinked
4112.041772552412 inf False False 5825.129707913452 18659.771995940355 40.0 1000.0 False False TGFb ems_3hM_790_000000017_0001
1930.3368897433638 inf False False 10373.97697193804 42194.80488348507 40.0 1000.0 False False TGFb m_a5567de14e69e56abfe7145b81b63e91_0001_000000006_0001_37_45_H_._bcov_4helix_09335_0001_0001
4194.693812180722 inf False False 6434.567158751315 17578.349299705482 40.0 1000.0 False False TGFb 3h_hb1_2385_000000019_0001_6_crosslinked
inf inf False False 18475.021778158756 inf 40.0 1000.0 False False TGFb EHEE_hb1_317_000000014_0001_49_crosslinked
inf inf False False 6563.901958642215 inf 40.0 1000.0 False False TGFb m_ferr_hb1_151_000000027_0001_3_5_59_61_P_._ems_ferrM_3517_0001_0002_0001_218_crosslinked
2525.2838569191813 inf False False 7620.486400075935 inf 40.0 1000.0 False False TGFb m_ems_p1-14H-GBL-14H-GABBL-16H_0710_0001_0001_0002_000000024_0001_44_52_H_._bcov_4helix_04742_0001_0001
inf inf False False 21880.050161584924 inf 40.0 1000.0 False False TGFb EHEE_hb1_805_000000019_0001
inf inf False False 20407.917823608008 inf 40.0 1000.0 False False TGFb m_ems_p1-15H-GBL-16H-GBL-16H_0039_0001_0001_0001_000000005_0001_37_46_H_._HEEHE_2254_0001_0001_0001
2525.2838569191813 inf False False 10271.264328651518 168240.26306585115 40.0 1000.0 False False TGFb m_96bb1daf8d2a8ac6be7d8ff41e91c86d_0001_000000022_0001_56_62_H_._HHH_eva_0374_0001_0002_0001_88_crosslinked
inf inf False False 17231.986373596203 inf 40.0 1000.0 False False TGFb m_64112f081ff6e37487a4373fed56e914_0001_1_000000012_0001_22_31_H_._HEEHE_2711_0001_0001_0001_136_crosslinked
inf inf False False 14122.379145408378 inf 40.0 1000.0 False False TGFb m_HHH_eva_0718_000000007_0001_5_15_H_._HEEHE_0330_0001_0001_0001
inf inf False False 26171.766768677408 inf 40.0 1000.0 False False TGFb m_ems_p1-15H-GBL-16H-GBL-16H_0039_0001_0001_0001_000000005_0001_37_46_H_._HEEHE_2047_0001_0002_0001_164_crosslinked
13982.553609315217 inf False False 0.0 10373.97697193804 40.0 1000.0 False False TGFb m_ems_p1-15H-GBL-16H-GBL-16H_0039_0001_0001_0001_000000005_0001_37_46_H_._bcov_4helix_14336_0001_0001
inf inf False False 22543.037561531073 inf 40.0 1000.0 False False TGFb ferr_hb1_2809_000000014_0001_117_crosslinked
3403.701107456218 inf False False 5710.35163995045 24169.1875135937 40.0 1000.0 False False TGFb m_4h_hb1_498_000000016_0001_55_64_H_._bcov_4helix_07005_0001_0001
757.572104823671 inf False False 10477.71674165741 92607.7881898653 40.0 1000.0 False False TGFb m_64112f081ff6e37487a4373fed56e914_0001_1_000000012_0001_22_31_H_._HEEHE_2972_0001_0001_62_crosslinked
8935.619616660517 inf False False 0.0 6967.714195668086 40.0 1000.0 False False TGFb m_9862393bd4eb64f05c76d22049e39513_0001_000000024_0001_60_64_H_._ems_3hC_807_0001_0002_0001
inf inf False False 22768.4679371464 424441.36303474015 40.0 1000.0 False False TGFb m_64112f081ff6e37487a4373fed56e914_0001_1_000000012_0001_22_31_H_._bcov_4helix_09769_0001_0001_0001_19_crosslinked
inf inf False False 4918.608386156695 inf 40.0 1000.0 False False TGFb EHEE_hb1_1736_000000024_0001_47_crosslinked
inf inf False False 13982.553609315217 123585.45233969252 40.0 1000.0 False False TGFb ems_ferrM_546_0001_000000025_0001_116_crosslinked
inf inf False False 25656.079569333808 inf 40.0 1000.0 False False TGFb EHEE_hb1_5597_000000020_0001_78_crosslinked
3991.1072323063054 inf False False 5942.21481504252 24654.988182616922 40.0 1000.0 False False TGFb m_75f7a7753e41b29d7a177d2829858f8d_0001_000000017_0001_23_31_H_._HEEHE_1002_0001_0001_30_crosslinked
inf inf False False 10169.568642229218 inf 40.0 1000.0 False False TGFb ems_ferrM_2275_000000028_0001
inf inf False False 17061.372647124943 1594264.6395041537 40.0 1000.0 False False TGFb ferr_hb1_1805_000000006_0001_83_crosslinked
inf inf False False 21663.416001569218 inf 40.0 1000.0 False False TGFb m_269e88d0e096774383d0e2f8541e919c_0001_1_000000022_0001_23_27_H_._HEEHE_1905_0001_0001_88_crosslinked
inf inf False False 16725.196203435888 inf 40.0 1000.0 False False TGFb m_EHEE_hb1_4802_000000028_0001_46_48_61_63_P_._ems_ferrM_5917_0001_0001
2378.9316250750794 inf False False 17231.986373596203 49971.49440442771 40.0 1000.0 False False TGFb f6b60689dd29fcdb87cc4a145911866a_0001_000000022_0001_131_crosslinked
1052.0328708809147 inf False False 26433.484436364153 inf 40.0 1000.0 False False TGFb m_3ecb33624e2e1d8f50a90791185d0653_0001_1_000000014_0001_25_30_H_._HEEHE_1360_0001_0001_0001_81_crosslinked
10688.31884816472 inf False False 5017.472414718442 14550.301355893402 40.0 1000.0 False False TGFb m_ems_p1-15H-GBL-16H-GBL-16H_0039_0001_0001_0001_000000005_0001_37_46_H_._bcov_4helix_06670_0001_0001_0001_83_crosslinked
16892.44816547023 inf False False 0.0 9969.187964149813 40.0 1000.0 False False TGFb m_ems_ferrM_1449_0002_000000016_0001_3_7_61_63_P_._HEEHE_1504_0001_0001_70_crosslinked
8935.619616660517 inf False False 9580.193684002641 20407.917823608008 40.0 1000.0 False False TGFb m_707acc9d051fe3a4acad5ad22db0e630_0001_1_000000018_0001_24_28_H_._bcov_4helix_00971_0001_0002_0001_133_crosslinked
inf inf False False 43473.349666259564 inf 40.0 1000.0 False False TGFb EHEE_hb1_3201_000000000_0001
inf inf False False 35275.58745150766 inf 40.0 1000.0 False False TGFb ems_ferrC_693_000000011_0001_117_crosslinked
inf inf False False 13303.919984385331 inf 40.0 1000.0 False False TGFb m_64112f081ff6e37487a4373fed56e914_0001_1_000000012_0001_22_31_H_._bcov_4helix_00404_0001_0001_98_crosslinked
inf inf False False 22996.15261651788 inf 40.0 1000.0 False False TGFb m_ems_p1-15H-GBL-16H-GBL-15H_0229_0001_0001_0002_000000022_0001_7_15_H_._bcov_4helix_14280_0001_0001_0001_152_crosslinked
inf inf False False 26171.766768677408 inf 40.0 1000.0 False False TGFb m_EHEE_hb1_73_000000005_0001_46_48_59_61_P_._HEEHE_1081_0001_0001_76_crosslinked
inf inf False False 34238.13764279337 inf 40.0 1000.0 False False TGFb m_9f890c78fc77abd3a1133787d264dfe5_0001_000000017_0001_27_32_H_._HEEHE_1389_0001_0001
inf inf False False 28623.675875032466 inf 40.0 1000.0 False False TGFb EHEE_hb1_4173_000000016_0001_64_crosslinked
inf inf False False 27781.8578017807 inf 40.0 1000.0 False False TGFb m_ems_p1-15H-GBL-16H-GBL-16H_0039_0001_0001_0001_000000005_0001_37_46_H_._HEEHE_1724_0001_0001_0001_117_crosslinked
21.92880209729799 inf True False 8089.299871061484 inf 40.0 1000.0 False False TGFb m_6cec01a4c26685625e84f9416b5e6419_0001_000000010_0001_24_29_H_._bcov_4helix_10614_0001_0001_84_crosslinked
39355.856329671355 inf False False 4452.752007231157 10373.97697193804 40.0 1000.0 False False TGFb HEEHE_2903_000000028_0001
9298.441604931604 inf False False 6434.567158751315 14695.804369452346 40.0 1000.0 False False TGFb HEEHE_1553_000000017_0001
7620.486400075935 inf False False 6001.636963192939 14406.238966231082 40.0 1000.0 False False TGFb 229f481fc2f6fe151d4f6df5f9869a0e_0001_000000021_0001
inf inf False False 0.0 inf 40.0 1000.0 False False TGFb m_a5567de14e69e56abfe7145b81b63e91_0001_000000006_0001_37_45_H_._HHH_eva_0354_0001_0002_0001
inf inf False False 12912.653665662125 330965.98079575825 40.0 1000.0 False False TGFb m_64112f081ff6e37487a4373fed56e914_0001_1_000000012_0001_22_31_H_._bcov_4helix_11435_0001_0001
168.61512685404014 inf False False 11459.324491709087 153828.77256170695 40.0 1000.0 False False TGFb m_ad0cd72a9da53e38f9357a14ca3bb4c7_0001_1_000000017_0001_37_41_H_._bcov_4helix_02133_0001_0002_0001_133_crosslinked
inf inf False False 13707.042063832196 inf 40.0 1000.0 False False TGFb 3h_hb1_4113_000000008_0001
inf inf False False 17578.349299705482 inf 40.0 1000.0 False False TGFb m_ems_p1-15H-GBL-16H-GBL-16H_0039_0001_0001_0001_000000005_0001_37_46_H_._HEEHE_2433_0001_0002_0001
8935.619616660517 inf False False 6498.912830338822 14263.602936862473 40.0 1000.0 False False TGFb m_67b279f8f2a2415978d2553cc30fca6f_0001_1_000000014_0001_18_23_H_._ems_ferrC_446_0001_0001_141_crosslinked
inf inf False False 14842.762413146853 inf 40.0 1000.0 False False TGFb ems_bGM_483_000000013_0001_99_crosslinked_1
1629.9330126676725 inf False False 13172.198004341928 inf 40.0 1000.0 False False TGFb m_ems_p1-15H-GBL-16H-GBL-16H_0039_0001_0001_0001_000000005_0001_37_46_H_._HEEHE_0321_0001_0001_0001
inf inf False False 35275.58745150766 inf 40.0 1000.0 False False TGFb m_ems_p1-15H-GBL-16H-GBL-16H_0039_0001_0001_0001_000000005_0001_37_46_H_._HEEHE_1905_0001_0003_0001
inf inf False False 7696.6912640767005 inf 40.0 1000.0 False False TGFb m_ems_ferrC_671_000000006_0001_2_4_60_62_P_._ems_ferrM_1218_0001_0001_110_crosslinked
inf inf False False 15141.101937651125 inf 40.0 1000.0 False False TGFb m_a5f4663b0d1365df39cc17eed1faab14_0001_000000026_0001_19_26_H_._HEEHE_1378_0001_0001_0001_123_crosslinked
906.1679608354674 inf False False 10068.879843791317 83006.55698144154 40.0 1000.0 False False TGFb m_3ecb33624e2e1d8f50a90791185d0653_0001_1_000000014_0001_25_30_H_._bcov_4helix_10807_0001_0002_0001_27_crosslinked
2654.0987129773494 inf False False 18292.1007704542 inf 40.0 1000.0 False False TGFb m_64112f081ff6e37487a4373fed56e914_0001_1_000000012_0001_22_31_H_._bcov_4helix_11855_0001_0002_0001
inf inf False False 24654.988182616922 1926045.3803605991 40.0 1000.0 False False TGFb m_ems_p1-15H-GBL-16H-GBL-16H_0039_0001_0001_0001_000000005_0001_37_46_H_._bcov_4helix_01740_0001_0001_84_crosslinked
inf inf False False 17754.13279270255 296652.65827878047 40.0 1000.0 False False TGFb m_d61877853fc72d3a9b094762e15ccc8a_0001_000000027_0001_25_32_H_._proteinG_1960_0001_0001_110_crosslinked
906.1679608354674 inf False False 11345.865833375325 203252.56763482917 40.0 1000.0 False False TGFb m_707acc9d051fe3a4acad5ad22db0e630_0001_1_000000018_0001_24_28_H_._bcov_4helix_00945_0001_0004_0001
757.572104823671 inf False False 17404.306237332148 834970.47286533 40.0 1000.0 False False TGFb m_ferr_hb1_3985_000000029_0001_1_5_57_61_P_._HEEHE_0269_0001_0001_170_crosslinked
inf inf False False 33899.14618098351 inf 40.0 1000.0 False False TGFb EHEE_hb1_2692_000000012_0001
inf inf False False 17578.349299705482 inf 40.0 1000.0 False False TGFb m_67b279f8f2a2415978d2553cc30fca6f_0001_1_000000014_0001_18_23_H_._p1-14H-GBL-16H-GABBL-15H_0117_0001_0001_0001_0001_0001
inf inf False False 15292.51295702762 inf 40.0 1000.0 False False TGFb EHEE_hb1_6609_000000012_0001
inf inf False False 11122.307453558798 inf 40.0 1000.0 False False TGFb HHH_rd4_0122.min_rise1.86_000000013_0001_99_crosslinked
13707.042063832196 inf False False 7396.369022330303 19225.181747189316 40.0 1000.0 False False TGFb 68026bbfef5e7a4135407a999b37b619_0001_000000023_0001_15_crosslinked
7620.486400075935 inf False False 11806.553483132368 23929.88862732048 40.0 1000.0 False False TGFb m_EHEE_hb1_4802_000000028_0001_46_48_61_63_P_._ems_ferrC_607_0001_0001
1335.8025875519997 inf False False 13303.919984385331 101283.77407912845 40.0 1000.0 False False TGFb m_ems_p1-15H-GBL-16H-GBL-16H_0039_0001_0001_0001_000000005_0001_37_46_H_._HEEHE_0643_0001_0001_0001_164_crosslinked
inf inf False False 32902.17730642162 inf 40.0 1000.0 False False TGFb ems_bGM_515_0002_000000021_0001_6_crosslinked
inf inf False False 9675.995620842656 inf 40.0 1000.0 False False TGFb EHEE_hb1_1953_000000008_0001_38_crosslinked
inf inf False False 9580.193684002641 inf 40.0 1000.0 False False TGFb m_64112f081ff6e37487a4373fed56e914_0001_1_000000012_0001_22_31_H_._HEEHE_2080_0001_0001_72_crosslinked
inf inf False False 8089.299871061484 inf 40.0 1000.0 False False TGFb m_ems_p1-14H-GBL-16H-GABBL-16H_0097_0001_0001_0001_000000002_0001_26_33_H_._p1-14H-GBL-16H-GABBL-15H_0546_0001_0001_0001_0001_0001_0001
4869.909293224447 inf False False 4153.162190277939 inf 40.0 1000.0 False False TGFb m_HHH_eva_0718_000000007_0001_5_15_H_._bcov_4helix_05363_0001_0001
3991.1072323063054 inf False False 4153.162190277939 43042.9204616431 40.0 1000.0 False False TGFb m_b53e02b194710e68f466320564696a92_0001_000000006_0001_42_48_H_._ems_3hM_3213_0001_0001_0001
inf inf False False 27234.445448270428 inf 40.0 1000.0 False False TGFb EHEE_hb1_5634_000000006_0001_94_crosslinked
6762.794751891034 inf False False 4452.752007231157 15599.89246746387 40.0 1000.0 False False TGFb m_530190a7d4f24ed9f14c45b8af7ee2c8_0001_000000024_0001_3_8_H_._bcov_4helix_14201_0001_0001
inf inf False False 18292.1007704542 105396.30145467503 40.0 1000.0 False False TGFb 170279623b3219226b9a8ffbe09ff086_0001_1_000000029_0001_5_crosslinked
3541.9050212603784 inf False False 6122.269866153114 27506.789902753153 40.0 1000.0 False False TGFb 51a2563376ab48dfd6bc06a768232775_0001_000000021_0001
1490.312664325392 inf False False 14550.301355893402 175071.49238977945 40.0 1000.0 False False TGFb m_64112f081ff6e37487a4373fed56e914_0001_1_000000012_0001_22_31_H_._bcov_4helix_04226_0001_0003_0001
inf inf False False 21448.926734226934 inf 40.0 1000.0 False False TGFb m_67b279f8f2a2415978d2553cc30fca6f_0001_1_000000014_0001_18_23_H_._bcov_4helix_12968_0001_0001_84_crosslinked
inf inf False False 8935.619616660517 inf 40.0 1000.0 False False TGFb m_ems_p1-14H-GBL-14H-GABBL-16H_0710_0001_0001_0002_000000024_0001_44_52_H_._HEEHE_1541_0001_0001
3112.1394723567137 inf False False 8501.935462758252 27234.445448270428 40.0 1000.0 False False TGFb m_ems_p1-15H-GBL-16H-GBL-15H_0229_0001_0001_0002_000000022_0001_7_15_H_._bcov_4helix_06321_0001_0003_0001
13571.328776071496 inf False False 6001.636963192939 35984.626759282946 40.0 1000.0 False False TGFb ems_ferrM_807_000000014_0001_169_crosslinked
inf inf False False 18846.36971589974 inf 40.0 1000.0 False False TGFb ferr_hb1_3971_000000016_0001_88_crosslinked
inf inf False False 7470.332712553611 inf 40.0 1000.0 False False TGFb EHEE_hb1_5138_000000015_0001
inf inf False False 14406.238966231082 860270.9131636227 40.0 1000.0 False False TGFb ferr_hb1_1116_000000010_0001_52_crosslinked
inf inf False False 15913.450306059915 inf 40.0 1000.0 False False TGFb EHEE_00877_000000018_0001_12_crosslinked
inf inf False False 31305.292754613616 inf 40.0 1000.0 False False TGFb ems_ferrM_6361_000000027_0001_155_crosslinked
inf inf False False 13982.553609315217 inf 40.0 1000.0 False False TGFb 4h_hb1_1304_000000006_0001
inf inf False False 11122.307453558798 inf 40.0 1000.0 False False TGFb m_HEEHE_0296_000000018_0001_30_32_61_63_P_._HEEHE_0201_0001_0001
2218.8724776213135 inf False False 17754.13279270255 108589.91478505317 40.0 1000.0 False False TGFb m_707acc9d051fe3a4acad5ad22db0e630_0001_1_000000018_0001_24_28_H_._bcov_4helix_13975_0001_0001_0001
3541.9050212603784 inf False False 5273.413933968597 19417.43356466122 40.0 1000.0 False False TGFb 4h_hb1_3340_000000007_0001_6_crosslinked
10271.264328651518 inf False False 6762.794751891034 16725.196203435888 40.0 1000.0 False False TGFb m_416e30d36ba6434f3d09dd5d2ac6df7d_0001_1_000000006_0001_4_9_H_._bcov_4helix_08225_0001_0002_0001
3238.504814613678 inf False False 5767.455156349958 31305.292754613616 40.0 1000.0 False False TGFb m_EHEE_hb1_4787_000000003_0001_48_50_59_61_P_._HEEHE_1258_0001_0001
inf inf False False 28340.27314359648 inf 40.0 1000.0 False False TGFb ems_ferrM_1035_000000000_0001
inf inf False False 22098.85066320075 inf 40.0 1000.0 False False TGFb HEEH_11753_000000010_0001_109_crosslinked
inf inf False False 8672.824365559689 inf 40.0 1000.0 False False TGFb m_2b8c0b6d382919713be1eebf2d851371_0001_1_000000022_0001_43_50_H_._HEEHE_2345_0001_0002_0001
inf inf False False 39355.856329671355 inf 40.0 1000.0 False False TGFb m_ems_3hM_2338_000000018_0001_57_62_H_._HEEHE_2300_0001_0001_166_crosslinked
inf inf False False 22768.4679371464 inf 40.0 1000.0 False False TGFb m_df271cd9aed91f1c2e1a09d410d54a98_0001_1_000000008_0001_8_14_H_._bcov_4helix_07443_0001_0001_121_crosslinked
inf inf False False 46609.31505170634 inf 40.0 1000.0 False False TGFb EHEE_hb1_5191_000000011_0001
19807.723979310904 inf False False 5326.148073308287 11012.18559758296 40.0 1000.0 False False TGFb m_06468c5750cb4384160932bb1d69963c_0001_000000000_0001_7_16_H_._bcov_4helix_00523_0001_0001_0001
3991.1072323063054 inf False False 8170.192869772104 25656.079569333808 40.0 1000.0 False False TGFb 696dac343de07f7ccc14e23df3cdb733_0001_000000020_0001
22543.037561531073 inf False False 5017.472414718442 15913.450306059915 40.0 1000.0 False False TGFb ems_ferrM_3025_000000006_0001_3_crosslinked
inf inf False False 22319.839169832772 826703.4384805257 40.0 1000.0 False False TGFb m_9f890c78fc77abd3a1133787d264dfe5_0001_000000017_0001_27_32_H_._HEEHE_2051_0001_0001_91_crosslinked
inf inf False False 27234.445448270428 inf 40.0 1000.0 False False TGFb m_196093a79268749953b7e721a953693f_0001_000000027_0001_37_41_H_._HHH_eva_0314_0001_0004_0001
inf inf False False 16559.60020142166 566418.6443453413 40.0 1000.0 False False TGFb m_a5567de14e69e56abfe7145b81b63e91_0001_000000006_0001_37_45_H_._bcov_4helix_09555_0001_0001
inf inf False False 17754.13279270255 217914.26316782134 40.0 1000.0 False False TGFb m_75f7a7753e41b29d7a177d2829858f8d_0001_000000017_0001_23_31_H_._bcov_4helix_11649_0001_0002_0001
inf inf False False 5942.21481504252 inf 40.0 1000.0 False False TGFb EHEE_05019_000000006_0001_21_crosslinked
inf inf False False 62822.314736852124 inf 40.0 1000.0 False False TGFb m_3ecb33624e2e1d8f50a90791185d0653_0001_1_000000014_0001_25_30_H_._HEEHE_3019_0001_0001
21.92880209729799 inf True False 20611.9970018441 483053.86320778413 40.0 1000.0 False False TGFb m_707acc9d051fe3a4acad5ad22db0e630_0001_1_000000018_0001_24_28_H_._HEEHE_1455_0001_0001_71_crosslinked
10169.568642229218 inf False False 6498.912830338822 15141.101937651125 40.0 1000.0 False False TGFb m_ad0cd72a9da53e38f9357a14ca3bb4c7_0001_1_000000017_0001_37_41_H_._ems_3hM_3151_0001_0001
3238.504814613678 inf False False 6001.636963192939 35984.626759282946 40.0 1000.0 False False TGFb ems_ferrC_400_000000025_0001_73_crosslinked
inf inf False False 30083.77101546403 inf 40.0 1000.0 False False TGFb m_ems_p1-15H-GBL-16H-GBL-16H_0039_0001_0001_0001_000000005_0001_37_46_H_._ems_3hM_1247_0001_0005_0001_127_crosslinked
6762.794751891034 inf False False 5542.411042938373 24169.1875135937 40.0 1000.0 False False TGFb m_67b279f8f2a2415978d2553cc30fca6f_0001_1_000000014_0001_18_23_H_._ems_3hC_197_0001_0001_0001_59_crosslinked
inf inf False False 6695.83638801092 inf 40.0 1000.0 False False TGFb m_ems_p1-14H-GBL-14H-GABBL-16H_0710_0001_0001_0002_000000024_0001_44_52_H_._HHH_eva_0753_0001_0001_143_crosslinked
inf inf False False 39355.856329671355 inf 40.0 1000.0 False False TGFb HEEHE_2626_000000023_0001_172_crosslinked
7037.391337624759 inf False False 6967.714195668086 32576.413174674908 40.0 1000.0 False False TGFb m_64112f081ff6e37487a4373fed56e914_0001_1_000000012_0001_22_31_H_._bcov_4helix_10733_0001_0001_0001_27_crosslinked
inf inf False False 19417.43356466122 215756.69620576355 40.0 1000.0 False False TGFb ems_ferrM_6302_000000005_0001
inf inf False False 7470.332712553611 inf 40.0 1000.0 False False TGFb m_d238890efaf6cbb4eb2e9ba05060656d_0001_000000018_0001_39_46_H_._bcov_4helix_06450_0001_0001
2654.0987129773494 inf False False 9206.37782666495 31305.292754613616 40.0 1000.0 False False TGFb m_b53e02b194710e68f466320564696a92_0001_000000006_0001_42_48_H_._HHH_eva_0211_0001_0001_0001_109_crosslinked
inf inf False False 29491.00187772178 inf 40.0 1000.0 False False TGFb m_64112f081ff6e37487a4373fed56e914_0001_1_000000012_0001_22_31_H_._HEEHE_2210_0001_0001
9675.995620842656 inf False False 8417.757883919056 22996.15261651788 40.0 1000.0 False False TGFb m_8d83f56b3f6c12e6c4e8af3d7d92f308_0001_1_000000021_0001_60_65_H_._HEEHE_2132_0001_0001_125_crosslinked
inf inf False False 19034.833413058746 inf 40.0 1000.0 False False TGFb HHH_eva_0388_000000019_0001
inf inf False False 13982.553609315217 inf 40.0 1000.0 False False TGFb EHEE_hb1_1358_000000007_0001_27_crosslinked
inf inf False False 19807.723979310904 inf 40.0 1000.0 False False TGFb m_67b279f8f2a2415978d2553cc30fca6f_0001_1_000000014_0001_18_23_H_._HEEHE_3116_0001_0001
inf inf False False 30083.77101546403 inf 40.0 1000.0 False False TGFb EHEE_13184_000000026_0001_21_crosslinked
inf inf False False 22768.4679371464 450553.0596099313 40.0 1000.0 False False TGFb m_707acc9d051fe3a4acad5ad22db0e630_0001_1_000000018_0001_24_28_H_._bcov_4helix_03307_0001_0001_0001_55_crosslinked
2525.2838569191813 inf False False 5379.409554041364 1306570.769559912 40.0 1000.0 False False TGFb m_a727dfd8f06b37c2e9587da2ae0d8ea9_0001_1_000000016_0001_7_13_H_._HEEHE_1584_0001_0001
11122.307453558798 inf False False 6061.653332824872 13436.959184229194 40.0 1000.0 False False TGFb m_d78dac2ed02989a4a5234b1b27f07535_0001_000000003_0001_40_48_H_._HHH_eva_0299_0001_0003_0001_96_crosslinked
15599.89246746387 inf False False 10688.31884816472 21026.29814158116 40.0 1000.0 False False TGFb m_196093a79268749953b7e721a953693f_0001_000000027_0001_37_41_H_._bcov_4helix_05459_0001_0001
inf inf False False 15913.450306059915 inf 40.0 1000.0 False False TGFb EHEE_hb1_2586_000000004_0001_33_crosslinked
inf inf False False 15599.89246746387 931550.1269760208 40.0 1000.0 False False TGFb EHEE_hb1_6577_000000000_0001_64_crosslinked
4408.665353694219 inf False False 0.0 23929.88862732048 40.0 1000.0 False False TGFb m_64112f081ff6e37487a4373fed56e914_0001_1_000000012_0001_22_31_H_._ems_3hM_45_0001_0001
inf inf False False 30688.454812874847 inf 40.0 1000.0 False False TGFb m_720936397f2d31669eff21710c18a4fc_0001_000000026_0001_43_51_H_._HEEHE_0782_0001_0001_96_crosslinked
inf inf False False 33231.19907948586 inf 40.0 1000.0 False False TGFb EHEE_hb1_3311_000000003_0001_55_crosslinked
inf inf False False 27506.789902753153 inf 40.0 1000.0 False False TGFb m_df271cd9aed91f1c2e1a09d410d54a98_0001_1_000000008_0001_8_14_H_._HEEHE_1768_0001_0001_0001_87_crosslinked
inf inf False False 7107.765251001011 inf 40.0 1000.0 False False TGFb m_EHEE_hb1_2714_000000023_0001_22_31_H_._HEEHE_1129_0001_0001_35_crosslinked
inf inf False False 53045.748265945156 inf 40.0 1000.0 False False TGFb m_EHEE_hb1_130_000000024_0001_44_48_59_61_P_._HEEHE_0529_0001_0001
inf inf False False 33899.14618098351 inf 40.0 1000.0 False False TGFb EHEE_hb1_4934_000000008_0001_63_crosslinked
inf inf False False 19611.607900307845 inf 40.0 1000.0 False False TGFb m_EHEE_hb1_612_000000005_0001_48_50_59_61_P_._ems_ferrM_1813_0001_0001
757.572104823671 inf False False 16559.60020142166 589417.5126445265 40.0 1000.0 False False TGFb m_EHEE_hb1_4802_000000028_0001_46_48_61_63_P_._HEEHE_3179_0001_0001
10903.154057012845 inf False False 0.0 13041.78020231873 40.0 1000.0 False False TGFb HEEHE_1801_000000001_0001_30_crosslinked
inf inf False False 17754.13279270255 inf 40.0 1000.0 False False TGFb EHEE_hb1_1926_000000026_0001_22_crosslinked
6762.794751891034 inf False False 0.0 24169.1875135937 40.0 1000.0 False False TGFb m_ems_p1-15H-GBL-16H-GBL-16H_0039_0001_0001_0001_000000005_0001_37_46_H_._ems_ferrM_4527_0001_0001_0001_187_crosslinked
4726.685981304925 inf False False 6967.714195668086 22098.85066320075 40.0 1000.0 False False TGFb m_67b279f8f2a2415978d2553cc30fca6f_0001_1_000000014_0001_18_23_H_._bcov_4helix_02769_0001_0001_0001_70_crosslinked
inf inf False False 22768.4679371464 inf 40.0 1000.0 False False TGFb m_707acc9d051fe3a4acad5ad22db0e630_0001_1_000000018_0001_24_28_H_._HEEHE_0222_0001_0001
8672.824365559689 inf False False 0.0 6498.912830338822 40.0 1000.0 False False TGFb m_ems_p1-15H-GBL-16H-GBL-15H_0593_0001_0001_0001_000000005_0001_4_14_H_._ems_3hM_19_0001_0001
2961.0939229939854 inf False False 7107.765251001011 189577.33949858812 40.0 1000.0 False False TGFb m_ems_p1-15H-GBL-16H-GBL-16H_0039_0001_0001_0001_000000005_0001_37_46_H_._ems_3hM_1720_0001_0001_0001
inf inf False False 27781.8578017807 inf 40.0 1000.0 False False TGFb m_c2bee41a39e7c0fb2897ab0d568c9ecb_0001_1_000000010_0001_20_27_H_._ems_3hM_3656_0001_0001
2654.0987129773494 inf False False 12784.80560956645 59181.46226549164 40.0 1000.0 False False TGFb m_ems_p1-15H-GBL-16H-GBL-16H_0039_0001_0001_0001_000000005_0001_37_46_H_._bcov_4helix_03444_0001_0001_0001
8847.148135307452 inf False False 0.0 13707.042063832196 40.0 1000.0 False False TGFb ems_ferrC_2048_000000015_0001_113_crosslinked
inf inf False False 18110.99086183586 inf 40.0 1000.0 False False TGFb EHEE_hb1_3173_000000022_0001
608.6305552299041 inf False False 12285.946898826998 185841.91696754063 40.0 1000.0 False False TGFb m_ems_ferrM_3802_000000023_0001_5_7_54_58_P_._HEEHE_2776_0001_0001_152_crosslinked
21663.416001569218 inf False False 8935.619616660517 15599.89246746387 40.0 1000.0 False False TGFb m_EHEE_hb1_4802_000000028_0001_46_48_61_63_P_._ems_ferrM_5659_0001_0001_0001_132_crosslinked
2378.9316250750794 inf False False 13303.919984385331 45690.92741075028 40.0 1000.0 False False TGFb m_9f890c78fc77abd3a1133787d264dfe5_0001_000000017_0001_27_32_H_._HEEHE_2675_0001_0002_0001
6898.726926404041 inf False False 0.0 24654.988182616922 40.0 1000.0 False False TGFb m_0b2e7556fd7215c634e1b84f4ceae6c0_0001_000000021_0001_51_56_H_._HHH_eva_0360_0001_0001
4112.041772552412 inf False False 0.0 56872.221994889 40.0 1000.0 False False TGFb m_8d83f56b3f6c12e6c4e8af3d7d92f308_0001_1_000000021_0001_60_65_H_._HEEHE_2329_0001_0001_41_crosslinked
41777.034538104 inf False False 4321.797229383611 9206.37782666495 40.0 1000.0 False False TGFb m_HHH_eva_0661_000000000_0001_41_51_H_._HEEHE_2751_0001_0002_0001_43_crosslinked
inf inf False False 11689.656913992434 802390.2126471056 40.0 1000.0 False False TGFb m_EHEE_hb1_4802_000000028_0001_46_48_61_63_P_._ems_ferrC_615_0001_0001_173_crosslinked
inf inf False False 21880.050161584924 inf 40.0 1000.0 False False TGFb EHEE_hb1_3157_000000027_0001_26_crosslinked
inf inf False False 48021.623907088106 2421353.02385018 40.0 1000.0 False False TGFb m_0b2e7556fd7215c634e1b84f4ceae6c0_0001_000000021_0001_51_56_H_._ems_ferrM_6704_0001_0001_0001
12658.223375808358 inf False False 0.0 10582.49390907399 40.0 1000.0 False False TGFb m_8d83f56b3f6c12e6c4e8af3d7d92f308_0001_1_000000021_0001_60_65_H_._HEEHE_2329_0001_0001_40_crosslinked
inf inf False False 20818.116971862557 657594.4618277013 40.0 1000.0 False False TGFb HEEHE_1838_000000017_0001
inf inf False False 23226.114142683033 619483.7294943411 40.0 1000.0 False False TGFb m_HHH_eva_0036_000000013_0001_43_53_H_._bcov_4helix_00225_0001_0001
168.61512685404014 inf False False 11233.530528094394 265896.813479976 40.0 1000.0 False False TGFb m_3ecb33624e2e1d8f50a90791185d0653_0001_1_000000014_0001_25_30_H_._bcov_4helix_06672_0001_0002_0001
inf inf False False 26171.766768677408 inf 40.0 1000.0 False False TGFb EHEE_hb1_2921_000000016_0001_42_crosslinked
inf inf False False 29199.011760120608 inf 40.0 1000.0 False False TGFb HEEHE_1523_000000025_0001
inf inf False False 25402.058979538408 273953.75282523234 40.0 1000.0 False False TGFb m_243d3c880fd410c2e4669bd917d7d8db_0001_1_000000007_0001_2_9_H_._bcov_4helix_05810_0001_0002_0001
inf inf False False 14550.301355893402 inf 40.0 1000.0 False False TGFb m_28547f62621d3f4f8f57c1e24f9beede_0001_1_000000016_0001_5_13_H_._HEEHE_1572_0001_0002_0001
inf inf False False 22098.85066320075 inf 40.0 1000.0 False False TGFb m_EHEE_hb1_4802_000000028_0001_46_48_61_63_P_._HEEHE_1926_0001_0001_104_crosslinked
5169.506846356828 inf False False 7037.391337624759 28623.675875032466 40.0 1000.0 False False TGFb m_ems_p1-15H-GBL-16H-GBL-16H_0039_0001_0001_0001_000000005_0001_37_46_H_._bcov_4helix_06577_0001_0002_0001_81_crosslinked
inf inf False False 15913.450306059915 inf 40.0 1000.0 False False TGFb m_7b433bbe769c568a642d6e21c81e970f_0001_000000028_0001_27_32_H_._HEEHE_2197_0001_0001_33_crosslinked
inf inf False False 44347.16399455137 inf 40.0 1000.0 False False TGFb EHEE_hb1_1348_000000027_0001_28_crosslinked
13172.198004341928 inf False False 5067.64713886563 11012.18559758296 40.0 1000.0 False False TGFb ems_3hM_872_000000013_0001_57_crosslinked
inf inf False False 44790.63563449691 inf 40.0 1000.0 False False TGFb EHEE_hb1_4934_000000003_0001_55_crosslinked
inf inf False False 6695.83638801092 inf 40.0 1000.0 False False TGFb EHEE_rd4_0006.min_rise1.46_000000003_0001_88_crosslinked
inf inf False False 17404.306237332148 106450.26446922186 40.0 1000.0 False False TGFb 2d868d91f0ae5ef69ea8043a0d3aaa68_0001_1_000000009_0001
inf inf False False 82184.70988261547 inf 40.0 1000.0 False False TGFb ems_ferrM_1386_000000017_0001
inf inf False False 15141.101937651125 127330.21513103758 40.0 1000.0 False False TGFb m_ems_p1-15H-GBL-16H-GBL-16H_0039_0001_0001_0001_000000005_0001_37_46_H_._HEEHE_0821_0001_0001_0001
inf inf False False 18475.021778158756 inf 40.0 1000.0 False False TGFb EHEE_hb1_4785_000000005_0001
inf inf False False 20205.85923129508 inf 40.0 1000.0 False False TGFb 8c979ba26715617a4f63293306c50237_0001_000000013_0001
2069.5824209701527 inf False False 7773.658176717458 147826.42684771807 40.0 1000.0 False False TGFb m_a5f4663b0d1365df39cc17eed1faab14_0001_000000026_0001_19_26_H_._bcov_4helix_04058_0001_0001_159_crosslinked
4112.041772552412 inf False False 6629.540978228629 21880.050161584924 40.0 1000.0 False False TGFb m_a5f4663b0d1365df39cc17eed1faab14_0001_000000026_0001_19_26_H_._HEEHE_3000_0001_0001_0001_107_crosslinked
757.572104823671 inf False False 9206.37782666495 91690.87939590633 40.0 1000.0 False False TGFb m_ems_p1-15H-GBL-16H-GBL-16H_0039_0001_0001_0001_000000005_0001_37_46_H_._bcov_4helix_05649_0001_0002_0001
4587.674845802269 inf False False 6762.794751891034 inf 40.0 1000.0 False False TGFb m_64112f081ff6e37487a4373fed56e914_0001_1_000000012_0001_22_31_H_._HEEHE_1089_0001_0001
3685.720568162689 inf False False 0.0 inf 40.0 1000.0 False False TGFb m_ems_p1-14H-GBL-14H-GABBL-16H_0710_0001_0001_0002_000000024_0001_44_52_H_._bcov_4helix_06259_0001_0001
3112.1394723567137 inf False False 5169.506846356828 20407.917823608008 40.0 1000.0 False False TGFb m_269e88d0e096774383d0e2f8541e919c_0001_1_000000022_0001_23_27_H_._bcov_4helix_01857_0001_0001_0001_70_crosslinked
2218.8724776213135 inf False False 16395.64376378381 116423.08652334334 40.0 1000.0 False False TGFb 545f8b991b421d24f8c8ce517b4acfd7_0001_000000023_0001
inf inf False False 18292.1007704542 950274.2845282401 40.0 1000.0 False False TGFb m_d61877853fc72d3a9b094762e15ccc8a_0001_000000027_0001_25_32_H_._proteinG_5845_0001_0001_125_crosslinked
inf inf False False 15913.450306059915 inf 40.0 1000.0 False False TGFb EHEE_hb1_1015_000000013_0001
6183.49256481465 inf False False 4726.685981304925 276693.29035348486 40.0 1000.0 False False TGFb m_ferr_hb1_3985_000000029_0001_1_5_57_61_P_._HEEHE_0222_0001_0001_166_crosslinked
inf inf False False 26697.81928072781 290807.4289567499 40.0 1000.0 False False TGFb ems_ferrM_6280_000000015_0001_44_crosslinked
inf inf False False 22996.15261651788 inf 40.0 1000.0 False False TGFb m_df271cd9aed91f1c2e1a09d410d54a98_0001_1_000000008_0001_8_14_H_._HEEHE_0055_0001_0001_158_crosslinked
43473.349666259564 inf False False 0.0 12784.80560956645 40.0 1000.0 False False TGFb m_67b279f8f2a2415978d2553cc30fca6f_0001_1_000000014_0001_18_23_H_._ems_3hM_2020_0001_0001_0001_165_crosslinked
inf inf False False 22768.4679371464 inf 40.0 1000.0 False False TGFb 70a2a7d96d35f4ba2d2ab27bc27b6bd3_0001_1_000000011_0001_19_crosslinked
3835.375602969569 inf False False 5542.411042938373 inf 40.0 1000.0 False False TGFb m_64112f081ff6e37487a4373fed56e914_0001_1_000000012_0001_22_31_H_._HEEHE_2223_0001_0001_81_crosslinked
6498.912830338822 inf False False 5017.472414718442 14122.379145408378 40.0 1000.0 False False TGFb m_75f7a7753e41b29d7a177d2829858f8d_0001_000000017_0001_23_31_H_._bcov_4helix_14426_0001_0001
355.6309642433278 inf False False 4365.015201677442 inf 40.0 1000.0 True False TGFb 9e6fd26349c4a7bce4f9e3ec91d47286_0001_1_000000023_0001
3541.9050212603784 inf False False 7250.631332546129 21236.561122996987 40.0 1000.0 False False TGFb dd1eed6c011b8388b020774c02b6c52c_0001_1_000000021_0001_86_crosslinked
460.6332522341181 inf False False 6629.540978228629 inf 40.0 1000.0 False False TGFb m_EHEE_hb1_2587_000000000_0001_46_48_61_63_P_._HEEHE_2242_0001_0001_62_crosslinked
inf inf False False 24169.1875135937 2213939.4982499583 40.0 1000.0 False False TGFb HEEHE_1082_000000014_0001_43_crosslinked
6498.912830338822 inf False False 8586.95481738584 20005.801219104025 40.0 1000.0 False False TGFb a517c74ec28b03e6e1cfda585d3af082_0001_000000015_0001
6898.726926404041 inf False False 0.0 17754.13279270255 40.0 1000.0 False False TGFb 6b25796ac8c8a23d1dc0c94f75505f72_0001_000000012_0001
2961.0939229939854 inf False False 5169.506846356828 inf 40.0 1000.0 False False TGFb m_ems_p1-15H-GBL-16H-GBL-16H_0039_0001_0001_0001_000000005_0001_37_46_H_._HEEHE_3164_0001_0001_0001_99_crosslinked
14695.804369452346 inf False False 0.0 7323.137645871595 40.0 1000.0 False False TGFb m_ems_4hM_2348_000000016_0001_51_61_H_._HHH_eva_0325_0001_0001
21.92880209729799 inf True False 20005.801219104025 684295.4339316986 40.0 1000.0 False False TGFb m_9862393bd4eb64f05c76d22049e39513_0001_000000024_0001_60_64_H_._bcov_4helix_04696_0001_0002_0001
inf inf False False 8759.552609215292 inf 40.0 1000.0 False False TGFb m_ems_p1-15H-GBL-16H-GBL-16H_0039_0001_0001_0001_000000005_0001_37_46_H_._ems_3hM_1841_0001_0002_0001
3685.720568162689 inf False False 7620.486400075935 26433.484436364153 40.0 1000.0 False False TGFb 3h_hb1_5002_000000008_0001
inf inf False False 13041.78020231873 inf 40.0 1000.0 False False TGFb 3h_hb1_4977_000000018_0001
inf inf False False 21026.29814158116 inf 40.0 1000.0 False False TGFb m_416e30d36ba6434f3d09dd5d2ac6df7d_0001_1_000000006_0001_4_9_H_._HEEHE_1710_0001_0001_0001
inf inf False False 16559.60020142166 inf 40.0 1000.0 False False TGFb EHEE_hb1_5951_000000023_0001_73_crosslinked
10477.71674165741 inf False False 5942.21481504252 13844.112484470526 40.0 1000.0 False False TGFb m_ems_p1-14H-GBL-14H-GABBL-16H_0710_0001_0001_0002_000000024_0001_44_52_H_._bcov_4helix_02403_0001_0001
9391.42602098091 inf False False 4967.794470018256 26433.484436364153 40.0 1000.0 False False TGFb m_9862393bd4eb64f05c76d22049e39513_0001_000000024_0001_60_64_H_._bcov_4helix_10614_0001_0002_0001
inf inf False False 23929.88862732048 inf 40.0 1000.0 False False TGFb ferr_hb1_1205_000000029_0001_127_crosslinked
16892.44816547023 inf False False 4918.608386156695 17231.986373596203 40.0 1000.0 False False TGFb m_ems_p1-15H-GBL-16H-GBL-16H_0039_0001_0001_0001_000000005_0001_37_46_H_._bcov_4helix_11641_0001_0001
12784.80560956645 inf False False 5883.3810049925905 13844.112484470526 40.0 1000.0 False False TGFb m_64775bce277403d2cf833de53930e9e5_0001_000000020_0001_42_48_H_._bcov_4helix_09905_0001_0001
inf inf False False 22996.15261651788 inf 40.0 1000.0 False False TGFb m_ems_p1-15H-GBL-16H-GBL-16H_0039_0001_0001_0001_000000005_0001_37_46_H_._HEEHE_0167_0001_0002_0001_90_crosslinked
inf inf False False 11924.619017963678 inf 40.0 1000.0 False False TGFb EHEE_hb1_2219_000000001_0001_56_crosslinked
3238.504814613678 inf False False 7470.332712553611 29785.91189649902 40.0 1000.0 False False TGFb 3h_hb1_585_000000014_0001_4_crosslinked
inf inf False False 29491.00187772178 inf 40.0 1000.0 False False TGFb m_64112f081ff6e37487a4373fed56e914_0001_1_000000012_0001_22_31_H_._HEEHE_3279_0001_0001_59_crosslinked
inf inf False False 32253.874430371172 161675.5859569011 40.0 1000.0 False False TGFb ems_ferrM_6747_0001_000000028_0001_76_crosslinked
18292.1007704542 inf False False 7250.631332546129 13303.919984385331 40.0 1000.0 False False TGFb m_a5567de14e69e56abfe7145b81b63e91_0001_000000006_0001_37_45_H_._bcov_4helix_07024_0001_0001
inf inf False False 52000.53746294008 2350141.389603795 40.0 1000.0 False False TGFb m_ems_p1-14H-GBL-14H-GABBL-16H_0710_0001_0001_0002_000000024_0001_44_52_H_._bcov_4helix_04381_0001_0001_103_crosslinked
31618.345682159776 inf False False 8759.552609215292 17578.349299705482 40.0 1000.0 False False TGFb m_EHEE_hb1_4802_000000028_0001_46_48_61_63_P_._ems_ferrM_3278_0001_0002_0001_121_crosslinked
3685.720568162689 inf False False 8170.192869772104 28623.675875032466 40.0 1000.0 False False TGFb m_f7fec2e2f3c28a6f7e150bd65a1a380c_0001_1_000000021_0001_55_61_H_._ems_f2_193_0001_0001_180_crosslinked
21.92880209729799 inf True False 22098.85066320075 inf 40.0 1000.0 False False TGFb m_b08fa24f6ed407a29824ac109b4c3131_0001_1_000000025_0001_38_43_H_._HEEHE_1878_0001_0001_0001_119_crosslinked
inf inf False False 16725.196203435888 inf 40.0 1000.0 False False TGFb ems_ferrM_1076_000000001_0001
757.572104823671 inf False False 8847.148135307452 651083.6255719822 40.0 1000.0 False False TGFb m_653ed0bab8e0e97d1fa0d5b8ad9d13a3_0001_1_000000001_0001_47_51_H_._ems_3hM_683_0001_0001_41_crosslinked
inf inf False False 30995.33936100356 inf 40.0 1000.0 False False TGFb m_b08fa24f6ed407a29824ac109b4c3131_0001_1_000000025_0001_38_43_H_._HEEHE_2141_0001_0001_80_crosslinked
inf inf False False 31305.292754613616 inf 40.0 1000.0 False False TGFb m_b08fa24f6ed407a29824ac109b4c3131_0001_1_000000025_0001_38_43_H_._HEEHE_3048_0001_0001_0001_124_crosslinked
608.6305552299041 inf False False 17578.349299705482 inf 40.0 1000.0 False False TGFb m_64112f081ff6e37487a4373fed56e914_0001_1_000000012_0001_22_31_H_._HEEHE_2803_0001_0002_0001_133_crosslinked
2525.2838569191813 inf False False 8009.2077931301765 1486999.4132466875 40.0 1000.0 False False TGFb m_b08fa24f6ed407a29824ac109b4c3131_0001_1_000000025_0001_38_43_H_._HEEHE_1973_0001_0001_72_crosslinked
66687.15300056672 inf False False 6762.794751891034 10903.154057012845 40.0 1000.0 False False TGFb m_ferr_hb1_2616_000000012_0001_4_6_58_60_P_._HEEHE_0503_0001_0001_127_crosslinked
1335.8025875519997 inf False False 10271.264328651518 60974.71975359832 40.0 1000.0 False False TGFb m_ems_p1-15H-GBL-16H-GBL-16H_0039_0001_0001_0001_000000005_0001_37_46_H_._ems_ferrM_5148_0001_0001_0001_194_crosslinked
inf inf False False 16559.60020142166 inf 40.0 1000.0 False False TGFb m_9b5def7823956c7009419e82645cf0f0_0001_000000016_0001_19_26_H_._bcov_4helix_11223_0001_0002_0001
1629.9330126676725 inf False False 7851.394758484638 268555.7816147755 40.0 1000.0 False False TGFb m_ems_p1-15H-GBL-16H-GBL-16H_0039_0001_0001_0001_000000005_0001_37_46_H_._bcov_4helix_12256_0001_0001_0001_130_crosslinked
inf inf False False 34926.3242094135 inf 40.0 1000.0 False False TGFb m_a5f4663b0d1365df39cc17eed1faab14_0001_000000026_0001_19_26_H_._HEEHE_0167_0001_0001_0001
inf inf False False 15292.51295702762 inf 40.0 1000.0 False False TGFb EHEE_hb1_5133_000000023_0001_29_crosslinked
inf inf False False 16725.196203435888 998747.8233907671 40.0 1000.0 False False TGFb m_ems_p1-14H-GBL-14H-GABBL-16H_0710_0001_0001_0002_000000024_0001_44_52_H_._bcov_4helix_01034_0001_0001_110_crosslinked
4112.041772552412 inf False False 8089.299871061484 384241.228987459 40.0 1000.0 False False TGFb m_707acc9d051fe3a4acad5ad22db0e630_0001_1_000000018_0001_24_28_H_._HEEHE_2615_0001_0001
inf inf False False 43473.349666259564 inf 40.0 1000.0 False False TGFb EHEE_05019_000000006_0001_22_crosslinked
inf inf False False 22996.15261651788 inf 40.0 1000.0 False False TGFb ems_ferrM_6624_0001_000000005_0001_121_crosslinked
3403.701107456218 inf False False 7107.765251001011 26433.484436364153 40.0 1000.0 False False TGFb 5d9bf469fc03af77076017e5d29f993c_0001_000000024_0001
inf inf False False 33563.51107028074 inf 40.0 1000.0 False False TGFb EHEE_hb1_1745_000000014_0001_41_crosslinked
315.6044236980408 inf False False 18292.1007704542 111880.2977929551 40.0 1000.0 False False TGFb 07cb25d4f328b43f44c49abf3cc1c5f4_0001_000000015_0001
inf inf False False 27781.8578017807 inf 40.0 1000.0 False False TGFb EHEE_hb1_4934_000000004_0001_60_crosslinked
7470.332712553611 inf False False 10688.31884816472 23929.88862732048 40.0 1000.0 False False TGFb m_ems_p1-15H-GBL-16H-GBL-16H_0039_0001_0001_0001_000000005_0001_37_46_H_._HEEHE_1652_0001_0001_0001_32_crosslinked
inf inf False False 22543.037561531073 inf 40.0 1000.0 False False TGFb EHEE_11067_000000003_0001_25_crosslinked
4587.674845802269 inf False False 7696.6912640767005 24901.53806444311 40.0 1000.0 False False TGFb m_f7fec2e2f3c28a6f7e150bd65a1a380c_0001_1_000000021_0001_55_61_H_._ems_3hM_3050_0001_0001_0001
10271.264328651518 inf False False 0.0 11122.307453558798 40.0 1000.0 False False TGFb m_ferr_hb1_3985_000000029_0001_1_5_57_61_P_._HEEHE_0095_0001_0001_162_crosslinked
3541.9050212603784 inf False False 4365.015201677442 14695.804369452346 40.0 1000.0 False False TGFb m_75f7a7753e41b29d7a177d2829858f8d_0001_000000017_0001_23_31_H_._HHH_eva_0368_0001_0002_0001_50_crosslinked
3541.9050212603784 inf False False 5379.409554041364 94469.20473248155 40.0 1000.0 False False TGFb m_9b5def7823956c7009419e82645cf0f0_0001_000000016_0001_19_26_H_._HEEHE_0007_0001_0001_122_crosslinked
inf inf False False 25402.058979538408 inf 40.0 1000.0 False False TGFb m_EHEE_hb1_4802_000000028_0001_46_48_61_63_P_._ems_ferrM_5735_0001_0002_0001_139_crosslinked
inf inf False False 30688.454812874847 inf 40.0 1000.0 False False TGFb EHEE_hb1_4979_000000015_0001_27_crosslinked
inf inf False False 6695.83638801092 inf 40.0 1000.0 False False TGFb m_ems_p1-15H-GBL-16H-GBL-16H_0039_0001_0001_0001_000000005_0001_37_46_H_._bcov_4helix_02751_0001_0001_0001
inf inf False False 40548.37813231666 1642572.4523457694 40.0 1000.0 False False TGFb m_EHEE_hb1_5625_000000000_0001_5_9_59_61_P_._ems_ferrM_5791_0001_0001_130_crosslinked
inf inf False False 25912.640365027117 inf 40.0 1000.0 False False TGFb m_e12b8779cfb82f830778c5848b29915f_0001_1_000000002_0001_46_50_H_._bcov_4helix_06501_0001_0001_179_crosslinked
7037.391337624759 inf False False 7107.765251001011 24169.1875135937 40.0 1000.0 False False TGFb ferr_hb1_1167_000000029_0001_76_crosslinked
inf inf False False 28059.67637979848 inf 40.0 1000.0 False False TGFb m_9b5def7823956c7009419e82645cf0f0_0001_000000016_0001_19_26_H_._HEEHE_0007_0001_0001
inf inf False False 35275.58745150766 1594264.6395041537 40.0 1000.0 False False TGFb m_308f807da34c5c174fa02459a36b2853_0001_1_000000023_0001_40_45_H_._ems_ferrM_5759_0001_0001_0001
4726.685981304925 inf False False 0.0 14406.238966231082 40.0 1000.0 False False TGFb m_64112f081ff6e37487a4373fed56e914_0001_1_000000012_0001_22_31_H_._bcov_4helix_13566_0001_0002_0001_53_crosslinked
2378.9316250750794 inf False False 12164.303860224763 37820.20437310377 40.0 1000.0 False False TGFb m_64112f081ff6e37487a4373fed56e914_0001_1_000000012_0001_22_31_H_._bcov_4helix_00404_0001_0001
4279.007157805552 inf False False 9969.187964149813 26433.484436364153 40.0 1000.0 False False TGFb ems_3hM_1310_000000007_0001
21.92880209729799 inf True False 12912.653665662125 inf 40.0 1000.0 False False TGFb m_64112f081ff6e37487a4373fed56e914_0001_1_000000012_0001_22_31_H_._bcov_4helix_04058_0001_0001_0001_35_crosslinked
inf inf False False 39355.856329671355 inf 40.0 1000.0 False False TGFb m_EHEE_hb1_4802_000000028_0001_46_48_61_63_P_._HEEHE_1422_0001_0001_153_crosslinked
inf inf False False 53576.20574860465 inf 40.0 1000.0 False False TGFb m_ems_p1-15H-GBL-16H-GBL-16H_0039_0001_0001_0001_000000005_0001_37_46_H_._HEEHE_1043_0001_0002_0001_184_crosslinked
inf inf False False 11689.656913992434 inf 40.0 1000.0 False False TGFb EHEE_hb1_4235_000000005_0001_62_crosslinked
inf inf False False 43908.083162922114 inf 40.0 1000.0 False False TGFb EHEE_hb1_465_000000017_0001_37_crosslinked
63.59191491585662 inf False False 6830.422699409936 142058.29059578382 40.0 1000.0 True False TGFb m_653ed0bab8e0e97d1fa0d5b8ad9d13a3_0001_1_000000001_0001_47_51_H_._bcov_4helix_06562_0001_0001_107_crosslinked
1930.3368897433638 inf False False 13172.198004341928 inf 40.0 1000.0 False False TGFb HEEHE_3172_000000017_0001_113_crosslinked
4869.909293224447 inf False False 12784.80560956645 48021.623907088106 40.0 1000.0 False False TGFb m_1c03c6891e5d0b9ff96f26a05042100d_0001_000000018_0001_43_49_H_._HEEHE_0643_0001_0001_7_crosslinked
2654.0987129773494 inf False False 8935.619616660517 28059.67637979848 40.0 1000.0 False False TGFb m_0eddeacbb14b769e73e254714f31e2f9_0001_000000021_0001_42_51_H_._bcov_4helix_05561_0001_0002_0001
54111.96780609073 inf False False 7250.631332546129 12784.80560956645 40.0 1000.0 False False TGFb m_ems_p1-15H-GBL-16H-GBL-16H_0039_0001_0001_0001_000000005_0001_37_46_H_._bcov_4helix_01676_0001_0001_0001
inf inf False False 29785.91189649902 inf 40.0 1000.0 False False TGFb ems_ferrC_414_000000029_0001_42_crosslinked
inf inf False False 41363.400532776286 inf 40.0 1000.0 False False TGFb EHEE_hb1_102_000000020_0001
2817.3792655096377 inf False False 6695.83638801092 38198.406416834834 40.0 1000.0 False False TGFb m_d61877853fc72d3a9b094762e15ccc8a_0001_000000027_0001_25_32_H_._ems_3hM_682_0001_0001
2069.5824209701527 inf False False 9772.75557705109 36707.91775714452 40.0 1000.0 False False TGFb m_64112f081ff6e37487a4373fed56e914_0001_1_000000012_0001_22_31_H_._HHH_eva_0670_0001_0001
757.572104823671 inf False False 11924.619017963678 860270.9131636227 40.0 1000.0 False False TGFb m_2b8c0b6d382919713be1eebf2d851371_0001_1_000000022_0001_43_50_H_._HEEHE_1740_0001_0001
inf inf False False 25912.640365027117 inf 40.0 1000.0 False False TGFb m_ems_p1-15H-GBL-16H-GBL-16H_0039_0001_0001_0001_000000005_0001_37_46_H_._ems_3hM_1211_0001_0003_0001
1197.3115411445115 inf False False 10688.31884816472 988859.2310799668 40.0 1000.0 False False TGFb m_416e30d36ba6434f3d09dd5d2ac6df7d_0001_1_000000006_0001_4_9_H_._HEEHE_1394_0001_0001_0001_30_crosslinked
inf inf False False 67354.02453057231 inf 40.0 1000.0 False False TGFb ems_ferrM_2810_000000027_0001
inf inf False False 17231.986373596203 inf 40.0 1000.0 False False TGFb EHEE_07149_000000016_0001_66_crosslinked
inf inf False False 9580.193684002641 inf 40.0 1000.0 False False TGFb ems_ferrC_737_000000001_0001_55_crosslinked
10582.49390907399 inf False False 4542.252322576509 14122.379145408378 40.0 1000.0 False False TGFb m_0eddeacbb14b769e73e254714f31e2f9_0001_000000021_0001_42_51_H_._bcov_4helix_09391_0001_0001
inf inf False False 26697.81928072781 inf 40.0 1000.0 False False TGFb m_ems_p1-15H-GBL-16H-GBL-16H_0039_0001_0001_0001_000000005_0001_37_46_H_._ems_3hM_149_0001_0002_0001
inf inf False False 38966.19438581319 inf 40.0 1000.0 False False TGFb ems_3hM_2053_000000020_0001
1629.9330126676725 inf False False 12658.223375808358 62200.31162064562 40.0 1000.0 False False TGFb m_8f40011cb373b45cf740c64f8266564f_0001_000000004_0001_46_50_H_._bcov_4helix_11076_0001_0001_88_crosslinked
7037.391337624759 inf False False 6434.567158751315 15292.51295702762 40.0 1000.0 False False TGFb m_416e30d36ba6434f3d09dd5d2ac6df7d_0001_1_000000006_0001_4_9_H_._bcov_4helix_08715_0001_0002_0001
inf inf False False 28623.675875032466 inf 40.0 1000.0 False False TGFb m_8104e8702eb39c9aa5e7259f6c74e1cf_0001_1_000000011_0001_40_48_H_._ems_3hM_1083_0001_0001
2817.3792655096377 inf False False 10582.49390907399 416078.1913878446 40.0 1000.0 False False TGFb m_707acc9d051fe3a4acad5ad22db0e630_0001_1_000000018_0001_24_28_H_._bcov_4helix_07645_0001_0001_0001
2961.0939229939854 inf False False 4633.551594260295 139259.18105654727 40.0 1000.0 False False TGFb m_ab9d1ef83fde94f51e6f953ed11a6937_0001_1_000000025_0001_1_8_H_._bcov_4helix_08914_0001_0001_81_crosslinked
inf inf False False 14122.379145408378 740993.8992636168 40.0 1000.0 False False TGFb m_c2bee41a39e7c0fb2897ab0d568c9ecb_0001_1_000000010_0001_20_27_H_._bcov_4helix_01016_0001_0001
13041.78020231873 inf False False 4542.252322576509 9969.187964149813 40.0 1000.0 False False TGFb m_416e30d36ba6434f3d09dd5d2ac6df7d_0001_1_000000006_0001_4_9_H_._HEEHE_1394_0001_0001_0001_31_crosslinked
inf inf False False 15445.438086597907 inf 40.0 1000.0 False False TGFb EHEE_hb1_1095_000000010_0001_25_crosslinked
inf inf False False 15913.450306059915 inf 40.0 1000.0 False False TGFb m_EHEE_hb1_612_000000005_0001_48_50_59_61_P_._proteinG_1936_0001_0001
inf inf False False 17231.986373596203 inf 40.0 1000.0 False False TGFb m_707acc9d051fe3a4acad5ad22db0e630_0001_1_000000018_0001_24_28_H_._HEEHE_0649_0001_0002_0001_82_crosslinked
757.572104823671 inf False False 35275.58745150766 inf 40.0 1000.0 False False TGFb m_64112f081ff6e37487a4373fed56e914_0001_1_000000012_0001_22_31_H_._bcov_4helix_12347_0001_0001_0001
inf inf False False 17061.372647124943 222294.33985749446 40.0 1000.0 False False TGFb m_64112f081ff6e37487a4373fed56e914_0001_1_000000012_0001_22_31_H_._HEEHE_1599_0001_0001_48_crosslinked
inf inf False False 18292.1007704542 inf 40.0 1000.0 False False TGFb m_b53e02b194710e68f466320564696a92_0001_000000006_0001_42_48_H_._HHH_eva_0211_0001_0001_0001_108_crosslinked
3541.9050212603784 inf False False 8847.148135307452 34580.51901922126 40.0 1000.0 False False TGFb m_64112f081ff6e37487a4373fed56e914_0001_1_000000012_0001_22_31_H_._bcov_4helix_07264_0001_0001
16892.44816547023 inf False False 0.0 8089.299871061484 40.0 1000.0 False False TGFb m_EHEE_hb1_4802_000000028_0001_46_48_61_63_P_._HEEHE_3305_0001_0001_111_crosslinked
inf inf False False 19417.43356466122 802390.2126471056 40.0 1000.0 False False TGFb m_67b279f8f2a2415978d2553cc30fca6f_0001_1_000000014_0001_18_23_H_._HEEHE_1679_0001_0001
8672.824365559689 inf False False 4918.608386156695 14991.190037278331 40.0 1000.0 False False TGFb m_ems_p1-14H-GBL-14H-GABBL-16H_0710_0001_0001_0002_000000024_0001_44_52_H_._ems_3hC_506_0001_0001
inf inf False False 9870.48313282159 inf 40.0 1000.0 False False TGFb m_ems_p1-14H-GBL-14H-GABBL-16H_0710_0001_0001_0002_000000024_0001_44_52_H_._ems_3hM_1207_0001_0001
inf inf False False 16559.60020142166 inf 40.0 1000.0 False False TGFb ferr_hb1_1674_000000009_0001_123_crosslinked
1629.9330126676725 inf False False 8089.299871061484 114129.09177859346 40.0 1000.0 False False TGFb m_67b279f8f2a2415978d2553cc30fca6f_0001_1_000000014_0001_18_23_H_._bcov_4helix_02015_0001_0001_0001
9969.187964149813 inf False False 0.0 11573.917736626165 40.0 1000.0 False False TGFb m_67b279f8f2a2415978d2553cc30fca6f_0001_1_000000014_0001_18_23_H_._bcov_4helix_08409_0001_0002_0001
inf inf False False 30083.77101546403 inf 40.0 1000.0 False False TGFb ems_ferrM_1268_000000001_0001_152_crosslinked
23458.37528410988 inf False False 6183.49256481465 12164.303860224763 40.0 1000.0 False False TGFb 0c4f6a594eaa269ccc134505d3a593b0_0001_1_000000028_0001
757.572104823671 inf False False 12658.223375808358 321232.3202595728 40.0 1000.0 False False TGFb m_105529dd708f5aafb0c5de42264f9ba3_0001_1_000000015_0001_24_33_H_._bcov_4helix_13016_0001_0001_85_crosslinked
1490.312664325392 inf False False 11573.917736626165 73664.10468510818 40.0 1000.0 False False TGFb m_dc3fea42fea0b306a8952bd8b53ab8a8_0001_1_000000008_0001_21_30_H_._HEEHE_1799_0001_0001_121_crosslinked
6307.780765367422 inf False False 9298.441604931604 30688.454812874847 40.0 1000.0 False False TGFb m_ems_ferrC_671_000000006_0001_2_4_60_62_P_._HEEHE_2128_0001_0001
inf inf False False 16559.60020142166 372940.7512828376 40.0 1000.0 False False TGFb m_64775bce277403d2cf833de53930e9e5_0001_000000020_0001_42_48_H_._bcov_4helix_01527_0001_0001_88_crosslinked
inf inf False False 31618.345682159776 inf 40.0 1000.0 False False TGFb m_8d83f56b3f6c12e6c4e8af3d7d92f308_0001_1_000000021_0001_60_65_H_._HEEHE_2329_0001_0001_39_crosslinked
inf inf False False 26964.79747353511 inf 40.0 1000.0 False False TGFb m_b53e02b194710e68f466320564696a92_0001_000000006_0001_42_48_H_._bcov_4helix_09659_0001_0001_133_crosslinked
17404.306237332148 inf False False 4967.794470018256 8759.552609215292 40.0 1000.0 False False TGFb m_d61877853fc72d3a9b094762e15ccc8a_0001_000000027_0001_25_32_H_._HEEHE_1674_0001_0002_0001_102_crosslinked
10582.49390907399 inf False False 6967.714195668086 14122.379145408378 40.0 1000.0 False False TGFb m_0eddeacbb14b769e73e254714f31e2f9_0001_000000021_0001_42_51_H_._bcov_4helix_05812_0001_0001_0001_28_crosslinked
inf inf False False 19611.607900307845 inf 40.0 1000.0 False False TGFb m_ems_p1-15H-GBL-16H-GABBL-15H_0375_0001_0001_0001_000000001_0001_23_33_H_._HEEHE_0097_0001_0001_147_crosslinked
inf inf False False 13982.553609315217 inf 40.0 1000.0 False False TGFb EHEE_08242_000000006_0001_42_crosslinked
10582.49390907399 inf False False 0.0 10477.71674165741 40.0 1000.0 False False TGFb bb09b1289b3eca34408f33f278303ce4_0001_1_000000027_0001_72_crosslinked
inf inf False False 16725.196203435888 inf 40.0 1000.0 False False TGFb EEHEE_10109_000000022_0001_42_crosslinked
6061.653332824872 inf False False 7696.6912640767005 24901.53806444311 40.0 1000.0 False False TGFb m_4a183338b638f64a5d233b8bdb12e52a_0001_000000011_0001_8_13_H_._bcov_4helix_07831_0001_0001
inf inf False False 17931.674120629552 1658998.1768692255 40.0 1000.0 False False TGFb ems_ferrM_4301_000000019_0001_57_crosslinked
inf inf False False 11345.865833375325 inf 40.0 1000.0 False False TGFb EHEE_hb1_1177_000000006_0001
42616.752932319876 inf False False 4408.665353694219 7851.394758484638 40.0 1000.0 False False TGFb m_ems_p1-15H-GBL-16H-GBL-16H_0039_0001_0001_0001_000000005_0001_37_46_H_._bcov_4helix_12116_0001_0002_0001
inf inf False False 30083.77101546403 inf 40.0 1000.0 False False TGFb ems_ferrM_1976_0001_000000003_0001_1_crosslinked
2961.0939229939854 inf False False 6498.912830338822 327689.0898967907 40.0 1000.0 False False TGFb m_88ad10506ddba10ecd58f70eaccfc0fd_0001_1_000000008_0001_41_48_H_._ems_3hC_739_0001_0001_0002_0001_121_crosslinked
6898.726926404041 inf False False 6307.780765367422 17061.372647124943 40.0 1000.0 False False TGFb m_a1ccbce90b97664ca68d710c0f1c2fd4_0001_1_000000000_0001_42_47_H_._bcov_4helix_01959_0001_0001
inf inf False False 12912.653665662125 inf 40.0 1000.0 False False TGFb HEEH_02331_000000014_0001
2961.0939229939854 inf False False 4408.665353694219 inf 40.0 1000.0 False False TGFb m_64112f081ff6e37487a4373fed56e914_0001_1_000000012_0001_22_31_H_._HEEHE_1034_0001_0001_0001
inf inf False False 54653.087484151576 inf 40.0 1000.0 False False TGFb m_a257d1f080182e740a8b0dae0ae2740f_0001_000000000_0001_22_30_H_._bcov_4helix_03564_0001_0001
608.6305552299041 inf False False 10688.31884816472 103319.57793811889 40.0 1000.0 False False TGFb m_8d83f56b3f6c12e6c4e8af3d7d92f308_0001_1_000000021_0001_60_65_H_._HEEHE_3274_0001_0002_0001
2218.8724776213135 inf False False 4279.007157805552 inf 40.0 1000.0 False False TGFb m_269e88d0e096774383d0e2f8541e919c_0001_1_000000022_0001_23_27_H_._bcov_4helix_13130_0001_0001_57_crosslinked
24169.1875135937 inf False False 6183.49256481465 10169.568642229218 40.0 1000.0 False False TGFb m_EHEE_hb1_612_000000005_0001_48_50_59_61_P_._ems_ferrM_5069_0001_0001_144_crosslinked
inf inf False False 19611.607900307845 432972.63443173823 40.0 1000.0 False False TGFb ems_f4m_111_000000002_0001_39_crosslinked
16892.44816547023 inf False False 5710.35163995045 10477.71674165741 40.0 1000.0 False False TGFb m_28547f62621d3f4f8f57c1e24f9beede_0001_1_000000016_0001_5_13_H_._proteinG_0314_0001_0001_73_crosslinked
10169.568642229218 inf False False 4194.693812180722 11012.18559758296 40.0 1000.0 False False TGFb m_ems_p1-14H-GBL-14H-GABBL-16H_0710_0001_0001_0002_000000024_0001_44_52_H_._HHH_eva_0209_0001_0001_0001_125_crosslinked
inf inf False False 33899.14618098351 inf 40.0 1000.0 False False TGFb m_b53e02b194710e68f466320564696a92_0001_000000006_0001_42_48_H_._HHH_eva_0067_0001_0001_0001_103_crosslinked
inf inf False False 9969.187964149813 inf 40.0 1000.0 False False TGFb EHEE_hb1_1117_000000011_0001_14_crosslinked
inf inf False False 23692.959036950997 inf 40.0 1000.0 False False TGFb c42e5fbef9aa5b6294d2b4da8a22c36d_0001_1_000000015_0001_92_crosslinked
1629.9330126676725 inf False False 13707.042063832196 93533.86607176402 40.0 1000.0 False False TGFb m_HHH_eva_0718_000000007_0001_5_15_H_._HEEHE_2630_0001_0001_0001_154_crosslinked
4408.665353694219 inf False False 6629.540978228629 20005.801219104025 40.0 1000.0 False False TGFb m_f7fec2e2f3c28a6f7e150bd65a1a380c_0001_1_000000021_0001_55_61_H_._ems_3hM_2483_0001_0001
inf inf False False 32253.874430371172 inf 40.0 1000.0 False False TGFb EHEE_hb1_620_000000026_0001
inf inf False False 32576.413174674908 inf 40.0 1000.0 False False TGFb ems_ferrM_5945_0001_000000001_0001
inf inf False False 25656.079569333808 inf 40.0 1000.0 False False TGFb m_ems_ferrC_671_000000006_0001_2_4_60_62_P_._HEEHE_0454_0001_0002_0001
2378.9316250750794 inf False False 4633.551594260295 26433.484436364153 40.0 1000.0 False False TGFb m_ems_p1-14H-GBL-14H-GABBL-16H_0710_0001_0001_0002_000000024_0001_44_52_H_._ems_3hM_3481_0001_0001
460.6332522341181 inf False False 14842.762413146853 inf 40.0 1000.0 False False TGFb m_ems_3hM_2338_000000018_0001_57_62_H_._bcov_4helix_07329_0001_0001_174_crosslinked
inf inf False False 21448.926734226934 794445.7550961436 40.0 1000.0 False False TGFb EHEE_hb1_5985_000000003_0001_82_crosslinked
188.11855980000968 inf False False 9115.225570955388 107514.76711391415 40.0 1000.0 True False TGFb HEEHE_1408_000000027_0001_74_crosslinked
6307.780765367422 inf False False 0.0 inf 40.0 1000.0 False False TGFb ems_ferrM_546_0001_000000025_0001_115_crosslinked
6629.540978228629 inf False False 7851.394758484638 20005.801219104025 40.0 1000.0 False False TGFb m_530190a7d4f24ed9f14c45b8af7ee2c8_0001_000000024_0001_3_8_H_._ems_3hM_2592_0001_0003_0001_21_crosslinked
6183.49256481465 inf False False 10477.71674165741 25402.058979538408 40.0 1000.0 False False TGFb ems_ferrM_6691_000000008_0001_241_crosslinked
1335.8025875519997 inf False False 17231.986373596203 72212.63080590943 40.0 1000.0 False False TGFb m_EHEE_hb1_876_000000015_0001_46_48_59_61_P_._ems_ferrM_6973_0001_0001
2654.0987129773494 inf False False 8170.192869772104 143478.87350174176 40.0 1000.0 False False TGFb m_b08fa24f6ed407a29824ac109b4c3131_0001_1_000000025_0001_38_43_H_._HEEHE_1878_0001_0001_0001
21.92880209729799 inf True False 18292.1007704542 684295.4339316986 40.0 1000.0 False False TGFb m_196093a79268749953b7e721a953693f_0001_000000027_0001_37_41_H_._ems_3hM_3576_0001_0002_0001_107_crosslinked
inf inf False False 11924.619017963678 inf 40.0 1000.0 False False TGFb m_9b5def7823956c7009419e82645cf0f0_0001_000000016_0001_19_26_H_._HEEHE_2152_0001_0001_118_crosslinked
17931.674120629552 inf False False 0.0 8334.41374645452 40.0 1000.0 False False TGFb ems_ferrM_4489_0001_000000007_0001_136_crosslinked
21.92880209729799 inf True False 28623.675875032466 133825.33578411557 40.0 1000.0 False False TGFb m_67b279f8f2a2415978d2553cc30fca6f_0001_1_000000014_0001_18_23_H_._bcov_4helix_08348_0001_0002_0001
906.1679608354674 inf False False 12164.303860224763 651083.6255719822 40.0 1000.0 False False TGFb m_707acc9d051fe3a4acad5ad22db0e630_0001_1_000000018_0001_24_28_H_._p1-14H-GBL-14H-GBL-15H_0678_0001_0001_0002_0001_0001
315.6044236980408 inf False False 14695.804369452346 998747.8233907671 40.0 1000.0 False False TGFb m_EHEE_hb1_1348_000000005_0001_7_9_59_61_P_._ems_ferrM_901_0002_0001_0001
inf inf False False 27781.8578017807 940865.6282457815 40.0 1000.0 False False TGFb ferr_hb1_831_000000014_0001
inf inf False False 8009.2077931301765 inf 40.0 1000.0 False False TGFb m_269e88d0e096774383d0e2f8541e919c_0001_1_000000022_0001_23_27_H_._bcov_4helix_08105_0001_0001_4_crosslinked
inf inf False False 30384.608725618637 inf 40.0 1000.0 False False TGFb ems_ferrM_4963_0002_000000028_0001_139_crosslinked
inf inf False False 16892.44816547023 inf 40.0 1000.0 False False TGFb EHEE_hb1_5312_000000002_0001_55_crosslinked
inf inf False False 11573.917736626165 inf 40.0 1000.0 False False TGFb ems_4hM_2985_0002_000000013_0001
5767.455156349958 inf False False 5487.535686077603 17754.13279270255 40.0 1000.0 False False TGFb m_234bb501998f509494096a15c01d6915_0001_000000026_0001_45_50_H_._bcov_4helix_08628_0001_0002_0001_49_crosslinked
608.6305552299041 inf False False 10271.264328651518 104352.77371750015 40.0 1000.0 False False TGFb m_75f7a7753e41b29d7a177d2829858f8d_0001_000000017_0001_23_31_H_._bcov_4helix_00901_0001_0001_0001
inf inf False False 21236.561122996987 inf 40.0 1000.0 False False TGFb m_EHEE_hb1_130_000000024_0001_44_48_59_61_P_._HEEHE_0529_0001_0001_131_crosslinked
inf inf False False 13436.959184229194 inf 40.0 1000.0 False False TGFb ferr_hb1_1348_000000008_0001
inf inf False False 30995.33936100356 inf 40.0 1000.0 False False TGFb m_67b279f8f2a2415978d2553cc30fca6f_0001_1_000000014_0001_18_23_H_._bcov_4helix_05363_0001_0002_0001
14695.804369452346 inf False False 7773.658176717458 21236.561122996987 40.0 1000.0 False False TGFb d0878ec89909b577e9596b436926bf55_0001_000000018_0001_148_crosslinked
inf inf False False 12285.946898826998 inf 40.0 1000.0 False False TGFb m_243d3c880fd410c2e4669bd917d7d8db_0001_1_000000007_0001_2_9_H_._bcov_4helix_13787_0001_0004_0001_123_crosslinked
10477.71674165741 inf False False 0.0 13982.553609315217 40.0 1000.0 False False TGFb m_96571b9a5ea694805820ab3a6ab64ac1_0001_000000005_0001_39_49_H_._bcov_4helix_13190_0001_0001_81_crosslinked
inf inf False False 30083.77101546403 inf 40.0 1000.0 False False TGFb ems_ferrM_1719_000000006_0001_40_crosslinked
2525.2838569191813 inf False False 16395.64376378381 53045.748265945156 40.0 1000.0 False False TGFb ferr_hb1_316_000000000_0001_143_crosslinked
8251.894798469817 inf False False 7929.90870606949 22768.4679371464 40.0 1000.0 False False TGFb m_64112f081ff6e37487a4373fed56e914_0001_1_000000012_0001_22_31_H_._bcov_4helix_08204_0001_0001
inf inf False False 21026.29814158116 inf 40.0 1000.0 False False TGFb EHEE_hb1_4764_000000011_0001
6183.49256481465 inf False False 6061.653332824872 18292.1007704542 40.0 1000.0 False False TGFb m_f7fec2e2f3c28a6f7e150bd65a1a380c_0001_1_000000021_0001_55_61_H_._bcov_4helix_02574_0001_0002_0001
inf inf False False 21448.926734226934 inf 40.0 1000.0 False False TGFb EHEE_hb1_2296_000000018_0001_65_crosslinked
6183.49256481465 inf False False 6370.8585730211 22098.85066320075 40.0 1000.0 False False TGFb m_3h_hb1_2049_000000016_0001_25_32_H_._bcov_4helix_12342_0001_0001_0001_137_crosslinked
inf inf False False 9870.48313282159 inf 40.0 1000.0 False False TGFb m_b08fa24f6ed407a29824ac109b4c3131_0001_1_000000025_0001_38_43_H_._HEEHE_3172_0001_0001_153_crosslinked
1335.8025875519997 inf False False 24654.988182616922 inf 40.0 1000.0 False False TGFb m_ems_p1-15H-GBL-16H-GBL-16H_0039_0001_0001_0001_000000005_0001_37_46_H_._HEEHE_2539_0001_0001_135_crosslinked
inf inf False False 19417.43356466122 inf 40.0 1000.0 False False TGFb m_64112f081ff6e37487a4373fed56e914_0001_1_000000012_0001_22_31_H_._HEEHE_0322_0001_0001_0001
1052.0328708809147 inf False False 10068.879843791317 79767.66972235827 40.0 1000.0 False False TGFb ems_p1-16H-GBL-16H-GABBL-16H_0013_0001_0001_0002_000000009_0001
inf inf False False 33231.19907948586 inf 40.0 1000.0 False False TGFb EHEE_09070_000000026_0001_33_crosslinked
inf inf False False 10903.154057012845 inf 40.0 1000.0 False False TGFb 3h_hb1_6234_000000004_0001_5_crosslinked
inf inf False False 14695.804369452346 inf 40.0 1000.0 False False TGFb m_ems_ferrM_3802_000000023_0001_5_7_54_58_P_._HEEHE_2911_0001_0001
9298.441604931604 inf False False 0.0 12408.806367815276 40.0 1000.0 False False TGFb ems_ferrM_6302_000000005_0001_122_crosslinked
8417.757883919056 inf False False 4236.640750302524 10373.97697193804 40.0 1000.0 False False TGFb m_2190dd9774351ad962202158f0f2aad9_0001_000000025_0001_45_51_H_._HEEHE_2606_0001_0001_0001
inf inf False False 18846.36971589974 644637.2530415661 40.0 1000.0 False False TGFb m_c3ead2547629088c1e918b450e8f2785_0001_000000013_0001_59_63_H_._bcov_4helix_04389_0001_0001_81_crosslinked
7470.332712553611 inf False False 10169.568642229218 22098.85066320075 40.0 1000.0 False False TGFb 0d6f9ec6d8f8f94091f8a94533cb9520_0001_000000020_0001
5017.472414718442 inf False False 10373.97697193804 28059.67637979848 40.0 1000.0 False False TGFb m_64112f081ff6e37487a4373fed56e914_0001_1_000000012_0001_22_31_H_._bcov_4helix_13690_0001_0001_0001
906.1679608354674 inf False False 20005.801219104025 712080.572574015 40.0 1000.0 False False TGFb m_196093a79268749953b7e721a953693f_0001_000000027_0001_37_41_H_._bcov_4helix_13032_0001_0001_62_crosslinked
608.6305552299041 inf False False 10688.31884816472 104352.77371750015 40.0 1000.0 False False TGFb 2fd72226467a4a39705c6a723f16274c_0001_000000019_0001
inf inf False False 24410.879388729656 inf 40.0 1000.0 False False TGFb ems_ferrM_1201_000000010_0001_168_crosslinked
inf inf False False 18475.021778158756 inf 40.0 1000.0 False False TGFb EHEE_hb1_5138_000000015_0001_87_crosslinked
inf inf False False 10373.97697193804 inf 40.0 1000.0 False False TGFb ems_ferrM_7379_0002_000000002_0001_100_crosslinked
3991.1072323063054 inf False False 6967.714195668086 inf 40.0 1000.0 False False TGFb EHEE_hb1_6311_000000018_0001_88_crosslinked
inf inf False False 25402.058979538408 2350141.389603795 40.0 1000.0 False False TGFb ems_ferrM_4963_0002_000000028_0001_137_crosslinked
21236.561122996987 inf False False 6434.567158751315 15599.89246746387 40.0 1000.0 False False TGFb ems_ferrM_4546_000000010_0001_195_crosslinked
2525.2838569191813 inf False False 7620.486400075935 40953.86191363986 40.0 1000.0 False False TGFb m_720936397f2d31669eff21710c18a4fc_0001_000000026_0001_43_51_H_._HEEHE_2218_0001_0001_0001_38_crosslinked
inf inf False False 17754.13279270255 inf 40.0 1000.0 False False TGFb m_c2bee41a39e7c0fb2897ab0d568c9ecb_0001_1_000000010_0001_20_27_H_._HEEHE_1965_0001_0001_127_crosslinked
26964.79747353511 inf False False 5597.8351533677605 11573.917736626165 40.0 1000.0 False False TGFb m_HHH_eva_0661_000000000_0001_41_51_H_._HEEHE_2751_0001_0002_0001
inf inf False False 7470.332712553611 inf 40.0 1000.0 False False TGFb ff27e7e7d1c3d226c8888bf8288f4875_0001_000000004_0001_221_crosslinked
inf inf False False 34580.51901922126 inf 40.0 1000.0 False False TGFb HEEHE_2729_000000024_0001
4112.041772552412 inf False False 4773.952841117978 inf 40.0 1000.0 False False TGFb m_67b279f8f2a2415978d2553cc30fca6f_0001_1_000000014_0001_18_23_H_._HEEHE_3202_0001_0001_0001
inf inf False False 19225.181747189316 inf 40.0 1000.0 False False TGFb m_ems_p1-15H-GBL-16H-GBL-16H_0039_0001_0001_0001_000000005_0001_37_46_H_._ems_thioM_470_0002_0001_0001_208_crosslinked
inf inf False False 15292.51295702762 inf 40.0 1000.0 False False TGFb m_416e30d36ba6434f3d09dd5d2ac6df7d_0001_1_000000006_0001_4_9_H_._ems_ferrM_5016_0001_0001_0002_0001
21.92880209729799 inf True False 12285.946898826998 131188.4479797232 40.0 1000.0 False False TGFb m_HHH_eva_0718_000000007_0001_5_15_H_._HEEHE_2897_0001_0002_0001
3991.1072323063054 inf False False 7620.486400075935 25656.079569333808 40.0 1000.0 False False TGFb m_0b2e7556fd7215c634e1b84f4ceae6c0_0001_000000021_0001_51_56_H_._ems_3hM_1929_0001_0002_0001_4_crosslinked
21.92880209729799 inf True False 7250.631332546129 118763.19056246249 40.0 1000.0 False False TGFb m_64112f081ff6e37487a4373fed56e914_0001_1_000000012_0001_22_31_H_._bcov_4helix_11504_0001_0001
inf inf False False 31618.345682159776 inf 40.0 1000.0 False False TGFb 892e42c86ed0f11719d11592006eba71_0001_000000011_0001
inf inf False False 40146.90904189773 inf 40.0 1000.0 False False TGFb EHEE_hb1_4792_000000002_0001_63_crosslinked
inf inf False False 11689.656913992434 inf 40.0 1000.0 False False TGFb HEEH_13438_000000008_0001
inf inf False False 19034.833413058746 111880.2977929551 40.0 1000.0 False False TGFb m_d61877853fc72d3a9b094762e15ccc8a_0001_000000027_0001_25_32_H_._HEEHE_1674_0001_0002_0001_101_crosslinked
7929.90870606949 inf False False 6122.269866153114 17231.986373596203 40.0 1000.0 False False TGFb ems_ferrM_5967_0001_000000015_0001
inf inf False False 21880.050161584924 inf 40.0 1000.0 False False TGFb ferr_hb1_1166_000000014_0001
inf inf False False 16072.584809120495 1092315.785568042 40.0 1000.0 False False TGFb ferr_hb1_3111_000000029_0001_119_crosslinked
757.572104823671 inf False False 14991.190037278331 369248.2685968687 40.0 1000.0 False False TGFb ferr_hb1_831_000000014_0001_83_crosslinked
1629.9330126676725 inf False False 10477.71674165741 619483.7294943411 40.0 1000.0 False False TGFb ems_ferrM_2690_000000026_0001
inf inf False False 15445.438086597907 inf 40.0 1000.0 False False TGFb EHEE_hb1_5278_000000016_0001_50_crosslinked
inf inf False False 14263.602936862473 1125414.0461865396 40.0 1000.0 False False TGFb 5b8191d3243afb64907772b192379ca5_0001_1_000000018_0001_9_crosslinked
757.572104823671 inf False False 12164.303860224763 365592.34514541493 40.0 1000.0 False False TGFb m_6cec01a4c26685625e84f9416b5e6419_0001_000000010_0001_24_29_H_._bcov_4helix_10614_0001_0001_83_crosslinked
10169.568642229218 inf False False 5169.506846356828 12658.223375808358 40.0 1000.0 False False TGFb m_0a74e1c7d745767cf5c5562c5d3e9afa_0001_1_000000015_0001_21_31_H_._bcov_4helix_01378_0001_0001
inf inf False False 16072.584809120495 inf 40.0 1000.0 False False TGFb m_707acc9d051fe3a4acad5ad22db0e630_0001_1_000000018_0001_24_28_H_._HEEHE_0354_0001_0002_0001
31934.529138981336 inf False False 4112.041772552412 11233.530528094394 40.0 1000.0 False False TGFb m_ems_p1-15H-GBL-16H-GBL-16H_0039_0001_0001_0001_000000005_0001_37_46_H_._bcov_4helix_09075_0001_0001_0001
10582.49390907399 inf False False 6183.49256481465 16072.584809120495 40.0 1000.0 False False TGFb m_ems_p1-15H-GBL-16H-GBL-16H_0039_0001_0001_0001_000000005_0001_37_46_H_._HEEHE_2411_0001_0001_0001_129_crosslinked
1930.3368897433638 inf False False 8417.757883919056 38580.39048100314 40.0 1000.0 False False TGFb m_EHEE_hb1_612_000000005_0001_48_50_59_61_P_._HEEHE_0653_0001_0001_43_crosslinked
18659.771995940355 inf False False 8170.192869772104 14406.238966231082 40.0 1000.0 False False TGFb m_2b8c0b6d382919713be1eebf2d851371_0001_1_000000022_0001_43_50_H_._HEEHE_2984_0001_0001_16_crosslinked
inf inf False False 10903.154057012845 inf 40.0 1000.0 False False TGFb m_3h_hb1_1354_000000005_0001_1_11_H_._bcov_4helix_06896_0001_0001
8586.95481738584 17754.13279270255 False False 0.0 7470.332712553611 40.0 1000.0 False False TGFb m_b53e02b194710e68f466320564696a92_0001_000000006_0001_42_48_H_._bcov_4helix_09592_0001_0002_0001_131_crosslinked
inf inf False False 13172.198004341928 inf 40.0 1000.0 False False TGFb EHEE_hb1_786_000000010_0001_110_crosslinked
inf inf False False 16725.196203435888 inf 40.0 1000.0 False False TGFb m_EHEE_hb1_4802_000000028_0001_46_48_61_63_P_._HEEHE_2869_0001_0001
1629.9330126676725 inf False False 17578.349299705482 1964758.8925058465 40.0 1000.0 False False TGFb 9e5e604efabd97e3bcc685baf1b4b937_0001_000000022_0001_18_crosslinked
inf inf False False 17931.674120629552 inf 40.0 1000.0 False False TGFb m_ems_p1-15H-GBL-16H-GBL-16H_0039_0001_0001_0001_000000005_0001_37_46_H_._ems_3hC_898_0002_0001_0001_0001
315.6044236980408 inf False False 10373.97697193804 441675.384383816 40.0 1000.0 False False TGFb m_64112f081ff6e37487a4373fed56e914_0001_1_000000012_0001_22_31_H_._HEEHE_1074_0001_0002_0001_100_crosslinked
21.92880209729799 inf True False 13982.553609315217 391964.4776901067 40.0 1000.0 False False TGFb m_64112f081ff6e37487a4373fed56e914_0001_1_000000012_0001_22_31_H_._HEEHE_1342_0001_0001_73_crosslinked
inf inf False False 14406.238966231082 988859.2310799668 40.0 1000.0 False False TGFb m_9f890c78fc77abd3a1133787d264dfe5_0001_000000017_0001_27_32_H_._HEEHE_1012_0001_0001_130_crosslinked
44347.16399455137 inf False False 4633.551594260295 8334.41374645452 40.0 1000.0 False False TGFb 7891c0d1f2c7eedbb314a075540956e2_0001_1_000000018_0001
inf inf False False 23929.88862732048 inf 40.0 1000.0 False False TGFb m_2190dd9774351ad962202158f0f2aad9_0001_000000025_0001_45_51_H_._HEEHE_0222_0001_0001
8501.935462758252 inf False False 0.0 15292.51295702762 40.0 1000.0 False False TGFb m_171f8295d5d66a5a68d431b528908761_0001_000000006_0001_29_34_H_._ems_3hM_2979_0001_0001
906.1679608354674 inf False False 44790.63563449691 inf 40.0 1000.0 False False TGFb HEEHE_0585_000000016_0001_68_crosslinked
inf inf False False 10903.154057012845 180376.3336806822 40.0 1000.0 False False TGFb m_64112f081ff6e37487a4373fed56e914_0001_1_000000012_0001_22_31_H_._HEEHE_3142_0001_0001_0001_77_crosslinked
2218.8724776213135 inf False False 5067.64713886563 763446.7554052038 40.0 1000.0 False False TGFb m_3ec4fd4a060bd7cb271f112d3e57d58d_0001_1_000000025_0001_7_11_H_._bcov_4helix_06592_0001_0002_0001_9_crosslinked
inf inf False False 19611.607900307845 inf 40.0 1000.0 False False TGFb m_EHEE_hb1_4802_000000028_0001_46_48_61_63_P_._HEEHE_2036_0001_0001_104_crosslinked
inf inf False False 8672.824365559689 inf 40.0 1000.0 False False TGFb ferr_hb1_3971_000000016_0001_87_crosslinked
4279.007157805552 inf False False 10068.879843791317 34238.13764279337 40.0 1000.0 False False TGFb m_ems_p1-15H-GBL-16H-GBL-16H_0039_0001_0001_0001_000000005_0001_37_46_H_._HEEHE_3157_0001_0003_0001_98_crosslinked
inf inf False False 22319.839169832772 inf 40.0 1000.0 False False TGFb m_88ad10506ddba10ecd58f70eaccfc0fd_0001_1_000000008_0001_41_48_H_._bcov_4helix_10087_0001_0001_103_crosslinked
6898.726926404041 inf False False 0.0 95413.89677980644 40.0 1000.0 False False TGFb m_ems_p1-15H-GBL-16H-GBL-16H_0039_0001_0001_0001_000000005_0001_37_46_H_._bcov_4helix_12646_0001_0003_0001_140_crosslinked
inf inf False False 64725.89369569349 inf 40.0 1000.0 False False TGFb EHEE_hb1_1745_000000014_0001_43_crosslinked
8251.894798469817 inf False False 6370.8585730211 14991.190037278331 40.0 1000.0 False False TGFb m_df271cd9aed91f1c2e1a09d410d54a98_0001_1_000000008_0001_8_14_H_._HEEHE_1721_0001_0001
3835.375602969569 inf False False 10795.202036646373 66026.8841589769 40.0 1000.0 False False TGFb m_ems_p1-14H-GBL-16H-GBL-15H_0188_0001_0001_0001_000000006_0001_18_26_H_._bcov_4helix_13628_0001_0001
2961.0939229939854 inf False False 5326.148073308287 inf 40.0 1000.0 False False TGFb m_7639f7d1e31fe4f9ad1ad6ee5e0fe981_0001_000000016_0001_3_9_H_._bcov_4helix_04727_0001_0001_31_crosslinked
inf inf False False 13041.78020231873 inf 40.0 1000.0 False False TGFb m_ems_p1-15H-GBL-16H-GBL-16H_0039_0001_0001_0001_000000005_0001_37_46_H_._HEEHE_1766_0001_0003_0001_124_crosslinked
inf inf False False 31305.292754613616 inf 40.0 1000.0 False False TGFb ems_ferrM_2171_0002_000000024_0001
inf inf False False 20407.917823608008 inf 40.0 1000.0 False False TGFb HEEHE_2403_000000013_0001_76_crosslinked
24410.879388729656 inf False False 4365.015201677442 7178.842903511014 40.0 1000.0 False False TGFb m_8d83f56b3f6c12e6c4e8af3d7d92f308_0001_1_000000021_0001_60_65_H_._HEEHE_1577_0001_0001_122_crosslinked
inf inf False False 8334.41374645452 inf 40.0 1000.0 False False TGFb m_64112f081ff6e37487a4373fed56e914_0001_1_000000012_0001_22_31_H_._bcov_4helix_07664_0001_0001_0001
inf inf False False 12408.806367815276 inf 40.0 1000.0 False False TGFb EHEE_hb1_1760_000000006_0001_17_crosslinked
23929.88862732048 inf False False 7851.394758484638 15445.438086597907 40.0 1000.0 False False TGFb m_c2bee41a39e7c0fb2897ab0d568c9ecb_0001_1_000000010_0001_20_27_H_._bcov_4helix_14438_0001_0002_0001_120_crosslinked
inf inf False False 22098.85066320075 inf 40.0 1000.0 False False TGFb m_707acc9d051fe3a4acad5ad22db0e630_0001_1_000000018_0001_24_28_H_._HEEHE_2242_0001_0001_67_crosslinked
608.6305552299041 inf False False 9115.225570955388 733657.3260035804 40.0 1000.0 False False TGFb 877343bf174aaa7a19fe6a9489812ee7_0001_000000006_0001
inf inf False False 23692.959036950997 inf 40.0 1000.0 False False TGFb EHEE_hb1_2919_000000014_0001_19_crosslinked
6307.780765367422 inf False False 7323.137645871595 24654.988182616922 40.0 1000.0 False False TGFb m_9f890c78fc77abd3a1133787d264dfe5_0001_000000017_0001_27_32_H_._HEEHE_2051_0001_0001_89_crosslinked
inf inf False False 27506.789902753153 inf 40.0 1000.0 False False TGFb HEEHE_3019_000000023_0001_118_crosslinked
inf inf False False 34580.51901922126 inf 40.0 1000.0 False False TGFb m_707acc9d051fe3a4acad5ad22db0e630_0001_1_000000018_0001_24_28_H_._bcov_4helix_10607_0001_0003_0001
inf inf False False 17578.349299705482 inf 40.0 1000.0 False False TGFb m_ems_ferrM_3802_000000023_0001_5_7_54_58_P_._bGM_515_0002_0001_0001_177_crosslinked
4587.674845802269 inf False False 5017.472414718442 28623.675875032466 40.0 1000.0 False False TGFb m_ems_p1-15H-GBL-16H-GBL-16H_0039_0001_0001_0001_000000005_0001_37_46_H_._p1-14H-GABBL-16H-GABBL-15H_0014_0001_0001_0001_0001_0001_130_crosslinked
inf inf False False 18110.99086183586 inf 40.0 1000.0 False False TGFb HEEHE_1156_000000023_0001_61_crosslinked
5433.203649581781 inf False False 9969.187964149813 26171.766768677408 40.0 1000.0 False False TGFb m_2b8c0b6d382919713be1eebf2d851371_0001_1_000000022_0001_43_50_H_._HEEHE_0460_0001_0002_0001
21.92880209729799 inf True False 17931.674120629552 273953.75282523234 40.0 1000.0 False False TGFb m_64112f081ff6e37487a4373fed56e914_0001_1_000000012_0001_22_31_H_._HEEHE_3164_0001_0001_0001_84_crosslinked
3112.1394723567137 inf False False 6967.714195668086 50975.92144195677 40.0 1000.0 False False TGFb m_EHEE_hb1_4491_000000002_0001_48_52_55_57_P_._ems_ferrM_7339_0001_0001_0001_0001
2378.9316250750794 inf False False 9969.187964149813 37820.20437310377 40.0 1000.0 False False TGFb m_707acc9d051fe3a4acad5ad22db0e630_0001_1_000000018_0001_24_28_H_._HEEHE_0162_0001_0002_0001_42_crosslinked
8847.148135307452 inf False False 5883.3810049925905 12658.223375808358 40.0 1000.0 False False TGFb m_6cec01a4c26685625e84f9416b5e6419_0001_000000010_0001_24_33_H_._HEEHE_1298_0001_0001_102_crosslinked
3238.504814613678 inf False False 7396.369022330303 25656.079569333808 40.0 1000.0 False False TGFb m_9f890c78fc77abd3a1133787d264dfe5_0001_000000017_0001_27_32_H_._HEEHE_0077_0001_0001_108_crosslinked
inf inf False False 21448.926734226934 inf 40.0 1000.0 False False TGFb EHEE_hb1_4860_000000011_0001
inf inf False False 24901.53806444311 inf 40.0 1000.0 False False TGFb HEEHE_0130_000000026_0001_67_crosslinked
inf inf False False 25402.058979538408 inf 40.0 1000.0 False False TGFb EHEE_08242_000000006_0001_38_crosslinked
3685.720568162689 inf False False 13571.328776071496 35275.58745150766 40.0 1000.0 False False TGFb m_b53e02b194710e68f466320564696a92_0001_000000006_0001_42_48_H_._bcov_4helix_04811_0001_0001
6629.540978228629 inf False False 7178.842903511014 17404.306237332148 40.0 1000.0 False False TGFb m_ems_p1-15H-GBL-16H-GBL-16H_0039_0001_0001_0001_000000005_0001_37_46_H_._ems_3hC_921_0001_0001_0001_160_crosslinked
inf inf False False 25402.058979538408 inf 40.0 1000.0 False False TGFb ems_ferrM_3931_000000012_0001
5326.148073308287 inf False False 0.0 18659.771995940355 40.0 1000.0 False False TGFb m_ems_p1-14H-GBL-14H-GABBL-16H_0710_0001_0001_0002_000000024_0001_44_52_H_._ems_3hM_2400_0001_0001
1490.312664325392 inf False False 9675.995620842656 446092.13822765445 40.0 1000.0 False False TGFb m_c11f3ecdd7c38b8afb0f98eab5ef755a_0001_000000010_0001_3_8_H_._HEEHE_2124_0001_0001_175_crosslinked
inf inf False False 28059.67637979848 1428977.208387546 40.0 1000.0 False False TGFb ferr_hb1_8_000000007_0001_82_crosslinked
11459.324491709087 inf False False 0.0 13707.042063832196 40.0 1000.0 False False TGFb m_269e88d0e096774383d0e2f8541e919c_0001_1_000000022_0001_23_27_H_._bcov_4helix_08105_0001_0001_5_crosslinked
14406.238966231082 inf False False 4633.551594260295 11233.530528094394 40.0 1000.0 False False TGFb m_67b279f8f2a2415978d2553cc30fca6f_0001_1_000000014_0001_18_23_H_._HEEHE_0530_0001_0001_149_crosslinked
32902.17730642162 inf False False 0.0 8417.757883919056 40.0 1000.0 False False TGFb m_0eddeacbb14b769e73e254714f31e2f9_0001_000000021_0001_42_51_H_._bcov_4helix_04912_0001_0001_21_crosslinked
inf inf False False 14122.379145408378 inf 40.0 1000.0 False False TGFb EHEE_hb1_5733_000000012_0001
34926.3242094135 inf False False 6498.912830338822 11573.917736626165 40.0 1000.0 False False TGFb m_ems_p1-15H-GBL-16H-GBL-16H_0039_0001_0001_0001_000000005_0001_37_46_H_._HEEHE_1550_0001_0003_0001_147_crosslinked
3685.720568162689 inf False False 6245.327490462801 29199.011760120608 40.0 1000.0 False False TGFb m_64112f081ff6e37487a4373fed56e914_0001_1_000000012_0001_22_31_H_._HHH_eva_0670_0001_0001_77_crosslinked
168.61512685404014 inf False False 16233.310657211712 146362.79885912672 40.0 1000.0 False False TGFb m_ems_p1-14H-GBL-14H-GABBL-16H_0710_0001_0001_0002_000000024_0001_44_52_H_._ems_3hM_2375_0001_0001_147_crosslinked
inf inf False False 38966.19438581319 347848.5720575455 40.0 1000.0 False False TGFb EHEE_hb1_1515_000000003_0001_37_crosslinked
9969.187964149813 inf False False 0.0 12658.223375808358 40.0 1000.0 False False TGFb m_EHEE_hb1_4491_000000002_0001_48_52_55_57_P_._ems_ferrM_7339_0001_0001_0001_0001_96_crosslinked
inf inf False False 31618.345682159776 inf 40.0 1000.0 False False TGFb m_ems_ferrM_3802_000000023_0001_5_7_54_58_P_._ems_ferrM_5223_0001_0002_0001_131_crosslinked
inf inf False False 16395.64376378381 inf 40.0 1000.0 False False TGFb ems_bGM_718_000000010_0001
inf inf False False 7178.842903511014 inf 40.0 1000.0 False False TGFb m_2b8c0b6d382919713be1eebf2d851371_0001_1_000000022_0001_43_50_H_._HEEHE_2345_0001_0002_0001_52_crosslinked
168.61512685404014 inf False False 42616.752932319876 450553.0596099313 40.0 1000.0 False False TGFb m_ems_p1-15H-GBL-16H-GBL-16H_0039_0001_0001_0001_000000005_0001_37_46_H_._HEEHE_1249_0001_0001_203_crosslinked
inf inf False False 15599.89246746387 inf 40.0 1000.0 False False TGFb m_7688d17319a01becce4b40d18acea530_0001_1_000000017_0001_42_49_H_._bcov_4helix_04648_0001_0002_0001_101_crosslinked
inf inf False False 18659.771995940355 851753.3793699243 40.0 1000.0 False False TGFb m_ems_3hM_2338_000000018_0001_57_62_H_._HEEHE_3346_0001_0001
inf inf False False 14122.379145408378 337618.39700975287 40.0 1000.0 False False TGFb m_707acc9d051fe3a4acad5ad22db0e630_0001_1_000000018_0001_24_28_H_._HEEHE_0863_0001_0002_0001_51_crosslinked
inf inf False False 27234.445448270428 inf 40.0 1000.0 False False TGFb m_707acc9d051fe3a4acad5ad22db0e630_0001_1_000000018_0001_24_28_H_._HEEHE_0176_0001_0001_47_crosslinked
inf inf False False 0.0 inf 40.0 1000.0 False False TGFb ems_bGM_694_0001_000000019_0001
3685.720568162689 inf False False 4633.551594260295 65373.15263265036 40.0 1000.0 False False TGFb m_707acc9d051fe3a4acad5ad22db0e630_0001_1_000000018_0001_24_28_H_._HEEHE_2261_0001_0001
inf inf False False 0.0 inf 40.0 1000.0 False False TGFb EHEE_hb1_3004_000000024_0001_48_crosslinked
8935.619616660517 inf False False 5597.8351533677605 17404.306237332148 40.0 1000.0 False False TGFb m_c1e71d7a3d0ab330c467f57ef1deb931_0001_000000019_0001_41_46_H_._HEEHE_3140_0001_0001_0001
inf inf False False 28909.912633782762 155367.06028732413 40.0 1000.0 False False TGFb m_EHEE_hb1_4350_000000009_0001_46_48_59_61_P_._HEEHE_0638_0001_0001
inf inf False False 17061.372647124943 inf 40.0 1000.0 False False TGFb EHEE_hb1_2551_000000007_0001_51_crosslinked
5326.148073308287 11233.530528094394 False False 4633.551594260295 44790.63563449691 40.0 1000.0 False False TGFb HEEHE_2686_000000007_0001_173_crosslinked
inf inf False False 26171.766768677408 inf 40.0 1000.0 False False TGFb EHEE_hb1_870_000000010_0001_64_crosslinked
inf inf False False 21880.050161584924 inf 40.0 1000.0 False False TGFb m_EHEE_hb1_876_000000015_0001_46_48_59_61_P_._HEEHE_2430_0001_0001_123_crosslinked
1197.3115411445115 inf False False 9391.42602098091 72212.63080590943 40.0 1000.0 False False TGFb 0098242d877f9794ca069886d54787ce_0001_1_000000022_0001
906.1679608354674 inf False False 10271.264328651518 96368.03574760456 40.0 1000.0 False False TGFb m_530190a7d4f24ed9f14c45b8af7ee2c8_0001_000000024_0001_3_8_H_._bcov_4helix_14201_0001_0001_91_crosslinked
3541.9050212603784 inf False False 6370.8585730211 22319.839169832772 40.0 1000.0 False False TGFb ferr_hb1_1846_000000013_0001_117_crosslinked
inf inf False False 17578.349299705482 inf 40.0 1000.0 False False TGFb m_653ed0bab8e0e97d1fa0d5b8ad9d13a3_0001_1_000000001_0001_47_51_H_._bcov_4helix_12040_0001_0002_0001
inf inf False False 12408.806367815276 152305.71540763055 40.0 1000.0 False False TGFb m_416e30d36ba6434f3d09dd5d2ac6df7d_0001_1_000000006_0001_4_9_H_._bcov_4helix_04468_0001_0001_0001
inf inf False False 0.0 inf 40.0 1000.0 False False TGFb m_64112f081ff6e37487a4373fed56e914_0001_1_000000012_0001_22_31_H_._HEEHE_1400_0001_0001_29_crosslinked
1052.0328708809147 inf False False 8009.2077931301765 931550.1269760208 40.0 1000.0 False False TGFb 0bd386df017b4fad159b94f6d35274af_0001_000000021_0001_6_crosslinked
inf inf False False 37820.20437310377 inf 40.0 1000.0 False False TGFb EHEE_hb1_2784_000000006_0001_28_crosslinked
757.572104823671 inf False False 9115.225570955388 92607.7881898653 40.0 1000.0 False False TGFb m_ems_p1-15H-GBL-16H-GBL-16H_0039_0001_0001_0001_000000005_0001_37_46_H_._bcov_4helix_03283_0001_0002_0001
inf inf False False 29491.00187772178 inf 40.0 1000.0 False False TGFb ems_ferrC_584_000000019_0001_95_crosslinked
inf inf False False 48986.858547620555 inf 40.0 1000.0 False False TGFb EHEE_hb1_163_000000017_0001
inf inf False False 29491.00187772178 inf 40.0 1000.0 False False TGFb EHEE_hb1_6498_000000004_0001_81_crosslinked
inf inf False False 18475.021778158756 inf 40.0 1000.0 False False TGFb HHH_eva_0033_000000021_0001_91_crosslinked
608.6305552299041 inf False False 10582.49390907399 inf 40.0 1000.0 False False TGFb m_67b279f8f2a2415978d2553cc30fca6f_0001_1_000000014_0001_18_23_H_._bcov_4helix_09506_0001_0001
9580.193684002641 inf False False 4071.32848767566 8847.148135307452 40.0 1000.0 False False TGFb ba2480aa69203aeff165f3bb92c34f8c_0001_000000013_0001
inf inf False False 17754.13279270255 255521.61141487022 40.0 1000.0 False False TGFb m_3ecb33624e2e1d8f50a90791185d0653_0001_1_000000014_0001_25_30_H_._bcov_4helix_14180_0001_0001
inf inf False False 18846.36971589974 197274.93968736235 40.0 1000.0 False False TGFb m_b08fa24f6ed407a29824ac109b4c3131_0001_1_000000025_0001_38_43_H_._bcov_4helix_07227_0001_0001
315.6044236980408 inf False False 16395.64376378381 233633.58527057164 40.0 1000.0 False False TGFb m_67b279f8f2a2415978d2553cc30fca6f_0001_1_000000014_0001_18_23_H_._bcov_4helix_08797_0001_0001_73_crosslinked
inf inf False False 17754.13279270255 137880.37728371008 40.0 1000.0 False False TGFb m_269e88d0e096774383d0e2f8541e919c_0001_1_000000022_0001_23_27_H_._ems_3hC_1683_0001_0001_0001_0001
inf inf False False 40953.86191363986 inf 40.0 1000.0 False False TGFb EHEE_hb1_317_000000014_0001_48_crosslinked
1629.9330126676725 inf False False 5433.203649581781 inf 40.0 1000.0 False False TGFb 5f9a2e5811bc086bf629eb10cfff0e99_0001_000000005_0001_20_crosslinked
inf inf False False 16892.44816547023 231320.38145601176 40.0 1000.0 False False TGFb m_EHEE_hb1_612_000000005_0001_48_50_59_61_P_._ems_ferrM_3483_0001_0001_0001_129_crosslinked
inf inf False False 15599.89246746387 inf 40.0 1000.0 False False TGFb 0119279e778e1b7f1314d358166f2053_0001_000000003_0001_0_crosslinked
10477.71674165741 inf False False 7323.137645871595 19225.181747189316 40.0 1000.0 False False TGFb m_ferr_hb1_151_000000027_0001_3_5_59_61_P_._ems_ferrM_3267_0001_0001_210_crosslinked
inf inf False False 14695.804369452346 inf 40.0 1000.0 False False TGFb m_416e30d36ba6434f3d09dd5d2ac6df7d_0001_1_000000006_0001_4_9_H_._HEEHE_0161_0001_0002_0001
28340.27314359648 inf False False 4726.685981304925 8417.757883919056 40.0 1000.0 False False TGFb m_ems_p1-15H-GBL-16H-GBL-16H_0039_0001_0001_0001_000000005_0001_37_46_H_._bcov_4helix_12876_0001_0001_99_crosslinked
20407.917823608008 inf False False 0.0 7620.486400075935 40.0 1000.0 False False TGFb ems_p1-14H-GBL-16H-GBL-15H_0323_0001_0001_0001_000000014_0001_60_crosslinked
1782.6337314166854 inf False False 13303.919984385331 1532056.9824674758 40.0 1000.0 False False TGFb EHEE_hb1_4930_000000010_0001_83_crosslinked
1335.8025875519997 inf False False 15599.89246746387 inf 40.0 1000.0 False False TGFb 545f8b991b421d24f8c8ce517b4acfd7_0001_000000023_0001_6_crosslinked
inf inf False False 29199.011760120608 inf 40.0 1000.0 False False TGFb m_a5f4663b0d1365df39cc17eed1faab14_0001_000000026_0001_19_26_H_._HEEHE_0167_0001_0001_0001_163_crosslinked
inf inf False False 50471.20934847202 inf 40.0 1000.0 False False TGFb m_64112f081ff6e37487a4373fed56e914_0001_1_000000012_0001_22_31_H_._bcov_4helix_05418_0001_0002_0001_59_crosslinked
32576.413174674908 inf False False 0.0 7178.842903511014 40.0 1000.0 False False TGFb ferr_hb1_2136_000000000_0001_126_crosslinked
inf inf False False 30083.77101546403 inf 40.0 1000.0 False False TGFb m_EHEE_hb1_3213_000000011_0001_5_7_59_61_P_._proteinG_2768_0001_0001_59_crosslinked
11573.917736626165 inf False False 5825.129707913452 11345.865833375325 40.0 1000.0 False False TGFb m_ems_p1-15H-GBL-16H-GBL-16H_0039_0001_0001_0001_000000005_0001_37_46_H_._HEEHE_1746_0001_0003_0001_120_crosslinked
inf inf False False 23458.37528410988 inf 40.0 1000.0 False False TGFb EHEE_hb1_6585_000000010_0001_105_crosslinked
inf inf False False 44347.16399455137 inf 40.0 1000.0 False False TGFb 16fcbc9e3b409cd257630b2bf4fa6e33_0001_000000028_0001_2_crosslinked
17404.306237332148 inf False False 6001.636963192939 13982.553609315217 40.0 1000.0 False False TGFb m_707acc9d051fe3a4acad5ad22db0e630_0001_1_000000018_0001_24_28_H_._HHH_eva_0271_0001_0001
12912.653665662125 inf False False 6183.49256481465 12164.303860224763 40.0 1000.0 False False TGFb m_0b73f9878e8dfd71b61d2a130a227b24_0001_1_000000003_0001_38_44_H_._HEEHE_3079_0001_0001_58_crosslinked
8089.299871061484 inf False False 7851.394758484638 19807.723979310904 40.0 1000.0 False False TGFb m_88ad10506ddba10ecd58f70eaccfc0fd_0001_1_000000008_0001_41_48_H_._HEEHE_1030_0001_0001
inf inf False False 13844.112484470526 inf 40.0 1000.0 False False TGFb HEEH_02202_000000029_0001
6629.540978228629 inf False False 0.0 11689.656913992434 40.0 1000.0 False False TGFb m_b53e02b194710e68f466320564696a92_0001_000000006_0001_42_48_H_._ems_3hC_898_0001_0001_0001_169_crosslinked
2525.2838569191813 inf False False 18659.771995940355 inf 40.0 1000.0 False False TGFb m_707acc9d051fe3a4acad5ad22db0e630_0001_1_000000018_0001_24_28_H_._bcov_4helix_01008_0001_0001_0001_136_crosslinked
inf inf False False 7178.842903511014 inf 40.0 1000.0 False False TGFb EHEE_hb1_4860_000000011_0001_32_crosslinked
inf inf False False 22098.85066320075 inf 40.0 1000.0 False False TGFb 3h_hb1_918_000000017_0001
8847.148135307452 inf False False 5542.411042938373 18659.771995940355 40.0 1000.0 False False TGFb EHEE_hb1_2399_000000022_0001_18_crosslinked
inf inf False False 30995.33936100356 inf 40.0 1000.0 False False TGFb EHEE_hb1_684_000000009_0001
inf inf False False 22543.037561531073 inf 40.0 1000.0 False False TGFb m_a1ccbce90b97664ca68d710c0f1c2fd4_0001_1_000000000_0001_43_47_H_._HEEHE_1177_0001_0001_117_crosslinked
inf inf False False 21236.561122996987 inf 40.0 1000.0 False False TGFb EHEE_09767_000000009_0001_18_crosslinked
10688.31884816472 inf False False 5825.129707913452 24169.1875135937 40.0 1000.0 False False TGFb ems_ferrM_1750_000000016_0001_63_crosslinked
inf inf False False 21880.050161584924 inf 40.0 1000.0 False False TGFb EHEE_hb1_5138_000000015_0001_85_crosslinked
13436.959184229194 inf False False 6695.83638801092 18846.36971589974 40.0 1000.0 False False TGFb m_EHEE_hb1_4802_000000028_0001_46_48_61_63_P_._ems_ferrC_13_0001_0001_208_crosslinked
9391.42602098091 inf False False 4821.6923695291525 16395.64376378381 40.0 1000.0 False False TGFb m_HHH_eva_0036_000000013_0001_43_53_H_._bcov_4helix_08752_0001_0001
inf inf False False 32902.17730642162 inf 40.0 1000.0 False False TGFb EHEE_hb1_3036_000000018_0001
inf inf False False 18846.36971589974 595311.6877709711 40.0 1000.0 False False TGFb ferr_hb1_3438_000000003_0001_83_crosslinked
9580.193684002641 inf False False 0.0 52520.54283756952 40.0 1000.0 False False TGFb m_64112f081ff6e37487a4373fed56e914_0001_1_000000012_0001_22_31_H_._bcov_4helix_07386_0001_0001_120_crosslinked
315.6044236980408 inf False False 13172.198004341928 549760.3558041204 40.0 1000.0 False False TGFb ems_ferrC_737_000000001_0001_57_crosslinked
21.073147793556924 inf True False 27234.445448270428 inf 40.0 1000.0 False False TGFb m_3f72123fefce0a3a25847105b630b9b5_0001_000000012_0001_20_25_H_._bcov_4helix_11338_0001_0001
inf inf False False 19034.833413058746 507694.4649710116 40.0 1000.0 False False TGFb m_9f890c78fc77abd3a1133787d264dfe5_0001_000000017_0001_27_32_H_._HEEHE_3154_0001_0001
7773.658176717458 inf False False 8417.757883919056 18292.1007704542 40.0 1000.0 False False TGFb m_ems_ferrM_1449_0002_000000016_0001_3_7_61_63_P_._HEEHE_1504_0001_0001_71_crosslinked
inf inf False False 26964.79747353511 inf 40.0 1000.0 False False TGFb m_ferr_hb1_3985_000000029_0001_1_5_57_61_P_._HEEHE_0269_0001_0001_169_crosslinked
inf inf False False 20407.917823608008 inf 40.0 1000.0 False False TGFb ems_ferrC_930_000000021_0001_163_crosslinked
inf inf False False 21448.926734226934 inf 40.0 1000.0 False False TGFb m_416e30d36ba6434f3d09dd5d2ac6df7d_0001_1_000000006_0001_4_9_H_._HEEHE_2503_0001_0003_0001_66_crosslinked
15445.438086597907 inf False False 6001.636963192939 11233.530528094394 40.0 1000.0 False False TGFb m_67b279f8f2a2415978d2553cc30fca6f_0001_1_000000014_0001_18_23_H_._HEEHE_2056_0001_0002_0001
11924.619017963678 inf False False 7929.90870606949 18110.99086183586 40.0 1000.0 False False TGFb ems_ferrM_4075_000000029_0001_103_crosslinked
inf inf False False 8251.894798469817 inf 40.0 1000.0 False False TGFb EHEE_05019_000000006_0001_20_crosslinked
inf inf False False 43908.083162922114 inf 40.0 1000.0 False False TGFb ems_ferrM_2090_000000013_0001_130_crosslinked
460.6332522341181 inf False False 13571.328776071496 143478.87350174176 40.0 1000.0 False False TGFb m_ems_p1-15H-GBL-16H-GBL-16H_0039_0001_0001_0001_000000005_0001_37_46_H_._ems_ferrM_5148_0002_0001_0001_197_crosslinked
inf inf False False 20005.801219104025 inf 40.0 1000.0 False False TGFb m_ems_p1-15H-GBL-16H-GBL-16H_0039_0001_0001_0001_000000005_0001_37_46_H_._bcov_4helix_04155_0001_0001_120_crosslinked
inf inf False False 12912.653665662125 376670.1587956656 40.0 1000.0 False False TGFb ems_ferrM_6704_0001_000000002_0001
10477.71674165741 inf False False 0.0 13303.919984385331 40.0 1000.0 False False TGFb m_3ecb33624e2e1d8f50a90791185d0653_0001_1_000000014_0001_25_30_H_._bcov_4helix_04939_0001_0002_0001
5169.506846356828 inf False False 6183.49256481465 16072.584809120495 40.0 1000.0 False False TGFb bb09b1289b3eca34408f33f278303ce4_0001_1_000000029_0001_76_crosslinked
inf inf False False 19611.607900307845 inf 40.0 1000.0 False False TGFb EHEE_hb1_3201_000000000_0001_19_crosslinked
2218.8724776213135 inf False False 9969.187964149813 39355.856329671355 40.0 1000.0 False False TGFb m_0eddeacbb14b769e73e254714f31e2f9_0001_000000021_0001_42_51_H_._bcov_4helix_09391_0001_0001_28_crosslinked
906.1679608354674 inf False False 13436.959184229194 87240.72561169352 40.0 1000.0 False False TGFb m_b53e02b194710e68f466320564696a92_0001_000000006_0001_42_48_H_._bcov_4helix_06414_0001_0001
inf inf False False 9391.42602098091 inf 40.0 1000.0 False False TGFb m_HHH_eva_0036_000000013_0001_43_53_H_._HHH_eva_0302_0001_0001_0001
757.572104823671 inf False False 16233.310657211712 inf 40.0 1000.0 False False TGFb ems_ferrM_2620_0002_000000024_0001_79_crosslinked
inf inf False False 17754.13279270255 inf 40.0 1000.0 False False TGFb m_416e30d36ba6434f3d09dd5d2ac6df7d_0001_1_000000006_0001_4_9_H_._HEEHE_1710_0001_0001_0001_50_crosslinked
inf inf False False 25402.058979538408 inf 40.0 1000.0 False False TGFb ems_ferrC_1724_000000014_0001
2961.0939229939854 inf False False 4967.794470018256 inf 40.0 1000.0 False False TGFb m_b53e02b194710e68f466320564696a92_0001_000000006_0001_42_48_H_._ems_3hC_807_0001_0001_0001
inf inf False False 5710.35163995045 inf 40.0 1000.0 False False TGFb m_ems_p1-14H-GBL-14H-GABBL-16H_0710_0001_0001_0002_000000024_0001_44_52_H_._bcov_4helix_08751_0001_0002_0001
906.1679608354674 inf False False 11459.324491709087 87240.72561169352 40.0 1000.0 False False TGFb m_67b279f8f2a2415978d2553cc30fca6f_0001_1_000000014_0001_18_23_H_._ems_fer_extC_96_0001_0001_0001_135_crosslinked
inf inf False False 24410.879388729656 inf 40.0 1000.0 False False TGFb m_EHEE_hb1_4802_000000028_0001_46_48_61_63_P_._ems_ferrM_1693_0001_0001_194_crosslinked
inf inf False False 20407.917823608008 inf 40.0 1000.0 False False TGFb EHEE_hb1_2046_000000005_0001_49_crosslinked
inf inf False False 24410.879388729656 inf 40.0 1000.0 False False TGFb ems_ferrM_6770_000000006_0001_8_crosslinked
1197.3115411445115 inf False False 11122.307453558798 538927.9049153227 40.0 1000.0 False False TGFb m_EHEE_hb1_4802_000000028_0001_46_48_61_63_P_._ems_ferrC_1574_0001_0002_0001_164_crosslinked
inf inf False False 34580.51901922126 inf 40.0 1000.0 False False TGFb m_707acc9d051fe3a4acad5ad22db0e630_0001_1_000000018_0001_24_28_H_._bcov_4helix_01008_0001_0001_0001_135_crosslinked
inf inf False False 39749.41489296802 inf 40.0 1000.0 False False TGFb m_b53e02b194710e68f466320564696a92_0001_000000006_0001_42_48_H_._HHH_eva_0067_0001_0001_0001_101_crosslinked
inf inf False False 26433.484436364153 inf 40.0 1000.0 False False TGFb m_c2bee41a39e7c0fb2897ab0d568c9ecb_0001_1_000000010_0001_20_27_H_._HEEHE_2731_0001_0001
1335.8025875519997 inf False False 19807.723979310904 1778670.5945025766 40.0 1000.0 False False TGFb m_ems_p1-15H-GBL-16H-GBL-16H_0039_0001_0001_0001_000000005_0001_37_46_H_._bcov_4helix_09159_0001_0002_0001_130_crosslinked
inf inf False False 60974.71975359832 inf 40.0 1000.0 False False TGFb m_ems_p1-15H-GBL-16H-GBL-16H_0039_0001_0001_0001_000000005_0001_37_46_H_._HEEHE_2353_0001_0001_0001_115_crosslinked
inf inf False False 36344.47302687574 inf 40.0 1000.0 False False TGFb ferr_hb1_1482_000000004_0001_81_crosslinked
inf inf False False 27234.445448270428 2494722.4418258653 40.0 1000.0 False False TGFb m_8c3586e872728e3bb421d053ab28960a_0001_000000015_0001_27_31_H_._bcov_4helix_14164_0001_0001
9675.995620842656 inf False False 5169.506846356828 14695.804369452346 40.0 1000.0 False False TGFb m_57a18b51b624bcd0c323fc99d792ec89_0001_000000002_0001_57_65_H_._ems_3hM_3395_0001_0001_122_crosslinked
inf inf False False 21880.050161584924 inf 40.0 1000.0 False False TGFb EHEE_hb1_6476_000000021_0001
inf inf False False 16233.310657211712 inf 40.0 1000.0 False False TGFb ems_ferrM_2954_000000028_0001
16892.44816547023 inf False False 6245.327490462801 11012.18559758296 40.0 1000.0 False False TGFb m_b53e02b194710e68f466320564696a92_0001_000000006_0001_42_48_H_._bcov_4helix_14451_0001_0001_173_crosslinked
inf inf False False 19611.607900307845 inf 40.0 1000.0 False False TGFb m_ems_ferrM_3802_000000023_0001_5_7_54_58_P_._ems_ferrM_5233_0001_0001
inf inf False False 18846.36971589974 inf 40.0 1000.0 False False TGFb proteinG_4047_000000001_0001_139_crosslinked
inf inf False False 10477.71674165741 inf 40.0 1000.0 False False TGFb m_ems_p1-15H-GBL-16H-GBL-16H_0039_0001_0001_0001_000000005_0001_37_46_H_._ems_3hC_1266_0001_0005_0001_157_crosslinked
inf inf False False 10271.264328651518 inf 40.0 1000.0 False False TGFb m_653ed0bab8e0e97d1fa0d5b8ad9d13a3_0001_1_000000001_0001_47_51_H_._HEEHE_0148_0001_0001_86_crosslinked
10169.568642229218 inf False False 4031.0183046293637 14991.190037278331 40.0 1000.0 False False TGFb m_HHH_eva_0718_000000007_0001_5_15_H_._HEEHE_3153_0001_0001_0001_129_crosslinked
inf inf False False 28623.675875032466 inf 40.0 1000.0 False False TGFb EHEE_hb1_982_000000020_0001_52_crosslinked
inf inf False False 21880.050161584924 inf 40.0 1000.0 False False TGFb m_707acc9d051fe3a4acad5ad22db0e630_0001_1_000000018_0001_24_28_H_._HEEHE_2803_0001_0001_78_crosslinked
1629.9330126676725 inf False False 10068.879843791317 432972.63443173823 40.0 1000.0 False False TGFb 3h_hb1_3631_000000006_0001_14_crosslinked
18475.021778158756 inf False False 5326.148073308287 12658.223375808358 40.0 1000.0 False False TGFb m_67b279f8f2a2415978d2553cc30fca6f_0001_1_000000014_0001_18_23_H_._HEEHE_2056_0001_0002_0001_141_crosslinked
1782.6337314166854 inf False False 23458.37528410988 358388.73163946124 40.0 1000.0 False False TGFb m_707acc9d051fe3a4acad5ad22db0e630_0001_1_000000018_0001_24_28_H_._HEEHE_1671_0001_0002_0001
2525.2838569191813 inf False False 12043.865208143323 37074.99693471599 40.0 1000.0 False False TGFb m_8637e1c0d1640c2ded9eeeee1e5fead8_0001_000000008_0001_42_50_H_._HEEHE_2433_0001_0001_117_crosslinked
inf inf False False 19611.607900307845 inf 40.0 1000.0 False False TGFb m_6475562b7ee4b2e77063fec7f39db0a8_0001_1_000000009_0001_21_30_H_._bcov_4helix_01717_0001_0001_22_crosslinked
inf inf False False 15913.450306059915 104352.77371750015 40.0 1000.0 False False TGFb m_HHH_eva_0609_000000003_0001_42_50_H_._bcov_4helix_00413_0001_0001_53_crosslinked
11924.619017963678 inf False False 6498.912830338822 20611.9970018441 40.0 1000.0 False False TGFb m_c2bee41a39e7c0fb2897ab0d568c9ecb_0001_1_000000010_0001_20_27_H_._ems_3hM_3509_0001_0002_0001
1490.312664325392 inf False False 12408.806367815276 1346161.1704483447 40.0 1000.0 False False TGFb m_67b279f8f2a2415978d2553cc30fca6f_0001_1_000000014_0001_18_23_H_._HEEHE_2662_0001_0002_0001_98_crosslinked
inf inf False False 16892.44816547023 inf 40.0 1000.0 False False TGFb proteinG_3098_000000021_0001_179_crosslinked
21.92880209729799 inf True False 14550.301355893402 inf 40.0 1000.0 False False TGFb m_b08fa24f6ed407a29824ac109b4c3131_0001_1_000000025_0001_38_43_H_._HEEHE_1072_0001_0002_0001_60_crosslinked
inf inf False False 32253.874430371172 109675.81393290378 40.0 1000.0 False False TGFb m_df271cd9aed91f1c2e1a09d410d54a98_0001_1_000000008_0001_8_14_H_._bcov_4helix_00015_0001_0001
inf inf False False 27234.445448270428 inf 40.0 1000.0 False False TGFb EHEE_hb1_805_000000019_0001_56_crosslinked
inf inf False False 5942.21481504252 inf 40.0 1000.0 False False TGFb EHEE_hb1_4495_000000004_0001_46_crosslinked
inf inf False False 18846.36971589974 420238.9733017226 40.0 1000.0 False False TGFb ems_ferrC_693_000000011_0001_115_crosslinked
inf inf False False 36344.47302687574 inf 40.0 1000.0 False False TGFb EHEE_hb1_1745_000000014_0001_44_crosslinked
1930.3368897433638 inf False False 12285.946898826998 50975.92144195677 40.0 1000.0 False False TGFb ems_ferrC_2048_000000015_0001_112_crosslinked
1197.3115411445115 inf False False 16072.584809120495 inf 40.0 1000.0 False False TGFb 5eea22354b6edb341785561466242959_0001_1_000000000_0001_19_crosslinked
inf inf False False 12043.865208143323 285077.37374448584 40.0 1000.0 False False TGFb m_ems_p1-15H-GBL-16H-GBL-16H_0039_0001_0001_0001_000000005_0001_37_46_H_._ems_ferrC_703_0001_0001_133_crosslinked
inf inf False False 19611.607900307845 inf 40.0 1000.0 False False TGFb proteinG_5247_000000024_0001
inf inf False False 59181.46226549164 inf 40.0 1000.0 False False TGFb m_87f7afd463767acdae13ca09dac2710a_0001_000000012_0001_23_31_H_._bcov_4helix_12561_0001_0001
39749.41489296802 inf False False 5067.64713886563 9675.995620842656 40.0 1000.0 False False TGFb m_c2bf78bdce995293a161f7082e24b401_0001_000000005_0001_39_47_H_._ems_ferrM_7403_0001_0001_84_crosslinked
15292.51295702762 inf False False 7470.332712553611 17404.306237332148 40.0 1000.0 False False TGFb ems_ferrM_4209_000000029_0001_56_crosslinked
17061.372647124943 inf False False 0.0 13982.553609315217 40.0 1000.0 False False TGFb m_707acc9d051fe3a4acad5ad22db0e630_0001_1_000000018_0001_24_28_H_._bcov_4helix_14491_0001_0003_0001_36_crosslinked
23929.88862732048 inf False False 4726.685981304925 7851.394758484638 40.0 1000.0 False False TGFb m_b53e02b194710e68f466320564696a92_0001_000000006_0001_42_48_H_._bcov_4helix_13337_0001_0001_61_crosslinked
inf inf False False 23226.114142683033 inf 40.0 1000.0 False False TGFb EHEE_hb1_6311_000000027_0001_35_crosslinked
6898.726926404041 inf False False 8009.2077931301765 20205.85923129508 40.0 1000.0 False False TGFb m_dd1b5486904c0467b7c0f49fde02777a_0001_000000009_0001_21_25_H_._HEEHE_2129_0001_0001_57_crosslinked
1490.312664325392 inf False False 10903.154057012845 437302.3607760559 40.0 1000.0 False False TGFb m_EHEE_hb1_4298_000000009_0001_7_9_59_61_P_._ems_ferrM_4363_0001_0001_0001
inf inf False False 18475.021778158756 inf 40.0 1000.0 False False TGFb EHEE_06923_000000013_0001_16_crosslinked
inf inf False False 38198.406416834834 inf 40.0 1000.0 False False TGFb ems_ferrM_4963_0002_000000028_0001
1490.312664325392 inf False False 5017.472414718442 inf 40.0 1000.0 False False TGFb m_ems_p1-14H-GBL-14H-GABBL-16H_0710_0001_0001_0002_000000024_0001_44_52_H_._ems_3hM_2930_0001_0001
7178.842903511014 inf False False 9485.340281190727 23692.959036950997 40.0 1000.0 False False TGFb m_0eddeacbb14b769e73e254714f31e2f9_0001_000000021_0001_42_51_H_._HEEHE_3088_0001_0001
757.572104823671 inf False False 9298.441604931604 92607.7881898653 40.0 1000.0 False False TGFb m_243d3c880fd410c2e4669bd917d7d8db_0001_1_000000007_0001_2_9_H_._bcov_4helix_11138_0001_0003_0001_121_crosslinked
469.8919806040241 1083.9105189014776 False False 4031.0183046293637 13982.553609315217 40.0 1000.0 True False TGFb HEEHE_1408_000000027_0001
inf inf False False 13571.328776071496 inf 40.0 1000.0 False False TGFb EHEE_hb1_541_000000025_0001
7323.137645871595 inf False False 4918.608386156695 15292.51295702762 40.0 1000.0 False False TGFb m_HHH_eva_0036_000000013_0001_43_53_H_._ems_3hC_105_0001_0001_0001
inf inf False False 14695.804369452346 1159515.2172000383 40.0 1000.0 False False TGFb ems_ferrM_3385_0001_000000013_0001
inf inf False False 18659.771995940355 inf 40.0 1000.0 False False TGFb EHEE_13184_000000026_0001_19_crosslinked
24169.1875135937 inf False False 7929.90870606949 13303.919984385331 40.0 1000.0 False False TGFb 23a15fc5b16193337c503270d745772f_0001_1_000000016_0001
inf inf False False 39749.41489296802 inf 40.0 1000.0 False False TGFb ems_ferrM_3187_000000009_0001_79_crosslinked
inf inf False False 39355.856329671355 inf 40.0 1000.0 False False TGFb ems_ferrM_4963_000000010_0001_103_crosslinked
inf inf False False 15913.450306059915 inf 40.0 1000.0 False False TGFb EHEE_hb1_1430_000000022_0001_36_crosslinked
inf inf False False 14263.602936862473 inf 40.0 1000.0 False False TGFb 3h_hb1_6909_000000008_0001_5_crosslinked
28059.67637979848 inf False False 6898.726926404041 18659.771995940355 40.0 1000.0 False False TGFb m_b1ed479a780de84d10722439930efa03_0001_1_000000024_0001_18_28_H_._HEEHE_2550_0001_0001_88_crosslinked
906.1679608354674 inf False False 112999.10077088473 inf 40.0 1000.0 False False TGFb m_ferr_hb1_151_000000027_0001_3_5_59_61_P_._ems_ferrM_7296_0001_0001_0001_131_crosslinked
inf inf False False 16892.44816547023 265896.813479976 40.0 1000.0 False False TGFb m_3000559323908ff2ab03b66478d581ef_0001_000000006_0001_2_6_H_._ems_4hM_2985_0001_0001_0002_0001
inf inf False False 44347.16399455137 inf 40.0 1000.0 False False TGFb ferr_hb1_1482_000000004_0001
inf inf False False 26697.81928072781 inf 40.0 1000.0 False False TGFb EHEE_hb1_4934_000000019_0001_80_crosslinked
2218.8724776213135 inf False False 11233.530528094394 41363.400532776286 40.0 1000.0 False False TGFb m_416e30d36ba6434f3d09dd5d2ac6df7d_0001_1_000000006_0001_4_9_H_._HEEHE_1394_0001_0001_0001_29_crosslinked
inf inf False False 15445.438086597907 inf 40.0 1000.0 False False TGFb EHEE_hb1_5123_000000002_0001_93_crosslinked
inf inf False False 19034.833413058746 inf 40.0 1000.0 False False TGFb m_3ec4fd4a060bd7cb271f112d3e57d58d_0001_1_000000025_0001_7_11_H_._HEEHE_1462_0001_0001_17_crosslinked
inf inf False False 27506.789902753153 inf 40.0 1000.0 False False TGFb EHEE_hb1_1907_000000027_0001_65_crosslinked
10688.31884816472 inf False False 6563.901958642215 19611.607900307845 40.0 1000.0 False False TGFb m_88ad10506ddba10ecd58f70eaccfc0fd_0001_1_000000008_0001_41_48_H_._bcov_4helix_11466_0001_0001
1782.6337314166854 inf False False 7250.631332546129 69394.9188278732 40.0 1000.0 False False TGFb m_b53e02b194710e68f466320564696a92_0001_000000006_0001_42_48_H_._HHH_eva_0385_0001_0001_0001
inf inf False False 38580.39048100314 2570315.0265356316 40.0 1000.0 False False TGFb m_67b279f8f2a2415978d2553cc30fca6f_0001_1_000000014_0001_18_23_H_._bcov_4helix_09592_0001_0002_0001_71_crosslinked
inf inf False False 15445.438086597907 inf 40.0 1000.0 False False TGFb m_EHEE_hb1_612_000000005_0001_48_50_59_61_P_._ems_ferrM_3577_0001_0001_0001_133_crosslinked
44790.63563449691 inf False False 5273.413933968597 8501.935462758252 40.0 1000.0 False False TGFb m_0aae35b5ad8ab43c0432737690aa3e6e_0001_1_000000008_0001_24_32_H_._HHH_eva_0195_0001_0001
906.1679608354674 inf False False 13707.042063832196 173338.11127700956 40.0 1000.0 False False TGFb m_06468c5750cb4384160932bb1d69963c_0001_000000000_0001_7_16_H_._bcov_4helix_04420_0001_0001_11_crosslinked
608.6305552299041 inf False False 10477.71674165741 102296.61181991981 40.0 1000.0 False False TGFb m_ems_p1-14H-GBL-14H-GABBL-16H_0710_0001_0001_0002_000000024_0001_44_52_H_._HHH_eva_0211_0001_0001_130_crosslinked
7620.486400075935 inf False False 4497.279527303472 18110.99086183586 40.0 1000.0 False False TGFb m_ccf14732845b2f5ae9da9c01433d07c4_0001_000000006_0001_40_47_H_._HHH_eva_0327_0001_0001_0001_86_crosslinked
inf inf False False 20407.917823608008 inf 40.0 1000.0 False False TGFb proteinG_1015_000000008_0001
14122.379145408378 inf False False 4773.952841117978 9298.441604931604 40.0 1000.0 False False TGFb m_06468c5750cb4384160932bb1d69963c_0001_000000000_0001_7_16_H_._bcov_4helix_06577_0001_0001_139_crosslinked
168.61512685404014 inf False False 13571.328776071496 468847.3205478632 40.0 1000.0 False False TGFb m_ems_p1-14H-GBL-14H-GABBL-16H_0710_0001_0001_0002_000000024_0001_44_52_H_._bcov_4helix_08081_0001_0001_79_crosslinked
inf inf False False 15292.51295702762 273953.75282523234 40.0 1000.0 False False TGFb 0119279e778e1b7f1314d358166f2053_0001_000000003_0001
inf inf False False 11233.530528094394 inf 40.0 1000.0 False False TGFb ems_ferrC_414_000000029_0001
22543.037561531073 inf False False 0.0 13707.042063832196 40.0 1000.0 False False TGFb m_67b279f8f2a2415978d2553cc30fca6f_0001_1_000000014_0001_18_23_H_._bcov_4helix_00225_0001_0001_0001
inf inf False False 21448.926734226934 inf 40.0 1000.0 False False TGFb m_707acc9d051fe3a4acad5ad22db0e630_0001_1_000000018_0001_24_28_H_._ems_3hM_1995_0001_0002_0001
1490.312664325392 inf False False 10903.154057012845 66026.8841589769 40.0 1000.0 False False TGFb ferr_hb1_831_000000014_0001_80_crosslinked
7620.486400075935 inf False False 6434.567158751315 23458.37528410988 40.0 1000.0 False False TGFb m_653ed0bab8e0e97d1fa0d5b8ad9d13a3_0001_1_000000001_0001_47_51_H_._bcov_4helix_04648_0001_0002_0001_83_crosslinked
inf inf False False 31305.292754613616 inf 40.0 1000.0 False False TGFb EHEE_hb1_5265_000000012_0001_131_crosslinked
inf inf False False 26171.766768677408 969374.7976472572 40.0 1000.0 False False TGFb m_ems_p1-15H-GBL-16H-GBL-16H_0039_0001_0001_0001_000000005_0001_37_46_H_._HEEHE_2142_0001_0002_0001_143_crosslinked
inf inf False False 20005.801219104025 inf 40.0 1000.0 False False TGFb EHEE_hb1_430_000000015_0001
inf inf False False 18110.99086183586 inf 40.0 1000.0 False False TGFb m_b1ed479a780de84d10722439930efa03_0001_1_000000024_0001_18_28_H_._bcov_4helix_12438_0001_0001
76.82596158568994 inf False False 13571.328776071496 inf 40.0 1000.0 False False TGFb EEHEE_37937_000000016_0001_10_crosslinked
inf inf False False 5542.411042938373 inf 40.0 1000.0 False False TGFb m_ems_p1-14H-GBL-14H-GABBL-16H_0710_0001_0001_0002_000000024_0001_44_52_H_._bcov_4helix_09633_0001_0001
inf inf False False 44347.16399455137 inf 40.0 1000.0 False False TGFb EHEE_hb1_620_000000011_0001_70_crosslinked
inf inf False False 12285.946898826998 inf 40.0 1000.0 False False TGFb m_EHEE_hb1_3145_000000022_0001_46_48_61_63_P_._ems_ferrM_1504_0002_0001_0001_75_crosslinked
2654.0987129773494 inf False False 5597.8351533677605 19611.607900307845 40.0 1000.0 False False TGFb m_b08fa24f6ed407a29824ac109b4c3131_0001_1_000000025_0001_38_43_H_._HEEHE_1394_0001_0001_67_crosslinked
inf inf False False 0.0 inf 40.0 1000.0 False False TGFb ems_ferrM_6202_000000024_0001
1930.3368897433638 inf False False 10688.31884816472 42194.80488348507 40.0 1000.0 False False TGFb 490f25ec9a91549342572ee479e6b425_0001_000000010_0001_15_crosslinked
inf inf False False 18475.021778158756 inf 40.0 1000.0 False False TGFb EHEE_hb1_2762_000000001_0001
inf inf False False 17754.13279270255 43908.083162922114 40.0 1000.0 True True TGFb m_75f7a7753e41b29d7a177d2829858f8d_0001_000000017_0001_23_31_H_._bcov_4helix_03094_0001_0001_104_crosslinked
9115.225570955388 inf False False 0.0 11689.656913992434 40.0 1000.0 False False TGFb m_3ecb33624e2e1d8f50a90791185d0653_0001_1_000000014_0001_25_30_H_._ems_3hM_910_0001_0001_0001
inf inf False False 26964.79747353511 inf 40.0 1000.0 False False TGFb EHEE_hb1_45_000000012_0001
168.61512685404014 inf False False 15292.51295702762 403841.3933285948 40.0 1000.0 False False TGFb m_2b8c0b6d382919713be1eebf2d851371_0001_1_000000022_0001_43_50_H_._HEEHE_2897_0001_0003_0001_70_crosslinked
inf inf False False 25402.058979538408 2350141.389603795 40.0 1000.0 False False TGFb m_75f7a7753e41b29d7a177d2829858f8d_0001_000000017_0001_23_31_H_._ems_3hM_149_0001_0001
inf inf False False 32576.413174674908 inf 40.0 1000.0 False False TGFb EHEE_hb1_3201_000000014_0001_70_crosslinked
1930.3368897433638 inf False False 9675.995620842656 334275.6406037161 40.0 1000.0 False False TGFb m_ems_p1-15H-GBL-16H-GBL-16H_0039_0001_0001_0001_000000005_0001_37_46_H_._bcov_4helix_02537_0001_0001_0001
inf inf False False 82184.70988261547 inf 40.0 1000.0 False False TGFb EHEE_05507_000000021_0001_20_crosslinked
inf inf False False 19611.607900307845 inf 40.0 1000.0 False False TGFb m_EHEE_hb1_612_000000005_0001_48_50_59_61_P_._HEEHE_2911_0001_0001_118_crosslinked
3835.375602969569 inf False False 6001.636963192939 68027.56477587808 40.0 1000.0 False False TGFb m_ems_p1-15H-GBL-16H-GBL-16H_0039_0001_0001_0001_000000005_0001_37_46_H_._bcov_4helix_09659_0001_0001
inf inf False False 7107.765251001011 inf 40.0 1000.0 False False TGFb EHEE_08373_000000017_0001
inf inf False False 10903.154057012845 inf 40.0 1000.0 False False TGFb EEHEE_37937_000000016_0001_13_crosslinked
2817.3792655096377 inf False False 5825.129707913452 83006.55698144154 40.0 1000.0 False False TGFb HEEHE_0130_000000026_0001_65_crosslinked
906.1679608354674 3991.1072323063054 False False 9206.37782666495 29785.91189649902 40.0 1000.0 True False TGFb m_9862393bd4eb64f05c76d22049e39513_0001_000000024_0001_60_64_H_._bcov_4helix_08805_0001_0002_0001
inf inf False False 24901.53806444311 108589.91478505317 40.0 1000.0 False False TGFb ems_ferrM_1642_0001_000000004_0001
3541.9050212603784 inf False False 7250.631332546129 48021.623907088106 40.0 1000.0 False False TGFb m_EHEE_hb1_2593_000000008_0001_48_52_55_57_P_._HEEHE_1580_0001_0001_139_crosslinked
inf inf False False 13436.959184229194 inf 40.0 1000.0 False False TGFb HEEHE_0992_000000011_0001_50_crosslinked
inf inf False False 25150.553445087513 inf 40.0 1000.0 False False TGFb EHEE_hb1_2784_000000006_0001_24_crosslinked
9391.42602098091 inf False False 5710.35163995045 12912.653665662125 40.0 1000.0 False False TGFb m_64112f081ff6e37487a4373fed56e914_0001_1_000000012_0001_22_31_H_._bcov_4helix_00643_0001_0001
inf inf False False 37820.20437310377 inf 40.0 1000.0 False False TGFb EHEE_hb1_3165_000000002_0001_37_crosslinked
inf inf False False 37445.74690406311 inf 40.0 1000.0 False False TGFb EHEE_hb1_4930_000000010_0001_84_crosslinked
56872.221994889 inf False False 0.0 6762.794751891034 40.0 1000.0 False False TGFb ems_ferrM_4546_000000010_0001
inf inf False False 32576.413174674908 inf 40.0 1000.0 False False TGFb ferr_hb1_2597_000000025_0001
1490.312664325392 inf False False 5067.64713886563 inf 40.0 1000.0 False False TGFb m_EHEE_hb1_6550_000000026_0001_44_46_61_63_P_._ems_ferrM_4963_0001_0001_0001_0001_132_crosslinked
4587.674845802269 inf False False 4279.007157805552 20611.9970018441 40.0 1000.0 False False TGFb m_ems_p1-15H-GBL-16H-GBL-16H_0039_0001_0001_0001_000000005_0001_37_46_H_._bcov_4helix_04074_0001_0002_0001
inf inf False False 16559.60020142166 566418.6443453413 40.0 1000.0 False False TGFb m_28cc9ca529f062d6e3a8a0a86282fa1e_0001_1_000000001_0001_43_48_H_._ems_3hM_2578_0001_0001
inf inf False False 17578.349299705482 inf 40.0 1000.0 False False TGFb HEEHE_1329_000000012_0001_36_crosslinked
inf inf False False 9675.995620842656 inf 40.0 1000.0 False False TGFb m_0f0386614648684de18f30ed6f65aafc_0001_000000023_0001_2_7_H_._HEEHE_1119_0001_0002_0001_4_crosslinked
3835.375602969569 inf False False 5433.203649581781 24654.988182616922 40.0 1000.0 False False TGFb m_67b279f8f2a2415978d2553cc30fca6f_0001_1_000000014_0001_18_23_H_._HEEHE_2096_0001_0002_0001_145_crosslinked
inf inf False False 17578.349299705482 810414.1147735772 40.0 1000.0 False False TGFb m_EHEE_hb1_612_000000005_0001_48_50_59_61_P_._ems_ferrM_1819_0002_0001_0001_112_crosslinked
inf inf False False 30083.77101546403 inf 40.0 1000.0 False False TGFb EHEE_hb1_4934_000000019_0001_87_crosslinked
inf inf False False 27234.445448270428 inf 40.0 1000.0 False False TGFb m_EHEE_hb1_5625_000000000_0001_5_9_59_61_P_._ems_ferrM_1379_0002_0001_0001_120_crosslinked
13844.112484470526 inf False False 5118.3236102542805 16395.64376378381 40.0 1000.0 False False TGFb m_64112f081ff6e37487a4373fed56e914_0001_1_000000012_0001_22_31_H_._HEEHE_1996_0001_0001_0001
inf inf False False 18292.1007704542 282254.82548958977 40.0 1000.0 False False TGFb m_06468c5750cb4384160932bb1d69963c_0001_000000000_0001_7_16_H_._bcov_4helix_02843_0001_0001
7037.391337624759 inf False False 6122.269866153114 14842.762413146853 40.0 1000.0 False False TGFb ems_ferrM_5297_0002_000000009_0001_87_crosslinked
inf inf False False 14406.238966231082 inf 40.0 1000.0 False False TGFb m_64112f081ff6e37487a4373fed56e914_0001_1_000000012_0001_22_31_H_._ems_3hM_2322_0001_0001
5433.203649581781 inf False False 5597.8351533677605 14406.238966231082 40.0 1000.0 False False TGFb m_2190dd9774351ad962202158f0f2aad9_0001_000000025_0001_45_51_H_._HEEHE_2606_0001_0001_0001_32_crosslinked
2654.0987129773494 inf False False 10903.154057012845 47075.408202223436 40.0 1000.0 False False TGFb m_a5567de14e69e56abfe7145b81b63e91_0001_000000006_0001_37_45_H_._HEEHE_0248_0001_0001_103_crosslinked
inf inf False False 18292.1007704542 940865.6282457815 40.0 1000.0 False False TGFb m_EHEE_hb1_4802_000000028_0001_46_48_61_63_P_._HEEHE_1669_0001_0001_103_crosslinked
inf inf False False 70789.75669631343 6484464.499823377 40.0 1000.0 False False TGFb ems_ferrM_5651_0001_000000024_0001_186_crosslinked
inf inf False False 18846.36971589974 273953.75282523234 40.0 1000.0 False False TGFb ems_ferrM_5199_0001_000000024_0001_20_crosslinked
inf inf False False 25656.079569333808 inf 40.0 1000.0 False False TGFb m_ems_3hM_2338_000000018_0001_57_61_H_._bcov_4helix_03433_0001_0002_0001_90_crosslinked
inf inf False False 28059.67637979848 inf 40.0 1000.0 False False TGFb EHEE_08242_000000006_0001_40_crosslinked
757.572104823671 inf False False 7929.90870606949 193387.84402251 40.0 1000.0 False False TGFb 170279623b3219226b9a8ffbe09ff086_0001_1_000000029_0001
inf inf False False 12532.894431493438 868873.6222952595 40.0 1000.0 False False TGFb m_67b279f8f2a2415978d2553cc30fca6f_0001_1_000000014_0001_18_23_H_._HEEHE_0863_0001_0001_129_crosslinked
inf inf False False 56309.13068800887 inf 40.0 1000.0 False False TGFb m_b53e02b194710e68f466320564696a92_0001_000000006_0001_42_48_H_._bcov_4helix_05732_0001_0001
inf inf False False 19225.181747189316 inf 40.0 1000.0 False False TGFb EHEE_hb1_1073_000000026_0001_44_crosslinked
7773.658176717458 inf False False 5942.21481504252 30995.33936100356 40.0 1000.0 False False TGFb bf0cf6bf44be8ccbcaad3e5f885f800c_0001_1_000000005_0001
inf inf False False 23692.959036950997 inf 40.0 1000.0 False False TGFb EHEE_hb1_6476_000000021_0001_77_crosslinked
906.1679608354674 inf False False 15599.89246746387 inf 40.0 1000.0 False False TGFb ferr_hb1_2781_000000023_0001_126_crosslinked
21236.561122996987 inf False False 4279.007157805552 7773.658176717458 40.0 1000.0 False False TGFb m_dd1b5486904c0467b7c0f49fde02777a_0001_000000009_0001_21_25_H_._HEEHE_2129_0001_0001_54_crosslinked
inf inf False False 34238.13764279337 inf 40.0 1000.0 False False TGFb m_ad0cd72a9da53e38f9357a14ca3bb4c7_0001_1_000000017_0001_37_41_H_._HEEHE_3317_0001_0001
inf inf False False 16395.64376378381 969374.7976472572 40.0 1000.0 False False TGFb EHEE_hb1_2145_000000008_0001_57_crosslinked
inf inf False False 13172.198004341928 203252.56763482917 40.0 1000.0 False False TGFb m_ems_p1-15H-GBL-16H-GBL-16H_0039_0001_0001_0001_000000005_0001_37_46_H_._HEEHE_0992_0001_0001_0001_178_crosslinked
28059.67637979848 inf False False 0.0 6830.422699409936 40.0 1000.0 False False TGFb m_HHH_eva_0036_000000013_0001_43_53_H_._p1-15H-GBL-16H-GABBL-16H_0184_0001_0001_0001_0001_0001_111_crosslinked
24901.53806444311 inf False False 5221.20191482039 8586.95481738584 40.0 1000.0 False False TGFb m_64112f081ff6e37487a4373fed56e914_0001_1_000000012_0001_22_31_H_._HEEHE_2911_0001_0001_137_crosslinked
121.42027125917137 inf False False 7107.765251001011 483053.86320778413 40.0 1000.0 True False TGFb m_d61877853fc72d3a9b094762e15ccc8a_0001_000000027_0001_25_32_H_._ems_ferrM_4527_0001_0001_0001
inf inf False False 11233.530528094394 inf 40.0 1000.0 False False TGFb HEEH_21268_000000005_0001_97_crosslinked
13571.328776071496 inf False False 5597.8351533677605 12532.894431493438 40.0 1000.0 False False TGFb m_196093a79268749953b7e721a953693f_0001_000000027_0001_37_41_H_._ems_3hM_73_0001_0001_76_crosslinked
3835.375602969569 inf False False 9969.187964149813 26964.79747353511 40.0 1000.0 False False TGFb m_28cc9ca529f062d6e3a8a0a86282fa1e_0001_1_000000001_0001_43_48_H_._bcov_4helix_00367_0001_0001
6183.49256481465 inf False False 6498.912830338822 22996.15261651788 40.0 1000.0 False False TGFb 68026bbfef5e7a4135407a999b37b619_0001_000000023_0001_13_crosslinked
inf inf False False 23458.37528410988 inf 40.0 1000.0 False False TGFb EHEE_hb1_1665_000000015_0001
24169.1875135937 inf False False 0.0 6434.567158751315 40.0 1000.0 False False TGFb HEEHE_1324_000000025_0001_103_crosslinked
inf inf False False 12912.653665662125 inf 40.0 1000.0 False False TGFb EHEE_hb1_2575_000000003_0001_11_crosslinked
17061.372647124943 inf False False 0.0 13571.328776071496 40.0 1000.0 False False TGFb m_b53e02b194710e68f466320564696a92_0001_000000006_0001_42_48_H_._HEEHE_3172_0001_0001_0001
inf inf False False 22543.037561531073 inf 40.0 1000.0 False False TGFb ferr_hb1_2238_000000027_0001
inf inf False False 7929.90870606949 inf 40.0 1000.0 False False TGFb m_ems_p1-15H-GBL-16H-GBL-16H_0039_0001_0001_0001_000000005_0001_37_46_H_._HHH_eva_0407_0001_0003_0001
13571.328776071496 inf False False 7929.90870606949 15913.450306059915 40.0 1000.0 False False TGFb m_ems_p1-15H-GBL-16H-GBL-16H_0039_0001_0001_0001_000000005_0001_37_46_H_._bcov_4helix_09163_0001_0002_0001_131_crosslinked
inf inf False False 18292.1007704542 inf 40.0 1000.0 False False TGFb m_416e30d36ba6434f3d09dd5d2ac6df7d_0001_1_000000006_0001_4_9_H_._HEEHE_0018_0001_0002_0001_29_crosslinked
inf inf False False 11459.324491709087 inf 40.0 1000.0 False False TGFb m_9b5def7823956c7009419e82645cf0f0_0001_000000016_0001_19_26_H_._HEEHE_2096_0001_0001_150_crosslinked
2525.2838569191813 inf False False 9870.48313282159 46609.31505170634 40.0 1000.0 False False TGFb m_b08fa24f6ed407a29824ac109b4c3131_0001_1_000000025_0001_38_43_H_._HEEHE_1973_0001_0001_70_crosslinked
inf inf False False 24169.1875135937 inf 40.0 1000.0 False False TGFb m_720936397f2d31669eff21710c18a4fc_0001_000000026_0001_43_51_H_._HEEHE_2508_0001_0001
7620.486400075935 inf False False 10795.202036646373 337618.39700975287 40.0 1000.0 False False TGFb m_EHEE_hb1_4802_000000028_0001_46_48_61_63_P_._ems_ferrM_6502_0001_0001_143_crosslinked
inf inf False False 20611.9970018441 inf 40.0 1000.0 False False TGFb HHH_eva_0033_000000021_0001
inf inf False False 18292.1007704542 625678.5667892838 40.0 1000.0 False False TGFb m_9f890c78fc77abd3a1133787d264dfe5_0001_000000017_0001_27_32_H_._bcov_4helix_01941_0001_0001
1052.0328708809147 inf False False 15599.89246746387 302615.3767101844 40.0 1000.0 False False TGFb m_707acc9d051fe3a4acad5ad22db0e630_0001_1_000000018_0001_24_28_H_._HHH_eva_0265_0001_0001_0001_47_crosslinked
inf inf False False 15913.450306059915 inf 40.0 1000.0 False False TGFb m_6a8356636df3cfe1b74c51ba2ea5305f_0001_1_000000004_0001_15_24_H_._ems_3hM_1550_0001_0001
inf inf False False 22098.85066320075 inf 40.0 1000.0 False False TGFb m_64112f081ff6e37487a4373fed56e914_0001_1_000000012_0001_22_31_H_._ems_3hM_2643_0001_0002_0001_20_crosslinked
3685.720568162689 inf False False 8334.41374645452 23458.37528410988 40.0 1000.0 False False TGFb ems_ferrM_4363_000000012_0001_106_crosslinked
inf inf False False 22996.15261651788 inf 40.0 1000.0 False False TGFb HHH_eva_0067_000000006_0001_66_crosslinked
inf inf False False 16072.584809120495 834970.47286533 40.0 1000.0 False False TGFb m_2190dd9774351ad962202158f0f2aad9_0001_000000025_0001_45_51_H_._HEEHE_1395_0001_0001_17_crosslinked
inf inf False False 44347.16399455137 inf 40.0 1000.0 False False TGFb EHEE_hb1_43_000000009_0001_58_crosslinked
inf inf False False 37074.99693471599 inf 40.0 1000.0 False False TGFb m_707acc9d051fe3a4acad5ad22db0e630_0001_1_000000018_0001_24_28_H_._HEEHE_3045_0001_0001_0001
2218.8724776213135 inf False False 7851.394758484638 36344.47302687574 40.0 1000.0 False False TGFb m_EHEE_hb1_876_000000015_0001_46_48_59_61_P_._HEEHE_2913_0001_0001_126_crosslinked
inf inf False False 27234.445448270428 inf 40.0 1000.0 False False TGFb EHEE_hb1_4646_000000002_0001
1930.3368897433638 inf False False 17231.986373596203 243120.045703234 40.0 1000.0 False False TGFb m_8789b7f3ebfcabbb5a08dc9b5cc2fdad_0001_000000016_0001_17_22_H_._HEEHE_3090_0001_0001_0001_102_crosslinked
inf inf False False 13436.959184229194 625678.5667892838 40.0 1000.0 False False TGFb m_df271cd9aed91f1c2e1a09d410d54a98_0001_1_000000008_0001_8_14_H_._bcov_4helix_07443_0001_0001_120_crosslinked
1782.6337314166854 inf False False 8170.192869772104 41363.400532776286 40.0 1000.0 False False TGFb m_ems_p1-15H-GBL-16H-GBL-16H_0039_0001_0001_0001_000000005_0001_37_46_H_._bcov_4helix_13143_0001_0001_0001_109_crosslinked
3403.701107456218 inf False False 8170.192869772104 30995.33936100356 40.0 1000.0 False False TGFb m_ab9d1ef83fde94f51e6f953ed11a6937_0001_1_000000025_0001_1_11_H_._ems_3hM_1325_0001_0001_111_crosslinked
1629.9330126676725 inf False False 9206.37782666495 55199.61835899313 40.0 1000.0 False False TGFb fae40a39931bc44c74c7420766f6aab4_0001_1_000000001_0001
26964.79747353511 inf False False 4542.252322576509 8672.824365559689 40.0 1000.0 False False TGFb 976d4de414ce707891c392daa18fbd95_0001_000000028_0001
inf inf False False 16559.60020142166 inf 40.0 1000.0 False False TGFb m_64112f081ff6e37487a4373fed56e914_0001_1_000000012_0001_22_31_H_._HEEHE_1576_0001_0001_0001
1490.312664325392 inf False False 21663.416001569218 81370.99988377764 40.0 1000.0 False False TGFb m_0f0386614648684de18f30ed6f65aafc_0001_000000023_0001_2_7_H_._bcov_4helix_01085_0001_0001
inf inf False False 27234.445448270428 inf 40.0 1000.0 False False TGFb m_ems_p1-15H-GBL-16H-GBL-16H_0039_0001_0001_0001_000000005_0001_37_46_H_._ems_3hM_2575_0001_0001_0001
inf inf False False 11689.656913992434 inf 40.0 1000.0 False False TGFb m_5dbb6a04e96a2285f7c76ae75e2a63d1_0001_000000016_0001_23_29_H_._bcov_4helix_11449_0001_0001_0001_103_crosslinked
608.6305552299041 inf False False 10903.154057012845 361972.61895585613 40.0 1000.0 False False TGFb m_2e0027a01c0097c87a7071d3c632877d_0001_1_000000012_0001_58_62_H_._ems_3hC_162_0001_0002_0001_29_crosslinked
1197.3115411445115 inf False False 9485.340281190727 566418.6443453413 40.0 1000.0 False False TGFb m_2b8c0b6d382919713be1eebf2d851371_0001_1_000000022_0001_43_50_H_._HEEHE_2682_0001_0001_57_crosslinked
160.4315076130785 inf False False 23458.37528410988 inf 40.0 1000.0 False False TGFb HEEHE_1358_000000020_0001
inf inf False False 41777.034538104 inf 40.0 1000.0 False False TGFb m_b08fa24f6ed407a29824ac109b4c3131_0001_1_000000025_0001_38_43_H_._HEEHE_2141_0001_0001_79_crosslinked
21.92880209729799 inf True False 17754.13279270255 344404.52678964933 40.0 1000.0 False False TGFb m_64112f081ff6e37487a4373fed56e914_0001_1_000000012_0001_22_31_H_._bcov_4helix_10733_0001_0001_0001
6061.653332824872 inf False False 4408.665353694219 20611.9970018441 40.0 1000.0 False False TGFb m_HEEH_05151_000000003_0001_53_61_H_._HEEHE_2024_0001_0001_68_crosslinked
1930.3368897433638 inf False False 11233.530528094394 1692344.040224299 40.0 1000.0 False False TGFb HEEH_02331_000000014_0001_131_crosslinked
inf inf False False 33231.19907948586 inf 40.0 1000.0 False False TGFb EHEE_hb1_1671_000000009_0001
inf inf False False 19417.43356466122 255521.61141487022 40.0 1000.0 False False TGFb m_64112f081ff6e37487a4373fed56e914_0001_1_000000012_0001_22_31_H_._HEEHE_1342_0001_0001_72_crosslinked
315.6044236980408 inf False False 19417.43356466122 inf 40.0 1000.0 False False TGFb m_b08fa24f6ed407a29824ac109b4c3131_0001_1_000000025_0001_38_43_H_._HEEHE_2508_0001_0001_136_crosslinked
inf inf False False 19417.43356466122 178590.42938681395 40.0 1000.0 False False TGFb m_707acc9d051fe3a4acad5ad22db0e630_0001_1_000000018_0001_24_28_H_._bcov_4helix_11945_0001_0001_0001
inf inf False False 25402.058979538408 inf 40.0 1000.0 False False TGFb ems_f4m_123_000000021_0001_22_crosslinked
48.60990930392187 inf False False 29199.011760120608 inf 40.0 1000.0 False False TGFb ems_ferrC_666_000000029_0001
inf inf False False 27234.445448270428 inf 40.0 1000.0 False False TGFb ems_ferrM_6361_0001_000000028_0001_67_crosslinked
5169.506846356828 inf False False 0.0 85521.73866453621 40.0 1000.0 False False TGFb m_ems_p1-15H-GBL-16H-GBL-16H_0039_0001_0001_0001_000000005_0001_37_46_H_._ems_3hM_3097_0001_0001_0001_168_crosslinked
inf inf False False 11689.656913992434 931550.1269760208 40.0 1000.0 False False TGFb ems_ferrM_3648_000000026_0001
1335.8025875519997 inf False False 9391.42602098091 106450.26446922186 40.0 1000.0 False False TGFb ems_3hM_2013_000000017_0001
inf inf False False 25656.079569333808 inf 40.0 1000.0 False False TGFb m_8f40011cb373b45cf740c64f8266564f_0001_000000004_0001_46_50_H_._bcov_4helix_06088_0001_0001
inf inf False False 17231.986373596203 inf 40.0 1000.0 False False TGFb EHEE_hb1_507_000000002_0001_23_crosslinked
inf inf False False 24410.879388729656 inf 40.0 1000.0 False False TGFb EHEE_hb1_1760_000000006_0001_19_crosslinked
18292.1007704542 inf False False 9580.193684002641 21448.926734226934 40.0 1000.0 False False TGFb m_67b279f8f2a2415978d2553cc30fca6f_0001_1_000000014_0001_18_23_H_._bcov_4helix_04865_0001_0001_0001
inf inf False False 28340.27314359648 inf 40.0 1000.0 False False TGFb HEEHE_2910_000000019_0001_79_crosslinked
315.6044236980408 inf False False 14122.379145408378 inf 40.0 1000.0 False False TGFb m_707acc9d051fe3a4acad5ad22db0e630_0001_1_000000018_0001_24_28_H_._ems_3hM_568_0001_0002_0001_85_crosslinked
inf inf False False 11924.619017963678 inf 40.0 1000.0 False False TGFb m_9b5def7823956c7009419e82645cf0f0_0001_000000016_0001_19_26_H_._bcov_4helix_04078_0001_0001
26964.79747353511 inf False False 0.0 6498.912830338822 40.0 1000.0 False False TGFb m_707acc9d051fe3a4acad5ad22db0e630_0001_1_000000018_0001_24_28_H_._bcov_4helix_06679_0001_0001
4112.041772552412 inf False False 5942.21481504252 28340.27314359648 40.0 1000.0 False False TGFb m_7bd45f8982b286e345d2e979515e9068_0001_000000013_0001_3_10_H_._bcov_4helix_09143_0001_0001_145_crosslinked
608.6305552299041 inf False False 8417.757883919056 101283.77407912845 40.0 1000.0 False False TGFb m_HHH_eva_0718_000000007_0001_5_15_H_._ems_3hM_285_0001_0002_0001_50_crosslinked
22543.037561531073 inf False False 4633.551594260295 7773.658176717458 40.0 1000.0 False False TGFb m_707acc9d051fe3a4acad5ad22db0e630_0001_1_000000018_0001_24_28_H_._bcov_4helix_11691_0001_0001_64_crosslinked
inf inf False False 40548.37813231666 inf 40.0 1000.0 False False TGFb m_2e4842371617fe1fc63c1fc45f4a0bec_0001_000000009_0001_61_65_H_._bcov_4helix_08851_0001_0001
12164.303860224763 inf False False 5169.506846356828 13041.78020231873 40.0 1000.0 False False TGFb m_ems_ferrM_3802_000000023_0001_5_7_54_58_P_._ems_ferrM_4144_0001_0001_0001_0001_161_crosslinked
1782.6337314166854 inf False False 9675.995620842656 43042.9204616431 40.0 1000.0 False False TGFb m_9862393bd4eb64f05c76d22049e39513_0001_000000024_0001_60_64_H_._ems_3hC_1630_0001_0005_0001_70_crosslinked
inf inf False False 15913.450306059915 inf 40.0 1000.0 False False TGFb m_6cec01a4c26685625e84f9416b5e6419_0001_000000010_0001_24_29_H_._bcov_4helix_13086_0001_0001_0001_38_crosslinked
2961.0939229939854 inf False False 8759.552609215292 1906975.6241194038 40.0 1000.0 False False TGFb m_6cec01a4c26685625e84f9416b5e6419_0001_000000010_0001_24_29_H_._bcov_4helix_02413_0001_0001_76_crosslinked
inf inf False False 22319.839169832772 inf 40.0 1000.0 False False TGFb m_ed423bd9540d0da8912f130d59bbdbee_0001_1_000000006_0001_40_45_H_._bcov_4helix_05548_0001_0002_0001_67_crosslinked
1490.312664325392 inf False False 17231.986373596203 65373.15263265036 40.0 1000.0 False False TGFb m_ems_ferrC_671_000000006_0001_2_4_60_62_P_._HEEHE_0406_0001_0001_0001_70_crosslinked
inf inf False False 98305.03326613137 inf 40.0 1000.0 False False TGFb ems_ferrM_6289_000000029_0001_115_crosslinked
inf inf False False 22996.15261651788 inf 40.0 1000.0 False False TGFb m_EHEE_hb1_2587_000000000_0001_46_48_59_61_P_._proteinG_3559_0001_0001_133_crosslinked
inf inf False False 23458.37528410988 inf 40.0 1000.0 False False TGFb EHEE_hb1_3135_000000022_0001_17_crosslinked
4365.015201677442 inf False False 7773.658176717458 26964.79747353511 40.0 1000.0 False False TGFb ems_p1-15H-GBL-16H-GBL-15H_0529_0001_0001_0001_000000015_0001
18292.1007704542 inf False False 0.0 8417.757883919056 40.0 1000.0 False False TGFb ff27e7e7d1c3d226c8888bf8288f4875_0001_000000004_0001
inf inf False False 52520.54283756952 inf 40.0 1000.0 False False TGFb m_a5f4663b0d1365df39cc17eed1faab14_0001_000000026_0001_19_26_H_._HEEHE_3133_0001_0001_133_crosslinked
inf inf False False 26697.81928072781 inf 40.0 1000.0 False False TGFb ems_ferrM_1045_000000010_0001_98_crosslinked
2069.5824209701527 inf False False 10271.264328651518 39749.41489296802 40.0 1000.0 False False TGFb m_fb6b1656ff70679d0fe15015c9442bc2_0001_1_000000007_0001_26_31_H_._HEEHE_0502_0001_0001
inf inf False False 13172.198004341928 1049693.999899196 40.0 1000.0 False False TGFb ems_ferrC_705_000000018_0001
inf inf False False 29491.00187772178 inf 40.0 1000.0 False False TGFb e97b41f4e209c0640d4e43cb61b66542_0001_000000002_0001
inf inf False False 18110.99086183586 740993.8992636168 40.0 1000.0 False False TGFb m_a5567de14e69e56abfe7145b81b63e91_0001_000000006_0001_37_45_H_._bcov_4helix_11820_0001_0001_168_crosslinked
inf inf False False 15141.101937651125 inf 40.0 1000.0 False False TGFb EHEE_hb1_430_000000015_0001_56_crosslinked
4112.041772552412 inf False False 0.0 29491.00187772178 40.0 1000.0 False False TGFb m_ems_p1-15H-GBL-16H-GBL-16H_0039_0001_0001_0001_000000005_0001_37_46_H_._bcov_4helix_03495_0001_0001
inf inf False False 15141.101937651125 inf 40.0 1000.0 False False TGFb EHEE_hb1_4981_000000016_0001
16233.310657211712 inf False False 0.0 6898.726926404041 40.0 1000.0 False False TGFb m_f7fec2e2f3c28a6f7e150bd65a1a380c_0001_1_000000021_0001_55_61_H_._ems_3hM_3139_0001_0001_0001
460.6332522341181 inf False False 13172.198004341928 inf 40.0 1000.0 False False TGFb ferr_hb1_2977_000000021_0001_62_crosslinked
inf inf False False 8672.824365559689 inf 40.0 1000.0 False False TGFb ems_3hC_458_000000008_0001_47_crosslinked
1782.6337314166854 inf False False 6898.726926404041 58595.50719355604 40.0 1000.0 False False TGFb m_ems_p1-14H-GBL-14H-GABBL-16H_0710_0001_0001_0002_000000024_0001_44_52_H_._bcov_4helix_02591_0001_0002_0001_74_crosslinked
728.0119022640235 796.2158958450888 False False 0.0 6629.540978228629 40.0 1000.0 True False TGFb HEEHE_0306_000000001_0001_29_crosslinked
2069.5824209701527 inf False False 7773.658176717458 50471.20934847202 40.0 1000.0 False False TGFb m_c11f3ecdd7c38b8afb0f98eab5ef755a_0001_000000010_0001_3_8_H_._HHH_eva_0026_0001_0001_0001
8417.757883919056 inf False False 0.0 12285.946898826998 40.0 1000.0 False False TGFb m_c11f3ecdd7c38b8afb0f98eab5ef755a_0001_000000010_0001_3_8_H_._HHH_eva_0026_0001_0001_0001_73_crosslinked
inf inf False False 34926.3242094135 inf 40.0 1000.0 False False TGFb ems_ferrM_1993_0002_000000007_0001_110_crosslinked
inf inf False False 48021.623907088106 inf 40.0 1000.0 False False TGFb m_653ed0bab8e0e97d1fa0d5b8ad9d13a3_0001_1_000000001_0001_47_51_H_._bcov_4helix_14180_0001_0001_0001_57_crosslinked
inf inf False False 21880.050161584924 180376.3336806822 40.0 1000.0 False False TGFb ferr_hb1_322_000000029_0001_81_crosslinked
inf inf False False 0.0 inf 40.0 1000.0 False False TGFb HEEHE_0467_000000014_0001
inf inf False False 12912.653665662125 inf 40.0 1000.0 False False TGFb m_EHEE_hb1_3595_000000028_0001_44_46_61_63_P_._HEEHE_1799_0001_0001_85_crosslinked
inf inf False False 14991.190037278331 inf 40.0 1000.0 False False TGFb m_4a183338b638f64a5d233b8bdb12e52a_0001_000000011_0001_8_13_H_._bcov_4helix_04203_0001_0001_0001_70_crosslinked
inf inf False False 24901.53806444311 inf 40.0 1000.0 False False TGFb proteinG_3563_000000006_0001
2817.3792655096377 inf False False 6762.794751891034 35628.343326022696 40.0 1000.0 False False TGFb ems_ferrM_985_0002_000000021_0001
inf inf False False 39355.856329671355 inf 40.0 1000.0 False False TGFb EHEE_05507_000000025_0001_30_crosslinked
10903.154057012845 inf False False 7250.631332546129 22098.85066320075 40.0 1000.0 False False TGFb m_64112f081ff6e37487a4373fed56e914_0001_1_000000012_0001_22_31_H_._bcov_4helix_13255_0001_0001_0001
inf inf False False 9580.193684002641 inf 40.0 1000.0 False False TGFb proteinG_4579_000000025_0001
inf inf False False 20611.9970018441 inf 40.0 1000.0 False False TGFb ems_ferrM_3765_000000008_0001_149_crosslinked
315.6044236980408 inf False False 6830.422699409936 inf 40.0 1000.0 False False TGFb m_a5567de14e69e56abfe7145b81b63e91_0001_000000006_0001_37_45_H_._HEEHE_1346_0001_0001_109_crosslinked
inf inf False False 23692.959036950997 inf 40.0 1000.0 False False TGFb EHEE_hb1_28_000000018_0001_28_crosslinked
inf inf False False 19034.833413058746 1761059.9945570056 40.0 1000.0 False False TGFb m_b53e02b194710e68f466320564696a92_0001_000000006_0001_42_48_H_._bcov_4helix_04610_0001_0001
inf inf False False 9391.42602098091 inf 40.0 1000.0 False False TGFb m_ad0cd72a9da53e38f9357a14ca3bb4c7_0001_1_000000017_0001_37_41_H_._HHH_eva_0206_0001_0001
inf inf False False 16395.64376378381 748403.8382562521 40.0 1000.0 False False TGFb ems_ferrM_6704_0001_000000002_0001_26_crosslinked
4726.685981304925 inf False False 8251.894798469817 30384.608725618637 40.0 1000.0 False False TGFb m_2b8c0b6d382919713be1eebf2d851371_0001_1_000000022_0001_43_50_H_._HEEHE_1692_0001_0001
315.6044236980408 inf False False 22098.85066320075 263264.1717623523 40.0 1000.0 False False TGFb m_b08fa24f6ed407a29824ac109b4c3131_0001_1_000000025_0001_38_43_H_._HEEHE_1072_0001_0002_0001_61_crosslinked
inf inf False False 27781.8578017807 inf 40.0 1000.0 False False TGFb m_67b279f8f2a2415978d2553cc30fca6f_0001_1_000000014_0001_18_23_H_._bcov_4helix_03777_0001_0001_131_crosslinked
1930.3368897433638 5710.35163995045 False False 7250.631332546129 14406.238966231082 40.0 1000.0 False False TGFb m_67b279f8f2a2415978d2553cc30fca6f_0001_1_000000014_0001_18_23_H_._HEEHE_0873_0001_0004_0001_139_crosslinked
160.4315076130785 inf False False 24410.879388729656 1926045.3803605991 40.0 1000.0 False False TGFb ems_ferrM_1830_0001_000000024_0001_119_crosslinked
11806.553483132368 inf False False 4869.909293224447 18292.1007704542 40.0 1000.0 False False TGFb m_67b279f8f2a2415978d2553cc30fca6f_0001_1_000000014_0001_18_23_H_._bcov_4helix_10674_0001_0004_0001
58015.35365698624 inf False False 5542.411042938373 8586.95481738584 40.0 1000.0 False False TGFb m_ems_p1-15H-GBL-16H-GBL-16H_0039_0001_0001_0001_000000005_0001_37_46_H_._bcov_4helix_09163_0001_0002_0001
315.6044236980408 inf False False 20407.917823608008 inf 40.0 1000.0 False False TGFb m_67b279f8f2a2415978d2553cc30fca6f_0001_1_000000014_0001_18_23_H_._HEEHE_0460_0001_0001_133_crosslinked
inf inf False False 25402.058979538408 inf 40.0 1000.0 False False TGFb m_ems_p1-15H-GBL-16H-GBL-16H_0039_0001_0001_0001_000000005_0001_37_46_H_._HEEHE_2048_0001_0001_0001_166_crosslinked
4869.909293224447 inf False False 4726.685981304925 14842.762413146853 40.0 1000.0 False False TGFb 9066116b05dfa64c652cbe5318fc265e_0001_1_000000021_0001_20_crosslinked
21.92880209729799 inf True False 11689.656913992434 492763.2458582604 40.0 1000.0 False False TGFb m_ems_p1-14H-GBL-14H-GABBL-16H_0710_0001_0001_0002_000000024_0001_44_52_H_._bcov_4helix_08527_0001_0002_0001_81_crosslinked
32576.413174674908 inf False False 0.0 11689.656913992434 40.0 1000.0 False False TGFb m_b08fa24f6ed407a29824ac109b4c3131_0001_1_000000025_0001_38_43_H_._ems_3hM_3398_0001_0001
inf inf False False 43908.083162922114 inf 40.0 1000.0 False False TGFb 247dac63e089d0360fbd2958dd0f7702_0001_000000011_0001_7_crosslinked
2218.8724776213135 inf False False 9580.193684002641 698049.7721537254 40.0 1000.0 False False TGFb m_b53e02b194710e68f466320564696a92_0001_000000006_0001_42_48_H_._bcov_4helix_00896_0001_0001_0001_123_crosslinked
21.92880209729799 inf True False 24901.53806444311 160074.8375810904 40.0 1000.0 False False TGFb ems_ferrM_4343_000000019_0001_100_crosslinked
8251.894798469817 inf False False 4679.887110202902 11122.307453558798 40.0 1000.0 False False TGFb m_269e88d0e096774383d0e2f8541e919c_0001_1_000000022_0001_23_27_H_._bcov_4helix_12391_0001_0001_185_crosslinked
inf inf False False 18846.36971589974 229030.08064951646 40.0 1000.0 False False TGFb m_0a74e1c7d745767cf5c5562c5d3e9afa_0001_1_000000015_0001_21_31_H_._bcov_4helix_03581_0001_0001_0001
inf inf False False 25402.058979538408 inf 40.0 1000.0 False False TGFb m_EHEE_hb1_4491_000000002_0001_48_52_55_57_P_._HEEHE_3048_0001_0001
2378.9316250750794 inf False False 6762.794751891034 296652.65827878047 40.0 1000.0 False False TGFb m_b08fa24f6ed407a29824ac109b4c3131_0001_1_000000025_0001_38_43_H_._HEEHE_2403_0001_0001_132_crosslinked
inf inf False False 0.0 inf 40.0 1000.0 False False TGFb m_c1e71d7a3d0ab330c467f57ef1deb931_0001_000000019_0001_41_46_H_._HEEHE_2004_0001_0001
inf inf False False 16725.196203435888 487884.4018398623 40.0 1000.0 False False TGFb m_f7fec2e2f3c28a6f7e150bd65a1a380c_0001_1_000000021_0001_55_61_H_._bcov_4helix_07068_0001_0002_0001
inf inf False False 37445.74690406311 inf 40.0 1000.0 False False TGFb m_67b279f8f2a2415978d2553cc30fca6f_0001_1_000000014_0001_18_23_H_._HEEHE_1017_0001_0001_0001
inf inf False False 49476.72713309679 inf 40.0 1000.0 False False TGFb m_707acc9d051fe3a4acad5ad22db0e630_0001_1_000000018_0001_24_28_H_._HEEHE_2803_0001_0001_79_crosslinked
inf inf False False 16233.310657211712 inf 40.0 1000.0 False False TGFb EHEE_hb1_301_000000027_0001_74_crosslinked
inf inf False False 30083.77101546403 inf 40.0 1000.0 False False TGFb m_EHEE_hb1_6090_000000023_0001_44_46_59_61_P_._ems_ferrM_5735_0001_0001
608.6305552299041 inf False False 15445.438086597907 inf 40.0 1000.0 False False TGFb m_EHEE_hb1_612_000000005_0001_48_50_59_61_P_._HEEHE_0263_0001_0001_106_crosslinked
24410.879388729656 inf False False 5542.411042938373 19034.833413058746 40.0 1000.0 False False TGFb m_EHEE_hb1_4802_000000028_0001_46_48_61_63_P_._ems_ferrM_3278_0001_0002_0001_117_crosslinked
4869.909293224447 inf False False 8417.757883919056 28059.67637979848 40.0 1000.0 False False TGFb m_75f7a7753e41b29d7a177d2829858f8d_0001_000000017_0001_23_31_H_._bcov_4helix_06992_0001_0001_0001
inf inf False False 8251.894798469817 inf 40.0 1000.0 False False TGFb EHEE_hb1_2586_000000004_0001
4726.685981304925 inf False False 18475.021778158756 763446.7554052038 40.0 1000.0 False False TGFb ems_ferrM_3798_000000024_0001_80_crosslinked
3238.504814613678 inf False False 5433.203649581781 78977.89081421605 40.0 1000.0 False False TGFb m_67b279f8f2a2415978d2553cc30fca6f_0001_1_000000014_0001_18_23_H_._bcov_4helix_07941_0001_0001_0001
inf inf False False 64725.89369569349 inf 40.0 1000.0 False False TGFb EEHEE_36724_000000026_0001_17_crosslinked
inf inf False False 17231.986373596203 1359622.782152829 40.0 1000.0 False False TGFb m_9b5def7823956c7009419e82645cf0f0_0001_000000016_0001_19_26_H_._bcov_4helix_05223_0001_0002_0001
inf inf False False 24410.879388729656 inf 40.0 1000.0 False False TGFb EHEE_hb1_3447_000000012_0001_57_crosslinked
inf inf False False 32902.17730642162 inf 40.0 1000.0 False False TGFb ferr_hb1_2681_000000024_0001
inf inf False False 52520.54283756952 inf 40.0 1000.0 False False TGFb EHEE_hb1_465_000000007_0001
659.0596779808433 inf False False 8170.192869772104 28909.912633782762 40.0 1000.0 False False TGFb m_9862393bd4eb64f05c76d22049e39513_0001_000000024_0001_60_64_H_._bcov_4helix_14491_0001_0002_0001_75_crosslinked
inf inf False False 11689.656913992434 inf 40.0 1000.0 False False TGFb m_ems_p1-15H-GBL-16H-GBL-16H_0039_0001_0001_0001_000000005_0001_37_46_H_._HEEHE_0887_0001_0001_0001_169_crosslinked
1490.312664325392 inf False False 6434.567158751315 589417.5126445265 40.0 1000.0 False False TGFb m_416e30d36ba6434f3d09dd5d2ac6df7d_0001_1_000000006_0001_4_9_H_._HEEHE_3373_0001_0001_0001_148_crosslinked
inf inf False False 5653.813504901432 inf 40.0 1000.0 False False TGFb HEEH_16761_000000023_0001
39355.856329671355 inf False False 4365.015201677442 8847.148135307452 40.0 1000.0 False False TGFb m_1bbbae977c228036daabc94dd0c6fb0b_0001_000000024_0001_17_22_H_._bcov_4helix_14618_0001_0002_0001
2525.2838569191813 inf False False 8586.95481738584 inf 40.0 1000.0 False False TGFb m_EHEE_hb1_612_000000005_0001_48_50_59_61_P_._ems_ferrM_1201_0001_0001_0001_97_crosslinked
inf inf False False 46147.836684857815 inf 40.0 1000.0 False False TGFb ems_ferrM_6118_000000007_0001_67_crosslinked
1629.9330126676725 inf False False 15292.51295702762 90783.0489068379 40.0 1000.0 False False TGFb m_EHEE_hb1_612_000000005_0001_48_50_59_61_P_._ems_ferrM_5735_0001_0001_0002_0001_66_crosslinked
inf inf False False 24169.1875135937 inf 40.0 1000.0 False False TGFb EHEE_hb1_3157_000000027_0001_21_crosslinked
315.6044236980408 inf False False 10271.264328651518 136515.22503337648 40.0 1000.0 False False TGFb m_2b8c0b6d382919713be1eebf2d851371_0001_1_000000022_0001_43_50_H_._HEEHE_0152_0001_0001_123_crosslinked
5017.472414718442 inf False False 4633.551594260295 14550.301355893402 40.0 1000.0 False False TGFb m_64112f081ff6e37487a4373fed56e914_0001_1_000000012_0001_22_31_H_._bcov_4helix_00927_0001_0001_106_crosslinked
inf inf False False 15141.101937651125 inf 40.0 1000.0 False False TGFb EHEE_hb1_4146_000000016_0001
24901.53806444311 inf False False 4452.752007231157 8935.619616660517 40.0 1000.0 False False TGFb m_d78dac2ed02989a4a5234b1b27f07535_0001_000000003_0001_40_48_H_._HHH_eva_0299_0001_0003_0001_93_crosslinked
inf inf False False 25402.058979538408 inf 40.0 1000.0 False False TGFb m_ab771d6dfe3f9c5de6938f7153b5fe8a_0001_1_000000022_0001_1_6_H_._ems_3hM_342_0001_0002_0001_122_crosslinked
1335.8025875519997 inf False False 6695.83638801092 56872.221994889 40.0 1000.0 False False TGFb m_64112f081ff6e37487a4373fed56e914_0001_1_000000012_0001_22_31_H_._bcov_4helix_07936_0001_0001_133_crosslinked
inf inf False False 23458.37528410988 inf 40.0 1000.0 False False TGFb EHEE_hb1_4859_000000021_0001_72_crosslinked
inf inf False False 13571.328776071496 inf 40.0 1000.0 False False TGFb m_67b279f8f2a2415978d2553cc30fca6f_0001_1_000000014_0001_18_23_H_._HEEHE_2389_0001_0001_83_crosslinked
inf inf False False 26964.79747353511 1103238.943423723 40.0 1000.0 False False TGFb m_e97b41f4e209c0640d4e43cb61b66542_0001_000000021_0001_17_21_H_._HEEHE_1183_0001_0002_0001_143_crosslinked
9298.441604931604 inf False False 5542.411042938373 12285.946898826998 40.0 1000.0 False False TGFb m_ems_p1-15H-GBL-16H-GBL-16H_0039_0001_0001_0001_000000005_0001_37_46_H_._bcov_4helix_07741_0001_0002_0001_129_crosslinked
inf inf False False 26433.484436364153 inf 40.0 1000.0 False False TGFb m_2b8c0b6d382919713be1eebf2d851371_0001_1_000000022_0001_43_50_H_._HEEHE_0610_0001_0001_145_crosslinked
4726.685981304925 inf False False 0.0 17404.306237332148 40.0 1000.0 False False TGFb m_a5567de14e69e56abfe7145b81b63e91_0001_000000006_0001_37_45_H_._bcov_4helix_13708_0001_0001
608.6305552299041 inf False False 16072.584809120495 171621.8923534747 40.0 1000.0 False False TGFb m_707acc9d051fe3a4acad5ad22db0e630_0001_1_000000018_0001_24_28_H_._bcov_4helix_07036_0001_0001_0001_79_crosslinked
11122.307453558798 inf False False 5942.21481504252 20005.801219104025 40.0 1000.0 False False TGFb m_416e30d36ba6434f3d09dd5d2ac6df7d_0001_1_000000006_0001_4_9_H_._bcov_4helix_01930_0001_0001_0001
inf inf False False 55751.614542583004 inf 40.0 1000.0 False False TGFb EHEE_hb1_654_000000028_0001
7620.486400075935 inf False False 7851.394758484638 17231.986373596203 40.0 1000.0 False False TGFb m_ems_p1-15H-GBL-16H-GBL-16H_0039_0001_0001_0001_000000005_0001_37_46_H_._bcov_4helix_13690_0001_0001_0001_126_crosslinked
inf inf False False 18846.36971589974 inf 40.0 1000.0 False False TGFb HEEHE_1132_000000006_0001
inf inf False False 14695.804369452346 384241.228987459 40.0 1000.0 False False TGFb m_3ecb33624e2e1d8f50a90791185d0653_0001_1_000000014_0001_25_30_H_._bcov_4helix_02589_0001_0001_0001_21_crosslinked
7178.842903511014 inf False False 6183.49256481465 14406.238966231082 40.0 1000.0 False False TGFb m_3h_hb1_2497_000000016_0001_4_14_H_._ems_3hM_1272_0001_0002_0001
5169.506846356828 inf False False 6122.269866153114 16395.64376378381 40.0 1000.0 False False TGFb m_ferr_hb1_2616_000000012_0001_4_6_58_60_P_._HEEHE_3357_0001_0001
inf inf False False 31618.345682159776 inf 40.0 1000.0 False False TGFb ems_ferrM_2673_000000019_0001
inf inf False False 10169.568642229218 inf 40.0 1000.0 False False TGFb m_a5567de14e69e56abfe7145b81b63e91_0001_000000006_0001_37_45_H_._ems_3hC_979_0001_0001_0002_0001
inf inf False False 27506.789902753153 inf 40.0 1000.0 False False TGFb m_ems_p1-15H-GBL-16H-GBL-16H_0039_0001_0001_0001_000000005_0001_37_46_H_._HEEHE_3148_0001_0001
18659.771995940355 inf False False 6498.912830338822 13982.553609315217 40.0 1000.0 False False TGFb m_b53e02b194710e68f466320564696a92_0001_000000006_0001_42_48_H_._bcov_4helix_10841_0001_0001
inf inf False False 14695.804369452346 inf 40.0 1000.0 False False TGFb EHEE_hb1_3664_000000002_0001_48_crosslinked
168.61512685404014 inf False False 12043.865208143323 104352.77371750015 40.0 1000.0 False False TGFb m_ems_p1-15H-GBL-16H-GBL-16H_0039_0001_0001_0001_000000005_0001_37_46_H_._ems_ferrM_967_0001_0002_0001_205_crosslinked
2961.0939229939854 inf False False 0.0 577803.6590966823 40.0 1000.0 False False TGFb m_EHEE_hb1_612_000000005_0001_48_50_59_61_P_._ems_ferrM_6363_0001_0001_155_crosslinked
inf inf False False 22098.85066320075 inf 40.0 1000.0 False False TGFb ems_ferrM_964_000000018_0001_134_crosslinked
3403.701107456218 inf False False 5433.203649581781 143478.87350174176 40.0 1000.0 False False TGFb m_ee800918ebdc478a3805e283f0d4e486_0001_1_000000003_0001_25_32_H_._bcov_4helix_13604_0001_0001_0001
2218.8724776213135 inf False False 12043.865208143323 107514.76711391415 40.0 1000.0 False False TGFb m_67b279f8f2a2415978d2553cc30fca6f_0001_1_000000014_0001_18_23_H_._HEEHE_2168_0001_0001
9870.48313282159 inf False False 0.0 13571.328776071496 40.0 1000.0 False False TGFb m_EHEE_hb1_4802_000000028_0001_46_48_61_63_P_._HEEHE_1262_0001_0001_147_crosslinked
7620.486400075935 inf False False 0.0 459609.17610809073 40.0 1000.0 False False TGFb m_4906ca661f71938c5c85d9bc2b5da023_0001_1_000000022_0001_40_46_H_._ems_3hC_921_0001_0001_71_crosslinked
315.6044236980408 inf False False 12658.223375808358 334275.6406037161 40.0 1000.0 False False TGFb m_64112f081ff6e37487a4373fed56e914_0001_1_000000012_0001_22_31_H_._bcov_4helix_09366_0001_0001
2218.8724776213135 inf False False 8170.192869772104 64725.89369569349 40.0 1000.0 False False TGFb m_HHH_eva_0036_000000013_0001_43_53_H_._bcov_4helix_04948_0001_0001_107_crosslinked
inf inf False False 16072.584809120495 inf 40.0 1000.0 False False TGFb 07fe973f175149ce234287e02a5b09cd_0001_000000012_0001
2961.0939229939854 inf False False 5379.409554041364 544317.1839644753 40.0 1000.0 False False TGFb 6baa72d177a82ef81e7b43eaf45caaca_0001_1_000000018_0001_9_crosslinked
inf inf False False 70088.86801615199 inf 40.0 1000.0 False False TGFb EHEE_hb1_4934_000000012_0001_71_crosslinked
inf inf False False 29199.011760120608 inf 40.0 1000.0 False False TGFb EHEE_hb1_1760_000000006_0001_18_crosslinked
12532.894431493438 inf False False 0.0 3991.1072323063054 40.0 1000.0 False False TGFb m_7d262f751bfb6cdbae33a871d4935eea_0001_000000004_0001_24_29_H_._HEEHE_2296_0001_0001_0001
2378.9316250750794 inf False False 0.0 inf 40.0 1000.0 False False TGFb m_1c03c6891e5d0b9ff96f26a05042100d_0001_000000018_0001_43_49_H_._bcov_4helix_08330_0001_0001_102_crosslinked
inf inf False False 15292.51295702762 inf 40.0 1000.0 False False TGFb EEHEE_00510_000000001_0001_15_crosslinked
inf inf False False 9675.995620842656 inf 40.0 1000.0 False False TGFb EHEE_hb1_1396_000000023_0001_45_crosslinked
8417.757883919056 inf False False 4236.640750302524 12912.653665662125 40.0 1000.0 False False TGFb m_b08fa24f6ed407a29824ac109b4c3131_0001_1_000000025_0001_38_43_H_._ems_ferrM_1517_0001_0001_0001_169_crosslinked
10169.568642229218 inf False False 9772.75557705109 19417.43356466122 40.0 1000.0 False False TGFb m_2e0027a01c0097c87a7071d3c632877d_0001_1_000000012_0001_58_62_H_._bcov_4helix_12759_0001_0001
inf inf False False 31934.529138981336 inf 40.0 1000.0 False False TGFb ems_ferrM_3765_000000008_0001_153_crosslinked
inf inf False False 35984.626759282946 inf 40.0 1000.0 False False TGFb HEEHE_2606_000000007_0001_34_crosslinked
1052.0328708809147 inf False False 13707.042063832196 243120.045703234 40.0 1000.0 False False TGFb m_EHEE_hb1_612_000000005_0001_48_50_59_61_P_._bGM_547_0001_0001_80_crosslinked
5017.472414718442 inf False False 7620.486400075935 19225.181747189316 40.0 1000.0 False False TGFb m_EHEE_hb1_4802_000000028_0001_46_48_61_63_P_._HEEHE_3305_0001_0001_113_crosslinked
1930.3368897433638 inf False False 8334.41374645452 455058.5902060301 40.0 1000.0 False False TGFb m_HHH_eva_0718_000000007_0001_5_15_H_._bcov_4helix_12079_0001_0001_0001
inf inf False False 7470.332712553611 inf 40.0 1000.0 False False TGFb m_707acc9d051fe3a4acad5ad22db0e630_0001_1_000000018_0001_24_28_H_._bcov_4helix_04251_0001_0001_0001_87_crosslinked
inf inf False False 10169.568642229218 inf 40.0 1000.0 False False TGFb m_ems_p1-14H-GBL-14H-GABBL-16H_0710_0001_0001_0002_000000024_0001_44_52_H_._bcov_4helix_11578_0001_0001_115_crosslinked
8672.824365559689 inf False False 0.0 20407.917823608008 40.0 1000.0 False False TGFb 5432d7cefdc4905936abd103e32646f0_0001_000000020_0001
4408.665353694219 inf False False 7696.6912640767005 22543.037561531073 40.0 1000.0 False False TGFb m_HHH_eva_0718_000000007_0001_5_15_H_._HEEHE_3203_0001_0001_132_crosslinked
4279.007157805552 inf False False 7250.631332546129 25656.079569333808 40.0 1000.0 False False TGFb m_ems_p1-15H-GBL-16H-GBL-16H_0039_0001_0001_0001_000000005_0001_37_46_H_._ems_ferrM_3425_0001_0001_116_crosslinked
1490.312664325392 inf False False 6629.540978228629 372940.7512828376 40.0 1000.0 False False TGFb m_ems_p1-14H-GBL-14H-GABBL-16H_0710_0001_0001_0002_000000024_0001_44_52_H_._ems_3hM_2209_0001_0001
inf inf False False 41777.034538104 inf 40.0 1000.0 False False TGFb HEEHE_2570_000000002_0001
7178.842903511014 inf False False 7696.6912640767005 17931.674120629552 40.0 1000.0 False False TGFb m_298b97db3c978c8b55ea28318460ed1b_0001_1_000000008_0001_38_44_H_._p1-14H-GBL-16H-GABBL-15H_0252_0001_0001_0002_0001_0001_0001_27_crosslinked
inf inf False False 21448.926734226934 inf 40.0 1000.0 False False TGFb m_653ed0bab8e0e97d1fa0d5b8ad9d13a3_0001_1_000000001_0001_47_51_H_._bcov_4helix_14180_0001_0001_0001
inf inf False False 6245.327490462801 inf 40.0 1000.0 False False TGFb m_51496fa1c8d31d9133bff2649adae953_0001_000000020_0001_26_32_H_._ems_3hM_2657_0001_0001_74_crosslinked
6762.794751891034 inf False False 7396.369022330303 18846.36971589974 40.0 1000.0 False False TGFb m_9f890c78fc77abd3a1133787d264dfe5_0001_000000017_0001_27_32_H_._bcov_4helix_08775_0001_0002_0001_118_crosslinked
inf inf False False 34238.13764279337 inf 40.0 1000.0 False False TGFb EHEE_hb1_3201_000000000_0001_20_crosslinked
48.60990930392187 inf False False 51485.68065637629 inf 40.0 1000.0 False False TGFb ems_ferrM_4123_000000024_0001_73_crosslinked
1052.0328708809147 inf False False 7323.137645871595 105396.30145467503 40.0 1000.0 False False TGFb m_67b279f8f2a2415978d2553cc30fca6f_0001_1_000000014_0001_18_23_H_._bcov_4helix_02579_0001_0001_0001_29_crosslinked
inf inf False False 18846.36971589974 inf 40.0 1000.0 False False TGFb EHEE_hb1_2600_000000001_0001_63_crosslinked
8501.935462758252 inf False False 0.0 14991.190037278331 40.0 1000.0 False False TGFb m_243d3c880fd410c2e4669bd917d7d8db_0001_1_000000007_0001_2_9_H_._ems_3hC_963_0001_0005_0001
inf inf False False 31305.292754613616 inf 40.0 1000.0 False False TGFb ems_ferrM_2699_0001_000000002_0001_110_crosslinked
10582.49390907399 inf False False 5017.472414718442 10688.31884816472 40.0 1000.0 False False TGFb m_64112f081ff6e37487a4373fed56e914_0001_1_000000012_0001_22_31_H_._bcov_4helix_01558_0001_0001
inf inf False False 21448.926734226934 inf 40.0 1000.0 False False TGFb EHEE_hb1_102_000000020_0001_33_crosslinked
inf inf False False 8672.824365559689 inf 40.0 1000.0 False False TGFb EHEE_hb1_3603_000000001_0001
315.6044236980408 inf False False 14122.379145408378 358388.73163946124 40.0 1000.0 False False TGFb m_EHEE_hb1_612_000000005_0001_48_50_59_61_P_._ems_ferrM_6972_0002_0001_0001
inf inf False False 23692.959036950997 inf 40.0 1000.0 False False TGFb m_64112f081ff6e37487a4373fed56e914_0001_1_000000012_0001_22_31_H_._HEEHE_2803_0001_0002_0001_134_crosslinked
14695.804369452346 inf False False 7178.842903511014 13844.112484470526 40.0 1000.0 False False TGFb m_9862393bd4eb64f05c76d22049e39513_0001_000000024_0001_60_64_H_._bcov_4helix_03173_0001_0001_108_crosslinked
inf inf False False 23692.959036950997 inf 40.0 1000.0 False False TGFb m_707acc9d051fe3a4acad5ad22db0e630_0001_1_000000018_0001_24_28_H_._HEEHE_1055_0001_0001
19225.181747189316 inf False False 6061.653332824872 15292.51295702762 40.0 1000.0 False False TGFb m_HHH_eva_0036_000000013_0001_43_53_H_._bcov_4helix_14408_0001_0001
inf inf False False 30083.77101546403 1018822.654640921 40.0 1000.0 False False TGFb m_ems_p1-15H-GBL-16H-GBL-16H_0039_0001_0001_0001_000000005_0001_37_46_H_._bcov_4helix_04123_0001_0001_118_crosslinked
inf inf False False 0.0 inf 40.0 1000.0 False False TGFb ee9e99403180be9ab76a8aebaafe7f43_0001_000000006_0001
13982.553609315217 inf False False 6695.83638801092 39355.856329671355 40.0 1000.0 False False TGFb ems_ferrM_1498_000000006_0001_125_crosslinked
inf inf False False 11924.619017963678 inf 40.0 1000.0 False False TGFb ems_ferrM_1076_0001_000000011_0001
4408.665353694219 inf False False 7929.90870606949 25656.079569333808 40.0 1000.0 False False TGFb m_3ec4fd4a060bd7cb271f112d3e57d58d_0001_1_000000025_0001_7_11_H_._HEEHE_1101_0001_0001_7_crosslinked
inf inf False False 12164.303860224763 inf 40.0 1000.0 False False TGFb EHEE_hb1_6217_000000029_0001_33_crosslinked
inf inf False False 78195.9314992239 inf 40.0 1000.0 False False TGFb EHEE_hb1_3664_000000002_0001
80.74485773515664 inf False False 7696.6912640767005 42616.752932319876 40.0 1000.0 True False TGFb m_64112f081ff6e37487a4373fed56e914_0001_1_000000012_0001_22_31_H_._bcov_4helix_11618_0001_0001
inf inf False False 27506.789902753153 inf 40.0 1000.0 False False TGFb m_3ecb33624e2e1d8f50a90791185d0653_0001_1_000000014_0001_25_30_H_._ems_ferrM_551_0001_0001_21_crosslinked
315.6044236980408 inf False False 13707.042063832196 106450.26446922186 40.0 1000.0 False False TGFb m_ed423bd9540d0da8912f130d59bbdbee_0001_1_000000006_0001_40_45_H_._bcov_4helix_05548_0001_0002_0001_66_crosslinked
1490.312664325392 inf False False 10373.97697193804 75896.20072117166 40.0 1000.0 False False TGFb m_EHEE_hb1_4491_000000002_0001_48_52_55_57_P_._ems_ferrM_2424_0001_0001_148_crosslinked
5169.506846356828 inf False False 7773.658176717458 27781.8578017807 40.0 1000.0 False False TGFb ems_ferrM_6691_000000008_0001
2525.2838569191813 inf False False 33563.51107028074 87240.72561169352 40.0 1000.0 False False TGFb m_3ecb33624e2e1d8f50a90791185d0653_0001_1_000000014_0001_25_30_H_._HEEHE_1996_0001_0002_0001
22996.15261651788 inf False False 4633.551594260295 13571.328776071496 40.0 1000.0 False False TGFb m_HHH_eva_0036_000000013_0001_49_58_H_._ems_3hM_1928_0001_0001_99_crosslinked
inf inf False False 22098.85066320075 inf 40.0 1000.0 False False TGFb m_HHH_eva_0718_000000007_0001_5_15_H_._HEEHE_0496_0001_0001_0001_173_crosslinked
inf inf False False 0.0 inf 40.0 1000.0 False False TGFb 269e88d0e096774383d0e2f8541e919c_0001_1_000000029_0001
1490.312664325392 inf False False 31934.529138981336 201240.16597507827 40.0 1000.0 False False TGFb ems_ferrM_6747_0001_000000021_0001
inf inf False False 38966.19438581319 inf 40.0 1000.0 False False TGFb m_d61877853fc72d3a9b094762e15ccc8a_0001_000000027_0001_25_32_H_._HEEHE_1913_0001_0001_124_crosslinked
7037.391337624759 inf False False 5653.813504901432 16233.310657211712 40.0 1000.0 False False TGFb m_0eddeacbb14b769e73e254714f31e2f9_0001_000000021_0001_42_51_H_._bcov_4helix_10385_0001_0001_0001
5326.148073308287 inf False False 5767.455156349958 17231.986373596203 40.0 1000.0 False False TGFb ems_p1-14H-GBL-14H-GBL-16H_0136_0001_0001_0001_000000003_0001_75_crosslinked
inf inf False False 33563.51107028074 inf 40.0 1000.0 False False TGFb m_EHEE_hb1_5608_000000029_0001_44_48_61_63_P_._ems_ferrM_1660_0001_0001_0001_116_crosslinked
inf inf False False 19417.43356466122 613350.2272221195 40.0 1000.0 False False TGFb EHEE_hb1_4764_000000011_0001_20_crosslinked
inf inf False False 24169.1875135937 inf 40.0 1000.0 False False TGFb EHEE_hb1_3811_000000022_0001_39_crosslinked
inf inf False False 21663.416001569218 inf 40.0 1000.0 False False TGFb EHEE_hb1_684_000000014_0001_57_crosslinked
inf inf False False 13436.959184229194 inf 40.0 1000.0 False False TGFb m_0eddeacbb14b769e73e254714f31e2f9_0001_000000021_0001_42_51_H_._HEEHE_2922_0001_0001_56_crosslinked
inf inf False False 13707.042063832196 inf 40.0 1000.0 False False TGFb m_EHEE_hb1_4298_000000009_0001_7_9_59_61_P_._ems_ferrM_1900_0001_0001_0001_103_crosslinked
608.6305552299041 inf False False 38198.406416834834 inf 40.0 1000.0 False False TGFb EHEE_00593_000000025_0001_3_crosslinked
5326.148073308287 inf False False 5379.409554041364 15913.450306059915 40.0 1000.0 False False TGFb fff4e785597a4ff34da351291ce419a0_0001_000000006_0001_58_crosslinked
inf inf False False 37820.20437310377 inf 40.0 1000.0 False False TGFb EHEE_hb1_2183_000000023_0001_46_crosslinked
4279.007157805552 inf False False 10903.154057012845 30995.33936100356 40.0 1000.0 False False TGFb EHEE_hb1_5723_000000006_0001_32_crosslinked
inf inf False False 37074.99693471599 250486.82620808776 40.0 1000.0 False False TGFb ems_ferrM_3073_0001_000000003_0001_126_crosslinked
inf inf False False 0.0 inf 40.0 1000.0 False False TGFb m_707acc9d051fe3a4acad5ad22db0e630_0001_1_000000018_0001_24_28_H_._bcov_4helix_00620_0001_0003_0001
3112.1394723567137 inf False False 4967.794470018256 114129.09177859346 40.0 1000.0 False False TGFb m_707acc9d051fe3a4acad5ad22db0e630_0001_1_000000018_0001_24_28_H_._bcov_4helix_12578_0001_0001_0001
inf inf False False 21026.29814158116 inf 40.0 1000.0 False False TGFb EHEE_hb1_3213_000000011_0001_36_crosslinked
757.572104823671 inf False False 11459.324491709087 263264.1717623523 40.0 1000.0 False False TGFb m_4h_hb1_498_000000016_0001_55_64_H_._bcov_4helix_04140_0001_0001
inf inf False False 43473.349666259564 inf 40.0 1000.0 False False TGFb HEEHE_2162_000000003_0001_55_crosslinked
906.1679608354674 inf False False 11122.307453558798 407879.80726188025 40.0 1000.0 False False TGFb m_67b279f8f2a2415978d2553cc30fca6f_0001_1_000000014_0001_18_23_H_._ems_3hM_894_0001_0002_0001
4869.909293224447 inf False False 5118.3236102542805 57440.94421483782 40.0 1000.0 False False TGFb m_9bdd1440d4c84a5cf4697a422e1270b7_0001_1_000000020_0001_40_46_H_._bcov_4helix_13266_0001_0001_111_crosslinked
inf inf False False 44347.16399455137 inf 40.0 1000.0 False False TGFb m_416e30d36ba6434f3d09dd5d2ac6df7d_0001_1_000000006_0001_4_9_H_._HEEHE_2438_0001_0001_0001_61_crosslinked
1629.9330126676725 inf False False 9024.975812827128 inf 40.0 1000.0 False False TGFb m_b53e02b194710e68f466320564696a92_0001_000000006_0001_42_48_H_._HEEHE_2529_0001_0001_0001_44_crosslinked
21.92880209729799 inf True False 7037.391337624759 171621.8923534747 40.0 1000.0 False False TGFb 3h_hb1_1271_000000014_0001
21.92880209729799 inf True False 16395.64376378381 inf 40.0 1000.0 False False TGFb 439ab22b6179926abcd4b7d063dcf6a5_0001_000000010_0001_4_crosslinked
inf inf False False 34580.51901922126 inf 40.0 1000.0 False False TGFb HEEHE_2797_000000023_0001_140_crosslinked
inf inf False False 29785.91189649902 inf 40.0 1000.0 False False TGFb m_64112f081ff6e37487a4373fed56e914_0001_1_000000012_0001_22_31_H_._HEEHE_2274_0001_0002_0001
2218.8724776213135 inf False False 18292.1007704542 420238.9733017226 40.0 1000.0 False False TGFb f6b60689dd29fcdb87cc4a145911866a_0001_000000022_0001_130_crosslinked
inf inf False False 29491.00187772178 inf 40.0 1000.0 False False TGFb m_67b279f8f2a2415978d2553cc30fca6f_0001_1_000000014_0001_18_23_H_._bcov_4helix_04907_0001_0002_0001_90_crosslinked
inf inf False False 21880.050161584924 inf 40.0 1000.0 False False TGFb HEEH_21984_000000006_0001
inf inf False False 8672.824365559689 inf 40.0 1000.0 False False TGFb EHEE_hb1_5133_000000023_0001
6061.653332824872 inf False False 4542.252322576509 27781.8578017807 40.0 1000.0 False False TGFb m_c2bee41a39e7c0fb2897ab0d568c9ecb_0001_1_000000010_0001_20_27_H_._HEEHE_2731_0001_0001_95_crosslinked
31934.529138981336 inf False False 9206.37782666495 15599.89246746387 40.0 1000.0 False False TGFb m_64112f081ff6e37487a4373fed56e914_0001_1_000000012_0001_22_31_H_._bcov_4helix_03173_0001_0002_0001
inf inf False False 26433.484436364153 inf 40.0 1000.0 False False TGFb EHEE_04122_000000016_0001_33_crosslinked
2069.5824209701527 inf False False 8935.619616660517 inf 40.0 1000.0 False False TGFb m_ems_p1-15H-GBL-16H-GBL-16H_0039_0001_0001_0001_000000005_0001_37_46_H_._HEEHE_0304_0001_0001_0001_107_crosslinked
inf inf False False 24169.1875135937 inf 40.0 1000.0 False False TGFb ems_ferrM_6361_000000027_0001_156_crosslinked
3541.9050212603784 inf False False 7037.391337624759 27781.8578017807 40.0 1000.0 False False TGFb m_ems_p1-15H-GBL-16H-GBL-16H_0039_0001_0001_0001_000000005_0001_37_46_H_._ems_3hC_898_0001_0001_0001_110_crosslinked
315.6044236980408 inf False False 13707.042063832196 818518.255921312 40.0 1000.0 False False TGFb m_3ecb33624e2e1d8f50a90791185d0653_0001_1_000000014_0001_25_30_H_._bcov_4helix_13971_0001_0002_0001
6498.912830338822 inf False False 7545.036039679152 25912.640365027117 40.0 1000.0 False False TGFb m_EHEE_hb1_876_000000015_0001_46_48_59_61_P_._HEEHE_2430_0001_0001_124_crosslinked
6183.49256481465 inf False False 0.0 inf 40.0 1000.0 False False TGFb m_2b8c0b6d382919713be1eebf2d851371_0001_1_000000022_0001_43_50_H_._HEEHE_0786_0001_0001
inf inf False False 35275.58745150766 inf 40.0 1000.0 False False TGFb ems_ferrM_3861_0001_000000015_0001
inf inf False False 21448.926734226934 inf 40.0 1000.0 False False TGFb m_653ed0bab8e0e97d1fa0d5b8ad9d13a3_0001_1_000000001_0001_47_51_H_._HEEHE_1265_0001_0001_67_crosslinked
inf inf False False 42194.80488348507 inf 40.0 1000.0 False False TGFb EHEE_hb1_1745_000000014_0001
inf inf False False 35984.626759282946 inf 40.0 1000.0 False False TGFb EHEE_hb1_6264_000000006_0001
inf inf False False 28340.27314359648 inf 40.0 1000.0 False False TGFb m_ems_p1-15H-GBL-16H-GBL-16H_0039_0001_0001_0001_000000005_0001_37_46_H_._proteinG_5612_0001_0001
inf inf False False 6695.83638801092 inf 40.0 1000.0 False False TGFb EHEE_11067_000000003_0001_24_crosslinked
inf inf False False 12912.653665662125 inf 40.0 1000.0 False False TGFb m_EHEE_hb1_612_000000005_0001_48_50_59_61_P_._HEEHE_2911_0001_0001
inf inf False False 29491.00187772178 inf 40.0 1000.0 False False TGFb EHEE_hb1_6114_000000004_0001_86_crosslinked
7323.137645871595 inf False False 5825.129707913452 33231.19907948586 40.0 1000.0 False False TGFb m_HHH_eva_0718_000000007_0001_5_15_H_._HEEHE_2487_0001_0001_0001_180_crosslinked
inf inf False False 0.0 inf 40.0 1000.0 False False TGFb m_196093a79268749953b7e721a953693f_0001_000000027_0001_37_41_H_._ems_3hM_1634_0001_0003_0001
inf inf False False 22319.839169832772 inf 40.0 1000.0 False False TGFb EHEE_hb1_1154_000000007_0001_10_crosslinked
inf inf False False 41363.400532776286 inf 40.0 1000.0 False False TGFb m_EHEE_hb1_2587_000000000_0001_46_48_61_63_P_._ems_ferrM_3707_0002_0001_0001_73_crosslinked
inf inf False False 12532.894431493438 998747.8233907671 40.0 1000.0 False False TGFb m_EHEE_hb1_5723_000000006_0001_44_46_59_61_P_._HEEHE_3124_0001_0001
inf inf False False 21448.926734226934 inf 40.0 1000.0 False False TGFb HEEH_21984_000000018_0001_52_crosslinked
inf inf False False 16725.196203435888 inf 40.0 1000.0 False False TGFb ems_ferrM_6747_0001_000000001_0001
inf inf False False 25402.058979538408 inf 40.0 1000.0 False False TGFb m_ems_p1-15H-GBL-16H-GBL-16H_0039_0001_0001_0001_000000005_0001_37_46_H_._HEEHE_0874_0001_0002_0001_164_crosslinked
6629.540978228629 inf False False 9206.37782666495 28909.912633782762 40.0 1000.0 False False TGFb m_67b279f8f2a2415978d2553cc30fca6f_0001_1_000000014_0001_18_23_H_._bcov_4helix_10068_0001_0002_0001
23692.959036950997 inf False False 5653.813504901432 11689.656913992434 40.0 1000.0 False False TGFb m_HHH_eva_0718_000000007_0001_5_15_H_._HEEHE_1682_0001_0001
168.61512685404014 inf False False 9024.975812827128 106450.26446922186 40.0 1000.0 False False TGFb m_HHH_eva_0661_000000000_0001_41_51_H_._bcov_4helix_08158_0001_0001_70_crosslinked
inf inf False False 11806.553483132368 inf 40.0 1000.0 False False TGFb EHEE_08242_000000003_0001_34_crosslinked
168.61512685404014 inf False False 12164.303860224763 inf 40.0 1000.0 False False TGFb HEEHE_0055_000000019_0001_22_crosslinked
inf inf False False 12285.946898826998 446092.13822765445 40.0 1000.0 False False TGFb m_75f7a7753e41b29d7a177d2829858f8d_0001_000000017_0001_23_31_H_._bcov_4helix_04024_0001_0002_0001
inf inf False False 15913.450306059915 inf 40.0 1000.0 False False TGFb m_64112f081ff6e37487a4373fed56e914_0001_1_000000012_0001_22_31_H_._HEEHE_3346_0001_0001_64_crosslinked
7929.90870606949 inf False False 4452.752007231157 15913.450306059915 40.0 1000.0 False False TGFb m_707acc9d051fe3a4acad5ad22db0e630_0001_1_000000018_0001_24_28_H_._bcov_4helix_06718_0001_0002_0001_49_crosslinked
1197.3115411445115 inf False False 13041.78020231873 70789.75669631343 40.0 1000.0 False False TGFb m_416e30d36ba6434f3d09dd5d2ac6df7d_0001_1_000000006_0001_4_9_H_._bcov_4helix_13809_0001_0003_0001_30_crosslinked
inf inf False False 14842.762413146853 inf 40.0 1000.0 False False TGFb ferr_hb1_1805_000000006_0001_82_crosslinked
inf inf False False 4918.608386156695 inf 40.0 1000.0 False False TGFb m_64112f081ff6e37487a4373fed56e914_0001_1_000000012_0001_22_31_H_._HEEHE_1400_0001_0001_30_crosslinked
1335.8025875519997 inf False False 19417.43356466122 inf 40.0 1000.0 False False TGFb m_416e30d36ba6434f3d09dd5d2ac6df7d_0001_1_000000006_0001_4_9_H_._bcov_4helix_02335_0001_0002_0001_14_crosslinked
1197.3115411445115 inf False False 8672.824365559689 67354.02453057231 40.0 1000.0 False False TGFb m_530190a7d4f24ed9f14c45b8af7ee2c8_0001_000000024_0001_3_8_H_._HEEHE_2785_0001_0001_0001_19_crosslinked
inf inf False False 27781.8578017807 inf 40.0 1000.0 False False TGFb m_653ed0bab8e0e97d1fa0d5b8ad9d13a3_0001_1_000000001_0001_47_51_H_._HEEHE_0148_0001_0001_85_crosslinked
12658.223375808358 inf False False 9298.441604931604 20407.917823608008 40.0 1000.0 False False TGFb m_64112f081ff6e37487a4373fed56e914_0001_1_000000012_0001_22_31_H_._HEEHE_2394_0001_0002_0001
inf inf False False 29199.011760120608 inf 40.0 1000.0 False False TGFb 3h_hb1_887_000000013_0001_7_crosslinked
inf inf False False 54653.087484151576 inf 40.0 1000.0 False False TGFb EHEE_hb1_5078_000000009_0001_76_crosslinked
inf inf False False 38198.406416834834 inf 40.0 1000.0 False False TGFb EHEE_hb1_2919_000000014_0001_17_crosslinked
6629.540978228629 inf False False 5942.21481504252 18846.36971589974 40.0 1000.0 False False TGFb m_HHH_eva_0036_000000013_0001_43_53_H_._ems_3hM_1804_0001_0001_0001
inf inf False False 15913.450306059915 inf 40.0 1000.0 False False TGFb m_EHEE_hb1_6089_000000028_0001_46_48_59_63_P_._HEEHE_1143_0001_0001
4726.685981304925 inf False False 6498.912830338822 34926.3242094135 40.0 1000.0 False False TGFb m_653ed0bab8e0e97d1fa0d5b8ad9d13a3_0001_1_000000001_0001_47_51_H_._bcov_4helix_11115_0001_0001_0001_35_crosslinked
7470.332712553611 inf False False 0.0 inf 40.0 1000.0 False False TGFb HEEHE_2729_000000024_0001_40_crosslinked
2961.0939229939854 inf False False 8417.757883919056 27506.789902753153 40.0 1000.0 False False TGFb m_ems_3hC_136_0002_000000010_0001_27_37_H_._bcov_4helix_05792_0001_0001
inf inf False False 25402.058979538408 inf 40.0 1000.0 False False TGFb ems_ferrC_693_000000011_0001_118_crosslinked
11459.324491709087 inf False False 4726.685981304925 36707.91775714452 40.0 1000.0 False False TGFb m_0eddeacbb14b769e73e254714f31e2f9_0001_000000021_0001_42_51_H_._ems_ferrM_4309_0001_0001_47_crosslinked
inf inf False False 18110.99086183586 1414828.9191955891 40.0 1000.0 False False TGFb ems_ferrM_1909_0001_000000018_0001_50_crosslinked
757.572104823671 inf False False 18292.1007704542 1501869.4073791527 40.0 1000.0 False False TGFb m_9b5def7823956c7009419e82645cf0f0_0001_000000016_0001_19_26_H_._bcov_4helix_10021_0001_0001
inf inf False False 17578.349299705482 inf 40.0 1000.0 False False TGFb m_ems_p1-15H-GBL-16H-GBL-16H_0039_0001_0001_0001_000000005_0001_37_46_H_._HEEHE_2411_0001_0001_0001_127_crosslinked
inf inf False False 13571.328776071496 inf 40.0 1000.0 False False TGFb EHEE_hb1_5123_000000002_0001_98_crosslinked
7037.391337624759 inf False False 0.0 12784.80560956645 40.0 1000.0 False False TGFb m_EHEE_hb1_1566_000000027_0001_44_46_61_63_P_._ems_ferrM_1900_0001_0001_0001_104_crosslinked
inf inf False False 30688.454812874847 inf 40.0 1000.0 False False TGFb EHEE_hb1_2342_000000020_0001_63_crosslinked
inf inf False False 29491.00187772178 inf 40.0 1000.0 False False TGFb EHEE_hb1_2610_000000016_0001_39_crosslinked
inf inf False False 17754.13279270255 311784.92523987975 40.0 1000.0 False False TGFb m_530190a7d4f24ed9f14c45b8af7ee2c8_0001_000000024_0001_3_8_H_._HHH_eva_0001_0001_0001_45_crosslinked
inf inf False False 10477.71674165741 inf 40.0 1000.0 False False TGFb ferr_hb1_1407_000000028_0001
315.6044236980408 inf False False 8935.619616660517 136515.22503337648 40.0 1000.0 False False TGFb m_64112f081ff6e37487a4373fed56e914_0001_1_000000012_0001_22_31_H_._bcov_4helix_14246_0001_0001
3403.701107456218 inf False False 5825.129707913452 18110.99086183586 40.0 1000.0 False False TGFb m_67b279f8f2a2415978d2553cc30fca6f_0001_1_000000014_0001_18_23_H_._HEEHE_3188_0001_0003_0001
3991.1072323063054 inf False False 5326.148073308287 17061.372647124943 40.0 1000.0 False False TGFb 2fce373c30e28fdfa057d5ae0fe1c510_0001_1_000000004_0001
inf inf False False 18110.99086183586 inf 40.0 1000.0 False False TGFb m_ems_p1-15H-GBL-16H-GABBL-15H_0375_0001_0001_0001_000000001_0001_23_33_H_._HEEHE_0097_0001_0001_149_crosslinked
inf inf False False 30083.77101546403 inf 40.0 1000.0 False False TGFb ems_ferrM_6601_000000021_0001_67_crosslinked
inf inf False False 26433.484436364153 inf 40.0 1000.0 False False TGFb EHEE_hb1_3800_000000019_0001_94_crosslinked
inf inf False False 13436.959184229194 inf 40.0 1000.0 False False TGFb EHEE_hb1_4404_000000027_0001
inf inf False False 27234.445448270428 inf 40.0 1000.0 False False TGFb m_67b279f8f2a2415978d2553cc30fca6f_0001_1_000000014_0001_18_23_H_._bcov_4helix_14380_0001_0003_0001_68_crosslinked
9391.42602098091 inf False False 5767.455156349958 21663.416001569218 40.0 1000.0 False False TGFb m_dd1b5486904c0467b7c0f49fde02777a_0001_000000009_0001_21_25_H_._bcov_4helix_08838_0001_0001_0001_166_crosslinked
inf inf False False 28340.27314359648 inf 40.0 1000.0 False False TGFb m_653ed0bab8e0e97d1fa0d5b8ad9d13a3_0001_1_000000001_0001_47_51_H_._bcov_4helix_12040_0001_0002_0001_63_crosslinked
214.09646883317893 981.2500528160094 False False 4153.162190277939 11573.917736626165 40.0 1000.0 True False TGFb bcc824ade735883082a67c9b92fe2530_0001_000000004_0001
inf inf False False 37820.20437310377 inf 40.0 1000.0 False False TGFb EHEE_hb1_3811_000000022_0001_35_crosslinked
inf inf False False 30083.77101546403 inf 40.0 1000.0 False False TGFb HEEHE_1030_000000028_0001_59_crosslinked
inf inf False False 15913.450306059915 399842.9636916777 40.0 1000.0 False False TGFb ems_ferrM_4363_000000026_0001
inf inf False False 14695.804369452346 inf 40.0 1000.0 False False TGFb EHEE_hb1_28_000000014_0001_26_crosslinked
6898.726926404041 inf False False 0.0 12408.806367815276 40.0 1000.0 False False TGFb m_b08fa24f6ed407a29824ac109b4c3131_0001_1_000000025_0001_38_43_H_._HEEHE_1394_0001_0001_68_crosslinked
1679.3216128845163 6245.327490462801 False False 4679.887110202902 12784.80560956645 40.0 1000.0 False False TGFb m_HHH_eva_0036_000000013_0001_49_58_H_._ems_3hM_1727_0001_0001
inf inf False False 27506.789902753153 inf 40.0 1000.0 False False TGFb m_67b279f8f2a2415978d2553cc30fca6f_0001_1_000000014_0001_18_23_H_._HEEHE_1047_0001_0001_87_crosslinked
1629.9330126676725 inf False False 18292.1007704542 inf 40.0 1000.0 False False TGFb ems_bGM_354_0002_000000026_0001_51_crosslinked
13436.959184229194 inf False False 4321.797229383611 8417.757883919056 40.0 1000.0 False False TGFb 72d4a49f3b0bd99f9c58594b383d1da7_0001_000000028_0001
inf inf False False 13041.78020231873 inf 40.0 1000.0 False False TGFb m_a1a286b50decdd2bd941c7c1a022b505_0001_1_000000000_0001_24_31_H_._bcov_4helix_03408_0001_0001_0001
21.92880209729799 inf True False 10582.49390907399 998747.8233907671 40.0 1000.0 False False TGFb m_EHEE_hb1_6232_000000000_0001_50_52_55_59_P_._HEEHE_2981_0001_0001_115_crosslinked
inf inf False False 21236.561122996987 794445.7550961436 40.0 1000.0 False False TGFb m_ad0cd72a9da53e38f9357a14ca3bb4c7_0001_1_000000017_0001_37_41_H_._ems_3hM_2592_0001_0001_0001
inf inf False False 33231.19907948586 826703.4384805257 40.0 1000.0 False False TGFb m_ems_ferrM_3802_000000023_0001_5_7_54_58_P_._HEEHE_1387_0001_0001
inf inf False False 19807.723979310904 492763.2458582604 40.0 1000.0 False False TGFb m_c2bee41a39e7c0fb2897ab0d568c9ecb_0001_1_000000010_0001_20_27_H_._HHH_eva_0056_0001_0002_0001_68_crosslinked
inf inf False False 13172.198004341928 inf 40.0 1000.0 False False TGFb m_2579940aa1dfb0fcb0cf4ee3259c4abc_0001_000000021_0001_38_47_H_._ems_ferrM_3473_0001_0001_37_crosslinked
104.58528688260652 inf False False 29491.00187772178 inf 40.0 1000.0 False False TGFb m_ems_p1-15H-GBL-16H-GBL-16H_0039_0001_0001_0001_000000005_0001_37_46_H_._bGM_714_0001_0001_0001_96_crosslinked
inf inf False False 61584.466951134345 inf 40.0 1000.0 False False TGFb EHEE_hb1_1863_000000000_0001_10_crosslinked
inf inf False False 27234.445448270428 inf 40.0 1000.0 False False TGFb m_64112f081ff6e37487a4373fed56e914_0001_1_000000012_0001_22_31_H_._HHH_eva_0082_0001_0004_0001
inf inf False False 22319.839169832772 inf 40.0 1000.0 False False TGFb EHEE_hb1_5265_000000011_0001_128_crosslinked
inf inf False False 10477.71674165741 inf 40.0 1000.0 False False TGFb EHEE_hb1_2258_000000019_0001_42_crosslinked
inf inf False False 25656.079569333808 inf 40.0 1000.0 False False TGFb m_3ecb33624e2e1d8f50a90791185d0653_0001_1_000000014_0001_25_30_H_._HEEHE_2176_0001_0001_66_crosslinked
1052.0328708809147 inf False False 17231.986373596203 88113.13286781035 40.0 1000.0 False False TGFb m_67b279f8f2a2415978d2553cc30fca6f_0001_1_000000014_0001_18_23_H_._bcov_4helix_14008_0001_0002_0001_70_crosslinked
inf inf False False 26433.484436364153 1547377.5522921488 40.0 1000.0 False False TGFb HEEHE_2797_000000023_0001_142_crosslinked
inf inf False False 13571.328776071496 inf 40.0 1000.0 False False TGFb m_196093a79268749953b7e721a953693f_0001_000000027_0001_37_41_H_._HHH_eva_0015_0001_0001
inf inf False False 13707.042063832196 inf 40.0 1000.0 False False TGFb ems_ferrM_4312_000000006_0001
5326.148073308287 inf False False 4497.279527303472 248006.7586218689 40.0 1000.0 False False TGFb m_b53e02b194710e68f466320564696a92_0001_000000006_0001_42_48_H_._ems_3hC_676_0001_0002_0001_166_crosslinked
inf inf False False 17578.349299705482 inf 40.0 1000.0 False False TGFb m_c2bee41a39e7c0fb2897ab0d568c9ecb_0001_1_000000010_0001_20_27_H_._ems_3hM_3656_0001_0001_77_crosslinked
11573.917736626165 inf False False 6898.726926404041 19034.833413058746 40.0 1000.0 False False TGFb m_3ecb33624e2e1d8f50a90791185d0653_0001_1_000000014_0001_25_30_H_._bcov_4helix_08201_0001_0001_16_crosslinked
8672.824365559689 inf False False 10903.154057012845 29491.00187772178 40.0 1000.0 False False TGFb m_ems_p1-15H-GBL-16H-GBL-16H_0039_0001_0001_0001_000000005_0001_37_46_H_._bcov_4helix_04749_0001_0001_0001
3835.375602969569 inf False False 5825.129707913452 20407.917823608008 40.0 1000.0 False False TGFb m_6a8356636df3cfe1b74c51ba2ea5305f_0001_1_000000004_0001_15_24_H_._ems_3hM_3299_0001_0002_0001_20_crosslinked
inf inf False False 13982.553609315217 inf 40.0 1000.0 False False TGFb EHEE_08242_000000006_0001_43_crosslinked
3112.1394723567137 inf False False 0.0 55199.61835899313 40.0 1000.0 False False TGFb HEEHE_3000_000000016_0001
inf inf False False 10795.202036646373 1018822.654640921 40.0 1000.0 False False TGFb m_06468c5750cb4384160932bb1d69963c_0001_000000000_0001_7_16_H_._ems_3hM_2895_0001_0001
inf inf False False 42194.80488348507 1306570.769559912 40.0 1000.0 False False TGFb m_dd1b5486904c0467b7c0f49fde02777a_0001_000000009_0001_21_25_H_._bcov_4helix_00646_0001_0001
inf inf False False 19034.833413058746 inf 40.0 1000.0 False False TGFb m_0a74e1c7d745767cf5c5562c5d3e9afa_0001_1_000000015_0001_21_31_H_._bcov_4helix_03217_0001_0001
inf inf False False 22543.037561531073 106450.26446922186 40.0 1000.0 False False TGFb m_653ed0bab8e0e97d1fa0d5b8ad9d13a3_0001_1_000000001_0001_47_51_H_._bcov_4helix_08225_0001_0001
inf inf False False 10373.97697193804 271241.3394309234 40.0 1000.0 False False TGFb 3h_hb1_6090_000000012_0001_6_crosslinked
inf inf False False 19034.833413058746 inf 40.0 1000.0 False False TGFb m_a5567de14e69e56abfe7145b81b63e91_0001_000000006_0001_37_45_H_._proteinG_2386_0001_0001_153_crosslinked
2961.0939229939854 inf False False 0.0 625678.5667892838 40.0 1000.0 False False TGFb m_EHEE_hb1_612_000000005_0001_48_50_59_61_P_._HEEHE_0148_0001_0001_102_crosslinked
inf inf False False 22543.037561531073 inf 40.0 1000.0 False False TGFb m_75f7a7753e41b29d7a177d2829858f8d_0001_000000017_0001_23_31_H_._HEEHE_0466_0001_0001_70_crosslinked
inf inf False False 47075.408202223436 inf 40.0 1000.0 False False TGFb d74d28489946df20f4ac0ee4124f3c62_0001_1_000000001_0001
33899.14618098351 inf False False 9024.975812827128 15292.51295702762 40.0 1000.0 False False TGFb m_8d83f56b3f6c12e6c4e8af3d7d92f308_0001_1_000000021_0001_60_65_H_._ems_ferrM_1144_0001_0001_0001_68_crosslinked
3541.9050212603784 inf False False 6370.8585730211 88113.13286781035 40.0 1000.0 False False TGFb m_b08fa24f6ed407a29824ac109b4c3131_0001_1_000000025_0001_38_43_H_._HEEHE_0174_0001_0002_0001
1629.9330126676725 inf False False 9206.37782666495 77421.71435566718 40.0 1000.0 False False TGFb 3h_hb1_6374_000000014_0001_2_crosslinked
11459.324491709087 inf False False 7250.631332546129 17404.306237332148 40.0 1000.0 False False TGFb m_06468c5750cb4384160932bb1d69963c_0001_000000000_0001_7_16_H_._HEEHE_1820_0001_0001_0001
460.6332522341181 inf False False 18292.1007704542 940865.6282457815 40.0 1000.0 False False TGFb m_a1ccbce90b97664ca68d710c0f1c2fd4_0001_1_000000000_0001_42_47_H_._bcov_4helix_00310_0001_0001_0001_95_crosslinked
inf inf False False 67354.02453057231 inf 40.0 1000.0 False False TGFb m_EHEE_hb1_612_000000005_0001_48_50_59_61_P_._ems_ferrM_1693_0001_0002_0001
inf inf False False 24169.1875135937 inf 40.0 1000.0 False False TGFb ems_ferrM_1370_0001_000000002_0001
7323.137645871595 inf False False 9969.187964149813 22098.85066320075 40.0 1000.0 False False TGFb m_707acc9d051fe3a4acad5ad22db0e630_0001_1_000000018_0001_24_28_H_._bcov_4helix_05321_0001_0002_0001
inf inf False False 20407.917823608008 inf 40.0 1000.0 False False TGFb EHEE_hb1_982_000000020_0001
460.6332522341181 inf False False 12532.894431493438 245551.24616026608 40.0 1000.0 False False TGFb ems_ferrC_2280_000000024_0001_45_crosslinked
inf inf False False 34580.51901922126 inf 40.0 1000.0 False False TGFb ems_ferrM_6118_000000013_0001
inf inf False False 5221.20191482039 inf 40.0 1000.0 False False TGFb EHEE_hb1_2692_000000012_0001_23_crosslinked
315.6044236980408 inf False False 11806.553483132368 150797.73802735715 40.0 1000.0 False False TGFb m_307cf0d6ab0abb9dc6d4a60295e463fe_0001_000000013_0001_18_27_H_._bcov_4helix_03541_0001_0001
906.1679608354674 inf False False 6967.714195668086 155367.06028732413 40.0 1000.0 False False TGFb m_819ab95374b9dfd4728a4639736667de_0001_1_000000018_0001_41_47_H_._HEEHE_1627_0001_0001_64_crosslinked
inf inf False False 13571.328776071496 inf 40.0 1000.0 False False TGFb EHEE_hb1_2032_000000007_0001_34_crosslinked
1490.312664325392 inf False False 16395.64376378381 950274.2845282401 40.0 1000.0 False False TGFb m_9b5def7823956c7009419e82645cf0f0_0001_000000016_0001_19_26_H_._HEEHE_1252_0001_0001_135_crosslinked
inf inf False False 26433.484436364153 inf 40.0 1000.0 False False TGFb EHEE_07117_000000009_0001_32_crosslinked
inf inf False False 21026.29814158116 inf 40.0 1000.0 False False TGFb m_b08fa24f6ed407a29824ac109b4c3131_0001_1_000000025_0001_38_43_H_._HEEHE_3144_0001_0001_147_crosslinked
9870.48313282159 inf False False 5767.455156349958 45238.541990841826 40.0 1000.0 False False TGFb m_ems_p1-15H-GBL-16H-GBL-16H_0039_0001_0001_0001_000000005_0001_37_46_H_._bcov_4helix_04501_0001_0001_133_crosslinked
inf inf False False 41777.034538104 inf 40.0 1000.0 False False TGFb EHEE_hb1_5159_000000013_0001_22_crosslinked
inf inf False False 5169.506846356828 inf 40.0 1000.0 False False TGFb 1ea520f28afba3f391d3125bf82a0711_0001_1_000000027_0001_0_crosslinked
2218.8724776213135 inf False False 5942.21481504252 1243157.2556661984 40.0 1000.0 False False TGFb m_ems_p1-14H-GBL-14H-GABBL-16H_0710_0001_0001_0002_000000024_0001_44_52_H_._bcov_4helix_06954_0001_0001_186_crosslinked
1490.312664325392 inf False False 9298.441604931604 51485.68065637629 40.0 1000.0 False False TGFb m_ccf14732845b2f5ae9da9c01433d07c4_0001_000000006_0001_40_47_H_._bcov_4helix_07683_0001_0001
inf inf False False 34926.3242094135 inf 40.0 1000.0 False False TGFb m_ems_p1-15H-GBL-16H-GBL-16H_0039_0001_0001_0001_000000005_0001_37_46_H_._HEEHE_0600_0001_0001
inf inf False False 26964.79747353511 inf 40.0 1000.0 False False TGFb m_EHEE_hb1_4802_000000028_0001_46_48_61_63_P_._HEEHE_1926_0001_0001
inf inf False False 50471.20934847202 inf 40.0 1000.0 False False TGFb m_EHEE_hb1_4298_000000009_0001_5_7_57_59_P_._ems_ferrC_408_0001_0001_81_crosslinked
inf inf False False 15755.89139213852 inf 40.0 1000.0 False False TGFb m_EHEE_hb1_4802_000000028_0001_46_48_61_63_P_._ems_ferrM_6383_0002_0001_0001_135_crosslinked
7620.486400075935 inf False False 4408.665353694219 25150.553445087513 40.0 1000.0 False False TGFb m_2b8c0b6d382919713be1eebf2d851371_0001_1_000000022_0001_43_50_H_._HEEHE_1976_0001_0002_0001_100_crosslinked
9115.225570955388 inf False False 4153.162190277939 24654.988182616922 40.0 1000.0 False False TGFb m_a5567de14e69e56abfe7145b81b63e91_0001_000000006_0001_37_45_H_._bcov_4helix_08381_0001_0001_140_crosslinked
1335.8025875519997 inf False False 6245.327490462801 248006.7586218689 40.0 1000.0 False False TGFb m_0eddeacbb14b769e73e254714f31e2f9_0001_000000021_0001_42_51_H_._ems_3hC_565_0002_0001_0001_81_crosslinked
inf inf False False 14842.762413146853 inf 40.0 1000.0 False False TGFb m_416e30d36ba6434f3d09dd5d2ac6df7d_0001_1_000000006_0001_4_9_H_._HEEHE_3006_0001_0002_0001_92_crosslinked
inf inf False False 10169.568642229218 inf 40.0 1000.0 False False TGFb EHEE_04615_000000023_0001_13_crosslinked
8672.824365559689 inf False False 9485.340281190727 66026.8841589769 40.0 1000.0 False False TGFb EHEE_hb1_400_000000006_0001_17_crosslinked
5326.148073308287 inf False False 5597.8351533677605 20818.116971862557 40.0 1000.0 False False TGFb m_ems_p1-14H-GBL-14H-GABBL-16H_0710_0001_0001_0002_000000024_0001_44_52_H_._bcov_4helix_06954_0001_0001
inf inf False False 10903.154057012845 868873.6222952595 40.0 1000.0 False False TGFb EEHEE_rd3_1600.min_rise1.22_000000004_0001_25_crosslinked
14122.379145408378 inf False False 5487.535686077603 16892.44816547023 40.0 1000.0 False False TGFb m_5dbb6a04e96a2285f7c76ae75e2a63d1_0001_000000016_0001_23_29_H_._bcov_4helix_11449_0001_0001_0001
5433.203649581781 inf False False 8672.824365559689 21448.926734226934 40.0 1000.0 False False TGFb m_b53e02b194710e68f466320564696a92_0001_000000006_0001_42_48_H_._bcov_4helix_02339_0001_0001_105_crosslinked
inf inf False False 20407.917823608008 inf 40.0 1000.0 False False TGFb m_EHEE_hb1_6090_000000023_0001_44_46_59_61_P_._ems_ferrM_5735_0001_0001_75_crosslinked
6307.780765367422 inf False False 9580.193684002641 22996.15261651788 40.0 1000.0 False False TGFb m_3ecb33624e2e1d8f50a90791185d0653_0001_1_000000014_0001_25_30_H_._HEEHE_1917_0001_0001_64_crosslinked
inf inf False False 8672.824365559689 inf 40.0 1000.0 False False TGFb EHEE_hb1_4979_000000018_0001_31_crosslinked
inf inf False False 21026.29814158116 inf 40.0 1000.0 False False TGFb EHEE_hb1_1069_000000027_0001_39_crosslinked
3991.1072323063054 inf False False 0.0 28909.912633782762 40.0 1000.0 False False TGFb m_707acc9d051fe3a4acad5ad22db0e630_0001_1_000000018_0001_24_28_H_._bcov_4helix_04279_0001_0002_0001
21026.29814158116 inf False False 6434.567158751315 15292.51295702762 40.0 1000.0 False False TGFb m_EHEE_hb1_4802_000000028_0001_46_48_61_63_P_._HEEHE_3079_0001_0001_0001_126_crosslinked
inf inf False False 14406.238966231082 inf 40.0 1000.0 False False TGFb m_818b4d3b09f23cecaa64efdfcd3e6582_0001_000000025_0001_59_65_H_._bcov_4helix_06825_0001_0001
inf inf False False 33231.19907948586 inf 40.0 1000.0 False False TGFb m_EHEE_hb1_4298_000000009_0001_7_9_59_61_P_._ems_ferrM_5206_0001_0001_0001
2961.0939229939854 inf False False 12164.303860224763 549760.3558041204 40.0 1000.0 False False TGFb m_ems_p1-14H-GBL-14H-GABBL-16H_0710_0001_0001_0002_000000024_0001_44_52_H_._bcov_4helix_08910_0001_0001
inf inf False False 25656.079569333808 inf 40.0 1000.0 False False TGFb ems_ferrM_5775_000000006_0001
inf inf False False 11806.553483132368 inf 40.0 1000.0 False False TGFb m_ccf14732845b2f5ae9da9c01433d07c4_0001_000000006_0001_40_47_H_._ems_3hM_1527_0001_0001_0001
inf inf False False 67354.02453057231 2701426.9248119965 40.0 1000.0 False False TGFb ferr_hb1_3277_000000026_0001
inf inf False False 40146.90904189773 inf 40.0 1000.0 False False TGFb EHEE_hb1_3811_000000005_0001_32_crosslinked
inf inf False False 37820.20437310377 inf 40.0 1000.0 False False TGFb m_234bb501998f509494096a15c01d6915_0001_000000026_0001_45_50_H_._bcov_4helix_05929_0001_0001_43_crosslinked
2218.8724776213135 inf False False 14842.762413146853 inf 40.0 1000.0 False False TGFb HEEHE_0198_000000004_0001_105_crosslinked
3403.701107456218 inf False False 6122.269866153114 361972.61895585613 40.0 1000.0 False False TGFb m_ems_p1-14H-GBL-14H-GABBL-16H_0710_0001_0001_0002_000000024_0001_44_52_H_._bcov_4helix_02022_0001_0001
42616.752932319876 inf False False 5767.455156349958 13041.78020231873 40.0 1000.0 False False TGFb ferr_hb1_3675_000000019_0001
inf inf False False 30083.77101546403 inf 40.0 1000.0 False False TGFb m_HHH_eva_0036_000000013_0001_43_53_H_._bcov_4helix_09853_0001_0001_0001
906.1679608354674 inf False False 20611.9970018441 1906975.6241194038 40.0 1000.0 False False TGFb m_64112f081ff6e37487a4373fed56e914_0001_1_000000012_0001_22_31_H_._HEEHE_0298_0001_0002_0001_40_crosslinked
38580.39048100314 inf False False 0.0 6183.49256481465 40.0 1000.0 False False TGFb m_0eddeacbb14b769e73e254714f31e2f9_0001_000000021_0001_42_51_H_._bcov_4helix_04912_0001_0001
inf inf False False 22098.85066320075 inf 40.0 1000.0 False False TGFb EHEE_hb1_800_000000022_0001_43_crosslinked
inf inf False False 16072.584809120495 inf 40.0 1000.0 False False TGFb EHEE_hb1_28_000000005_0001_20_crosslinked
inf inf False False 24410.879388729656 365592.34514541493 40.0 1000.0 False False TGFb m_HHH_eva_0602_000000021_0001_37_44_H_._bcov_4helix_09351_0001_0001
21.92880209729799 inf True False 13982.553609315217 inf 40.0 1000.0 False False TGFb m_9b5def7823956c7009419e82645cf0f0_0001_000000016_0001_19_26_H_._HEEHE_1092_0001_0001_132_crosslinked
25656.079569333808 inf False False 5597.8351533677605 9115.225570955388 40.0 1000.0 False False TGFb 4417d1c9387f3bdd33cbdda8691a66e1_0001_000000008_0001
28909.912633782762 inf False False 4918.608386156695 8089.299871061484 40.0 1000.0 False False TGFb 4350b149207bf1fd13c3be8762543cc4_0001_1_000000025_0001
315.6044236980408 inf False False 19417.43356466122 607277.4526951674 40.0 1000.0 False False TGFb HEEHE_1801_000000003_0001_32_crosslinked
inf inf False False 25150.553445087513 inf 40.0 1000.0 False False TGFb m_27e34fc8d3ea2473bfd73e66b1f89b3c_0001_000000005_0001_17_24_H_._bcov_4helix_04180_0001_0001
inf inf False False 33563.51107028074 inf 40.0 1000.0 False False TGFb m_ferr_hb1_3985_000000029_0001_1_5_57_61_P_._HEEHE_1652_0001_0001_176_crosslinked
4408.665353694219 inf False False 0.0 inf 40.0 1000.0 False False TGFb m_EHEE_hb1_3173_000000022_0001_48_50_57_59_P_._ems_thioFL2_241_0001_0001_0001_54_crosslinked
inf inf False False 11689.656913992434 inf 40.0 1000.0 False False TGFb 666831c7615a6bdeb1e765518de8f375_0001_1_000000024_0001
3991.1072323063054 inf False False 5767.455156349958 106450.26446922186 40.0 1000.0 False False TGFb m_ems_p1-15H-GBL-16H-GBL-16H_0039_0001_0001_0001_000000005_0001_37_46_H_._HEEHE_1271_0001_0001_0001_207_crosslinked
inf inf False False 21880.050161584924 inf 40.0 1000.0 False False TGFb EHEE_hb1_1901_000000001_0001_62_crosslinked
inf inf False False 13041.78020231873 544317.1839644753 40.0 1000.0 False False TGFb ems_ferrM_5132_0001_000000007_0001_71_crosslinked
5169.506846356828 inf False False 6695.83638801092 17578.349299705482 40.0 1000.0 False False TGFb 98deec404f8dfd940091925f9a11e967_0001_1_000000015_0001
3112.1394723567137 inf False False 7851.394758484638 40953.86191363986 40.0 1000.0 False False TGFb m_dc3fea42fea0b306a8952bd8b53ab8a8_0001_1_000000008_0001_21_30_H_._HEEHE_3188_0001_0001_117_crosslinked
12532.894431493438 inf False False 5118.3236102542805 9870.48313282159 40.0 1000.0 False False TGFb ems_ferrC_1530_000000011_0001_111_crosslinked
5017.472414718442 inf False False 5942.21481504252 20611.9970018441 40.0 1000.0 False False TGFb m_9862393bd4eb64f05c76d22049e39513_0001_000000024_0001_60_64_H_._bcov_4helix_00413_0001_0001
3991.1072323063054 inf False False 5221.20191482039 705030.2698752631 40.0 1000.0 False False TGFb ems_ferrM_5872_0002_000000002_0001_113_crosslinked
inf inf False False 17931.674120629552 inf 40.0 1000.0 False False TGFb m_64112f081ff6e37487a4373fed56e914_0001_1_000000012_0001_22_31_H_._ems_3hM_2643_0001_0002_0001
10582.49390907399 inf False False 9870.48313282159 25402.058979538408 40.0 1000.0 False False TGFb m_ems_3hM_1893_000000007_0001_2_11_H_._bcov_4helix_09143_0001_0001
10169.568642229218 inf False False 6307.780765367422 22098.85066320075 40.0 1000.0 False False TGFb m_0b2e7556fd7215c634e1b84f4ceae6c0_0001_000000021_0001_51_56_H_._ems_ferrM_6704_0002_0001_0001_5_crosslinked
17754.13279270255 inf False False 4321.797229383611 15913.450306059915 40.0 1000.0 False False TGFb ems_ferrM_4075_000000029_0001_104_crosslinked
3238.504814613678 inf False False 10688.31884816472 1400820.7120748423 40.0 1000.0 False False TGFb m_1a4c07dbf983eea02676d92c0ae831c5_0001_000000000_0001_23_28_H_._bcov_4helix_03646_0001_0001
inf inf False False 64725.89369569349 inf 40.0 1000.0 False False TGFb EHEE_06596_000000007_0001_20_crosslinked
3835.375602969569 inf False False 8935.619616660517 39749.41489296802 40.0 1000.0 False False TGFb m_ems_p1-14H-GBL-14H-GABBL-16H_0710_0001_0001_0002_000000024_0001_44_52_H_._bcov_4helix_09212_0001_0001_143_crosslinked
12912.653665662125 inf False False 6695.83638801092 16233.310657211712 40.0 1000.0 False False TGFb m_3000559323908ff2ab03b66478d581ef_0001_000000006_0001_2_6_H_._bcov_4helix_10643_0001_0001_0001_15_crosslinked
inf inf False False 22543.037561531073 inf 40.0 1000.0 False False TGFb m_2190dd9774351ad962202158f0f2aad9_0001_000000025_0001_45_51_H_._HEEHE_3071_0001_0001_32_crosslinked
inf inf False False 21663.416001569218 inf 40.0 1000.0 False False TGFb m_5c27bb886d72a8cd9fefdc26225a4fd4_0001_1_000000015_0001_21_29_H_._bcov_4helix_12858_0001_0001_170_crosslinked
inf inf False False 49476.72713309679 inf 40.0 1000.0 False False TGFb EHEE_hb1_4792_000000002_0001_62_crosslinked
inf inf False False 7107.765251001011 inf 40.0 1000.0 False False TGFb EHEE_hb1_1679_000000009_0001_19_crosslinked
19225.181747189316 inf False False 4112.041772552412 8847.148135307452 40.0 1000.0 False False TGFb m_ems_p1-15H-GBL-16H-GBL-16H_0039_0001_0001_0001_000000005_0001_37_46_H_._HEEHE_1349_0001_0002_0001_161_crosslinked
757.572104823671 inf False False 14991.190037278331 inf 40.0 1000.0 False False TGFb m_64112f081ff6e37487a4373fed56e914_0001_1_000000012_0001_22_31_H_._HEEHE_3188_0001_0001_0001_85_crosslinked
5767.455156349958 inf False False 7773.658176717458 23458.37528410988 40.0 1000.0 False False TGFb m_707acc9d051fe3a4acad5ad22db0e630_0001_1_000000018_0001_24_28_H_._HEEHE_1073_0001_0001_0001_65_crosslinked
inf inf False False 18846.36971589974 inf 40.0 1000.0 False False TGFb m_06468c5750cb4384160932bb1d69963c_0001_000000000_0001_7_16_H_._ems_3hM_3350_0001_0001_0001_3_crosslinked
6061.653332824872 inf False False 6830.422699409936 17578.349299705482 40.0 1000.0 False False TGFb m_ems_p1-15H-GBL-16H-GBL-16H_0039_0001_0001_0001_000000005_0001_37_46_H_._bcov_4helix_04468_0001_0002_0001
inf inf False False 10477.71674165741 inf 40.0 1000.0 False False TGFb EHEE_hb1_5951_000000023_0001_77_crosslinked
1197.3115411445115 inf False False 11689.656913992434 78195.9314992239 40.0 1000.0 False False TGFb m_b08fa24f6ed407a29824ac109b4c3131_0001_1_000000025_0001_38_43_H_._HEEHE_0904_0001_0001_55_crosslinked
inf inf False False 12912.653665662125 384241.228987459 40.0 1000.0 False False TGFb m_9b5def7823956c7009419e82645cf0f0_0001_000000016_0001_19_26_H_._HEEHE_2911_0001_0001
inf inf False False 31305.292754613616 inf 40.0 1000.0 False False TGFb ems_ferrM_2507_000000020_0001_127_crosslinked
26433.484436364153 inf False False 0.0 4633.551594260295 40.0 1000.0 False False TGFb m_269e88d0e096774383d0e2f8541e919c_0001_1_000000022_0001_23_27_H_._bcov_4helix_10018_0001_0002_0001
inf inf False False 12532.894431493438 inf 40.0 1000.0 False False TGFb EHEE_hb1_1117_000000011_0001_12_crosslinked
5433.203649581781 inf False False 7929.90870606949 189577.33949858812 40.0 1000.0 False False TGFb m_EHEE_hb1_5625_000000000_0001_5_9_59_61_P_._ems_ferrM_5791_0001_0001_128_crosslinked
inf inf False False 5767.455156349958 inf 40.0 1000.0 False False TGFb m_EHEE_hb1_2714_000000023_0001_22_31_H_._HEEHE_1129_0001_0001_34_crosslinked
inf inf False False 16233.310657211712 inf 40.0 1000.0 False False TGFb EHEE_hb1_1396_000000000_0001_29_crosslinked
8672.824365559689 inf False False 6245.327490462801 18110.99086183586 40.0 1000.0 False False TGFb m_ems_p1-15H-GBL-16H-GBL-15H_0229_0001_0001_0002_000000022_0001_7_15_H_._bcov_4helix_04477_0001_0001_110_crosslinked
inf inf False False 9298.441604931604 inf 40.0 1000.0 False False TGFb m_707acc9d051fe3a4acad5ad22db0e630_0001_1_000000018_0001_24_28_H_._HEEHE_1042_0001_0001_57_crosslinked
inf inf False False 31934.529138981336 inf 40.0 1000.0 False False TGFb EHEE_hb1_6476_000000021_0001_75_crosslinked
3112.1394723567137 inf False False 7851.394758484638 51485.68065637629 40.0 1000.0 False False TGFb ems_3hC_229_000000015_0001
inf inf False False 21880.050161584924 243120.045703234 40.0 1000.0 False False TGFb m_ems_p1-15H-GBL-16H-GBL-16H_0039_0001_0001_0001_000000005_0001_37_46_H_._bcov_4helix_04548_0001_0001
inf inf False False 20005.801219104025 inf 40.0 1000.0 False False TGFb m_EHEE_hb1_949_000000010_0001_46_50_55_59_P_._HEEHE_0464_0001_0001_73_crosslinked
inf inf False False 11924.619017963678 inf 40.0 1000.0 False False TGFb EEHEE_37937_000000016_0001_12_crosslinked
inf inf False False 38198.406416834834 inf 40.0 1000.0 False False TGFb ems_ferrC_666_000000029_0001_2_crosslinked
inf inf False False 27781.8578017807 inf 40.0 1000.0 False False TGFb m_EHEE_hb1_4802_000000028_0001_46_48_61_63_P_._HEEHE_0223_0001_0001_133_crosslinked
3403.701107456218 inf False False 8672.824365559689 30995.33936100356 40.0 1000.0 False False TGFb m_7e8cfca9992e6163b8b74bcfbf40098a_0001_1_000000026_0001_25_31_H_._bcov_4helix_04076_0001_0001_85_crosslinked
68707.8404236368 inf False False 4071.32848767566 8417.757883919056 40.0 1000.0 False False TGFb ems_ferrM_4546_000000010_0001_193_crosslinked
14406.238966231082 inf False False 0.0 11233.530528094394 40.0 1000.0 False False TGFb m_0eddeacbb14b769e73e254714f31e2f9_0001_000000021_0001_42_51_H_._HEEHE_0350_0001_0002_0001_35_crosslinked
inf inf False False 24901.53806444311 inf 40.0 1000.0 False False TGFb HEEH_11753_000000010_0001_106_crosslinked
inf inf False False 13172.198004341928 inf 40.0 1000.0 False False TGFb EHEE_hb1_5123_000000020_0001_105_crosslinked
16072.584809120495 inf False False 5067.64713886563 9772.75557705109 40.0 1000.0 False False TGFb m_ad0cd72a9da53e38f9357a14ca3bb4c7_0001_1_000000017_0001_37_41_H_._bcov_4helix_03750_0001_0001_149_crosslinked
8417.757883919056 inf False False 9115.225570955388 20005.801219104025 40.0 1000.0 False False TGFb m_ems_p1-14H-GBL-14H-GABBL-16H_0710_0001_0001_0002_000000024_0001_44_52_H_._bcov_4helix_14342_0001_0001
inf inf False False 9580.193684002641 inf 40.0 1000.0 False False TGFb m_3a3bf48d6e1d7bcac8ec22320e4d1cb8_0001_1_000000020_0001_3_12_H_._bcov_4helix_13989_0001_0002_0001
inf inf False False 14695.804369452346 inf 40.0 1000.0 False False TGFb EEHEE_02003_000000019_0001_17_crosslinked
inf inf False False 8935.619616660517 inf 40.0 1000.0 False False TGFb EHEE_hb1_1015_000000013_0001_24_crosslinked
3403.701107456218 inf False False 8170.192869772104 150797.73802735715 40.0 1000.0 False False TGFb m_75f7a7753e41b29d7a177d2829858f8d_0001_000000017_0001_23_31_H_._bcov_4helix_12063_0001_0002_0001_153_crosslinked
2525.2838569191813 inf False False 8334.41374645452 28909.912633782762 40.0 1000.0 False False TGFb m_3ecb33624e2e1d8f50a90791185d0653_0001_1_000000014_0001_25_30_H_._bcov_4helix_08696_0001_0001_0001
4869.909293224447 inf False False 0.0 inf 40.0 1000.0 False False TGFb m_EHEE_hb1_4802_000000028_0001_46_48_61_63_P_._HEEHE_2304_0001_0001_107_crosslinked
inf inf False False 32253.874430371172 inf 40.0 1000.0 False False TGFb m_82c167bd4f2b589e053b1b4d81e5ee52_0001_000000011_0001_4_13_H_._HEEHE_1156_0001_0001
315.6044236980408 inf False False 11345.865833375325 136515.22503337648 40.0 1000.0 False False TGFb m_EHEE_hb1_73_000000005_0001_46_48_59_61_P_._HEEHE_1081_0001_0001_74_crosslinked
2961.0939229939854 inf False False 7696.6912640767005 24654.988182616922 40.0 1000.0 False False TGFb m_f7fec2e2f3c28a6f7e150bd65a1a380c_0001_1_000000021_0001_55_61_H_._bcov_4helix_09583_0001_0002_0001
5169.506846356828 inf False False 8935.619616660517 25656.079569333808 40.0 1000.0 False False TGFb m_ems_p1-14H-GBL-14H-GABBL-16H_0710_0001_0001_0002_000000024_0001_44_52_H_._HHH_eva_0050_0001_0001_96_crosslinked
2069.5824209701527 inf False False 11233.530528094394 42194.80488348507 40.0 1000.0 False False TGFb m_b53e02b194710e68f466320564696a92_0001_000000006_0001_42_48_H_._bcov_4helix_10131_0001_0001_153_crosslinked
inf inf False False 30083.77101546403 2326872.6629740573 40.0 1000.0 False False TGFb m_EHEE_hb1_4491_000000002_0001_48_52_55_57_P_._ems_ferrC_254_0001_0001
168.61512685404014 inf False False 17404.306237332148 334275.6406037161 40.0 1000.0 False False TGFb m_8d83f56b3f6c12e6c4e8af3d7d92f308_0001_1_000000021_0001_60_65_H_._HEEHE_3274_0001_0002_0001_96_crosslinked
inf inf False False 11459.324491709087 inf 40.0 1000.0 False False TGFb m_EHEE_hb1_4802_000000028_0001_46_48_61_63_P_._ems_ferrM_5100_0001_0001_0001_0001
1930.3368897433638 inf False False 9969.187964149813 inf 40.0 1000.0 False False TGFb m_ems_p1-15H-GBL-16H-GBL-16H_0039_0001_0001_0001_000000005_0001_37_46_H_._HEEHE_2433_0001_0002_0001_130_crosslinked
6629.540978228629 inf False False 5487.535686077603 13982.553609315217 40.0 1000.0 False False TGFb m_ems_p1-15H-GBL-16H-GBL-16H_0039_0001_0001_0001_000000005_0001_37_46_H_._bcov_4helix_06357_0001_0001_95_crosslinked
inf inf False False 26171.766768677408 inf 40.0 1000.0 False False TGFb EHEE_04615_000000023_0001_14_crosslinked
inf inf False False 27506.789902753153 inf 40.0 1000.0 False False TGFb EHEE_hb1_4584_000000010_0001_116_crosslinked
1782.6337314166854 inf False False 0.0 121150.33069276794 40.0 1000.0 False False TGFb m_75f7a7753e41b29d7a177d2829858f8d_0001_000000017_0001_23_31_H_._HHH_eva_0147_0001_0004_0001
6498.912830338822 inf False False 5542.411042938373 14550.301355893402 40.0 1000.0 False False TGFb m_EHEE_hb1_4802_000000028_0001_46_48_61_63_P_._ems_ferrM_3208_0001_0001_144_crosslinked
inf inf False False 38198.406416834834 inf 40.0 1000.0 False False TGFb m_EHEE_hb1_4491_000000002_0001_48_52_55_57_P_._HEEHE_3048_0001_0001_50_crosslinked
12912.653665662125 inf False False 8935.619616660517 17578.349299705482 40.0 1000.0 False False TGFb m_ems_ferrM_3802_000000023_0001_5_7_54_58_P_._ems_ferrM_6159_0002_0001_0001_146_crosslinked
inf inf False False 10477.71674165741 843320.177593984 40.0 1000.0 False False TGFb ferr_hb1_170_000000022_0001_109_crosslinked
inf inf False False 26697.81928072781 inf 40.0 1000.0 False False TGFb m_EHEE_hb1_4298_000000009_0001_7_9_59_61_P_._ems_ferrM_2213_0001_0001_110_crosslinked
19611.607900307845 inf False False 0.0 9024.975812827128 40.0 1000.0 False False TGFb ems_ferrC_2280_000000024_0001
16072.584809120495 inf False False 5273.413933968597 16725.196203435888 40.0 1000.0 False False TGFb m_416e30d36ba6434f3d09dd5d2ac6df7d_0001_1_000000006_0001_4_9_H_._HEEHE_1488_0001_0001_58_crosslinked
inf inf False False 12285.946898826998 459609.17610809073 40.0 1000.0 False False TGFb e1ae4cb039f7b6770b9307eb87230ce5_0001_000000019_0001
12532.894431493438 inf False False 4587.674845802269 18292.1007704542 40.0 1000.0 False False TGFb m_EHEE_hb1_4802_000000028_0001_46_48_61_63_P_._HEEHE_1262_0001_0001
inf inf False False 26171.766768677408 inf 40.0 1000.0 False False TGFb ems_ferrM_1201_000000010_0001_164_crosslinked
1335.8025875519997 inf False False 8501.935462758252 293715.5032463176 40.0 1000.0 False False TGFb HEEHE_2024_000000001_0001_66_crosslinked
23458.37528410988 inf False False 5118.3236102542805 8935.619616660517 40.0 1000.0 False False TGFb m_8d83f56b3f6c12e6c4e8af3d7d92f308_0001_1_000000021_0001_60_65_H_._HEEHE_1577_0001_0001_123_crosslinked
2654.0987129773494 inf False False 6245.327490462801 555257.959362162 40.0 1000.0 False False TGFb m_059d04d5b6b407ed69f386d8de9b90e0_0001_1_000000003_0001_58_64_H_._HEEHE_0428_0001_0001_0001
20205.85923129508 inf False False 5487.535686077603 9870.48313282159 40.0 1000.0 False False TGFb m_9a199a1b38a1c46b7bc70ae92fd97a63_0001_1_000000005_0001_23_29_H_._bcov_4helix_13130_0001_0001_44_crosslinked
21.92880209729799 inf True False 19417.43356466122 1796457.3004476037 40.0 1000.0 False False TGFb ems_ferrM_3765_000000008_0001_148_crosslinked
18292.1007704542 inf False False 5433.203649581781 18292.1007704542 40.0 1000.0 False False TGFb m_a5f4663b0d1365df39cc17eed1faab14_0001_000000026_0001_19_26_H_._bcov_4helix_04226_0001_0002_0001
315.6044236980408 inf False False 10169.568642229218 104352.77371750015 40.0 1000.0 False False TGFb m_4h_hb1_1933_000000024_0001_6_15_H_._ems_3hM_1918_0001_0002_0001_68_crosslinked
inf inf False False 23929.88862732048 inf 40.0 1000.0 False False TGFb m_a5567de14e69e56abfe7145b81b63e91_0001_000000006_0001_37_45_H_._bcov_4helix_09135_0001_0001_135_crosslinked
906.1679608354674 inf False False 15913.450306059915 566418.6443453413 40.0 1000.0 False False TGFb m_3ecb33624e2e1d8f50a90791185d0653_0001_1_000000014_0001_25_30_H_._HEEHE_1360_0001_0001_0001_80_crosslinked
inf inf False False 56309.13068800887 inf 40.0 1000.0 False False TGFb EHEE_hb1_3559_000000021_0001
608.6305552299041 inf False False 9298.441604931604 101283.77407912845 40.0 1000.0 False False TGFb m_67b279f8f2a2415978d2553cc30fca6f_0001_1_000000014_0001_18_23_H_._bcov_4helix_12314_0001_0002_0001_37_crosslinked
4869.909293224447 inf False False 6434.567158751315 20205.85923129508 40.0 1000.0 False False TGFb ems_ferrM_3735_000000010_0001_178_crosslinked
10477.71674165741 inf False False 4869.909293224447 17931.674120629552 40.0 1000.0 False False TGFb m_d61877853fc72d3a9b094762e15ccc8a_0001_000000027_0001_25_32_H_._bcov_4helix_09455_0001_0001
inf inf False False 20005.801219104025 inf 40.0 1000.0 False False TGFb ems_ferrM_1379_0001_000000017_0001_106_crosslinked
8935.619616660517 inf False False 6830.422699409936 16559.60020142166 40.0 1000.0 False False TGFb m_416e30d36ba6434f3d09dd5d2ac6df7d_0001_1_000000006_0001_4_9_H_._bcov_4helix_11517_0001_0001_0001
inf inf False False 20205.85923129508 inf 40.0 1000.0 False False TGFb m_ems_p1-15H-GBL-16H-GBL-16H_0039_0001_0001_0001_000000005_0001_37_46_H_._HEEHE_3061_0001_0001_0001
7323.137645871595 inf False False 4967.794470018256 17578.349299705482 40.0 1000.0 False False TGFb m_ems_p1-14H-GBL-14H-GABBL-16H_0710_0001_0001_0002_000000024_0001_44_52_H_._HEEHE_1043_0001_0001_155_crosslinked
2069.5824209701527 inf False False 11233.530528094394 inf 40.0 1000.0 False False TGFb EHEE_04122_000000016_0001_32_crosslinked
inf inf False False 27234.445448270428 195321.72246273488 40.0 1000.0 False False TGFb m_EHEE_hb1_2593_000000008_0001_48_52_55_57_P_._HEEHE_3167_0001_0001_142_crosslinked
inf inf False False 22768.4679371464 inf 40.0 1000.0 False False TGFb EHEE_hb1_638_000000011_0001_69_crosslinked
21.92880209729799 inf True False 25656.079569333808 inf 40.0 1000.0 False False TGFb m_HHH_eva_0718_000000007_0001_5_15_H_._HEEHE_2630_0001_0001_0001
inf inf False False 20407.917823608008 293715.5032463176 40.0 1000.0 False False TGFb m_dc3fea42fea0b306a8952bd8b53ab8a8_0001_1_000000008_0001_21_30_H_._HEEHE_1270_0001_0001_105_crosslinked
inf inf False False 16892.44816547023 771081.222959255 40.0 1000.0 False False TGFb m_67b279f8f2a2415978d2553cc30fca6f_0001_1_000000014_0001_18_23_H_._bcov_4helix_08797_0001_0001
inf inf False False 15292.51295702762 334275.6406037161 40.0 1000.0 False False TGFb m_0227fc81f289841ed45fdae21156a26f_0001_000000001_0001_46_51_H_._ems_3hM_3509_0001_0001_5_crosslinked
inf inf False False 12912.653665662125 428685.77666508785 40.0 1000.0 False False TGFb m_ems_p1-15H-GBL-16H-GBL-16H_0039_0001_0001_0001_000000005_0001_37_46_H_._ems_3hM_3612_0001_0001_0001
inf inf False False 16725.196203435888 166574.51788698122 40.0 1000.0 False False TGFb m_ems_p1-15H-GBL-16H-GBL-16H_0039_0001_0001_0001_000000005_0001_37_46_H_._ems_ferrM_5479_0002_0001_0001_142_crosslinked
inf inf False False 27781.8578017807 inf 40.0 1000.0 False False TGFb EHEE_hb1_4993_000000029_0001_57_crosslinked
14695.804369452346 inf False False 5597.8351533677605 15292.51295702762 40.0 1000.0 False False TGFb m_67b279f8f2a2415978d2553cc30fca6f_0001_1_000000014_0001_18_23_H_._HEEHE_1398_0001_0001_106_crosslinked
16233.310657211712 inf False False 4633.551594260295 9580.193684002641 40.0 1000.0 False False TGFb m_HHH_eva_0036_000000013_0001_43_53_H_._bcov_4helix_08430_0001_0001_53_crosslinked
inf inf False False 14550.301355893402 inf 40.0 1000.0 False False TGFb m_b53e02b194710e68f466320564696a92_0001_000000006_0001_42_48_H_._ems_3hC_676_0001_0002_0001
inf inf False False 20005.801219104025 inf 40.0 1000.0 False False TGFb EHEE_hb1_1055_000000009_0001_17_crosslinked
2069.5824209701527 inf False False 15445.438086597907 59181.46226549164 40.0 1000.0 False False TGFb m_4h_hb1_498_000000016_0001_55_64_H_._bcov_4helix_13690_0001_0001
inf inf False False 15292.51295702762 140651.77286711286 40.0 1000.0 False False TGFb m_dd1b5486904c0467b7c0f49fde02777a_0001_000000009_0001_21_25_H_._bcov_4helix_06653_0001_0001
inf inf False False 23692.959036950997 inf 40.0 1000.0 False False TGFb m_EHEE_hb1_4802_000000028_0001_46_48_61_63_P_._HEEHE_1387_0001_0001_150_crosslinked
10271.264328651518 inf False False 0.0 11806.553483132368 40.0 1000.0 False False TGFb m_530190a7d4f24ed9f14c45b8af7ee2c8_0001_000000024_0001_3_8_H_._HEEHE_0235_0001_0001_0001_39_crosslinked
4726.685981304925 inf False False 7396.369022330303 106450.26446922186 40.0 1000.0 False False TGFb m_EHEE_hb1_612_000000005_0001_48_50_59_61_P_._HEEHE_2128_0001_0001
inf inf False False 20205.85923129508 inf 40.0 1000.0 False False TGFb m_EHEE_hb1_3583_000000017_0001_46_48_57_59_P_._ems_ferrC_570_0001_0001_95_crosslinked
10169.568642229218 inf False False 5017.472414718442 13172.198004341928 40.0 1000.0 False False TGFb m_ems_p1-15H-GBL-16H-GBL-16H_0039_0001_0001_0001_000000005_0001_37_46_H_._bcov_4helix_01647_0001_0001
inf inf False False 42616.752932319876 inf 40.0 1000.0 False False TGFb EHEE_hb1_911_000000022_0001_66_crosslinked
7620.486400075935 inf False False 5273.413933968597 12043.865208143323 40.0 1000.0 False False TGFb ems_p1-14H-GBL-16H-GBL-15H_0323_0001_0001_0001_000000014_0001_59_crosslinked
inf inf False False 36344.47302687574 inf 40.0 1000.0 False False TGFb ems_ferrM_1830_0001_000000016_0001_111_crosslinked
inf inf False False 26964.79747353511 inf 40.0 1000.0 False False TGFb m_416e30d36ba6434f3d09dd5d2ac6df7d_0001_1_000000006_0001_4_9_H_._bcov_4helix_01312_0001_0001_0001_77_crosslinked
2378.9316250750794 inf False False 10373.97697193804 inf 40.0 1000.0 False False TGFb m_EHEE_hb1_4802_000000028_0001_46_48_61_63_P_._HEEHE_2036_0001_0001_105_crosslinked
12784.80560956645 inf False False 4452.752007231157 9391.42602098091 40.0 1000.0 False False TGFb m_707acc9d051fe3a4acad5ad22db0e630_0001_1_000000018_0001_24_28_H_._bcov_4helix_08225_0001_0001_0001_90_crosslinked
inf inf False False 6434.567158751315 inf 40.0 1000.0 False False TGFb m_2579940aa1dfb0fcb0cf4ee3259c4abc_0001_000000021_0001_38_47_H_._ems_3hM_325_0001_0002_0001_16_crosslinked
inf inf False False 20818.116971862557 1218662.1465211243 40.0 1000.0 False False TGFb EHEE_hb1_2183_000000023_0001
2525.2838569191813 inf False False 8170.192869772104 26964.79747353511 40.0 1000.0 False False TGFb m_HHH_eva_0036_000000013_0001_49_58_H_._ems_3hM_1842_0001_0001
inf inf False False 32253.874430371172 inf 40.0 1000.0 False False TGFb EHEE_hb1_5952_000000023_0001_89_crosslinked
14122.379145408378 inf False False 4773.952841117978 14991.190037278331 40.0 1000.0 False False TGFb m_EHEE_hb1_5608_000000029_0001_44_48_59_61_P_._HEEHE_1439_0001_0001
2378.9316250750794 inf False False 8251.894798469817 62822.314736852124 40.0 1000.0 False False TGFb m_ems_p1-14H-GBL-14H-GABBL-16H_0710_0001_0001_0002_000000024_0001_44_52_H_._ems_3hM_3404_0001_0001_0001
inf inf False False 15755.89139213852 inf 40.0 1000.0 False False TGFb ems_ferrM_2945_0001_000000014_0001_100_crosslinked
9580.193684002641 inf False False 7037.391337624759 23226.114142683033 40.0 1000.0 False False TGFb ferr_hb1_316_000000000_0001_147_crosslinked
inf inf False False 16725.196203435888 inf 40.0 1000.0 False False TGFb HHH_eva_0067_000000009_0001
inf inf False False 34580.51901922126 inf 40.0 1000.0 False False TGFb e97b41f4e209c0640d4e43cb61b66542_0001_000000002_0001_140_crosslinked
4112.041772552412 inf False False 5326.148073308287 21880.050161584924 40.0 1000.0 False False TGFb m_ed423bd9540d0da8912f130d59bbdbee_0001_1_000000006_0001_37_41_H_._HEEHE_1799_0001_0001
16892.44816547023 inf False False 7323.137645871595 17404.306237332148 40.0 1000.0 False False TGFb m_269e88d0e096774383d0e2f8541e919c_0001_1_000000022_0001_23_27_H_._bcov_4helix_00927_0001_0002_0001_13_crosslinked
inf inf False False 8672.824365559689 inf 40.0 1000.0 False False TGFb EHEE_hb1_2600_000000001_0001_61_crosslinked
2961.0939229939854 inf False False 7851.394758484638 25656.079569333808 40.0 1000.0 False False TGFb m_67b279f8f2a2415978d2553cc30fca6f_0001_1_000000014_0001_18_23_H_._HEEHE_1162_0001_0001_97_crosslinked
6061.653332824872 inf False False 6629.540978228629 19611.607900307845 40.0 1000.0 False False TGFb m_720936397f2d31669eff21710c18a4fc_0001_000000026_0001_43_51_H_._HEEHE_2112_0001_0002_0001_84_crosslinked
inf inf False False 20407.917823608008 inf 40.0 1000.0 False False TGFb EEHEE_17104_000000024_0001_25_crosslinked
18846.36971589974 inf False False 0.0 6830.422699409936 40.0 1000.0 False False TGFb m_09400faa4b1d797a8af463a8869fbc45_0001_1_000000021_0001_38_48_H_._ems_3hM_420_0001_0003_0001
inf inf False False 21236.561122996987 324444.6434621688 40.0 1000.0 False False TGFb m_8d6fce3d17575e0ba34b88b6e599f276_0001_000000001_0001_5_9_H_._bcov_4helix_11578_0001_0001_105_crosslinked
2069.5824209701527 inf False False 5767.455156349958 268555.7816147755 40.0 1000.0 False False TGFb m_ems_p1-15H-GBL-16H-GBL-16H_0039_0001_0001_0001_000000005_0001_37_46_H_._bcov_4helix_13705_0001_0001
10903.154057012845 inf False False 6830.422699409936 13982.553609315217 40.0 1000.0 False False TGFb m_707acc9d051fe3a4acad5ad22db0e630_0001_1_000000018_0001_24_28_H_._bcov_4helix_01448_0001_0001
inf inf False False 32253.874430371172 inf 40.0 1000.0 False False TGFb 3h_hb1_887_000000013_0001
inf inf False False 25912.640365027117 inf 40.0 1000.0 False False TGFb EHEE_hb1_2305_000000016_0001_45_crosslinked
inf inf False False 15141.101937651125 inf 40.0 1000.0 False False TGFb EHEE_hb1_3201_000000014_0001_68_crosslinked
inf inf False False 20407.917823608008 inf 40.0 1000.0 False False TGFb HEEH_22296_000000010_0001_36_crosslinked
inf inf False False 0.0 inf 40.0 1000.0 False False TGFb EHEE_hb1_1396_000000023_0001_42_crosslinked
168.61512685404014 inf False False 14263.602936862473 inf 40.0 1000.0 False False TGFb m_9b5def7823956c7009419e82645cf0f0_0001_000000016_0001_19_26_H_._HHH_eva_0050_0001_0001_135_crosslinked
inf inf False False 21236.561122996987 inf 40.0 1000.0 False False TGFb EHEE_hb1_2776_000000001_0001_46_crosslinked
2218.8724776213135 inf False False 27781.8578017807 538927.9049153227 40.0 1000.0 False False TGFb ems_ferrM_1830_000000028_0001_99_crosslinked
2069.5824209701527 inf False False 8759.552609215292 344404.52678964933 40.0 1000.0 False False TGFb 31c8cd6f43d3187351e9aaa449b531aa_0001_000000020_0001_12_crosslinked
inf inf False False 19225.181747189316 inf 40.0 1000.0 False False TGFb c86e070e11429e4f6d64b39174096de9_0001_1_000000003_0001
21236.561122996987 inf False False 5273.413933968597 9870.48313282159 40.0 1000.0 False False TGFb m_HHH_eva_0718_000000007_0001_5_15_H_._bcov_4helix_12079_0001_0001_0001_127_crosslinked
22996.15261651788 inf False False 8170.192869772104 14550.301355893402 40.0 1000.0 False False TGFb m_51496fa1c8d31d9133bff2649adae953_0001_000000020_0001_26_32_H_._bcov_4helix_12438_0001_0001
inf inf False False 14695.804369452346 998747.8233907671 40.0 1000.0 False False TGFb m_ems_p1-15H-GBL-16H-GBL-16H_0039_0001_0001_0001_000000005_0001_37_46_H_._ems_ferrM_4527_0001_0001_0001_188_crosslinked
inf inf False False 8417.757883919056 inf 40.0 1000.0 False False TGFb e7866586d6daf0b5a5673ee6a8f01cc4_0001_1_000000009_0001_86_crosslinked
2654.0987129773494 inf False False 8417.757883919056 69394.9188278732 40.0 1000.0 False False TGFb m_ems_p1-14H-GBL-14H-GABBL-16H_0150_0001_0001_0002_000000015_0001_41_49_H_._HEEHE_2006_0001_0001_0001_118_crosslinked
9298.441604931604 inf False False 10068.879843791317 19807.723979310904 40.0 1000.0 False False TGFb m_64112f081ff6e37487a4373fed56e914_0001_1_000000012_0001_22_31_H_._HEEHE_2911_0001_0001
51485.68065637629 inf False False 5710.35163995045 9024.975812827128 40.0 1000.0 False False TGFb m_653ed0bab8e0e97d1fa0d5b8ad9d13a3_0001_1_000000001_0001_47_51_H_._bcov_4helix_07383_0001_0001_0001_109_crosslinked
4726.685981304925 inf False False 6967.714195668086 22098.85066320075 40.0 1000.0 False False TGFb ems_ferrM_4963_0002_000000019_0001_135_crosslinked
inf inf False False 16072.584809120495 950274.2845282401 40.0 1000.0 False False TGFb ems_ferrM_6704_0001_000000002_0001_29_crosslinked
12532.894431493438 inf False False 4679.887110202902 11924.619017963678 40.0 1000.0 False False TGFb 2d359d77b38db510499457aa85d9b6c2_0001_000000013_0001_5_crosslinked
inf inf False False 23929.88862732048 178590.42938681395 40.0 1000.0 False False TGFb m_707acc9d051fe3a4acad5ad22db0e630_0001_1_000000018_0001_24_28_H_._HEEHE_1867_0001_0002_0001
inf inf False False 24169.1875135937 inf 40.0 1000.0 False False TGFb ems_ferrM_1076_000000023_0001_138_crosslinked
inf inf False False 18110.99086183586 inf 40.0 1000.0 False False TGFb m_0eddeacbb14b769e73e254714f31e2f9_0001_000000021_0001_42_51_H_._HEEHE_0439_0001_0001_0_crosslinked
inf inf False False 7620.486400075935 inf 40.0 1000.0 False False TGFb EHEE_hb1_2046_000000004_0001
6498.912830338822 inf False False 0.0 11924.619017963678 40.0 1000.0 False False TGFb m_243d3c880fd410c2e4669bd917d7d8db_0001_1_000000007_0001_2_9_H_._ems_3hC_963_0001_0005_0001_72_crosslinked
inf inf False False 17231.986373596203 380436.86038362246 40.0 1000.0 False False TGFb m_ems_p1-15H-GBL-16H-GBL-16H_0039_0001_0001_0001_000000005_0001_37_46_H_._HEEHE_2073_0001_0003_0001_177_crosslinked
inf inf False False 11689.656913992434 inf 40.0 1000.0 False False TGFb m_a5f4663b0d1365df39cc17eed1faab14_0001_000000026_0001_19_26_H_._HEEHE_2123_0001_0001
inf inf False False 15445.438086597907 inf 40.0 1000.0 False False TGFb m_ems_3hM_2338_000000018_0001_57_62_H_._HEEHE_1686_0001_0001
inf inf False False 23458.37528410988 inf 40.0 1000.0 False False TGFb ems_ferrM_1379_0001_000000017_0001_107_crosslinked
inf inf False False 28340.27314359648 inf 40.0 1000.0 False False TGFb m_EHEE_hb1_612_000000005_0001_48_50_59_61_P_._ems_ferrM_5075_0001_0001_0001_152_crosslinked
inf inf False False 0.0 inf 40.0 1000.0 False False TGFb m_0f0386614648684de18f30ed6f65aafc_0001_000000023_0001_2_7_H_._HEEHE_1119_0001_0002_0001_3_crosslinked
315.6044236980408 inf False False 22996.15261651788 122361.8339996957 40.0 1000.0 False False TGFb m_653ed0bab8e0e97d1fa0d5b8ad9d13a3_0001_1_000000001_0001_47_51_H_._bcov_4helix_07383_0001_0001_0001_110_crosslinked
5017.472414718442 inf False False 8009.2077931301765 32253.874430371172 40.0 1000.0 False False TGFb m_HHH_eva_0661_000000000_0001_41_51_H_._bcov_4helix_03259_0001_0001_45_crosslinked
inf inf False False 27781.8578017807 inf 40.0 1000.0 False False TGFb EHEE_hb1_3084_000000002_0001_37_crosslinked
4726.685981304925 inf False False 6967.714195668086 19417.43356466122 40.0 1000.0 False False TGFb ems_ferrM_3267_0001_000000005_0001_143_crosslinked
inf inf False False 14695.804369452346 877562.3585182112 40.0 1000.0 False False TGFb EHEE_hb1_4960_000000026_0001_27_crosslinked
inf inf False False 17231.986373596203 inf 40.0 1000.0 False False TGFb m_ems_p1-15H-GBL-16H-GBL-16H_0039_0001_0001_0001_000000005_0001_37_46_H_._bcov_4helix_04058_0001_0002_0001_116_crosslinked
1930.3368897433638 inf False False 9772.75557705109 128603.51728234804 40.0 1000.0 False False TGFb m_5dbb6a04e96a2285f7c76ae75e2a63d1_0001_000000016_0001_23_29_H_._bcov_4helix_00271_0001_0001
20205.85923129508 inf False False 6061.653332824872 10795.202036646373 40.0 1000.0 False False TGFb m_a1ccbce90b97664ca68d710c0f1c2fd4_0001_1_000000000_0001_42_47_H_._bcov_4helix_12657_0001_0001
inf inf False False 25656.079569333808 inf 40.0 1000.0 False False TGFb m_ems_p1-15H-GBL-16H-GBL-16H_0039_0001_0001_0001_000000005_0001_37_46_H_._bcov_4helix_09453_0001_0004_0001
2654.0987129773494 inf False False 9969.187964149813 30995.33936100356 40.0 1000.0 False False TGFb m_df271cd9aed91f1c2e1a09d410d54a98_0001_1_000000008_0001_8_14_H_._bcov_4helix_02507_0001_0001_108_crosslinked
inf inf False False 7178.842903511014 inf 40.0 1000.0 False False TGFb ems_ferrC_296_000000022_0001
inf inf False False 0.0 inf 40.0 1000.0 False False TGFb EHEE_08373_000000017_0001_23_crosslinked
inf inf False False 26171.766768677408 inf 40.0 1000.0 False False TGFb m_e12b8779cfb82f830778c5848b29915f_0001_1_000000002_0001_46_50_H_._bcov_4helix_06501_0001_0001_178_crosslinked
8089.299871061484 inf False False 0.0 12658.223375808358 40.0 1000.0 False False TGFb m_ems_p1-15H-GBL-16H-GBL-16H_0039_0001_0001_0001_000000005_0001_37_46_H_._HEEHE_1034_0001_0002_0001_183_crosslinked
inf inf False False 22543.037561531073 inf 40.0 1000.0 False False TGFb m_EHEE_hb1_4802_000000028_0001_46_48_61_63_P_._HEEHE_1387_0001_0001
2378.9316250750794 inf False False 8501.935462758252 68707.8404236368 40.0 1000.0 False False TGFb m_269e88d0e096774383d0e2f8541e919c_0001_1_000000022_0001_23_27_H_._ems_3hC_105_0001_0001_0001_0001
inf inf False False 10582.49390907399 998747.8233907671 40.0 1000.0 False False TGFb m_ems_p1-15H-GBL-16H-GBL-16H_0039_0001_0001_0001_000000005_0001_37_46_H_._bcov_4helix_08330_0001_0001_166_crosslinked
inf inf False False 34926.3242094135 inf 40.0 1000.0 False False TGFb ems_ferrM_546_0001_000000025_0001_118_crosslinked
inf inf False False 16892.44816547023 inf 40.0 1000.0 False False TGFb EHEE_06354_000000026_0001_25_crosslinked
inf inf False False 13571.328776071496 inf 40.0 1000.0 False False TGFb EHEE_hb1_3157_000000027_0001_23_crosslinked
inf inf False False 14406.238966231082 inf 40.0 1000.0 False False TGFb m_ems_p1-15H-GBL-16H-GBL-16H_0039_0001_0001_0001_000000005_0001_37_46_H_._HEEHE_1025_0001_0001_0001
4408.665353694219 inf False False 0.0 15913.450306059915 40.0 1000.0 False False TGFb m_67b279f8f2a2415978d2553cc30fca6f_0001_1_000000014_0001_18_23_H_._bcov_4helix_02579_0001_0001_0001_30_crosslinked
inf inf False False 19807.723979310904 1832566.0921865997 40.0 1000.0 False False TGFb m_e97b41f4e209c0640d4e43cb61b66542_0001_000000021_0001_17_21_H_._bcov_4helix_12520_0001_0002_0001
3835.375602969569 inf False False 6001.636963192939 21448.926734226934 40.0 1000.0 False False TGFb m_ems_p1-15H-GBL-16H-GBL-16H_0039_0001_0001_0001_000000005_0001_37_46_H_._HHH_eva_0033_0001_0003_0001
3238.504814613678 inf False False 9115.225570955388 inf 40.0 1000.0 False False TGFb m_d61877853fc72d3a9b094762e15ccc8a_0001_000000027_0001_25_32_H_._bcov_4helix_09455_0001_0001_120_crosslinked
1490.312664325392 inf False False 5326.148073308287 156920.7308901972 40.0 1000.0 False False TGFb m_67b279f8f2a2415978d2553cc30fca6f_0001_1_000000014_0001_18_23_H_._bcov_4helix_04459_0001_0002_0001
inf inf False False 18292.1007704542 116423.08652334334 40.0 1000.0 False False TGFb m_ems_p1-14H-GBL-14H-GABBL-16H_0710_0001_0001_0002_000000024_0001_44_52_H_._HHH_eva_0735_0001_0001_141_crosslinked
24654.988182616922 inf False False 4153.162190277939 7773.658176717458 40.0 1000.0 False False TGFb ems_ferrC_1530_000000011_0001_114_crosslinked
3112.1394723567137 inf False False 5067.64713886563 351327.05777812115 40.0 1000.0 False False TGFb ems_ferrM_4626_0001_000000022_0001
inf inf False False 54111.96780609073 inf 40.0 1000.0 False False TGFb EHEE_hb1_465_000000007_0001_30_crosslinked
inf inf False False 20611.9970018441 248006.7586218689 40.0 1000.0 False False TGFb m_67b279f8f2a2415978d2553cc30fca6f_0001_1_000000014_0001_18_23_H_._bcov_4helix_06750_0001_0001
168.61512685404014 inf False False 10795.202036646373 308697.94578205893 40.0 1000.0 False False TGFb m_EHEE_hb1_4802_000000028_0001_46_48_61_63_P_._ems_ferrM_5233_0001_0001_0001_168_crosslinked
inf inf False False 7178.842903511014 inf 40.0 1000.0 False False TGFb m_2b8c0b6d382919713be1eebf2d851371_0001_1_000000022_0001_43_50_H_._HEEHE_1313_0001_0001_166_crosslinked
inf inf False False 16892.44816547023 inf 40.0 1000.0 False False TGFb m_ems_ferrM_6429_000000029_0001_28_30_33_35_P_._ems_ferrM_1761_0002_0001_0002_0001
3991.1072323063054 inf False False 8009.2077931301765 25912.640365027117 40.0 1000.0 False False TGFb m_ems_p1-15H-GBL-16H-GBL-16H_0039_0001_0001_0001_000000005_0001_37_46_H_._bcov_4helix_08330_0001_0001
inf inf False False 28340.27314359648 inf 40.0 1000.0 False False TGFb ems_ferrM_3414_000000004_0001_59_crosslinked
1335.8025875519997 inf False False 8009.2077931301765 inf 40.0 1000.0 False False TGFb m_b53e02b194710e68f466320564696a92_0001_000000006_0001_42_48_H_._ems_3hC_151_0001_0001
inf inf False False 14550.301355893402 inf 40.0 1000.0 False False TGFb m_707acc9d051fe3a4acad5ad22db0e630_0001_1_000000018_0001_24_28_H_._HEEHE_1042_0001_0001
inf inf False False 13436.959184229194 358388.73163946124 40.0 1000.0 False False TGFb m_67b279f8f2a2415978d2553cc30fca6f_0001_1_000000014_0001_18_23_H_._bcov_4helix_01794_0001_0001_26_crosslinked
inf inf False False 29785.91189649902 inf 40.0 1000.0 False False TGFb m_EHEE_hb1_4802_000000028_0001_46_48_61_63_P_._ems_ferrM_551_0002_0001_0001
inf inf False False 24169.1875135937 inf 40.0 1000.0 False False TGFb m_ems_p1-15H-GBL-16H-GBL-16H_0039_0001_0001_0001_000000005_0001_37_46_H_._ems_ferrM_3208_0001_0001_0001_115_crosslinked
inf inf False False 33231.19907948586 inf 40.0 1000.0 False False TGFb m_ems_p1-15H-GBL-16H-GBL-16H_0039_0001_0001_0001_000000005_0001_37_46_H_._bcov_4helix_01439_0001_0001_0001
inf inf False False 26433.484436364153 inf 40.0 1000.0 False False TGFb m_e97b41f4e209c0640d4e43cb61b66542_0001_000000021_0001_17_21_H_._HEEHE_0594_0001_0001
inf inf False False 21026.29814158116 inf 40.0 1000.0 False False TGFb EHEE_07149_000000016_0001_64_crosslinked
inf inf False False 13844.112484470526 inf 40.0 1000.0 False False TGFb EHEE_hb1_2009_000000018_0001_54_crosslinked
inf inf False False 18110.99086183586 110772.5720722327 40.0 1000.0 False False TGFb m_EHEE_hb1_612_000000005_0001_48_50_59_61_P_._ems_ferrC_701_0001_0001_93_crosslinked
inf inf False False 7250.631332546129 inf 40.0 1000.0 False False TGFb ems_p1-15H-GBL-16H-GBL-14H_0640_0001_0001_0002_000000015_0001
3541.9050212603784 inf False False 0.0 17931.674120629552 40.0 1000.0 False False TGFb m_ems_p1-14H-GBL-14H-GABBL-16H_0710_0001_0001_0002_000000024_0001_44_52_H_._ems_3hM_2325_0001_0001
3238.504814613678 inf False False 4236.640750302524 inf 40.0 1000.0 False False TGFb m_ems_ferrM_3802_000000023_0001_5_7_54_58_P_._ems_ferrM_4438_0001_0002_0001_164_crosslinked
inf inf False False 32576.413174674908 inf 40.0 1000.0 False False TGFb m_EHEE_hb1_3173_000000022_0001_48_50_57_59_P_._HEEHE_1129_0001_0001_49_crosslinked
3613.0973121877105 6245.327490462801 False False 5487.535686077603 17931.674120629552 40.0 1000.0 False False TGFb m_67b279f8f2a2415978d2553cc30fca6f_0001_1_000000014_0001_18_23_H_._HEEHE_0873_0001_0004_0001_138_crosslinked
3238.504814613678 inf False False 7396.369022330303 340994.5809798506 40.0 1000.0 False False TGFb m_dc3fea42fea0b306a8952bd8b53ab8a8_0001_1_000000008_0001_21_30_H_._bcov_4helix_07107_0001_0001
inf inf False False 13172.198004341928 497690.8783168433 40.0 1000.0 False False TGFb ems_ferrM_3267_0001_000000005_0001_144_crosslinked
inf inf False False 11924.619017963678 inf 40.0 1000.0 False False TGFb EHEE_hb1_1396_000000000_0001_30_crosslinked
inf inf False False 13041.78020231873 inf 40.0 1000.0 False False TGFb m_c2bee41a39e7c0fb2897ab0d568c9ecb_0001_1_000000010_0001_20_27_H_._proteinG_4725_0001_0001_98_crosslinked
inf inf False False 21663.416001569218 201240.16597507827 40.0 1000.0 False False TGFb 33cd9c1fc6361677485b6b5ef31616dc_0001_000000012_0001
inf inf False False 12285.946898826998 inf 40.0 1000.0 False False TGFb m_ems_p1-14H-GBL-14H-GABBL-16H_0710_0001_0001_0002_000000024_0001_44_52_H_._ems_3hC_782_0001_0001
757.572104823671 inf False False 11806.553483132368 115270.38269637947 40.0 1000.0 False False TGFb m_HHH_eva_0036_000000013_0001_43_53_H_._bcov_4helix_06670_0001_0001_113_crosslinked
10169.568642229218 inf False False 5017.472414718442 18659.771995940355 40.0 1000.0 False False TGFb m_7b433bbe769c568a642d6e21c81e970f_0001_000000028_0001_27_32_H_._HEEHE_1766_0001_0002_0001_87_crosslinked
1490.312664325392 inf False False 8501.935462758252 49971.49440442771 40.0 1000.0 False False TGFb ems_3hC_438_0002_000000027_0001_116_crosslinked
inf inf False False 13844.112484470526 inf 40.0 1000.0 False False TGFb HHH_eva_0067_000000009_0001_70_crosslinked
4726.685981304925 inf False False 13041.78020231873 34926.3242094135 40.0 1000.0 False False TGFb m_707acc9d051fe3a4acad5ad22db0e630_0001_1_000000018_0001_24_28_H_._HEEHE_1867_0001_0002_0001_50_crosslinked
8935.619616660517 inf False False 5767.455156349958 14550.301355893402 40.0 1000.0 False False TGFb ems_3hC_692_000000008_0001
inf inf False False 23692.959036950997 inf 40.0 1000.0 False False TGFb m_ems_p1-15H-GBL-16H-GBL-16H_0039_0001_0001_0001_000000005_0001_37_46_H_._HEEHE_0167_0001_0002_0001_89_crosslinked
2817.3792655096377 inf False False 8847.148135307452 959777.0273735214 40.0 1000.0 False False TGFb m_ems_p1-15H-GBL-16H-GBL-16H_0039_0001_0001_0001_000000005_0001_37_46_H_._bcov_4helix_00130_0001_0002_0001
inf inf False False 47546.16228424562 inf 40.0 1000.0 False False TGFb m_ems_p1-15H-GBL-16H-GBL-16H_0039_0001_0001_0001_000000005_0001_37_46_H_._bcov_4helix_12619_0001_0002_0001
inf inf False False 9675.995620842656 inf 40.0 1000.0 False False TGFb EHEE_hb1_4785_000000020_0001_79_crosslinked
inf inf False False 8501.935462758252 inf 40.0 1000.0 False False TGFb ems_ferrM_6747_0001_000000028_0001_75_crosslinked
inf inf False False 17754.13279270255 211505.43692359928 40.0 1000.0 False False TGFb m_b53e02b194710e68f466320564696a92_0001_000000006_0001_42_48_H_._bcov_4helix_12127_0001_0003_0001
1629.9330126676725 inf False False 9580.193684002641 631935.3524571771 40.0 1000.0 False False TGFb m_EHEE_hb1_4802_000000028_0001_46_48_61_63_P_._ems_ferrM_6383_0002_0001_0001_137_crosslinked
inf inf False False 21236.561122996987 inf 40.0 1000.0 False False TGFb ems_ferrM_1035_000000000_0001_94_crosslinked
35275.58745150766 inf False False 0.0 5883.3810049925905 40.0 1000.0 False False TGFb m_416e30d36ba6434f3d09dd5d2ac6df7d_0001_1_000000006_0001_4_9_H_._bcov_4helix_07941_0001_0001_0001_33_crosslinked
inf inf False False 46609.31505170634 inf 40.0 1000.0 False False TGFb HEEHE_0797_000000015_0001
1490.312664325392 inf False False 5942.21481504252 631935.3524571771 40.0 1000.0 False False TGFb 3h_hb1_1810_000000009_0001
inf inf False False 32902.17730642162 inf 40.0 1000.0 False False TGFb m_9f890c78fc77abd3a1133787d264dfe5_0001_000000017_0001_27_32_H_._HEEHE_1389_0001_0001_144_crosslinked
1197.3115411445115 inf False False 6830.422699409936 826703.4384805257 40.0 1000.0 False False TGFb m_df271cd9aed91f1c2e1a09d410d54a98_0001_1_000000008_0001_8_14_H_._HEEHE_1475_0001_0001
inf inf False False 10688.31884816472 inf 40.0 1000.0 False False TGFb ems_ferrM_2664_000000000_0001_87_crosslinked
550.9853018771796 inf False False 9870.48313282159 32253.874430371172 40.0 1000.0 False False TGFb m_ems_p1-15H-GBL-16H-GBL-16H_0039_0001_0001_0001_000000005_0001_37_46_H_._bcov_4helix_01527_0001_0001_0001
17578.349299705482 inf False False 6245.327490462801 14991.190037278331 40.0 1000.0 False False TGFb m_67b279f8f2a2415978d2553cc30fca6f_0001_1_000000014_0001_18_23_H_._HEEHE_0981_0001_0002_0001
inf inf False False 25150.553445087513 inf 40.0 1000.0 False False TGFb HEEHE_2606_000000028_0001
inf inf False False 9391.42602098091 inf 40.0 1000.0 False False TGFb EHEE_hb1_5278_000000016_0001_52_crosslinked
inf inf False False 20611.9970018441 inf 40.0 1000.0 False False TGFb EHEE_hb1_4051_000000028_0001_55_crosslinked
9391.42602098091 inf False False 0.0 22768.4679371464 40.0 1000.0 False False TGFb m_ems_p1-15H-GBL-16H-GBL-16H_0039_0001_0001_0001_000000005_0001_37_46_H_._HEEHE_0388_0001_0004_0001_121_crosslinked
7037.391337624759 inf False False 6563.901958642215 16725.196203435888 40.0 1000.0 False False TGFb m_2190dd9774351ad962202158f0f2aad9_0001_000000025_0001_45_51_H_._HEEHE_0065_0001_0001_10_crosslinked
7773.658176717458 inf False False 8089.299871061484 26433.484436364153 40.0 1000.0 False False TGFb m_75f7a7753e41b29d7a177d2829858f8d_0001_000000017_0001_23_31_H_._bcov_4helix_05189_0001_0002_0001_83_crosslinked
inf inf False False 40953.86191363986 inf 40.0 1000.0 False False TGFb ems_ferrC_584_000000019_0001_96_crosslinked
2654.0987129773494 inf False False 11573.917736626165 47546.16228424562 40.0 1000.0 False False TGFb ems_ferrM_4236_000000017_0001_70_crosslinked
inf inf False False 23692.959036950997 inf 40.0 1000.0 False False TGFb EEHEE_38287_000000019_0001_22_crosslinked
inf inf False False 28340.27314359648 inf 40.0 1000.0 False False TGFb HEEHE_2910_000000027_0001_89_crosslinked
10582.49390907399 inf False False 5825.129707913452 14842.762413146853 40.0 1000.0 False False TGFb 3h_hb1_2951_000000016_0001
inf inf False False 43473.349666259564 inf 40.0 1000.0 False False TGFb ems_ferrM_1809_000000029_0001
inf inf False False 21880.050161584924 inf 40.0 1000.0 False False TGFb m_8104e8702eb39c9aa5e7259f6c74e1cf_0001_1_000000011_0001_40_48_H_._bcov_4helix_12201_0001_0002_0001_27_crosslinked
inf inf False False 15599.89246746387 inf 40.0 1000.0 False False TGFb m_b08fa24f6ed407a29824ac109b4c3131_0001_1_000000025_0001_38_43_H_._bcov_4helix_01394_0001_0001_87_crosslinked
inf inf False False 25656.079569333808 inf 40.0 1000.0 False False TGFb m_EHEE_hb1_4298_000000009_0001_7_9_59_61_P_._ems_ferrM_4646_0001_0001
inf inf False False 29199.011760120608 inf 40.0 1000.0 False False TGFb m_80d464b6ac5a47abd79c2c127ef23df2_0001_000000009_0001_36_41_H_._bcov_4helix_04073_0001_0001
168.61512685404014 inf False False 15445.438086597907 416078.1913878446 40.0 1000.0 False False TGFb m_64775bce277403d2cf833de53930e9e5_0001_000000020_0001_42_48_H_._bcov_4helix_06252_0001_0001
757.572104823671 inf False False 5169.506846356828 143478.87350174176 40.0 1000.0 False False TGFb m_75f7a7753e41b29d7a177d2829858f8d_0001_000000017_0001_23_31_H_._HHH_eva_0368_0001_0002_0001_51_crosslinked
inf inf False False 16559.60020142166 318051.8022372012 40.0 1000.0 False False TGFb proteinG_3904_000000004_0001
1490.312664325392 inf False False 14695.804369452346 1194649.687796417 40.0 1000.0 False False TGFb m_707acc9d051fe3a4acad5ad22db0e630_0001_1_000000018_0001_24_28_H_._HHH_eva_0452_0001_0001
18292.1007704542 inf False False 7323.137645871595 15755.89139213852 40.0 1000.0 False False TGFb m_67b279f8f2a2415978d2553cc30fca6f_0001_1_000000014_0001_18_23_H_._HEEHE_1611_0001_0002_0001_106_crosslinked
inf inf False False 22098.85066320075 inf 40.0 1000.0 False False TGFb m_EHEE_hb1_4802_000000028_0001_46_48_61_63_P_._ems_ferrM_4963_0001_0001
inf inf False False 26964.79747353511 inf 40.0 1000.0 False False TGFb ems_ferrM_1076_000000023_0001_136_crosslinked
inf inf False False 19034.833413058746 inf 40.0 1000.0 False False TGFb m_653ed0bab8e0e97d1fa0d5b8ad9d13a3_0001_1_000000001_0001_47_51_H_._bcov_4helix_07419_0001_0001_0001_113_crosslinked
inf inf False False 11689.656913992434 299619.18486156844 40.0 1000.0 False False TGFb m_707acc9d051fe3a4acad5ad22db0e630_0001_1_000000018_0001_24_28_H_._bcov_4helix_13701_0001_0002_0001_88_crosslinked
inf inf False False 73664.10468510818 inf 40.0 1000.0 False False TGFb m_707acc9d051fe3a4acad5ad22db0e630_0001_1_000000018_0001_24_28_H_._HEEHE_2550_0001_0001
3238.504814613678 inf False False 7620.486400075935 inf 40.0 1000.0 False False TGFb m_269e88d0e096774383d0e2f8541e919c_0001_1_000000022_0001_23_27_H_._HEEHE_1905_0001_0001_89_crosslinked
inf inf False False 30688.454812874847 inf 40.0 1000.0 False False TGFb m_707acc9d051fe3a4acad5ad22db0e630_0001_1_000000018_0001_24_28_H_._HEEHE_1376_0001_0001_58_crosslinked
13844.112484470526 inf False False 0.0 9870.48313282159 40.0 1000.0 False False TGFb m_0c07e9bdaec8c23b13572c8a7d10e717_0001_1_000000006_0001_59_64_H_._bcov_4helix_00529_0001_0001
6183.49256481465 inf False False 4679.887110202902 14991.190037278331 40.0 1000.0 False False TGFb m_ems_p1-14H-GBL-16H-GABBL-16H_0097_0001_0001_0001_000000002_0001_26_33_H_._ems_3hC_428_0002_0001_0001_0001
4408.665353694219 inf False False 6122.269866153114 17231.986373596203 40.0 1000.0 False False TGFb m_9862393bd4eb64f05c76d22049e39513_0001_000000024_0001_60_64_H_._ems_3hC_898_0001_0001_0004_0001
2961.0939229939854 inf False False 9580.193684002641 33231.19907948586 40.0 1000.0 False False TGFb m_EHEE_hb1_612_000000005_0001_48_50_59_61_P_._HEEHE_3041_0001_0001
2654.0987129773494 inf False False 4542.252322576509 391964.4776901067 40.0 1000.0 False False TGFb m_ems_p1-15H-GBL-16H-GBL-16H_0039_0001_0001_0001_000000005_0001_37_46_H_._HEEHE_1486_0001_0002_0001
1930.3368897433638 inf False False 7696.6912640767005 80565.34641958177 40.0 1000.0 False False TGFb m_67b279f8f2a2415978d2553cc30fca6f_0001_1_000000014_0001_18_23_H_._bcov_4helix_04290_0001_0002_0001
315.6044236980408 inf False False 27781.8578017807 inf 40.0 1000.0 False False TGFb m_HHH_eva_0661_000000000_0001_41_51_H_._HEEHE_0564_0001_0001_0001
17578.349299705482 inf False False 0.0 6370.8585730211 40.0 1000.0 False False TGFb m_75f7a7753e41b29d7a177d2829858f8d_0001_000000017_0001_23_31_H_._ems_3hM_2946_0001_0002_0001_105_crosslinked
12912.653665662125 inf False False 9024.975812827128 53045.748265945156 40.0 1000.0 False False TGFb ems_ferrM_3161_0001_000000005_0001_124_crosslinked
inf inf False False 13982.553609315217 inf 40.0 1000.0 False False TGFb EHEE_hb1_4001_000000017_0001_37_crosslinked
26964.79747353511 inf False False 0.0 8251.894798469817 40.0 1000.0 False False TGFb m_707acc9d051fe3a4acad5ad22db0e630_0001_1_000000018_0001_24_28_H_._bcov_4helix_03967_0001_0002_0001
757.572104823671 inf False False 9580.193684002641 inf 40.0 1000.0 False False TGFb m_707acc9d051fe3a4acad5ad22db0e630_0001_1_000000018_0001_24_28_H_._HEEHE_0298_0001_0001_60_crosslinked
14122.379145408378 inf False False 0.0 9391.42602098091 40.0 1000.0 False False TGFb HHH_rd4_0210.min_rise1.45_000000000_0001
inf inf False False 0.0 inf 40.0 1000.0 False False TGFb m_HHH_eva_0036_000000013_0001_43_53_H_._bcov_4helix_03132_0001_0001
inf inf False False 15755.89139213852 inf 40.0 1000.0 False False TGFb m_307cf0d6ab0abb9dc6d4a60295e463fe_0001_000000013_0001_18_27_H_._bcov_4helix_07027_0001_0002_0001
9115.225570955388 inf False False 5017.472414718442 15292.51295702762 40.0 1000.0 False False TGFb m_269e88d0e096774383d0e2f8541e919c_0001_1_000000022_0001_23_27_H_._bcov_4helix_11131_0001_0003_0001
inf inf False False 25656.079569333808 inf 40.0 1000.0 False False TGFb m_ems_p1-15H-GBL-16H-GBL-16H_0039_0001_0001_0001_000000005_0001_37_46_H_._HEEHE_2073_0001_0001_0001_176_crosslinked
608.6305552299041 inf False False 8334.41374645452 121150.33069276794 40.0 1000.0 False False TGFb m_707acc9d051fe3a4acad5ad22db0e630_0001_1_000000018_0001_24_28_H_._HEEHE_0952_0001_0001_0001
27506.789902753153 inf False False 0.0 9024.975812827128 40.0 1000.0 False False TGFb m_HHH_eva_0718_000000007_0001_5_15_H_._bcov_4helix_13099_0001_0001_0001_91_crosslinked
inf inf False False 21026.29814158116 inf 40.0 1000.0 False False TGFb ferr_hb1_1381_000000012_0001_72_crosslinked
11459.324491709087 inf False False 6498.912830338822 13707.042063832196 40.0 1000.0 False False TGFb m_HHH_eva_0609_000000003_0001_42_50_H_._bcov_4helix_03173_0001_0001
460.6332522341181 inf False False 9870.48313282159 105396.30145467503 40.0 1000.0 False False TGFb m_64112f081ff6e37487a4373fed56e914_0001_1_000000012_0001_22_31_H_._bcov_4helix_08225_0001_0001_0001_91_crosslinked
3835.375602969569 inf False False 6122.269866153114 21880.050161584924 40.0 1000.0 False False TGFb m_67b279f8f2a2415978d2553cc30fca6f_0001_1_000000014_0001_18_23_H_._bcov_4helix_11235_0001_0002_0001_64_crosslinked
inf inf False False 18846.36971589974 inf 40.0 1000.0 False False TGFb aff62e40800cfbf30c5099bd910ef069_0001_000000002_0001
26171.766768677408 inf False False 5542.411042938373 9115.225570955388 40.0 1000.0 False False TGFb m_ems_p1-15H-GBL-16H-GBL-16H_0039_0001_0001_0001_000000005_0001_37_46_H_._bcov_4helix_13571_0001_0001
inf inf False False 16559.60020142166 211505.43692359928 40.0 1000.0 False False TGFb m_ems_p1-15H-GBL-16H-GBL-16H_0039_0001_0001_0001_000000005_0001_37_46_H_._ems_3hC_350_0001_0001_0001
3238.504814613678 inf False False 5326.148073308287 47075.408202223436 40.0 1000.0 False False TGFb m_b53e02b194710e68f466320564696a92_0001_000000006_0001_42_48_H_._bcov_4helix_05497_0001_0002_0001
inf inf False False 19417.43356466122 inf 40.0 1000.0 False False TGFb m_EHEE_hb1_3145_000000022_0001_46_48_61_63_P_._ems_ferrM_5735_0001_0001_0001
inf inf False False 18110.99086183586 inf 40.0 1000.0 False False TGFb EHEE_hb1_89_000000004_0001
inf inf False False 15141.101937651125 inf 40.0 1000.0 False False TGFb EHEE_hb1_2692_000000012_0001_27_crosslinked
5169.506846356828 inf False False 6370.8585730211 23458.37528410988 40.0 1000.0 False False TGFb m_ems_ferrM_3802_000000023_0001_5_7_54_58_P_._HEEHE_2776_0001_0001
1629.9330126676725 inf False False 5273.413933968597 684295.4339316986 40.0 1000.0 False False TGFb 4ece0a8d24413809823fe5ef12049337_0001_000000029_0001_15_crosslinked
11573.917736626165 inf False False 5767.455156349958 11573.917736626165 40.0 1000.0 False False TGFb ems_ferrM_2292_0002_000000015_0001_52_crosslinked
8089.299871061484 inf False False 0.0 16725.196203435888 40.0 1000.0 False False TGFb m_196093a79268749953b7e721a953693f_0001_000000027_0001_37_41_H_._ems_3hM_73_0001_0001_73_crosslinked
inf inf False False 7929.90870606949 inf 40.0 1000.0 False False TGFb EHEE_hb1_5006_000000023_0001_86_crosslinked
15755.89139213852 inf False False 5710.35163995045 14406.238966231082 40.0 1000.0 False False TGFb m_HHH_eva_0036_000000013_0001_43_53_H_._ems_3hC_105_0001_0001_0001_126_crosslinked
inf inf False False 28909.912633782762 inf 40.0 1000.0 False False TGFb m_3ecb33624e2e1d8f50a90791185d0653_0001_1_000000014_0001_25_30_H_._HEEHE_1360_0001_0001_0001
1782.6337314166854 inf False False 4587.674845802269 inf 40.0 1000.0 False False TGFb HEEHE_2863_000000009_0001
inf inf False False 12784.80560956645 inf 40.0 1000.0 False False TGFb ems_ferrC_578_000000013_0001_196_crosslinked
inf inf False False 22543.037561531073 inf 40.0 1000.0 False False TGFb ems_ferrM_6201_000000029_0001
inf inf False False 13844.112484470526 523078.1149540984 40.0 1000.0 False False TGFb EHEE_hb1_4166_000000004_0001_57_crosslinked
inf inf False False 20005.801219104025 inf 40.0 1000.0 False False TGFb ems_ferrM_1459_0001_000000007_0001_158_crosslinked
inf inf False False 19034.833413058746 478271.151690875 40.0 1000.0 False False TGFb EHEE_hb1_1300_000000006_0001_9_crosslinked
8847.148135307452 inf False False 4918.608386156695 15141.101937651125 40.0 1000.0 False False TGFb m_720936397f2d31669eff21710c18a4fc_0001_000000026_0001_43_51_H_._HEEHE_2185_0001_0001_36_crosslinked
inf inf False False 27781.8578017807 106450.26446922186 40.0 1000.0 False False TGFb m_06468c5750cb4384160932bb1d69963c_0001_000000000_0001_7_16_H_._bcov_4helix_04420_0001_0001
inf inf False False 15292.51295702762 inf 40.0 1000.0 False False TGFb HEEH_16468_000000018_0001_95_crosslinked
3541.9050212603784 inf False False 8672.824365559689 24410.879388729656 40.0 1000.0 False False TGFb m_ems_p1-15H-GBL-16H-GBL-16H_0039_0001_0001_0001_000000005_0001_37_46_H_._ems_ferrM_967_0001_0002_0001_204_crosslinked
34238.13764279337 inf False False 5433.203649581781 12408.806367815276 40.0 1000.0 False False TGFb m_2190dd9774351ad962202158f0f2aad9_0001_000000025_0001_45_51_H_._HEEHE_2394_0001_0001_24_crosslinked
inf inf False False 23692.959036950997 inf 40.0 1000.0 False False TGFb 35a6478890688a1ac67c2609240c2dd4_0001_1_000000026_0001_5_crosslinked
inf inf False False 32902.17730642162 inf 40.0 1000.0 False False TGFb m_707acc9d051fe3a4acad5ad22db0e630_0001_1_000000018_0001_24_28_H_._ems_3hM_852_0001_0003_0001
9115.225570955388 inf False False 5169.506846356828 11806.553483132368 40.0 1000.0 False False TGFb m_67b279f8f2a2415978d2553cc30fca6f_0001_1_000000014_0001_18_23_H_._HEEHE_0883_0001_0001_0001_141_crosslinked
460.6332522341181 inf False False 15292.51295702762 166574.51788698122 40.0 1000.0 False False TGFb m_b08fa24f6ed407a29824ac109b4c3131_0001_1_000000025_0001_38_43_H_._bcov_4helix_01144_0001_0001_0001_85_crosslinked
inf inf False False 20407.917823608008 inf 40.0 1000.0 False False TGFb ems_ferrM_3735_0002_000000017_0001_74_crosslinked
4112.041772552412 inf False False 6629.540978228629 24901.53806444311 40.0 1000.0 False False TGFb m_ems_p1-14H-GBL-14H-GABBL-16H_0710_0001_0001_0002_000000024_0001_44_52_H_._ems_3hM_2400_0001_0001_149_crosslinked
inf inf False False 11012.18559758296 566418.6443453413 40.0 1000.0 False False TGFb m_b53e02b194710e68f466320564696a92_0001_000000006_0001_42_48_H_._ems_3hC_142_0002_0001_0003_0001
24901.53806444311 inf False False 0.0 7107.765251001011 40.0 1000.0 False False TGFb m_9862393bd4eb64f05c76d22049e39513_0001_000000024_0001_60_64_H_._bcov_4helix_00150_0001_0003_0001_67_crosslinked
24169.1875135937 inf False False 0.0 6898.726926404041 40.0 1000.0 False False TGFb m_ems_p1-14H-GBL-14H-GABBL-16H_0710_0001_0001_0002_000000024_0001_44_52_H_._HHH_eva_0209_0001_0002_0001
inf inf False False 31618.345682159776 inf 40.0 1000.0 False False TGFb m_3ecb33624e2e1d8f50a90791185d0653_0001_1_000000014_0001_25_30_H_._HEEHE_2176_0001_0001
inf inf False False 13571.328776071496 inf 40.0 1000.0 False False TGFb ferr_hb1_170_000000022_0001_108_crosslinked
inf inf False False 20005.801219104025 inf 40.0 1000.0 False False TGFb EHEE_01572_000000019_0001
14695.804369452346 inf False False 0.0 6245.327490462801 40.0 1000.0 False False TGFb m_707acc9d051fe3a4acad5ad22db0e630_0001_1_000000018_0001_24_28_H_._bcov_4helix_11887_0001_0003_0001
inf inf False False 27781.8578017807 691138.388271016 40.0 1000.0 False False TGFb m_a5567de14e69e56abfe7145b81b63e91_0001_000000006_0001_37_45_H_._bcov_4helix_13708_0001_0001_88_crosslinked
37820.20437310377 inf False False 0.0 5653.813504901432 40.0 1000.0 False False TGFb m_28547f62621d3f4f8f57c1e24f9beede_0001_1_000000016_0001_5_13_H_._proteinG_0314_0001_0001
2218.8724776213135 inf False False 8935.619616660517 63450.537884220685 40.0 1000.0 False False TGFb m_ems_p1-14H-GBL-14H-GABBL-16H_0710_0001_0001_0002_000000024_0001_44_52_H_._bcov_4helix_11649_0001_0001
inf inf False False 17061.372647124943 inf 40.0 1000.0 False False TGFb m_b53e02b194710e68f466320564696a92_0001_000000006_0001_42_48_H_._ems_3hM_1543_0001_0001
inf inf False False 15913.450306059915 inf 40.0 1000.0 False False TGFb m_EHEE_hb1_6184_000000007_0001_16_24_H_._ems_3hC_496_0002_0001_0002_0001_121_crosslinked
inf inf False False 7470.332712553611 inf 40.0 1000.0 False False TGFb EHEE_hb1_710_000000020_0001_59_crosslinked
inf inf False False 33231.19907948586 inf 40.0 1000.0 False False TGFb m_75f7a7753e41b29d7a177d2829858f8d_0001_000000017_0001_23_31_H_._ems_3hM_149_0001_0001_171_crosslinked
inf inf False False 20005.801219104025 1562851.3278150714 40.0 1000.0 False False TGFb ems_ferrM_4621_000000024_0001
inf inf False False 70789.75669631343 inf 40.0 1000.0 False False TGFb EHEE_hb1_1399_000000017_0001
460.6332522341181 inf False False 9580.193684002641 inf 40.0 1000.0 False False TGFb m_b08fa24f6ed407a29824ac109b4c3131_0001_1_000000025_0001_38_43_H_._HEEHE_1584_0001_0001_63_crosslinked
inf inf False False 35275.58745150766 inf 40.0 1000.0 False False TGFb m_75f7a7753e41b29d7a177d2829858f8d_0001_000000017_0001_23_31_H_._bcov_4helix_01419_0001_0001
3541.9050212603784 inf False False 7178.842903511014 28623.675875032466 40.0 1000.0 False False TGFb m_720936397f2d31669eff21710c18a4fc_0001_000000026_0001_43_51_H_._HEEHE_2218_0001_0001_0001_39_crosslinked
inf inf False False 38198.406416834834 inf 40.0 1000.0 False False TGFb m_ems_ferrM_3802_000000023_0001_5_7_54_58_P_._HEEHE_2161_0001_0001_147_crosslinked
inf inf False False 20407.917823608008 inf 40.0 1000.0 False False TGFb EEHEE_00510_000000006_0001_22_crosslinked
inf inf False False 44790.63563449691 inf 40.0 1000.0 False False TGFb EHEE_hb1_609_000000021_0001_99_crosslinked
9391.42602098091 inf False False 4365.015201677442 11459.324491709087 40.0 1000.0 False False TGFb m_ad0cd72a9da53e38f9357a14ca3bb4c7_0001_1_000000017_0001_37_41_H_._ems_3hC_572_0001_0001_0003_0001_134_crosslinked
5326.148073308287 inf False False 5942.21481504252 27506.789902753153 40.0 1000.0 False False TGFb m_67b279f8f2a2415978d2553cc30fca6f_0001_1_000000014_0001_18_23_H_._bcov_4helix_11409_0001_0001_0001
6629.540978228629 inf False False 6001.636963192939 15141.101937651125 40.0 1000.0 False False TGFb 2c46b57de5df830a699d451437f22a7b_0001_000000021_0001_5_crosslinked
4726.685981304925 inf False False 8334.41374645452 28623.675875032466 40.0 1000.0 False False TGFb m_9862393bd4eb64f05c76d22049e39513_0001_000000024_0001_60_64_H_._bcov_4helix_10614_0001_0002_0001_78_crosslinked
9024.975812827128 12912.653665662125 False False 0.0 4869.909293224447 40.0 1000.0 False False TGFb m_ems_p1-15H-GBL-16H-GBL-16H_0039_0001_0001_0001_000000005_0001_37_46_H_._HHH_eva_0450_0001_0001
inf inf False False 18292.1007704542 inf 40.0 1000.0 False False TGFb EHEE_hb1_5123_000000020_0001
16725.196203435888 inf False False 5326.148073308287 9485.340281190727 40.0 1000.0 False False TGFb m_d61877853fc72d3a9b094762e15ccc8a_0001_000000027_0001_25_32_H_._ems_3hC_1511_0002_0001_0001
inf inf False False 0.0 inf 40.0 1000.0 False False TGFb EHEE_hb1_5005_000000008_0001_56_crosslinked
inf inf False False 28340.27314359648 2596018.1768009895 40.0 1000.0 False False TGFb EHEE_hb1_1907_000000027_0001_62_crosslinked
6629.540978228629 inf False False 4071.32848767566 20005.801219104025 40.0 1000.0 False False TGFb m_64112f081ff6e37487a4373fed56e914_0001_1_000000012_0001_22_31_H_._ems_3hM_1416_0001_0003_0001
45690.92741075028 inf False False 0.0 6434.567158751315 40.0 1000.0 False False TGFb m_HHH_eva_0718_000000007_0001_5_15_H_._HEEHE_0493_0001_0001_168_crosslinked
inf inf False False 21448.926734226934 inf 40.0 1000.0 False False TGFb 4h_hb1_557_000000019_0001
4408.665353694219 inf False False 4236.640750302524 83006.55698144154 40.0 1000.0 False False TGFb m_ccf14732845b2f5ae9da9c01433d07c4_0001_000000006_0001_40_47_H_._ems_3hC_140_0001_0003_0001
21.92880209729799 inf True False 13707.042063832196 282254.82548958977 40.0 1000.0 False False TGFb m_b08fa24f6ed407a29824ac109b4c3131_0001_1_000000025_0001_38_43_H_._HEEHE_2263_0001_0001_124_crosslinked
inf inf False False 38966.19438581319 inf 40.0 1000.0 False False TGFb m_ems_p1-14H-GBL-16H-GBL-14H_0884_0001_0001_0001_000000006_0001_18_25_H_._bcov_4helix_00227_0001_0001
3112.1394723567137 inf False False 10271.264328651518 35628.343326022696 40.0 1000.0 False False TGFb m_3h_hb1_253_000000020_0001_57_62_H_._HEEHE_2300_0001_0001_96_crosslinked
inf inf False False 19417.43356466122 inf 40.0 1000.0 False False TGFb m_ab771d6dfe3f9c5de6938f7153b5fe8a_0001_1_000000022_0001_1_6_H_._ems_3hM_342_0001_0002_0001_123_crosslinked
inf inf False False 26433.484436364153 inf 40.0 1000.0 False False TGFb m_a257d1f080182e740a8b0dae0ae2740f_0001_000000000_0001_22_30_H_._bcov_4helix_03564_0001_0001_118_crosslinked
7037.391337624759 inf False False 6762.794751891034 15599.89246746387 40.0 1000.0 False False TGFb ferr_hb1_3431_000000023_0001_134_crosslinked
inf inf False False 27781.8578017807 inf 40.0 1000.0 False False TGFb EHEE_hb1_5138_000000015_0001_84_crosslinked
inf inf False False 12532.894431493438 inf 40.0 1000.0 False False TGFb ems_ferrC_277_000000018_0001_129_crosslinked
6830.422699409936 inf False False 4869.909293224447 31934.529138981336 40.0 1000.0 False False TGFb m_ems_3hM_2252_000000017_0001_45_55_H_._bcov_4helix_05548_0001_0001_110_crosslinked
8417.757883919056 inf False False 0.0 11345.865833375325 40.0 1000.0 False False TGFb m_9b5def7823956c7009419e82645cf0f0_0001_000000016_0001_19_26_H_._ems_3hM_1416_0001_0001
inf inf False False 19417.43356466122 inf 40.0 1000.0 False False TGFb EHEE_hb1_5635_000000009_0001
inf inf False False 33231.19907948586 inf 40.0 1000.0 False False TGFb m_ferr_hb1_2616_000000012_0001_4_6_58_60_P_._HEEHE_1652_0001_0001_133_crosslinked
inf inf False False 20005.801219104025 1182821.4730657584 40.0 1000.0 False False TGFb m_ferr_hb1_2616_000000012_0001_4_6_58_60_P_._HEEHE_3342_0001_0001_112_crosslinked
168.61512685404014 inf False False 10477.71674165741 inf 40.0 1000.0 False False TGFb ems_ferrM_3112_0001_000000025_0001
21.92880209729799 inf True False 8089.299871061484 inf 40.0 1000.0 False False TGFb m_3ecb33624e2e1d8f50a90791185d0653_0001_1_000000014_0001_25_30_H_._bcov_4helix_14334_0001_0001_0001
4112.041772552412 inf False False 10582.49390907399 42194.80488348507 40.0 1000.0 False False TGFb ems_ferrM_6339_000000020_0001_82_crosslinked
inf inf False False 38966.19438581319 inf 40.0 1000.0 False False TGFb 8e7f84ee4c89908a9bdc2513ad3d1c82_0001_1_000000015_0001
24901.53806444311 inf False False 0.0 6563.901958642215 40.0 1000.0 False False TGFb m_530190a7d4f24ed9f14c45b8af7ee2c8_0001_000000024_0001_3_8_H_._bcov_4helix_08719_0001_0002_0001
inf inf False False 38966.19438581319 inf 40.0 1000.0 False False TGFb m_ems_p1-15H-GBL-16H-GBL-16H_0039_0001_0001_0001_000000005_0001_37_46_H_._bcov_4helix_08388_0001_0003_0001_169_crosslinked
inf inf False False 35628.343326022696 inf 40.0 1000.0 False False TGFb 08922f9cdc27140c19938ba20cf626ae_0001_000000027_0001
inf inf False False 22543.037561531073 inf 40.0 1000.0 False False TGFb m_707acc9d051fe3a4acad5ad22db0e630_0001_1_000000018_0001_24_28_H_._HEEHE_1695_0001_0001_33_crosslinked
inf inf False False 30688.454812874847 inf 40.0 1000.0 False False TGFb 400cdce274d5f01cd6583864aa4d3284_0001_1_000000026_0001
inf inf False False 804.1780548035395 inf 40.0 1000.0 False False TGFb m_ems_p1-15H-GBL-16H-GBL-16H_0039_0001_0001_0001_000000005_0001_37_46_H_._bGM_714_0001_0001_0001_98_crosslinked
inf inf False False 21448.926734226934 1443266.9804714224 40.0 1000.0 False False TGFb ems_ferrM_2902_000000015_0001_93_crosslinked
inf inf False False 15913.450306059915 inf 40.0 1000.0 False False TGFb m_a257d1f080182e740a8b0dae0ae2740f_0001_000000000_0001_22_30_H_._bcov_4helix_04892_0001_0002_0001
4587.674845802269 inf False False 7107.765251001011 22098.85066320075 40.0 1000.0 False False TGFb m_ems_p1-14H-GBL-14H-GABBL-16H_0710_0001_0001_0002_000000024_0001_44_52_H_._bcov_4helix_09354_0001_0001_106_crosslinked
inf inf False False 22098.85066320075 inf 40.0 1000.0 False False TGFb EHEE_hb1_5016_000000016_0001
3835.375602969569 inf False False 6830.422699409936 19417.43356466122 40.0 1000.0 False False TGFb m_ems_p1-15H-GBL-16H-GBL-16H_0039_0001_0001_0001_000000005_0001_37_46_H_._bcov_4helix_00978_0001_0001_81_crosslinked
21.92880209729799 inf True False 16072.584809120495 178590.42938681395 40.0 1000.0 False False TGFb m_75f7a7753e41b29d7a177d2829858f8d_0001_000000017_0001_23_31_H_._bcov_4helix_04024_0001_0002_0001_163_crosslinked
inf inf False False 11689.656913992434 inf 40.0 1000.0 False False TGFb EHEE_hb1_4785_000000020_0001
2961.0939229939854 inf False False 5326.148073308287 inf 40.0 1000.0 False False TGFb m_EHEE_hb1_4802_000000028_0001_46_48_61_63_P_._ems_ferrM_5100_0001_0001_0001_0001_152_crosslinked
inf inf False False 20407.917823608008 inf 40.0 1000.0 False False TGFb m_EHEE_hb1_949_000000010_0001_46_50_55_59_P_._HEEHE_1936_0001_0001_168_crosslinked
6898.726926404041 inf False False 6370.8585730211 31618.345682159776 40.0 1000.0 False False TGFb m_EHEE_hb1_612_000000005_0001_48_50_59_61_P_._HEEHE_1112_0001_0002_0001
inf inf False False 33899.14618098351 inf 40.0 1000.0 False False TGFb m_EHEE_hb1_2215_000000000_0001_50_52_55_57_P_._HEEHE_0471_0001_0001
inf inf False False 16559.60020142166 inf 40.0 1000.0 False False TGFb EHEE_hb1_1901_000000001_0001_64_crosslinked
inf inf False False 10169.568642229218 inf 40.0 1000.0 False False TGFb EHEE_hb1_5951_000000023_0001
460.6332522341181 inf False False 10903.154057012845 103319.57793811889 40.0 1000.0 False False TGFb m_6cec01a4c26685625e84f9416b5e6419_0001_000000010_0001_24_33_H_._ems_3hM_2011_0001_0001_0001
inf inf False False 15445.438086597907 922326.8583921008 40.0 1000.0 False False TGFb HEEHE_2362_000000014_0001_90_crosslinked
10903.154057012845 inf False False 0.0 22319.839169832772 40.0 1000.0 False False TGFb 5432d7cefdc4905936abd103e32646f0_0001_000000020_0001_6_crosslinked
8089.299871061484 inf False False 5542.411042938373 12532.894431493438 40.0 1000.0 False False TGFb m_9b5def7823956c7009419e82645cf0f0_0001_000000016_0001_19_26_H_._bcov_4helix_11255_0001_0002_0001
inf inf False False 11233.530528094394 inf 40.0 1000.0 False False TGFb m_ems_p1-15H-GBL-16H-GBL-16H_0039_0001_0001_0001_000000005_0001_37_46_H_._bcov_4helix_01439_0001_0001_0001_87_crosslinked
inf inf False False 18659.771995940355 inf 40.0 1000.0 False False TGFb ferr_hb1_2238_000000027_0001_159_crosslinked
inf inf False False 20611.9970018441 inf 40.0 1000.0 False False TGFb m_269e88d0e096774383d0e2f8541e919c_0001_1_000000022_0001_23_27_H_._ems_3hM_3656_0001_0001
8935.619616660517 inf False False 4869.909293224447 11689.656913992434 40.0 1000.0 False False TGFb m_ems_3hC_284_0002_000000010_0001_10_18_H_._ems_3hC_923_0001_0001_0001
inf inf False False 21880.050161584924 inf 40.0 1000.0 False False TGFb m_653ed0bab8e0e97d1fa0d5b8ad9d13a3_0001_1_000000001_0001_47_51_H_._HEEHE_0363_0001_0001_89_crosslinked
9969.187964149813 inf False False 4279.007157805552 12912.653665662125 40.0 1000.0 False False TGFb m_HHH_eva_0464_000000000_0001_1_7_H_._ems_3hM_2462_0001_0001_169_crosslinked
inf inf False False 19417.43356466122 inf 40.0 1000.0 False False TGFb ems_ferrM_4405_000000025_0001
inf inf False False 30995.33936100356 inf 40.0 1000.0 False False TGFb m_ems_p1-15H-GBL-16H-GBL-16H_0039_0001_0001_0001_000000005_0001_37_46_H_._HEEHE_1338_0001_0002_0001_152_crosslinked
13436.959184229194 inf False False 6307.780765367422 12658.223375808358 40.0 1000.0 False False TGFb m_d61877853fc72d3a9b094762e15ccc8a_0001_000000027_0001_25_32_H_._HEEHE_1429_0001_0001_117_crosslinked
40146.90904189773 inf False False 5118.3236102542805 11459.324491709087 40.0 1000.0 False False TGFb m_67b279f8f2a2415978d2553cc30fca6f_0001_1_000000014_0001_18_23_H_._HEEHE_2041_0001_0002_0001
inf inf False False 16892.44816547023 inf 40.0 1000.0 False False TGFb EEHEE_17298_000000017_0001
inf inf False False 97331.7161050805 inf 40.0 1000.0 False False TGFb m_ems_p1-15H-GBL-16H-GBL-16H_0039_0001_0001_0001_000000005_0001_37_46_H_._HEEHE_2820_0001_0003_0001_162_crosslinked
inf inf False False 12164.303860224763 inf 40.0 1000.0 False False TGFb m_ems_p1-14H-GBL-14H-GABBL-16H_0710_0001_0001_0002_000000024_0001_44_52_H_._HHH_eva_0256_0001_0001
23458.37528410988 inf False False 0.0 7773.658176717458 40.0 1000.0 False False TGFb m_HHH_eva_0036_000000013_0001_43_53_H_._HEEHE_1486_0001_0001_101_crosslinked
inf inf False False 23692.959036950997 inf 40.0 1000.0 False False TGFb EHEE_01486_000000004_0001_12_crosslinked
10903.154057012845 inf False False 0.0 6695.83638801092 40.0 1000.0 False False TGFb m_0b73f9878e8dfd71b61d2a130a227b24_0001_1_000000003_0001_38_44_H_._ems_3hC_428_0002_0001_0003_0001_13_crosslinked
inf inf False False 17754.13279270255 273953.75282523234 40.0 1000.0 False False TGFb ems_ferrM_4211_0002_000000015_0001_36_crosslinked
21.92880209729799 inf True False 13707.042063832196 238329.62033451046 40.0 1000.0 False False TGFb m_EHEE_hb1_4802_000000028_0001_46_48_61_63_P_._ems_ferrM_2947_0001_0001_0001_0001_142_crosslinked
inf inf False False 28340.27314359648 1049693.999899196 40.0 1000.0 False False TGFb m_707acc9d051fe3a4acad5ad22db0e630_0001_1_000000018_0001_24_28_H_._HEEHE_1047_0001_0001
43908.083162922114 inf False False 5597.8351533677605 9024.975812827128 40.0 1000.0 False False TGFb m_a5f4663b0d1365df39cc17eed1faab14_0001_000000026_0001_19_26_H_._HEEHE_1742_0001_0001_0001_177_crosslinked
inf inf False False 26433.484436364153 inf 40.0 1000.0 False False TGFb 6a2ff3f4fd2cdaa3fceafd0f1e7456c6_0001_000000007_0001
460.6332522341181 inf False False 20407.917823608008 450553.0596099313 40.0 1000.0 False False TGFb m_ferr_hb1_3985_000000029_0001_1_5_57_61_P_._HEEHE_0269_0001_0001_172_crosslinked
2961.0939229939854 inf False False 0.0 inf 40.0 1000.0 False False TGFb m_d61877853fc72d3a9b094762e15ccc8a_0001_000000027_0001_22_29_H_._HEEHE_2488_0001_0001_153_crosslinked
42616.752932319876 inf False False 0.0 5542.411042938373 40.0 1000.0 False False TGFb m_EHEE_hb1_4802_000000028_0001_46_48_61_63_P_._ems_ferrC_2159_0001_0001_169_crosslinked
608.6305552299041 inf False False 14991.190037278331 187700.33613721616 40.0 1000.0 False False TGFb m_b53e02b194710e68f466320564696a92_0001_000000006_0001_42_48_H_._bcov_4helix_00896_0001_0001_0001_122_crosslinked
inf inf False False 39749.41489296802 inf 40.0 1000.0 False False TGFb m_3ecb33624e2e1d8f50a90791185d0653_0001_1_000000014_0001_25_30_H_._HEEHE_1996_0001_0002_0001_76_crosslinked
4408.665353694219 inf False False 5883.3810049925905 27234.445448270428 40.0 1000.0 False False TGFb m_64112f081ff6e37487a4373fed56e914_0001_1_000000012_0001_22_31_H_._ems_3hC_3_0002_0001_0001_86_crosslinked
2378.9316250750794 inf False False 10477.71674165741 inf 40.0 1000.0 False False TGFb ems_ferrM_1033_000000013_0001_38_crosslinked
18659.771995940355 inf False False 0.0 9115.225570955388 40.0 1000.0 False False TGFb m_67b279f8f2a2415978d2553cc30fca6f_0001_1_000000014_0001_18_23_H_._HEEHE_0530_0001_0001
inf inf False False 14695.804369452346 inf 40.0 1000.0 False False TGFb HEEH_08508_000000015_0001_104_crosslinked
inf inf False False 31618.345682159776 inf 40.0 1000.0 False False TGFb m_2b8c0b6d382919713be1eebf2d851371_0001_1_000000022_0001_43_50_H_._HEEHE_3154_0001_0002_0001_6_crosslinked
inf inf False False 22996.15261651788 inf 40.0 1000.0 False False TGFb 900f32f128773db0e995e409666e7ea5_0001_000000010_0001_7_crosslinked
inf inf False False 13982.553609315217 302615.3767101844 40.0 1000.0 False False TGFb m_c51bb202c92a4c72ff6dad4dcdd24ded_0001_1_000000024_0001_16_21_H_._bcov_4helix_03938_0001_0001_156_crosslinked
inf inf False False 21236.561122996987 1092315.785568042 40.0 1000.0 False False TGFb m_707acc9d051fe3a4acad5ad22db0e630_0001_1_000000018_0001_24_28_H_._bcov_4helix_14640_0001_0001_0001
inf inf False False 16725.196203435888 inf 40.0 1000.0 False False TGFb ems_ferrM_5728_0001_000000029_0001_88_crosslinked
17404.306237332148 inf False False 5883.3810049925905 10903.154057012845 40.0 1000.0 False False TGFb 95160c36aa49f173bf9b42ddbb9365a7_0001_1_000000023_0001_7_crosslinked
inf inf False False 48986.858547620555 inf 40.0 1000.0 False False TGFb EHEE_hb1_3500_000000000_0001_34_crosslinked
5767.455156349958 inf False False 4112.041772552412 13436.959184229194 40.0 1000.0 False False TGFb 9507a63c6ab1c4ffeae81e77984ca689_0001_1_000000014_0001
17231.986373596203 inf False False 6434.567158751315 12658.223375808358 40.0 1000.0 False False TGFb m_9b6f5dc4e2526c724aa50029a2e1cdcb_0001_000000005_0001_4_8_H_._bcov_4helix_08001_0001_0001_126_crosslinked
21.92880209729799 inf True False 15913.450306059915 826703.4384805257 40.0 1000.0 False False TGFb m_EHEE_hb1_6090_000000023_0001_44_46_59_61_P_._ems_ferrM_5735_0001_0001_71_crosslinked
inf inf False False 12912.653665662125 116423.08652334334 40.0 1000.0 False False TGFb m_ems_p1-15H-GBL-16H-GBL-16H_0039_0001_0001_0001_000000005_0001_37_46_H_._bcov_4helix_06357_0001_0001
4869.909293224447 inf False False 6370.8585730211 17931.674120629552 40.0 1000.0 False False TGFb m_ems_p1-15H-GBL-16H-GBL-16H_0039_0001_0001_0001_000000005_0001_37_46_H_._ems_3hM_2901_0001_0004_0001_150_crosslinked
inf inf False False 8251.894798469817 inf 40.0 1000.0 False False TGFb EHEE_hb1_5115_000000002_0001_52_crosslinked
inf inf False False 43042.9204616431 inf 40.0 1000.0 False False TGFb m_1d35334d27828df2e5fb765ab2b11770_0001_1_000000010_0001_44_49_H_._bcov_4helix_11400_0001_0001_105_crosslinked
12658.223375808358 inf False False 0.0 9298.441604931604 40.0 1000.0 False False TGFb m_ccf14732845b2f5ae9da9c01433d07c4_0001_000000006_0001_40_47_H_._bcov_4helix_10696_0001_0001_170_crosslinked
1052.0328708809147 inf False False 10068.879843791317 76655.1627283833 40.0 1000.0 False False TGFb m_ems_p1-14H-GBL-14H-GABBL-16H_0710_0001_0001_0002_000000024_0001_44_52_H_._ems_3hM_2930_0001_0001_124_crosslinked
1052.0328708809147 inf False False 9115.225570955388 73664.10468510818 40.0 1000.0 False False TGFb ems_ferrM_2507_000000014_0001_124_crosslinked
2525.2838569191813 inf False False 6967.714195668086 450553.0596099313 40.0 1000.0 False False TGFb m_75f7a7753e41b29d7a177d2829858f8d_0001_000000017_0001_23_31_H_._HHH_eva_0312_0001_0001_0001_95_crosslinked
inf inf False False 100280.96443478057 inf 40.0 1000.0 False False TGFb m_EHEE_hb1_4787_000000003_0001_48_50_59_61_P_._ems_ferrM_6675_0001_0001_198_crosslinked
18475.021778158756 inf False False 0.0 6830.422699409936 40.0 1000.0 False False TGFb 099ddc485247b6f909808f868bd85296_0001_000000029_0001
inf inf False False 18659.771995940355 inf 40.0 1000.0 False False TGFb EHEE_hb1_3350_000000011_0001_54_crosslinked
inf inf False False 22996.15261651788 inf 40.0 1000.0 False False TGFb EHEE_hb1_3467_000000009_0001_40_crosslinked
2525.2838569191813 inf False False 7620.486400075935 71497.6542632766 40.0 1000.0 False False TGFb m_67b279f8f2a2415978d2553cc30fca6f_0001_1_000000014_0001_18_23_H_._bcov_4helix_03079_0001_0002_0001
inf inf False False 35628.343326022696 inf 40.0 1000.0 False False TGFb EHEE_hb1_3800_000000019_0001_96_crosslinked
inf inf False False 30995.33936100356 inf 40.0 1000.0 False False TGFb m_416e30d36ba6434f3d09dd5d2ac6df7d_0001_1_000000006_0001_4_9_H_._bcov_4helix_04235_0001_0001_0001_86_crosslinked
inf inf False False 25150.553445087513 inf 40.0 1000.0 False False TGFb m_2b8c0b6d382919713be1eebf2d851371_0001_1_000000022_0001_43_50_H_._bcov_4helix_13266_0001_0001
1490.312664325392 inf False False 9870.48313282159 56872.221994889 40.0 1000.0 False False TGFb m_HEEHE_1717_000000026_0001_32_34_61_63_P_._HEEHE_0426_0001_0001
inf inf False False 15292.51295702762 inf 40.0 1000.0 False False TGFb m_9b5def7823956c7009419e82645cf0f0_0001_000000016_0001_19_26_H_._bcov_4helix_07189_0001_0001_128_crosslinked
3238.504814613678 inf False False 12285.946898826998 613350.2272221195 40.0 1000.0 False False TGFb d261b6c5c0fc619bb76294af8e27ccea_0001_1_000000017_0001_93_crosslinked
inf inf False False 14695.804369452346 inf 40.0 1000.0 False False TGFb m_ems_p1-15H-GBL-16H-GBL-16H_0039_0001_0001_0001_000000005_0001_37_46_H_._HEEHE_0098_0001_0002_0001_72_crosslinked
inf inf False False 27234.445448270428 inf 40.0 1000.0 False False TGFb m_c2bee41a39e7c0fb2897ab0d568c9ecb_0001_1_000000010_0001_20_27_H_._bcov_4helix_00446_0001_0002_0001
inf inf False False 10373.97697193804 inf 40.0 1000.0 False False TGFb m_64112f081ff6e37487a4373fed56e914_0001_1_000000012_0001_22_31_H_._bGM_232_0001_0001_32_crosslinked
19034.833413058746 inf False False 0.0 3991.1072323063054 40.0 1000.0 False False TGFb HEEHE_0992_000000011_0001_51_crosslinked
inf inf False False 17231.986373596203 inf 40.0 1000.0 False False TGFb m_EHEE_hb1_4802_000000028_0001_46_48_61_63_P_._HEEHE_0061_0001_0001_0001_152_crosslinked
inf inf False False 24410.879388729656 166574.51788698122 40.0 1000.0 False False TGFb ems_ferrM_7301_0002_000000000_0001_122_crosslinked
inf inf False False 11689.656913992434 inf 40.0 1000.0 False False TGFb m_75f7a7753e41b29d7a177d2829858f8d_0001_000000017_0001_23_31_H_._ems_3hM_1955_0001_0001_0001_145_crosslinked
4279.007157805552 inf False False 5067.64713886563 26171.766768677408 40.0 1000.0 False False TGFb m_0eddeacbb14b769e73e254714f31e2f9_0001_000000021_0001_42_51_H_._bcov_4helix_11846_0001_0001
inf inf False False 20005.801219104025 inf 40.0 1000.0 False False TGFb m_819ab95374b9dfd4728a4639736667de_0001_1_000000018_0001_41_47_H_._HEEHE_1041_0001_0001
inf inf False False 9675.995620842656 inf 40.0 1000.0 False False TGFb m_3000559323908ff2ab03b66478d581ef_0001_000000006_0001_2_6_H_._ems_4hM_2985_0001_0001_0002_0001_59_crosslinked
5433.203649581781 inf False False 12285.946898826998 40146.90904189773 40.0 1000.0 False False TGFb adba832a0d8a801a81717743e8d4fbd1_0001_000000022_0001
3541.9050212603784 inf False False 7696.6912640767005 24169.1875135937 40.0 1000.0 False False TGFb m_df271cd9aed91f1c2e1a09d410d54a98_0001_1_000000008_0001_8_14_H_._HEEHE_1721_0001_0001_83_crosslinked
inf inf False False 8501.935462758252 inf 40.0 1000.0 False False TGFb m_ems_p1-15H-GBL-16H-GBL-16H_0039_0001_0001_0001_000000005_0001_37_46_H_._HEEHE_2776_0001_0001_0001_160_crosslinked
inf inf False False 42616.752932319876 inf 40.0 1000.0 False False TGFb m_ems_p1-15H-GBL-16H-GBL-16H_0039_0001_0001_0001_000000005_0001_37_46_H_._bcov_4helix_02827_0001_0001_0001_121_crosslinked
9969.187964149813 inf False False 6629.540978228629 16892.44816547023 40.0 1000.0 False False TGFb m_ems_p1-15H-GBL-16H-GBL-16H_0039_0001_0001_0001_000000005_0001_37_46_H_._bcov_4helix_05594_0001_0001_0001
inf inf False False 26697.81928072781 2470022.2196295722 40.0 1000.0 False False TGFb m_707acc9d051fe3a4acad5ad22db0e630_0001_1_000000018_0001_24_28_H_._bcov_4helix_02769_0001_0001_0001
1930.3368897433638 inf False False 15599.89246746387 59773.276888146596 40.0 1000.0 False False TGFb m_88ad10506ddba10ecd58f70eaccfc0fd_0001_1_000000008_0001_41_48_H_._bcov_4helix_12558_0001_0001_101_crosslinked
608.6305552299041 inf False False 9391.42602098091 886337.9821033939 40.0 1000.0 False False TGFb 25c8cd20f61a57c51ae7d3a5fee6398f_0001_000000011_0001
inf inf False False 18110.99086183586 inf 40.0 1000.0 False False TGFb HEEH_18857_000000004_0001_43_crosslinked
inf inf False False 17754.13279270255 inf 40.0 1000.0 False False TGFb EHEE_hb1_43_000000009_0001_59_crosslinked
1629.9330126676725 inf False False 11459.324491709087 258076.8275290191 40.0 1000.0 False False TGFb m_ems_p1-15H-GBL-16H-GBL-16H_0039_0001_0001_0001_000000005_0001_37_46_H_._HEEHE_2163_0001_0002_0001_159_crosslinked
inf inf False False 40953.86191363986 inf 40.0 1000.0 False False TGFb m_ems_p1-15H-GBL-16H-GBL-16H_0039_0001_0001_0001_000000005_0001_37_46_H_._HEEHE_3351_0001_0001_171_crosslinked
12912.653665662125 inf False False 6370.8585730211 12784.80560956645 40.0 1000.0 False False TGFb e6b1279f209a9d97ff0f48ff7836c999_0001_000000013_0001
608.6305552299041 inf False False 27781.8578017807 235969.9211232775 40.0 1000.0 False False TGFb m_67b279f8f2a2415978d2553cc30fca6f_0001_1_000000014_0001_18_23_H_._ems_ferrM_3089_0001_0001
2525.2838569191813 inf False False 12658.223375808358 39355.856329671355 40.0 1000.0 False False TGFb m_ems_p1-14H-GBL-14H-GABBL-16H_0710_0001_0001_0002_000000024_0001_44_52_H_._ems_3hC_495_0001_0001_0001_95_crosslinked
inf inf False False 27506.789902753153 inf 40.0 1000.0 False False TGFb m_9b5def7823956c7009419e82645cf0f0_0001_000000016_0001_19_26_H_._bcov_4helix_01249_0001_0001_58_crosslinked
inf inf False False 34926.3242094135 inf 40.0 1000.0 False False TGFb m_3ecb33624e2e1d8f50a90791185d0653_0001_1_000000014_0001_25_30_H_._HEEHE_1797_0001_0002_0001_59_crosslinked
inf inf False False 21663.416001569218 inf 40.0 1000.0 False False TGFb EHEE_09070_000000026_0001_32_crosslinked
45238.541990841826 inf False False 0.0 11345.865833375325 40.0 1000.0 False False TGFb 16d1fae1f462a81bd3b752e83b1e886c_0001_000000018_0001
inf inf False False 12408.806367815276 inf 40.0 1000.0 False False TGFb m_64112f081ff6e37487a4373fed56e914_0001_1_000000012_0001_22_31_H_._HEEHE_2135_0001_0001_75_crosslinked
inf inf False False 23692.959036950997 inf 40.0 1000.0 False False TGFb m_ems_p1-15H-GBL-16H-GBL-16H_0039_0001_0001_0001_000000005_0001_37_46_H_._bcov_4helix_06403_0001_0005_0001
9391.42602098091 inf False False 0.0 6183.49256481465 40.0 1000.0 False False TGFb ems_p1-15H-GBL-16H-GABBL-16H_0222_0001_0001_0002_000000000_0001_115_crosslinked
inf inf False False 33231.19907948586 inf 40.0 1000.0 False False TGFb ems_ferrM_3861_0001_000000015_0001_56_crosslinked
inf inf False False 19611.607900307845 inf 40.0 1000.0 False False TGFb m_EHEE_hb1_5608_000000029_0001_44_48_59_61_P_._HEEHE_1635_0001_0001_90_crosslinked
inf inf False False 12285.946898826998 321232.3202595728 40.0 1000.0 False False TGFb bdc5b0bcc0d8f645fc5b9a7eaa11cf04_0001_000000012_0001_89_crosslinked
inf inf False False 20005.801219104025 inf 40.0 1000.0 False False TGFb EHEE_hb1_2145_000000008_0001_59_crosslinked
inf inf False False 22768.4679371464 inf 40.0 1000.0 False False TGFb 3h_hb1_4915_000000015_0001_4_crosslinked
inf inf False False 13041.78020231873 inf 40.0 1000.0 False False TGFb 368a210c3ab78fbc4e67db28951dc088_0001_1_000000027_0001
21.92880209729799 inf True False 12912.653665662125 473535.7937533421 40.0 1000.0 False False TGFb ems_ferrM_5155_000000020_0001_127_crosslinked
inf inf False False 23692.959036950997 226762.4560886304 40.0 1000.0 False False TGFb ems_ferrM_3414_000000004_0001_62_crosslinked
7037.391337624759 inf False False 6307.780765367422 14406.238966231082 40.0 1000.0 False False TGFb m_67b279f8f2a2415978d2553cc30fca6f_0001_1_000000014_0001_18_23_H_._HEEHE_3338_0001_0002_0001_81_crosslinked
inf inf False False 16892.44816547023 inf 40.0 1000.0 False False TGFb EHEE_hb1_1070_000000019_0001
906.1679608354674 inf False False 16725.196203435888 93533.86607176402 40.0 1000.0 False False TGFb m_e97b41f4e209c0640d4e43cb61b66542_0001_000000021_0001_17_21_H_._HEEHE_1488_0001_0002_0001_146_crosslinked
10688.31884816472 inf False False 0.0 17931.674120629552 40.0 1000.0 False False TGFb m_ems_p1-14H-GBL-14H-GABBL-16H_0710_0001_0001_0002_000000024_0001_44_52_H_._bcov_4helix_07595_0001_0001_191_crosslinked
inf inf False False 13571.328776071496 inf 40.0 1000.0 False False TGFb m_8f40011cb373b45cf740c64f8266564f_0001_000000004_0001_46_50_H_._ems_3hM_45_0001_0001_0001
inf inf False False 37445.74690406311 inf 40.0 1000.0 False False TGFb ems_ferrM_3707_000000016_0001
inf inf False False 5433.203649581781 inf 40.0 1000.0 False False TGFb EHEE_hb1_1679_000000009_0001_17_crosslinked
inf inf False False 34926.3242094135 inf 40.0 1000.0 False False TGFb m_ems_p1-14H-GBL-14H-GABBL-16H_0710_0001_0001_0002_000000024_0001_44_52_H_._HEEHE_3044_0001_0001_138_crosslinked
inf inf False False 15913.450306059915 229030.08064951646 40.0 1000.0 False False TGFb m_64112f081ff6e37487a4373fed56e914_0001_1_000000012_0001_22_31_H_._bcov_4helix_10154_0001_0001_0001_21_crosslinked
1052.0328708809147 inf False False 5067.64713886563 19807.723979310904 40.0 1000.0 False False TGFb m_ems_p1-15H-GBL-16H-GBL-16H_0039_0001_0001_0001_000000005_0001_37_46_H_._ems_3hM_1567_0001_0001_95_crosslinked
6762.794751891034 inf False False 10903.154057012845 26697.81928072781 40.0 1000.0 False False TGFb m_ems_p1-14H-GBL-14H-GABBL-16H_0710_0001_0001_0002_000000024_0001_44_52_H_._bcov_4helix_09212_0001_0001_142_crosslinked
10903.154057012845 inf False False 6245.327490462801 12532.894431493438 40.0 1000.0 False False TGFb m_ems_p1-15H-GBL-16H-GBL-16H_0039_0001_0001_0001_000000005_0001_37_46_H_._bcov_4helix_00393_0001_0002_0001
21663.416001569218 inf False False 0.0 5883.3810049925905 40.0 1000.0 False False TGFb m_400cdce274d5f01cd6583864aa4d3284_0001_1_000000026_0001_38_44_H_._HEEHE_2770_0001_0001_0001_101_crosslinked
inf inf False False 14263.602936862473 inf 40.0 1000.0 False False TGFb 817f55ea79620009d595c52c317e02eb_0001_1_000000007_0001_12_crosslinked
inf inf False False 31934.529138981336 inf 40.0 1000.0 False False TGFb m_0eddeacbb14b769e73e254714f31e2f9_0001_000000021_0001_42_51_H_._HEEHE_1969_0001_0001_0001_7_crosslinked
315.6044236980408 inf False False 19225.181747189316 1778670.5945025766 40.0 1000.0 False False TGFb m_EHEE_hb1_4802_000000028_0001_46_48_61_63_P_._HEEHE_2316_0001_0002_0001_108_crosslinked
inf inf False False 43908.083162922114 inf 40.0 1000.0 False False TGFb EHEE_hb1_911_000000022_0001_68_crosslinked
2069.5824209701527 inf False False 6061.653332824872 1008735.3016246737 40.0 1000.0 False False TGFb m_9b6f5dc4e2526c724aa50029a2e1cdcb_0001_000000005_0001_4_8_H_._bcov_4helix_08001_0001_0001_127_crosslinked
2654.0987129773494 inf False False 5597.8351533677605 inf 40.0 1000.0 False False TGFb m_28547f62621d3f4f8f57c1e24f9beede_0001_1_000000016_0001_5_13_H_._bcov_4helix_13790_0001_0001
inf inf False False 13982.553609315217 826703.4384805257 40.0 1000.0 False False TGFb EEHEE_02003_000000019_0001_19_crosslinked
inf inf False False 6370.8585730211 inf 40.0 1000.0 False False TGFb m_9b6f5dc4e2526c724aa50029a2e1cdcb_0001_000000005_0001_3_7_H_._HHH_eva_0676_0001_0001
1930.3368897433638 inf False False 6307.780765367422 263264.1717623523 40.0 1000.0 False False TGFb m_0b73f9878e8dfd71b61d2a130a227b24_0001_1_000000003_0001_38_44_H_._bcov_4helix_06737_0001_0001_0001_60_crosslinked
1335.8025875519997 inf False False 7545.036039679152 60371.009657028 40.0 1000.0 False False TGFb 515ef35c29cab2d12478aae2e87a9e46_0001_000000021_0001
inf inf False False 12912.653665662125 403841.3933285948 40.0 1000.0 False False TGFb m_ems_p1-14H-GBL-14H-GABBL-16H_0710_0001_0001_0002_000000024_0001_44_52_H_._ems_3hM_157_0001_0002_0001
inf inf False False 19417.43356466122 263264.1717623523 40.0 1000.0 False False TGFb m_b08fa24f6ed407a29824ac109b4c3131_0001_1_000000025_0001_38_43_H_._HEEHE_1976_0001_0001
757.572104823671 inf False False 25656.079569333808 inf 40.0 1000.0 False False TGFb EHEE_hb1_4747_000000022_0001
inf inf False False 29491.00187772178 inf 40.0 1000.0 False False TGFb m_ems_p1-14H-GBL-14H-GABBL-16H_0710_0001_0001_0002_000000024_0001_44_52_H_._bcov_4helix_11167_0001_0002_0001_112_crosslinked
inf inf False False 30384.608725618637 inf 40.0 1000.0 False False TGFb m_06468c5750cb4384160932bb1d69963c_0001_000000000_0001_7_16_H_._bcov_4helix_04710_0001_0002_0001
9870.48313282159 inf False False 0.0 12532.894431493438 40.0 1000.0 False False TGFb m_c2bee41a39e7c0fb2897ab0d568c9ecb_0001_1_000000010_0001_20_27_H_._HEEHE_1965_0001_0001_124_crosslinked
2525.2838569191813 inf False False 9870.48313282159 33563.51107028074 40.0 1000.0 False False TGFb ferr_hb1_322_000000029_0001_80_crosslinked
inf inf False False 27506.789902753153 inf 40.0 1000.0 False False TGFb EHEE_hb1_3827_000000013_0001
1629.9330126676725 inf False False 7851.394758484638 57440.94421483782 40.0 1000.0 False False TGFb m_b53e02b194710e68f466320564696a92_0001_000000006_0001_42_48_H_._bcov_4helix_05101_0001_0001_146_crosslinked
inf inf False False 28059.67637979848 inf 40.0 1000.0 False False TGFb m_b53e02b194710e68f466320564696a92_0001_000000006_0001_42_48_H_._HHH_eva_0351_0001_0002_0001_154_crosslinked
inf inf False False 19034.833413058746 inf 40.0 1000.0 False False TGFb m_ems_p1-15H-GBL-16H-GBL-16H_0039_0001_0001_0001_000000005_0001_37_46_H_._HEEHE_1712_0001_0001_0001_113_crosslinked
inf inf False False 33231.19907948586 inf 40.0 1000.0 False False TGFb m_ferr_hb1_2616_000000012_0001_4_6_58_60_P_._ems_ferrM_1172_0001_0001_0001_136_crosslinked
9115.225570955388 inf False False 0.0 11233.530528094394 40.0 1000.0 False False TGFb ems_p1-14H-GABBL-16H-GABBL-15H_0909_0001_0001_0001_000000017_0001_99_crosslinked
7323.137645871595 inf False False 5710.35163995045 16559.60020142166 40.0 1000.0 False False TGFb 2c6c2747f1f8fe5c7ef4b47f1d748f10_0001_000000010_0001
11459.324491709087 inf False False 4153.162190277939 8847.148135307452 40.0 1000.0 False False TGFb m_EHEE_hb1_4802_000000028_0001_46_48_61_63_P_._ems_ferrM_2673_0001_0001_0001_0001_138_crosslinked
11806.553483132368 inf False False 4967.794470018256 15913.450306059915 40.0 1000.0 False False TGFb m_67b279f8f2a2415978d2553cc30fca6f_0001_1_000000014_0001_18_23_H_._HEEHE_0244_0001_0001_0001
757.572104823671 inf False False 10903.154057012845 243120.045703234 40.0 1000.0 False False TGFb m_7bd45f8982b286e345d2e979515e9068_0001_000000013_0001_3_10_H_._proteinG_0693_0001_0001_94_crosslinked
inf inf False False 29199.011760120608 inf 40.0 1000.0 False False TGFb m_8c3586e872728e3bb421d053ab28960a_0001_000000015_0001_27_31_H_._bcov_4helix_14164_0001_0001_67_crosslinked
6898.726926404041 inf False False 9298.441604931604 30995.33936100356 40.0 1000.0 False False TGFb m_64112f081ff6e37487a4373fed56e914_0001_1_000000012_0001_22_31_H_._bcov_4helix_09202_0001_0002_0001
inf inf False False 14695.804369452346 inf 40.0 1000.0 False False TGFb m_64112f081ff6e37487a4373fed56e914_0001_1_000000012_0001_22_31_H_._HEEHE_1481_0001_0001_0001_37_crosslinked
inf inf False False 14406.238966231082 988859.2310799668 40.0 1000.0 False False TGFb m_b1ed479a780de84d10722439930efa03_0001_1_000000024_0001_18_28_H_._HEEHE_2550_0001_0001_91_crosslinked
12043.865208143323 inf False False 7545.036039679152 17061.372647124943 40.0 1000.0 False False TGFb 42c349ed7ecc24df8868883d370ad53f_0001_000000006_0001
757.572104823671 inf False False 19417.43356466122 inf 40.0 1000.0 False False TGFb m_EHEE_hb1_6089_000000028_0001_46_48_59_63_P_._HEEHE_1143_0001_0001_35_crosslinked
inf inf False False 16559.60020142166 111880.2977929551 40.0 1000.0 False False TGFb m_ems_p1-14H-GBL-14H-GABBL-16H_0710_0001_0001_0002_000000024_0001_44_52_H_._HEEHE_1541_0001_0001_162_crosslinked
20818.116971862557 inf False False 4194.693812180722 9391.42602098091 40.0 1000.0 False False TGFb ems_4hM_52_0002_000000018_0001_55_crosslinked
inf inf False False 15292.51295702762 inf 40.0 1000.0 False False TGFb m_416e30d36ba6434f3d09dd5d2ac6df7d_0001_1_000000006_0001_4_9_H_._HEEHE_1597_0001_0002_0001_62_crosslinked
inf inf False False 19417.43356466122 inf 40.0 1000.0 False False TGFb m_ems_p1-15H-GBL-16H-GBL-16H_0039_0001_0001_0001_000000005_0001_37_46_H_._ems_ferrC_606_0001_0002_0001_128_crosslinked
inf inf False False 10903.154057012845 inf 40.0 1000.0 False False TGFb EHEE_hb1_4629_000000011_0001_79_crosslinked
5883.3810049925905 inf False False 4633.551594260295 12912.653665662125 40.0 1000.0 False False TGFb m_2b8c0b6d382919713be1eebf2d851371_0001_1_000000022_0001_43_50_H_._ems_3hC_921_0001_0001_0001_24_crosslinked
inf inf False False 26964.79747353511 inf 40.0 1000.0 False False TGFb EHEE_hb1_4666_000000005_0001_52_crosslinked
inf inf False False 19417.43356466122 268555.7816147755 40.0 1000.0 False False TGFb m_e12b8779cfb82f830778c5848b29915f_0001_1_000000002_0001_46_50_H_._bcov_4helix_06501_0001_0001
3991.1072323063054 inf False False 5273.413933968597 inf 40.0 1000.0 False False TGFb m_b08fa24f6ed407a29824ac109b4c3131_0001_1_000000025_0001_38_43_H_._HEEHE_2987_0001_0001_0001_116_crosslinked
inf inf False False 0.0 inf 40.0 1000.0 False False TGFb m_c1e71d7a3d0ab330c467f57ef1deb931_0001_000000019_0001_41_46_H_._HEEHE_2004_0001_0001_128_crosslinked
inf inf False False 15913.450306059915 inf 40.0 1000.0 False False TGFb m_3ec4fd4a060bd7cb271f112d3e57d58d_0001_1_000000026_0001_7_11_H_._proteinG_2655_0001_0001
21.92880209729799 inf True False 15913.450306059915 119950.8224680872 40.0 1000.0 False False TGFb m_EHEE_hb1_4298_000000009_0001_5_7_57_59_P_._ems_ferrC_408_0001_0001_78_crosslinked
inf inf False False 16559.60020142166 340994.5809798506 40.0 1000.0 False False TGFb m_9f890c78fc77abd3a1133787d264dfe5_0001_000000017_0001_27_32_H_._HHH_eva_0030_0001_0003_0001_95_crosslinked
inf inf False False 47075.408202223436 inf 40.0 1000.0 False False TGFb m_707acc9d051fe3a4acad5ad22db0e630_0001_1_000000018_0001_24_28_H_._HEEHE_2036_0001_0001_69_crosslinked
inf inf False False 15599.89246746387 inf 40.0 1000.0 False False TGFb m_720936397f2d31669eff21710c18a4fc_0001_000000026_0001_43_51_H_._HEEHE_1797_0001_0001_32_crosslinked
13571.328776071496 inf False False 4679.887110202902 11806.553483132368 40.0 1000.0 False False TGFb ems_3hC_692_000000008_0001_44_crosslinked
inf inf False False 21448.926734226934 inf 40.0 1000.0 False False TGFb EHEE_hb1_1069_000000027_0001
1629.9330126676725 inf False False 9969.187964149813 324444.6434621688 40.0 1000.0 False False TGFb m_64112f081ff6e37487a4373fed56e914_0001_1_000000012_0001_22_31_H_._bcov_4helix_10154_0001_0001_0001_22_crosslinked
inf inf False False 9206.37782666495 inf 40.0 1000.0 False False TGFb m_530190a7d4f24ed9f14c45b8af7ee2c8_0001_000000024_0001_3_8_H_._HEEHE_2785_0001_0001_0001_18_crosslinked
168.61512685404014 inf False False 19807.723979310904 112999.10077088473 40.0 1000.0 False False TGFb m_4a183338b638f64a5d233b8bdb12e52a_0001_000000011_0001_5_13_H_._bcov_4helix_08461_0001_0001
inf inf False False 13571.328776071496 1268144.7165050907 40.0 1000.0 False False TGFb m_d0878ec89909b577e9596b436926bf55_0001_000000007_0001_36_45_H_._bcov_4helix_07420_0001_0001_82_crosslinked
1782.6337314166854 inf False False 12408.806367815276 411958.6053344994 40.0 1000.0 False False TGFb m_EHEE_hb1_4802_000000028_0001_46_48_61_63_P_._ems_ferrM_4930_0001_0001_0002_0001_137_crosslinked
inf inf False False 13844.112484470526 inf 40.0 1000.0 False False TGFb HEEHE_1156_000000023_0001_60_crosslinked
460.6332522341181 inf False False 18110.99086183586 inf 40.0 1000.0 False False TGFb HEEHE_2910_000000025_0001_85_crosslinked
2961.0939229939854 inf False False 5169.506846356828 48501.84014615902 40.0 1000.0 False False TGFb ems_p1-14H-GBL-14H-GBL-16H_0136_0001_0001_0001_000000003_0001
3685.720568162689 inf False False 8935.619616660517 28340.27314359648 40.0 1000.0 False False TGFb m_67b279f8f2a2415978d2553cc30fca6f_0001_1_000000014_0001_18_23_H_._ems_3hM_1912_0001_0002_0001
21.92880209729799 inf True False 11345.865833375325 106450.26446922186 40.0 1000.0 False False TGFb m_b53e02b194710e68f466320564696a92_0001_000000006_0001_42_48_H_._bcov_4helix_12551_0001_0001_0001_60_crosslinked
4869.909293224447 inf False False 8847.148135307452 23226.114142683033 40.0 1000.0 False False TGFb m_7b9e593c7ba7433d618d73eed7f7da35_0001_000000006_0001_39_46_H_._ems_3hC_875_0001_0002_0001_100_crosslinked
2525.2838569191813 inf False False 5710.35163995045 20407.917823608008 40.0 1000.0 False False TGFb m_64112f081ff6e37487a4373fed56e914_0001_1_000000012_0001_22_31_H_._HEEHE_1680_0001_0002_0001_50_crosslinked
168.61512685404014 inf False False 18475.021778158756 1443266.9804714224 40.0 1000.0 False False TGFb EHEE_hb1_5521_000000022_0001_65_crosslinked
6061.653332824872 inf False False 5379.409554041364 18292.1007704542 40.0 1000.0 False False TGFb m_707acc9d051fe3a4acad5ad22db0e630_0001_1_000000018_0001_24_28_H_._bcov_4helix_05969_0001_0003_0001_186_crosslinked
21.92880209729799 inf True False 22543.037561531073 314902.7744922782 40.0 1000.0 False False TGFb m_88ad10506ddba10ecd58f70eaccfc0fd_0001_1_000000008_0001_41_48_H_._bcov_4helix_12558_0001_0001
4279.007157805552 inf False False 8170.192869772104 23692.959036950997 40.0 1000.0 False False TGFb m_ems_p1-15H-GBL-16H-GBL-16H_0039_0001_0001_0001_000000005_0001_37_46_H_._HEEHE_3156_0001_0002_0001_94_crosslinked
inf inf False False 33563.51107028074 inf 40.0 1000.0 False False TGFb EHEE_hb1_206_000000004_0001_47_crosslinked
inf inf False False 13844.112484470526 inf 40.0 1000.0 False False TGFb m_3ecb33624e2e1d8f50a90791185d0653_0001_1_000000014_0001_25_30_H_._HEEHE_2767_0001_0001_0001_20_crosslinked
inf inf False False 21026.29814158116 inf 40.0 1000.0 False False TGFb m_416e30d36ba6434f3d09dd5d2ac6df7d_0001_1_000000006_0001_4_9_H_._HEEHE_0376_0001_0001_26_crosslinked
9298.441604931604 inf False False 7851.394758484638 16892.44816547023 40.0 1000.0 False False TGFb m_b53e02b194710e68f466320564696a92_0001_000000006_0001_42_48_H_._ems_3hM_2478_0001_0003_0001_95_crosslinked
19611.607900307845 inf False False 8672.824365559689 17578.349299705482 40.0 1000.0 False False TGFb m_5c27bb886d72a8cd9fefdc26225a4fd4_0001_1_000000015_0001_21_26_H_._bcov_4helix_11086_0001_0001_0001_27_crosslinked
inf inf False False 21026.29814158116 inf 40.0 1000.0 False False TGFb ems_bGM_657_000000023_0001_46_crosslinked
inf inf False False 21663.416001569218 inf 40.0 1000.0 False False TGFb m_64112f081ff6e37487a4373fed56e914_0001_1_000000012_0001_22_31_H_._bcov_4helix_08960_0001_0002_0001
6183.49256481465 inf False False 0.0 20818.116971862557 40.0 1000.0 False False TGFb m_ems_ferrM_7008_0001_000000017_0001_2_4_58_60_P_._ems_ferrC_596_0001_0002_0001_84_crosslinked
inf inf False False 17578.349299705482 inf 40.0 1000.0 False False TGFb m_EHEE_hb1_4298_000000009_0001_7_9_59_61_P_._ems_ferrM_5206_0001_0001_0001_117_crosslinked
inf inf False False 13303.919984385331 inf 40.0 1000.0 False False TGFb m_67b279f8f2a2415978d2553cc30fca6f_0001_1_000000014_0001_18_23_H_._bcov_4helix_04907_0001_0003_0001
1335.8025875519997 inf False False 6830.422699409936 318051.8022372012 40.0 1000.0 False False TGFb m_EHEE_hb1_6184_000000007_0001_16_24_H_._ems_3hM_1839_0001_0001_0001
5017.472414718442 inf False False 0.0 296652.65827878047 40.0 1000.0 False False TGFb m_0b2e7556fd7215c634e1b84f4ceae6c0_0001_000000021_0001_51_56_H_._ems_3hM_3097_0001_0002_0001_2_crosslinked
4869.909293224447 inf False False 6695.83638801092 21448.926734226934 40.0 1000.0 False False TGFb m_4h_hb1_498_000000016_0001_55_64_H_._bcov_4helix_06940_0001_0001
1335.8025875519997 inf False False 6307.780765367422 365592.34514541493 40.0 1000.0 False False TGFb ferr_hb1_2034_000000027_0001_79_crosslinked
inf inf False False 19417.43356466122 inf 40.0 1000.0 False False TGFb ems_ferrM_3342_0002_000000024_0001
45690.92741075028 inf False False 6695.83638801092 10903.154057012845 40.0 1000.0 False False TGFb m_2190dd9774351ad962202158f0f2aad9_0001_000000025_0001_45_51_H_._HEEHE_2394_0001_0001_26_crosslinked
inf inf False False 9870.48313282159 inf 40.0 1000.0 False False TGFb ems_p1-14H-GBL-14H-GBL-16H_0660_0001_0001_0002_000000025_0001
inf inf False False 14550.301355893402 inf 40.0 1000.0 False False TGFb 5f3ebd2494ffc7de045e49f13c2f39a3_0001_1_000000001_0001
inf inf False False 13436.959184229194 inf 40.0 1000.0 False False TGFb ferr_hb1_1846_000000009_0001
inf inf False False 16233.310657211712 inf 40.0 1000.0 False False TGFb EHEE_hb1_6469_000000015_0001
4279.007157805552 inf False False 13707.042063832196 45238.541990841826 40.0 1000.0 False False TGFb m_ems_p1-15H-GBL-16H-GBL-16H_0039_0001_0001_0001_000000005_0001_37_46_H_._bcov_4helix_04501_0001_0001
inf inf False False 33231.19907948586 inf 40.0 1000.0 False False TGFb EHEE_hb1_1055_000000009_0001_16_crosslinked
3835.375602969569 inf False False 9580.193684002641 27234.445448270428 40.0 1000.0 False False TGFb HEEH_06842_000000007_0001_111_crosslinked
5883.3810049925905 inf False False 0.0 18292.1007704542 40.0 1000.0 False False TGFb m_1a4c07dbf983eea02676d92c0ae831c5_0001_000000000_0001_23_28_H_._bcov_4helix_06630_0001_0001_7_crosslinked
inf inf False False 12285.946898826998 inf 40.0 1000.0 False False TGFb m_64112f081ff6e37487a4373fed56e914_0001_1_000000012_0001_22_31_H_._bcov_4helix_06196_0001_0001
315.6044236980408 inf False False 21026.29814158116 inf 40.0 1000.0 False False TGFb EHEE_hb1_6585_000000010_0001
21.92880209729799 inf True False 17061.372647124943 inf 40.0 1000.0 False False TGFb m_EHEE_hb1_3145_000000022_0001_46_48_61_63_P_._ems_ferrM_5735_0001_0001_0001_79_crosslinked
5767.455156349958 inf False False 6695.83638801092 19611.607900307845 40.0 1000.0 False False TGFb m_ems_p1-14H-GBL-14H-GABBL-16H_0710_0001_0001_0002_000000024_0001_44_52_H_._HHH_eva_0027_0001_0002_0001_95_crosslinked
8251.894798469817 inf False False 0.0 10688.31884816472 40.0 1000.0 False False TGFb m_ferr_hb1_151_000000027_0001_3_5_59_61_P_._ems_ferrM_3267_0001_0001_213_crosslinked
12912.653665662125 inf False False 0.0 13982.553609315217 40.0 1000.0 False False TGFb m_ems_p1-15H-GBL-16H-GBL-16H_0039_0001_0001_0001_000000005_0001_37_46_H_._bcov_4helix_06415_0001_0001_0001_95_crosslinked
inf inf False False 12043.865208143323 631935.3524571771 40.0 1000.0 False False TGFb m_ems_ferrM_6429_000000029_0001_28_30_33_35_P_._ems_ferrM_1761_0002_0001_0002_0001_94_crosslinked
9298.441604931604 inf False False 6762.794751891034 15599.89246746387 40.0 1000.0 False False TGFb 3793d589aa9e1e137b58f8b0f206231f_0001_1_000000014_0001
13844.112484470526 inf False False 0.0 11345.865833375325 40.0 1000.0 False False TGFb m_3ecb33624e2e1d8f50a90791185d0653_0001_1_000000014_0001_25_30_H_._bcov_4helix_11292_0001_0001_0001
inf inf False False 22098.85066320075 inf 40.0 1000.0 False False TGFb m_720936397f2d31669eff21710c18a4fc_0001_000000026_0001_43_51_H_._HEEHE_2508_0001_0001_45_crosslinked
21.92880209729799 inf True False 18475.021778158756 533591.9850646756 40.0 1000.0 False False TGFb 35560c6ea93408d93f240495332c0f72_0001_1_000000017_0001_5_crosslinked
inf inf False False 19417.43356466122 311784.92523987975 40.0 1000.0 False False TGFb m_707acc9d051fe3a4acad5ad22db0e630_0001_1_000000018_0001_24_28_H_._HEEHE_1047_0001_0001_59_crosslinked
11573.917736626165 inf False False 0.0 10373.97697193804 40.0 1000.0 False False TGFb m_ems_p1-15H-GBL-16H-GBL-16H_0039_0001_0001_0001_000000005_0001_37_46_H_._bcov_4helix_00043_0001_0001_0001_72_crosslinked
3112.1394723567137 inf False False 6498.912830338822 61584.466951134345 40.0 1000.0 False False TGFb m_a1ccbce90b97664ca68d710c0f1c2fd4_0001_1_000000000_0001_42_47_H_._HEEHE_1175_0001_0001
inf inf False False 13041.78020231873 895201.3619244284 40.0 1000.0 False False TGFb m_HHH_eva_0602_000000021_0001_37_44_H_._bcov_4helix_03441_0001_0001
inf inf False False 16395.64376378381 inf 40.0 1000.0 False False TGFb f694a6245de42685cbf6e3a4dea90ae7_0001_1_000000000_0001
4408.665353694219 inf False False 4112.041772552412 inf 40.0 1000.0 False False TGFb m_EHEE_hb1_73_000000005_0001_46_48_59_61_P_._HEEHE_1081_0001_0001_75_crosslinked
906.1679608354674 inf False False 13571.328776071496 102296.61181991981 40.0 1000.0 False False TGFb m_ems_p1-15H-GBL-16H-GBL-16H_0039_0001_0001_0001_000000005_0001_37_46_H_._bcov_4helix_13690_0001_0002_0001_129_crosslinked
1052.0328708809147 inf False False 11122.307453558798 75144.75318927882 40.0 1000.0 False False TGFb m_9b5def7823956c7009419e82645cf0f0_0001_000000016_0001_19_26_H_._bcov_4helix_07189_0001_0001
21.92880209729799 inf True False 11689.656913992434 931550.1269760208 40.0 1000.0 False False TGFb m_64112f081ff6e37487a4373fed56e914_0001_1_000000012_0001_22_31_H_._HEEHE_1878_0001_0002_0001_54_crosslinked
inf inf False False 16072.584809120495 549760.3558041204 40.0 1000.0 False False TGFb m_64112f081ff6e37487a4373fed56e914_0001_1_000000012_0001_22_31_H_._HEEHE_1342_0001_0001_74_crosslinked
inf inf False False 60371.009657028 inf 40.0 1000.0 False False TGFb m_ferr_hb1_151_000000027_0001_3_5_59_61_P_._ems_ferrM_7296_0001_0001_0001_128_crosslinked
168.61512685404014 inf False False 7470.332712553611 155367.06028732413 40.0 1000.0 False False TGFb ems_p1-15H-GBL-16H-GABBL-15H_0360_0001_0001_0002_000000016_0001
6762.794751891034 inf False False 7851.394758484638 19034.833413058746 40.0 1000.0 False False TGFb m_b08fa24f6ed407a29824ac109b4c3131_0001_1_000000025_0001_38_43_H_._bcov_4helix_02524_0001_0001_93_crosslinked
inf inf False False 22543.037561531073 inf 40.0 1000.0 False False TGFb m_707acc9d051fe3a4acad5ad22db0e630_0001_1_000000018_0001_24_28_H_._HEEHE_2242_0001_0001_68_crosslinked
4408.665353694219 inf False False 0.0 14263.602936862473 40.0 1000.0 False False TGFb m_6475562b7ee4b2e77063fec7f39db0a8_0001_1_000000009_0001_21_30_H_._p1-16H-GBL-16H-GABBL-15H_0194_0001_0001_0001_0001_0002_0001
608.6305552299041 inf False False 43908.083162922114 337618.39700975287 40.0 1000.0 False False TGFb ems_bGM_173_000000004_0001_102_crosslinked
inf inf False False 10068.879843791317 inf 40.0 1000.0 False False TGFb EHEE_hb1_4389_000000007_0001_55_crosslinked
inf inf False False 14263.602936862473 inf 40.0 1000.0 False False TGFb EHEE_hb1_507_000000002_0001_22_crosslinked
inf inf False False 20407.917823608008 inf 40.0 1000.0 False False TGFb EHEE_hb1_3311_000000006_0001_60_crosslinked
906.1679608354674 inf False False 10169.568642229218 330965.98079575825 40.0 1000.0 False False TGFb m_ad0cd72a9da53e38f9357a14ca3bb4c7_0001_1_000000017_0001_37_41_H_._ems_3hM_2299_0001_0001
inf inf False False 14991.190037278331 inf 40.0 1000.0 False False TGFb 9425783b0fd0d5c9ab0cb6953e5f6cc6_0001_000000027_0001
inf inf False False 17578.349299705482 1039300.9899992031 40.0 1000.0 False False TGFb m_707acc9d051fe3a4acad5ad22db0e630_0001_1_000000018_0001_24_28_H_._HEEHE_1378_0001_0002_0001
inf inf False False 18110.99086183586 424441.36303474015 40.0 1000.0 False False TGFb m_ad0cd72a9da53e38f9357a14ca3bb4c7_0001_1_000000017_0001_37_41_H_._HEEHE_3317_0001_0001_64_crosslinked
16072.584809120495 inf False False 5221.20191482039 13571.328776071496 40.0 1000.0 False False TGFb d0878ec89909b577e9596b436926bf55_0001_000000018_0001
2525.2838569191813 inf False False 7107.765251001011 51485.68065637629 40.0 1000.0 False False TGFb m_64112f081ff6e37487a4373fed56e914_0001_1_000000012_0001_22_31_H_._bcov_4helix_03653_0001_0001
608.6305552299041 inf False False 9870.48313282159 441675.384383816 40.0 1000.0 False False TGFb m_ems_p1-15H-GBL-16H-GBL-16H_0039_0001_0001_0001_000000005_0001_37_46_H_._HHH_eva_0163_0001_0001_0001
21.92880209729799 inf True False 26433.484436364153 inf 40.0 1000.0 False False TGFb EHEE_hb1_1360_000000000_0001_19_crosslinked
inf inf False False 27506.789902753153 inf 40.0 1000.0 False False TGFb m_64112f081ff6e37487a4373fed56e914_0001_1_000000012_0001_22_31_H_._HEEHE_0167_0001_0002_0001
inf inf False False 23458.37528410988 inf 40.0 1000.0 False False TGFb EHEE_hb1_3406_000000008_0001_35_crosslinked
inf inf False False 13982.553609315217 inf 40.0 1000.0 False False TGFb m_707acc9d051fe3a4acad5ad22db0e630_0001_1_000000018_0001_24_28_H_._HEEHE_2444_0001_0001_49_crosslinked
16559.60020142166 inf False False 4679.887110202902 10688.31884816472 40.0 1000.0 False False TGFb m_ems_p1-15H-GBL-16H-GBL-16H_0039_0001_0001_0001_000000005_0001_37_46_H_._ems_4hM_4903_0001_0001_0001_124_crosslinked
460.6332522341181 inf False False 8935.619616660517 111880.2977929551 40.0 1000.0 False False TGFb m_1c03c6891e5d0b9ff96f26a05042100d_0001_000000018_0001_43_49_H_._bcov_4helix_00102_0001_0001
inf inf False False 13172.198004341928 497690.8783168433 40.0 1000.0 False False TGFb m_df271cd9aed91f1c2e1a09d410d54a98_0001_1_000000008_0001_8_14_H_._bcov_4helix_02507_0001_0001
inf inf False False 58015.35365698624 inf 40.0 1000.0 False False TGFb m_a5f4663b0d1365df39cc17eed1faab14_0001_000000026_0001_19_26_H_._HEEHE_3011_0001_0001_108_crosslinked
inf inf False False 9485.340281190727 168240.26306585115 40.0 1000.0 False False TGFb m_3ecb33624e2e1d8f50a90791185d0653_0001_1_000000014_0001_25_30_H_._bcov_4helix_10674_0001_0002_0001
573.3575145844536 inf False False 9485.340281190727 28909.912633782762 40.0 1000.0 False False TGFb m_3f72123fefce0a3a25847105b630b9b5_0001_000000012_0001_21_25_H_._HEEHE_3049_0001_0001_56_crosslinked
inf inf False False 19417.43356466122 487884.4018398623 40.0 1000.0 False False TGFb m_ems_p1-15H-GBL-16H-GBL-16H_0039_0001_0001_0001_000000005_0001_37_46_H_._bcov_4helix_01930_0001_0001_0001
inf inf False False 11689.656913992434 inf 40.0 1000.0 False False TGFb m_b08fa24f6ed407a29824ac109b4c3131_0001_1_000000025_0001_38_43_H_._HEEHE_1299_0001_0001
7929.90870606949 inf False False 0.0 10477.71674165741 40.0 1000.0 False False TGFb m_ems_p1-15H-GBL-16H-GBL-16H_0039_0001_0001_0001_000000005_0001_37_46_H_._ems_4hM_3584_0002_0001_0001_123_crosslinked
inf inf False False 15141.101937651125 inf 40.0 1000.0 False False TGFb m_EHEE_hb1_612_000000005_0001_48_50_59_61_P_._ems_ferrM_3577_0001_0001_0001_132_crosslinked
inf inf False False 8251.894798469817 inf 40.0 1000.0 False False TGFb EHEE_hb1_4232_000000015_0001_86_crosslinked
inf inf False False 13707.042063832196 inf 40.0 1000.0 False False TGFb m_ab771d6dfe3f9c5de6938f7153b5fe8a_0001_1_000000022_0001_1_6_H_._ems_3hM_1918_0001_0002_0001_115_crosslinked
inf inf False False 22543.037561531073 inf 40.0 1000.0 False False TGFb m_67b279f8f2a2415978d2553cc30fca6f_0001_1_000000014_0001_18_23_H_._bcov_4helix_08079_0001_0003_0001
inf inf False False 22319.839169832772 inf 40.0 1000.0 False False TGFb ems_ferrM_3291_000000006_0001
4279.007157805552 inf False False 4869.909293224447 19417.43356466122 40.0 1000.0 False False TGFb ae5cc191759d4d9463b56bd4fdae13ff_0001_000000020_0001
inf inf False False 13303.919984385331 129889.55245517138 40.0 1000.0 False False TGFb m_EHEE_hb1_612_000000005_0001_48_50_59_61_P_._HEEHE_3041_0001_0001_124_crosslinked
inf inf False False 37820.20437310377 inf 40.0 1000.0 False False TGFb m_707acc9d051fe3a4acad5ad22db0e630_0001_1_000000018_0001_24_28_H_._ems_3hM_1995_0001_0002_0001_83_crosslinked
5883.3810049925905 inf False False 6695.83638801092 17754.13279270255 40.0 1000.0 False False TGFb m_ems_p1-15H-GBL-16H-GBL-16H_0039_0001_0001_0001_000000005_0001_37_46_H_._bcov_4helix_00446_0001_0002_0001
inf inf False False 23692.959036950997 inf 40.0 1000.0 False False TGFb m_ferr_hb1_3688_000000002_0001_3_5_61_63_P_._HEEHE_2289_0001_0001
10477.71674165741 inf False False 4071.32848767566 11345.865833375325 40.0 1000.0 False False TGFb m_ems_p1-15H-GBL-16H-GBL-16H_0039_0001_0001_0001_000000005_0001_37_46_H_._ems_3hM_3581_0001_0003_0001
inf inf False False 33899.14618098351 inf 40.0 1000.0 False False TGFb m_416e30d36ba6434f3d09dd5d2ac6df7d_0001_1_000000006_0001_4_9_H_._bcov_4helix_12858_0001_0003_0001_61_crosslinked
2817.3792655096377 inf False False 7851.394758484638 33899.14618098351 40.0 1000.0 False False TGFb m_307cf0d6ab0abb9dc6d4a60295e463fe_0001_000000013_0001_18_27_H_._bcov_4helix_03622_0001_0001_11_crosslinked
inf inf False False 6061.653332824872 inf 40.0 1000.0 False False TGFb m_707acc9d051fe3a4acad5ad22db0e630_0001_1_000000018_0001_24_28_H_._HHH_eva_0652_0001_0003_0001
2525.2838569191813 inf False False 9580.193684002641 60974.71975359832 40.0 1000.0 False False TGFb 755ad0b67ffb4a3acfc87cbd22dd7ff4_0001_000000027_0001_11_crosslinked
inf inf False False 30083.77101546403 2004250.5462452131 40.0 1000.0 False False TGFb ems_ferrM_3637_0001_000000020_0001_117_crosslinked
inf inf False False 16559.60020142166 inf 40.0 1000.0 False False TGFb EEHEE_10109_000000022_0001_43_crosslinked
9675.995620842656 inf False False 6061.653332824872 13571.328776071496 40.0 1000.0 False False TGFb m_EHEE_00776_000000009_0001_44_48_57_59_P_._HEEHE_0352_0001_0001
7178.842903511014 inf False False 6122.269866153114 22996.15261651788 40.0 1000.0 False False TGFb ferr_hb1_2244_000000018_0001
26697.81928072781 inf False False 0.0 5597.8351533677605 40.0 1000.0 False False TGFb m_9f890c78fc77abd3a1133787d264dfe5_0001_000000017_0001_27_32_H_._HEEHE_2342_0001_0001_0001_123_crosslinked
14991.190037278331 inf False False 4497.279527303472 8334.41374645452 40.0 1000.0 False False TGFb m_ems_p1-15H-GBL-16H-GBL-16H_0039_0001_0001_0001_000000005_0001_37_46_H_._HEEHE_1794_0001_0003_0001
906.1679608354674 inf False False 8089.299871061484 82184.70988261547 40.0 1000.0 False False TGFb m_b08fa24f6ed407a29824ac109b4c3131_0001_1_000000025_0001_38_43_H_._HEEHE_1584_0001_0001_64_crosslinked
inf inf False False 37820.20437310377 inf 40.0 1000.0 False False TGFb EHEE_hb1_1154_000000007_0001_9_crosslinked
2654.0987129773494 inf False False 0.0 15755.89139213852 40.0 1000.0 False False TGFb ferr_hb1_2376_000000021_0001_128_crosslinked
8417.757883919056 inf False False 4542.252322576509 27234.445448270428 40.0 1000.0 False False TGFb m_EHEE_hb1_612_000000005_0001_48_50_59_61_P_._ems_ferrM_5735_0001_0001_0002_0001_67_crosslinked
inf inf False False 36344.47302687574 inf 40.0 1000.0 False False TGFb m_67b279f8f2a2415978d2553cc30fca6f_0001_1_000000014_0001_18_23_H_._bcov_4helix_11226_0001_0002_0001
inf inf False False 12912.653665662125 inf 40.0 1000.0 False False TGFb m_df271cd9aed91f1c2e1a09d410d54a98_0001_1_000000008_0001_8_14_H_._bcov_4helix_07107_0001_0001_116_crosslinked
inf inf False False 26964.79747353511 inf 40.0 1000.0 False False TGFb m_ems_p1-15H-GBL-16H-GBL-16H_0039_0001_0001_0001_000000005_0001_37_46_H_._bcov_4helix_04349_0001_0001_124_crosslinked
inf inf False False 29199.011760120608 inf 40.0 1000.0 False False TGFb m_ems_3hM_2338_000000018_0001_57_62_H_._HEEHE_1686_0001_0001_163_crosslinked
2525.2838569191813 inf False False 4679.887110202902 311784.92523987975 40.0 1000.0 False False TGFb HHH_eva_0088_000000023_0001
3835.375602969569 inf False False 6898.726926404041 30688.454812874847 40.0 1000.0 False False TGFb m_ems_p1-15H-GBL-16H-GBL-16H_0039_0001_0001_0001_000000005_0001_37_46_H_._HEEHE_3112_0001_0002_0001_126_crosslinked
608.6305552299041 inf False False 17578.349299705482 112999.10077088473 40.0 1000.0 False False TGFb 0b317ab40109ad98fec6df526903c369_0001_000000025_0001
inf inf False False 16725.196203435888 inf 40.0 1000.0 False False TGFb ems_ferrM_6770_000000006_0001_10_crosslinked
inf inf False False 26697.81928072781 inf 40.0 1000.0 False False TGFb EEHEE_00510_000000001_0001_16_crosslinked
inf inf False False 19417.43356466122 inf 40.0 1000.0 False False TGFb EEHEE_34011_000000022_0001_21_crosslinked
1490.312664325392 inf False False 9206.37782666495 560810.538955783 40.0 1000.0 False False TGFb m_0eddeacbb14b769e73e254714f31e2f9_0001_000000021_0001_42_51_H_._HEEHE_3263_0001_0001_14_crosslinked
1930.3368897433638 inf False False 8847.148135307452 279460.2232570199 40.0 1000.0 False False TGFb 2d5be2516a2479c418f511a64b3f2649_0001_1_000000002_0001_1_crosslinked
inf inf False False 16892.44816547023 inf 40.0 1000.0 False False TGFb m_ems_p1-15H-GBL-16H-GBL-16H_0039_0001_0001_0001_000000005_0001_37_46_H_._bcov_4helix_11072_0001_0001_86_crosslinked
104.58528688260652 inf False False 9969.187964149813 103319.57793811889 40.0 1000.0 False False TGFb 80f7b4c21c45092860cd8bceb88a7fbb_0001_000000014_0001_16_crosslinked
inf inf False False 21663.416001569218 inf 40.0 1000.0 False False TGFb m_ems_p1-15H-GBL-16H-GABBL-15H_0375_0001_0001_0001_000000001_0001_23_33_H_._HEEHE_0097_0001_0001_146_crosslinked
inf inf False False 32253.874430371172 inf 40.0 1000.0 False False TGFb EHEE_hb1_4173_000000015_0001_59_crosslinked
inf inf False False 38966.19438581319 1114271.332857961 40.0 1000.0 False False TGFb HEEHE_1032_000000021_0001
inf inf False False 17404.306237332148 464205.26786917116 40.0 1000.0 False False TGFb ems_ferrM_3067_000000002_0001_100_crosslinked
15913.450306059915 inf False False 5825.129707913452 16395.64376378381 40.0 1000.0 False False TGFb m_530190a7d4f24ed9f14c45b8af7ee2c8_0001_000000024_0001_3_8_H_._ems_4hM_4636_0001_0001
23692.959036950997 inf False False 5433.203649581781 9298.441604931604 40.0 1000.0 False False TGFb m_67b279f8f2a2415978d2553cc30fca6f_0001_1_000000014_0001_18_23_H_._HEEHE_3062_0001_0001
inf inf False False 19611.607900307845 inf 40.0 1000.0 False False TGFb m_a5f4663b0d1365df39cc17eed1faab14_0001_000000026_0001_19_26_H_._HEEHE_2817_0001_0001_98_crosslinked
inf inf False False 27234.445448270428 inf 40.0 1000.0 False False TGFb EHEE_08667_000000020_0001_27_crosslinked
4869.909293224447 inf False False 7323.137645871595 19611.607900307845 40.0 1000.0 False False TGFb m_64112f081ff6e37487a4373fed56e914_0001_1_000000012_0001_22_31_H_._bcov_4helix_00643_0001_0001_104_crosslinked
2069.5824209701527 inf False False 4967.794470018256 29491.00187772178 40.0 1000.0 False False TGFb m_707acc9d051fe3a4acad5ad22db0e630_0001_1_000000018_0001_24_28_H_._bcov_4helix_05381_0001_0001_0001_178_crosslinked
3541.9050212603784 inf False False 12408.806367815276 73664.10468510818 40.0 1000.0 False False TGFb m_67b279f8f2a2415978d2553cc30fca6f_0001_1_000000014_0001_18_23_H_._bcov_4helix_02769_0001_0002_0001
460.6332522341181 inf False False 16072.584809120495 468847.3205478632 40.0 1000.0 False False TGFb m_ems_p1-14H-GBL-16H-GBL-14H_0884_0001_0001_0001_000000006_0001_18_25_H_._bcov_4helix_01833_0001_0001
6307.780765367422 inf False False 4918.608386156695 12784.80560956645 40.0 1000.0 False False TGFb m_df271cd9aed91f1c2e1a09d410d54a98_0001_1_000000008_0001_8_14_H_._bcov_4helix_00367_0001_0001_178_crosslinked
inf inf False False 0.0 inf 40.0 1000.0 False False TGFb m_80d464b6ac5a47abd79c2c127ef23df2_0001_000000009_0001_36_41_H_._ems_3hM_1200_0001_0001
3112.1394723567137 inf False False 7929.90870606949 23929.88862732048 40.0 1000.0 False False TGFb m_9862393bd4eb64f05c76d22049e39513_0001_000000024_0001_60_64_H_._bcov_4helix_02799_0001_0002_0001
inf inf False False 0.0 inf 40.0 1000.0 False False TGFb m_64112f081ff6e37487a4373fed56e914_0001_1_000000012_0001_22_31_H_._HEEHE_0833_0001_0001_0001_70_crosslinked
inf inf False False 15292.51295702762 inf 40.0 1000.0 False False TGFb EHEE_hb1_338_000000018_0001_33_crosslinked
inf inf False False 29491.00187772178 inf 40.0 1000.0 False False TGFb EHEE_hb1_2986_000000018_0001
inf inf False False 29491.00187772178 inf 40.0 1000.0 False False TGFb EHEE_hb1_5597_000000020_0001_79_crosslinked
11012.18559758296 inf False False 5221.20191482039 12285.946898826998 40.0 1000.0 False False TGFb m_2190dd9774351ad962202158f0f2aad9_0001_000000025_0001_45_51_H_._HEEHE_0169_0001_0001_0001
inf inf False False 40146.90904189773 132500.33245952052 40.0 1000.0 False False TGFb m_0eddeacbb14b769e73e254714f31e2f9_0001_000000021_0001_42_51_H_._HEEHE_1291_0001_0001_0001
inf inf False False 24410.879388729656 inf 40.0 1000.0 False False TGFb ems_ferrM_1112_0002_000000009_0001_71_crosslinked
4279.007157805552 inf False False 9024.975812827128 24410.879388729656 40.0 1000.0 False False TGFb m_8789b7f3ebfcabbb5a08dc9b5cc2fdad_0001_000000016_0001_17_22_H_._ems_3hM_1918_0001_0003_0001
inf inf False False 28059.67637979848 inf 40.0 1000.0 False False TGFb ems_ferrM_3414_000000004_0001
2525.2838569191813 inf False False 5118.3236102542805 131188.4479797232 40.0 1000.0 False False TGFb m_EHEE_hb1_4787_000000003_0001_48_50_59_61_P_._HEEHE_1258_0001_0001_168_crosslinked
12658.223375808358 inf False False 7323.137645871595 16233.310657211712 40.0 1000.0 False False TGFb 833c05666f1f9deb83fd0b92bc226cb7_0001_000000008_0001
inf inf False False 16395.64376378381 560810.538955783 40.0 1000.0 False False TGFb ems_3hC_438_0002_000000019_0001
inf inf False False 26171.766768677408 inf 40.0 1000.0 False False TGFb ems_ferrM_5728_0001_000000029_0001_87_crosslinked
inf inf False False 36707.91775714452 inf 40.0 1000.0 False False TGFb HHH_eva_0067_000000006_0001_68_crosslinked
inf inf False False 19611.607900307845 inf 40.0 1000.0 False False TGFb m_EHEE_hb1_4802_000000028_0001_46_48_61_63_P_._ems_ferrM_3968_0001_0001_115_crosslinked
inf inf False False 27234.445448270428 inf 40.0 1000.0 False False TGFb EHEE_hb1_5016_000000016_0001_65_crosslinked
inf inf False False 24410.879388729656 inf 40.0 1000.0 False False TGFb m_707acc9d051fe3a4acad5ad22db0e630_0001_1_000000018_0001_24_28_H_._HEEHE_2550_0001_0001_54_crosslinked
inf inf False False 21880.050161584924 260657.595804309 40.0 1000.0 False False TGFb 17c78d25aea36c5d4625b497ae8e7e28_0001_000000011_0001_1_crosslinked
21.92880209729799 inf True False 47546.16228424562 inf 40.0 1000.0 False False TGFb EHEE_hb1_1300_000000006_0001_8_crosslinked
inf inf False False 19807.723979310904 inf 40.0 1000.0 False False TGFb m_416e30d36ba6434f3d09dd5d2ac6df7d_0001_1_000000006_0001_4_9_H_._bcov_4helix_10103_0001_0001
2961.0939229939854 inf False False 0.0 inf 40.0 1000.0 False False TGFb m_HHH_eva_0036_000000013_0001_43_53_H_._ems_3hM_3628_0001_0001_104_crosslinked
inf inf False False 24410.879388729656 651083.6255719822 40.0 1000.0 False False TGFb 0119279e778e1b7f1314d358166f2053_0001_000000003_0001_1_crosslinked
inf inf False False 18846.36971589974 131188.4479797232 40.0 1000.0 False False TGFb m_dc3fea42fea0b306a8952bd8b53ab8a8_0001_1_000000008_0001_21_30_H_._bcov_4helix_12015_0001_0001_128_crosslinked
inf inf False False 10477.71674165741 595311.6877709711 40.0 1000.0 False False TGFb m_9b5def7823956c7009419e82645cf0f0_0001_000000016_0001_19_26_H_._HEEHE_2152_0001_0001_116_crosslinked
6183.49256481465 inf False False 5433.203649581781 16072.584809120495 40.0 1000.0 False False TGFb m_88ad10506ddba10ecd58f70eaccfc0fd_0001_1_000000008_0001_41_48_H_._bcov_4helix_08409_0001_0001_100_crosslinked
828.5454540421417 inf False False 5487.535686077603 26171.766768677408 40.0 1000.0 True False TGFb m_2579940aa1dfb0fcb0cf4ee3259c4abc_0001_000000021_0001_38_47_H_._ems_3hM_3653_0001_0001_17_crosslinked
inf inf False False 14122.379145408378 inf 40.0 1000.0 False False TGFb m_3ecb33624e2e1d8f50a90791185d0653_0001_1_000000014_0001_25_30_H_._HEEHE_1583_0001_0001
2378.9316250750794 inf False False 4967.794470018256 1092315.785568042 40.0 1000.0 False False TGFb m_64112f081ff6e37487a4373fed56e914_0001_1_000000012_0001_22_31_H_._bcov_4helix_12232_0001_0001_92_crosslinked
19611.607900307845 inf False False 4194.693812180722 16559.60020142166 40.0 1000.0 False False TGFb m_707acc9d051fe3a4acad5ad22db0e630_0001_1_000000018_0001_24_28_H_._HEEHE_2724_0001_0001_0001
11345.865833375325 inf False False 5883.3810049925905 11689.656913992434 40.0 1000.0 False False TGFb m_64112f081ff6e37487a4373fed56e914_0001_1_000000012_0001_22_31_H_._ems_3hM_1416_0001_0003_0001_72_crosslinked
inf inf False False 30384.608725618637 inf 40.0 1000.0 False False TGFb EHEE_hb1_2610_000000016_0001_37_crosslinked
168.61512685404014 inf False False 17061.372647124943 538927.9049153227 40.0 1000.0 False False TGFb m_b08fa24f6ed407a29824ac109b4c3131_0001_1_000000025_0001_38_43_H_._HEEHE_3338_0001_0001
inf inf False False 21448.926734226934 inf 40.0 1000.0 False False TGFb m_64112f081ff6e37487a4373fed56e914_0001_1_000000012_0001_22_31_H_._ems_3hC_784_0002_0001_0002_0001
inf inf False False 33899.14618098351 inf 40.0 1000.0 False False TGFb EHEE_hb1_3311_000000003_0001
24410.879388729656 inf False False 9485.340281190727 24654.988182616922 40.0 1000.0 False False TGFb ferr_hb1_2921_000000004_0001_117_crosslinked
6629.540978228629 inf False False 7929.90870606949 18659.771995940355 40.0 1000.0 False False TGFb m_ems_p1-15H-GBL-16H-GBL-16H_0039_0001_0001_0001_000000005_0001_37_46_H_._bcov_4helix_09801_0001_0003_0001
4587.674845802269 inf False False 0.0 18846.36971589974 40.0 1000.0 False False TGFb m_4h_hb1_498_000000016_0001_55_64_H_._bcov_4helix_04140_0001_0001_72_crosslinked
9115.225570955388 inf False False 7396.369022330303 16395.64376378381 40.0 1000.0 False False TGFb m_88ad10506ddba10ecd58f70eaccfc0fd_0001_1_000000008_0001_41_48_H_._ems_3hC_739_0001_0001_0002_0001
inf inf False False 6434.567158751315 inf 40.0 1000.0 False False TGFb EHEE_06596_000000002_0001_15_crosslinked
7037.391337624759 inf False False 11573.917736626165 26171.766768677408 40.0 1000.0 False False TGFb m_d61877853fc72d3a9b094762e15ccc8a_0001_000000027_0001_25_32_H_._proteinG_1960_0001_0001_113_crosslinked
inf inf False False 40146.90904189773 inf 40.0 1000.0 False False TGFb m_a5f4663b0d1365df39cc17eed1faab14_0001_000000026_0001_19_26_H_._HEEHE_2817_0001_0001
2525.2838569191813 inf False False 8759.552609215292 82184.70988261547 40.0 1000.0 False False TGFb m_67b279f8f2a2415978d2553cc30fca6f_0001_1_000000014_0001_18_23_H_._bcov_4helix_07005_0001_0001_0001
17404.306237332148 inf False False 7851.394758484638 17931.674120629552 40.0 1000.0 False False TGFb m_67b279f8f2a2415978d2553cc30fca6f_0001_1_000000014_0001_18_23_H_._ems_ferrC_446_0001_0001_138_crosslinked
inf inf False False 36707.91775714452 inf 40.0 1000.0 False False TGFb EHEE_hb1_43_000000009_0001_61_crosslinked
inf inf False False 27506.789902753153 inf 40.0 1000.0 False False TGFb m_b53e02b194710e68f466320564696a92_0001_000000006_0001_42_48_H_._bcov_4helix_04913_0001_0002_0001
inf inf False False 13172.198004341928 inf 40.0 1000.0 False False TGFb EHEE_hb1_4146_000000016_0001_70_crosslinked
13707.042063832196 inf False False 5710.35163995045 22996.15261651788 40.0 1000.0 False False TGFb m_530190a7d4f24ed9f14c45b8af7ee2c8_0001_000000024_0001_3_8_H_._ems_4hM_4636_0001_0001_120_crosslinked
8935.619616660517 inf False False 5542.411042938373 11806.553483132368 40.0 1000.0 False False TGFb m_aa88648d5adf2503156116c969cad81a_0001_1_000000029_0001_41_46_H_._bcov_4helix_01875_0001_0001_104_crosslinked
2654.0987129773494 inf False False 4821.6923695291525 1081500.7777901418 40.0 1000.0 False False TGFb 80ea9ea22e09d8fad2187d83f8df2e75_0001_000000025_0001
inf inf False False 44790.63563449691 inf 40.0 1000.0 False False TGFb ems_ferrM_6576_000000005_0001_171_crosslinked
4587.674845802269 inf False False 0.0 inf 40.0 1000.0 False False TGFb ferr_hb1_3213_000000000_0001_12_crosslinked
17061.372647124943 inf False False 6498.912830338822 13041.78020231873 40.0 1000.0 False False TGFb m_3080fce7205c201a950c55f00a3b8810_0001_1_000000016_0001_36_42_H_._bcov_4helix_08652_0001_0001_0001
1930.3368897433638 inf False False 14550.301355893402 71497.6542632766 40.0 1000.0 False False TGFb ems_ferrM_4343_000000019_0001_99_crosslinked
131.4807549321742 inf False False 13571.328776071496 163292.34181647023 40.0 1000.0 False False TGFb m_8d83f56b3f6c12e6c4e8af3d7d92f308_0001_1_000000021_0001_60_65_H_._HEEHE_2963_0001_0001_0001_46_crosslinked
9969.187964149813 inf False False 4497.279527303472 10477.71674165741 40.0 1000.0 False False TGFb ferr_hb1_2376_000000029_0001_78_crosslinked
6629.540978228629 inf False False 0.0 6563.901958642215 40.0 1000.0 False False TGFb ferr_hb1_42_000000005_0001_30_crosslinked
inf inf False False 25656.079569333808 inf 40.0 1000.0 False False TGFb ems_ferrC_629_000000011_0001_52_crosslinked
inf inf False False 11012.18559758296 265896.813479976 40.0 1000.0 False False TGFb m_b53e02b194710e68f466320564696a92_0001_000000006_0001_42_48_H_._ems_3hC_921_0001_0001_0001_0001
460.6332522341181 inf False False 12784.80560956645 105396.30145467503 40.0 1000.0 False False TGFb m_ems_p1-14H-GBL-14H-GABBL-16H_0710_0001_0001_0002_000000024_0001_44_52_H_._ems_3hC_504_0001_0001_1_0001
2654.0987129773494 inf False False 6898.726926404041 153828.77256170695 40.0 1000.0 False False TGFb ems_p1-14H-GBL-16H-GBL-14H_0120_0001_0001_0002_000000000_0001
5767.455156349958 inf False False 0.0 38966.19438581319 40.0 1000.0 False False TGFb m_64112f081ff6e37487a4373fed56e914_0001_1_000000012_0001_22_31_H_._bcov_4helix_11191_0001_0001_0001
inf inf False False 21448.926734226934 inf 40.0 1000.0 False False TGFb EHEE_hb1_206_000000004_0001_46_crosslinked
inf inf False False 32576.413174674908 2519669.666244126 40.0 1000.0 False False TGFb m_653ed0bab8e0e97d1fa0d5b8ad9d13a3_0001_1_000000001_0001_47_51_H_._bcov_4helix_09455_0001_0001
inf inf False False 98305.03326613137 inf 40.0 1000.0 False False TGFb m_a5f4663b0d1365df39cc17eed1faab14_0001_000000026_0001_19_26_H_._HEEHE_3011_0001_0001
inf inf False False 22319.839169832772 inf 40.0 1000.0 False False TGFb m_ems_p1-15H-GBL-16H-GBL-16H_0039_0001_0001_0001_000000005_0001_37_46_H_._HEEHE_2047_0001_0002_0001_163_crosslinked
inf inf False False 4452.752007231157 inf 40.0 1000.0 False False TGFb EEHEE_rd4_0006.min_rise1.57_000000018_0001
inf inf False False 18475.021778158756 inf 40.0 1000.0 False False TGFb EHEE_hb1_2191_000000022_0001
inf inf False False 11233.530528094394 inf 40.0 1000.0 False False TGFb m_a5567de14e69e56abfe7145b81b63e91_0001_000000006_0001_37_45_H_._proteinG_5563_0001_0001_155_crosslinked
168.61512685404014 inf False False 7620.486400075935 inf 40.0 1000.0 False False TGFb m_EHEE_hb1_2714_000000023_0001_22_31_H_._HEEHE_1129_0001_0001_36_crosslinked
48.60990930392187 inf False False 12912.653665662125 226762.4560886304 40.0 1000.0 False False TGFb m_64112f081ff6e37487a4373fed56e914_0001_1_000000012_0001_22_31_H_._bcov_4helix_10951_0001_0001_0001_28_crosslinked
inf inf False False 20205.85923129508 inf 40.0 1000.0 False False TGFb ferr_hb1_2809_000000014_0001
2961.0939229939854 inf False False 5433.203649581781 71497.6542632766 40.0 1000.0 False False TGFb m_ems_3hC_501_000000022_0001_53_63_H_._bcov_4helix_08947_0001_0001
inf inf False False 37820.20437310377 inf 40.0 1000.0 False False TGFb m_b53e02b194710e68f466320564696a92_0001_000000006_0001_42_48_H_._HHH_eva_0067_0001_0001_0001_100_crosslinked
4726.685981304925 inf False False 9391.42602098091 23226.114142683033 40.0 1000.0 False False TGFb m_edb1681b4804f51027f7a48ce1011dc7_0001_1_000000006_0001_54_58_H_._bcov_4helix_09143_0001_0001
1930.3368897433638 inf False False 10271.264328651518 44347.16399455137 40.0 1000.0 False False TGFb m_707acc9d051fe3a4acad5ad22db0e630_0001_1_000000018_0001_24_28_H_._bcov_4helix_03616_0001_0002_0001_60_crosslinked
906.1679608354674 inf False False 10795.202036646373 88113.13286781035 40.0 1000.0 False False TGFb m_64112f081ff6e37487a4373fed56e914_0001_1_000000012_0001_22_31_H_._bcov_4helix_11504_0001_0001_82_crosslinked
inf inf False False 14695.804369452346 337618.39700975287 40.0 1000.0 False False TGFb m_ems_p1-14H-GBL-14H-GABBL-16H_0710_0001_0001_0002_000000024_0001_44_52_H_._ems_3hM_2375_0001_0001_148_crosslinked
inf inf False False 38966.19438581319 inf 40.0 1000.0 False False TGFb m_416e30d36ba6434f3d09dd5d2ac6df7d_0001_1_000000006_0001_4_9_H_._HEEHE_2438_0001_0001_0001
24169.1875135937 inf False False 0.0 12532.894431493438 40.0 1000.0 False False TGFb m_416e30d36ba6434f3d09dd5d2ac6df7d_0001_1_000000006_0001_4_9_H_._HEEHE_1112_0001_0003_0001
inf inf False False 13982.553609315217 inf 40.0 1000.0 False False TGFb m_HHH_eva_0661_000000000_0001_41_51_H_._HEEHE_1849_0001_0001_105_crosslinked
inf inf False False 33231.19907948586 inf 40.0 1000.0 False False TGFb EHEE_hb1_3696_000000005_0001_33_crosslinked
inf inf False False 17931.674120629552 inf 40.0 1000.0 False False TGFb m_b08fa24f6ed407a29824ac109b4c3131_0001_1_000000025_0001_38_43_H_._ems_ferrM_1517_0001_0001_0001
inf inf False False 21880.050161584924 inf 40.0 1000.0 False False TGFb m_ems_p1-15H-GBL-16H-GBL-16H_0039_0001_0001_0001_000000005_0001_37_46_H_._HEEHE_2073_0001_0001_0001_175_crosslinked
2218.8724776213135 inf False False 7929.90870606949 41363.400532776286 40.0 1000.0 False False TGFb m_9f890c78fc77abd3a1133787d264dfe5_0001_000000017_0001_27_32_H_._HEEHE_3345_0001_0001
inf inf False False 15292.51295702762 163292.34181647023 40.0 1000.0 False False TGFb m_ems_p1-15H-GBL-16H-GBL-16H_0039_0001_0001_0001_000000005_0001_37_46_H_._HEEHE_3087_0001_0001_0001_188_crosslinked
inf inf False False 17231.986373596203 inf 40.0 1000.0 False False TGFb m_ems_p1-15H-GBL-16H-GBL-16H_0039_0001_0001_0001_000000005_0001_37_46_H_._ems_3hM_1408_0001_0003_0001_119_crosslinked
inf inf False False 34238.13764279337 inf 40.0 1000.0 False False TGFb ems_ferrM_1402_000000000_0001_94_crosslinked
2961.0939229939854 inf False False 7620.486400075935 31618.345682159776 40.0 1000.0 False False TGFb m_b53e02b194710e68f466320564696a92_0001_000000006_0001_42_48_H_._HEEHE_0423_0001_0002_0001_100_crosslinked
12912.653665662125 inf False False 6122.269866153114 11924.619017963678 40.0 1000.0 False False TGFb m_57a18b51b624bcd0c323fc99d792ec89_0001_000000002_0001_57_65_H_._ems_3hM_1181_0001_0001
1629.9330126676725 inf False False 6629.540978228629 41777.034538104 40.0 1000.0 False False TGFb m_67b279f8f2a2415978d2553cc30fca6f_0001_1_000000014_0001_18_23_H_._bcov_4helix_00225_0001_0001_0001_60_crosslinked
6061.653332824872 inf False False 0.0 121150.33069276794 40.0 1000.0 False False TGFb ems_ferrM_4363_000000012_0001
757.572104823671 inf False False 10068.879843791317 inf 40.0 1000.0 False False TGFb ems_ferrM_7379_0002_000000002_0001_99_crosslinked
3112.1394723567137 inf False False 8847.148135307452 52520.54283756952 40.0 1000.0 False False TGFb m_7e8cfca9992e6163b8b74bcfbf40098a_0001_1_000000026_0001_25_31_H_._bcov_4helix_00936_0001_0001_84_crosslinked
inf inf False False 14122.379145408378 432972.63443173823 40.0 1000.0 False False TGFb EEHEE_16034_000000021_0001_15_crosslinked
inf inf False False 23226.114142683033 193387.84402251 40.0 1000.0 False False TGFb m_ems_p1-14H-GBL-14H-GABBL-16H_0710_0001_0001_0002_000000024_0001_44_52_H_._bcov_4helix_13060_0001_0001_127_crosslinked
inf inf False False 17754.13279270255 517899.12371692876 40.0 1000.0 False False TGFb m_2b8c0b6d382919713be1eebf2d851371_0001_1_000000022_0001_43_50_H_._HEEHE_0403_0001_0001_139_crosslinked
2378.9316250750794 inf False False 16892.44816547023 inf 40.0 1000.0 False False TGFb m_edb1681b4804f51027f7a48ce1011dc7_0001_1_000000006_0001_54_58_H_._HHH_eva_0081_0001_0002_0001_133_crosslinked
3403.701107456218 inf False False 6967.714195668086 27234.445448270428 40.0 1000.0 False False TGFb ems_3hC_875_000000014_0001_124_crosslinked
inf inf False False 10795.202036646373 644637.2530415661 40.0 1000.0 False False TGFb m_EHEE_hb1_4802_000000028_0001_46_48_61_63_P_._ems_ferrM_5233_0001_0001_0001_167_crosslinked
inf inf False False 33899.14618098351 inf 40.0 1000.0 False False TGFb EHEE_hb1_2385_000000008_0001_17_crosslinked
1490.312664325392 inf False False 9870.48313282159 53045.748265945156 40.0 1000.0 False False TGFb m_c093ea8b53a51d538cd9f3ccf8696fff_0001_000000020_0001_22_29_H_._bcov_4helix_08158_0001_0001
17578.349299705482 inf False False 0.0 4726.685981304925 40.0 1000.0 False False TGFb m_EHEE_hb1_4802_000000028_0001_46_48_61_63_P_._HEEHE_2051_0001_0001_109_crosslinked
inf inf False False 28623.675875032466 inf 40.0 1000.0 False False TGFb m_e97b41f4e209c0640d4e43cb61b66542_0001_000000021_0001_17_21_H_._HEEHE_0594_0001_0001_181_crosslinked
24169.1875135937 inf False False 0.0 9298.441604931604 40.0 1000.0 False False TGFb m_1c03c6891e5d0b9ff96f26a05042100d_0001_000000018_0001_43_49_H_._HEEHE_1929_0001_0001_85_crosslinked
inf inf False False 23929.88862732048 inf 40.0 1000.0 False False TGFb EHEE_hb1_3811_000000022_0001_38_crosslinked
inf inf False False 20611.9970018441 inf 40.0 1000.0 False False TGFb EHEE_hb1_3201_000000000_0001_18_crosslinked
inf inf False False 37445.74690406311 inf 40.0 1000.0 False False TGFb m_1a4c07dbf983eea02676d92c0ae831c5_0001_000000000_0001_23_28_H_._bcov_4helix_07994_0001_0001_103_crosslinked
5169.506846356828 inf False False 4279.007157805552 21448.926734226934 40.0 1000.0 False False TGFb m_234bb501998f509494096a15c01d6915_0001_000000026_0001_45_50_H_._HEEHE_3192_0001_0001
9298.441604931604 inf False False 6245.327490462801 14406.238966231082 40.0 1000.0 False False TGFb m_1a4c07dbf983eea02676d92c0ae831c5_0001_000000000_0001_23_28_H_._bcov_4helix_12314_0001_0001_131_crosslinked
inf inf False False 32253.874430371172 inf 40.0 1000.0 False False TGFb EHEE_hb1_3311_000000000_0001_48_crosslinked
inf inf False False 20611.9970018441 inf 40.0 1000.0 False False TGFb EEHEE_17298_000000017_0001_7_crosslinked
32253.874430371172 inf False False 4365.015201677442 8759.552609215292 40.0 1000.0 False False TGFb m_2579940aa1dfb0fcb0cf4ee3259c4abc_0001_000000021_0001_38_47_H_._ems_3hM_2384_0001_0001_0001_1_crosslinked
inf inf False False 20005.801219104025 inf 40.0 1000.0 False False TGFb m_75f7a7753e41b29d7a177d2829858f8d_0001_000000017_0001_23_31_H_._proteinG_4306_0001_0001_135_crosslinked
inf inf False False 19225.181747189316 inf 40.0 1000.0 False False TGFb ems_ferrM_6624_0001_000000005_0001_119_crosslinked
28340.27314359648 inf False False 0.0 7545.036039679152 40.0 1000.0 False False TGFb m_ems_p1-15H-GBL-16H-GBL-16H_0039_0001_0001_0001_000000005_0001_37_46_H_._HHH_eva_0250_0001_0002_0001
inf inf False False 17404.306237332148 inf 40.0 1000.0 False False TGFb EHEE_hb1_973_000000000_0001_81_crosslinked
10477.71674165741 inf False False 6967.714195668086 15913.450306059915 40.0 1000.0 False False TGFb m_b53e02b194710e68f466320564696a92_0001_000000006_0001_42_48_H_._bcov_4helix_02339_0001_0001
inf inf False False 16559.60020142166 inf 40.0 1000.0 False False TGFb m_416e30d36ba6434f3d09dd5d2ac6df7d_0001_1_000000006_0001_4_9_H_._HEEHE_3006_0001_0002_0001
5433.203649581781 inf False False 4869.909293224447 18659.771995940355 40.0 1000.0 False False TGFb ems_3hM_2430_000000008_0001
9675.995620842656 inf False False 4821.6923695291525 10795.202036646373 40.0 1000.0 False False TGFb m_67b279f8f2a2415978d2553cc30fca6f_0001_1_000000014_0001_18_23_H_._bcov_4helix_03830_0001_0001_0001
76.82596158568994 inf False False 14263.602936862473 107514.76711391415 40.0 1000.0 False False TGFb m_9862393bd4eb64f05c76d22049e39513_0001_000000024_0001_60_64_H_._bcov_4helix_08225_0001_0001
inf inf False False 33899.14618098351 inf 40.0 1000.0 False False TGFb EHEE_hb1_2012_000000016_0001_43_crosslinked
131.4807549321742 inf False False 12658.223375808358 778792.035188848 40.0 1000.0 False False TGFb bc09c72237e61002eddc20b9c710af39_0001_1_000000011_0001_54_crosslinked
inf inf False False 66687.15300056672 inf 40.0 1000.0 False False TGFb m_2b8c0b6d382919713be1eebf2d851371_0001_1_000000022_0001_43_50_H_._HEEHE_0221_0001_0001_128_crosslinked
757.572104823671 inf False False 9206.37782666495 inf 40.0 1000.0 False False TGFb 8466bc81551789abb8c731e084178847_0001_000000018_0001
757.572104823671 inf False False 13844.112484470526 361972.61895585613 40.0 1000.0 False False TGFb m_ad0cd72a9da53e38f9357a14ca3bb4c7_0001_1_000000017_0001_37_41_H_._ems_3hM_2592_0001_0001_0001_157_crosslinked
inf inf False False 44790.63563449691 inf 40.0 1000.0 False False TGFb m_d0878ec89909b577e9596b436926bf55_0001_000000007_0001_36_45_H_._HEEHE_0955_0001_0002_0001
4869.909293224447 inf False False 7773.658176717458 19807.723979310904 40.0 1000.0 False False TGFb 18982d84195fc2503d3b4f31e9a2eefb_0001_1_000000001_0001
inf inf False False 22098.85066320075 inf 40.0 1000.0 False False TGFb 6b4281269f11b824ca8f8f5491f06592_0001_000000025_0001
inf inf False False 17754.13279270255 121150.33069276794 40.0 1000.0 False False TGFb m_1c03c6891e5d0b9ff96f26a05042100d_0001_000000018_0001_43_49_H_._bcov_4helix_12094_0001_0001
2218.8724776213135 inf False False 8935.619616660517 78195.9314992239 40.0 1000.0 False False TGFb 2b146c0ddee43db5cdd2f3c3fadf69ec_0001_000000009_0001_3_crosslinked
inf inf False False 31618.345682159776 inf 40.0 1000.0 False False TGFb EHEE_hb1_3728_000000003_0001_45_crosslinked
inf inf False False 23692.959036950997 inf 40.0 1000.0 False False TGFb ems_ferrM_997_0002_000000005_0001_120_crosslinked
inf inf False False 82184.70988261547 6883389.732419352 40.0 1000.0 False False TGFb ems_ferrM_1830_000000028_0001
inf inf False False 24410.879388729656 inf 40.0 1000.0 False False TGFb m_a5f4663b0d1365df39cc17eed1faab14_0001_000000026_0001_19_26_H_._HEEHE_2969_0001_0001_0001
4279.007157805552 inf False False 6629.540978228629 29491.00187772178 40.0 1000.0 False False TGFb m_3h_hb1_5654_000000006_0001_27_37_H_._HEEHE_1732_0001_0001
inf inf False False 16892.44816547023 inf 40.0 1000.0 False False TGFb ferr_hb1_2948_000000012_0001_130_crosslinked
inf inf False False 58595.50719355604 inf 40.0 1000.0 False False TGFb m_707acc9d051fe3a4acad5ad22db0e630_0001_1_000000018_0001_24_28_H_._HEEHE_2550_0001_0001_55_crosslinked
inf inf False False 34926.3242094135 inf 40.0 1000.0 False False TGFb m_EHEE_hb1_612_000000005_0001_48_50_59_61_P_._ems_ferrM_1218_0001_0001_102_crosslinked
inf inf False False 20407.917823608008 inf 40.0 1000.0 False False TGFb m_ems_p1-15H-GBL-16H-GBL-16H_0039_0001_0001_0001_000000005_0001_37_46_H_._HEEHE_0563_0001_0001
inf inf False False 17404.306237332148 inf 40.0 1000.0 False False TGFb proteinG_1703_000000017_0001_153_crosslinked
3685.720568162689 inf False False 6370.8585730211 19611.607900307845 40.0 1000.0 False False TGFb 40a14e045ef580e009f1761a3c5b1555_0001_000000008_0001_19_crosslinked
inf inf False False 27234.445448270428 inf 40.0 1000.0 False False TGFb EHEE_hb1_2183_000000023_0001_44_crosslinked
inf inf False False 17061.372647124943 inf 40.0 1000.0 False False TGFb EHEE_hb1_1492_000000012_0001_16_crosslinked
1782.6337314166854 inf False False 13571.328776071496 inf 40.0 1000.0 False False TGFb 623814cffe2598063b62a14b4b12df17_0001_000000022_0001
5169.506846356828 inf False False 0.0 12408.806367815276 40.0 1000.0 False False TGFb m_707acc9d051fe3a4acad5ad22db0e630_0001_1_000000018_0001_24_28_H_._bcov_4helix_00404_0001_0001_0001_47_crosslinked
inf inf False False 9675.995620842656 inf 40.0 1000.0 False False TGFb EHEE_05345_000000006_0001
inf inf False False 16233.310657211712 512771.4096207221 40.0 1000.0 False False TGFb ems_ferrM_6704_0001_000000002_0001_25_crosslinked
inf inf False False 21663.416001569218 1114271.332857961 40.0 1000.0 False False TGFb ems_bGM_354_0002_000000026_0001_50_crosslinked
12532.894431493438 inf False False 11573.917736626165 28340.27314359648 40.0 1000.0 False False TGFb ferr_hb1_170_000000010_0001_105_crosslinked
inf inf False False 23692.959036950997 inf 40.0 1000.0 False False TGFb m_EHEE_hb1_3213_000000011_0001_5_7_59_61_P_._proteinG_2768_0001_0001_61_crosslinked
inf inf False False 26433.484436364153 inf 40.0 1000.0 False False TGFb m_64112f081ff6e37487a4373fed56e914_0001_1_000000012_0001_22_31_H_._HEEHE_0992_0001_0001_0001
inf inf False False 21663.416001569218 inf 40.0 1000.0 False False TGFb EHEE_hb1_2210_000000003_0001_42_crosslinked
1629.9330126676725 inf False False 7620.486400075935 42616.752932319876 40.0 1000.0 False False TGFb ems_ferrM_4507_0001_000000005_0001_15_crosslinked
inf inf False False 15141.101937651125 inf 40.0 1000.0 False False TGFb m_HEEHE_0018_000000007_0001_30_34_61_63_P_._HEEHE_1342_0001_0001_106_crosslinked
inf inf False False 35275.58745150766 inf 40.0 1000.0 False False TGFb m_307cf0d6ab0abb9dc6d4a60295e463fe_0001_000000013_0001_18_27_H_._bcov_4helix_10875_0001_0001
inf inf False False 8334.41374645452 inf 40.0 1000.0 False False TGFb m_3ecb33624e2e1d8f50a90791185d0653_0001_1_000000014_0001_25_30_H_._HEEHE_2018_0001_0002_0001_79_crosslinked
inf inf False False 19807.723979310904 inf 40.0 1000.0 False False TGFb ferr_hb1_3971_000000016_0001_86_crosslinked
168.61512685404014 inf False False 16072.584809120495 607277.4526951674 40.0 1000.0 False False TGFb m_9b5def7823956c7009419e82645cf0f0_0001_000000016_0001_19_26_H_._ems_3hM_1683_0001_0004_0001
inf inf False False 19225.181747189316 inf 40.0 1000.0 False False TGFb m_b53e02b194710e68f466320564696a92_0001_000000006_0001_42_48_H_._HEEHE_0221_0001_0001_0001_95_crosslinked
inf inf False False 33899.14618098351 inf 40.0 1000.0 False False TGFb m_67b279f8f2a2415978d2553cc30fca6f_0001_1_000000014_0001_18_23_H_._bcov_4helix_09592_0001_0002_0001
inf inf False False 8251.894798469817 inf 40.0 1000.0 False False TGFb ems_ferrM_5967_0001_000000012_0001_73_crosslinked
5597.8351533677605 inf False False 5017.472414718442 14842.762413146853 40.0 1000.0 False False TGFb m_3h_hb1_2248_000000000_0001_3_11_H_._HHH_eva_0327_0001_0001_0001
14263.602936862473 inf False False 8089.299871061484 16072.584809120495 40.0 1000.0 False False TGFb m_EHEE_hb1_2296_000000018_0001_44_50_61_63_P_._HEEHE_0557_0001_0001_115_crosslinked
inf inf False False 9580.193684002641 132500.33245952052 40.0 1000.0 False False TGFb m_4582c1ff254a25d2de753bfa20ed6ca6_0001_000000006_0001_56_62_H_._ems_3hM_1194_0001_0003_0001
inf inf False False 25402.058979538408 inf 40.0 1000.0 False False TGFb EHEE_hb1_1797_000000025_0001_13_crosslinked
inf inf False False 15292.51295702762 inf 40.0 1000.0 False False TGFb proteinG_4672_000000011_0001_139_crosslinked
inf inf False False 7470.332712553611 inf 40.0 1000.0 False False TGFb m_2b8c0b6d382919713be1eebf2d851371_0001_1_000000022_0001_43_50_H_._bcov_4helix_11515_0001_0002_0001
16892.44816547023 inf False False 0.0 5017.472414718442 40.0 1000.0 False False TGFb HEEH_rd2_0127.min_rise1.20_000000000_0001_84_crosslinked
inf inf False False 6695.83638801092 inf 40.0 1000.0 False False TGFb ferr_hb1_1407_000000028_0001_119_crosslinked
inf inf False False 47546.16228424562 644637.2530415661 40.0 1000.0 False False TGFb ems_ferrM_5651_0001_000000024_0001_187_crosslinked
inf inf False False 31618.345682159776 250486.82620808776 40.0 1000.0 False False TGFb m_HHH_eva_0602_000000021_0001_36_44_H_._HEEHE_2706_0001_0001_36_crosslinked
inf inf False False 20611.9970018441 inf 40.0 1000.0 False False TGFb m_EHEE_hb1_612_000000005_0001_48_50_59_61_P_._HEEHE_2800_0001_0001_113_crosslinked
1335.8025875519997 inf False False 16559.60020142166 763446.7554052038 40.0 1000.0 False False TGFb HEEH_05540_000000020_0001_42_crosslinked
6762.794751891034 inf False False 7470.332712553611 18659.771995940355 40.0 1000.0 False False TGFb m_b08fa24f6ed407a29824ac109b4c3131_0001_1_000000025_0001_38_43_H_._bcov_4helix_11855_0001_0002_0001
18659.771995940355 inf False False 4633.551594260295 25402.058979538408 40.0 1000.0 False False TGFb m_EHEE_hb1_4802_000000028_0001_46_48_61_63_P_._ems_ferrM_2103_0002_0001_0002_0001
inf inf False False 20818.116971862557 inf 40.0 1000.0 False False TGFb proteinG_2591_000000002_0001
inf inf False False 29491.00187772178 inf 40.0 1000.0 False False TGFb m_b53e02b194710e68f466320564696a92_0001_000000006_0001_42_48_H_._ems_3hM_390_0001_0001_0001
8672.824365559689 inf False False 6061.653332824872 18475.021778158756 40.0 1000.0 False False TGFb m_707acc9d051fe3a4acad5ad22db0e630_0001_1_000000018_0001_24_28_H_._HEEHE_2168_0001_0001_61_crosslinked
inf inf False False 9485.340281190727 inf 40.0 1000.0 False False TGFb m_67b279f8f2a2415978d2553cc30fca6f_0001_1_000000014_0001_18_23_H_._HEEHE_2168_0001_0001_68_crosslinked
inf inf False False 15913.450306059915 238329.62033451046 40.0 1000.0 False False TGFb ems_ferrM_1076_000000001_0001_98_crosslinked
7620.486400075935 inf False False 7696.6912640767005 22768.4679371464 40.0 1000.0 False False TGFb m_EHEE_hb1_3583_000000017_0001_46_48_57_59_P_._ems_ferrC_570_0001_0001_96_crosslinked
inf inf False False 28340.27314359648 inf 40.0 1000.0 False False TGFb HEEHE_2803_000000016_0001_143_crosslinked
3238.504814613678 inf False False 7545.036039679152 26433.484436364153 40.0 1000.0 False False TGFb ferr_hb1_1846_000000009_0001_114_crosslinked
5169.506846356828 inf False False 8672.824365559689 28623.675875032466 40.0 1000.0 False False TGFb m_b08fa24f6ed407a29824ac109b4c3131_0001_1_000000025_0001_38_43_H_._bcov_4helix_09578_0001_0001
1629.9330126676725 inf False False 11573.917736626165 868873.6222952595 40.0 1000.0 False False TGFb c99de99df9ecc9fdd090aa5ad7eabf9c_0001_000000002_0001
10169.568642229218 inf False False 7396.369022330303 14842.762413146853 40.0 1000.0 False False TGFb m_9f890c78fc77abd3a1133787d264dfe5_0001_000000017_0001_27_32_H_._HEEHE_1062_0001_0001_134_crosslinked
460.6332522341181 inf False False 18846.36971589974 1486999.4132466875 40.0 1000.0 False False TGFb ef7b03010f5a8e16b8f12991a9bf9ed0_0001_000000000_0001_149_crosslinked
21.92880209729799 inf True False 10068.879843791317 146362.79885912672 40.0 1000.0 False False TGFb 5b8191d3243afb64907772b192379ca5_0001_1_000000018_0001
315.6044236980408 inf False False 13844.112484470526 105396.30145467503 40.0 1000.0 False False TGFb HEEHE_1329_000000012_0001_35_crosslinked
inf inf False False 39749.41489296802 inf 40.0 1000.0 False False TGFb dcd9809507f71d420582ead1f1e1bbb3_0001_000000021_0001_40_crosslinked
22098.85066320075 inf False False 4321.797229383611 14263.602936862473 40.0 1000.0 False False TGFb m_4h_hb1_498_000000016_0001_55_64_H_._bcov_4helix_07097_0001_0001_78_crosslinked
757.572104823671 inf False False 10271.264328651518 95413.89677980644 40.0 1000.0 False False TGFb ems_ferrM_6339_000000020_0001_86_crosslinked
inf inf False False 15913.450306059915 inf 40.0 1000.0 False False TGFb ferr_hb1_1116_000000010_0001_51_crosslinked
31934.529138981336 inf False False 0.0 5942.21481504252 40.0 1000.0 False False TGFb m_d61877853fc72d3a9b094762e15ccc8a_0001_000000027_0001_25_32_H_._HEEHE_2159_0001_0001_0001
12532.894431493438 inf False False 8334.41374645452 19611.607900307845 40.0 1000.0 False False TGFb 665f370696f4ccf05257308a3952ba78_0001_1_000000024_0001
14550.301355893402 inf False False 7250.631332546129 13571.328776071496 40.0 1000.0 False False TGFb m_75f7a7753e41b29d7a177d2829858f8d_0001_000000017_0001_23_31_H_._bcov_4helix_05189_0001_0002_0001_82_crosslinked
1930.3368897433638 inf False False 5379.409554041364 384241.228987459 40.0 1000.0 False False TGFb m_b53e02b194710e68f466320564696a92_0001_000000006_0001_42_48_H_._HEEHE_2048_0001_0002_0001_112_crosslinked
8501.935462758252 inf False False 4497.279527303472 13303.919984385331 40.0 1000.0 False False TGFb m_0b2e7556fd7215c634e1b84f4ceae6c0_0001_000000021_0001_51_56_H_._ems_3hC_921_0001_0001_0002_0001_71_crosslinked
1197.3115411445115 inf False False 12658.223375808358 70789.75669631343 40.0 1000.0 False False TGFb m_ems_p1-15H-GBL-16H-GBL-16H_0039_0001_0001_0001_000000005_0001_37_46_H_._HEEHE_3055_0001_0001_0001_179_crosslinked
7037.391337624759 inf False False 4679.887110202902 25912.640365027117 40.0 1000.0 False False TGFb m_ems_p1-15H-GBL-16H-GBL-16H_0039_0001_0001_0001_000000005_0001_37_46_H_._bcov_4helix_13690_0001_0002_0001_127_crosslinked
460.6332522341181 inf False False 7178.842903511014 inf 40.0 1000.0 False False TGFb m_ems_p1-14H-GBL-14H-GABBL-16H_0710_0001_0001_0002_000000024_0001_44_52_H_._ems_3hC_1099_0001_0001
3835.375602969569 inf False False 5883.3810049925905 268555.7816147755 40.0 1000.0 False False TGFb m_3ec4fd4a060bd7cb271f112d3e57d58d_0001_1_000000025_0001_7_11_H_._ems_4hM_3201_0001_0001_0001_39_crosslinked
inf inf False False 20005.801219104025 inf 40.0 1000.0 False False TGFb m_416e30d36ba6434f3d09dd5d2ac6df7d_0001_1_000000006_0001_4_9_H_._ems_ferrM_5016_0001_0001_0002_0001_41_crosslinked
5597.8351533677605 inf False False 6762.794751891034 17931.674120629552 40.0 1000.0 False False TGFb m_2f7145af4fe56fb81a6bc0befa2cd0f4_0001_000000029_0001_16_21_H_._ems_3hC_648_0002_0001_0001
inf inf False False 20407.917823608008 inf 40.0 1000.0 False False TGFb EHEE_hb1_6585_000000010_0001_103_crosslinked
2817.3792655096377 inf False False 7470.332712553611 794445.7550961436 40.0 1000.0 False False TGFb m_ems_p1-15H-GBL-16H-GBL-16H_0039_0001_0001_0001_000000005_0001_37_46_H_._HEEHE_3156_0001_0002_0001_92_crosslinked
inf inf False False 56872.221994889 inf 40.0 1000.0 False False TGFb EHEE_hb1_800_000000022_0001_42_crosslinked
2069.5824209701527 inf False False 8586.95481738584 31305.292754613616 40.0 1000.0 False False TGFb m_ems_p1-14H-GBL-14H-GABBL-16H_0710_0001_0001_0002_000000024_0001_44_52_H_._HHH_eva_0211_0001_0001_128_crosslinked
inf inf False False 0.0 inf 40.0 1000.0 False False TGFb EHEE_hb1_3004_000000024_0001
1782.6337314166854 inf False False 12658.223375808358 47546.16228424562 40.0 1000.0 False False TGFb m_0eddeacbb14b769e73e254714f31e2f9_0001_000000021_0001_42_51_H_._bcov_4helix_08459_0001_0001
inf inf False False 16725.196203435888 114129.09177859346 40.0 1000.0 False False TGFb m_1c03c6891e5d0b9ff96f26a05042100d_0001_000000018_0001_43_49_H_._HEEHE_1929_0001_0001
11806.553483132368 inf False False 7178.842903511014 15141.101937651125 40.0 1000.0 False False TGFb m_9862393bd4eb64f05c76d22049e39513_0001_000000024_0001_60_64_H_._bcov_4helix_00150_0001_0003_0001
168.61512685404014 inf False False 17578.349299705482 1386951.2000741004 40.0 1000.0 False False TGFb 817f55ea79620009d595c52c317e02eb_0001_1_000000007_0001
inf inf False False 25656.079569333808 inf 40.0 1000.0 False False TGFb m_bff30cc7c6b40d023d7843b98bd316d2_0001_1_000000025_0001_21_30_H_._HEEHE_0908_0001_0001_143_crosslinked
39355.856329671355 inf False False 0.0 9115.225570955388 40.0 1000.0 False False TGFb m_1c03c6891e5d0b9ff96f26a05042100d_0001_000000018_0001_43_49_H_._HEEHE_2106_0001_0002_0001_128_crosslinked
11459.324491709087 inf False False 0.0 10688.31884816472 40.0 1000.0 False False TGFb m_ems_p1-15H-GBL-16H-GBL-16H_0039_0001_0001_0001_000000005_0001_37_46_H_._bcov_4helix_07741_0001_0002_0001_128_crosslinked
5710.35163995045 inf False False 0.0 8251.894798469817 40.0 1000.0 False False TGFb m_ems_p1-14H-GBL-14H-GABBL-16H_0710_0001_0001_0002_000000024_0001_44_52_H_._HHH_eva_0198_0001_0001_0001_124_crosslinked
5017.472414718442 inf False False 0.0 13303.919984385331 40.0 1000.0 False False TGFb m_ems_p1-15H-GBL-16H-GBL-16H_0039_0001_0001_0001_000000005_0001_37_46_H_._HHH_eva_0612_0001_0002_0001_126_crosslinked
inf inf False False 18110.99086183586 inf 40.0 1000.0 False False TGFb m_c2bee41a39e7c0fb2897ab0d568c9ecb_0001_1_000000010_0001_20_27_H_._proteinG_4725_0001_0001
17404.306237332148 inf False False 4633.551594260295 8334.41374645452 40.0 1000.0 False False TGFb m_fb6b1656ff70679d0fe15015c9442bc2_0001_1_000000007_0001_26_31_H_._bcov_4helix_06476_0001_0001
inf inf False False 14406.238966231082 inf 40.0 1000.0 False False TGFb EHEE_hb1_3157_000000027_0001_25_crosslinked
inf inf False False 26433.484436364153 inf 40.0 1000.0 False False TGFb m_67b279f8f2a2415978d2553cc30fca6f_0001_1_000000014_0001_18_23_H_._HEEHE_2024_0001_0001
inf inf False False 21448.926734226934 inf 40.0 1000.0 False False TGFb EHEE_hb1_3601_000000013_0001
inf inf False False 34926.3242094135 inf 40.0 1000.0 False False TGFb m_EHEE_hb1_130_000000024_0001_44_48_59_61_P_._HEEHE_0529_0001_0001_132_crosslinked
451.5569573905679 796.2158958450888 False False 6762.794751891034 13844.112484470526 40.0 1000.0 True False TGFb m_HHH_eva_0036_000000013_0001_43_53_H_._bcov_4helix_01044_0001_0001
inf inf False False 0.0 inf 40.0 1000.0 False False TGFb m_ems_p1-15H-GBL-16H-GBL-16H_0039_0001_0001_0001_000000005_0001_37_46_H_._HEEHE_2401_0001_0003_0001_125_crosslinked
4918.608386156695 7851.394758484638 False False 4153.162190277939 10169.568642229218 40.0 1000.0 False False TGFb m_EHEE_hb1_4802_000000028_0001_46_48_61_63_P_._ems_ferrM_2103_0002_0001_0002_0001_132_crosslinked
inf inf False False 28340.27314359648 inf 40.0 1000.0 False False TGFb m_416e30d36ba6434f3d09dd5d2ac6df7d_0001_1_000000006_0001_4_9_H_._HEEHE_0001_0001_0001_0001
460.6332522341181 inf False False 19225.181747189316 877562.3585182112 40.0 1000.0 False False TGFb m_64112f081ff6e37487a4373fed56e914_0001_1_000000012_0001_22_31_H_._bcov_4helix_00545_0001_0001
3238.504814613678 inf False False 7929.90870606949 27234.445448270428 40.0 1000.0 False False TGFb m_6a8356636df3cfe1b74c51ba2ea5305f_0001_1_000000004_0001_15_24_H_._ems_3hM_1884_0001_0001_0001_92_crosslinked
76.82596158568994 inf False False 9115.225570955388 380436.86038362246 40.0 1000.0 False False TGFb m_ems_p1-15H-GBL-16H-GBL-16H_0039_0001_0001_0001_000000005_0001_37_46_H_._HEEHE_2218_0001_0002_0001_166_crosslinked
5883.3810049925905 inf False False 6762.794751891034 24654.988182616922 40.0 1000.0 False False TGFb m_653ed0bab8e0e97d1fa0d5b8ad9d13a3_0001_1_000000001_0001_47_51_H_._bcov_4helix_04648_0001_0002_0001
5326.148073308287 inf False False 5883.3810049925905 22543.037561531073 40.0 1000.0 False False TGFb m_ab9d1ef83fde94f51e6f953ed11a6937_0001_1_000000025_0001_1_8_H_._bcov_4helix_08914_0001_0001_82_crosslinked
5433.203649581781 inf False False 8089.299871061484 22319.839169832772 40.0 1000.0 False False TGFb m_2f7145af4fe56fb81a6bc0befa2cd0f4_0001_000000029_0001_16_21_H_._ems_3hC_648_0002_0001_0001_108_crosslinked
6307.780765367422 inf False False 5433.203649581781 29199.011760120608 40.0 1000.0 False False TGFb HEEHE_1252_000000014_0001
11012.18559758296 inf False False 6245.327490462801 23226.114142683033 40.0 1000.0 False False TGFb m_HEEHE_0296_000000018_0001_30_32_61_63_P_._HEEHE_1049_0001_0001_60_crosslinked
460.6332522341181 inf False False 4821.6923695291525 inf 40.0 1000.0 False False TGFb m_b53e02b194710e68f466320564696a92_0001_000000006_0001_42_48_H_._HEEHE_2529_0001_0001_0001_43_crosslinked
inf inf False False 31934.529138981336 inf 40.0 1000.0 False False TGFb m_707acc9d051fe3a4acad5ad22db0e630_0001_1_000000018_0001_24_28_H_._bcov_4helix_06195_0001_0001
inf inf False False 8251.894798469817 inf 40.0 1000.0 False False TGFb m_EHEE_08472_000000018_0001_18_23_H_._ems_3hC_723_0001_0001
2525.2838569191813 inf False False 16725.196203435888 53576.20574860465 40.0 1000.0 False False TGFb m_707acc9d051fe3a4acad5ad22db0e630_0001_1_000000018_0001_24_28_H_._bcov_4helix_04382_0001_0001_0001_93_crosslinked
1782.6337314166854 inf False False 5273.413933968597 538927.9049153227 40.0 1000.0 False False TGFb m_67b279f8f2a2415978d2553cc30fca6f_0001_1_000000014_0001_18_23_H_._bcov_4helix_05817_0001_0003_0001_28_crosslinked
inf inf False False 19225.181747189316 inf 40.0 1000.0 False False TGFb EHEE_hb1_1924_000000000_0001
5597.8351533677605 inf False False 4679.887110202902 16559.60020142166 40.0 1000.0 False False TGFb ems_3hC_458_000000005_0001_46_crosslinked
inf inf False False 33231.19907948586 inf 40.0 1000.0 False False TGFb m_88ad10506ddba10ecd58f70eaccfc0fd_0001_1_000000008_0001_41_48_H_._bcov_4helix_03967_0001_0001_0001
inf inf False False 21663.416001569218 152305.71540763055 40.0 1000.0 False False TGFb b8b75bd38c118354eadd38a7a5313a47_0001_000000020_0001
9391.42602098091 inf False False 6245.327490462801 18846.36971589974 40.0 1000.0 False False TGFb m_c11f3ecdd7c38b8afb0f98eab5ef755a_0001_000000010_0001_3_8_H_._HEEHE_2709_0001_0001_111_crosslinked
inf inf False False 7929.90870606949 inf 40.0 1000.0 False False TGFb EHEE_hb1_1430_000000022_0001_32_crosslinked
inf inf False False 34926.3242094135 inf 40.0 1000.0 False False TGFb EHEE_hb1_4383_000000003_0001
inf inf False False 14842.762413146853 inf 40.0 1000.0 False False TGFb EHEE_hb1_5115_000000002_0001_49_crosslinked
inf inf False False 35628.343326022696 inf 40.0 1000.0 False False TGFb m_653ed0bab8e0e97d1fa0d5b8ad9d13a3_0001_1_000000001_0001_47_51_H_._bcov_4helix_08225_0001_0001_118_crosslinked
inf inf False False 43473.349666259564 inf 40.0 1000.0 False False TGFb m_ferr_hb1_151_000000027_0001_3_5_59_61_P_._ems_ferrM_6219_0001_0002_0001_124_crosslinked
inf inf False False 16892.44816547023 inf 40.0 1000.0 False False TGFb m_0f0386614648684de18f30ed6f65aafc_0001_000000023_0001_2_7_H_._HEEHE_1119_0001_0002_0001_2_crosslinked
inf inf False False 11689.656913992434 inf 40.0 1000.0 False False TGFb ems_4hM_2342_0001_000000005_0001
inf inf False False 20205.85923129508 inf 40.0 1000.0 False False TGFb EHEE_hb1_3350_000000011_0001_56_crosslinked
1490.312664325392 inf False False 13982.553609315217 1018822.654640921 40.0 1000.0 False False TGFb m_1a4c07dbf983eea02676d92c0ae831c5_0001_000000000_0001_23_28_H_._HEEHE_1271_0001_0001
inf inf False False 41777.034538104 inf 40.0 1000.0 False False TGFb EHEE_hb1_3036_000000018_0001_20_crosslinked
7178.842903511014 inf False False 8089.299871061484 21663.416001569218 40.0 1000.0 False False TGFb m_7b433bbe769c568a642d6e21c81e970f_0001_000000028_0001_27_32_H_._bcov_4helix_11880_0001_0001_0001
inf inf False False 201.68855834904687 inf 40.0 1000.0 False False TGFb m_64112f081ff6e37487a4373fed56e914_0001_1_000000012_0001_22_31_H_._HEEHE_0833_0001_0001_0001
inf inf False False 13436.959184229194 inf 40.0 1000.0 False False TGFb cb86258530f1aa633d2c462ae1fffe99_0001_000000009_0001_83_crosslinked
inf inf False False 23692.959036950997 inf 40.0 1000.0 False False TGFb m_b53e02b194710e68f466320564696a92_0001_000000006_0001_42_48_H_._HEEHE_0439_0001_0001
7178.842903511014 inf False False 5118.3236102542805 14991.190037278331 40.0 1000.0 False False TGFb m_HHH_eva_0036_000000013_0001_43_53_H_._bcov_4helix_04952_0001_0001
inf inf False False 70789.75669631343 inf 40.0 1000.0 False False TGFb EHEE_05345_000000006_0001_25_crosslinked
16725.196203435888 inf False False 5710.35163995045 17931.674120629552 40.0 1000.0 False False TGFb m_b1ed479a780de84d10722439930efa03_0001_1_000000024_0001_18_28_H_._HEEHE_2550_0001_0001_90_crosslinked
inf inf False False 12532.894431493438 137880.37728371008 40.0 1000.0 False False TGFb 3h_hb1_46_000000000_0001
906.1679608354674 3991.1072323063054 False False 4726.685981304925 17931.674120629552 40.0 1000.0 True False TGFb m_b53e02b194710e68f466320564696a92_0001_000000006_0001_42_48_H_._ems_3hC_898_0002_0001_0001_0001
4408.665353694219 inf False False 12408.806367815276 30083.77101546403 40.0 1000.0 False False TGFb 5f9a2e5811bc086bf629eb10cfff0e99_0001_000000005_0001
inf inf False False 12784.80560956645 1018822.654640921 40.0 1000.0 False False TGFb m_707acc9d051fe3a4acad5ad22db0e630_0001_1_000000018_0001_24_28_H_._HEEHE_0260_0001_0001_55_crosslinked
315.6044236980408 inf False False 18292.1007704542 143478.87350174176 40.0 1000.0 False False TGFb m_64112f081ff6e37487a4373fed56e914_0001_1_000000012_0001_22_31_H_._bcov_4helix_04653_0001_0001_0001_85_crosslinked
inf inf False False 26964.79747353511 inf 40.0 1000.0 False False TGFb EHEE_hb1_6280_000000013_0001_76_crosslinked
inf inf False False 11345.865833375325 inf 40.0 1000.0 False False TGFb EHEE_hb1_3538_000000002_0001_68_crosslinked
1052.0328708809147 inf False False 11345.865833375325 92607.7881898653 40.0 1000.0 False False TGFb m_ems_p1-15H-GBL-16H-GBL-16H_0039_0001_0001_0001_000000005_0001_37_46_H_._bcov_4helix_06116_0001_0002_0001_88_crosslinked
6498.912830338822 inf False False 11233.530528094394 24654.988182616922 40.0 1000.0 False False TGFb m_ems_p1-15H-GBL-16H-GBL-16H_0039_0001_0001_0001_000000005_0001_37_46_H_._ems_3hM_2809_0001_0004_0001
inf inf False False 31618.345682159776 inf 40.0 1000.0 False False TGFb m_3ecb33624e2e1d8f50a90791185d0653_0001_1_000000014_0001_25_30_H_._HEEHE_2767_0001_0001_0001
5017.472414718442 inf False False 4967.794470018256 13707.042063832196 40.0 1000.0 False False TGFb ferr_hb1_2376_000000021_0001_127_crosslinked
9115.225570955388 inf False False 6122.269866153114 20005.801219104025 40.0 1000.0 False False TGFb m_ee800918ebdc478a3805e283f0d4e486_0001_1_000000003_0001_25_32_H_._bcov_4helix_03685_0001_0004_0001_154_crosslinked
inf inf False False 19611.607900307845 inf 40.0 1000.0 False False TGFb EHEE_hb1_5159_000000013_0001
20611.9970018441 inf False False 0.0 10688.31884816472 40.0 1000.0 False False TGFb 9e6fd26349c4a7bce4f9e3ec91d47286_0001_1_000000001_0001
inf inf False False 31618.345682159776 inf 40.0 1000.0 False False TGFb EHEE_hb1_1901_000000001_0001_60_crosslinked
24410.879388729656 inf False False 5767.455156349958 9772.75557705109 40.0 1000.0 False False TGFb 68026bbfef5e7a4135407a999b37b619_0001_000000023_0001
inf inf False False 16395.64376378381 inf 40.0 1000.0 False False TGFb EHEE_hb1_786_000000010_0001_112_crosslinked
inf inf False False 16725.196203435888 inf 40.0 1000.0 False False TGFb m_64112f081ff6e37487a4373fed56e914_0001_1_000000012_0001_22_31_H_._HEEHE_0645_0001_0002_0001_49_crosslinked
1490.312664325392 inf False False 13571.328776071496 361972.61895585613 40.0 1000.0 False False TGFb m_64112f081ff6e37487a4373fed56e914_0001_1_000000012_0001_22_31_H_._bcov_4helix_09453_0001_0002_0001
1930.3368897433638 inf False False 7470.332712553611 34580.51901922126 40.0 1000.0 False False TGFb m_64112f081ff6e37487a4373fed56e914_0001_1_000000012_0001_22_31_H_._bcov_4helix_06414_0001_0001
8251.894798469817 inf False False 7620.486400075935 20005.801219104025 40.0 1000.0 False False TGFb m_64112f081ff6e37487a4373fed56e914_0001_1_000000012_0001_22_31_H_._bcov_4helix_07895_0001_0001_131_crosslinked
inf inf False False 19225.181747189316 inf 40.0 1000.0 False False TGFb m_ems_3hM_1825_000000017_0001_1_10_H_._bcov_4helix_07539_0001_0001_162_crosslinked
inf inf False False 11689.656913992434 424441.36303474015 40.0 1000.0 False False TGFb m_HHH_eva_0036_000000013_0001_43_53_H_._HHH_eva_0088_0001_0001
2654.0987129773494 inf False False 4967.794470018256 inf 40.0 1000.0 False False TGFb m_ed423bd9540d0da8912f130d59bbdbee_0001_1_000000006_0001_40_45_H_._bcov_4helix_09190_0001_0003_0001
2218.8724776213135 inf False False 7250.631332546129 98305.03326613137 40.0 1000.0 False False TGFb m_530190a7d4f24ed9f14c45b8af7ee2c8_0001_000000024_0001_3_8_H_._bcov_4helix_00539_0001_0001_87_crosslinked
23458.37528410988 inf False False 4279.007157805552 7696.6912640767005 40.0 1000.0 False False TGFb m_28547f62621d3f4f8f57c1e24f9beede_0001_1_000000016_0001_5_13_H_._proteinG_0314_0001_0001_72_crosslinked
1490.312664325392 inf False False 8009.2077931301765 53045.748265945156 40.0 1000.0 False False TGFb 4a5e1df9e5a07f856e138ac50fd77786_0001_000000023_0001
3685.720568162689 inf False False 8251.894798469817 28340.27314359648 40.0 1000.0 False False TGFb m_64112f081ff6e37487a4373fed56e914_0001_1_000000012_0001_22_31_H_._bcov_4helix_08629_0001_0001
21.92880209729799 inf True False 25656.079569333808 595311.6877709711 40.0 1000.0 False False TGFb 4a00bcbd99b24519f119978631519a4c_0001_000000012_0001_8_crosslinked
906.1679608354674 inf False False 35628.343326022696 inf 40.0 1000.0 False False TGFb ems_ferrM_1830_0001_000000024_0001
inf inf False False 20407.917823608008 inf 40.0 1000.0 False False TGFb EHEE_hb1_2525_000000008_0001_23_crosslinked
757.572104823671 inf False False 11012.18559758296 92607.7881898653 40.0 1000.0 False False TGFb m_653ed0bab8e0e97d1fa0d5b8ad9d13a3_0001_1_000000001_0001_47_51_H_._bcov_4helix_01423_0001_0001
2961.0939229939854 inf False False 0.0 64725.89369569349 40.0 1000.0 False False TGFb m_EHEE_hb1_6550_000000026_0001_44_46_61_63_P_._ems_ferrM_4963_0001_0001_0001_0001_127_crosslinked
2654.0987129773494 inf False False 6434.567158751315 inf 40.0 1000.0 False False TGFb m_EHEE_hb1_612_000000005_0001_48_50_59_61_P_._proteinG_5446_0001_0001_81_crosslinked
1197.3115411445115 inf False False 7250.631332546129 115270.38269637947 40.0 1000.0 False False TGFb m_9b6f5dc4e2526c724aa50029a2e1cdcb_0001_000000005_0001_3_7_H_._bcov_4helix_09183_0001_0001_56_crosslinked
9580.193684002641 inf False False 6695.83638801092 13707.042063832196 40.0 1000.0 False False TGFb bb8f6330a2e780fff0c8d04d05ee3879_0001_1_000000004_0001_120_crosslinked
1930.3368897433638 inf False False 6762.794751891034 1039300.9899992031 40.0 1000.0 False False TGFb m_HHH_eva_0036_000000013_0001_43_53_H_._HHH_eva_0088_0001_0001_75_crosslinked
inf inf False False 27234.445448270428 inf 40.0 1000.0 False False TGFb m_8104e8702eb39c9aa5e7259f6c74e1cf_0001_1_000000011_0001_40_48_H_._bcov_4helix_07832_0001_0001_0001_103_crosslinked
inf inf False False 35984.626759282946 inf 40.0 1000.0 False False TGFb EHEE_hb1_2193_000000022_0001
inf inf False False 25402.058979538408 137880.37728371008 40.0 1000.0 False False TGFb m_ems_p1-15H-GBL-16H-GBL-16H_0039_0001_0001_0001_000000005_0001_37_46_H_._ems_3hC_249_0002_0001_0003_0001_147_crosslinked
6307.780765367422 inf False False 11345.865833375325 25656.079569333808 40.0 1000.0 False False TGFb m_269e88d0e096774383d0e2f8541e919c_0001_1_000000022_0001_23_27_H_._bcov_4helix_13130_0001_0001_56_crosslinked
5767.455156349958 inf False False 4452.752007231157 13172.198004341928 40.0 1000.0 False False TGFb ems_3hC_458_000000005_0001
inf inf False False 17931.674120629552 inf 40.0 1000.0 False False TGFb EHEE_08242_000000003_0001_32_crosslinked
608.6305552299041 inf False False 13982.553609315217 1103238.943423723 40.0 1000.0 False False TGFb m_269e88d0e096774383d0e2f8541e919c_0001_1_000000022_0001_23_27_H_._bcov_4helix_13130_0001_0001
5883.3810049925905 inf False False 7323.137645871595 19611.607900307845 40.0 1000.0 False False TGFb m_707acc9d051fe3a4acad5ad22db0e630_0001_1_000000018_0001_24_28_H_._bcov_4helix_05614_0001_0003_0001
inf inf False False 17754.13279270255 inf 40.0 1000.0 False False TGFb EHEE_hb1_5074_000000020_0001_72_crosslinked
inf inf False False 14550.301355893402 601264.8046486812 40.0 1000.0 False False TGFb m_64112f081ff6e37487a4373fed56e914_0001_1_000000012_0001_22_31_H_._HEEHE_2428_0001_0001_0001
inf inf False False 10477.71674165741 321232.3202595728 40.0 1000.0 False False TGFb m_b53e02b194710e68f466320564696a92_0001_000000006_0001_42_48_H_._ems_f2_193_0001_0001_143_crosslinked
9391.42602098091 inf False False 6498.912830338822 14550.301355893402 40.0 1000.0 False False TGFb m_ems_p1-15H-GBL-16H-GBL-16H_0039_0001_0001_0001_000000005_0001_37_46_H_._bcov_4helix_05614_0001_0001_0001
18846.36971589974 inf False False 5326.148073308287 9115.225570955388 40.0 1000.0 False False TGFb m_416e30d36ba6434f3d09dd5d2ac6df7d_0001_1_000000006_0001_4_9_H_._bcov_4helix_05813_0001_0003_0001
inf inf False False 12658.223375808358 299619.18486156844 40.0 1000.0 False False TGFb m_ems_p1-15H-GBL-16H-GBL-16H_0039_0001_0001_0001_000000005_0001_37_46_H_._HEEHE_2325_0001_0002_0001_107_crosslinked
inf inf False False 42616.752932319876 inf 40.0 1000.0 False False TGFb ems_ferrM_6747_0001_000000006_0001
315.6044236980408 inf False False 17404.306237332148 136515.22503337648 40.0 1000.0 False False TGFb 04c2be03c051e241883c256f53f321d2_0001_000000019_0001_0_crosslinked
inf inf False False 16233.310657211712 inf 40.0 1000.0 False False TGFb EHEE_hb1_1430_000000022_0001_33_crosslinked
inf inf False False 18292.1007704542 175071.49238977945 40.0 1000.0 False False TGFb m_269e88d0e096774383d0e2f8541e919c_0001_1_000000022_0001_23_27_H_._bcov_4helix_14408_0001_0001_41_crosslinked
3238.504814613678 inf False False 4587.674845802269 595311.6877709711 40.0 1000.0 False False TGFb m_269e88d0e096774383d0e2f8541e919c_0001_1_000000022_0001_23_27_H_._bcov_4helix_08105_0001_0001
2378.9316250750794 inf False False 7470.332712553611 41363.400532776286 40.0 1000.0 False False TGFb m_HHH_eva_0602_000000021_0001_37_44_H_._bcov_4helix_08838_0001_0001_0001
inf inf False False 13982.553609315217 inf 40.0 1000.0 False False TGFb EHEE_hb1_4629_000000011_0001_80_crosslinked
757.572104823671 inf False False 18846.36971589974 inf 40.0 1000.0 False False TGFb m_64112f081ff6e37487a4373fed56e914_0001_1_000000012_0001_22_31_H_._HEEHE_2783_0001_0001_141_crosslinked
inf inf False False 21236.561122996987 inf 40.0 1000.0 False False TGFb m_ems_p1-15H-GBL-16H-GBL-16H_0039_0001_0001_0001_000000005_0001_37_46_H_._HHH_eva_0026_0001_0002_0001_108_crosslinked
27781.8578017807 inf False False 4071.32848767566 6898.726926404041 40.0 1000.0 False False TGFb HEEHE_0467_000000012_0001_147_crosslinked
inf inf False False 21880.050161584924 inf 40.0 1000.0 False False TGFb EHEE_hb1_4972_000000018_0001
inf inf False False 11573.917736626165 inf 40.0 1000.0 False False TGFb m_HHH_eva_0718_000000007_0001_5_15_H_._HHH_eva_0033_0001_0002_0001
1335.8025875519997 inf False False 14406.238966231082 90783.0489068379 40.0 1000.0 False False TGFb HHH_eva_0539_000000026_0001
inf inf False False 8501.935462758252 199247.68908423575 40.0 1000.0 False False TGFb m_ems_p1-15H-GBL-16H-GBL-16H_0039_0001_0001_0001_000000005_0001_37_46_H_._bcov_4helix_01832_0001_0001
10688.31884816472 inf False False 5767.455156349958 14991.190037278331 40.0 1000.0 False False TGFb m_HHH_eva_0718_000000007_0001_5_15_H_._HHH_eva_0186_0001_0001_0001_60_crosslinked
9675.995620842656 inf False False 0.0 12043.865208143323 40.0 1000.0 False False TGFb m_7d262f751bfb6cdbae33a871d4935eea_0001_000000004_0001_24_29_H_._ems_3hM_2426_0001_0001_70_crosslinked
inf inf False False 11924.619017963678 inf 40.0 1000.0 False False TGFb ad1a992fd9d14831ad107f9fbddffc55_0001_1_000000009_0001
5767.455156349958 inf False False 0.0 16559.60020142166 40.0 1000.0 False False TGFb m_EHEE_hb1_876_000000015_0001_46_48_59_61_P_._HEEHE_3341_0001_0001_133_crosslinked
inf inf False False 11924.619017963678 inf 40.0 1000.0 False False TGFb m_b08fa24f6ed407a29824ac109b4c3131_0001_1_000000025_0001_38_43_H_._HEEHE_1584_0001_0001
742.6449414995301 inf False False 6563.901958642215 20005.801219104025 40.0 1000.0 True False TGFb d36a547d9d6ecb1d51719b6d69798604_0001_000000015_0001_128_crosslinked
1782.6337314166854 inf False False 12043.865208143323 420238.9733017226 40.0 1000.0 False False TGFb m_513c16ae44941e68898e0f7c259e5a28_0001_1_000000003_0001_39_47_H_._bcov_4helix_11669_0001_0001_64_crosslinked
inf inf False False 50471.20934847202 inf 40.0 1000.0 False False TGFb ems_ferrC_608_000000017_0001
2218.8724776213135 inf False False 6061.653332824872 inf 40.0 1000.0 False False TGFb m_ems_p1-15H-GBL-16H-GBL-16H_0039_0001_0001_0001_000000005_0001_37_46_H_._HEEHE_2433_0001_0002_0001_131_crosslinked
inf inf False False 42616.752932319876 inf 40.0 1000.0 False False TGFb m_EHEE_hb1_2362_000000003_0001_44_48_59_61_P_._HEEHE_1710_0001_0001_120_crosslinked
inf inf False False 28059.67637979848 inf 40.0 1000.0 False False TGFb HEEHE_0122_000000010_0001_13_crosslinked
inf inf False False 25912.640365027117 inf 40.0 1000.0 False False TGFb EHEE_hb1_3173_000000022_0001_19_crosslinked
inf inf False False 4153.162190277939 inf 40.0 1000.0 False False TGFb EHEE_hb1_2984_000000025_0001_45_crosslinked
inf inf False False 28623.675875032466 inf 40.0 1000.0 False False TGFb m_64112f081ff6e37487a4373fed56e914_0001_1_000000012_0001_22_31_H_._HEEHE_1353_0001_0001_80_crosslinked
3541.9050212603784 inf False False 0.0 inf 40.0 1000.0 False False TGFb m_91b04e1d30a5a9e6fba468255403afe6_0001_000000012_0001_42_51_H_._bcov_4helix_09695_0001_0001
inf inf False False 23458.37528410988 inf 40.0 1000.0 False False TGFb 488788f720e6fbfc38a18366d3fa0cf6_0001_000000027_0001_10_crosslinked
3112.1394723567137 inf False False 13571.328776071496 43042.9204616431 40.0 1000.0 False False TGFb m_ferr_hb1_2616_000000012_0001_4_6_58_60_P_._ems_ferrC_588_0001_0001_0001_121_crosslinked
325.1675533405149 inf False False 6498.912830338822 inf 40.0 1000.0 False False TGFb m_7d262f751bfb6cdbae33a871d4935eea_0001_000000004_0001_24_29_H_._HEEHE_2296_0001_0001_0001_99_crosslinked
inf inf False False 32576.413174674908 inf 40.0 1000.0 False False TGFb ems_ferrM_546_0001_000000025_0001
11573.917736626165 inf False False 5710.35163995045 13041.78020231873 40.0 1000.0 False False TGFb ems_ferrC_1530_000000011_0001_113_crosslinked
315.6044236980408 inf False False 10903.154057012845 416078.1913878446 40.0 1000.0 False False TGFb m_ems_p1-15H-GBL-16H-GBL-16H_0039_0001_0001_0001_000000005_0001_37_46_H_._HHH_eva_0376_0001_0001_0001_109_crosslinked
3835.375602969569 inf False False 15141.101937651125 40146.90904189773 40.0 1000.0 False False TGFb ems_ferrM_4209_000000029_0001
inf inf False False 15599.89246746387 1230848.7679863365 40.0 1000.0 False False TGFb m_653ed0bab8e0e97d1fa0d5b8ad9d13a3_0001_1_000000001_0001_47_51_H_._bcov_4helix_06003_0001_0001_100_crosslinked
inf inf False False 19417.43356466122 235969.9211232775 40.0 1000.0 False False TGFb EHEE_hb1_899_000000027_0001_119_crosslinked
inf inf False False 17754.13279270255 211505.43692359928 40.0 1000.0 False False TGFb 17c78d25aea36c5d4625b497ae8e7e28_0001_000000011_0001_0_crosslinked
inf inf False False 43042.9204616431 inf 40.0 1000.0 False False TGFb m_ems_3hM_1825_000000017_0001_1_10_H_._bcov_4helix_01647_0001_0001
inf inf False False 26964.79747353511 1796457.3004476037 40.0 1000.0 False False TGFb m_a5567de14e69e56abfe7145b81b63e91_0001_000000006_0001_37_45_H_._bcov_4helix_13925_0001_0001_84_crosslinked
76.82596158568994 inf False False 21663.416001569218 inf 40.0 1000.0 False False TGFb ems_3hC_936_0001_000000014_0001_121_crosslinked
inf inf False False 30083.77101546403 inf 40.0 1000.0 False False TGFb m_c2bee41a39e7c0fb2897ab0d568c9ecb_0001_1_000000010_0001_20_27_H_._ems_3hM_3289_0001_0001_141_crosslinked
inf inf False False 23692.959036950997 inf 40.0 1000.0 False False TGFb EHEE_hb1_1069_000000027_0001_41_crosslinked
inf inf False False 36707.91775714452 inf 40.0 1000.0 False False TGFb HEEH_09859_000000001_0001
inf inf False False 21026.29814158116 inf 40.0 1000.0 False False TGFb EHEE_hb1_5952_000000023_0001_91_crosslinked
inf inf False False 46609.31505170634 inf 40.0 1000.0 False False TGFb EHEE_hb1_4934_000000018_0001_79_crosslinked
1490.312664325392 inf False False 10068.879843791317 296652.65827878047 40.0 1000.0 False False TGFb cb86258530f1aa633d2c462ae1fffe99_0001_000000009_0001
271.8457046058205 inf False False 20407.917823608008 83836.622551256 40.0 1000.0 False False TGFb m_ems_ferrM_3802_000000023_0001_5_7_54_58_P_._ems_ferrM_3278_0001_0001_0001
5017.472414718442 inf False False 5326.148073308287 61584.466951134345 40.0 1000.0 False False TGFb m_67b279f8f2a2415978d2553cc30fca6f_0001_1_000000014_0001_18_23_H_._HEEHE_2024_0001_0001_134_crosslinked
6183.49256481465 inf False False 0.0 20005.801219104025 40.0 1000.0 False False TGFb m_a1ccbce90b97664ca68d710c0f1c2fd4_0001_1_000000000_0001_43_47_H_._bcov_4helix_04349_0001_0001_0001
inf inf False False 20205.85923129508 inf 40.0 1000.0 False False TGFb m_707acc9d051fe3a4acad5ad22db0e630_0001_1_000000018_0001_24_28_H_._HEEHE_2803_0001_0001_76_crosslinked
inf inf False False 31934.529138981336 inf 40.0 1000.0 False False TGFb HEEH_11831_000000028_0001_32_crosslinked
inf inf False False 11924.619017963678 inf 40.0 1000.0 False False TGFb EHEE_12181_000000027_0001
inf inf False False 43908.083162922114 inf 40.0 1000.0 False False TGFb m_ems_3hM_876_000000027_0001_51_60_H_._bcov_4helix_10614_0001_0001
inf inf False False 33563.51107028074 inf 40.0 1000.0 False False TGFb EHEE_hb1_3354_000000027_0001_28_crosslinked
4726.685981304925 inf False False 6183.49256481465 19034.833413058746 40.0 1000.0 False False TGFb m_28547f62621d3f4f8f57c1e24f9beede_0001_1_000000016_0001_5_13_H_._HEEHE_1572_0001_0002_0001_95_crosslinked
inf inf False False 38966.19438581319 3534030.686623578 40.0 1000.0 False False TGFb m_707acc9d051fe3a4acad5ad22db0e630_0001_1_000000018_0001_24_28_H_._HEEHE_1112_0001_0001_0001_67_crosslinked
168.61512685404014 inf False False 7696.6912640767005 inf 40.0 1000.0 False False TGFb EHEE_hb1_348_000000007_0001_63_crosslinked
inf inf False False 16233.310657211712 inf 40.0 1000.0 False False TGFb m_653ed0bab8e0e97d1fa0d5b8ad9d13a3_0001_1_000000001_0001_47_51_H_._HEEHE_2610_0001_0002_0001
50975.92144195677 inf False False 5767.455156349958 11233.530528094394 40.0 1000.0 False False TGFb m_c2bf78bdce995293a161f7082e24b401_0001_000000005_0001_39_47_H_._ems_ferrM_7403_0001_0001_86_crosslinked
14695.804369452346 inf False False 7107.765251001011 16559.60020142166 40.0 1000.0 False False TGFb m_9b5def7823956c7009419e82645cf0f0_0001_000000016_0001_19_26_H_._bcov_4helix_14357_0001_0001_93_crosslinked
11012.18559758296 inf False False 6183.49256481465 14406.238966231082 40.0 1000.0 False False TGFb m_5b0d098471c064aaf9759c29655fe688_0001_1_000000000_0001_38_46_H_._bcov_4helix_00367_0001_0001_107_crosslinked
18110.99086183586 inf False False 4321.797229383611 12164.303860224763 40.0 1000.0 False False TGFb 9ea60f4ee3fb3fb0a3ab4ae836176d10_0001_1_000000015_0001_24_crosslinked
inf inf False False 26697.81928072781 inf 40.0 1000.0 False False TGFb m_EHEE_hb1_6232_000000010_0001_1_3_63_65_P_._ems_ferrM_1761_0002_0001_0001_118_crosslinked
4726.685981304925 inf False False 9391.42602098091 24410.879388729656 40.0 1000.0 False False TGFb m_7cd7901af4ec689e58c7a5c7d289996c_0001_1_000000009_0001_1_5_H_._bcov_4helix_03537_0001_0001_111_crosslinked
inf inf False False 9391.42602098091 inf 40.0 1000.0 False False TGFb EHEE_hb1_4823_000000012_0001_36_crosslinked
inf inf False False 31934.529138981336 inf 40.0 1000.0 False False TGFb EHEE_hb1_5494_000000003_0001_62_crosslinked
inf inf False False 20407.917823608008 inf 40.0 1000.0 False False TGFb m_ad0cd72a9da53e38f9357a14ca3bb4c7_0001_1_000000017_0001_37_41_H_._HEEHE_3317_0001_0001_65_crosslinked
3238.504814613678 inf False False 10795.202036646373 1778670.5945025766 40.0 1000.0 False False TGFb m_707acc9d051fe3a4acad5ad22db0e630_0001_1_000000018_0001_24_28_H_._HEEHE_0508_0001_0002_0001_80_crosslinked
315.6044236980408 inf False False 10477.71674165741 314902.7744922782 40.0 1000.0 False False TGFb m_ems_p1-15H-GBL-16H-GBL-16H_0039_0001_0001_0001_000000005_0001_37_46_H_._bcov_4helix_08330_0001_0001_165_crosslinked
inf inf False False 15141.101937651125 inf 40.0 1000.0 False False TGFb EHEE_hb1_1015_000000013_0001_25_crosslinked
9115.225570955388 inf False False 5433.203649581781 12784.80560956645 40.0 1000.0 False False TGFb m_ems_p1-15H-GBL-16H-GBL-16H_0039_0001_0001_0001_000000005_0001_37_46_H_._bcov_4helix_04015_0001_0003_0001_117_crosslinked
20407.917823608008 inf False False 8501.935462758252 14695.804369452346 40.0 1000.0 False False TGFb m_707acc9d051fe3a4acad5ad22db0e630_0001_1_000000018_0001_24_28_H_._bcov_4helix_04382_0001_0001_0001_91_crosslinked
15141.101937651125 inf False False 5221.20191482039 11573.917736626165 40.0 1000.0 False False TGFb m_3ecb33624e2e1d8f50a90791185d0653_0001_1_000000014_0001_25_30_H_._ems_ferrM_6052_0002_0001_0001_89_crosslinked
5597.8351533677605 inf False False 9206.37782666495 27781.8578017807 40.0 1000.0 False False TGFb m_ems_p1-14H-GBL-14H-GABBL-16H_0710_0001_0001_0002_000000024_0001_44_52_H_._bcov_4helix_03574_0001_0001
1930.3368897433638 inf False False 9115.225570955388 44790.63563449691 40.0 1000.0 False False TGFb ferr_hb1_322_000000003_0001_92_crosslinked
2654.0987129773494 inf False False 11012.18559758296 33231.19907948586 40.0 1000.0 False False TGFb m_3h_hb1_253_000000020_0001_57_62_H_._HEEHE_2300_0001_0001_98_crosslinked
inf inf False False 13172.198004341928 inf 40.0 1000.0 False False TGFb EHEE_09116_000000015_0001
inf inf False False 24169.1875135937 inf 40.0 1000.0 False False TGFb EHEE_hb1_6155_000000024_0001_123_crosslinked
inf inf False False 18846.36971589974 inf 40.0 1000.0 False False TGFb EHEE_hb1_3406_000000008_0001_38_crosslinked
1930.3368897433638 inf False False 7396.369022330303 40953.86191363986 40.0 1000.0 False False TGFb m_75f7a7753e41b29d7a177d2829858f8d_0001_000000017_0001_23_31_H_._bcov_4helix_11887_0001_0001
inf inf False False 31305.292754613616 inf 40.0 1000.0 False False TGFb m_EHEE_hb1_4787_000000003_0001_48_50_59_61_P_._ems_ferrC_1613_0001_0001_143_crosslinked
2218.8724776213135 inf False False 32576.413174674908 904153.3755436717 40.0 1000.0 False False TGFb m_ems_p1-15H-GBL-16H-GBL-16H_0039_0001_0001_0001_000000005_0001_37_46_H_._HEEHE_1949_0001_0002_0001_138_crosslinked
inf inf False False 16892.44816547023 inf 40.0 1000.0 False False TGFb m_ems_p1-15H-GBL-16H-GBL-16H_0039_0001_0001_0001_000000005_0001_37_46_H_._bcov_4helix_06321_0001_0003_0001
inf inf False False 22768.4679371464 inf 40.0 1000.0 False False TGFb m_9bdd1440d4c84a5cf4697a422e1270b7_0001_1_000000020_0001_40_46_H_._bcov_4helix_13266_0001_0001
3112.1394723567137 inf False False 10795.202036646373 40146.90904189773 40.0 1000.0 False False TGFb m_64112f081ff6e37487a4373fed56e914_0001_1_000000012_0001_22_31_H_._bcov_4helix_07383_0001_0001_119_crosslinked
6629.540978228629 inf False False 6695.83638801092 15445.438086597907 40.0 1000.0 False False TGFb m_64112f081ff6e37487a4373fed56e914_0001_1_000000012_0001_22_31_H_._HEEHE_2972_0001_0001
inf inf False False 47546.16228424562 inf 40.0 1000.0 False False TGFb ems_f4m_111_000000002_0001_38_crosslinked
10903.154057012845 inf False False 0.0 14550.301355893402 40.0 1000.0 False False TGFb m_33d8635283aa176fa78b34a61742a147_0001_1_000000028_0001_37_43_H_._HEEHE_1071_0001_0001_65_crosslinked
315.6044236980408 inf False False 16072.584809120495 inf 40.0 1000.0 False False TGFb m_EHEE_hb1_4284_000000025_0001_7_9_55_57_P_._ems_thioFL2_88_0001_0001_77_crosslinked
inf inf False False 22543.037561531073 inf 40.0 1000.0 False False TGFb EHEE_hb1_2046_000000004_0001_45_crosslinked
inf inf False False 28340.27314359648 inf 40.0 1000.0 False False TGFb EHEE_hb1_3406_000000008_0001
7929.90870606949 inf False False 5542.411042938373 12784.80560956645 40.0 1000.0 False False TGFb m_64112f081ff6e37487a4373fed56e914_0001_1_000000012_0001_22_31_H_._HEEHE_2972_0001_0001_63_crosslinked
906.1679608354674 inf False False 12285.946898826998 84674.98877676862 40.0 1000.0 False False TGFb m_ems_p1-15H-GBL-16H-GBL-16H_0039_0001_0001_0001_000000005_0001_37_46_H_._HEEHE_0539_0001_0001_0001_138_crosslinked
inf inf False False 10271.264328651518 inf 40.0 1000.0 False False TGFb m_baab3df309466052a91a8f5b57d15566_0001_000000027_0001_7_11_H_._ems_3hC_721_0002_0001_0001_155_crosslinked
460.6332522341181 inf False False 12408.806367815276 416078.1913878446 40.0 1000.0 False False TGFb m_0eddeacbb14b769e73e254714f31e2f9_0001_000000021_0001_42_51_H_._bcov_4helix_06711_0001_0001
inf inf False False 8009.2077931301765 inf 40.0 1000.0 False False TGFb ems_ferrM_964_000000018_0001_131_crosslinked
inf inf False False 13571.328776071496 inf 40.0 1000.0 False False TGFb EHEE_hb1_4232_000000021_0001_87_crosslinked
1052.0328708809147 inf False False 12408.806367815276 969374.7976472572 40.0 1000.0 False False TGFb m_707acc9d051fe3a4acad5ad22db0e630_0001_1_000000018_0001_24_28_H_._ems_3hM_3200_0001_0003_0001
inf inf False False 14122.379145408378 384241.228987459 40.0 1000.0 False False TGFb m_EHEE_hb1_4802_000000028_0001_46_48_61_63_P_._ems_ferrM_5233_0001_0001_0001_165_crosslinked
11122.307453558798 inf False False 8759.552609215292 17931.674120629552 40.0 1000.0 False False TGFb m_HHH_eva_0036_000000013_0001_43_53_H_._bcov_4helix_04647_0001_0001
inf inf False False 22319.839169832772 inf 40.0 1000.0 False False TGFb ems_ferrM_2912_0001_000000021_0001_131_crosslinked
inf inf False False 0.0 inf 40.0 1000.0 False False TGFb m_c1e71d7a3d0ab330c467f57ef1deb931_0001_000000019_0001_41_46_H_._HEEHE_2004_0001_0001_126_crosslinked
inf inf False False 27506.789902753153 2519669.666244126 40.0 1000.0 False False TGFb m_EHEE_hb1_4802_000000028_0001_46_48_61_63_P_._ems_ferrM_4930_0001_0001_0002_0001_136_crosslinked
inf inf False False 56872.221994889 inf 40.0 1000.0 False False TGFb ems_ferrM_4870_000000002_0001_155_crosslinked
2961.0939229939854 inf False False 4408.665353694219 inf 40.0 1000.0 False False TGFb m_ems_ferrM_3802_000000023_0001_5_7_54_58_P_._HEEHE_0160_0001_0001_133_crosslinked
inf inf False False 7396.369022330303 inf 40.0 1000.0 False False TGFb m_707acc9d051fe3a4acad5ad22db0e630_0001_1_000000018_0001_24_28_H_._HEEHE_3006_0001_0003_0001_93_crosslinked
6183.49256481465 inf False False 14842.762413146853 36344.47302687574 40.0 1000.0 False False TGFb m_06468c5750cb4384160932bb1d69963c_0001_000000000_0001_7_16_H_._bcov_4helix_00665_0001_0001
inf inf False False 34238.13764279337 inf 40.0 1000.0 False False TGFb EHEE_05937_000000029_0001_13_crosslinked
inf inf False False 20818.116971862557 136515.22503337648 40.0 1000.0 False False TGFb m_ems_p1-15H-GBL-16H-GBL-16H_0039_0001_0001_0001_000000005_0001_37_46_H_._bcov_4helix_02765_0001_0001_0001_118_crosslinked
inf inf False False 25656.079569333808 inf 40.0 1000.0 False False TGFb EHEE_hb1_3696_000000005_0001
inf inf False False 16892.44816547023 inf 40.0 1000.0 False False TGFb EHEE_hb1_4531_000000020_0001_54_crosslinked
13707.042063832196 inf False False 0.0 9115.225570955388 40.0 1000.0 False False TGFb m_ad0cd72a9da53e38f9357a14ca3bb4c7_0001_1_000000017_0001_37_41_H_._HHH_eva_0016_0001_0002_0001_71_crosslinked
757.572104823671 inf False False 10795.202036646373 420238.9733017226 40.0 1000.0 False False TGFb 3h_hb1_1096_000000016_0001
inf inf False False 12784.80560956645 inf 40.0 1000.0 False False TGFb m_416e30d36ba6434f3d09dd5d2ac6df7d_0001_1_000000006_0001_4_9_H_._bcov_4helix_03616_0001_0004_0001_82_crosslinked
757.572104823671 inf False False 8501.935462758252 100280.96443478057 40.0 1000.0 False False TGFb ems_3hC_185_0002_000000018_0001
4587.674845802269 inf False False 7545.036039679152 20818.116971862557 40.0 1000.0 False False TGFb m_EHEE_hb1_4802_000000028_0001_46_48_61_63_P_._ems_ferrM_5100_0001_0001_0002_0001
2654.0987129773494 inf False False 5487.535686077603 inf 40.0 1000.0 False False TGFb m_EHEE_hb1_612_000000005_0001_48_50_59_61_P_._ems_ferrM_6770_0001_0001_75_crosslinked
1629.9330126676725 inf False False 8501.935462758252 inf 40.0 1000.0 False False TGFb ferr_hb1_3438_000000003_0001
1335.8025875519997 inf False False 30083.77101546403 698049.7721537254 40.0 1000.0 False False TGFb m_2b8c0b6d382919713be1eebf2d851371_0001_1_000000022_0001_43_50_H_._HEEHE_2970_0001_0002_0001
7773.658176717458 inf False False 6061.653332824872 20407.917823608008 40.0 1000.0 False False TGFb m_707acc9d051fe3a4acad5ad22db0e630_0001_1_000000018_0001_24_28_H_._bcov_4helix_00972_0001_0002_0001
inf inf False False 43042.9204616431 inf 40.0 1000.0 False False TGFb m_400cdce274d5f01cd6583864aa4d3284_0001_1_000000026_0001_38_44_H_._HEEHE_1384_0001_0001
8847.148135307452 inf False False 5273.413933968597 11459.324491709087 40.0 1000.0 False False TGFb m_234bb501998f509494096a15c01d6915_0001_000000026_0001_45_50_H_._HEEHE_0821_0001_0001_5_crosslinked
inf inf False False 44347.16399455137 inf 40.0 1000.0 False False TGFb ferr_hb1_2585_000000013_0001_203_crosslinked
inf inf False False 7470.332712553611 inf 40.0 1000.0 False False TGFb m_ems_p1-15H-GBL-16H-GBL-16H_0039_0001_0001_0001_000000005_0001_37_46_H_._ems_3hM_1263_0001_0001_0001_128_crosslinked
inf inf False False 12285.946898826998 inf 40.0 1000.0 False False TGFb EHEE_hb1_4747_000000022_0001_49_crosslinked
inf inf False False 17061.372647124943 152305.71540763055 40.0 1000.0 False False TGFb m_ems_p1-14H-GBL-14H-GABBL-16H_0710_0001_0001_0002_000000024_0001_44_52_H_._bcov_4helix_09354_0001_0001
inf inf False False 12164.303860224763 327689.0898967907 40.0 1000.0 False False TGFb m_ems_p1-15H-GBL-16H-GBL-16H_0039_0001_0001_0001_000000005_0001_37_46_H_._ems_ferrM_6460_0002_0001_0001_201_crosslinked
4279.007157805552 inf False False 12164.303860224763 30083.77101546403 40.0 1000.0 False False TGFb m_ems_ferrM_3444_000000025_0001_2_6_58_62_P_._ems_ferrC_900_0001_0001_131_crosslinked
6898.726926404041 inf False False 0.0 inf 40.0 1000.0 False False TGFb m_9f890c78fc77abd3a1133787d264dfe5_0001_000000017_0001_27_32_H_._HEEHE_2595_0001_0001_127_crosslinked
659.0596779808433 inf False False 6830.422699409936 107514.76711391415 40.0 1000.0 True False TGFb ferr_hb1_3213_000000000_0001_9_crosslinked
10582.49390907399 inf False False 6695.83638801092 14122.379145408378 40.0 1000.0 False False TGFb m_c2bee41a39e7c0fb2897ab0d568c9ecb_0001_1_000000010_0001_20_27_H_._HEEHE_2638_0001_0001_85_crosslinked
inf inf False False 41777.034538104 inf 40.0 1000.0 False False TGFb m_ems_p1-15H-GBL-16H-GBL-16H_0039_0001_0001_0001_000000005_0001_37_46_H_._HEEHE_0517_0001_0002_0001
inf inf False False 15599.89246746387 inf 40.0 1000.0 False False TGFb ems_3hM_284_000000029_0001
inf inf False False 27781.8578017807 inf 40.0 1000.0 False False TGFb m_707acc9d051fe3a4acad5ad22db0e630_0001_1_000000018_0001_24_28_H_._bcov_4helix_05969_0001_0003_0001
inf inf False False 26171.766768677408 inf 40.0 1000.0 False False TGFb m_707acc9d051fe3a4acad5ad22db0e630_0001_1_000000018_0001_24_28_H_._HEEHE_2699_0001_0001_62_crosslinked
inf inf False False 39355.856329671355 inf 40.0 1000.0 False False TGFb EHEE_hb1_2219_000000001_0001
inf inf False False 53576.20574860465 inf 40.0 1000.0 False False TGFb ems_ferrM_6277_0001_000000012_0001
inf inf False False 33563.51107028074 inf 40.0 1000.0 False False TGFb EHEE_hb1_4785_000000005_0001_76_crosslinked
inf inf False False 37074.99693471599 1888094.6773459464 40.0 1000.0 False False TGFb EHEE_hb1_779_000000014_0001_76_crosslinked
inf inf False False 16395.64376378381 748403.8382562521 40.0 1000.0 False False TGFb dcd9809507f71d420582ead1f1e1bbb3_0001_000000021_0001_39_crosslinked
inf inf False False 3835.375602969569 inf 40.0 1000.0 False False TGFb ems_ferrM_3675_000000017_0001_32_crosslinked
4869.909293224447 inf False False 6898.726926404041 21026.29814158116 40.0 1000.0 False False TGFb m_df271cd9aed91f1c2e1a09d410d54a98_0001_1_000000008_0001_8_14_H_._bcov_4helix_13690_0001_0001_90_crosslinked
inf inf False False 34926.3242094135 inf 40.0 1000.0 False False TGFb ems_ferrM_4259_0002_000000026_0001_110_crosslinked
inf inf False False 16725.196203435888 inf 40.0 1000.0 False False TGFb m_ems_p1-15H-GBL-16H-GBL-16H_0039_0001_0001_0001_000000005_0001_37_46_H_._proteinG_5612_0001_0001_147_crosslinked
3835.375602969569 inf False False 0.0 inf 40.0 1000.0 False False TGFb ems_ferrM_1623_0001_000000026_0001_140_crosslinked
8089.299871061484 inf False False 11573.917736626165 25912.640365027117 40.0 1000.0 False False TGFb m_ems_p1-15H-GBL-16H-GBL-16H_0039_0001_0001_0001_000000005_0001_37_46_H_._HEEHE_2824_0001_0002_0001_164_crosslinked
2069.5824209701527 inf False False 8672.824365559689 36707.91775714452 40.0 1000.0 False False TGFb m_64112f081ff6e37487a4373fed56e914_0001_1_000000012_0001_22_31_H_._bcov_4helix_08225_0001_0001_0001_92_crosslinked
inf inf False False 15141.101937651125 inf 40.0 1000.0 False False TGFb EHEE_09116_000000015_0001_56_crosslinked
inf inf False False 38580.39048100314 inf 40.0 1000.0 False False TGFb EHEE_hb1_2472_000000017_0001
inf inf False False 29491.00187772178 inf 40.0 1000.0 False False TGFb EHEE_hb1_5006_000000023_0001
[truncated: 2,040,303 more chars]
