# Supplementary material for: Design of protein-binding proteins from the target structure alone
Source: Nature. 2022 Mar 24;605(7910):551–60. doi: 10.1038/s41586-022-04654-9 (PMC9117152; doi:10.1038/s41586-022-04654-9)
Supplement: Supplementary file 4 — Supplementary Data 1 Experimental data and analysis. This file contains all the experimental results and the analysis protocols. [file 41586_2022_4654_MOESM4_ESM.gz › supplemental_files/ngs_analysis/affinities/FGFR2_ssm.sc]

kd_lb kd_ub low_conf avid_doesnt_agree avid_lb avid_ub lowest_conc highest_conc binder_400_nm target description
46.1875544453882 279.70074448232424 False False NaN NaN 0.1 70.0 True FGFR2_ssm ems_3hC_414_000000023_0001__1__A
23.24610401232499 483.46961005615833 False False NaN NaN 0.1 70.0 True FGFR2_ssm ems_3hC_414_000000023_0001__1__C
29.516383707825657 279.70074448232424 False False NaN NaN 0.1 70.0 True FGFR2_ssm ems_3hC_414_000000023_0001__1__E
8.509252768639262 279.70074448232424 False False NaN NaN 0.1 70.0 True FGFR2_ssm ems_3hC_414_000000023_0001__1__D
27.80576863389209 384.57193140417735 False False NaN NaN 0.1 70.0 True FGFR2_ssm ems_3hC_414_000000023_0001__1__G
14.13453376225131 279.70074448232424 False False NaN NaN 0.1 70.0 True FGFR2_ssm ems_3hC_414_000000023_0001__1__F
9.58843900742246 279.70074448232424 False False NaN NaN 0.1 70.0 True FGFR2_ssm ems_3hC_414_000000023_0001__1__I
32.28163416414947 279.70074448232424 False False NaN NaN 0.1 70.0 True FGFR2_ssm ems_3hC_414_000000023_0001__1__H
5.021790770293987 2870.0871712864164 False False NaN NaN 0.1 70.0 False FGFR2_ssm ems_3hC_414_000000023_0001__1__K
31.645558439515227 578.3009536398878 False False NaN NaN 0.1 70.0 True FGFR2_ssm ems_3hC_414_000000023_0001__1__M
12.296520965389785 638.804028537018 False False NaN NaN 0.1 70.0 True FGFR2_ssm ems_3hC_414_000000023_0001__1__L
13.718839215191794 895.9718290984258 False False NaN NaN 0.1 70.0 True FGFR2_ssm ems_3hC_414_000000023_0001__1__N
36.37575338972686 279.70074448232424 False False NaN NaN 0.1 70.0 True FGFR2_ssm ems_3hC_414_000000023_0001__1__Q
26.72079712040713 279.70074448232424 False False NaN NaN 0.1 70.0 True FGFR2_ssm ems_3hC_414_000000023_0001__1__S
1.4051502661121222 3.9945422327895677 False False NaN NaN 0.1 70.0 True FGFR2_ssm ems_3hC_414_000000023_0001__1__R
22.562439532063937 327.97111994923233 False False NaN NaN 0.1 70.0 True FGFR2_ssm ems_3hC_414_000000023_0001__1__T
1.7316958629336416 17.24681731600724 False False NaN NaN 0.1 70.0 True FGFR2_ssm ems_3hC_414_000000023_0001__1__W
35.30594786351456 392.3018272254005 False False NaN NaN 0.1 70.0 True FGFR2_ssm ems_3hC_414_000000023_0001__1__V
26.456234772680332 534.0512282319587 False False NaN NaN 0.1 70.0 True FGFR2_ssm ems_3hC_414_000000023_0001__1__Y
28.083826320231005 279.70074448232424 False False NaN NaN 0.1 70.0 True FGFR2_ssm ems_3hC_414_000000023_0001__2__A
68.08611362066267 6175.055549072095 False False NaN NaN 0.1 70.0 False FGFR2_ssm ems_3hC_414_000000023_0001__2__C
33.9283219401726 279.70074448232424 False False NaN NaN 0.1 70.0 True FGFR2_ssm ems_3hC_414_000000023_0001__2__D
38.99973116865248 279.70074448232424 False False NaN NaN 0.1 70.0 True FGFR2_ssm ems_3hC_414_000000023_0001__2__G
45.27747715458114 279.70074448232424 False False NaN NaN 0.1 70.0 True FGFR2_ssm ems_3hC_414_000000023_0001__2__F
35.659007342149664 376.9943450683039 False False NaN NaN 0.1 70.0 True FGFR2_ssm ems_3hC_414_000000023_0001__2__I
25.172199609473896 424.8066642411727 False False NaN NaN 0.1 70.0 True FGFR2_ssm ems_3hC_414_000000023_0001__2__H
66.08371109089748 664.7420336997749 False False NaN NaN 0.1 70.0 True FGFR2_ssm ems_3hC_414_000000023_0001__2__K
43.51076559332226 296.90797640608776 False False NaN NaN 0.1 70.0 True FGFR2_ssm ems_3hC_414_000000023_0001__2__M
38.613595216487646 279.70074448232424 False False NaN NaN 0.1 70.0 True FGFR2_ssm ems_3hC_414_000000023_0001__2__L
19.62848689620829 279.70074448232424 False False NaN NaN 0.1 70.0 True FGFR2_ssm ems_3hC_414_000000023_0001__2__N
36.01559741557112 279.70074448232424 False False NaN NaN 0.1 70.0 True FGFR2_ssm ems_3hC_414_000000023_0001__2__Q
334.5633394602111 960.603072468402 False False NaN NaN 0.1 70.0 False FGFR2_ssm ems_3hC_414_000000023_0001__2__P
36.37575338972686 296.90797640608776 False False NaN NaN 0.1 70.0 True FGFR2_ssm ems_3hC_414_000000023_0001__2__S
30.714867247061992 279.70074448232424 False False NaN NaN 0.1 70.0 True FGFR2_ssm ems_3hC_414_000000023_0001__2__R
9.977768080764223 5759.58579943904 False False NaN NaN 0.1 70.0 False FGFR2_ssm ems_3hC_414_000000023_0001__2__T
59.232397592366034 344.7009432091951 False False NaN NaN 0.1 70.0 True FGFR2_ssm ems_3hC_414_000000023_0001__2__W
44.82918530156554 327.97111994923233 False False NaN NaN 0.1 70.0 True FGFR2_ssm ems_3hC_414_000000023_0001__2__V
11.243198818256925 279.70074448232424 False False NaN NaN 0.1 70.0 True FGFR2_ssm ems_3hC_414_000000023_0001__2__Y
34.95638402328172 279.70074448232424 False False NaN NaN 0.1 70.0 True FGFR2_ssm ems_3hC_414_000000023_0001__3__A
55.79959792457114 279.70074448232424 False False NaN NaN 0.1 70.0 True FGFR2_ssm ems_3hC_414_000000023_0001__3__C
29.2241422849759 279.70074448232424 False False NaN NaN 0.1 70.0 True FGFR2_ssm ems_3hC_414_000000023_0001__3__E
26.194291854138946 279.70074448232424 False False NaN NaN 0.1 70.0 True FGFR2_ssm ems_3hC_414_000000023_0001__3__D
111.97658908621904 1160.513169672627 False False NaN NaN 0.1 70.0 False FGFR2_ssm ems_3hC_414_000000023_0001__3__G
28.083826320231005 279.70074448232424 False False NaN NaN 0.1 70.0 True FGFR2_ssm ems_3hC_414_000000023_0001__3__F
28.364664583433306 279.70074448232424 False False NaN NaN 0.1 70.0 True FGFR2_ssm ems_3hC_414_000000023_0001__3__I
31.33223607872798 396.2248454976547 False False NaN NaN 0.1 70.0 True FGFR2_ssm ems_3hC_414_000000023_0001__3__H
1693.8005790384027 inf False False NaN NaN 0.1 70.0 False FGFR2_ssm ems_3hC_414_000000023_0001__3__K
21.044394709794076 285.32272944641835 False False NaN NaN 0.1 70.0 True FGFR2_ssm ems_3hC_414_000000023_0001__3__M
41.39900050354652 279.70074448232424 False False NaN NaN 0.1 70.0 True FGFR2_ssm ems_3hC_414_000000023_0001__3__N
13.448523885101263 140.7728267199922 False False NaN NaN 0.1 70.0 True FGFR2_ssm ems_3hC_414_000000023_0001__3__Q
2496.8695584762263 inf False False NaN NaN 0.1 70.0 False FGFR2_ssm ems_3hC_414_000000023_0001__3__P
40.98910940945197 1333.9799626613385 False False NaN NaN 0.1 70.0 False FGFR2_ssm ems_3hC_414_000000023_0001__3__S
61.02719847181223 279.70074448232424 False False NaN NaN 0.1 70.0 True FGFR2_ssm ems_3hC_414_000000023_0001__3__R
30.41075965055646 279.70074448232424 False False NaN NaN 0.1 70.0 True FGFR2_ssm ems_3hC_414_000000023_0001__3__T
28.648311229267634 279.70074448232424 False False NaN NaN 0.1 70.0 True FGFR2_ssm ems_3hC_414_000000023_0001__3__W
8.509252768639262 279.70074448232424 False False NaN NaN 0.1 70.0 True FGFR2_ssm ems_3hC_414_000000023_0001__3__V
37.47797509318892 279.70074448232424 False False NaN NaN 0.1 70.0 True FGFR2_ssm ems_3hC_414_000000023_0001__3__Y
34.61028121117 279.70074448232424 False False NaN NaN 0.1 70.0 True FGFR2_ssm ems_3hC_414_000000023_0001__4__A
39.38972848033903 334.5633394602111 False False NaN NaN 0.1 70.0 True FGFR2_ssm ems_3hC_414_000000023_0001__4__C
40.58327664302172 469.250840342928 False False NaN NaN 0.1 70.0 True FGFR2_ssm ems_3hC_414_000000023_0001__4__E
38.231282392562065 279.70074448232424 False False NaN NaN 0.1 70.0 True FGFR2_ssm ems_3hC_414_000000023_0001__4__G
49.51930994826786 279.70074448232424 False False NaN NaN 0.1 70.0 True FGFR2_ssm ems_3hC_414_000000023_0001__4__F
12.543681036794116 279.70074448232424 False False NaN NaN 0.1 70.0 True FGFR2_ssm ems_3hC_414_000000023_0001__4__I
15.927146432550138 279.70074448232424 False False NaN NaN 0.1 70.0 True FGFR2_ssm ems_3hC_414_000000023_0001__4__H
25.42392160556863 279.70074448232424 False False NaN NaN 0.1 70.0 True FGFR2_ssm ems_3hC_414_000000023_0001__4__K
29.516383707825657 279.70074448232424 False False NaN NaN 0.1 70.0 True FGFR2_ssm ems_3hC_414_000000023_0001__4__M
37.47797509318892 279.70074448232424 False False NaN NaN 0.1 70.0 True FGFR2_ssm ems_3hC_414_000000023_0001__4__L
29.516383707825657 429.05473088358474 False False NaN NaN 0.1 70.0 True FGFR2_ssm ems_3hC_414_000000023_0001__4__N
33.25979996095731 279.70074448232424 False False NaN NaN 0.1 70.0 True FGFR2_ssm ems_3hC_414_000000023_0001__4__Q
1061.1034075865755 inf False False NaN NaN 0.1 70.0 False FGFR2_ssm ems_3hC_414_000000023_0001__4__P
13.856027607343709 279.70074448232424 False False NaN NaN 0.1 70.0 True FGFR2_ssm ems_3hC_414_000000023_0001__4__S
46.1875544453882 279.70074448232424 False False NaN NaN 0.1 70.0 True FGFR2_ssm ems_3hC_414_000000023_0001__4__R
53.0914028074823 279.70074448232424 False False NaN NaN 0.1 70.0 True FGFR2_ssm ems_3hC_414_000000023_0001__4__T
30.714867247061992 279.70074448232424 False False NaN NaN 0.1 70.0 True FGFR2_ssm ems_3hC_414_000000023_0001__4__W
41.39900050354652 288.1759567408827 False False NaN NaN 0.1 70.0 True FGFR2_ssm ems_3hC_414_000000023_0001__4__V
18.675831781380897 279.70074448232424 False False NaN NaN 0.1 70.0 True FGFR2_ssm ems_3hC_414_000000023_0001__4__Y
5.947329062686855 inf False False NaN NaN 0.1 70.0 False FGFR2_ssm ems_3hC_414_000000023_0001__5__A
358.6971837542704 3202.065409174444 False False NaN NaN 0.1 70.0 False FGFR2_ssm ems_3hC_414_000000023_0001__5__C
827.4149519891871 inf False False NaN NaN 0.1 70.0 False FGFR2_ssm ems_3hC_414_000000023_0001__5__E
620.0168965545205 inf False False NaN NaN 0.1 70.0 False FGFR2_ssm ems_3hC_414_000000023_0001__5__D
1402.0263473890868 inf False False NaN NaN 0.1 70.0 False FGFR2_ssm ems_3hC_414_000000023_0001__5__G
17.59347834405898 429.05473088358474 False False NaN NaN 0.1 70.0 True FGFR2_ssm ems_3hC_414_000000023_0001__5__F
1307.6952873849027 inf False False NaN NaN 0.1 70.0 False FGFR2_ssm ems_3hC_414_000000023_0001__5__H
869.621430143643 inf False False NaN NaN 0.1 70.0 False FGFR2_ssm ems_3hC_414_000000023_0001__5__K
13.583009123952273 620.0168965545205 False False NaN NaN 0.1 70.0 True FGFR2_ssm ems_3hC_414_000000023_0001__5__M
29.2241422849759 376.9943450683039 False False NaN NaN 0.1 70.0 True FGFR2_ssm ems_3hC_414_000000023_0001__5__L
2129.383448424229 inf False False NaN NaN 0.1 70.0 False FGFR2_ssm ems_3hC_414_000000023_0001__5__N
803.0808006487298 7460.139878319958 False False NaN NaN 0.1 70.0 False FGFR2_ssm ems_3hC_414_000000023_0001__5__Q
1244.2271957917815 inf False False NaN NaN 0.1 70.0 False FGFR2_ssm ems_3hC_414_000000023_0001__5__P
645.1920688223886 inf False False NaN NaN 0.1 70.0 False FGFR2_ssm ems_3hC_414_000000023_0001__5__S
1019.6995181544384 inf False False NaN NaN 0.1 70.0 False FGFR2_ssm ems_3hC_414_000000023_0001__5__R
1834.1433150084563 inf False False NaN NaN 0.1 70.0 False FGFR2_ssm ems_3hC_414_000000023_0001__5__T
734.2887581156103 6490.045442000545 False False NaN NaN 0.1 70.0 False FGFR2_ssm ems_3hC_414_000000023_0001__5__W
37.10690603286035 344.7009432091951 False False NaN NaN 0.1 70.0 True FGFR2_ssm ems_3hC_414_000000023_0001__5__V
30.41075965055646 279.70074448232424 False False NaN NaN 0.1 70.0 True FGFR2_ssm ems_3hC_414_000000023_0001__5__Y
40.58327664302172 518.3448606105969 False False NaN NaN 0.1 70.0 True FGFR2_ssm ems_3hC_414_000000023_0001__6__C
1082.431586079067 31262.578504530084 False False NaN NaN 0.1 70.0 False FGFR2_ssm ems_3hC_414_000000023_0001__6__E
1195.6778792268756 inf False False NaN NaN 0.1 70.0 False FGFR2_ssm ems_3hC_414_000000023_0001__6__D
28.934794341560305 344.7009432091951 False False NaN NaN 0.1 70.0 True FGFR2_ssm ems_3hC_414_000000023_0001__6__G
7.402734807483874 279.70074448232424 False False NaN NaN 0.1 70.0 True FGFR2_ssm ems_3hC_414_000000023_0001__6__F
1.2847848473476273 5.547181194052502 False False NaN NaN 0.1 70.0 True FGFR2_ssm ems_3hC_414_000000023_0001__6__I
11.699717775505407 279.70074448232424 False False NaN NaN 0.1 70.0 True FGFR2_ssm ems_3hC_414_000000023_0001__6__H
305.9045849991687 1548.7093237354404 False False NaN NaN 0.1 70.0 False FGFR2_ssm ems_3hC_414_000000023_0001__6__K
78.2632318865185 923.1206714919374 False False NaN NaN 0.1 70.0 False FGFR2_ssm ems_3hC_414_000000023_0001__6__M
9.878978297786363 57.49038154128359 False False NaN NaN 0.1 70.0 True FGFR2_ssm ems_3hC_414_000000023_0001__6__L
1149.0229402699272 inf False False NaN NaN 0.1 70.0 False FGFR2_ssm ems_3hC_414_000000023_0001__6__N
16.40975489660283 279.70074448232424 False False NaN NaN 0.1 70.0 True FGFR2_ssm ems_3hC_414_000000023_0001__6__Q
0.8979681847143127 3.9945422327895677 False False NaN NaN 0.1 70.0 True FGFR2_ssm ems_3hC_414_000000023_0001__6__P
180.53157701473418 698.6505581423761 False False NaN NaN 0.1 70.0 False FGFR2_ssm ems_3hC_414_000000023_0001__6__S
1908.6168885124912 inf False False NaN NaN 0.1 70.0 False FGFR2_ssm ems_3hC_414_000000023_0001__6__R
36.73951092362415 299.8770561701488 False False NaN NaN 0.1 70.0 True FGFR2_ssm ems_3hC_414_000000023_0001__6__T
32.28163416414947 279.70074448232424 False False NaN NaN 0.1 70.0 True FGFR2_ssm ems_3hC_414_000000023_0001__6__W
1.0425131853632663 3.9945422327895677 False False NaN NaN 0.1 70.0 True FGFR2_ssm ems_3hC_414_000000023_0001__6__V
29.811547544903906 279.70074448232424 False False NaN NaN 0.1 70.0 True FGFR2_ssm ems_3hC_414_000000023_0001__6__Y
20.425482174426783 437.6787309743446 False False NaN NaN 0.1 70.0 True FGFR2_ssm ems_3hC_414_000000023_0001__7__A
31.022015919532635 279.70074448232424 False False NaN NaN 0.1 70.0 True FGFR2_ssm ems_3hC_414_000000023_0001__7__C
970.209103193085 inf False False NaN NaN 0.1 70.0 False FGFR2_ssm ems_3hC_414_000000023_0001__7__E
741.6316456967656 inf False False NaN NaN 0.1 70.0 False FGFR2_ssm ems_3hC_414_000000023_0001__7__D
38.613595216487646 279.70074448232424 False False NaN NaN 0.1 70.0 True FGFR2_ssm ems_3hC_414_000000023_0001__7__G
1.2976326958211033 3.9945422327895677 False False NaN NaN 0.1 70.0 True FGFR2_ssm ems_3hC_414_000000023_0001__7__F
20.629736996171047 312.0532671576519 False False NaN NaN 0.1 70.0 True FGFR2_ssm ems_3hC_414_000000023_0001__7__I
26.456234772680332 279.70074448232424 False False NaN NaN 0.1 70.0 True FGFR2_ssm ems_3hC_414_000000023_0001__7__H
469.250840342928 3138.97207055627 False False NaN NaN 0.1 70.0 False FGFR2_ssm ems_3hC_414_000000023_0001__7__K
4.412459731228822 279.70074448232424 False False NaN NaN 0.1 70.0 True FGFR2_ssm ems_3hC_414_000000023_0001__7__M
1.3774632546927976 7.1138826454107935 False False NaN NaN 0.1 70.0 True FGFR2_ssm ems_3hC_414_000000023_0001__7__L
65.42941692168063 678.1033485771401 False False NaN NaN 0.1 70.0 True FGFR2_ssm ems_3hC_414_000000023_0001__7__N
48.54358391164393 678.1033485771401 False False NaN NaN 0.1 70.0 True FGFR2_ssm ems_3hC_414_000000023_0001__7__Q
827.4149519891871 6554.945896420531 False False NaN NaN 0.1 70.0 False FGFR2_ssm ems_3hC_414_000000023_0001__7__P
34.26760515957429 279.70074448232424 False False NaN NaN 0.1 70.0 True FGFR2_ssm ems_3hC_414_000000023_0001__7__S
1307.6952873849027 20997.608981438672 False False NaN NaN 0.1 70.0 False FGFR2_ssm ems_3hC_414_000000023_0001__7__R
132.6143706648349 989.7103061672656 False False NaN NaN 0.1 70.0 False FGFR2_ssm ems_3hC_414_000000023_0001__7__T
24.676207832049705 279.70074448232424 False False NaN NaN 0.1 70.0 True FGFR2_ssm ems_3hC_414_000000023_0001__7__W
1.2103254437706372 3.9945422327895677 False False NaN NaN 0.1 70.0 True FGFR2_ssm ems_3hC_414_000000023_0001__7__Y
48.06295436796425 279.70074448232424 False False NaN NaN 0.1 70.0 True FGFR2_ssm ems_3hC_414_000000023_0001__8__A
691.7332258835403 4536.054683628887 False False NaN NaN 0.1 70.0 False FGFR2_ssm ems_3hC_414_000000023_0001__8__C
160.21260815762267 1643.9861545688127 False False NaN NaN 0.1 70.0 False FGFR2_ssm ems_3hC_414_000000023_0001__8__E
658.1604294057172 inf False False NaN NaN 0.1 70.0 False FGFR2_ssm ems_3hC_414_000000023_0001__8__D
3170.361791261835 inf False False NaN NaN 0.1 70.0 False FGFR2_ssm ems_3hC_414_000000023_0001__8__G
2129.383448424229 inf False False NaN NaN 0.1 70.0 False FGFR2_ssm ems_3hC_414_000000023_0001__8__F
1172.1183013693542 inf False False NaN NaN 0.1 70.0 False FGFR2_ssm ems_3hC_414_000000023_0001__8__I
671.389454036773 inf False False NaN NaN 0.1 70.0 False FGFR2_ssm ems_3hC_414_000000023_0001__8__H
22.117870338264826 380.7642885189872 False False NaN NaN 0.1 70.0 True FGFR2_ssm ems_3hC_414_000000023_0001__8__K
878.3176444450801 18267.14226350208 False False NaN NaN 0.1 70.0 False FGFR2_ssm ems_3hC_414_000000023_0001__8__M
400.1870939526315 1946.9800879715915 False False NaN NaN 0.1 70.0 False FGFR2_ssm ems_3hC_414_000000023_0001__8__L
607.8001142579351 inf False False NaN NaN 0.1 70.0 False FGFR2_ssm ems_3hC_414_000000023_0001__8__N
2260.3834388585574 inf False False NaN NaN 0.1 70.0 False FGFR2_ssm ems_3hC_414_000000023_0001__8__Q
365.9069971477311 3170.361791261835 False False NaN NaN 0.1 70.0 False FGFR2_ssm ems_3hC_414_000000023_0001__8__P
2547.0566366015933 inf False False NaN NaN 0.1 70.0 False FGFR2_ssm ems_3hC_414_000000023_0001__8__S
inf inf True False NaN NaN 0.1 70.0 True FGFR2_ssm ems_3hC_414_000000023_0001__8__R
1160.513169672627 inf False False NaN NaN 0.1 70.0 False FGFR2_ssm ems_3hC_414_000000023_0001__8__T
3170.361791261835 inf False False NaN NaN 0.1 70.0 False FGFR2_ssm ems_3hC_414_000000023_0001__8__W
334.5633394602111 2026.0352869333892 False False NaN NaN 0.1 70.0 False FGFR2_ssm ems_3hC_414_000000023_0001__8__Y
23.47856505244824 279.70074448232424 False False NaN NaN 0.1 70.0 True FGFR2_ssm ems_3hC_414_000000023_0001__9__A
20.02301948282207 589.9248028080493 False False NaN NaN 0.1 70.0 True FGFR2_ssm ems_3hC_414_000000023_0001__9__C
488.30430615672026 inf False False NaN NaN 0.1 70.0 False FGFR2_ssm ems_3hC_414_000000023_0001__9__E
1488.2792194270344 inf False False NaN NaN 0.1 70.0 False FGFR2_ssm ems_3hC_414_000000023_0001__9__D
1815.9834802063945 inf False False NaN NaN 0.1 70.0 False FGFR2_ssm ems_3hC_414_000000023_0001__9__G
1627.7090639295193 inf False False NaN NaN 0.1 70.0 False FGFR2_ssm ems_3hC_414_000000023_0001__9__F
23.950484210002436 279.70074448232424 False False NaN NaN 0.1 70.0 True FGFR2_ssm ems_3hC_414_000000023_0001__9__I
478.6827822338198 2260.3834388585574 False False NaN NaN 0.1 70.0 False FGFR2_ssm ems_3hC_414_000000023_0001__9__H
960.603072468402 inf False False NaN NaN 0.1 70.0 False FGFR2_ssm ems_3hC_414_000000023_0001__9__K
78.2632318865185 771.7448644549529 False False NaN NaN 0.1 70.0 False FGFR2_ssm ems_3hC_414_000000023_0001__9__M
12.543681036794116 1360.7929599108309 False False NaN NaN 0.1 70.0 False FGFR2_ssm ems_3hC_414_000000023_0001__9__L
2.0713636351051083 83.90877767568489 False False NaN NaN 0.1 70.0 False FGFR2_ssm ems_3hC_414_000000023_0001__9__N
1244.2271957917815 inf False False NaN NaN 0.1 70.0 False FGFR2_ssm ems_3hC_414_000000023_0001__9__Q
2087.4261821627547 inf False False NaN NaN 0.1 70.0 False FGFR2_ssm ems_3hC_414_000000023_0001__9__P
1.011853026798253 3.9945422327895677 False False NaN NaN 0.1 70.0 True FGFR2_ssm ems_3hC_414_000000023_0001__9__S
1871.0095956401256 inf False False NaN NaN 0.1 70.0 False FGFR2_ssm ems_3hC_414_000000023_0001__9__R
4.456584328541108 23.713350702972715 False False NaN NaN 0.1 70.0 True FGFR2_ssm ems_3hC_414_000000023_0001__9__T
852.4864524494118 17907.20739486526 False False NaN NaN 0.1 70.0 False FGFR2_ssm ems_3hC_414_000000023_0001__9__W
1503.162011621303 inf False False NaN NaN 0.1 70.0 False FGFR2_ssm ems_3hC_414_000000023_0001__9__Y
20.02301948282207 279.70074448232424 False False NaN NaN 0.1 70.0 True FGFR2_ssm ems_3hC_414_000000023_0001__10__C
756.5384417752716 inf False False NaN NaN 0.1 70.0 False FGFR2_ssm ems_3hC_414_000000023_0001__10__E
2598.2524749972886 inf False False NaN NaN 0.1 70.0 False FGFR2_ssm ems_3hC_414_000000023_0001__10__D
12.669117847162054 450.9408342015983 False False NaN NaN 0.1 70.0 True FGFR2_ssm ems_3hC_414_000000023_0001__10__G
2423.4369941174723 inf False False NaN NaN 0.1 70.0 False FGFR2_ssm ems_3hC_414_000000023_0001__10__F
324.72388113785354 2005.9755316172157 False False NaN NaN 0.1 70.0 False FGFR2_ssm ems_3hC_414_000000023_0001__10__I
2026.0352869333892 inf False False NaN NaN 0.1 70.0 False FGFR2_ssm ems_3hC_414_000000023_0001__10__H
1927.703057397614 inf False False NaN NaN 0.1 70.0 False FGFR2_ssm ems_3hC_414_000000023_0001__10__K
2066.7585962007497 inf False False NaN NaN 0.1 70.0 False FGFR2_ssm ems_3hC_414_000000023_0001__10__M
2521.838254060986 inf False False NaN NaN 0.1 70.0 False FGFR2_ssm ems_3hC_414_000000023_0001__10__L
376.9943450683039 inf False False NaN NaN 0.1 70.0 False FGFR2_ssm ems_3hC_414_000000023_0001__10__N
578.3009536398878 14386.582491564597 False False NaN NaN 0.1 70.0 False FGFR2_ssm ems_3hC_414_000000023_0001__10__Q
584.083963176286 3830.1424561675917 False False NaN NaN 0.1 70.0 False FGFR2_ssm ems_3hC_414_000000023_0001__10__P
16.24728207584439 348.1479526412867 False False NaN NaN 0.1 70.0 True FGFR2_ssm ems_3hC_414_000000023_0001__10__S
719.8203687046472 inf False False NaN NaN 0.1 70.0 False FGFR2_ssm ems_3hC_414_000000023_0001__10__R
37.85275484412083 279.70074448232424 False False NaN NaN 0.1 70.0 True FGFR2_ssm ems_3hC_414_000000023_0001__10__T
503.10041493757427 3467.3780001842633 False False NaN NaN 0.1 70.0 False FGFR2_ssm ems_3hC_414_000000023_0001__10__W
408.23085454107854 2066.7585962007497 False False NaN NaN 0.1 70.0 False FGFR2_ssm ems_3hC_414_000000023_0001__10__V
4025.518214746837 inf False False NaN NaN 0.1 70.0 False FGFR2_ssm ems_3hC_414_000000023_0001__10__Y
21.254838656892012 279.70074448232424 False False NaN NaN 0.1 70.0 True FGFR2_ssm ems_3hC_414_000000023_0001__11__A
18.1265783313623 705.6370637237991 False False NaN NaN 0.1 70.0 True FGFR2_ssm ems_3hC_414_000000023_0001__11__C
17.076056748522024 279.70074448232424 False False NaN NaN 0.1 70.0 True FGFR2_ssm ems_3hC_414_000000023_0001__11__E
41.39900050354652 279.70074448232424 False False NaN NaN 0.1 70.0 True FGFR2_ssm ems_3hC_414_000000023_0001__11__D
26.72079712040713 279.70074448232424 False False NaN NaN 0.1 70.0 True FGFR2_ssm ems_3hC_414_000000023_0001__11__G
36.37575338972686 279.70074448232424 False False NaN NaN 0.1 70.0 True FGFR2_ssm ems_3hC_414_000000023_0001__11__F
44.385331981748024 279.70074448232424 False False NaN NaN 0.1 70.0 True FGFR2_ssm ems_3hC_414_000000023_0001__11__I
24.676207832049705 302.8758267318505 False False NaN NaN 0.1 70.0 True FGFR2_ssm ems_3hC_414_000000023_0001__11__H
207.5163924535578 712.6934343610363 False False NaN NaN 0.1 70.0 False FGFR2_ssm ems_3hC_414_000000023_0001__11__K
29.811547544903906 279.70074448232424 False False NaN NaN 0.1 70.0 True FGFR2_ssm ems_3hC_414_000000023_0001__11__M
15.004092407979913 279.70074448232424 False False NaN NaN 0.1 70.0 True FGFR2_ssm ems_3hC_414_000000023_0001__11__L
34.61028121117 279.70074448232424 False False NaN NaN 0.1 70.0 True FGFR2_ssm ems_3hC_414_000000023_0001__11__N
3572.443020967854 inf False False NaN NaN 0.1 70.0 False FGFR2_ssm ems_3hC_414_000000023_0001__11__P
27.53046399395257 279.70074448232424 False False NaN NaN 0.1 70.0 True FGFR2_ssm ems_3hC_414_000000023_0001__11__S
6.701599250266838 32.93049501084886 False False NaN NaN 0.1 70.0 True FGFR2_ssm ems_3hC_414_000000023_0001__11__R
37.85275484412083 355.145726489377 False False NaN NaN 0.1 70.0 True FGFR2_ssm ems_3hC_414_000000023_0001__11__T
30.714867247061992 279.70074448232424 False False NaN NaN 0.1 70.0 True FGFR2_ssm ems_3hC_414_000000023_0001__11__W
20.223249677650283 279.70074448232424 False False NaN NaN 0.1 70.0 True FGFR2_ssm ems_3hC_414_000000023_0001__11__V
32.28163416414947 279.70074448232424 False False NaN NaN 0.1 70.0 True FGFR2_ssm ems_3hC_414_000000023_0001__11__Y
11.469187114503884 279.70074448232424 False False NaN NaN 0.1 70.0 True FGFR2_ssm ems_3hC_414_000000023_0001__12__A
671.389454036773 16537.00559066929 False False NaN NaN 0.1 70.0 False FGFR2_ssm ems_3hC_414_000000023_0001__12__C
5.715266331413483 279.70074448232424 False False NaN NaN 0.1 70.0 True FGFR2_ssm ems_3hC_414_000000023_0001__12__E
16.573852445568853 279.70074448232424 False False NaN NaN 0.1 70.0 True FGFR2_ssm ems_3hC_414_000000023_0001__12__D
27.80576863389209 362.2841555918127 False False NaN NaN 0.1 70.0 True FGFR2_ssm ems_3hC_414_000000023_0001__12__G
31.645558439515227 279.70074448232424 False False NaN NaN 0.1 70.0 True FGFR2_ssm ems_3hC_414_000000023_0001__12__F
24.676207832049705 279.70074448232424 False False NaN NaN 0.1 70.0 True FGFR2_ssm ems_3hC_414_000000023_0001__12__H
16.73959097002454 279.70074448232424 False False NaN NaN 0.1 70.0 True FGFR2_ssm ems_3hC_414_000000023_0001__12__K
33.9283219401726 282.4977519271472 False False NaN NaN 0.1 70.0 True FGFR2_ssm ems_3hC_414_000000023_0001__12__M
31.962014023910346 279.70074448232424 False False NaN NaN 0.1 70.0 True FGFR2_ssm ems_3hC_414_000000023_0001__12__L
12.543681036794116 279.70074448232424 False False NaN NaN 0.1 70.0 True FGFR2_ssm ems_3hC_414_000000023_0001__12__N
8.767091636781796 279.70074448232424 False False NaN NaN 0.1 70.0 True FGFR2_ssm ems_3hC_414_000000023_0001__12__Q
1762.5756746876825 inf False False NaN NaN 0.1 70.0 False FGFR2_ssm ems_3hC_414_000000023_0001__12__P
15.154133332059708 1347.3197622879504 False False NaN NaN 0.1 70.0 False FGFR2_ssm ems_3hC_414_000000023_0001__12__S
607.8001142579351 14970.735430917899 False False NaN NaN 0.1 70.0 False FGFR2_ssm ems_3hC_414_000000023_0001__12__R
20.223249677650283 344.7009432091951 False False NaN NaN 0.1 70.0 True FGFR2_ssm ems_3hC_414_000000023_0001__12__T
11.021663384233829 279.70074448232424 False False NaN NaN 0.1 70.0 True FGFR2_ssm ems_3hC_414_000000023_0001__12__W
21.044394709794076 279.70074448232424 False False NaN NaN 0.1 70.0 True FGFR2_ssm ems_3hC_414_000000023_0001__12__V
26.988005091611196 279.70074448232424 False False NaN NaN 0.1 70.0 True FGFR2_ssm ems_3hC_414_000000023_0001__12__Y
49.51930994826786 344.7009432091951 False False NaN NaN 0.1 70.0 True FGFR2_ssm ems_3hC_414_000000023_0001__13__A
36.37575338972686 1029.8965133359834 False False NaN NaN 0.1 70.0 False FGFR2_ssm ems_3hC_414_000000023_0001__13__C
2172.1840557375513 inf False False NaN NaN 0.1 70.0 False FGFR2_ssm ems_3hC_414_000000023_0001__13__E
365.9069971477311 inf False False NaN NaN 0.1 70.0 False FGFR2_ssm ems_3hC_414_000000023_0001__13__D
1986.1143877398197 inf False False NaN NaN 0.1 70.0 False FGFR2_ssm ems_3hC_414_000000023_0001__13__G
43.94587324925544 279.70074448232424 False False NaN NaN 0.1 70.0 True FGFR2_ssm ems_3hC_414_000000023_0001__13__F
23.47856505244824 279.70074448232424 False False NaN NaN 0.1 70.0 True FGFR2_ssm ems_3hC_414_000000023_0001__13__I
43.51076559332226 550.2335144986155 False False NaN NaN 0.1 70.0 True FGFR2_ssm ems_3hC_414_000000023_0001__13__H
1966.4498888513087 31262.578504530084 False False NaN NaN 0.1 70.0 False FGFR2_ssm ems_3hC_414_000000023_0001__13__K
29.2241422849759 1050.5974332540363 False False NaN NaN 0.1 70.0 False FGFR2_ssm ems_3hC_414_000000023_0001__13__L
1050.5974332540363 21850.196106497082 False False NaN NaN 0.1 70.0 False FGFR2_ssm ems_3hC_414_000000023_0001__13__N
589.9248028080493 12640.951966685396 False False NaN NaN 0.1 70.0 False FGFR2_ssm ems_3hC_414_000000023_0001__13__Q
1908.6168885124912 inf False False NaN NaN 0.1 70.0 False FGFR2_ssm ems_3hC_414_000000023_0001__13__P
2898.7880429992824 inf False False NaN NaN 0.1 70.0 False FGFR2_ssm ems_3hC_414_000000023_0001__13__S
1643.9861545688127 inf False False NaN NaN 0.1 70.0 False FGFR2_ssm ems_3hC_414_000000023_0001__13__R
15.458731412034103 279.70074448232424 False False NaN NaN 0.1 70.0 True FGFR2_ssm ems_3hC_414_000000023_0001__13__T
33.592397960566906 282.4977519271472 False False NaN NaN 0.1 70.0 True FGFR2_ssm ems_3hC_414_000000023_0001__13__W
15.004092407979913 279.70074448232424 False False NaN NaN 0.1 70.0 True FGFR2_ssm ems_3hC_414_000000023_0001__13__V
5.830143184674892 50.01450304775057 False False NaN NaN 0.1 70.0 True FGFR2_ssm ems_3hC_414_000000023_0001__13__Y
17.24681731600724 293.96829347137435 False False NaN NaN 0.1 70.0 True FGFR2_ssm ems_3hC_414_000000023_0001__14__C
1518.1936317375144 inf False False NaN NaN 0.1 70.0 False FGFR2_ssm ems_3hC_414_000000023_0001__14__E
473.9433487463567 5111.339955560369 False False NaN NaN 0.1 70.0 False FGFR2_ssm ems_3hC_414_000000023_0001__14__D
819.2227247417703 3644.2491256893 False False NaN NaN 0.1 70.0 False FGFR2_ssm ems_3hC_414_000000023_0001__14__G
47.58708353263784 595.8240508361303 False False NaN NaN 0.1 70.0 True FGFR2_ssm ems_3hC_414_000000023_0001__14__F
31.022015919532635 1416.0466108629787 False False NaN NaN 0.1 70.0 False FGFR2_ssm ems_3hC_414_000000023_0001__14__I
29.516383707825657 279.70074448232424 False False NaN NaN 0.1 70.0 True FGFR2_ssm ems_3hC_414_000000023_0001__14__H
1040.195478469344 inf False False NaN NaN 0.1 70.0 False FGFR2_ssm ems_3hC_414_000000023_0001__14__K
9.684323397496684 279.70074448232424 False False NaN NaN 0.1 70.0 True FGFR2_ssm ems_3hC_414_000000023_0001__14__M
13.718839215191794 279.70074448232424 False False NaN NaN 0.1 70.0 True FGFR2_ssm ems_3hC_414_000000023_0001__14__L
595.8240508361303 inf False False NaN NaN 0.1 70.0 False FGFR2_ssm ems_3hC_414_000000023_0001__14__N
380.7642885189872 5266.218667553797 False False NaN NaN 0.1 70.0 False FGFR2_ssm ems_3hC_414_000000023_0001__14__Q
878.3176444450801 inf False False NaN NaN 0.1 70.0 False FGFR2_ssm ems_3hC_414_000000023_0001__14__P
23.24610401232499 279.70074448232424 False False NaN NaN 0.1 70.0 True FGFR2_ssm ems_3hC_414_000000023_0001__14__S
741.6316456967656 inf False False NaN NaN 0.1 70.0 False FGFR2_ssm ems_3hC_414_000000023_0001__14__R
6.7686152427695045 279.70074448232424 False False NaN NaN 0.1 70.0 True FGFR2_ssm ems_3hC_414_000000023_0001__14__T
12.669117847162054 589.9248028080493 False False NaN NaN 0.1 70.0 True FGFR2_ssm ems_3hC_414_000000023_0001__14__W
18.490922555822674 279.70074448232424 False False NaN NaN 0.1 70.0 True FGFR2_ssm ems_3hC_414_000000023_0001__14__V
4.034487655117463 1986.1143877398197 False False NaN NaN 0.1 70.0 True FGFR2_ssm ems_3hC_414_000000023_0001__14__Y
31.962014023910346 396.2248454976547 False False NaN NaN 0.1 70.0 True FGFR2_ssm ems_3hC_414_000000023_0001__15__A
39.783625765142446 446.4760734669287 False False NaN NaN 0.1 70.0 True FGFR2_ssm ems_3hC_414_000000023_0001__15__C
39.38972848033903 279.70074448232424 False False NaN NaN 0.1 70.0 True FGFR2_ssm ems_3hC_414_000000023_0001__15__E
30.714867247061992 279.70074448232424 False False NaN NaN 0.1 70.0 True FGFR2_ssm ems_3hC_414_000000023_0001__15__G
852.4864524494118 15578.607322062231 False False NaN NaN 0.1 70.0 False FGFR2_ssm ems_3hC_414_000000023_0001__15__F
2305.8171459796176 inf False False NaN NaN 0.1 70.0 False FGFR2_ssm ems_3hC_414_000000023_0001__15__I
528.7635923088707 4491.143251117706 False False NaN NaN 0.1 70.0 False FGFR2_ssm ems_3hC_414_000000023_0001__15__H
13.583009123952273 279.70074448232424 False False NaN NaN 0.1 70.0 True FGFR2_ssm ems_3hC_414_000000023_0001__15__K
518.3448606105969 4188.970396593596 False False NaN NaN 0.1 70.0 False FGFR2_ssm ems_3hC_414_000000023_0001__15__M
3830.1424561675917 inf False False NaN NaN 0.1 70.0 False FGFR2_ssm ems_3hC_414_000000023_0001__15__L
43.94587324925544 279.70074448232424 False False NaN NaN 0.1 70.0 True FGFR2_ssm ems_3hC_414_000000023_0001__15__N
19.241728160188508 279.70074448232424 False False NaN NaN 0.1 70.0 True FGFR2_ssm ems_3hC_414_000000023_0001__15__Q
1548.7093237354404 inf False False NaN NaN 0.1 70.0 False FGFR2_ssm ems_3hC_414_000000023_0001__15__P
27.2578851425273 429.05473088358474 False False NaN NaN 0.1 70.0 True FGFR2_ssm ems_3hC_414_000000023_0001__15__S
11.816714953260458 279.70074448232424 False False NaN NaN 0.1 70.0 True FGFR2_ssm ems_3hC_414_000000023_0001__15__R
380.7642885189872 1388.144898405038 False False NaN NaN 0.1 70.0 False FGFR2_ssm ems_3hC_414_000000023_0001__15__T
4.368772011117646 727.0185723916942 False False NaN NaN 0.1 70.0 False FGFR2_ssm ems_3hC_414_000000023_0001__15__W
464.60479241874026 2352.164070613803 False False NaN NaN 0.1 70.0 False FGFR2_ssm ems_3hC_414_000000023_0001__15__V
584.083963176286 6236.806104562821 False False NaN NaN 0.1 70.0 False FGFR2_ssm ems_3hC_414_000000023_0001__15__Y
10.486734530450176 279.70074448232424 False False NaN NaN 0.1 70.0 True FGFR2_ssm ems_3hC_414_000000023_0001__16__A
13.31537018326858 279.70074448232424 False False NaN NaN 0.1 70.0 True FGFR2_ssm ems_3hC_414_000000023_0001__16__C
24.431888942623477 279.70074448232424 False False NaN NaN 0.1 70.0 True FGFR2_ssm ems_3hC_414_000000023_0001__16__E
17.24681731600724 279.70074448232424 False False NaN NaN 0.1 70.0 True FGFR2_ssm ems_3hC_414_000000023_0001__16__D
11.699717775505407 279.70074448232424 False False NaN NaN 0.1 70.0 True FGFR2_ssm ems_3hC_414_000000023_0001__16__G
8.854762553149612 539.3917405142778 False False NaN NaN 0.1 70.0 True FGFR2_ssm ems_3hC_414_000000023_0001__16__F
21.467387043460928 279.70074448232424 False False NaN NaN 0.1 70.0 True FGFR2_ssm ems_3hC_414_000000023_0001__16__I
30.714867247061992 279.70074448232424 False False NaN NaN 0.1 70.0 True FGFR2_ssm ems_3hC_414_000000023_0001__16__H
24.9229699103702 279.70074448232424 False False NaN NaN 0.1 70.0 True FGFR2_ssm ems_3hC_414_000000023_0001__16__M
35.30594786351456 279.70074448232424 False False NaN NaN 0.1 70.0 True FGFR2_ssm ems_3hC_414_000000023_0001__16__L
31.33223607872798 1195.6778792268756 False False NaN NaN 0.1 70.0 False FGFR2_ssm ems_3hC_414_000000023_0001__16__N
0.8459266498199888 279.70074448232424 False False NaN NaN 0.1 70.0 True FGFR2_ssm ems_3hC_414_000000023_0001__16__Q
1533.3755680548904 inf False False NaN NaN 0.1 70.0 False FGFR2_ssm ems_3hC_414_000000023_0001__16__P
17.59347834405898 279.70074448232424 False False NaN NaN 0.1 70.0 True FGFR2_ssm ems_3hC_414_000000023_0001__16__S
19.62848689620829 741.6316456967656 False False NaN NaN 0.1 70.0 True FGFR2_ssm ems_3hC_414_000000023_0001__16__R
28.934794341560305 279.70074448232424 False False NaN NaN 0.1 70.0 True FGFR2_ssm ems_3hC_414_000000023_0001__16__T
299.8770561701488 2305.8171459796176 False False NaN NaN 0.1 70.0 False FGFR2_ssm ems_3hC_414_000000023_0001__16__W
22.562439532063937 279.70074448232424 False False NaN NaN 0.1 70.0 True FGFR2_ssm ems_3hC_414_000000023_0001__16__V
12.795809025633671 279.70074448232424 False False NaN NaN 0.1 70.0 True FGFR2_ssm ems_3hC_414_000000023_0001__16__Y
34.95638402328172 279.70074448232424 False False NaN NaN 0.1 70.0 True FGFR2_ssm ems_3hC_414_000000023_0001__17__A
48.54358391164393 279.70074448232424 False False NaN NaN 0.1 70.0 True FGFR2_ssm ems_3hC_414_000000023_0001__17__C
1082.431586079067 inf False False NaN NaN 0.1 70.0 False FGFR2_ssm ems_3hC_414_000000023_0001__17__E
2730.789463919344 inf False False NaN NaN 0.1 70.0 False FGFR2_ssm ems_3hC_414_000000023_0001__17__D
3107.893139164622 inf False False NaN NaN 0.1 70.0 False FGFR2_ssm ems_3hC_414_000000023_0001__17__G
1548.7093237354404 inf False False NaN NaN 0.1 70.0 False FGFR2_ssm ems_3hC_414_000000023_0001__17__F
1966.4498888513087 inf False False NaN NaN 0.1 70.0 False FGFR2_ssm ems_3hC_414_000000023_0001__17__H
1946.9800879715915 inf False False NaN NaN 0.1 70.0 False FGFR2_ssm ems_3hC_414_000000023_0001__17__K
33.25979996095731 279.70074448232424 False False NaN NaN 0.1 70.0 True FGFR2_ssm ems_3hC_414_000000023_0001__17__M
37.10690603286035 279.70074448232424 False False NaN NaN 0.1 70.0 True FGFR2_ssm ems_3hC_414_000000023_0001__17__L
756.5384417752716 12640.951966685396 False False NaN NaN 0.1 70.0 False FGFR2_ssm ems_3hC_414_000000023_0001__17__N
1320.7722402587526 inf False False NaN NaN 0.1 70.0 False FGFR2_ssm ems_3hC_414_000000023_0001__17__Q
1082.431586079067 inf False False NaN NaN 0.1 70.0 False FGFR2_ssm ems_3hC_414_000000023_0001__17__P
38.613595216487646 279.70074448232424 False False NaN NaN 0.1 70.0 True FGFR2_ssm ems_3hC_414_000000023_0001__17__S
2572.5272029676107 inf False False NaN NaN 0.1 70.0 False FGFR2_ssm ems_3hC_414_000000023_0001__17__R
34.26760515957429 279.70074448232424 False False NaN NaN 0.1 70.0 True FGFR2_ssm ems_3hC_414_000000023_0001__17__T
3868.4438807292704 inf False False NaN NaN 0.1 70.0 False FGFR2_ssm ems_3hC_414_000000023_0001__17__W
37.47797509318892 348.1479526412867 False False NaN NaN 0.1 70.0 True FGFR2_ssm ems_3hC_414_000000023_0001__17__V
503.10041493757427 inf False False NaN NaN 0.1 70.0 False FGFR2_ssm ems_3hC_414_000000023_0001__17__Y
43.94587324925544 279.70074448232424 False False NaN NaN 0.1 70.0 True FGFR2_ssm ems_3hC_414_000000023_0001__18__A
34.95638402328172 279.70074448232424 False False NaN NaN 0.1 70.0 True FGFR2_ssm ems_3hC_414_000000023_0001__18__C
9.977768080764223 279.70074448232424 False False NaN NaN 0.1 70.0 True FGFR2_ssm ems_3hC_414_000000023_0001__18__E
15.305674665380302 469.250840342928 False False NaN NaN 0.1 70.0 True FGFR2_ssm ems_3hC_414_000000023_0001__18__D
38.231282392562065 534.0512282319587 False False NaN NaN 0.1 70.0 True FGFR2_ssm ems_3hC_414_000000023_0001__18__G
45.730251926126904 279.70074448232424 False False NaN NaN 0.1 70.0 True FGFR2_ssm ems_3hC_414_000000023_0001__18__F
29.811547544903906 279.70074448232424 False False NaN NaN 0.1 70.0 True FGFR2_ssm ems_3hC_414_000000023_0001__18__I
53.62231683555706 279.70074448232424 False False NaN NaN 0.1 70.0 True FGFR2_ssm ems_3hC_414_000000023_0001__18__H
37.85275484412083 279.70074448232424 False False NaN NaN 0.1 70.0 True FGFR2_ssm ems_3hC_414_000000023_0001__18__K
37.10690603286035 324.72388113785354 False False NaN NaN 0.1 70.0 True FGFR2_ssm ems_3hC_414_000000023_0001__18__M
43.079965933982486 412.3131630864896 False False NaN NaN 0.1 70.0 True FGFR2_ssm ems_3hC_414_000000023_0001__18__L
17.76941312749957 279.70074448232424 False False NaN NaN 0.1 70.0 True FGFR2_ssm ems_3hC_414_000000023_0001__18__N
13.718839215191794 279.70074448232424 False False NaN NaN 0.1 70.0 True FGFR2_ssm ems_3hC_414_000000023_0001__18__Q
2624.234999747259 inf False False NaN NaN 0.1 70.0 False FGFR2_ssm ems_3hC_414_000000023_0001__18__P
35.659007342149664 279.70074448232424 False False NaN NaN 0.1 70.0 True FGFR2_ssm ems_3hC_414_000000023_0001__18__S
41.39900050354652 279.70074448232424 False False NaN NaN 0.1 70.0 True FGFR2_ssm ems_3hC_414_000000023_0001__18__R
44.385331981748024 279.70074448232424 False False NaN NaN 0.1 70.0 True FGFR2_ssm ems_3hC_414_000000023_0001__18__T
20.425482174426783 279.70074448232424 False False NaN NaN 0.1 70.0 True FGFR2_ssm ems_3hC_414_000000023_0001__18__W
19.824771765170368 279.70074448232424 False False NaN NaN 0.1 70.0 True FGFR2_ssm ems_3hC_414_000000023_0001__18__Y
28.364664583433306 279.70074448232424 False False NaN NaN 0.1 70.0 True FGFR2_ssm ems_3hC_414_000000023_0001__19__A
22.788063927384574 279.70074448232424 False False NaN NaN 0.1 70.0 True FGFR2_ssm ems_3hC_414_000000023_0001__19__C
28.364664583433306 279.70074448232424 False False NaN NaN 0.1 70.0 True FGFR2_ssm ems_3hC_414_000000023_0001__19__E
30.41075965055646 299.8770561701488 False False NaN NaN 0.1 70.0 True FGFR2_ssm ems_3hC_414_000000023_0001__19__D
83.90877767568489 835.6891015090781 False False NaN NaN 0.1 70.0 False FGFR2_ssm ems_3hC_414_000000023_0001__19__G
29.811547544903906 337.9089728548135 False False NaN NaN 0.1 70.0 True FGFR2_ssm ems_3hC_414_000000023_0001__19__F
26.456234772680332 358.6971837542704 False False NaN NaN 0.1 70.0 True FGFR2_ssm ems_3hC_414_000000023_0001__19__I
1.9319982603263401 279.70074448232424 False False NaN NaN 0.1 70.0 True FGFR2_ssm ems_3hC_414_000000023_0001__19__H
5.715266331413483 279.70074448232424 False False NaN NaN 0.1 70.0 True FGFR2_ssm ems_3hC_414_000000023_0001__19__M
26.194291854138946 279.70074448232424 False False NaN NaN 0.1 70.0 True FGFR2_ssm ems_3hC_414_000000023_0001__19__L
36.37575338972686 279.70074448232424 False False NaN NaN 0.1 70.0 True FGFR2_ssm ems_3hC_414_000000023_0001__19__N
17.076056748522024 279.70074448232424 False False NaN NaN 0.1 70.0 True FGFR2_ssm ems_3hC_414_000000023_0001__19__Q
1195.6778792268756 8923.427483721824 False False NaN NaN 0.1 70.0 False FGFR2_ssm ems_3hC_414_000000023_0001__19__P
32.28163416414947 279.70074448232424 False False NaN NaN 0.1 70.0 True FGFR2_ssm ems_3hC_414_000000023_0001__19__S
36.01559741557112 279.70074448232424 False False NaN NaN 0.1 70.0 True FGFR2_ssm ems_3hC_414_000000023_0001__19__R
24.9229699103702 380.7642885189872 False False NaN NaN 0.1 70.0 True FGFR2_ssm ems_3hC_414_000000023_0001__19__T
39.783625765142446 279.70074448232424 False False NaN NaN 0.1 70.0 True FGFR2_ssm ems_3hC_414_000000023_0001__19__W
28.364664583433306 279.70074448232424 False False NaN NaN 0.1 70.0 True FGFR2_ssm ems_3hC_414_000000023_0001__19__V
17.24681731600724 279.70074448232424 False False NaN NaN 0.1 70.0 True FGFR2_ssm ems_3hC_414_000000023_0001__19__Y
17.59347834405898 279.70074448232424 False False NaN NaN 0.1 70.0 True FGFR2_ssm ems_3hC_414_000000023_0001__20__A
12.543681036794116 279.70074448232424 False False NaN NaN 0.1 70.0 True FGFR2_ssm ems_3hC_414_000000023_0001__20__C
30.41075965055646 464.60479241874026 False False NaN NaN 0.1 70.0 True FGFR2_ssm ems_3hC_414_000000023_0001__20__E
29.2241422849759 279.70074448232424 False False NaN NaN 0.1 70.0 True FGFR2_ssm ems_3hC_414_000000023_0001__20__D
51.019794559010336 2260.3834388585574 False False NaN NaN 0.1 70.0 False FGFR2_ssm ems_3hC_414_000000023_0001__20__G
70.14919094948239 764.1038261930235 False False NaN NaN 0.1 70.0 False FGFR2_ssm ems_3hC_414_000000023_0001__20__F
18.490922555822674 279.70074448232424 False False NaN NaN 0.1 70.0 True FGFR2_ssm ems_3hC_414_000000023_0001__20__I
16.73959097002454 279.70074448232424 False False NaN NaN 0.1 70.0 True FGFR2_ssm ems_3hC_414_000000023_0001__20__H
24.189989052102458 279.70074448232424 False False NaN NaN 0.1 70.0 True FGFR2_ssm ems_3hC_414_000000023_0001__20__M
40.18146202279383 279.70074448232424 False False NaN NaN 0.1 70.0 True FGFR2_ssm ems_3hC_414_000000023_0001__20__L
32.93049501084886 279.70074448232424 False False NaN NaN 0.1 70.0 True FGFR2_ssm ems_3hC_414_000000023_0001__20__N
48.54358391164393 279.70074448232424 False False NaN NaN 0.1 70.0 True FGFR2_ssm ems_3hC_414_000000023_0001__20__Q
22.117870338264826 inf False False NaN NaN 0.1 70.0 False FGFR2_ssm ems_3hC_414_000000023_0001__20__P
33.25979996095731 279.70074448232424 False False NaN NaN 0.1 70.0 True FGFR2_ssm ems_3hC_414_000000023_0001__20__S
35.30594786351456 279.70074448232424 False False NaN NaN 0.1 70.0 True FGFR2_ssm ems_3hC_414_000000023_0001__20__R
17.76941312749957 279.70074448232424 False False NaN NaN 0.1 70.0 True FGFR2_ssm ems_3hC_414_000000023_0001__20__T
27.53046399395257 282.4977519271472 False False NaN NaN 0.1 70.0 True FGFR2_ssm ems_3hC_414_000000023_0001__20__W
17.41928548916731 299.8770561701488 False False NaN NaN 0.1 70.0 True FGFR2_ssm ems_3hC_414_000000023_0001__20__V
13.053004787048904 279.70074448232424 False False NaN NaN 0.1 70.0 True FGFR2_ssm ems_3hC_414_000000023_0001__20__Y
38.231282392562065 620.0168965545205 False False NaN NaN 0.1 70.0 True FGFR2_ssm ems_3hC_414_000000023_0001__21__C
38.613595216487646 337.9089728548135 False False NaN NaN 0.1 70.0 True FGFR2_ssm ems_3hC_414_000000023_0001__21__E
28.648311229267634 279.70074448232424 False False NaN NaN 0.1 70.0 True FGFR2_ssm ems_3hC_414_000000023_0001__21__D
34.61028121117 455.4502425436138 False False NaN NaN 0.1 70.0 True FGFR2_ssm ems_3hC_414_000000023_0001__21__G
40.98910940945197 279.70074448232424 False False NaN NaN 0.1 70.0 True FGFR2_ssm ems_3hC_414_000000023_0001__21__F
27.53046399395257 279.70074448232424 False False NaN NaN 0.1 70.0 True FGFR2_ssm ems_3hC_414_000000023_0001__21__I
46.64942998984212 412.3131630864896 False False NaN NaN 0.1 70.0 True FGFR2_ssm ems_3hC_414_000000023_0001__21__H
28.364664583433306 321.50879320579537 False False NaN NaN 0.1 70.0 True FGFR2_ssm ems_3hC_414_000000023_0001__21__K
13.448523885101263 279.70074448232424 False False NaN NaN 0.1 70.0 True FGFR2_ssm ems_3hC_414_000000023_0001__21__M
38.99973116865248 503.10041493757427 False False NaN NaN 0.1 70.0 True FGFR2_ssm ems_3hC_414_000000023_0001__21__L
66.74454820180651 493.1873492182869 False False NaN NaN 0.1 70.0 True FGFR2_ssm ems_3hC_414_000000023_0001__21__N
36.73951092362415 279.70074448232424 False False NaN NaN 0.1 70.0 True FGFR2_ssm ems_3hC_414_000000023_0001__21__Q
308.96363084916004 811.1116086552177 False False NaN NaN 0.1 70.0 False FGFR2_ssm ems_3hC_414_000000023_0001__21__P
23.713350702972715 279.70074448232424 False False NaN NaN 0.1 70.0 True FGFR2_ssm ems_3hC_414_000000023_0001__21__S
34.61028121117 279.70074448232424 False False NaN NaN 0.1 70.0 True FGFR2_ssm ems_3hC_414_000000023_0001__21__R
7.1850214718649 450.9408342015983 False False NaN NaN 0.1 70.0 True FGFR2_ssm ems_3hC_414_000000023_0001__21__T
43.94587324925544 279.70074448232424 False False NaN NaN 0.1 70.0 True FGFR2_ssm ems_3hC_414_000000023_0001__21__W
12.795809025633671 279.70074448232424 False False NaN NaN 0.1 70.0 True FGFR2_ssm ems_3hC_414_000000023_0001__21__V
12.543681036794116 362.2841555918127 False False NaN NaN 0.1 70.0 True FGFR2_ssm ems_3hC_414_000000023_0001__21__Y
12.923767115890005 279.70074448232424 False False NaN NaN 0.1 70.0 True FGFR2_ssm ems_3hC_414_000000023_0001__22__A
27.53046399395257 1172.1183013693542 False False NaN NaN 0.1 70.0 False FGFR2_ssm ems_3hC_414_000000023_0001__22__C
21.898881523034483 279.70074448232424 False False NaN NaN 0.1 70.0 True FGFR2_ssm ems_3hC_414_000000023_0001__22__E
31.33223607872798 279.70074448232424 False False NaN NaN 0.1 70.0 True FGFR2_ssm ems_3hC_414_000000023_0001__22__D
18.490922555822674 279.70074448232424 False False NaN NaN 0.1 70.0 True FGFR2_ssm ems_3hC_414_000000023_0001__22__G
40.18146202279383 279.70074448232424 False False NaN NaN 0.1 70.0 True FGFR2_ssm ems_3hC_414_000000023_0001__22__F
38.99973116865248 534.0512282319587 False False NaN NaN 0.1 70.0 True FGFR2_ssm ems_3hC_414_000000023_0001__22__I
31.645558439515227 279.70074448232424 False False NaN NaN 0.1 70.0 True FGFR2_ssm ems_3hC_414_000000023_0001__22__H
40.98910940945197 279.70074448232424 False False NaN NaN 0.1 70.0 True FGFR2_ssm ems_3hC_414_000000023_0001__22__K
35.30594786351456 279.70074448232424 False False NaN NaN 0.1 70.0 True FGFR2_ssm ems_3hC_414_000000023_0001__22__M
39.783625765142446 308.96363084916004 False False NaN NaN 0.1 70.0 True FGFR2_ssm ems_3hC_414_000000023_0001__22__L
33.592397960566906 279.70074448232424 False False NaN NaN 0.1 70.0 True FGFR2_ssm ems_3hC_414_000000023_0001__22__N
9.684323397496684 279.70074448232424 False False NaN NaN 0.1 70.0 True FGFR2_ssm ems_3hC_414_000000023_0001__22__Q
1.912869564679545 57.49038154128359 False False NaN NaN 0.1 70.0 True FGFR2_ssm ems_3hC_414_000000023_0001__22__P
25.67816082162431 279.70074448232424 False False NaN NaN 0.1 70.0 True FGFR2_ssm ems_3hC_414_000000023_0001__22__R
13.31537018326858 279.70074448232424 False False NaN NaN 0.1 70.0 True FGFR2_ssm ems_3hC_414_000000023_0001__22__T
16.40975489660283 1231.9081146453295 False False NaN NaN 0.1 70.0 False FGFR2_ssm ems_3hC_414_000000023_0001__22__W
22.339049041647467 279.70074448232424 False False NaN NaN 0.1 70.0 True FGFR2_ssm ems_3hC_414_000000023_0001__22__V
14.855537037603877 2813.535115465565 False False NaN NaN 0.1 70.0 False FGFR2_ssm ems_3hC_414_000000023_0001__22__Y
36.37575338972686 279.70074448232424 False False NaN NaN 0.1 70.0 True FGFR2_ssm ems_3hC_414_000000023_0001__23__A
20.223249677650283 279.70074448232424 False False NaN NaN 0.1 70.0 True FGFR2_ssm ems_3hC_414_000000023_0001__23__C
46.64942998984212 279.70074448232424 False False NaN NaN 0.1 70.0 True FGFR2_ssm ems_3hC_414_000000023_0001__23__E
24.676207832049705 869.621430143643 False False NaN NaN 0.1 70.0 True FGFR2_ssm ems_3hC_414_000000023_0001__23__D
69.45464450443808 734.2887581156103 False False NaN NaN 0.1 70.0 False FGFR2_ssm ems_3hC_414_000000023_0001__23__G
93.61436726013868 539.3917405142778 False False NaN NaN 0.1 70.0 True FGFR2_ssm ems_3hC_414_000000023_0001__23__F
66.74454820180651 787.2569362304985 False False NaN NaN 0.1 70.0 False FGFR2_ssm ems_3hC_414_000000023_0001__23__I
22.339049041647467 279.70074448232424 False False NaN NaN 0.1 70.0 True FGFR2_ssm ems_3hC_414_000000023_0001__23__H
41.39900050354652 279.70074448232424 False False NaN NaN 0.1 70.0 True FGFR2_ssm ems_3hC_414_000000023_0001__23__K
30.714867247061992 279.70074448232424 False False NaN NaN 0.1 70.0 True FGFR2_ssm ems_3hC_414_000000023_0001__23__M
34.61028121117 288.1759567408827 False False NaN NaN 0.1 70.0 True FGFR2_ssm ems_3hC_414_000000023_0001__23__L
49.51930994826786 279.70074448232424 False False NaN NaN 0.1 70.0 True FGFR2_ssm ems_3hC_414_000000023_0001__23__Q
20.02301948282207 279.70074448232424 False False NaN NaN 0.1 70.0 True FGFR2_ssm ems_3hC_414_000000023_0001__23__P
34.26760515957429 279.70074448232424 False False NaN NaN 0.1 70.0 True FGFR2_ssm ems_3hC_414_000000023_0001__23__S
49.02901975076031 279.70074448232424 False False NaN NaN 0.1 70.0 True FGFR2_ssm ems_3hC_414_000000023_0001__23__R
33.9283219401726 279.70074448232424 False False NaN NaN 0.1 70.0 True FGFR2_ssm ems_3hC_414_000000023_0001__23__T
20.223249677650283 279.70074448232424 False False NaN NaN 0.1 70.0 True FGFR2_ssm ems_3hC_414_000000023_0001__23__W
36.01559741557112 279.70074448232424 False False NaN NaN 0.1 70.0 True FGFR2_ssm ems_3hC_414_000000023_0001__23__V
52.04529242964642 279.70074448232424 False False NaN NaN 0.1 70.0 True FGFR2_ssm ems_3hC_414_000000023_0001__23__Y
120.05405976769514 613.8781154005148 False False NaN NaN 0.1 70.0 True FGFR2_ssm ems_3hC_414_000000023_0001__24__A
26.456234772680332 279.70074448232424 False False NaN NaN 0.1 70.0 True FGFR2_ssm ems_3hC_414_000000023_0001__24__C
11.243198818256925 279.70074448232424 False False NaN NaN 0.1 70.0 True FGFR2_ssm ems_3hC_414_000000023_0001__24__E
15.004092407979913 279.70074448232424 False False NaN NaN 0.1 70.0 True FGFR2_ssm ems_3hC_414_000000023_0001__24__D
39.783625765142446 279.70074448232424 False False NaN NaN 0.1 70.0 True FGFR2_ssm ems_3hC_414_000000023_0001__24__G
18.862590099194705 279.70074448232424 False False NaN NaN 0.1 70.0 True FGFR2_ssm ems_3hC_414_000000023_0001__24__F
48.54358391164393 861.011316973905 False False NaN NaN 0.1 70.0 False FGFR2_ssm ems_3hC_414_000000023_0001__24__I
35.30594786351456 279.70074448232424 False False NaN NaN 0.1 70.0 True FGFR2_ssm ems_3hC_414_000000023_0001__24__H
38.99973116865248 279.70074448232424 False False NaN NaN 0.1 70.0 True FGFR2_ssm ems_3hC_414_000000023_0001__24__K
56.35759390381689 483.46961005615833 False False NaN NaN 0.1 70.0 True FGFR2_ssm ems_3hC_414_000000023_0001__24__M
15.004092407979913 282.4977519271472 False False NaN NaN 0.1 70.0 True FGFR2_ssm ems_3hC_414_000000023_0001__24__L
23.47856505244824 279.70074448232424 False False NaN NaN 0.1 70.0 True FGFR2_ssm ems_3hC_414_000000023_0001__24__N
30.41075965055646 279.70074448232424 False False NaN NaN 0.1 70.0 True FGFR2_ssm ems_3hC_414_000000023_0001__24__Q
33.25979996095731 400.1870939526315 False False NaN NaN 0.1 70.0 True FGFR2_ssm ems_3hC_414_000000023_0001__24__S
49.51930994826786 331.2508311487243 False False NaN NaN 0.1 70.0 True FGFR2_ssm ems_3hC_414_000000023_0001__24__R
33.9283219401726 279.70074448232424 False False NaN NaN 0.1 70.0 True FGFR2_ssm ems_3hC_414_000000023_0001__24__T
48.54358391164393 279.70074448232424 False False NaN NaN 0.1 70.0 True FGFR2_ssm ems_3hC_414_000000023_0001__24__W
20.02301948282207 279.70074448232424 False False NaN NaN 0.1 70.0 True FGFR2_ssm ems_3hC_414_000000023_0001__24__V
19.241728160188508 279.70074448232424 False False NaN NaN 0.1 70.0 True FGFR2_ssm ems_3hC_414_000000023_0001__24__Y
9.032743280467916 49.51930994826786 False False NaN NaN 0.1 70.0 True FGFR2_ssm ems_3hC_414_000000023_0001__25__A
38.231282392562065 595.8240508361303 False False NaN NaN 0.1 70.0 True FGFR2_ssm ems_3hC_414_000000023_0001__25__C
34.61028121117 279.70074448232424 False False NaN NaN 0.1 70.0 True FGFR2_ssm ems_3hC_414_000000023_0001__25__D
22.339049041647467 327.97111994923233 False False NaN NaN 0.1 70.0 True FGFR2_ssm ems_3hC_414_000000023_0001__25__G
41.39900050354652 279.70074448232424 False False NaN NaN 0.1 70.0 True FGFR2_ssm ems_3hC_414_000000023_0001__25__F
19.62848689620829 771.7448644549529 False False NaN NaN 0.1 70.0 True FGFR2_ssm ems_3hC_414_000000023_0001__25__I
10.17832121918758 84.74786545244179 False False NaN NaN 0.1 70.0 True FGFR2_ssm ems_3hC_414_000000023_0001__25__H
1.5833584909517335 3.9945422327895677 False False NaN NaN 0.1 70.0 True FGFR2_ssm ems_3hC_414_000000023_0001__25__K
44.82918530156554 369.56606711920864 False False NaN NaN 0.1 70.0 True FGFR2_ssm ems_3hC_414_000000023_0001__25__M
23.47856505244824 279.70074448232424 False False NaN NaN 0.1 70.0 True FGFR2_ssm ems_3hC_414_000000023_0001__25__L
22.562439532063937 446.4760734669287 False False NaN NaN 0.1 70.0 True FGFR2_ssm ems_3hC_414_000000023_0001__25__N
12.669117847162054 76.72113703217174 False False NaN NaN 0.1 70.0 True FGFR2_ssm ems_3hC_414_000000023_0001__25__Q
30.41075965055646 408.23085454107854 False False NaN NaN 0.1 70.0 True FGFR2_ssm ems_3hC_414_000000023_0001__25__P
27.2578851425273 279.70074448232424 False False NaN NaN 0.1 70.0 True FGFR2_ssm ems_3hC_414_000000023_0001__25__S
1.2103254437706372 3.9945422327895677 False False NaN NaN 0.1 70.0 True FGFR2_ssm ems_3hC_414_000000023_0001__25__R
46.1875544453882 539.3917405142778 False False NaN NaN 0.1 70.0 True FGFR2_ssm ems_3hC_414_000000023_0001__25__T
4.972070069598008 33.592397960566906 False False NaN NaN 0.1 70.0 True FGFR2_ssm ems_3hC_414_000000023_0001__25__W
45.730251926126904 279.70074448232424 False False NaN NaN 0.1 70.0 True FGFR2_ssm ems_3hC_414_000000023_0001__25__V
12.296520965389785 279.70074448232424 False False NaN NaN 0.1 70.0 True FGFR2_ssm ems_3hC_414_000000023_0001__25__Y
50.01450304775057 324.72388113785354 False False NaN NaN 0.1 70.0 True FGFR2_ssm ems_3hC_414_000000023_0001__26__A
26.456234772680332 279.70074448232424 False False NaN NaN 0.1 70.0 True FGFR2_ssm ems_3hC_414_000000023_0001__26__C
34.95638402328172 279.70074448232424 False False NaN NaN 0.1 70.0 True FGFR2_ssm ems_3hC_414_000000023_0001__26__E
30.41075965055646 279.70074448232424 False False NaN NaN 0.1 70.0 True FGFR2_ssm ems_3hC_414_000000023_0001__26__D
1207.6346580191453 35227.45596537009 False False NaN NaN 0.1 70.0 False FGFR2_ssm ems_3hC_414_000000023_0001__26__G
31.962014023910346 279.70074448232424 False False NaN NaN 0.1 70.0 True FGFR2_ssm ems_3hC_414_000000023_0001__26__F
7.1850214718649 279.70074448232424 False False NaN NaN 0.1 70.0 True FGFR2_ssm ems_3hC_414_000000023_0001__26__H
1852.4847481585389 inf False False NaN NaN 0.1 70.0 False FGFR2_ssm ems_3hC_414_000000023_0001__26__K
14.562824269781279 508.13141908695036 False False NaN NaN 0.1 70.0 True FGFR2_ssm ems_3hC_414_000000023_0001__26__M
30.41075965055646 279.70074448232424 False False NaN NaN 0.1 70.0 True FGFR2_ssm ems_3hC_414_000000023_0001__26__L
150.9275241425376 645.1920688223886 False False NaN NaN 0.1 70.0 True FGFR2_ssm ems_3hC_414_000000023_0001__26__N
17.76941312749957 279.70074448232424 False False NaN NaN 0.1 70.0 True FGFR2_ssm ems_3hC_414_000000023_0001__26__Q
803.0808006487298 inf False False NaN NaN 0.1 70.0 False FGFR2_ssm ems_3hC_414_000000023_0001__26__P
48.54358391164393 460.00474496904945 False False NaN NaN 0.1 70.0 True FGFR2_ssm ems_3hC_414_000000023_0001__26__S
1281.9285240514687 inf False False NaN NaN 0.1 70.0 False FGFR2_ssm ems_3hC_414_000000023_0001__26__R
37.85275484412083 279.70074448232424 False False NaN NaN 0.1 70.0 True FGFR2_ssm ems_3hC_414_000000023_0001__26__T
33.592397960566906 351.6294321676998 False False NaN NaN 0.1 70.0 True FGFR2_ssm ems_3hC_414_000000023_0001__26__W
40.18146202279383 279.70074448232424 False False NaN NaN 0.1 70.0 True FGFR2_ssm ems_3hC_414_000000023_0001__26__V
59.232397592366034 279.70074448232424 False False NaN NaN 0.1 70.0 True FGFR2_ssm ems_3hC_414_000000023_0001__26__Y
23.47856505244824 544.7856579194209 False False NaN NaN 0.1 70.0 True FGFR2_ssm ems_3hC_414_000000023_0001__27__A
28.648311229267634 279.70074448232424 False False NaN NaN 0.1 70.0 True FGFR2_ssm ems_3hC_414_000000023_0001__27__C
38.231282392562065 446.4760734669287 False False NaN NaN 0.1 70.0 True FGFR2_ssm ems_3hC_414_000000023_0001__27__E
29.516383707825657 279.70074448232424 False False NaN NaN 0.1 70.0 True FGFR2_ssm ems_3hC_414_000000023_0001__27__D
33.9283219401726 539.3917405142778 False False NaN NaN 0.1 70.0 True FGFR2_ssm ems_3hC_414_000000023_0001__27__G
35.659007342149664 412.3131630864896 False False NaN NaN 0.1 70.0 True FGFR2_ssm ems_3hC_414_000000023_0001__27__F
21.044394709794076 279.70074448232424 False False NaN NaN 0.1 70.0 True FGFR2_ssm ems_3hC_414_000000023_0001__27__I
38.99973116865248 279.70074448232424 False False NaN NaN 0.1 70.0 True FGFR2_ssm ems_3hC_414_000000023_0001__27__H
10.17832121918758 59.82472156828963 False False NaN NaN 0.1 70.0 True FGFR2_ssm ems_3hC_414_000000023_0001__27__K
52.04529242964642 355.145726489377 False False NaN NaN 0.1 70.0 True FGFR2_ssm ems_3hC_414_000000023_0001__27__M
27.2578851425273 279.70074448232424 False False NaN NaN 0.1 70.0 True FGFR2_ssm ems_3hC_414_000000023_0001__27__L
50.01450304775057 279.70074448232424 False False NaN NaN 0.1 70.0 True FGFR2_ssm ems_3hC_414_000000023_0001__27__N
887.1008208895314 16211.161249553306 False False NaN NaN 0.1 70.0 False FGFR2_ssm ems_3hC_414_000000023_0001__27__P
15.004092407979913 279.70074448232424 False False NaN NaN 0.1 70.0 True FGFR2_ssm ems_3hC_414_000000023_0001__27__S
21.467387043460928 279.70074448232424 False False NaN NaN 0.1 70.0 True FGFR2_ssm ems_3hC_414_000000023_0001__27__R
36.01559741557112 279.70074448232424 False False NaN NaN 0.1 70.0 True FGFR2_ssm ems_3hC_414_000000023_0001__27__T
38.231282392562065 279.70074448232424 False False NaN NaN 0.1 70.0 True FGFR2_ssm ems_3hC_414_000000023_0001__27__W
10.486734530450176 279.70074448232424 False False NaN NaN 0.1 70.0 True FGFR2_ssm ems_3hC_414_000000023_0001__27__V
49.02901975076031 584.083963176286 False False NaN NaN 0.1 70.0 True FGFR2_ssm ems_3hC_414_000000023_0001__27__Y
37.10690603286035 293.96829347137435 False False NaN NaN 0.1 70.0 True FGFR2_ssm ems_3hC_414_000000023_0001__28__A
26.456234772680332 279.70074448232424 False False NaN NaN 0.1 70.0 True FGFR2_ssm ems_3hC_414_000000023_0001__28__C
5.947329062686855 107.60730115408562 False False NaN NaN 0.1 70.0 True FGFR2_ssm ems_3hC_414_000000023_0001__28__E
29.811547544903906 279.70074448232424 False False NaN NaN 0.1 70.0 True FGFR2_ssm ems_3hC_414_000000023_0001__28__D
45.27747715458114 279.70074448232424 False False NaN NaN 0.1 70.0 True FGFR2_ssm ems_3hC_414_000000023_0001__28__G
27.80576863389209 279.70074448232424 False False NaN NaN 0.1 70.0 True FGFR2_ssm ems_3hC_414_000000023_0001__28__F
8.767091636781796 178.74413565815252 False False NaN NaN 0.1 70.0 True FGFR2_ssm ems_3hC_414_000000023_0001__28__I
35.30594786351456 279.70074448232424 False False NaN NaN 0.1 70.0 True FGFR2_ssm ems_3hC_414_000000023_0001__28__H
6.127539080615326 279.70074448232424 False False NaN NaN 0.1 70.0 True FGFR2_ssm ems_3hC_414_000000023_0001__28__M
15.927146432550138 279.70074448232424 False False NaN NaN 0.1 70.0 True FGFR2_ssm ems_3hC_414_000000023_0001__28__L
25.67816082162431 279.70074448232424 False False NaN NaN 0.1 70.0 True FGFR2_ssm ems_3hC_414_000000023_0001__28__N
15.305674665380302 279.70074448232424 False False NaN NaN 0.1 70.0 True FGFR2_ssm ems_3hC_414_000000023_0001__28__Q
1815.9834802063945 inf False False NaN NaN 0.1 70.0 False FGFR2_ssm ems_3hC_414_000000023_0001__28__P
34.26760515957429 302.8758267318505 False False NaN NaN 0.1 70.0 True FGFR2_ssm ems_3hC_414_000000023_0001__28__S
31.33223607872798 664.7420336997749 False False NaN NaN 0.1 70.0 True FGFR2_ssm ems_3hC_414_000000023_0001__28__R
3.273704998411498 23.47856505244824 False False NaN NaN 0.1 70.0 True FGFR2_ssm ems_3hC_414_000000023_0001__28__T
48.06295436796425 279.70074448232424 False False NaN NaN 0.1 70.0 True FGFR2_ssm ems_3hC_414_000000023_0001__28__W
29.811547544903906 279.70074448232424 False False NaN NaN 0.1 70.0 True FGFR2_ssm ems_3hC_414_000000023_0001__28__V
15.305674665380302 279.70074448232424 False False NaN NaN 0.1 70.0 True FGFR2_ssm ems_3hC_414_000000023_0001__28__Y
34.95638402328172 279.70074448232424 False False NaN NaN 0.1 70.0 True FGFR2_ssm ems_3hC_414_000000023_0001__29__A
45.27747715458114 279.70074448232424 False False NaN NaN 0.1 70.0 True FGFR2_ssm ems_3hC_414_000000023_0001__29__C
31.962014023910346 279.70074448232424 False False NaN NaN 0.1 70.0 True FGFR2_ssm ems_3hC_414_000000023_0001__29__E
24.9229699103702 327.97111994923233 False False NaN NaN 0.1 70.0 True FGFR2_ssm ems_3hC_414_000000023_0001__29__D
31.645558439515227 279.70074448232424 False False NaN NaN 0.1 70.0 True FGFR2_ssm ems_3hC_414_000000023_0001__29__G
34.95638402328172 1082.431586079067 False False NaN NaN 0.1 70.0 False FGFR2_ssm ems_3hC_414_000000023_0001__29__F
38.99973116865248 279.70074448232424 False False NaN NaN 0.1 70.0 True FGFR2_ssm ems_3hC_414_000000023_0001__29__I
38.613595216487646 279.70074448232424 False False NaN NaN 0.1 70.0 True FGFR2_ssm ems_3hC_414_000000023_0001__29__H
33.25979996095731 279.70074448232424 False False NaN NaN 0.1 70.0 True FGFR2_ssm ems_3hC_414_000000023_0001__29__M
24.676207832049705 279.70074448232424 False False NaN NaN 0.1 70.0 True FGFR2_ssm ems_3hC_414_000000023_0001__29__L
52.56574535394292 324.72388113785354 False False NaN NaN 0.1 70.0 True FGFR2_ssm ems_3hC_414_000000023_0001__29__N
37.85275484412083 344.7009432091951 False False NaN NaN 0.1 70.0 True FGFR2_ssm ems_3hC_414_000000023_0001__29__Q
384.57193140417735 2496.8695584762263 False False NaN NaN 0.1 70.0 False FGFR2_ssm ems_3hC_414_000000023_0001__29__P
344.7009432091951 1473.543781610924 False False NaN NaN 0.1 70.0 False FGFR2_ssm ems_3hC_414_000000023_0001__29__S
20.02301948282207 1009.6034833212271 False False NaN NaN 0.1 70.0 False FGFR2_ssm ems_3hC_414_000000023_0001__29__R
34.61028121117 279.70074448232424 False False NaN NaN 0.1 70.0 True FGFR2_ssm ems_3hC_414_000000023_0001__29__T
29.811547544903906 279.70074448232424 False False NaN NaN 0.1 70.0 True FGFR2_ssm ems_3hC_414_000000023_0001__29__W
28.083826320231005 279.70074448232424 False False NaN NaN 0.1 70.0 True FGFR2_ssm ems_3hC_414_000000023_0001__29__V
35.30594786351456 279.70074448232424 False False NaN NaN 0.1 70.0 True FGFR2_ssm ems_3hC_414_000000023_0001__29__Y
34.95638402328172 279.70074448232424 False False NaN NaN 0.1 70.0 True FGFR2_ssm ems_3hC_414_000000023_0001__30__C
1780.2014314345572 inf False False NaN NaN 0.1 70.0 False FGFR2_ssm ems_3hC_414_000000023_0001__30__E
420.6006576645279 inf False False NaN NaN 0.1 70.0 False FGFR2_ssm ems_3hC_414_000000023_0001__30__D
42.23112041366771 337.9089728548135 False False NaN NaN 0.1 70.0 True FGFR2_ssm ems_3hC_414_000000023_0001__30__G
620.0168965545205 4961.0162035758085 False False NaN NaN 0.1 70.0 False FGFR2_ssm ems_3hC_414_000000023_0001__30__F
34.61028121117 279.70074448232424 False False NaN NaN 0.1 70.0 True FGFR2_ssm ems_3hC_414_000000023_0001__30__I
827.4149519891871 inf False False NaN NaN 0.1 70.0 False FGFR2_ssm ems_3hC_414_000000023_0001__30__H
396.2248454976547 inf False False NaN NaN 0.1 70.0 False FGFR2_ssm ems_3hC_414_000000023_0001__30__K
26.456234772680332 279.70074448232424 False False NaN NaN 0.1 70.0 True FGFR2_ssm ems_3hC_414_000000023_0001__30__M
33.592397960566906 279.70074448232424 False False NaN NaN 0.1 70.0 True FGFR2_ssm ems_3hC_414_000000023_0001__30__L
384.57193140417735 2785.6783321441217 False False NaN NaN 0.1 70.0 False FGFR2_ssm ems_3hC_414_000000023_0001__30__N
561.2932081400364 4673.501676597518 False False NaN NaN 0.1 70.0 False FGFR2_ssm ems_3hC_414_000000023_0001__30__Q
302.8758267318505 1548.7093237354404 False False NaN NaN 0.1 70.0 False FGFR2_ssm ems_3hC_414_000000023_0001__30__P
45.730251926126904 279.70074448232424 False False NaN NaN 0.1 70.0 True FGFR2_ssm ems_3hC_414_000000023_0001__30__S
2193.9058962949284 inf False False NaN NaN 0.1 70.0 False FGFR2_ssm ems_3hC_414_000000023_0001__30__R
25.67816082162431 321.50879320579537 False False NaN NaN 0.1 70.0 True FGFR2_ssm ems_3hC_414_000000023_0001__30__T
539.3917405142778 7313.145650740099 False False NaN NaN 0.1 70.0 False FGFR2_ssm ems_3hC_414_000000023_0001__30__W
7.476762155558711 72.99752940028702 False False NaN NaN 0.1 70.0 True FGFR2_ssm ems_3hC_414_000000023_0001__30__V
93.61436726013868 749.0479621537338 False False NaN NaN 0.1 70.0 False FGFR2_ssm ems_3hC_414_000000023_0001__30__Y
36.73951092362415 279.70074448232424 False False NaN NaN 0.1 70.0 True FGFR2_ssm ems_3hC_414_000000023_0001__31__A
14.562824269781279 638.804028537018 False False NaN NaN 0.1 70.0 True FGFR2_ssm ems_3hC_414_000000023_0001__31__C
16.24728207584439 279.70074448232424 False False NaN NaN 0.1 70.0 True FGFR2_ssm ems_3hC_414_000000023_0001__31__E
54.70012540395183 279.70074448232424 False False NaN NaN 0.1 70.0 True FGFR2_ssm ems_3hC_414_000000023_0001__31__D
60.422968783972465 595.8240508361303 False False NaN NaN 0.1 70.0 True FGFR2_ssm ems_3hC_414_000000023_0001__31__G
26.456234772680332 279.70074448232424 False False NaN NaN 0.1 70.0 True FGFR2_ssm ems_3hC_414_000000023_0001__31__F
32.28163416414947 279.70074448232424 False False NaN NaN 0.1 70.0 True FGFR2_ssm ems_3hC_414_000000023_0001__31__I
15.927146432550138 279.70074448232424 False False NaN NaN 0.1 70.0 True FGFR2_ssm ems_3hC_414_000000023_0001__31__H
19.43414544179039 279.70074448232424 False False NaN NaN 0.1 70.0 True FGFR2_ssm ems_3hC_414_000000023_0001__31__M
23.713350702972715 932.3518782068558 False False NaN NaN 0.1 70.0 True FGFR2_ssm ems_3hC_414_000000023_0001__31__L
25.934942429840547 279.70074448232424 False False NaN NaN 0.1 70.0 True FGFR2_ssm ems_3hC_414_000000023_0001__31__N
31.022015919532635 279.70074448232424 False False NaN NaN 0.1 70.0 True FGFR2_ssm ems_3hC_414_000000023_0001__31__Q
3299.091193137846 inf False False NaN NaN 0.1 70.0 False FGFR2_ssm ems_3hC_414_000000023_0001__31__P
31.645558439515227 392.3018272254005 False False NaN NaN 0.1 70.0 True FGFR2_ssm ems_3hC_414_000000023_0001__31__S
25.42392160556863 460.00474496904945 False False NaN NaN 0.1 70.0 True FGFR2_ssm ems_3hC_414_000000023_0001__31__R
32.28163416414947 279.70074448232424 False False NaN NaN 0.1 70.0 True FGFR2_ssm ems_3hC_414_000000023_0001__31__T
15.927146432550138 279.70074448232424 False False NaN NaN 0.1 70.0 True FGFR2_ssm ems_3hC_414_000000023_0001__31__W
37.10690603286035 279.70074448232424 False False NaN NaN 0.1 70.0 True FGFR2_ssm ems_3hC_414_000000023_0001__31__V
28.648311229267634 279.70074448232424 False False NaN NaN 0.1 70.0 True FGFR2_ssm ems_3hC_414_000000023_0001__31__Y
35.30594786351456 279.70074448232424 False False NaN NaN 0.1 70.0 True FGFR2_ssm ems_3hC_414_000000023_0001__32__A
9.977768080764223 279.70074448232424 False False NaN NaN 0.1 70.0 True FGFR2_ssm ems_3hC_414_000000023_0001__32__C
18.490922555822674 279.70074448232424 False False NaN NaN 0.1 70.0 True FGFR2_ssm ems_3hC_414_000000023_0001__32__E
32.28163416414947 279.70074448232424 False False NaN NaN 0.1 70.0 True FGFR2_ssm ems_3hC_414_000000023_0001__32__D
27.53046399395257 279.70074448232424 False False NaN NaN 0.1 70.0 True FGFR2_ssm ems_3hC_414_000000023_0001__32__G
26.194291854138946 279.70074448232424 False False NaN NaN 0.1 70.0 True FGFR2_ssm ems_3hC_414_000000023_0001__32__F
13.583009123952273 160.21260815762267 False False NaN NaN 0.1 70.0 True FGFR2_ssm ems_3hC_414_000000023_0001__32__I
15.305674665380302 279.70074448232424 False False NaN NaN 0.1 70.0 True FGFR2_ssm ems_3hC_414_000000023_0001__32__H
0.9820945789611518 3.9945422327895677 False False NaN NaN 0.1 70.0 True FGFR2_ssm ems_3hC_414_000000023_0001__32__K
12.419486175043682 450.9408342015983 False False NaN NaN 0.1 70.0 True FGFR2_ssm ems_3hC_414_000000023_0001__32__M
25.42392160556863 279.70074448232424 False False NaN NaN 0.1 70.0 True FGFR2_ssm ems_3hC_414_000000023_0001__32__L
27.80576863389209 279.70074448232424 False False NaN NaN 0.1 70.0 True FGFR2_ssm ems_3hC_414_000000023_0001__32__N
27.2578851425273 400.1870939526315 False False NaN NaN 0.1 70.0 True FGFR2_ssm ems_3hC_414_000000023_0001__32__Q
1244.2271957917815 inf False False NaN NaN 0.1 70.0 False FGFR2_ssm ems_3hC_414_000000023_0001__32__P
13.994587883417143 245.76258316527307 False False NaN NaN 0.1 70.0 True FGFR2_ssm ems_3hC_414_000000023_0001__32__S
1.2594695101927535 3.9945422327895677 False False NaN NaN 0.1 70.0 True FGFR2_ssm ems_3hC_414_000000023_0001__32__R
13.31537018326858 114.22731852685179 False False NaN NaN 0.1 70.0 True FGFR2_ssm ems_3hC_414_000000023_0001__32__W
34.61028121117 279.70074448232424 False False NaN NaN 0.1 70.0 True FGFR2_ssm ems_3hC_414_000000023_0001__32__V
21.467387043460928 288.1759567408827 False False NaN NaN 0.1 70.0 True FGFR2_ssm ems_3hC_414_000000023_0001__32__Y
41.39900050354652 566.9061402214372 False False NaN NaN 0.1 70.0 True FGFR2_ssm ems_3hC_414_000000023_0001__33__A
6.7686152427695045 279.70074448232424 False False NaN NaN 0.1 70.0 True FGFR2_ssm ems_3hC_414_000000023_0001__33__C
376.9943450683039 2375.6857113199426 False False NaN NaN 0.1 70.0 False FGFR2_ssm ems_3hC_414_000000023_0001__33__E
420.6006576645279 inf False False NaN NaN 0.1 70.0 False FGFR2_ssm ems_3hC_414_000000023_0001__33__D
33.592397960566906 inf False False NaN NaN 0.1 70.0 False FGFR2_ssm ems_3hC_414_000000023_0001__33__G
35.30594786351456 279.70074448232424 False False NaN NaN 0.1 70.0 True FGFR2_ssm ems_3hC_414_000000023_0001__33__F
28.364664583433306 712.6934343610363 False False NaN NaN 0.1 70.0 True FGFR2_ssm ems_3hC_414_000000023_0001__33__I
337.9089728548135 4025.518214746837 False False NaN NaN 0.1 70.0 False FGFR2_ssm ems_3hC_414_000000023_0001__33__H
11.35563080643949 inf False False NaN NaN 0.1 70.0 False FGFR2_ssm ems_3hC_414_000000023_0001__33__K
17.59347834405898 645.1920688223886 False False NaN NaN 0.1 70.0 True FGFR2_ssm ems_3hC_414_000000023_0001__33__M
29.811547544903906 279.70074448232424 False False NaN NaN 0.1 70.0 True FGFR2_ssm ems_3hC_414_000000023_0001__33__L
469.250840342928 inf False False NaN NaN 0.1 70.0 False FGFR2_ssm ems_3hC_414_000000023_0001__33__N
12.543681036794116 989.7103061672656 False False NaN NaN 0.1 70.0 True FGFR2_ssm ems_3hC_414_000000023_0001__33__Q
396.2248454976547 inf False False NaN NaN 0.1 70.0 False FGFR2_ssm ems_3hC_414_000000023_0001__33__P
0.6466296506392353 inf False False NaN NaN 0.1 70.0 False FGFR2_ssm ems_3hC_414_000000023_0001__33__S
1360.7929599108309 inf False False NaN NaN 0.1 70.0 False FGFR2_ssm ems_3hC_414_000000023_0001__33__R
36.01559741557112 279.70074448232424 False False NaN NaN 0.1 70.0 True FGFR2_ssm ems_3hC_414_000000023_0001__33__T
35.659007342149664 279.70074448232424 False False NaN NaN 0.1 70.0 True FGFR2_ssm ems_3hC_414_000000023_0001__33__W
28.934794341560305 279.70074448232424 False False NaN NaN 0.1 70.0 True FGFR2_ssm ems_3hC_414_000000023_0001__33__Y
21.044394709794076 279.70074448232424 False False NaN NaN 0.1 70.0 True FGFR2_ssm ems_3hC_414_000000023_0001__34__A
24.676207832049705 279.70074448232424 False False NaN NaN 0.1 70.0 True FGFR2_ssm ems_3hC_414_000000023_0001__34__C
23.015944566658412 279.70074448232424 False False NaN NaN 0.1 70.0 True FGFR2_ssm ems_3hC_414_000000023_0001__34__E
498.1192227104692 1946.9800879715915 False False NaN NaN 0.1 70.0 False FGFR2_ssm ems_3hC_414_000000023_0001__34__D
32.28163416414947 279.70074448232424 False False NaN NaN 0.1 70.0 True FGFR2_ssm ems_3hC_414_000000023_0001__34__G
31.022015919532635 279.70074448232424 False False NaN NaN 0.1 70.0 True FGFR2_ssm ems_3hC_414_000000023_0001__34__F
19.051216000186646 1207.6346580191453 False False NaN NaN 0.1 70.0 False FGFR2_ssm ems_3hC_414_000000023_0001__34__I
23.713350702972715 279.70074448232424 False False NaN NaN 0.1 70.0 True FGFR2_ssm ems_3hC_414_000000023_0001__34__H
47.58708353263784 396.2248454976547 False False NaN NaN 0.1 70.0 True FGFR2_ssm ems_3hC_414_000000023_0001__34__M
12.174773233059197 124.92873601104313 False False NaN NaN 0.1 70.0 True FGFR2_ssm ems_3hC_414_000000023_0001__34__L
34.95638402328172 279.70074448232424 False False NaN NaN 0.1 70.0 True FGFR2_ssm ems_3hC_414_000000023_0001__34__N
21.682060913895533 279.70074448232424 False False NaN NaN 0.1 70.0 True FGFR2_ssm ems_3hC_414_000000023_0001__34__Q
1172.1183013693542 inf False False NaN NaN 0.1 70.0 False FGFR2_ssm ems_3hC_414_000000023_0001__34__P
6.127539080615326 4536.054683628887 False False NaN NaN 0.1 70.0 False FGFR2_ssm ems_3hC_414_000000023_0001__34__S
30.41075965055646 279.70074448232424 False False NaN NaN 0.1 70.0 True FGFR2_ssm ems_3hC_414_000000023_0001__34__R
20.629736996171047 1160.513169672627 False False NaN NaN 0.1 70.0 False FGFR2_ssm ems_3hC_414_000000023_0001__34__T
23.950484210002436 215.9423901279058 False False NaN NaN 0.1 70.0 True FGFR2_ssm ems_3hC_414_000000023_0001__34__W
35.30594786351456 279.70074448232424 False False NaN NaN 0.1 70.0 True FGFR2_ssm ems_3hC_414_000000023_0001__34__V
51.529992504600386 513.2127332778193 False False NaN NaN 0.1 70.0 True FGFR2_ssm ems_3hC_414_000000023_0001__34__Y
54.15854000391267 279.70074448232424 False False NaN NaN 0.1 70.0 True FGFR2_ssm ems_3hC_414_000000023_0001__35__A
37.10690603286035 279.70074448232424 False False NaN NaN 0.1 70.0 True FGFR2_ssm ems_3hC_414_000000023_0001__35__C
12.923767115890005 279.70074448232424 False False NaN NaN 0.1 70.0 True FGFR2_ssm ems_3hC_414_000000023_0001__35__E
22.117870338264826 279.70074448232424 False False NaN NaN 0.1 70.0 True FGFR2_ssm ems_3hC_414_000000023_0001__35__D
30.714867247061992 279.70074448232424 False False NaN NaN 0.1 70.0 True FGFR2_ssm ems_3hC_414_000000023_0001__35__G
36.37575338972686 296.90797640608776 False False NaN NaN 0.1 70.0 True FGFR2_ssm ems_3hC_414_000000023_0001__35__F
0.8459266498199888 279.70074448232424 False False NaN NaN 0.1 70.0 True FGFR2_ssm ems_3hC_414_000000023_0001__35__I
23.47856505244824 279.70074448232424 False False NaN NaN 0.1 70.0 True FGFR2_ssm ems_3hC_414_000000023_0001__35__H
24.676207832049705 279.70074448232424 False False NaN NaN 0.1 70.0 True FGFR2_ssm ems_3hC_414_000000023_0001__35__M
51.019794559010336 658.1604294057172 False False NaN NaN 0.1 70.0 True FGFR2_ssm ems_3hC_414_000000023_0001__35__L
22.339049041647467 337.9089728548135 False False NaN NaN 0.1 70.0 True FGFR2_ssm ems_3hC_414_000000023_0001__35__N
39.783625765142446 296.90797640608776 False False NaN NaN 0.1 70.0 True FGFR2_ssm ems_3hC_414_000000023_0001__35__Q
17.947107258774558 279.70074448232424 False False NaN NaN 0.1 70.0 True FGFR2_ssm ems_3hC_414_000000023_0001__35__P
14.70845251247909 279.70074448232424 False False NaN NaN 0.1 70.0 True FGFR2_ssm ems_3hC_414_000000023_0001__35__S
39.38972848033903 288.1759567408827 False False NaN NaN 0.1 70.0 True FGFR2_ssm ems_3hC_414_000000023_0001__35__R
34.61028121117 279.70074448232424 False False NaN NaN 0.1 70.0 True FGFR2_ssm ems_3hC_414_000000023_0001__35__T
32.28163416414947 279.70074448232424 False False NaN NaN 0.1 70.0 True FGFR2_ssm ems_3hC_414_000000023_0001__35__W
19.241728160188508 279.70074448232424 False False NaN NaN 0.1 70.0 True FGFR2_ssm ems_3hC_414_000000023_0001__35__V
31.022015919532635 279.70074448232424 False False NaN NaN 0.1 70.0 True FGFR2_ssm ems_3hC_414_000000023_0001__35__Y
13.856027607343709 279.70074448232424 False False NaN NaN 0.1 70.0 True FGFR2_ssm ems_3hC_414_000000023_0001__36__A
28.934794341560305 279.70074448232424 False False NaN NaN 0.1 70.0 True FGFR2_ssm ems_3hC_414_000000023_0001__36__C
32.604450505790986 369.56606711920864 False False NaN NaN 0.1 70.0 True FGFR2_ssm ems_3hC_414_000000023_0001__36__E
53.62231683555706 446.4760734669287 False False NaN NaN 0.1 70.0 True FGFR2_ssm ems_3hC_414_000000023_0001__36__D
28.364664583433306 279.70074448232424 False False NaN NaN 0.1 70.0 True FGFR2_ssm ems_3hC_414_000000023_0001__36__G
11.131880018076165 117.68852050553394 False False NaN NaN 0.1 70.0 True FGFR2_ssm ems_3hC_414_000000023_0001__36__F
55.24712665799129 279.70074448232424 False False NaN NaN 0.1 70.0 True FGFR2_ssm ems_3hC_414_000000023_0001__36__I
41.39900050354652 279.70074448232424 False False NaN NaN 0.1 70.0 True FGFR2_ssm ems_3hC_414_000000023_0001__36__H
1.2847848473476273 3.9945422327895677 False False NaN NaN 0.1 70.0 True FGFR2_ssm ems_3hC_414_000000023_0001__36__K
28.364664583433306 279.70074448232424 False False NaN NaN 0.1 70.0 True FGFR2_ssm ems_3hC_414_000000023_0001__36__M
20.223249677650283 279.70074448232424 False False NaN NaN 0.1 70.0 True FGFR2_ssm ems_3hC_414_000000023_0001__36__N
24.9229699103702 279.70074448232424 False False NaN NaN 0.1 70.0 True FGFR2_ssm ems_3hC_414_000000023_0001__36__Q
595.8240508361303 inf False False NaN NaN 0.1 70.0 False FGFR2_ssm ems_3hC_414_000000023_0001__36__P
22.562439532063937 279.70074448232424 False False NaN NaN 0.1 70.0 True FGFR2_ssm ems_3hC_414_000000023_0001__36__S
5.437879809874036 31.645558439515227 False False NaN NaN 0.1 70.0 True FGFR2_ssm ems_3hC_414_000000023_0001__36__R
15.305674665380302 279.70074448232424 False False NaN NaN 0.1 70.0 True FGFR2_ssm ems_3hC_414_000000023_0001__36__T
27.80576863389209 380.7642885189872 False False NaN NaN 0.1 70.0 True FGFR2_ssm ems_3hC_414_000000023_0001__36__W
40.18146202279383 279.70074448232424 False False NaN NaN 0.1 70.0 True FGFR2_ssm ems_3hC_414_000000023_0001__36__V
51.019794559010336 279.70074448232424 False False NaN NaN 0.1 70.0 True FGFR2_ssm ems_3hC_414_000000023_0001__36__Y
534.0512282319587 2172.1840557375513 False False NaN NaN 0.1 70.0 False FGFR2_ssm ems_3hC_414_000000023_0001__37__A
39.783625765142446 279.70074448232424 False False NaN NaN 0.1 70.0 True FGFR2_ssm ems_3hC_414_000000023_0001__37__C
1307.6952873849027 inf False False NaN NaN 0.1 70.0 False FGFR2_ssm ems_3hC_414_000000023_0001__37__E
771.7448644549529 inf False False NaN NaN 0.1 70.0 False FGFR2_ssm ems_3hC_414_000000023_0001__37__D
1727.8459706770739 inf False False NaN NaN 0.1 70.0 False FGFR2_ssm ems_3hC_414_000000023_0001__37__G
1333.9799626613385 inf False False NaN NaN 0.1 70.0 False FGFR2_ssm ems_3hC_414_000000023_0001__37__F
35.30594786351456 305.9045849991687 False False NaN NaN 0.1 70.0 True FGFR2_ssm ems_3hC_414_000000023_0001__37__I
0.5246948064727969 inf False False NaN NaN 0.1 70.0 False FGFR2_ssm ems_3hC_414_000000023_0001__37__H
11.35563080643949 inf False False NaN NaN 0.1 70.0 False FGFR2_ssm ems_3hC_414_000000023_0001__37__K
28.648311229267634 450.9408342015983 False False NaN NaN 0.1 70.0 True FGFR2_ssm ems_3hC_414_000000023_0001__37__M
6.313209642297046 469.250840342928 False False NaN NaN 0.1 70.0 True FGFR2_ssm ems_3hC_414_000000023_0001__37__N
632.479236175265 inf False False NaN NaN 0.1 70.0 False FGFR2_ssm ems_3hC_414_000000023_0001__37__Q
26.988005091611196 inf False False NaN NaN 0.1 70.0 False FGFR2_ssm ems_3hC_414_000000023_0001__37__P
26.194291854138946 279.70074448232424 False False NaN NaN 0.1 70.0 True FGFR2_ssm ems_3hC_414_000000023_0001__37__S
5.072008677996926 1104.188460959254 False False NaN NaN 0.1 70.0 True FGFR2_ssm ems_3hC_414_000000023_0001__37__R
351.6294321676998 1307.6952873849027 False False NaN NaN 0.1 70.0 False FGFR2_ssm ems_3hC_414_000000023_0001__37__T
2676.9821232421773 inf False False NaN NaN 0.1 70.0 False FGFR2_ssm ems_3hC_414_000000023_0001__37__W
29.811547544903906 279.70074448232424 False False NaN NaN 0.1 70.0 True FGFR2_ssm ems_3hC_414_000000023_0001__37__V
1834.1433150084563 inf False False NaN NaN 0.1 70.0 False FGFR2_ssm ems_3hC_414_000000023_0001__37__Y
17.59347834405898 182.33689278488131 False False NaN NaN 0.1 70.0 True FGFR2_ssm ems_3hC_414_000000023_0001__38__A
21.044394709794076 279.70074448232424 False False NaN NaN 0.1 70.0 True FGFR2_ssm ems_3hC_414_000000023_0001__38__C
45.730251926126904 279.70074448232424 False False NaN NaN 0.1 70.0 True FGFR2_ssm ems_3hC_414_000000023_0001__38__D
17.24681731600724 203.42749970939934 False False NaN NaN 0.1 70.0 True FGFR2_ssm ems_3hC_414_000000023_0001__38__G
2.4288367643957667 15.305674665380302 False False NaN NaN 0.1 70.0 True FGFR2_ssm ems_3hC_414_000000023_0001__38__F
2.682946828963719 14.562824269781279 False False NaN NaN 0.1 70.0 True FGFR2_ssm ems_3hC_414_000000023_0001__38__I
25.172199609473896 279.70074448232424 False False NaN NaN 0.1 70.0 True FGFR2_ssm ems_3hC_414_000000023_0001__38__H
5.437879809874036 20.629736996171047 False False NaN NaN 0.1 70.0 True FGFR2_ssm ems_3hC_414_000000023_0001__38__K
1.8200297556598475 13.856027607343709 False False NaN NaN 0.1 70.0 True FGFR2_ssm ems_3hC_414_000000023_0001__38__M
1.5367921519553358 3.9945422327895677 False False NaN NaN 0.1 70.0 True FGFR2_ssm ems_3hC_414_000000023_0001__38__L
11.243198818256925 68.76697475686935 False False NaN NaN 0.1 70.0 True FGFR2_ssm ems_3hC_414_000000023_0001__38__N
54.70012540395183 279.70074448232424 False False NaN NaN 0.1 70.0 True FGFR2_ssm ems_3hC_414_000000023_0001__38__Q
437.6787309743446 13418.625235415848 False False NaN NaN 0.1 70.0 False FGFR2_ssm ems_3hC_414_000000023_0001__38__P
12.923767115890005 81.44103293667094 False False NaN NaN 0.1 70.0 True FGFR2_ssm ems_3hC_414_000000023_0001__38__S
4.730754067599008 19.62848689620829 False False NaN NaN 0.1 70.0 True FGFR2_ssm ems_3hC_414_000000023_0001__38__R
6.97371105324066 111.97658908621904 False False NaN NaN 0.1 70.0 True FGFR2_ssm ems_3hC_414_000000023_0001__38__T
1.2976326958211033 3.9945422327895677 False False NaN NaN 0.1 70.0 True FGFR2_ssm ems_3hC_414_000000023_0001__38__W
4.972070069598008 19.824771765170368 False False NaN NaN 0.1 70.0 True FGFR2_ssm ems_3hC_414_000000023_0001__38__V
1.4622050015688404 8.016101026270293 False False NaN NaN 0.1 70.0 True FGFR2_ssm ems_3hC_414_000000023_0001__38__Y
39.38972848033903 279.70074448232424 False False NaN NaN 0.1 70.0 True FGFR2_ssm ems_3hC_414_000000023_0001__39__A
57.49038154128359 498.1192227104692 False False NaN NaN 0.1 70.0 True FGFR2_ssm ems_3hC_414_000000023_0001__39__C
20.223249677650283 279.70074448232424 False False NaN NaN 0.1 70.0 True FGFR2_ssm ems_3hC_414_000000023_0001__39__D
7.1850214718649 279.70074448232424 False False NaN NaN 0.1 70.0 True FGFR2_ssm ems_3hC_414_000000023_0001__39__G
35.30594786351456 566.9061402214372 False False NaN NaN 0.1 70.0 True FGFR2_ssm ems_3hC_414_000000023_0001__39__F
16.24728207584439 279.70074448232424 False False NaN NaN 0.1 70.0 True FGFR2_ssm ems_3hC_414_000000023_0001__39__I
8.68028874928891 65.42941692168063 False False NaN NaN 0.1 70.0 True FGFR2_ssm ems_3hC_414_000000023_0001__39__H
1.1401813174110635 3.9945422327895677 False False NaN NaN 0.1 70.0 True FGFR2_ssm ems_3hC_414_000000023_0001__39__K
36.37575338972686 302.8758267318505 False False NaN NaN 0.1 70.0 True FGFR2_ssm ems_3hC_414_000000023_0001__39__M
308.96363084916004 960.603072468402 False False NaN NaN 0.1 70.0 False FGFR2_ssm ems_3hC_414_000000023_0001__39__L
43.079965933982486 380.7642885189872 False False NaN NaN 0.1 70.0 True FGFR2_ssm ems_3hC_414_000000023_0001__39__N
30.714867247061992 279.70074448232424 False False NaN NaN 0.1 70.0 True FGFR2_ssm ems_3hC_414_000000023_0001__39__Q
220.28283216947702 771.7448644549529 False False NaN NaN 0.1 70.0 False FGFR2_ssm ems_3hC_414_000000023_0001__39__P
45.730251926126904 279.70074448232424 False False NaN NaN 0.1 70.0 True FGFR2_ssm ems_3hC_414_000000023_0001__39__S
1.6313358365860609 21.682060913895533 False False NaN NaN 0.1 70.0 True FGFR2_ssm ems_3hC_414_000000023_0001__39__R
57.49038154128359 279.70074448232424 False False NaN NaN 0.1 70.0 True FGFR2_ssm ems_3hC_414_000000023_0001__39__T
40.58327664302172 279.70074448232424 False False NaN NaN 0.1 70.0 True FGFR2_ssm ems_3hC_414_000000023_0001__39__W
12.296520965389785 126.17802337115364 False False NaN NaN 0.1 70.0 True FGFR2_ssm ems_3hC_414_000000023_0001__39__V
35.30594786351456 279.70074448232424 False False NaN NaN 0.1 70.0 True FGFR2_ssm ems_3hC_414_000000023_0001__39__Y
19.051216000186646 523.5283092167033 False False NaN NaN 0.1 70.0 True FGFR2_ssm ems_3hC_414_000000023_0001__40__C
263.49075363662774 712.6934343610363 False False NaN NaN 0.1 70.0 False FGFR2_ssm ems_3hC_414_000000023_0001__40__E
645.1920688223886 inf False False NaN NaN 0.1 70.0 False FGFR2_ssm ems_3hC_414_000000023_0001__40__D
58.06528535669636 376.9943450683039 False False NaN NaN 0.1 70.0 True FGFR2_ssm ems_3hC_414_000000023_0001__40__G
37.10690603286035 279.70074448232424 False False NaN NaN 0.1 70.0 True FGFR2_ssm ems_3hC_414_000000023_0001__40__F
539.3917405142778 5111.339955560369 False False NaN NaN 0.1 70.0 False FGFR2_ssm ems_3hC_414_000000023_0001__40__I
14.13453376225131 279.70074448232424 False False NaN NaN 0.1 70.0 True FGFR2_ssm ems_3hC_414_000000023_0001__40__H
1183.8394843830465 inf False False NaN NaN 0.1 70.0 False FGFR2_ssm ems_3hC_414_000000023_0001__40__K
1946.9800879715915 inf False False NaN NaN 0.1 70.0 False FGFR2_ssm ems_3hC_414_000000023_0001__40__M
229.2271984897146 705.6370637237991 False False NaN NaN 0.1 70.0 False FGFR2_ssm ems_3hC_414_000000023_0001__40__L
37.85275484412083 279.70074448232424 False False NaN NaN 0.1 70.0 True FGFR2_ssm ems_3hC_414_000000023_0001__40__N
48.06295436796425 279.70074448232424 False False NaN NaN 0.1 70.0 True FGFR2_ssm ems_3hC_414_000000023_0001__40__Q
460.00474496904945 4961.0162035758085 False False NaN NaN 0.1 70.0 False FGFR2_ssm ems_3hC_414_000000023_0001__40__P
22.562439532063937 279.70074448232424 False False NaN NaN 0.1 70.0 True FGFR2_ssm ems_3hC_414_000000023_0001__40__S
312.0532671576519 2399.4425684331436 False False NaN NaN 0.1 70.0 False FGFR2_ssm ems_3hC_414_000000023_0001__40__R
25.67816082162431 331.2508311487243 False False NaN NaN 0.1 70.0 True FGFR2_ssm ems_3hC_414_000000023_0001__40__T
26.72079712040713 279.70074448232424 False False NaN NaN 0.1 70.0 True FGFR2_ssm ems_3hC_414_000000023_0001__40__W
56.9211698428551 279.70074448232424 False False NaN NaN 0.1 70.0 True FGFR2_ssm ems_3hC_414_000000023_0001__40__V
27.80576863389209 279.70074448232424 False False NaN NaN 0.1 70.0 True FGFR2_ssm ems_3hC_414_000000023_0001__40__Y
17.41928548916731 279.70074448232424 False False NaN NaN 0.1 70.0 True FGFR2_ssm ems_3hC_414_000000023_0001__41__A
13.31537018326858 279.70074448232424 False False NaN NaN 0.1 70.0 True FGFR2_ssm ems_3hC_414_000000023_0001__41__C
2108.3004439843835 inf False False NaN NaN 0.1 70.0 False FGFR2_ssm ems_3hC_414_000000023_0001__41__E
1115.2303455688473 inf False False NaN NaN 0.1 70.0 False FGFR2_ssm ems_3hC_414_000000023_0001__41__D
9.306444434609368 279.70074448232424 False False NaN NaN 0.1 70.0 True FGFR2_ssm ems_3hC_414_000000023_0001__41__G
25.42392160556863 279.70074448232424 False False NaN NaN 0.1 70.0 True FGFR2_ssm ems_3hC_414_000000023_0001__41__F
17.947107258774558 279.70074448232424 False False NaN NaN 0.1 70.0 True FGFR2_ssm ems_3hC_414_000000023_0001__41__I
53.0914028074823 288.1759567408827 False False NaN NaN 0.1 70.0 True FGFR2_ssm ems_3hC_414_000000023_0001__41__H
12.923767115890005 279.70074448232424 False False NaN NaN 0.1 70.0 True FGFR2_ssm ems_3hC_414_000000023_0001__41__K
23.015944566658412 279.70074448232424 False False NaN NaN 0.1 70.0 True FGFR2_ssm ems_3hC_414_000000023_0001__41__M
27.53046399395257 279.70074448232424 False False NaN NaN 0.1 70.0 True FGFR2_ssm ems_3hC_414_000000023_0001__41__L
34.61028121117 279.70074448232424 False False NaN NaN 0.1 70.0 True FGFR2_ssm ems_3hC_414_000000023_0001__41__N
416.43629471735477 1374.4008895099403 False False NaN NaN 0.1 70.0 False FGFR2_ssm ems_3hC_414_000000023_0001__41__Q
28.648311229267634 279.70074448232424 False False NaN NaN 0.1 70.0 True FGFR2_ssm ems_3hC_414_000000023_0001__41__P
293.96829347137435 787.2569362304985 False False NaN NaN 0.1 70.0 False FGFR2_ssm ems_3hC_414_000000023_0001__41__S
302.8758267318505 878.3176444450801 False False NaN NaN 0.1 70.0 False FGFR2_ssm ems_3hC_414_000000023_0001__41__T
1.3638250046463345 11.934882102793061 False False NaN NaN 0.1 70.0 True FGFR2_ssm ems_3hC_414_000000023_0001__41__W
30.109663020352965 279.70074448232424 False False NaN NaN 0.1 70.0 True FGFR2_ssm ems_3hC_414_000000023_0001__41__V
0.63388849195102 14.275879099873821 False False NaN NaN 0.1 70.0 True FGFR2_ssm ems_3hC_414_000000023_0001__41__Y
28.648311229267634 279.70074448232424 False False NaN NaN 0.1 70.0 True FGFR2_ssm ems_3hC_414_000000023_0001__42__A
38.613595216487646 279.70074448232424 False False NaN NaN 0.1 70.0 True FGFR2_ssm ems_3hC_414_000000023_0001__42__C
17.76941312749957 279.70074448232424 False False NaN NaN 0.1 70.0 True FGFR2_ssm ems_3hC_414_000000023_0001__42__E
21.044394709794076 279.70074448232424 False False NaN NaN 0.1 70.0 True FGFR2_ssm ems_3hC_414_000000023_0001__42__D
39.38972848033903 279.70074448232424 False False NaN NaN 0.1 70.0 True FGFR2_ssm ems_3hC_414_000000023_0001__42__G
22.117870338264826 279.70074448232424 False False NaN NaN 0.1 70.0 True FGFR2_ssm ems_3hC_414_000000023_0001__42__F
28.083826320231005 279.70074448232424 False False NaN NaN 0.1 70.0 True FGFR2_ssm ems_3hC_414_000000023_0001__42__I
35.30594786351456 279.70074448232424 False False NaN NaN 0.1 70.0 True FGFR2_ssm ems_3hC_414_000000023_0001__42__H
34.61028121117 279.70074448232424 False False NaN NaN 0.1 70.0 True FGFR2_ssm ems_3hC_414_000000023_0001__42__K
23.713350702972715 279.70074448232424 False False NaN NaN 0.1 70.0 True FGFR2_ssm ems_3hC_414_000000023_0001__42__M
32.28163416414947 279.70074448232424 False False NaN NaN 0.1 70.0 True FGFR2_ssm ems_3hC_414_000000023_0001__42__L
12.419486175043682 595.8240508361303 False False NaN NaN 0.1 70.0 True FGFR2_ssm ems_3hC_414_000000023_0001__42__N
82.25544326603756 566.9061402214372 False False NaN NaN 0.1 70.0 True FGFR2_ssm ems_3hC_414_000000023_0001__42__P
20.425482174426783 355.145726489377 False False NaN NaN 0.1 70.0 True FGFR2_ssm ems_3hC_414_000000023_0001__42__S
11.131880018076165 279.70074448232424 False False NaN NaN 0.1 70.0 True FGFR2_ssm ems_3hC_414_000000023_0001__42__R
19.051216000186646 279.70074448232424 False False NaN NaN 0.1 70.0 True FGFR2_ssm ems_3hC_414_000000023_0001__42__T
44.82918530156554 279.70074448232424 False False NaN NaN 0.1 70.0 True FGFR2_ssm ems_3hC_414_000000023_0001__42__W
55.79959792457114 279.70074448232424 False False NaN NaN 0.1 70.0 True FGFR2_ssm ems_3hC_414_000000023_0001__42__V
29.811547544903906 279.70074448232424 False False NaN NaN 0.1 70.0 True FGFR2_ssm ems_3hC_414_000000023_0001__42__Y
28.083826320231005 279.70074448232424 False False NaN NaN 0.1 70.0 True FGFR2_ssm ems_3hC_414_000000023_0001__43__A
47.58708353263784 279.70074448232424 False False NaN NaN 0.1 70.0 True FGFR2_ssm ems_3hC_414_000000023_0001__43__C
36.01559741557112 279.70074448232424 False False NaN NaN 0.1 70.0 True FGFR2_ssm ems_3hC_414_000000023_0001__43__E
8.767091636781796 827.4149519891871 False False NaN NaN 0.1 70.0 True FGFR2_ssm ems_3hC_414_000000023_0001__43__D
37.85275484412083 279.70074448232424 False False NaN NaN 0.1 70.0 True FGFR2_ssm ems_3hC_414_000000023_0001__43__G
35.659007342149664 279.70074448232424 False False NaN NaN 0.1 70.0 True FGFR2_ssm ems_3hC_414_000000023_0001__43__F
41.81299050858193 528.7635923088707 False False NaN NaN 0.1 70.0 True FGFR2_ssm ems_3hC_414_000000023_0001__43__I
22.788063927384574 279.70074448232424 False False NaN NaN 0.1 70.0 True FGFR2_ssm ems_3hC_414_000000023_0001__43__H
64.140198923322 613.8781154005148 False False NaN NaN 0.1 70.0 True FGFR2_ssm ems_3hC_414_000000023_0001__43__M
32.604450505790986 651.6439895106118 False False NaN NaN 0.1 70.0 True FGFR2_ssm ems_3hC_414_000000023_0001__43__L
7.8581521676995365 124.92873601104313 False False NaN NaN 0.1 70.0 True FGFR2_ssm ems_3hC_414_000000023_0001__43__N
28.364664583433306 279.70074448232424 False False NaN NaN 0.1 70.0 True FGFR2_ssm ems_3hC_414_000000023_0001__43__Q
327.97111994923233 941.6753969889234 False False NaN NaN 0.1 70.0 False FGFR2_ssm ems_3hC_414_000000023_0001__43__P
16.90698687972478 279.70074448232424 False False NaN NaN 0.1 70.0 True FGFR2_ssm ems_3hC_414_000000023_0001__43__S
46.64942998984212 279.70074448232424 False False NaN NaN 0.1 70.0 True FGFR2_ssm ems_3hC_414_000000023_0001__43__R
13.448523885101263 116.52328762924166 False False NaN NaN 0.1 70.0 True FGFR2_ssm ems_3hC_414_000000023_0001__43__T
26.988005091611196 327.97111994923233 False False NaN NaN 0.1 70.0 True FGFR2_ssm ems_3hC_414_000000023_0001__43__W
21.044394709794076 279.70074448232424 False False NaN NaN 0.1 70.0 True FGFR2_ssm ems_3hC_414_000000023_0001__43__V
17.076056748522024 279.70074448232424 False False NaN NaN 0.1 70.0 True FGFR2_ssm ems_3hC_414_000000023_0001__43__Y
33.25979996095731 279.70074448232424 False False NaN NaN 0.1 70.0 True FGFR2_ssm ems_3hC_414_000000023_0001__44__A
22.339049041647467 331.2508311487243 False False NaN NaN 0.1 70.0 True FGFR2_ssm ems_3hC_414_000000023_0001__44__C
392.3018272254005 1966.4498888513087 False False NaN NaN 0.1 70.0 False FGFR2_ssm ems_3hC_414_000000023_0001__44__E
32.28163416414947 279.70074448232424 False False NaN NaN 0.1 70.0 True FGFR2_ssm ems_3hC_414_000000023_0001__44__D
20.425482174426783 279.70074448232424 False False NaN NaN 0.1 70.0 True FGFR2_ssm ems_3hC_414_000000023_0001__44__G
62.87638361270652 483.46961005615833 False False NaN NaN 0.1 70.0 True FGFR2_ssm ems_3hC_414_000000023_0001__44__F
37.47797509318892 279.70074448232424 False False NaN NaN 0.1 70.0 True FGFR2_ssm ems_3hC_414_000000023_0001__44__I
32.93049501084886 279.70074448232424 False False NaN NaN 0.1 70.0 True FGFR2_ssm ems_3hC_414_000000023_0001__44__H
27.53046399395257 279.70074448232424 False False NaN NaN 0.1 70.0 True FGFR2_ssm ems_3hC_414_000000023_0001__44__M
26.72079712040713 478.6827822338198 False False NaN NaN 0.1 70.0 True FGFR2_ssm ems_3hC_414_000000023_0001__44__L
15.927146432550138 279.70074448232424 False False NaN NaN 0.1 70.0 True FGFR2_ssm ems_3hC_414_000000023_0001__44__N
29.2241422849759 279.70074448232424 False False NaN NaN 0.1 70.0 True FGFR2_ssm ems_3hC_414_000000023_0001__44__Q
29.811547544903906 279.70074448232424 False False NaN NaN 0.1 70.0 True FGFR2_ssm ems_3hC_414_000000023_0001__44__P
41.39900050354652 279.70074448232424 False False NaN NaN 0.1 70.0 True FGFR2_ssm ems_3hC_414_000000023_0001__44__S
35.30594786351456 279.70074448232424 False False NaN NaN 0.1 70.0 True FGFR2_ssm ems_3hC_414_000000023_0001__44__R
50.51464807822811 318.3255378275205 False False NaN NaN 0.1 70.0 True FGFR2_ssm ems_3hC_414_000000023_0001__44__T
33.25979996095731 279.70074448232424 False False NaN NaN 0.1 70.0 True FGFR2_ssm ems_3hC_414_000000023_0001__44__W
39.783625765142446 279.70074448232424 False False NaN NaN 0.1 70.0 True FGFR2_ssm ems_3hC_414_000000023_0001__44__V
33.9283219401726 498.1192227104692 False False NaN NaN 0.1 70.0 True FGFR2_ssm ems_3hC_414_000000023_0001__44__Y
54.15854000391267 341.28806258336186 False False NaN NaN 0.1 70.0 True FGFR2_ssm ems_3hC_414_000000023_0001__45__A
66.74454820180651 380.7642885189872 False False NaN NaN 0.1 70.0 True FGFR2_ssm ems_3hC_414_000000023_0001__45__C
46.1875544453882 279.70074448232424 False False NaN NaN 0.1 70.0 True FGFR2_ssm ems_3hC_414_000000023_0001__45__E
51.019794559010336 460.00474496904945 False False NaN NaN 0.1 70.0 True FGFR2_ssm ems_3hC_414_000000023_0001__45__G
inf inf True False NaN NaN 0.1 70.0 False FGFR2_ssm ems_3hC_414_000000023_0001__45__F
913.9808628633037 11107.131712325738 False False NaN NaN 0.1 70.0 False FGFR2_ssm ems_3hC_414_000000023_0001__45__I
15.927146432550138 566.9061402214372 False False NaN NaN 0.1 70.0 True FGFR2_ssm ems_3hC_414_000000023_0001__45__H
19.43414544179039 205.46177470649312 False False NaN NaN 0.1 70.0 True FGFR2_ssm ems_3hC_414_000000023_0001__45__K
11.243198818256925 442.05551828408755 False False NaN NaN 0.1 70.0 True FGFR2_ssm ems_3hC_414_000000023_0001__45__M
11.583878985648921 803.0808006487298 False False NaN NaN 0.1 70.0 True FGFR2_ssm ems_3hC_414_000000023_0001__45__L
34.61028121117 279.70074448232424 False False NaN NaN 0.1 70.0 True FGFR2_ssm ems_3hC_414_000000023_0001__45__N
31.645558439515227 334.5633394602111 False False NaN NaN 0.1 70.0 True FGFR2_ssm ems_3hC_414_000000023_0001__45__Q
1430.2070769716095 inf False False NaN NaN 0.1 70.0 False FGFR2_ssm ems_3hC_414_000000023_0001__45__P
17.59347834405898 601.7822913444909 False False NaN NaN 0.1 70.0 True FGFR2_ssm ems_3hC_414_000000023_0001__45__S
35.30594786351456 279.70074448232424 False False NaN NaN 0.1 70.0 True FGFR2_ssm ems_3hC_414_000000023_0001__45__R
48.06295436796425 279.70074448232424 False False NaN NaN 0.1 70.0 True FGFR2_ssm ems_3hC_414_000000023_0001__45__T
inf inf True False NaN NaN 0.1 70.0 False FGFR2_ssm ems_3hC_414_000000023_0001__45__W
33.25979996095731 inf False False NaN NaN 0.1 70.0 False FGFR2_ssm ems_3hC_414_000000023_0001__45__V
508.13141908695036 inf False False NaN NaN 0.1 70.0 False FGFR2_ssm ems_3hC_414_000000023_0001__45__Y
40.58327664302172 279.70074448232424 False False NaN NaN 0.1 70.0 True FGFR2_ssm ems_3hC_414_000000023_0001__46__A
23.47856505244824 279.70074448232424 False False NaN NaN 0.1 70.0 True FGFR2_ssm ems_3hC_414_000000023_0001__46__C
33.592397960566906 344.7009432091951 False False NaN NaN 0.1 70.0 True FGFR2_ssm ems_3hC_414_000000023_0001__46__E
40.18146202279383 279.70074448232424 False False NaN NaN 0.1 70.0 True FGFR2_ssm ems_3hC_414_000000023_0001__46__D
23.950484210002436 279.70074448232424 False False NaN NaN 0.1 70.0 True FGFR2_ssm ems_3hC_414_000000023_0001__46__G
1.6313358365860609 3.9945422327895677 False False NaN NaN 0.1 70.0 True FGFR2_ssm ems_3hC_414_000000023_0001__46__F
23.47856505244824 279.70074448232424 False False NaN NaN 0.1 70.0 True FGFR2_ssm ems_3hC_414_000000023_0001__46__I
38.231282392562065 279.70074448232424 False False NaN NaN 0.1 70.0 True FGFR2_ssm ems_3hC_414_000000023_0001__46__H
0.8715590732361836 3.9945422327895677 False False NaN NaN 0.1 70.0 True FGFR2_ssm ems_3hC_414_000000023_0001__46__M
8.68028874928891 312.0532671576519 False False NaN NaN 0.1 70.0 True FGFR2_ssm ems_3hC_414_000000023_0001__46__L
31.33223607872798 279.70074448232424 False False NaN NaN 0.1 70.0 True FGFR2_ssm ems_3hC_414_000000023_0001__46__N
19.62848689620829 279.70074448232424 False False NaN NaN 0.1 70.0 True FGFR2_ssm ems_3hC_414_000000023_0001__46__Q
56.9211698428551 279.70074448232424 False False NaN NaN 0.1 70.0 True FGFR2_ssm ems_3hC_414_000000023_0001__46__P
24.676207832049705 279.70074448232424 False False NaN NaN 0.1 70.0 True FGFR2_ssm ems_3hC_414_000000023_0001__46__S
36.37575338972686 288.1759567408827 False False NaN NaN 0.1 70.0 True FGFR2_ssm ems_3hC_414_000000023_0001__46__R
34.26760515957429 279.70074448232424 False False NaN NaN 0.1 70.0 True FGFR2_ssm ems_3hC_414_000000023_0001__46__T
1.0741023773929579 3.9945422327895677 False False NaN NaN 0.1 70.0 True FGFR2_ssm ems_3hC_414_000000023_0001__46__W
45.730251926126904 285.32272944641835 False False NaN NaN 0.1 70.0 True FGFR2_ssm ems_3hC_414_000000023_0001__46__V
1.1066487535303413 3.9945422327895677 False False NaN NaN 0.1 70.0 True FGFR2_ssm ems_3hC_414_000000023_0001__46__Y
19.824771765170368 305.9045849991687 False False NaN NaN 0.1 70.0 True FGFR2_ssm ems_3hC_414_000000023_0001__47__A
11.243198818256925 103.40850133191944 False False NaN NaN 0.1 70.0 True FGFR2_ssm ems_3hC_414_000000023_0001__47__C
10.591601875754677 362.2841555918127 False False NaN NaN 0.1 70.0 True FGFR2_ssm ems_3hC_414_000000023_0001__47__E
29.2241422849759 279.70074448232424 False False NaN NaN 0.1 70.0 True FGFR2_ssm ems_3hC_414_000000023_0001__47__G
41.81299050858193 279.70074448232424 False False NaN NaN 0.1 70.0 True FGFR2_ssm ems_3hC_414_000000023_0001__47__F
37.85275484412083 887.1008208895314 False False NaN NaN 0.1 70.0 False FGFR2_ssm ems_3hC_414_000000023_0001__47__I
37.47797509318892 341.28806258336186 False False NaN NaN 0.1 70.0 True FGFR2_ssm ems_3hC_414_000000023_0001__47__H
12.543681036794116 279.70074448232424 False False NaN NaN 0.1 70.0 True FGFR2_ssm ems_3hC_414_000000023_0001__47__K
37.10690603286035 279.70074448232424 False False NaN NaN 0.1 70.0 True FGFR2_ssm ems_3hC_414_000000023_0001__47__M
27.2578851425273 279.70074448232424 False False NaN NaN 0.1 70.0 True FGFR2_ssm ems_3hC_414_000000023_0001__47__L
33.25979996095731 279.70074448232424 False False NaN NaN 0.1 70.0 True FGFR2_ssm ems_3hC_414_000000023_0001__47__N
15.61331872615444 279.70074448232424 False False NaN NaN 0.1 70.0 True FGFR2_ssm ems_3hC_414_000000023_0001__47__Q
28.648311229267634 279.70074448232424 False False NaN NaN 0.1 70.0 True FGFR2_ssm ems_3hC_414_000000023_0001__47__P
30.714867247061992 279.70074448232424 False False NaN NaN 0.1 70.0 True FGFR2_ssm ems_3hC_414_000000023_0001__47__S
13.183534834919389 279.70074448232424 False False NaN NaN 0.1 70.0 True FGFR2_ssm ems_3hC_414_000000023_0001__47__R
57.49038154128359 279.70074448232424 False False NaN NaN 0.1 70.0 True FGFR2_ssm ems_3hC_414_000000023_0001__47__T
44.82918530156554 279.70074448232424 False False NaN NaN 0.1 70.0 True FGFR2_ssm ems_3hC_414_000000023_0001__47__W
23.015944566658412 285.32272944641835 False False NaN NaN 0.1 70.0 True FGFR2_ssm ems_3hC_414_000000023_0001__47__V
15.458731412034103 279.70074448232424 False False NaN NaN 0.1 70.0 True FGFR2_ssm ems_3hC_414_000000023_0001__47__Y
28.934794341560305 279.70074448232424 False False NaN NaN 0.1 70.0 True FGFR2_ssm ems_3hC_414_000000023_0001__48__A
46.64942998984212 279.70074448232424 False False NaN NaN 0.1 70.0 True FGFR2_ssm ems_3hC_414_000000023_0001__48__C
12.923767115890005 279.70074448232424 False False NaN NaN 0.1 70.0 True FGFR2_ssm ems_3hC_414_000000023_0001__48__E
17.947107258774558 279.70074448232424 False False NaN NaN 0.1 70.0 True FGFR2_ssm ems_3hC_414_000000023_0001__48__D
13.583009123952273 253.2094351977636 False False NaN NaN 0.1 70.0 True FGFR2_ssm ems_3hC_414_000000023_0001__48__G
9.123070713272593 231.5194704746115 False False NaN NaN 0.1 70.0 True FGFR2_ssm ems_3hC_414_000000023_0001__48__F
31.645558439515227 279.70074448232424 False False NaN NaN 0.1 70.0 True FGFR2_ssm ems_3hC_414_000000023_0001__48__I
23.47856505244824 279.70074448232424 False False NaN NaN 0.1 70.0 True FGFR2_ssm ems_3hC_414_000000023_0001__48__H
3.0839781953814356 21.898881523034483 False False NaN NaN 0.1 70.0 True FGFR2_ssm ems_3hC_414_000000023_0001__48__K
16.573852445568853 279.70074448232424 False False NaN NaN 0.1 70.0 True FGFR2_ssm ems_3hC_414_000000023_0001__48__M
21.467387043460928 279.70074448232424 False False NaN NaN 0.1 70.0 True FGFR2_ssm ems_3hC_414_000000023_0001__48__L
42.653431617804415 483.46961005615833 False False NaN NaN 0.1 70.0 True FGFR2_ssm ems_3hC_414_000000023_0001__48__N
29.516383707825657 279.70074448232424 False False NaN NaN 0.1 70.0 True FGFR2_ssm ems_3hC_414_000000023_0001__48__Q
442.05551828408755 1281.9285240514687 False False NaN NaN 0.1 70.0 False FGFR2_ssm ems_3hC_414_000000023_0001__48__P
22.339049041647467 279.70074448232424 False False NaN NaN 0.1 70.0 True FGFR2_ssm ems_3hC_414_000000023_0001__48__S
12.174773233059197 279.70074448232424 False False NaN NaN 0.1 70.0 True FGFR2_ssm ems_3hC_414_000000023_0001__48__R
16.40975489660283 528.7635923088707 False False NaN NaN 0.1 70.0 True FGFR2_ssm ems_3hC_414_000000023_0001__48__W
45.27747715458114 279.70074448232424 False False NaN NaN 0.1 70.0 True FGFR2_ssm ems_3hC_414_000000023_0001__48__V
19.43414544179039 279.70074448232424 False False NaN NaN 0.1 70.0 True FGFR2_ssm ems_3hC_414_000000023_0001__48__Y
21.044394709794076 279.70074448232424 False False NaN NaN 0.1 70.0 True FGFR2_ssm ems_3hC_414_000000023_0001__49__A
43.94587324925544 584.083963176286 False False NaN NaN 0.1 70.0 True FGFR2_ssm ems_3hC_414_000000023_0001__49__C
787.2569362304985 12767.361486352258 False False NaN NaN 0.1 70.0 False FGFR2_ssm ems_3hC_414_000000023_0001__49__E
1231.9081146453295 inf False False NaN NaN 0.1 70.0 False FGFR2_ssm ems_3hC_414_000000023_0001__49__D
1852.4847481585389 inf False False NaN NaN 0.1 70.0 False FGFR2_ssm ems_3hC_414_000000023_0001__49__G
555.735849643601 3399.0569553811106 False False NaN NaN 0.1 70.0 False FGFR2_ssm ems_3hC_414_000000023_0001__49__F
19.824771765170368 279.70074448232424 False False NaN NaN 0.1 70.0 True FGFR2_ssm ems_3hC_414_000000023_0001__49__I
308.96363084916004 1762.5756746876825 False False NaN NaN 0.1 70.0 False FGFR2_ssm ems_3hC_414_000000023_0001__49__H
2927.7759234292776 inf False False NaN NaN 0.1 70.0 False FGFR2_ssm ems_3hC_414_000000023_0001__49__K
46.64942998984212 279.70074448232424 False False NaN NaN 0.1 70.0 True FGFR2_ssm ems_3hC_414_000000023_0001__49__M
50.51464807822811 279.70074448232424 False False NaN NaN 0.1 70.0 True FGFR2_ssm ems_3hC_414_000000023_0001__49__L
932.3518782068558 inf False False NaN NaN 0.1 70.0 False FGFR2_ssm ems_3hC_414_000000023_0001__49__N
887.1008208895314 18634.31182299843 False False NaN NaN 0.1 70.0 False FGFR2_ssm ems_3hC_414_000000023_0001__49__Q
429.05473088358474 1533.3755680548904 False False NaN NaN 0.1 70.0 False FGFR2_ssm ems_3hC_414_000000023_0001__49__P
318.3255378275205 2521.838254060986 False False NaN NaN 0.1 70.0 False FGFR2_ssm ems_3hC_414_000000023_0001__49__S
6299.1741656084305 inf False False NaN NaN 0.1 70.0 False FGFR2_ssm ems_3hC_414_000000023_0001__49__R
20.425482174426783 279.70074448232424 False False NaN NaN 0.1 70.0 True FGFR2_ssm ems_3hC_414_000000023_0001__49__T
48.06295436796425 305.9045849991687 False False NaN NaN 0.1 70.0 True FGFR2_ssm ems_3hC_414_000000023_0001__49__W
19.051216000186646 193.55428588912537 False False NaN NaN 0.1 70.0 True FGFR2_ssm ems_3hC_414_000000023_0001__49__Y
41.81299050858193 305.9045849991687 False False NaN NaN 0.1 70.0 True FGFR2_ssm ems_3hC_414_000000023_0001__50__A
19.43414544179039 279.70074448232424 False False NaN NaN 0.1 70.0 True FGFR2_ssm ems_3hC_414_000000023_0001__50__C
20.425482174426783 279.70074448232424 False False NaN NaN 0.1 70.0 True FGFR2_ssm ems_3hC_414_000000023_0001__50__E
13.856027607343709 279.70074448232424 False False NaN NaN 0.1 70.0 True FGFR2_ssm ems_3hC_414_000000023_0001__50__D
36.01559741557112 279.70074448232424 False False NaN NaN 0.1 70.0 True FGFR2_ssm ems_3hC_414_000000023_0001__50__G
1.3106090227793141 3.9945422327895677 False False NaN NaN 0.1 70.0 True FGFR2_ssm ems_3hC_414_000000023_0001__50__F
23.950484210002436 279.70074448232424 False False NaN NaN 0.1 70.0 True FGFR2_ssm ems_3hC_414_000000023_0001__50__I
1.2346529851904264 3.9945422327895677 False False NaN NaN 0.1 70.0 True FGFR2_ssm ems_3hC_414_000000023_0001__50__H
104.44258634523851 852.4864524494118 False False NaN NaN 0.1 70.0 False FGFR2_ssm ems_3hC_414_000000023_0001__50__K
16.24728207584439 160.21260815762267 False False NaN NaN 0.1 70.0 True FGFR2_ssm ems_3hC_414_000000023_0001__50__M
17.59347834405898 279.70074448232424 False False NaN NaN 0.1 70.0 True FGFR2_ssm ems_3hC_414_000000023_0001__50__L
17.59347834405898 279.70074448232424 False False NaN NaN 0.1 70.0 True FGFR2_ssm ems_3hC_414_000000023_0001__50__N
43.079965933982486 279.70074448232424 False False NaN NaN 0.1 70.0 True FGFR2_ssm ems_3hC_414_000000023_0001__50__P
44.82918530156554 279.70074448232424 False False NaN NaN 0.1 70.0 True FGFR2_ssm ems_3hC_414_000000023_0001__50__S
17.59347834405898 173.48729706964545 False False NaN NaN 0.1 70.0 True FGFR2_ssm ems_3hC_414_000000023_0001__50__R
39.783625765142446 279.70074448232424 False False NaN NaN 0.1 70.0 True FGFR2_ssm ems_3hC_414_000000023_0001__50__T
20.223249677650283 279.70074448232424 False False NaN NaN 0.1 70.0 True FGFR2_ssm ems_3hC_414_000000023_0001__50__W
21.044394709794076 279.70074448232424 False False NaN NaN 0.1 70.0 True FGFR2_ssm ems_3hC_414_000000023_0001__50__V
1.0425131853632663 6.904664409149169 False False NaN NaN 0.1 70.0 True FGFR2_ssm ems_3hC_414_000000023_0001__50__Y
23.950484210002436 282.4977519271472 False False NaN NaN 0.1 70.0 True FGFR2_ssm ems_3hC_414_000000023_0001__51__A
43.94587324925544 279.70074448232424 False False NaN NaN 0.1 70.0 True FGFR2_ssm ems_3hC_414_000000023_0001__51__C
43.079965933982486 279.70074448232424 False False NaN NaN 0.1 70.0 True FGFR2_ssm ems_3hC_414_000000023_0001__51__E
17.76941312749957 279.70074448232424 False False NaN NaN 0.1 70.0 True FGFR2_ssm ems_3hC_414_000000023_0001__51__D
52.56574535394292 279.70074448232424 False False NaN NaN 0.1 70.0 True FGFR2_ssm ems_3hC_414_000000023_0001__51__G
30.41075965055646 279.70074448232424 False False NaN NaN 0.1 70.0 True FGFR2_ssm ems_3hC_414_000000023_0001__51__F
22.117870338264826 240.92008936895712 False False NaN NaN 0.1 70.0 True FGFR2_ssm ems_3hC_414_000000023_0001__51__I
36.37575338972686 279.70074448232424 False False NaN NaN 0.1 70.0 True FGFR2_ssm ems_3hC_414_000000023_0001__51__H
12.543681036794116 324.72388113785354 False False NaN NaN 0.1 70.0 True FGFR2_ssm ems_3hC_414_000000023_0001__51__M
44.82918530156554 302.8758267318505 False False NaN NaN 0.1 70.0 True FGFR2_ssm ems_3hC_414_000000023_0001__51__L
30.41075965055646 279.70074448232424 False False NaN NaN 0.1 70.0 True FGFR2_ssm ems_3hC_414_000000023_0001__51__N
46.64942998984212 279.70074448232424 False False NaN NaN 0.1 70.0 True FGFR2_ssm ems_3hC_414_000000023_0001__51__Q
305.9045849991687 1627.7090639295193 False False NaN NaN 0.1 70.0 False FGFR2_ssm ems_3hC_414_000000023_0001__51__P
31.645558439515227 279.70074448232424 False False NaN NaN 0.1 70.0 True FGFR2_ssm ems_3hC_414_000000023_0001__51__S
163.43288158159052 578.3009536398878 False False NaN NaN 0.1 70.0 True FGFR2_ssm ems_3hC_414_000000023_0001__51__R
24.676207832049705 279.70074448232424 False False NaN NaN 0.1 70.0 True FGFR2_ssm ems_3hC_414_000000023_0001__51__T
56.9211698428551 293.96829347137435 False False NaN NaN 0.1 70.0 True FGFR2_ssm ems_3hC_414_000000023_0001__51__W
94.55051093274012 632.479236175265 False False NaN NaN 0.1 70.0 True FGFR2_ssm ems_3hC_414_000000023_0001__51__V
293.96829347137435 638.804028537018 False False NaN NaN 0.1 70.0 False FGFR2_ssm ems_3hC_414_000000023_0001__51__Y
50.01450304775057 279.70074448232424 False False NaN NaN 0.1 70.0 True FGFR2_ssm ems_3hC_414_000000023_0001__52__A
34.61028121117 279.70074448232424 False False NaN NaN 0.1 70.0 True FGFR2_ssm ems_3hC_414_000000023_0001__52__C
27.53046399395257 351.6294321676998 False False NaN NaN 0.1 70.0 True FGFR2_ssm ems_3hC_414_000000023_0001__52__E
1294.7478092919819 inf False False NaN NaN 0.1 70.0 False FGFR2_ssm ems_3hC_414_000000023_0001__52__D
24.189989052102458 279.70074448232424 False False NaN NaN 0.1 70.0 True FGFR2_ssm ems_3hC_414_000000023_0001__52__G
392.3018272254005 1093.2559019398566 False False NaN NaN 0.1 70.0 False FGFR2_ssm ems_3hC_414_000000023_0001__52__F
62.253845161095626 433.34527819242084 False False NaN NaN 0.1 70.0 True FGFR2_ssm ems_3hC_414_000000023_0001__52__I
1071.714441662442 inf False False NaN NaN 0.1 70.0 False FGFR2_ssm ems_3hC_414_000000023_0001__52__H
2260.3834388585574 inf False False NaN NaN 0.1 70.0 False FGFR2_ssm ems_3hC_414_000000023_0001__52__K
38.613595216487646 279.70074448232424 False False NaN NaN 0.1 70.0 True FGFR2_ssm ems_3hC_414_000000023_0001__52__M
109.7702079072825 698.6505581423761 False False NaN NaN 0.1 70.0 False FGFR2_ssm ems_3hC_414_000000023_0001__52__N
32.28163416414947 305.9045849991687 False False NaN NaN 0.1 70.0 True FGFR2_ssm ems_3hC_414_000000023_0001__52__Q
1927.703057397614 inf False False NaN NaN 0.1 70.0 False FGFR2_ssm ems_3hC_414_000000023_0001__52__P
36.73951092362415 534.0512282319587 False False NaN NaN 0.1 70.0 True FGFR2_ssm ems_3hC_414_000000023_0001__52__S
483.46961005615833 inf False False NaN NaN 0.1 70.0 False FGFR2_ssm ems_3hC_414_000000023_0001__52__R
58.06528535669636 334.5633394602111 False False NaN NaN 0.1 70.0 True FGFR2_ssm ems_3hC_414_000000023_0001__52__T
2066.7585962007497 42558.604853118784 False False NaN NaN 0.1 70.0 False FGFR2_ssm ems_3hC_414_000000023_0001__52__W
36.73951092362415 279.70074448232424 False False NaN NaN 0.1 70.0 True FGFR2_ssm ems_3hC_414_000000023_0001__52__V
42.23112041366771 1986.1143877398197 False False NaN NaN 0.1 70.0 False FGFR2_ssm ems_3hC_414_000000023_0001__52__Y
3644.2491256893 inf False False NaN NaN 0.1 70.0 False FGFR2_ssm ems_3hC_414_000000023_0001__53__A
1927.703057397614 inf False False NaN NaN 0.1 70.0 False FGFR2_ssm ems_3hC_414_000000023_0001__53__C
4.368772011117646 684.8843820629107 False False NaN NaN 0.1 70.0 True FGFR2_ssm ems_3hC_414_000000023_0001__53__E
1416.0466108629787 inf False False NaN NaN 0.1 70.0 False FGFR2_ssm ems_3hC_414_000000023_0001__53__D
2521.838254060986 inf False False NaN NaN 0.1 70.0 False FGFR2_ssm ems_3hC_414_000000023_0001__53__G
31.022015919532635 852.4864524494118 False False NaN NaN 0.1 70.0 True FGFR2_ssm ems_3hC_414_000000023_0001__53__F
764.1038261930235 18820.654941228426 False False NaN NaN 0.1 70.0 False FGFR2_ssm ems_3hC_414_000000023_0001__53__I
1798.0034457489041 inf False False NaN NaN 0.1 70.0 False FGFR2_ssm ems_3hC_414_000000023_0001__53__H
469.250840342928 6425.787566337169 False False NaN NaN 0.1 70.0 False FGFR2_ssm ems_3hC_414_000000023_0001__53__K
331.2508311487243 1986.1143877398197 False False NaN NaN 0.1 70.0 False FGFR2_ssm ems_3hC_414_000000023_0001__53__M
442.05551828408755 7386.277107247479 False False NaN NaN 0.1 70.0 False FGFR2_ssm ems_3hC_414_000000023_0001__53__L
1710.738584828785 inf False False NaN NaN 0.1 70.0 False FGFR2_ssm ems_3hC_414_000000023_0001__53__N
2005.9755316172157 inf False False NaN NaN 0.1 70.0 False FGFR2_ssm ems_3hC_414_000000023_0001__53__Q
1347.3197622879504 inf False False NaN NaN 0.1 70.0 False FGFR2_ssm ems_3hC_414_000000023_0001__53__P
705.6370637237991 inf False False NaN NaN 0.1 70.0 False FGFR2_ssm ems_3hC_414_000000023_0001__53__S
951.0921509588132 17208.474331042868 False False NaN NaN 0.1 70.0 False FGFR2_ssm ems_3hC_414_000000023_0001__53__R
1458.9542392187357 23194.423461630176 False False NaN NaN 0.1 70.0 False FGFR2_ssm ems_3hC_414_000000023_0001__53__T
1388.144898405038 inf False False NaN NaN 0.1 70.0 False FGFR2_ssm ems_3hC_414_000000023_0001__53__V
32.93049501084886 279.70074448232424 False False NaN NaN 0.1 70.0 True FGFR2_ssm ems_3hC_414_000000023_0001__53__Y
1889.719691596528 inf False False NaN NaN 0.1 70.0 False FGFR2_ssm ems_3hC_414_000000023_0001__54__A
941.6753969889234 inf False False NaN NaN 0.1 70.0 False FGFR2_ssm ems_3hC_414_000000023_0001__54__C
40.18146202279383 960.603072468402 False False NaN NaN 0.1 70.0 False FGFR2_ssm ems_3hC_414_000000023_0001__54__E
1019.6995181544384 inf False False NaN NaN 0.1 70.0 False FGFR2_ssm ems_3hC_414_000000023_0001__54__D
1040.195478469344 inf False False NaN NaN 0.1 70.0 False FGFR2_ssm ems_3hC_414_000000023_0001__54__G
33.25979996095731 279.70074448232424 False False NaN NaN 0.1 70.0 True FGFR2_ssm ems_3hC_414_000000023_0001__54__F
589.9248028080493 4720.236693363497 False False NaN NaN 0.1 70.0 False FGFR2_ssm ems_3hC_414_000000023_0001__54__I
30.41075965055646 455.4502425436138 False False NaN NaN 0.1 70.0 True FGFR2_ssm ems_3hC_414_000000023_0001__54__H
932.3518782068558 inf False False NaN NaN 0.1 70.0 False FGFR2_ssm ems_3hC_414_000000023_0001__54__K
282.4977519271472 1946.9800879715915 False False NaN NaN 0.1 70.0 False FGFR2_ssm ems_3hC_414_000000023_0001__54__M
25.67816082162431 819.2227247417703 False False NaN NaN 0.1 70.0 True FGFR2_ssm ems_3hC_414_000000023_0001__54__L
878.3176444450801 10673.73525912681 False False NaN NaN 0.1 70.0 False FGFR2_ssm ems_3hC_414_000000023_0001__54__N
299.8770561701488 1627.7090639295193 False False NaN NaN 0.1 70.0 False FGFR2_ssm ems_3hC_414_000000023_0001__54__Q
2328.8753174394114 inf False False NaN NaN 0.1 70.0 False FGFR2_ssm ems_3hC_414_000000023_0001__54__P
2841.670466620217 inf False False NaN NaN 0.1 70.0 False FGFR2_ssm ems_3hC_414_000000023_0001__54__S
2898.7880429992824 inf False False NaN NaN 0.1 70.0 False FGFR2_ssm ems_3hC_414_000000023_0001__54__R
1908.6168885124912 inf False False NaN NaN 0.1 70.0 False FGFR2_ssm ems_3hC_414_000000023_0001__54__T
771.7448644549529 inf False False NaN NaN 0.1 70.0 False FGFR2_ssm ems_3hC_414_000000023_0001__54__V
40.98910940945197 1889.719691596528 False False NaN NaN 0.1 70.0 False FGFR2_ssm ems_3hC_414_000000023_0001__54__Y
27.53046399395257 279.70074448232424 False False NaN NaN 0.1 70.0 True FGFR2_ssm ems_3hC_414_000000023_0001__55__A
33.25979996095731 279.70074448232424 False False NaN NaN 0.1 70.0 True FGFR2_ssm ems_3hC_414_000000023_0001__55__C
33.592397960566906 279.70074448232424 False False NaN NaN 0.1 70.0 True FGFR2_ssm ems_3hC_414_000000023_0001__55__E
13.448523885101263 279.70074448232424 False False NaN NaN 0.1 70.0 True FGFR2_ssm ems_3hC_414_000000023_0001__55__D
25.172199609473896 279.70074448232424 False False NaN NaN 0.1 70.0 True FGFR2_ssm ems_3hC_414_000000023_0001__55__G
28.934794341560305 279.70074448232424 False False NaN NaN 0.1 70.0 True FGFR2_ssm ems_3hC_414_000000023_0001__55__F
42.23112041366771 279.70074448232424 False False NaN NaN 0.1 70.0 True FGFR2_ssm ems_3hC_414_000000023_0001__55__I
20.223249677650283 279.70074448232424 False False NaN NaN 0.1 70.0 True FGFR2_ssm ems_3hC_414_000000023_0001__55__H
13.583009123952273 279.70074448232424 False False NaN NaN 0.1 70.0 True FGFR2_ssm ems_3hC_414_000000023_0001__55__M
36.01559741557112 478.6827822338198 False False NaN NaN 0.1 70.0 True FGFR2_ssm ems_3hC_414_000000023_0001__55__L
21.467387043460928 279.70074448232424 False False NaN NaN 0.1 70.0 True FGFR2_ssm ems_3hC_414_000000023_0001__55__N
15.927146432550138 279.70074448232424 False False NaN NaN 0.1 70.0 True FGFR2_ssm ems_3hC_414_000000023_0001__55__Q
1149.0229402699272 33517.71561272733 False False NaN NaN 0.1 70.0 False FGFR2_ssm ems_3hC_414_000000023_0001__55__P
20.836034366132754 285.32272944641835 False False NaN NaN 0.1 70.0 True FGFR2_ssm ems_3hC_414_000000023_0001__55__S
16.086417896875634 279.70074448232424 False False NaN NaN 0.1 70.0 True FGFR2_ssm ems_3hC_414_000000023_0001__55__R
23.015944566658412 279.70074448232424 False False NaN NaN 0.1 70.0 True FGFR2_ssm ems_3hC_414_000000023_0001__55__T
35.30594786351456 279.70074448232424 False False NaN NaN 0.1 70.0 True FGFR2_ssm ems_3hC_414_000000023_0001__55__W
35.659007342149664 321.50879320579537 False False NaN NaN 0.1 70.0 True FGFR2_ssm ems_3hC_414_000000023_0001__55__V
23.015944566658412 279.70074448232424 False False NaN NaN 0.1 70.0 True FGFR2_ssm ems_3hC_414_000000023_0001__55__Y
18.675831781380897 279.70074448232424 False False NaN NaN 0.1 70.0 True FGFR2_ssm ems_3hC_414_000000023_0001__56__C
1852.4847481585389 inf False False NaN NaN 0.1 70.0 False FGFR2_ssm ems_3hC_414_000000023_0001__56__E
4230.86010055952 inf False False NaN NaN 0.1 70.0 False FGFR2_ssm ems_3hC_414_000000023_0001__56__D
29.811547544903906 337.9089728548135 False False NaN NaN 0.1 70.0 True FGFR2_ssm ems_3hC_414_000000023_0001__56__G
1710.738584828785 inf False False NaN NaN 0.1 70.0 False FGFR2_ssm ems_3hC_414_000000023_0001__56__F
34.95638402328172 348.1479526412867 False False NaN NaN 0.1 70.0 True FGFR2_ssm ems_3hC_414_000000023_0001__56__I
1908.6168885124912 inf False False NaN NaN 0.1 70.0 False FGFR2_ssm ems_3hC_414_000000023_0001__56__H
2986.624219490202 inf False False NaN NaN 0.1 70.0 False FGFR2_ssm ems_3hC_414_000000023_0001__56__K
24.676207832049705 279.70074448232424 False False NaN NaN 0.1 70.0 True FGFR2_ssm ems_3hC_414_000000023_0001__56__M
384.57193140417735 2005.9755316172157 False False NaN NaN 0.1 70.0 False FGFR2_ssm ems_3hC_414_000000023_0001__56__L
2328.8753174394114 inf False False NaN NaN 0.1 70.0 False FGFR2_ssm ems_3hC_414_000000023_0001__56__N
34.26760515957429 450.9408342015983 False False NaN NaN 0.1 70.0 True FGFR2_ssm ems_3hC_414_000000023_0001__56__Q
2005.9755316172157 inf False False NaN NaN 0.1 70.0 False FGFR2_ssm ems_3hC_414_000000023_0001__56__P
34.61028121117 279.70074448232424 False False NaN NaN 0.1 70.0 True FGFR2_ssm ems_3hC_414_000000023_0001__56__S
3868.4438807292704 inf False False NaN NaN 0.1 70.0 False FGFR2_ssm ems_3hC_414_000000023_0001__56__R
11.021663384233829 279.70074448232424 False False NaN NaN 0.1 70.0 True FGFR2_ssm ems_3hC_414_000000023_0001__56__T
1946.9800879715915 inf False False NaN NaN 0.1 70.0 False FGFR2_ssm ems_3hC_414_000000023_0001__56__W
25.42392160556863 279.70074448232424 False False NaN NaN 0.1 70.0 True FGFR2_ssm ems_3hC_414_000000023_0001__56__V
1488.2792194270344 inf False False NaN NaN 0.1 70.0 False FGFR2_ssm ems_3hC_414_000000023_0001__56__Y
17.41928548916731 358.6971837542704 False False NaN NaN 0.1 70.0 True FGFR2_ssm ems_3hC_414_000000023_0001__57__A
7.1850214718649 351.6294321676998 False False NaN NaN 0.1 70.0 True FGFR2_ssm ems_3hC_414_000000023_0001__57__C
19.241728160188508 528.7635923088707 False False NaN NaN 0.1 70.0 True FGFR2_ssm ems_3hC_414_000000023_0001__57__E
1745.124430383846 inf False False NaN NaN 0.1 70.0 False FGFR2_ssm ems_3hC_414_000000023_0001__57__D
42.23112041366771 1518.1936317375144 False False NaN NaN 0.1 70.0 False FGFR2_ssm ems_3hC_414_000000023_0001__57__G
20.425482174426783 279.70074448232424 False False NaN NaN 0.1 70.0 True FGFR2_ssm ems_3hC_414_000000023_0001__57__F
40.18146202279383 279.70074448232424 False False NaN NaN 0.1 70.0 True FGFR2_ssm ems_3hC_414_000000023_0001__57__I
32.28163416414947 inf False False NaN NaN 0.1 70.0 False FGFR2_ssm ems_3hC_414_000000023_0001__57__H
446.4760734669287 1320.7722402587526 False False NaN NaN 0.1 70.0 False FGFR2_ssm ems_3hC_414_000000023_0001__57__K
18.862590099194705 279.70074448232424 False False NaN NaN 0.1 70.0 True FGFR2_ssm ems_3hC_414_000000023_0001__57__M
12.296520965389785 279.70074448232424 False False NaN NaN 0.1 70.0 True FGFR2_ssm ems_3hC_414_000000023_0001__57__L
35.659007342149664 376.9943450683039 False False NaN NaN 0.1 70.0 True FGFR2_ssm ems_3hC_414_000000023_0001__57__N
26.194291854138946 279.70074448232424 False False NaN NaN 0.1 70.0 True FGFR2_ssm ems_3hC_414_000000023_0001__57__Q
626.2170655200649 inf False False NaN NaN 0.1 70.0 False FGFR2_ssm ems_3hC_414_000000023_0001__57__P
7.627045074885438 362.2841555918127 False False NaN NaN 0.1 70.0 True FGFR2_ssm ems_3hC_414_000000023_0001__57__S
18.490922555822674 inf False False NaN NaN 0.1 70.0 False FGFR2_ssm ems_3hC_414_000000023_0001__57__R
inf inf True False NaN NaN 0.1 70.0 False FGFR2_ssm ems_3hC_414_000000023_0001__57__T
32.93049501084886 279.70074448232424 False False NaN NaN 0.1 70.0 True FGFR2_ssm ems_3hC_414_000000023_0001__57__W
28.648311229267634 279.70074448232424 False False NaN NaN 0.1 70.0 True FGFR2_ssm ems_3hC_414_000000023_0001__57__Y
341.28806258336186 1548.7093237354404 False False NaN NaN 0.1 70.0 False FGFR2_ssm ems_3hC_414_000000023_0001__58__A
50.51464807822811 400.1870939526315 False False NaN NaN 0.1 70.0 True FGFR2_ssm ems_3hC_414_000000023_0001__58__C
48.54358391164393 279.70074448232424 False False NaN NaN 0.1 70.0 True FGFR2_ssm ems_3hC_414_000000023_0001__58__E
941.6753969889234 inf False False NaN NaN 0.1 70.0 False FGFR2_ssm ems_3hC_414_000000023_0001__58__D
34.61028121117 279.70074448232424 False False NaN NaN 0.1 70.0 True FGFR2_ssm ems_3hC_414_000000023_0001__58__G
601.7822913444909 2986.624219490202 False False NaN NaN 0.1 70.0 False FGFR2_ssm ems_3hC_414_000000023_0001__58__F
26.456234772680332 279.70074448232424 False False NaN NaN 0.1 70.0 True FGFR2_ssm ems_3hC_414_000000023_0001__58__I
429.05473088358474 3332.082105069215 False False NaN NaN 0.1 70.0 False FGFR2_ssm ems_3hC_414_000000023_0001__58__H
11.021663384233829 132.6143706648349 False False NaN NaN 0.1 70.0 True FGFR2_ssm ems_3hC_414_000000023_0001__58__K
41.39900050354652 279.70074448232424 False False NaN NaN 0.1 70.0 True FGFR2_ssm ems_3hC_414_000000023_0001__58__M
55.24712665799129 279.70074448232424 False False NaN NaN 0.1 70.0 True FGFR2_ssm ems_3hC_414_000000023_0001__58__L
22.562439532063937 279.70074448232424 False False NaN NaN 0.1 70.0 True FGFR2_ssm ems_3hC_414_000000023_0001__58__N
49.02901975076031 811.1116086552177 False False NaN NaN 0.1 70.0 False FGFR2_ssm ems_3hC_414_000000023_0001__58__Q
3399.0569553811106 inf False False NaN NaN 0.1 70.0 False FGFR2_ssm ems_3hC_414_000000023_0001__58__P
32.93049501084886 279.70074448232424 False False NaN NaN 0.1 70.0 True FGFR2_ssm ems_3hC_414_000000023_0001__58__S
17.41928548916731 279.70074448232424 False False NaN NaN 0.1 70.0 True FGFR2_ssm ems_3hC_414_000000023_0001__58__R
17.76941312749957 327.97111994923233 False False NaN NaN 0.1 70.0 True FGFR2_ssm ems_3hC_414_000000023_0001__58__W
13.718839215191794 279.70074448232424 False False NaN NaN 0.1 70.0 True FGFR2_ssm ems_3hC_414_000000023_0001__58__V
416.43629471735477 4230.86010055952 False False NaN NaN 0.1 70.0 False FGFR2_ssm ems_3hC_414_000000023_0001__58__Y
315.1737998292286 1473.543781610924 False False NaN NaN 0.1 70.0 False FGFR2_ssm ems_3hC_414_000000023_0001__59__A
40.98910940945197 376.9943450683039 False False NaN NaN 0.1 70.0 True FGFR2_ssm ems_3hC_414_000000023_0001__59__C
1126.3826490245365 7763.051472540655 False False NaN NaN 0.1 70.0 False FGFR2_ssm ems_3hC_414_000000023_0001__59__E
69.45464450443808 734.2887581156103 False False NaN NaN 0.1 70.0 False FGFR2_ssm ems_3hC_414_000000023_0001__59__D
1564.1964169727933 37394.65436164978 False False NaN NaN 0.1 70.0 False FGFR2_ssm ems_3hC_414_000000023_0001__59__G
34.26760515957429 279.70074448232424 False False NaN NaN 0.1 70.0 True FGFR2_ssm ems_3hC_414_000000023_0001__59__F
13.448523885101263 279.70074448232424 False False NaN NaN 0.1 70.0 True FGFR2_ssm ems_3hC_414_000000023_0001__59__I
1710.738584828785 inf False False NaN NaN 0.1 70.0 False FGFR2_ssm ems_3hC_414_000000023_0001__59__H
771.7448644549529 inf False False NaN NaN 0.1 70.0 False FGFR2_ssm ems_3hC_414_000000023_0001__59__K
38.613595216487646 469.250840342928 False False NaN NaN 0.1 70.0 True FGFR2_ssm ems_3hC_414_000000023_0001__59__M
2521.838254060986 inf False False NaN NaN 0.1 70.0 False FGFR2_ssm ems_3hC_414_000000023_0001__59__N
34.61028121117 638.804028537018 False False NaN NaN 0.1 70.0 True FGFR2_ssm ems_3hC_414_000000023_0001__59__Q
566.9061402214372 inf False False NaN NaN 0.1 70.0 False FGFR2_ssm ems_3hC_414_000000023_0001__59__P
2676.9821232421773 inf False False NaN NaN 0.1 70.0 False FGFR2_ssm ems_3hC_414_000000023_0001__59__S
1374.4008895099403 inf False False NaN NaN 0.1 70.0 False FGFR2_ssm ems_3hC_414_000000023_0001__59__R
27.53046399395257 279.70074448232424 False False NaN NaN 0.1 70.0 True FGFR2_ssm ems_3hC_414_000000023_0001__59__T
39.38972848033903 308.96363084916004 False False NaN NaN 0.1 70.0 True FGFR2_ssm ems_3hC_414_000000023_0001__59__W
39.38972848033903 279.70074448232424 False False NaN NaN 0.1 70.0 True FGFR2_ssm ems_3hC_414_000000023_0001__59__V
40.18146202279383 291.05771630829173 False False NaN NaN 0.1 70.0 True FGFR2_ssm ems_3hC_414_000000023_0001__59__Y
30.41075965055646 285.32272944641835 False False NaN NaN 0.1 70.0 True FGFR2_ssm ems_3hC_414_000000023_0001__60__A
334.5633394602111 869.621430143643 False False NaN NaN 0.1 70.0 False FGFR2_ssm ems_3hC_414_000000023_0001__60__C
35.659007342149664 469.250840342928 False False NaN NaN 0.1 70.0 True FGFR2_ssm ems_3hC_414_000000023_0001__60__E
38.99973116865248 279.70074448232424 False False NaN NaN 0.1 70.0 True FGFR2_ssm ems_3hC_414_000000023_0001__60__D
7.627045074885438 433.34527819242084 False False NaN NaN 0.1 70.0 True FGFR2_ssm ems_3hC_414_000000023_0001__60__G
312.0532671576519 1611.5931326034863 False False NaN NaN 0.1 70.0 False FGFR2_ssm ems_3hC_414_000000023_0001__60__F
632.479236175265 1908.6168885124912 False False NaN NaN 0.1 70.0 False FGFR2_ssm ems_3hC_414_000000023_0001__60__I
37.47797509318892 279.70074448232424 False False NaN NaN 0.1 70.0 True FGFR2_ssm ems_3hC_414_000000023_0001__60__H
20.223249677650283 999.6074092289389 False False NaN NaN 0.1 70.0 True FGFR2_ssm ems_3hC_414_000000023_0001__60__K
30.41075965055646 279.70074448232424 False False NaN NaN 0.1 70.0 True FGFR2_ssm ems_3hC_414_000000023_0001__60__M
25.42392160556863 279.70074448232424 False False NaN NaN 0.1 70.0 True FGFR2_ssm ems_3hC_414_000000023_0001__60__L
22.117870338264826 392.3018272254005 False False NaN NaN 0.1 70.0 True FGFR2_ssm ems_3hC_414_000000023_0001__60__N
25.172199609473896 279.70074448232424 False False NaN NaN 0.1 70.0 True FGFR2_ssm ems_3hC_414_000000023_0001__60__Q
362.2841555918127 3717.49853311566 False False NaN NaN 0.1 70.0 False FGFR2_ssm ems_3hC_414_000000023_0001__60__P
52.56574535394292 279.70074448232424 False False NaN NaN 0.1 70.0 True FGFR2_ssm ems_3hC_414_000000023_0001__60__S
578.3009536398878 3016.4904616851063 False False NaN NaN 0.1 70.0 False FGFR2_ssm ems_3hC_414_000000023_0001__60__R
30.714867247061992 279.70074448232424 False False NaN NaN 0.1 70.0 True FGFR2_ssm ems_3hC_414_000000023_0001__60__T
626.2170655200649 2193.9058962949284 False False NaN NaN 0.1 70.0 False FGFR2_ssm ems_3hC_414_000000023_0001__60__V
15.458731412034103 473.9433487463567 False False NaN NaN 0.1 70.0 True FGFR2_ssm ems_3hC_414_000000023_0001__60__Y
589.9248028080493 3985.6615987592418 False False NaN NaN 0.1 70.0 False FGFR2_ssm ems_3hC_414_000000023_0001__61__A
28.934794341560305 279.70074448232424 False False NaN NaN 0.1 70.0 True FGFR2_ssm ems_3hC_414_000000023_0001__61__C
14.70845251247909 279.70074448232424 False False NaN NaN 0.1 70.0 True FGFR2_ssm ems_3hC_414_000000023_0001__61__E
25.934942429840547 279.70074448232424 False False NaN NaN 0.1 70.0 True FGFR2_ssm ems_3hC_414_000000023_0001__61__D
20.425482174426783 279.70074448232424 False False NaN NaN 0.1 70.0 True FGFR2_ssm ems_3hC_414_000000023_0001__61__G
32.93049501084886 321.50879320579537 False False NaN NaN 0.1 70.0 True FGFR2_ssm ems_3hC_414_000000023_0001__61__F
43.51076559332226 279.70074448232424 False False NaN NaN 0.1 70.0 True FGFR2_ssm ems_3hC_414_000000023_0001__61__I
20.425482174426783 279.70074448232424 False False NaN NaN 0.1 70.0 True FGFR2_ssm ems_3hC_414_000000023_0001__61__H
13.583009123952273 279.70074448232424 False False NaN NaN 0.1 70.0 True FGFR2_ssm ems_3hC_414_000000023_0001__61__K
27.2578851425273 279.70074448232424 False False NaN NaN 0.1 70.0 True FGFR2_ssm ems_3hC_414_000000023_0001__61__M
33.9283219401726 279.70074448232424 False False NaN NaN 0.1 70.0 True FGFR2_ssm ems_3hC_414_000000023_0001__61__L
15.305674665380302 279.70074448232424 False False NaN NaN 0.1 70.0 True FGFR2_ssm ems_3hC_414_000000023_0001__61__N
136.6327187103501 756.5384417752716 False False NaN NaN 0.1 70.0 False FGFR2_ssm ems_3hC_414_000000023_0001__61__P
26.194291854138946 279.70074448232424 False False NaN NaN 0.1 70.0 True FGFR2_ssm ems_3hC_414_000000023_0001__61__S
31.33223607872798 279.70074448232424 False False NaN NaN 0.1 70.0 True FGFR2_ssm ems_3hC_414_000000023_0001__61__R
30.714867247061992 279.70074448232424 False False NaN NaN 0.1 70.0 True FGFR2_ssm ems_3hC_414_000000023_0001__61__T
27.2578851425273 279.70074448232424 False False NaN NaN 0.1 70.0 True FGFR2_ssm ems_3hC_414_000000023_0001__61__W
197.4447270354967 658.1604294057172 False False NaN NaN 0.1 70.0 False FGFR2_ssm ems_3hC_414_000000023_0001__61__V
22.562439532063937 279.70074448232424 False False NaN NaN 0.1 70.0 True FGFR2_ssm ems_3hC_414_000000023_0001__61__Y
19.241728160188508 365.9069971477311 False False NaN NaN 0.1 70.0 True FGFR2_ssm ems_3hC_414_000000023_0001__62__A
40.18146202279383 279.70074448232424 False False NaN NaN 0.1 70.0 True FGFR2_ssm ems_3hC_414_000000023_0001__62__C
34.26760515957429 279.70074448232424 False False NaN NaN 0.1 70.0 True FGFR2_ssm ems_3hC_414_000000023_0001__62__E
28.364664583433306 279.70074448232424 False False NaN NaN 0.1 70.0 True FGFR2_ssm ems_3hC_414_000000023_0001__62__D
33.9283219401726 279.70074448232424 False False NaN NaN 0.1 70.0 True FGFR2_ssm ems_3hC_414_000000023_0001__62__G
40.18146202279383 279.70074448232424 False False NaN NaN 0.1 70.0 True FGFR2_ssm ems_3hC_414_000000023_0001__62__F
29.516383707825657 388.4176507182187 False False NaN NaN 0.1 70.0 True FGFR2_ssm ems_3hC_414_000000023_0001__62__I
40.18146202279383 424.8066642411727 False False NaN NaN 0.1 70.0 True FGFR2_ssm ems_3hC_414_000000023_0001__62__H
32.604450505790986 279.70074448232424 False False NaN NaN 0.1 70.0 True FGFR2_ssm ems_3hC_414_000000023_0001__62__K
23.015944566658412 279.70074448232424 False False NaN NaN 0.1 70.0 True FGFR2_ssm ems_3hC_414_000000023_0001__62__M
21.467387043460928 279.70074448232424 False False NaN NaN 0.1 70.0 True FGFR2_ssm ems_3hC_414_000000023_0001__62__N
51.529992504600386 279.70074448232424 False False NaN NaN 0.1 70.0 True FGFR2_ssm ems_3hC_414_000000023_0001__62__Q
308.96363084916004 1040.195478469344 False False NaN NaN 0.1 70.0 False FGFR2_ssm ems_3hC_414_000000023_0001__62__P
15.004092407979913 324.72388113785354 False False NaN NaN 0.1 70.0 True FGFR2_ssm ems_3hC_414_000000023_0001__62__S
33.25979996095731 404.1889648921574 False False NaN NaN 0.1 70.0 True FGFR2_ssm ems_3hC_414_000000023_0001__62__R
23.24610401232499 279.70074448232424 False False NaN NaN 0.1 70.0 True FGFR2_ssm ems_3hC_414_000000023_0001__62__T
30.109663020352965 279.70074448232424 False False NaN NaN 0.1 70.0 True FGFR2_ssm ems_3hC_414_000000023_0001__62__W
35.659007342149664 678.1033485771401 False False NaN NaN 0.1 70.0 True FGFR2_ssm ems_3hC_414_000000023_0001__62__V
21.254838656892012 279.70074448232424 False False NaN NaN 0.1 70.0 True FGFR2_ssm ems_3hC_414_000000023_0001__62__Y
25.42392160556863 351.6294321676998 False False NaN NaN 0.1 70.0 True FGFR2_ssm ems_3hC_414_000000023_0001__63__A
43.94587324925544 279.70074448232424 False False NaN NaN 0.1 70.0 True FGFR2_ssm ems_3hC_414_000000023_0001__63__C
35.659007342149664 279.70074448232424 False False NaN NaN 0.1 70.0 True FGFR2_ssm ems_3hC_414_000000023_0001__63__E
20.836034366132754 279.70074448232424 False False NaN NaN 0.1 70.0 True FGFR2_ssm ems_3hC_414_000000023_0001__63__D
30.714867247061992 279.70074448232424 False False NaN NaN 0.1 70.0 True FGFR2_ssm ems_3hC_414_000000023_0001__63__G
45.27747715458114 279.70074448232424 False False NaN NaN 0.1 70.0 True FGFR2_ssm ems_3hC_414_000000023_0001__63__F
27.53046399395257 279.70074448232424 False False NaN NaN 0.1 70.0 True FGFR2_ssm ems_3hC_414_000000023_0001__63__I
46.64942998984212 279.70074448232424 False False NaN NaN 0.1 70.0 True FGFR2_ssm ems_3hC_414_000000023_0001__63__H
33.25979996095731 518.3448606105969 False False NaN NaN 0.1 70.0 True FGFR2_ssm ems_3hC_414_000000023_0001__63__K
17.59347834405898 566.9061402214372 False False NaN NaN 0.1 70.0 True FGFR2_ssm ems_3hC_414_000000023_0001__63__M
41.39900050354652 279.70074448232424 False False NaN NaN 0.1 70.0 True FGFR2_ssm ems_3hC_414_000000023_0001__63__L
18.862590099194705 279.70074448232424 False False NaN NaN 0.1 70.0 True FGFR2_ssm ems_3hC_414_000000023_0001__63__N
42.23112041366771 279.70074448232424 False False NaN NaN 0.1 70.0 True FGFR2_ssm ems_3hC_414_000000023_0001__63__Q
21.254838656892012 384.57193140417735 False False NaN NaN 0.1 70.0 True FGFR2_ssm ems_3hC_414_000000023_0001__63__P
19.051216000186646 318.3255378275205 False False NaN NaN 0.1 70.0 True FGFR2_ssm ems_3hC_414_000000023_0001__63__S
727.0185723916942 6053.382559623652 False False NaN NaN 0.1 70.0 False FGFR2_ssm ems_3hC_414_000000023_0001__63__R
33.592397960566906 279.70074448232424 False False NaN NaN 0.1 70.0 True FGFR2_ssm ems_3hC_414_000000023_0001__63__T
6.7686152427695045 279.70074448232424 False False NaN NaN 0.1 70.0 True FGFR2_ssm ems_3hC_414_000000023_0001__63__W
1.3638250046463345 13.583009123952273 False False NaN NaN 0.1 70.0 True FGFR2_ssm ems_3hC_414_000000023_0001__63__Y
40.98910940945197 288.1759567408827 False False NaN NaN 0.1 70.0 True FGFR2_ssm ems_3hC_414_000000023_0001__64__A
21.044394709794076 279.70074448232424 False False NaN NaN 0.1 70.0 True FGFR2_ssm ems_3hC_414_000000023_0001__64__C
15.61331872615444 279.70074448232424 False False NaN NaN 0.1 70.0 True FGFR2_ssm ems_3hC_414_000000023_0001__64__E
21.682060913895533 279.70074448232424 False False NaN NaN 0.1 70.0 True FGFR2_ssm ems_3hC_414_000000023_0001__64__D
30.41075965055646 279.70074448232424 False False NaN NaN 0.1 70.0 True FGFR2_ssm ems_3hC_414_000000023_0001__64__G
14.13453376225131 279.70074448232424 False False NaN NaN 0.1 70.0 True FGFR2_ssm ems_3hC_414_000000023_0001__64__F
1.8751784772860953 34.26760515957429 False False NaN NaN 0.1 70.0 True FGFR2_ssm ems_3hC_414_000000023_0001__64__I
27.53046399395257 279.70074448232424 False False NaN NaN 0.1 70.0 True FGFR2_ssm ems_3hC_414_000000023_0001__64__H
20.425482174426783 279.70074448232424 False False NaN NaN 0.1 70.0 True FGFR2_ssm ems_3hC_414_000000023_0001__64__K
28.083826320231005 469.250840342928 False False NaN NaN 0.1 70.0 True FGFR2_ssm ems_3hC_414_000000023_0001__64__M
41.81299050858193 288.1759567408827 False False NaN NaN 0.1 70.0 True FGFR2_ssm ems_3hC_414_000000023_0001__64__L
7.703315525634291 279.70074448232424 False False NaN NaN 0.1 70.0 True FGFR2_ssm ems_3hC_414_000000023_0001__64__N
19.241728160188508 380.7642885189872 False False NaN NaN 0.1 70.0 True FGFR2_ssm ems_3hC_414_000000023_0001__64__Q
29.516383707825657 279.70074448232424 False False NaN NaN 0.1 70.0 True FGFR2_ssm ems_3hC_414_000000023_0001__64__P
13.053004787048904 279.70074448232424 False False NaN NaN 0.1 70.0 True FGFR2_ssm ems_3hC_414_000000023_0001__64__S
26.194291854138946 282.4977519271472 False False NaN NaN 0.1 70.0 True FGFR2_ssm ems_3hC_414_000000023_0001__64__R
42.653431617804415 279.70074448232424 False False NaN NaN 0.1 70.0 True FGFR2_ssm ems_3hC_414_000000023_0001__64__T
33.25979996095731 279.70074448232424 False False NaN NaN 0.1 70.0 True FGFR2_ssm ems_3hC_414_000000023_0001__64__W
51.529992504600386 279.70074448232424 False False NaN NaN 0.1 70.0 True FGFR2_ssm ems_3hC_414_000000023_0001__64__Y
0.9251775186793405 7.1138826454107935 False False NaN NaN 0.1 70.0 True FGFR2_ssm ems_3hM_2978_000000028_0001__1__A
9.58843900742246 142.18055498719224 False False NaN NaN 0.1 70.0 True FGFR2_ssm ems_3hM_2978_000000028_0001__1__C
0.49922910482433025 14.275879099873821 False False NaN NaN 0.1 70.0 False FGFR2_ssm ems_3hM_2978_000000028_0001__1__E
0.8210480721847201 16.90698687972478 False False NaN NaN 0.1 70.0 True FGFR2_ssm ems_3hM_2978_000000028_0001__1__G
1.0321912726368976 3.9945422327895677 False False NaN NaN 0.1 70.0 True FGFR2_ssm ems_3hM_2978_000000028_0001__1__F
1.0529383172168987 12.669117847162054 False False NaN NaN 0.1 70.0 True FGFR2_ssm ems_3hM_2978_000000028_0001__1__I
1.3106090227793141 13.31537018326858 False False NaN NaN 0.1 70.0 True FGFR2_ssm ems_3hM_2978_000000028_0001__1__H
1.2594695101927535 12.795809025633671 False False NaN NaN 0.1 70.0 True FGFR2_ssm ems_3hM_2978_000000028_0001__1__K
0.7969011698374753 6.7686152427695045 False False NaN NaN 0.1 70.0 True FGFR2_ssm ems_3hM_2978_000000028_0001__1__M
0.43431083453207464 27.80576863389209 False False NaN NaN 0.1 70.0 True FGFR2_ssm ems_3hM_2978_000000028_0001__1__L
0.6864104041296323 6.836301395197198 False False NaN NaN 0.1 70.0 True FGFR2_ssm ems_3hM_2978_000000028_0001__1__N
1.2346529851904264 6.5695512697449665 False False NaN NaN 0.1 70.0 True FGFR2_ssm ems_3hM_2978_000000028_0001__1__Q
0.7002072532526376 9.58843900742246 False False NaN NaN 0.1 70.0 True FGFR2_ssm ems_3hM_2978_000000028_0001__1__P
0.8629297754813702 10.486734530450176 False False NaN NaN 0.1 70.0 True FGFR2_ssm ems_3hM_2978_000000028_0001__1__S
0.9251775186793405 279.70074448232424 False False NaN NaN 0.1 70.0 True FGFR2_ssm ems_3hM_2978_000000028_0001__1__R
12.543681036794116 inf False False NaN NaN 0.1 70.0 False FGFR2_ssm ems_3hM_2978_000000028_0001__1__T
0.603123149860183 3.9945422327895677 False False NaN NaN 0.1 70.0 True FGFR2_ssm ems_3hM_2978_000000028_0001__1__W
1.0018346799982707 8.509252768639262 False False NaN NaN 0.1 70.0 True FGFR2_ssm ems_3hM_2978_000000028_0001__1__V
9.684323397496684 8660.990801447157 False False NaN NaN 0.1 70.0 False FGFR2_ssm ems_3hM_2978_000000028_0001__1__Y
1.1401813174110635 3.9945422327895677 False False NaN NaN 0.1 70.0 True FGFR2_ssm ems_3hM_2978_000000028_0001__2__A
2.7642428008281468 27.80576863389209 False False NaN NaN 0.1 70.0 True FGFR2_ssm ems_3hM_2978_000000028_0001__2__C
0.4610297024801333 29.2241422849759 False False NaN NaN 0.1 70.0 True FGFR2_ssm ems_3hM_2978_000000028_0001__2__E
0.0 0.39710769211154784 False False NaN NaN 0.1 70.0 True FGFR2_ssm ems_3hM_2978_000000028_0001__2__D
0.47029639949998375 7.043448163773064 False False NaN NaN 0.1 70.0 True FGFR2_ssm ems_3hM_2978_000000028_0001__2__G
0.8292585529065671 3.9945422327895677 False False NaN NaN 0.1 70.0 True FGFR2_ssm ems_3hM_2978_000000028_0001__2__F
0.9919155247507632 11.934882102793061 False False NaN NaN 0.1 70.0 True FGFR2_ssm ems_3hM_2978_000000028_0001__2__I
0.9344292938661337 8.854762553149612 False False NaN NaN 0.1 70.0 True FGFR2_ssm ems_3hM_2978_000000028_0001__2__H
0.9919155247507632 4.32551684269074 False False NaN NaN 0.1 70.0 True FGFR2_ssm ems_3hM_2978_000000028_0001__2__M
2.7642428008281468 34.61028121117 False False NaN NaN 0.1 70.0 True FGFR2_ssm ems_3hM_2978_000000028_0001__2__L
0.47029639949998375 4.730754067599008 False False NaN NaN 0.1 70.0 True FGFR2_ssm ems_3hM_2978_000000028_0001__2__N
1.095691835178556 7.780348680890632 False False NaN NaN 0.1 70.0 True FGFR2_ssm ems_3hM_2978_000000028_0001__2__Q
4.115580856985321 424.8066642411727 False False NaN NaN 0.1 70.0 True FGFR2_ssm ems_3hM_2978_000000028_0001__2__P
0.7582241195140367 5.330732094769178 False False NaN NaN 0.1 70.0 True FGFR2_ssm ems_3hM_2978_000000028_0001__2__S
2.092077271456159 20.629736996171047 False False NaN NaN 0.1 70.0 True FGFR2_ssm ems_3hM_2978_000000028_0001__2__R
1.7316958629336416 607.8001142579351 False False NaN NaN 0.1 70.0 True FGFR2_ssm ems_3hM_2978_000000028_0001__2__T
0.5795894923182003 3.9945422327895677 False False NaN NaN 0.1 70.0 True FGFR2_ssm ems_3hM_2978_000000028_0001__2__W
0.9344292938661337 8.425002741226995 False False NaN NaN 0.1 70.0 True FGFR2_ssm ems_3hM_2978_000000028_0001__2__V
0.7286384755657797 inf False False NaN NaN 0.1 70.0 False FGFR2_ssm ems_3hM_2978_000000028_0001__2__Y
4.683914918414861 142.18055498719224 False False NaN NaN 0.1 70.0 True FGFR2_ssm ems_3hM_2978_000000028_0001__3__A
0.8802746639685454 14.13453376225131 False False NaN NaN 0.1 70.0 True FGFR2_ssm ems_3hM_2978_000000028_0001__3__C
0.6596269066170837 9.39950887895546 False False NaN NaN 0.1 70.0 True FGFR2_ssm ems_3hM_2978_000000028_0001__3__E
1.4768270515845283 17.947107258774558 False False NaN NaN 0.1 70.0 True FGFR2_ssm ems_3hM_2978_000000028_0001__3__D
6.313209642297046 inf False False NaN NaN 0.1 70.0 False FGFR2_ssm ems_3hM_2978_000000028_0001__3__G
4.546161673544783 29.516383707825657 False False NaN NaN 0.1 70.0 True FGFR2_ssm ems_3hM_2978_000000028_0001__3__F
15.61331872615444 3868.4438807292704 False False NaN NaN 0.1 70.0 False FGFR2_ssm ems_3hM_2978_000000028_0001__3__I
0.0 6.440105156107214 False False NaN NaN 0.1 70.0 True FGFR2_ssm ems_3hM_2978_000000028_0001__3__H
8.767091636781796 2447.6713640586445 False False NaN NaN 0.1 70.0 False FGFR2_ssm ems_3hM_2978_000000028_0001__3__M
1.4915953221003733 21.682060913895533 False False NaN NaN 0.1 70.0 True FGFR2_ssm ems_3hM_2978_000000028_0001__3__L
1.1288923934763007 6.5695512697449665 False False NaN NaN 0.1 70.0 True FGFR2_ssm ems_3hM_2978_000000028_0001__3__N
6.504506207668285 161.8147342391987 False False NaN NaN 0.1 70.0 True FGFR2_ssm ems_3hM_2978_000000028_0001__3__Q
0.8890774106082306 16.40975489660283 False False NaN NaN 0.1 70.0 False FGFR2_ssm ems_3hM_2978_000000028_0001__3__P
0.7142814190430153 9.878978297786363 False False NaN NaN 0.1 70.0 True FGFR2_ssm ems_3hM_2978_000000028_0001__3__S
5.277952569078395 35.659007342149664 False False NaN NaN 0.1 70.0 True FGFR2_ssm ems_3hM_2978_000000028_0001__3__R
2.380979084791459 32.604450505790986 False False NaN NaN 0.1 70.0 True FGFR2_ssm ems_3hM_2978_000000028_0001__3__T
1.9905397396124873 30.109663020352965 False False NaN NaN 0.1 70.0 True FGFR2_ssm ems_3hM_2978_000000028_0001__3__W
1.1515831305851738 3.9945422327895677 False False NaN NaN 0.1 70.0 True FGFR2_ssm ems_3hM_2978_000000028_0001__3__V
1.011853026798253 14.275879099873821 False False NaN NaN 0.1 70.0 True FGFR2_ssm ems_3hM_2978_000000028_0001__3__Y
0.9344292938661337 9.214301420405317 False False NaN NaN 0.1 70.0 True FGFR2_ssm ems_3hM_2978_000000028_0001__4__A
1.1515831305851738 23.950484210002436 False False NaN NaN 0.1 70.0 True FGFR2_ssm ems_3hM_2978_000000028_0001__4__C
5.122728764776894 37.85275484412083 False False NaN NaN 0.1 70.0 True FGFR2_ssm ems_3hM_2978_000000028_0001__4__D
1.2976326958211033 21.044394709794076 False False NaN NaN 0.1 70.0 True FGFR2_ssm ems_3hM_2978_000000028_0001__4__G
1.0018346799982707 6.066870376846858 False False NaN NaN 0.1 70.0 True FGFR2_ssm ems_3hM_2978_000000028_0001__4__F
0.7359248603214372 16.40975489660283 False False NaN NaN 0.1 70.0 True FGFR2_ssm ems_3hM_2978_000000028_0001__4__I
1.0018346799982707 4.972070069598008 False False NaN NaN 0.1 70.0 True FGFR2_ssm ems_3hM_2978_000000028_0001__4__H
4.412459731228822 48.54358391164393 False False NaN NaN 0.1 70.0 True FGFR2_ssm ems_3hM_2978_000000028_0001__4__K
4.074832531668636 28.934794341560305 False False NaN NaN 0.1 70.0 True FGFR2_ssm ems_3hM_2978_000000028_0001__4__M
1.1747299515099354 7.043448163773064 False False NaN NaN 0.1 70.0 True FGFR2_ssm ems_3hM_2978_000000028_0001__4__L
1.6807669437704542 21.254838656892012 False False NaN NaN 0.1 70.0 True FGFR2_ssm ems_3hM_2978_000000028_0001__4__N
1.2103254437706372 2785.6783321441217 False False NaN NaN 0.1 70.0 False FGFR2_ssm ems_3hM_2978_000000028_0001__4__Q
0.6402273768705301 4.59162329028023 False False NaN NaN 0.1 70.0 True FGFR2_ssm ems_3hM_2978_000000028_0001__4__P
1.5215763880745903 7.476762155558711 False False NaN NaN 0.1 70.0 True FGFR2_ssm ems_3hM_2978_000000028_0001__4__S
0.6728854074400867 3.9945422327895677 False False NaN NaN 0.1 70.0 True FGFR2_ssm ems_3hM_2978_000000028_0001__4__R
4.240287072532832 95.4960160420676 False False NaN NaN 0.1 70.0 False FGFR2_ssm ems_3hM_2978_000000028_0001__4__T
0.9437735868047948 6.635246782442415 False False NaN NaN 0.1 70.0 True FGFR2_ssm ems_3hM_2978_000000028_0001__4__W
0.621398384424096 1294.7478092919819 False False NaN NaN 0.1 70.0 False FGFR2_ssm ems_3hM_2978_000000028_0001__4__V
4.778061608274998 71.55918968756696 False False NaN NaN 0.1 70.0 True FGFR2_ssm ems_3hM_2978_000000028_0001__4__Y
1.1401813174110635 11.816714953260458 False False NaN NaN 0.1 70.0 True FGFR2_ssm ems_3hM_2978_000000028_0001__5__A
0.6466296506392353 4.501150171826519 False False NaN NaN 0.1 70.0 True FGFR2_ssm ems_3hM_2978_000000028_0001__5__C
0.8129188833512081 17.41928548916731 False False NaN NaN 0.1 70.0 False FGFR2_ssm ems_3hM_2978_000000028_0001__5__E
1.1983420235352846 13.718839215191794 False False NaN NaN 0.1 70.0 True FGFR2_ssm ems_3hM_2978_000000028_0001__5__D
4.637539523183031 27.80576863389209 False False NaN NaN 0.1 70.0 True FGFR2_ssm ems_3hM_2978_000000028_0001__5__G
0.8048701815358498 5.1739560524246615 False False NaN NaN 0.1 70.0 True FGFR2_ssm ems_3hM_2978_000000028_0001__5__F
1.323715113007107 3.9945422327895677 False False NaN NaN 0.1 70.0 True FGFR2_ssm ems_3hM_2978_000000028_0001__5__I
5.88844461652164 291.05771630829173 False False NaN NaN 0.1 70.0 True FGFR2_ssm ems_3hM_2978_000000028_0001__5__H
0.7969011698374753 4.32551684269074 False False NaN NaN 0.1 70.0 True FGFR2_ssm ems_3hM_2978_000000028_0001__5__K
1.1288923934763007 6.504506207668285 False False NaN NaN 0.1 70.0 True FGFR2_ssm ems_3hM_2978_000000028_0001__5__M
6.376341738720016 42.653431617804415 False False NaN NaN 0.1 70.0 True FGFR2_ssm ems_3hM_2978_000000028_0001__5__N
0.7582241195140367 11.816714953260458 False False NaN NaN 0.1 70.0 True FGFR2_ssm ems_3hM_2978_000000028_0001__5__Q
4.412459731228822 1360.7929599108309 False False NaN NaN 0.1 70.0 False FGFR2_ssm ems_3hM_2978_000000028_0001__5__P
0.6402273768705301 7.703315525634291 False False NaN NaN 0.1 70.0 True FGFR2_ssm ems_3hM_2978_000000028_0001__5__S
1.6313358365860609 279.70074448232424 False False NaN NaN 0.1 70.0 True FGFR2_ssm ems_3hM_2978_000000028_0001__5__R
0.5143562459296119 3.9945422327895677 False False NaN NaN 0.1 70.0 True FGFR2_ssm ems_3hM_2978_000000028_0001__5__T
1.4477277243255848 14.418637890872557 False False NaN NaN 0.1 70.0 True FGFR2_ssm ems_3hM_2978_000000028_0001__5__W
1.011853026798253 16.573852445568853 False False NaN NaN 0.1 70.0 True FGFR2_ssm ems_3hM_2978_000000028_0001__5__V
6.836301395197198 72.27478158444266 False False NaN NaN 0.1 70.0 True FGFR2_ssm ems_3hM_2978_000000028_0001__5__Y
0.8129188833512081 18.862590099194705 False False NaN NaN 0.1 70.0 True FGFR2_ssm ems_3hM_2978_000000028_0001__6__A
1.1983420235352846 20.425482174426783 False False NaN NaN 0.1 70.0 True FGFR2_ssm ems_3hM_2978_000000028_0001__6__C
1.0529383172168987 8.68028874928891 False False NaN NaN 0.1 70.0 True FGFR2_ssm ems_3hM_2978_000000028_0001__6__E
17.41928548916731 632.479236175265 False False NaN NaN 0.1 70.0 True FGFR2_ssm ems_3hM_2978_000000028_0001__6__D
8.258996903467304 1195.6778792268756 False False NaN NaN 0.1 70.0 True FGFR2_ssm ems_3hM_2978_000000028_0001__6__G
2.0713636351051083 22.339049041647467 False False NaN NaN 0.1 70.0 True FGFR2_ssm ems_3hM_2978_000000028_0001__6__F
5.122728764776894 279.70074448232424 False False NaN NaN 0.1 70.0 True FGFR2_ssm ems_3hM_2978_000000028_0001__6__I
1.1177152410656446 7.476762155558711 False False NaN NaN 0.1 70.0 True FGFR2_ssm ems_3hM_2978_000000028_0001__6__H
1.0634677003890676 14.418637890872557 False False NaN NaN 0.1 70.0 True FGFR2_ssm ems_3hM_2978_000000028_0001__6__K
1.8566123537486097 279.70074448232424 False False NaN NaN 0.1 70.0 True FGFR2_ssm ems_3hM_2978_000000028_0001__6__M
0.8048701815358498 8.854762553149612 False False NaN NaN 0.1 70.0 True FGFR2_ssm ems_3hM_2978_000000028_0001__6__L
1.1177152410656446 3.9945422327895677 False False NaN NaN 0.1 70.0 True FGFR2_ssm ems_3hM_2978_000000028_0001__6__N
7.1850214718649 104.44258634523851 False False NaN NaN 0.1 70.0 True FGFR2_ssm ems_3hM_2978_000000028_0001__6__Q
0.9820945789611518 6.97371105324066 False False NaN NaN 0.1 70.0 True FGFR2_ssm ems_3hM_2978_000000028_0001__6__P
1.2469995150423305 7.93673368937653 False False NaN NaN 0.1 70.0 True FGFR2_ssm ems_3hM_2978_000000028_0001__6__R
1.1066487535303413 7.93673368937653 False False NaN NaN 0.1 70.0 True FGFR2_ssm ems_3hM_2978_000000028_0001__6__T
1.0425131853632663 8.341586872501976 False False NaN NaN 0.1 70.0 True FGFR2_ssm ems_3hM_2978_000000028_0001__6__W
5.277952569078395 5993.448078835316 False False NaN NaN 0.1 70.0 False FGFR2_ssm ems_3hM_2978_000000028_0001__6__V
15.154133332059708 671.389454036773 False False NaN NaN 0.1 70.0 True FGFR2_ssm ems_3hM_2978_000000028_0001__6__Y
0.6796142615144876 31.962014023910346 False False NaN NaN 0.1 70.0 True FGFR2_ssm ems_3hM_2978_000000028_0001__7__A
1.1515831305851738 6.836301395197198 False False NaN NaN 0.1 70.0 True FGFR2_ssm ems_3hM_2978_000000028_0001__7__C
1.9319982603263401 118.86540571058916 False False NaN NaN 0.1 70.0 False FGFR2_ssm ems_3hM_2978_000000028_0001__7__E
0.8375511384356326 3.9945422327895677 False False NaN NaN 0.1 70.0 True FGFR2_ssm ems_3hM_2978_000000028_0001__7__G
2.380979084791459 1798.0034457489041 False False NaN NaN 0.1 70.0 False FGFR2_ssm ems_3hM_2978_000000028_0001__7__F
0.5971516335249338 7.780348680890632 False False NaN NaN 0.1 70.0 True FGFR2_ssm ems_3hM_2978_000000028_0001__7__I
1.0848434011668873 4.240287072532832 False False NaN NaN 0.1 70.0 True FGFR2_ssm ems_3hM_2978_000000028_0001__7__H
0.781199068559431 7.1850214718649 False False NaN NaN 0.1 70.0 True FGFR2_ssm ems_3hM_2978_000000028_0001__7__K
1.1515831305851738 11.243198818256925 False False NaN NaN 0.1 70.0 True FGFR2_ssm ems_3hM_2978_000000028_0001__7__M
0.42575319530641587 3.9945422327895677 False False NaN NaN 0.1 70.0 True FGFR2_ssm ems_3hM_2978_000000028_0001__7__L
72.27478158444266 inf False False NaN NaN 0.1 70.0 False FGFR2_ssm ems_3hM_2978_000000028_0001__7__N
0.603123149860183 6.066870376846858 False False NaN NaN 0.1 70.0 True FGFR2_ssm ems_3hM_2978_000000028_0001__7__Q
5.88844461652164 46.1875544453882 False False NaN NaN 0.1 70.0 True FGFR2_ssm ems_3hM_2978_000000028_0001__7__P
2.010445137008612 16.90698687972478 False False NaN NaN 0.1 70.0 True FGFR2_ssm ems_3hM_2978_000000028_0001__7__S
1.2346529851904264 8.341586872501976 False False NaN NaN 0.1 70.0 True FGFR2_ssm ems_3hM_2978_000000028_0001__7__R
1.1515831305851738 11.583878985648921 False False NaN NaN 0.1 70.0 True FGFR2_ssm ems_3hM_2978_000000028_0001__7__T
0.6152459251723724 21.682060913895533 False False NaN NaN 0.1 70.0 False FGFR2_ssm ems_3hM_2978_000000028_0001__7__W
0.7734644243162685 3.9945422327895677 False False NaN NaN 0.1 70.0 True FGFR2_ssm ems_3hM_2978_000000028_0001__7__V
5.437879809874036 49.02901975076031 False False NaN NaN 0.1 70.0 True FGFR2_ssm ems_3hM_2978_000000028_0001__7__Y
0.8292585529065671 17.076056748522024 False False NaN NaN 0.1 70.0 False FGFR2_ssm ems_3hM_2978_000000028_0001__8__A
1.2847848473476273 18.862590099194705 False False NaN NaN 0.1 70.0 True FGFR2_ssm ems_3hM_2978_000000028_0001__8__C
1.0219715570662353 13.053004787048904 False False NaN NaN 0.1 70.0 True FGFR2_ssm ems_3hM_2978_000000028_0001__8__E
0.9919155247507632 7.627045074885438 False False NaN NaN 0.1 70.0 True FGFR2_ssm ems_3hM_2978_000000028_0001__8__D
0.7969011698374753 11.583878985648921 False False NaN NaN 0.1 70.0 False FGFR2_ssm ems_3hM_2978_000000028_0001__8__G
0.7890110592450251 12.419486175043682 False False NaN NaN 0.1 70.0 True FGFR2_ssm ems_3hM_2978_000000028_0001__8__F
0.6402273768705301 3.9945422327895677 False False NaN NaN 0.1 70.0 True FGFR2_ssm ems_3hM_2978_000000028_0001__8__I
5.602653005993026 19.824771765170368 False False NaN NaN 0.1 70.0 True FGFR2_ssm ems_3hM_2978_000000028_0001__8__H
0.42575319530641587 4536.054683628887 False False NaN NaN 0.1 70.0 False FGFR2_ssm ems_3hM_2978_000000028_0001__8__K
1.011853026798253 6.5695512697449665 False False NaN NaN 0.1 70.0 True FGFR2_ssm ems_3hM_2978_000000028_0001__8__M
1.0321912726368976 10.382905475693246 False False NaN NaN 0.1 70.0 True FGFR2_ssm ems_3hM_2978_000000028_0001__8__L
1.0848434011668873 4.115580856985321 False False NaN NaN 0.1 70.0 True FGFR2_ssm ems_3hM_2978_000000028_0001__8__N
1.1864772510250345 10.69751789451222 False False NaN NaN 0.1 70.0 True FGFR2_ssm ems_3hM_2978_000000028_0001__8__Q
12.296520965389785 279.70074448232424 False False NaN NaN 0.1 70.0 True FGFR2_ssm ems_3hM_2978_000000028_0001__8__P
1.66412568690144 17.59347834405898 False False NaN NaN 0.1 70.0 True FGFR2_ssm ems_3hM_2978_000000028_0001__8__S
0.0 0.39710769211154784 False False NaN NaN 0.1 70.0 True FGFR2_ssm ems_3hM_2978_000000028_0001__8__R
0.8802746639685454 16.73959097002454 False False NaN NaN 0.1 70.0 False FGFR2_ssm ems_3hM_2978_000000028_0001__8__W
1.2469995150423305 10.69751789451222 False False NaN NaN 0.1 70.0 True FGFR2_ssm ems_3hM_2978_000000028_0001__8__V
0.8890774106082306 3.9945422327895677 False False NaN NaN 0.1 70.0 True FGFR2_ssm ems_3hM_2978_000000028_0001__8__Y
4.412459731228822 861.011316973905 False False NaN NaN 0.1 70.0 True FGFR2_ssm ems_3hM_2978_000000028_0001__9__C
26.456234772680332 396.2248454976547 False False NaN NaN 0.1 70.0 True FGFR2_ssm ems_3hM_2978_000000028_0001__9__E
1627.7090639295193 inf False False NaN NaN 0.1 70.0 False FGFR2_ssm ems_3hM_2978_000000028_0001__9__D
23.015944566658412 291.05771630829173 False False NaN NaN 0.1 70.0 True FGFR2_ssm ems_3hM_2978_000000028_0001__9__G
25.172199609473896 613.8781154005148 False False NaN NaN 0.1 70.0 True FGFR2_ssm ems_3hM_2978_000000028_0001__9__F
17.59347834405898 318.3255378275205 False False NaN NaN 0.1 70.0 True FGFR2_ssm ems_3hM_2978_000000028_0001__9__I
1.011853026798253 21.467387043460928 False False NaN NaN 0.1 70.0 True FGFR2_ssm ems_3hM_2978_000000028_0001__9__H
362.2841555918127 5010.62636561157 False False NaN NaN 0.1 70.0 False FGFR2_ssm ems_3hM_2978_000000028_0001__9__K
18.30784411467592 279.70074448232424 False False NaN NaN 0.1 70.0 True FGFR2_ssm ems_3hM_2978_000000028_0001__9__M
15.927146432550138 279.70074448232424 False False NaN NaN 0.1 70.0 True FGFR2_ssm ems_3hM_2978_000000028_0001__9__L
20.02301948282207 493.1873492182869 False False NaN NaN 0.1 70.0 True FGFR2_ssm ems_3hM_2978_000000028_0001__9__N
15.61331872615444 318.3255378275205 False False NaN NaN 0.1 70.0 True FGFR2_ssm ems_3hM_2978_000000028_0001__9__Q
18.862590099194705 887.1008208895314 False False NaN NaN 0.1 70.0 True FGFR2_ssm ems_3hM_2978_000000028_0001__9__P
5.122728764776894 75.9615218140315 False False NaN NaN 0.1 70.0 True FGFR2_ssm ems_3hM_2978_000000028_0001__9__S
116.52328762924166 1183.8394843830465 False False NaN NaN 0.1 70.0 False FGFR2_ssm ems_3hM_2978_000000028_0001__9__R
22.339049041647467 464.60479241874026 False False NaN NaN 0.1 70.0 True FGFR2_ssm ems_3hM_2978_000000028_0001__9__T
12.296520965389785 279.70074448232424 False False NaN NaN 0.1 70.0 True FGFR2_ssm ems_3hM_2978_000000028_0001__9__W
19.824771765170368 412.3131630864896 False False NaN NaN 0.1 70.0 True FGFR2_ssm ems_3hM_2978_000000028_0001__9__V
11.021663384233829 279.70074448232424 False False NaN NaN 0.1 70.0 True FGFR2_ssm ems_3hM_2978_000000028_0001__9__Y
0.7969011698374753 3.9945422327895677 False False NaN NaN 0.1 70.0 True FGFR2_ssm ems_3hM_2978_000000028_0001__10__A
12.296520965389785 362.2841555918127 False False NaN NaN 0.1 70.0 True FGFR2_ssm ems_3hM_2978_000000028_0001__10__C
50.01450304775057 408.23085454107854 False False NaN NaN 0.1 70.0 True FGFR2_ssm ems_3hM_2978_000000028_0001__10__D
2.5782591679266362 12640.951966685396 False False NaN NaN 0.1 70.0 False FGFR2_ssm ems_3hM_2978_000000028_0001__10__G
8.016101026270293 279.70074448232424 False False NaN NaN 0.1 70.0 True FGFR2_ssm ems_3hM_2978_000000028_0001__10__F
0.781199068559431 66.08371109089748 False False NaN NaN 0.1 70.0 False FGFR2_ssm ems_3hM_2978_000000028_0001__10__I
1.1630989618910255 19.241728160188508 False False NaN NaN 0.1 70.0 True FGFR2_ssm ems_3hM_2978_000000028_0001__10__H
0.63388849195102 3.9945422327895677 False False NaN NaN 0.1 70.0 True FGFR2_ssm ems_3hM_2978_000000028_0001__10__K
0.7072093257851638 9.39950887895546 False False NaN NaN 0.1 70.0 True FGFR2_ssm ems_3hM_2978_000000028_0001__10__M
0.9723708702585664 11.934882102793061 False False NaN NaN 0.1 70.0 True FGFR2_ssm ems_3hM_2978_000000028_0001__10__L
8.943310178681106 1727.8459706770739 False False NaN NaN 0.1 70.0 False FGFR2_ssm ems_3hM_2978_000000028_0001__10__N
0.7969011698374753 3.9945422327895677 False False NaN NaN 0.1 70.0 True FGFR2_ssm ems_3hM_2978_000000028_0001__10__Q
28.648311229267634 279.70074448232424 False False NaN NaN 0.1 70.0 True FGFR2_ssm ems_3hM_2978_000000028_0001__10__P
1.1630989618910255 5.225695612948907 False False NaN NaN 0.1 70.0 True FGFR2_ssm ems_3hM_2978_000000028_0001__10__S
4.59162329028023 35.659007342149664 False False NaN NaN 0.1 70.0 True FGFR2_ssm ems_3hM_2978_000000028_0001__10__R
0.9344292938661337 16.73959097002454 False False NaN NaN 0.1 70.0 True FGFR2_ssm ems_3hM_2978_000000028_0001__10__T
17.24681731600724 626.2170655200649 False False NaN NaN 0.1 70.0 True FGFR2_ssm ems_3hM_2978_000000028_0001__10__W
0.7658063607091768 3.9945422327895677 False False NaN NaN 0.1 70.0 True FGFR2_ssm ems_3hM_2978_000000028_0001__10__V
4.546161673544783 51.019794559010336 False False NaN NaN 0.1 70.0 True FGFR2_ssm ems_3hM_2978_000000028_0001__10__Y
0.0 3.9945422327895677 False False NaN NaN 0.1 70.0 True FGFR2_ssm ems_3hM_2978_000000028_0001__11__A
1.1515831305851738 9.781166631471647 False False NaN NaN 0.1 70.0 True FGFR2_ssm ems_3hM_2978_000000028_0001__11__C
2.288074101109279 17.59347834405898 False False NaN NaN 0.1 70.0 True FGFR2_ssm ems_3hM_2978_000000028_0001__11__E
6.313209642297046 62.87638361270652 False False NaN NaN 0.1 70.0 True FGFR2_ssm ems_3hM_2978_000000028_0001__11__D
0.7359248603214372 13.718839215191794 False False NaN NaN 0.1 70.0 True FGFR2_ssm ems_3hM_2978_000000028_0001__11__G
0.9532113226728427 3.9945422327895677 False False NaN NaN 0.1 70.0 True FGFR2_ssm ems_3hM_2978_000000028_0001__11__F
3.1459661571086013 68.08611362066267 False False NaN NaN 0.1 70.0 True FGFR2_ssm ems_3hM_2978_000000028_0001__11__I
1.1983420235352846 4.778061608274998 False False NaN NaN 0.1 70.0 True FGFR2_ssm ems_3hM_2978_000000028_0001__11__H
1.0425131853632663 279.70074448232424 False False NaN NaN 0.1 70.0 True FGFR2_ssm ems_3hM_2978_000000028_0001__11__M
1.272064205294681 17.76941312749957 False False NaN NaN 0.1 70.0 True FGFR2_ssm ems_3hM_2978_000000028_0001__11__L
4.637539523183031 inf False False NaN NaN 0.1 70.0 False FGFR2_ssm ems_3hM_2978_000000028_0001__11__N
0.9723708702585664 4.240287072532832 False False NaN NaN 0.1 70.0 True FGFR2_ssm ems_3hM_2978_000000028_0001__11__Q
40.98910940945197 279.70074448232424 False False NaN NaN 0.1 70.0 True FGFR2_ssm ems_3hM_2978_000000028_0001__11__P
0.9437735868047948 3.9945422327895677 False False NaN NaN 0.1 70.0 True FGFR2_ssm ems_3hM_2978_000000028_0001__11__S
0.0 3077.12191996497 True False NaN NaN 0.1 70.0 False FGFR2_ssm ems_3hM_2978_000000028_0001__11__R
1.3774632546927976 13.448523885101263 False False NaN NaN 0.1 70.0 True FGFR2_ssm ems_3hM_2978_000000028_0001__11__T
1.0529383172168987 19.241728160188508 False False NaN NaN 0.1 70.0 True FGFR2_ssm ems_3hM_2978_000000028_0001__11__W
1.912869564679545 19.62848689620829 False False NaN NaN 0.1 70.0 True FGFR2_ssm ems_3hM_2978_000000028_0001__11__V
0.8292585529065671 26.988005091611196 False False NaN NaN 0.1 70.0 False FGFR2_ssm ems_3hM_2978_000000028_0001__11__Y
1.2469995150423305 11.469187114503884 False False NaN NaN 0.1 70.0 True FGFR2_ssm ems_3hM_2978_000000028_0001__12__A
15.927146432550138 315.1737998292286 False False NaN NaN 0.1 70.0 True FGFR2_ssm ems_3hM_2978_000000028_0001__12__C
21.044394709794076 645.1920688223886 False False NaN NaN 0.1 70.0 True FGFR2_ssm ems_3hM_2978_000000028_0001__12__E
15.927146432550138 279.70074448232424 False False NaN NaN 0.1 70.0 True FGFR2_ssm ems_3hM_2978_000000028_0001__12__D
21.044394709794076 279.70074448232424 False False NaN NaN 0.1 70.0 True FGFR2_ssm ems_3hM_2978_000000028_0001__12__G
0.9251775186793405 14.275879099873821 False False NaN NaN 0.1 70.0 True FGFR2_ssm ems_3hM_2978_000000028_0001__12__F
0.4610297024801333 3.9945422327895677 False False NaN NaN 0.1 70.0 True FGFR2_ssm ems_3hM_2978_000000028_0001__12__I
0.0 3.1459661571086013 False False NaN NaN 0.1 70.0 False FGFR2_ssm ems_3hM_2978_000000028_0001__12__H
0.8890774106082306 3.9945422327895677 False False NaN NaN 0.1 70.0 True FGFR2_ssm ems_3hM_2978_000000028_0001__12__K
5.330732094769178 43.94587324925544 False False NaN NaN 0.1 70.0 True FGFR2_ssm ems_3hM_2978_000000028_0001__12__M
0.8459266498199888 4.282689943258159 False False NaN NaN 0.1 70.0 True FGFR2_ssm ems_3hM_2978_000000028_0001__12__N
3.725781660812988 28.083826320231005 False False NaN NaN 0.1 70.0 True FGFR2_ssm ems_3hM_2978_000000028_0001__12__Q
1677.0302762756482 inf False False NaN NaN 0.1 70.0 False FGFR2_ssm ems_3hM_2978_000000028_0001__12__P
2.3574050344469897 17.41928548916731 False False NaN NaN 0.1 70.0 True FGFR2_ssm ems_3hM_2978_000000028_0001__12__S
2.4288367643957667 44.82918530156554 False False NaN NaN 0.1 70.0 True FGFR2_ssm ems_3hM_2978_000000028_0001__12__R
0.5143562459296119 14.13453376225131 False False NaN NaN 0.1 70.0 True FGFR2_ssm ems_3hM_2978_000000028_0001__12__T
1.3912378872397253 16.573852445568853 False False NaN NaN 0.1 70.0 True FGFR2_ssm ems_3hM_2978_000000028_0001__12__W
inf inf True False NaN NaN 0.1 70.0 False FGFR2_ssm ems_3hM_2978_000000028_0001__12__V
1.4333937864609754 2282.9872732471445 False False NaN NaN 0.1 70.0 False FGFR2_ssm ems_3hM_2978_000000028_0001__12__Y
28.648311229267634 279.70074448232424 False False NaN NaN 0.1 70.0 True FGFR2_ssm ems_3hM_2978_000000028_0001__13__A
19.241728160188508 645.1920688223886 False False NaN NaN 0.1 70.0 True FGFR2_ssm ems_3hM_2978_000000028_0001__13__C
2521.838254060986 inf False False NaN NaN 0.1 70.0 False FGFR2_ssm ems_3hM_2978_000000028_0001__13__E
1927.703057397614 inf False False NaN NaN 0.1 70.0 False FGFR2_ssm ems_3hM_2978_000000028_0001__13__D
827.4149519891871 6753.567312027984 False False NaN NaN 0.1 70.0 False FGFR2_ssm ems_3hM_2978_000000028_0001__13__G
23.015944566658412 279.70074448232424 False False NaN NaN 0.1 70.0 True FGFR2_ssm ems_3hM_2978_000000028_0001__13__F
0.7359248603214372 13.718839215191794 False False NaN NaN 0.1 70.0 True FGFR2_ssm ems_3hM_2978_000000028_0001__13__I
1071.714441662442 inf False False NaN NaN 0.1 70.0 False FGFR2_ssm ems_3hM_2978_000000028_0001__13__H
2087.4261821627547 inf False False NaN NaN 0.1 70.0 False FGFR2_ssm ems_3hM_2978_000000028_0001__13__K
1.1747299515099354 12.669117847162054 False False NaN NaN 0.1 70.0 True FGFR2_ssm ems_3hM_2978_000000028_0001__13__M
1727.8459706770739 inf False False NaN NaN 0.1 70.0 False FGFR2_ssm ems_3hM_2978_000000028_0001__13__N
2129.383448424229 inf False False NaN NaN 0.1 70.0 False FGFR2_ssm ems_3hM_2978_000000028_0001__13__Q
2375.6857113199426 inf False False NaN NaN 0.1 70.0 False FGFR2_ssm ems_3hM_2978_000000028_0001__13__P
137.99904589745344 1115.2303455688473 False False NaN NaN 0.1 70.0 False FGFR2_ssm ems_3hM_2978_000000028_0001__13__S
4188.970396593596 inf False False NaN NaN 0.1 70.0 False FGFR2_ssm ems_3hM_2978_000000028_0001__13__R
14.70845251247909 279.70074448232424 False False NaN NaN 0.1 70.0 True FGFR2_ssm ems_3hM_2978_000000028_0001__13__T
1986.1143877398197 inf False False NaN NaN 0.1 70.0 False FGFR2_ssm ems_3hM_2978_000000028_0001__13__W
6.313209642297046 1115.2303455688473 False False NaN NaN 0.1 70.0 True FGFR2_ssm ems_3hM_2978_000000028_0001__13__V
1852.4847481585389 inf False False NaN NaN 0.1 70.0 False FGFR2_ssm ems_3hM_2978_000000028_0001__13__Y
4.156736665555174 6053.382559623652 False False NaN NaN 0.1 70.0 False FGFR2_ssm ems_3hM_2978_000000028_0001__14__A
1.1401813174110635 8.177224656898323 False False NaN NaN 0.1 70.0 True FGFR2_ssm ems_3hM_2978_000000028_0001__14__C
1.7145503593402396 25.172199609473896 False False NaN NaN 0.1 70.0 True FGFR2_ssm ems_3hM_2978_000000028_0001__14__E
1.9513182429296032 20.223249677650283 False False NaN NaN 0.1 70.0 True FGFR2_ssm ems_3hM_2978_000000028_0001__14__D
0.7658063607091768 7.402734807483874 False False NaN NaN 0.1 70.0 True FGFR2_ssm ems_3hM_2978_000000028_0001__14__G
0.8890774106082306 8.767091636781796 False False NaN NaN 0.1 70.0 True FGFR2_ssm ems_3hM_2978_000000028_0001__14__F
0.8210480721847201 7.329440403449381 False False NaN NaN 0.1 70.0 True FGFR2_ssm ems_3hM_2978_000000028_0001__14__I
0.0 13.583009123952273 False False NaN NaN 0.1 70.0 True FGFR2_ssm ems_3hM_2978_000000028_0001__14__H
inf inf True False NaN NaN 0.1 70.0 True FGFR2_ssm ems_3hM_2978_000000028_0001__14__M
0.91601734522707 6.127539080615326 False False NaN NaN 0.1 70.0 True FGFR2_ssm ems_3hM_2978_000000028_0001__14__L
5.277952569078395 30.109663020352965 False False NaN NaN 0.1 70.0 True FGFR2_ssm ems_3hM_2978_000000028_0001__14__N
0.4845468507012325 3.9945422327895677 False False NaN NaN 0.1 70.0 True FGFR2_ssm ems_3hM_2978_000000028_0001__14__Q
3399.0569553811106 inf False False NaN NaN 0.1 70.0 False FGFR2_ssm ems_3hM_2978_000000028_0001__14__P
5.122728764776894 136.6327187103501 False False NaN NaN 0.1 70.0 False FGFR2_ssm ems_3hM_2978_000000028_0001__14__S
4.637539523183031 279.70074448232424 False False NaN NaN 0.1 70.0 True FGFR2_ssm ems_3hM_2978_000000028_0001__14__R
2.5274572766656576 42.653431617804415 False False NaN NaN 0.1 70.0 True FGFR2_ssm ems_3hM_2978_000000028_0001__14__T
1.5521600734748888 13.053004787048904 False False NaN NaN 0.1 70.0 True FGFR2_ssm ems_3hM_2978_000000028_0001__14__W
1.0634677003890676 14.13453376225131 False False NaN NaN 0.1 70.0 True FGFR2_ssm ems_3hM_2978_000000028_0001__14__V
0.5853853872413822 5.1739560524246615 False False NaN NaN 0.1 70.0 True FGFR2_ssm ems_3hM_2978_000000028_0001__14__Y
0.0 5.658679536052955 False False NaN NaN 0.1 70.0 True FGFR2_ssm ems_3hM_2978_000000028_0001__15__A
1.2976326958211033 13.583009123952273 False False NaN NaN 0.1 70.0 True FGFR2_ssm ems_3hM_2978_000000028_0001__15__C
1.9905397396124873 25.172199609473896 False False NaN NaN 0.1 70.0 True FGFR2_ssm ems_3hM_2978_000000028_0001__15__E
1.5991920758612506 10.077545761571864 False False NaN NaN 0.1 70.0 True FGFR2_ssm ems_3hM_2978_000000028_0001__15__G
1.0848434011668873 4.874100646601323 False False NaN NaN 0.1 70.0 True FGFR2_ssm ems_3hM_2978_000000028_0001__15__F
0.8543859163181885 14.562824269781279 False False NaN NaN 0.1 70.0 True FGFR2_ssm ems_3hM_2978_000000028_0001__15__I
0.603123149860183 14.562824269781279 False False NaN NaN 0.1 70.0 True FGFR2_ssm ems_3hM_2978_000000028_0001__15__H
0.7359248603214372 3.9945422327895677 False False NaN NaN 0.1 70.0 True FGFR2_ssm ems_3hM_2978_000000028_0001__15__K
1.4477277243255848 11.131880018076165 False False NaN NaN 0.1 70.0 True FGFR2_ssm ems_3hM_2978_000000028_0001__15__M
1.272064205294681 7.780348680890632 False False NaN NaN 0.1 70.0 True FGFR2_ssm ems_3hM_2978_000000028_0001__15__L
4.240287072532832 43.94587324925544 False False NaN NaN 0.1 70.0 True FGFR2_ssm ems_3hM_2978_000000028_0001__15__N
1.1288923934763007 14.418637890872557 False False NaN NaN 0.1 70.0 True FGFR2_ssm ems_3hM_2978_000000028_0001__15__Q
18.1265783313623 351.6294321676998 False False NaN NaN 0.1 70.0 True FGFR2_ssm ems_3hM_2978_000000028_0001__15__P
0.7890110592450251 4.637539523183031 False False NaN NaN 0.1 70.0 True FGFR2_ssm ems_3hM_2978_000000028_0001__15__S
1.6313358365860609 9.123070713272593 False False NaN NaN 0.1 70.0 True FGFR2_ssm ems_3hM_2978_000000028_0001__15__R
0.8129188833512081 6.5695512697449665 False False NaN NaN 0.1 70.0 True FGFR2_ssm ems_3hM_2978_000000028_0001__15__T
0.8979681847143127 3.9945422327895677 False False NaN NaN 0.1 70.0 True FGFR2_ssm ems_3hM_2978_000000028_0001__15__W
0.8129188833512081 12.174773233059197 False False NaN NaN 0.1 70.0 True FGFR2_ssm ems_3hM_2978_000000028_0001__15__V
1.4192017687732432 9.123070713272593 False False NaN NaN 0.1 70.0 True FGFR2_ssm ems_3hM_2978_000000028_0001__15__Y
2.876482143155399 25.42392160556863 False False NaN NaN 0.1 70.0 True FGFR2_ssm ems_3hM_2978_000000028_0001__16__C
6.5695512697449665 44.385331981748024 False False NaN NaN 0.1 70.0 True FGFR2_ssm ems_3hM_2978_000000028_0001__16__E
24.676207832049705 1019.6995181544384 False False NaN NaN 0.1 70.0 False FGFR2_ssm ems_3hM_2978_000000028_0001__16__D
1.2346529851904264 9.123070713272593 False False NaN NaN 0.1 70.0 True FGFR2_ssm ems_3hM_2978_000000028_0001__16__G
1.272064205294681 3.9945422327895677 False False NaN NaN 0.1 70.0 True FGFR2_ssm ems_3hM_2978_000000028_0001__16__F
23.47856505244824 279.70074448232424 False False NaN NaN 0.1 70.0 True FGFR2_ssm ems_3hM_2978_000000028_0001__16__I
1.4622050015688404 8.594345296325654 False False NaN NaN 0.1 70.0 True FGFR2_ssm ems_3hM_2978_000000028_0001__16__H
6.440105156107214 299.8770561701488 False False NaN NaN 0.1 70.0 True FGFR2_ssm ems_3hM_2978_000000028_0001__16__K
1.7841679792763927 18.862590099194705 False False NaN NaN 0.1 70.0 True FGFR2_ssm ems_3hM_2978_000000028_0001__16__M
1.0634677003890676 3.9945422327895677 False False NaN NaN 0.1 70.0 True FGFR2_ssm ems_3hM_2978_000000028_0001__16__L
1.1401813174110635 14.275879099873821 False False NaN NaN 0.1 70.0 True FGFR2_ssm ems_3hM_2978_000000028_0001__16__N
0.9532113226728427 11.469187114503884 False False NaN NaN 0.1 70.0 True FGFR2_ssm ems_3hM_2978_000000028_0001__16__Q
32.93049501084886 279.70074448232424 False False NaN NaN 0.1 70.0 True FGFR2_ssm ems_3hM_2978_000000028_0001__16__P
0.9069478665614557 8.096262036532995 False False NaN NaN 0.1 70.0 True FGFR2_ssm ems_3hM_2978_000000028_0001__16__S
2.3574050344469897 22.788063927384574 False False NaN NaN 0.1 70.0 False FGFR2_ssm ems_3hM_2978_000000028_0001__16__R
0.7507169500138978 7.329440403449381 False False NaN NaN 0.1 70.0 True FGFR2_ssm ems_3hM_2978_000000028_0001__16__T
1.0219715570662353 7.476762155558711 False False NaN NaN 0.1 70.0 True FGFR2_ssm ems_3hM_2978_000000028_0001__16__W
2.65638299897398 17.41928548916731 False False NaN NaN 0.1 70.0 True FGFR2_ssm ems_3hM_2978_000000028_0001__16__V
0.8543859163181885 12.296520965389785 False False NaN NaN 0.1 70.0 True FGFR2_ssm ems_3hM_2978_000000028_0001__16__Y
0.0 0.781199068559431 False False NaN NaN 0.1 70.0 True FGFR2_ssm ems_3hM_2978_000000028_0001__17__A
7.1138826454107935 52.04529242964642 False False NaN NaN 0.1 70.0 True FGFR2_ssm ems_3hM_2978_000000028_0001__17__C
19.62848689620829 291.05771630829173 False False NaN NaN 0.1 70.0 True FGFR2_ssm ems_3hM_2978_000000028_0001__17__E
6.376341738720016 108.68337416562636 False False NaN NaN 0.1 70.0 True FGFR2_ssm ems_3hM_2978_000000028_0001__17__D
1.3369522641371778 14.13453376225131 False False NaN NaN 0.1 70.0 True FGFR2_ssm ems_3hM_2978_000000028_0001__17__G
0.0 0.9532113226728427 False False NaN NaN 0.1 70.0 True FGFR2_ssm ems_3hM_2978_000000028_0001__17__F
1.7841679792763927 27.53046399395257 False False NaN NaN 0.1 70.0 False FGFR2_ssm ems_3hM_2978_000000028_0001__17__I
4.546161673544783 35.30594786351456 False False NaN NaN 0.1 70.0 False FGFR2_ssm ems_3hM_2978_000000028_0001__17__H
4.922841653067335 40.18146202279383 False False NaN NaN 0.1 70.0 True FGFR2_ssm ems_3hM_2978_000000028_0001__17__K
5.772418994727617 60.422968783972465 False False NaN NaN 0.1 70.0 True FGFR2_ssm ems_3hM_2978_000000028_0001__17__M
1.1401813174110635 8.767091636781796 False False NaN NaN 0.1 70.0 True FGFR2_ssm ems_3hM_2978_000000028_0001__17__N
6.7686152427695045 39.783625765142446 False False NaN NaN 0.1 70.0 True FGFR2_ssm ems_3hM_2978_000000028_0001__17__Q
40.58327664302172 279.70074448232424 False False NaN NaN 0.1 70.0 True FGFR2_ssm ems_3hM_2978_000000028_0001__17__P
1.7145503593402396 29.2241422849759 False False NaN NaN 0.1 70.0 False FGFR2_ssm ems_3hM_2978_000000028_0001__17__S
355.145726489377 inf False False NaN NaN 0.1 70.0 False FGFR2_ssm ems_3hM_2978_000000028_0001__17__R
1.5991920758612506 10.80449307345734 False False NaN NaN 0.1 70.0 True FGFR2_ssm ems_3hM_2978_000000028_0001__17__T
0.7072093257851638 3.9945422327895677 False False NaN NaN 0.1 70.0 True FGFR2_ssm ems_3hM_2978_000000028_0001__17__W
1.2346529851904264 10.077545761571864 False False NaN NaN 0.1 70.0 True FGFR2_ssm ems_3hM_2978_000000028_0001__17__V
4.368772011117646 98.38964082415814 False False NaN NaN 0.1 70.0 False FGFR2_ssm ems_3hM_2978_000000028_0001__17__Y
0.8459266498199888 7.1850214718649 False False NaN NaN 0.1 70.0 True FGFR2_ssm ems_3hM_2978_000000028_0001__18__A
1.5991920758612506 42.653431617804415 False False NaN NaN 0.1 70.0 True FGFR2_ssm ems_3hM_2978_000000028_0001__18__C
1.5521600734748888 2399.4425684331436 False False NaN NaN 0.1 70.0 False FGFR2_ssm ems_3hM_2978_000000028_0001__18__E
0.9069478665614557 62.87638361270652 False False NaN NaN 0.1 70.0 False FGFR2_ssm ems_3hM_2978_000000028_0001__18__G
1.2224286982083432 5.602653005993026 False False NaN NaN 0.1 70.0 True FGFR2_ssm ems_3hM_2978_000000028_0001__18__F
0.4474708871292308 3.9945422327895677 False False NaN NaN 0.1 70.0 True FGFR2_ssm ems_3hM_2978_000000028_0001__18__I
0.8292585529065671 279.70074448232424 False False NaN NaN 0.1 70.0 True FGFR2_ssm ems_3hM_2978_000000028_0001__18__H
1.7841679792763927 inf False False NaN NaN 0.1 70.0 False FGFR2_ssm ems_3hM_2978_000000028_0001__18__K
1.1401813174110635 5425.790359399336 False False NaN NaN 0.1 70.0 False FGFR2_ssm ems_3hM_2978_000000028_0001__18__M
1.1288923934763007 6.5695512697449665 False False NaN NaN 0.1 70.0 True FGFR2_ssm ems_3hM_2978_000000028_0001__18__L
7.93673368937653 404.1889648921574 False False NaN NaN 0.1 70.0 True FGFR2_ssm ems_3hM_2978_000000028_0001__18__N
0.5514595148381836 15.61331872615444 False False NaN NaN 0.1 70.0 True FGFR2_ssm ems_3hM_2978_000000028_0001__18__Q
1.1747299515099354 8.258996903467304 False False NaN NaN 0.1 70.0 True FGFR2_ssm ems_3hM_2978_000000028_0001__18__P
0.5405935838037288 10.591601875754677 False False NaN NaN 0.1 70.0 True FGFR2_ssm ems_3hM_2978_000000028_0001__18__S
6.188814471421478 55.79959792457114 False False NaN NaN 0.1 70.0 True FGFR2_ssm ems_3hM_2978_000000028_0001__18__R
1.3503217867785493 8.594345296325654 False False NaN NaN 0.1 70.0 True FGFR2_ssm ems_3hM_2978_000000028_0001__18__T
1.7841679792763927 12.296520965389785 False False NaN NaN 0.1 70.0 True FGFR2_ssm ems_3hM_2978_000000028_0001__18__W
3.306442048395612 15.61331872615444 False False NaN NaN 0.1 70.0 True FGFR2_ssm ems_3hM_2978_000000028_0001__18__V
2.7097762972533554 14.855537037603877 False False NaN NaN 0.1 70.0 True FGFR2_ssm ems_3hM_2978_000000028_0001__18__Y
1.323715113007107 28.934794341560305 False False NaN NaN 0.1 70.0 True FGFR2_ssm ems_3hM_2978_000000028_0001__19__A
4.412459731228822 44.385331981748024 False False NaN NaN 0.1 70.0 True FGFR2_ssm ems_3hM_2978_000000028_0001__19__C
1.1747299515099354 9.123070713272593 False False NaN NaN 0.1 70.0 True FGFR2_ssm ems_3hM_2978_000000028_0001__19__E
1.1515831305851738 4.074832531668636 False False NaN NaN 0.1 70.0 True FGFR2_ssm ems_3hM_2978_000000028_0001__19__D
0.9344292938661337 12.174773233059197 False False NaN NaN 0.1 70.0 True FGFR2_ssm ems_3hM_2978_000000028_0001__19__G
5.547181194052502 108.68337416562636 False False NaN NaN 0.1 70.0 False FGFR2_ssm ems_3hM_2978_000000028_0001__19__F
4.115580856985321 46.64942998984212 False False NaN NaN 0.1 70.0 True FGFR2_ssm ems_3hM_2978_000000028_0001__19__I
1.0741023773929579 6.313209642297046 False False NaN NaN 0.1 70.0 True FGFR2_ssm ems_3hM_2978_000000028_0001__19__H
1.3106090227793141 29.516383707825657 False False NaN NaN 0.1 70.0 True FGFR2_ssm ems_3hM_2978_000000028_0001__19__M
1.0529383172168987 11.699717775505407 False False NaN NaN 0.1 70.0 True FGFR2_ssm ems_3hM_2978_000000028_0001__19__L
0.8802746639685454 14.418637890872557 False False NaN NaN 0.1 70.0 True FGFR2_ssm ems_3hM_2978_000000028_0001__19__N
4.282689943258159 24.189989052102458 False False NaN NaN 0.1 70.0 True FGFR2_ssm ems_3hM_2978_000000028_0001__19__Q
10.912538004191912 279.70074448232424 False False NaN NaN 0.1 70.0 True FGFR2_ssm ems_3hM_2978_000000028_0001__19__P
1.0634677003890676 15.927146432550138 False False NaN NaN 0.1 70.0 True FGFR2_ssm ems_3hM_2978_000000028_0001__19__S
1.4477277243255848 13.448523885101263 False False NaN NaN 0.1 70.0 True FGFR2_ssm ems_3hM_2978_000000028_0001__19__R
0.9069478665614557 8.509252768639262 False False NaN NaN 0.1 70.0 True FGFR2_ssm ems_3hM_2978_000000028_0001__19__T
0.7969011698374753 16.573852445568853 False False NaN NaN 0.1 70.0 True FGFR2_ssm ems_3hM_2978_000000028_0001__19__W
0.7002072532526376 11.35563080643949 False False NaN NaN 0.1 70.0 True FGFR2_ssm ems_3hM_2978_000000028_0001__19__V
0.7359248603214372 4.198304032210725 False False NaN NaN 0.1 70.0 False FGFR2_ssm ems_3hM_2978_000000028_0001__19__Y
0.6864104041296323 20.223249677650283 False False NaN NaN 0.1 70.0 True FGFR2_ssm ems_3hM_2978_000000028_0001__20__A
1.1864772510250345 8.096262036532995 False False NaN NaN 0.1 70.0 True FGFR2_ssm ems_3hM_2978_000000028_0001__20__C
0.9069478665614557 4.59162329028023 False False NaN NaN 0.1 70.0 True FGFR2_ssm ems_3hM_2978_000000028_0001__20__E
1.2594695101927535 6.7686152427695045 False False NaN NaN 0.1 70.0 True FGFR2_ssm ems_3hM_2978_000000028_0001__20__D
8.341586872501976 140.7728267199922 False False NaN NaN 0.1 70.0 True FGFR2_ssm ems_3hM_2978_000000028_0001__20__G
0.8543859163181885 16.40975489660283 False False NaN NaN 0.1 70.0 True FGFR2_ssm ems_3hM_2978_000000028_0001__20__F
12.054230923820988 inf False False NaN NaN 0.1 70.0 False FGFR2_ssm ems_3hM_2978_000000028_0001__20__I
2.905246964586952 22.117870338264826 False False NaN NaN 0.1 70.0 True FGFR2_ssm ems_3hM_2978_000000028_0001__20__H
1.5065112753213767 19.241728160188508 False False NaN NaN 0.1 70.0 True FGFR2_ssm ems_3hM_2978_000000028_0001__20__K
1.1401813174110635 4.825842224357746 False False NaN NaN 0.1 70.0 True FGFR2_ssm ems_3hM_2978_000000028_0001__20__M
1.2346529851904264 18.1265783313623 False False NaN NaN 0.1 70.0 True FGFR2_ssm ems_3hM_2978_000000028_0001__20__L
1.7145503593402396 33.25979996095731 False False NaN NaN 0.1 70.0 True FGFR2_ssm ems_3hM_2978_000000028_0001__20__Q
0.7432841089246515 26.72079712040713 False False NaN NaN 0.1 70.0 True FGFR2_ssm ems_3hM_2978_000000028_0001__20__P
2.177023997907136 22.788063927384574 False False NaN NaN 0.1 70.0 True FGFR2_ssm ems_3hM_2978_000000028_0001__20__S
0.8890774106082306 13.448523885101263 False False NaN NaN 0.1 70.0 True FGFR2_ssm ems_3hM_2978_000000028_0001__20__R
1.1630989618910255 8.854762553149612 False False NaN NaN 0.1 70.0 True FGFR2_ssm ems_3hM_2978_000000028_0001__20__T
2.288074101109279 2066.7585962007497 False False NaN NaN 0.1 70.0 False FGFR2_ssm ems_3hM_2978_000000028_0001__20__W
0.5625438510864308 3.9945422327895677 False False NaN NaN 0.1 70.0 True FGFR2_ssm ems_3hM_2978_000000028_0001__20__V
1.4768270515845283 13.583009123952273 False False NaN NaN 0.1 70.0 True FGFR2_ssm ems_3hM_2978_000000028_0001__20__Y
20.02301948282207 279.70074448232424 False False NaN NaN 0.1 70.0 True FGFR2_ssm ems_3hM_2978_000000028_0001__21__A
13.583009123952273 416.43629471735477 False False NaN NaN 0.1 70.0 True FGFR2_ssm ems_3hM_2978_000000028_0001__21__C
1.6807669437704542 37.10690603286035 False False NaN NaN 0.1 70.0 False FGFR2_ssm ems_3hM_2978_000000028_0001__21__E
30.109663020352965 380.7642885189872 False False NaN NaN 0.1 70.0 True FGFR2_ssm ems_3hM_2978_000000028_0001__21__G
312.0532671576519 2066.7585962007497 False False NaN NaN 0.1 70.0 False FGFR2_ssm ems_3hM_2978_000000028_0001__21__F
5.830143184674892 3299.091193137846 False False NaN NaN 0.1 70.0 False FGFR2_ssm ems_3hM_2978_000000028_0001__21__I
1.2224286982083432 9.39950887895546 False False NaN NaN 0.1 70.0 True FGFR2_ssm ems_3hM_2978_000000028_0001__21__H
14.418637890872557 279.70074448232424 False False NaN NaN 0.1 70.0 True FGFR2_ssm ems_3hM_2978_000000028_0001__21__K
23.713350702972715 279.70074448232424 False False NaN NaN 0.1 70.0 True FGFR2_ssm ems_3hM_2978_000000028_0001__21__M
16.24728207584439 299.8770561701488 False False NaN NaN 0.1 70.0 True FGFR2_ssm ems_3hM_2978_000000028_0001__21__L
2.6300821772019605 19.241728160188508 False False NaN NaN 0.1 70.0 True FGFR2_ssm ems_3hM_2978_000000028_0001__21__N
4.412459731228822 100.36727260472368 False False NaN NaN 0.1 70.0 True FGFR2_ssm ems_3hM_2978_000000028_0001__21__Q
36.73951092362415 279.70074448232424 False False NaN NaN 0.1 70.0 True FGFR2_ssm ems_3hM_2978_000000028_0001__21__P
1.2103254437706372 8.177224656898323 False False NaN NaN 0.1 70.0 True FGFR2_ssm ems_3hM_2978_000000028_0001__21__S
56.35759390381689 488.30430615672026 False False NaN NaN 0.1 70.0 True FGFR2_ssm ems_3hM_2978_000000028_0001__21__R
28.083826320231005 455.4502425436138 False False NaN NaN 0.1 70.0 True FGFR2_ssm ems_3hM_2978_000000028_0001__21__T
30.41075965055646 279.70074448232424 False False NaN NaN 0.1 70.0 True FGFR2_ssm ems_3hM_2978_000000028_0001__21__W
26.72079712040713 279.70074448232424 False False NaN NaN 0.1 70.0 True FGFR2_ssm ems_3hM_2978_000000028_0001__21__V
24.9229699103702 408.23085454107854 False False NaN NaN 0.1 70.0 True FGFR2_ssm ems_3hM_2978_000000028_0001__21__Y
1.4915953221003733 10.382905475693246 False False NaN NaN 0.1 70.0 True FGFR2_ssm ems_3hM_2978_000000028_0001__22__A
6.006802353313722 528.7635923088707 False False NaN NaN 0.1 70.0 False FGFR2_ssm ems_3hM_2978_000000028_0001__22__C
0.0 6.504506207668285 False False NaN NaN 0.1 70.0 True FGFR2_ssm ems_3hM_2978_000000028_0001__22__E
1.2103254437706372 7.402734807483874 False False NaN NaN 0.1 70.0 True FGFR2_ssm ems_3hM_2978_000000028_0001__22__G
0.6796142615144876 3.9945422327895677 False False NaN NaN 0.1 70.0 True FGFR2_ssm ems_3hM_2978_000000028_0001__22__F
0.0 2.1341280246124272 False False NaN NaN 0.1 70.0 True FGFR2_ssm ems_3hM_2978_000000028_0001__22__I
1.0741023773929579 5.225695612948907 False False NaN NaN 0.1 70.0 True FGFR2_ssm ems_3hM_2978_000000028_0001__22__H
6.188814471421478 279.70074448232424 False False NaN NaN 0.1 70.0 True FGFR2_ssm ems_3hM_2978_000000028_0001__22__K
0.0 1.0018346799982707 False False NaN NaN 0.1 70.0 True FGFR2_ssm ems_3hM_2978_000000028_0001__22__M
0.5569741099865653 11.583878985648921 False False NaN NaN 0.1 70.0 True FGFR2_ssm ems_3hM_2978_000000028_0001__22__L
1.011853026798253 23.015944566658412 False False NaN NaN 0.1 70.0 True FGFR2_ssm ems_3hM_2978_000000028_0001__22__N
0.7582241195140367 3.9945422327895677 False False NaN NaN 0.1 70.0 True FGFR2_ssm ems_3hM_2978_000000028_0001__22__Q
1.0529383172168987 3.9945422327895677 False False NaN NaN 0.1 70.0 True FGFR2_ssm ems_3hM_2978_000000028_0001__22__P
1.7316958629336416 15.927146432550138 False False NaN NaN 0.1 70.0 True FGFR2_ssm ems_3hM_2978_000000028_0001__22__S
5.225695612948907 30.41075965055646 False False NaN NaN 0.1 70.0 True FGFR2_ssm ems_3hM_2978_000000028_0001__22__R
0.8129188833512081 4.683914918414861 False False NaN NaN 0.1 70.0 True FGFR2_ssm ems_3hM_2978_000000028_0001__22__T
1.8566123537486097 75.20942753864513 False False NaN NaN 0.1 70.0 False FGFR2_ssm ems_3hM_2978_000000028_0001__22__W
0.8629297754813702 6.836301395197198 False False NaN NaN 0.1 70.0 True FGFR2_ssm ems_3hM_2978_000000028_0001__22__V
1.7145503593402396 22.788063927384574 False False NaN NaN 0.1 70.0 True FGFR2_ssm ems_3hM_2978_000000028_0001__22__Y
1.4622050015688404 10.382905475693246 False False NaN NaN 0.1 70.0 True FGFR2_ssm ems_3hM_2978_000000028_0001__23__A
21.254838656892012 279.70074448232424 False False NaN NaN 0.1 70.0 True FGFR2_ssm ems_3hM_2978_000000028_0001__23__C
inf inf True False NaN NaN 0.1 70.0 False FGFR2_ssm ems_3hM_2978_000000028_0001__23__E
0.0 1.4192017687732432 False False NaN NaN 0.1 70.0 True FGFR2_ssm ems_3hM_2978_000000028_0001__23__D
1.1066487535303413 9.39950887895546 False False NaN NaN 0.1 70.0 True FGFR2_ssm ems_3hM_2978_000000028_0001__23__G
23.47856505244824 555.735849643601 False False NaN NaN 0.1 70.0 True FGFR2_ssm ems_3hM_2978_000000028_0001__23__F
10.280104431379455 279.70074448232424 False False NaN NaN 0.1 70.0 True FGFR2_ssm ems_3hM_2978_000000028_0001__23__I
4.501150171826519 455.4502425436138 False False NaN NaN 0.1 70.0 True FGFR2_ssm ems_3hM_2978_000000028_0001__23__H
6.006802353313722 970.209103193085 False False NaN NaN 0.1 70.0 True FGFR2_ssm ems_3hM_2978_000000028_0001__23__K
288.1759567408827 inf False False NaN NaN 0.1 70.0 False FGFR2_ssm ems_3hM_2978_000000028_0001__23__M
7.551529777114297 121.25460036537217 False False NaN NaN 0.1 70.0 True FGFR2_ssm ems_3hM_2978_000000028_0001__23__L
0.0 8.258996903467304 False False NaN NaN 0.1 70.0 True FGFR2_ssm ems_3hM_2978_000000028_0001__23__N
1.1066487535303413 6.504506207668285 False False NaN NaN 0.1 70.0 True FGFR2_ssm ems_3hM_2978_000000028_0001__23__Q
420.6006576645279 12895.035101215744 False False NaN NaN 0.1 70.0 False FGFR2_ssm ems_3hM_2978_000000028_0001__23__P
7.329440403449381 315.1737998292286 False False NaN NaN 0.1 70.0 True FGFR2_ssm ems_3hM_2978_000000028_0001__23__R
2.934299434232821 90.86118256717097 False False NaN NaN 0.1 70.0 False FGFR2_ssm ems_3hM_2978_000000028_0001__23__T
380.7642885189872 2986.624219490202 False False NaN NaN 0.1 70.0 False FGFR2_ssm ems_3hM_2978_000000028_0001__23__W
4.115580856985321 72.27478158444266 False False NaN NaN 0.1 70.0 True FGFR2_ssm ems_3hM_2978_000000028_0001__23__V
7.627045074885438 318.3255378275205 False False NaN NaN 0.1 70.0 True FGFR2_ssm ems_3hM_2978_000000028_0001__23__Y
5.021790770293987 inf False False NaN NaN 0.1 70.0 False FGFR2_ssm ems_3hM_2978_000000028_0001__24__A
31.962014023910346 365.9069971477311 False False NaN NaN 0.1 70.0 True FGFR2_ssm ems_3hM_2978_000000028_0001__24__C
0.6152459251723724 20.02301948282207 False False NaN NaN 0.1 70.0 False FGFR2_ssm ems_3hM_2978_000000028_0001__24__E
613.8781154005148 inf False False NaN NaN 0.1 70.0 False FGFR2_ssm ems_3hM_2978_000000028_0001__24__D
0.0 5.772418994727617 False False NaN NaN 0.1 70.0 True FGFR2_ssm ems_3hM_2978_000000028_0001__24__G
6.066870376846858 4315.900388580772 False False NaN NaN 0.1 70.0 False FGFR2_ssm ems_3hM_2978_000000028_0001__24__F
2.050855084262484 15.004092407979913 False False NaN NaN 0.1 70.0 True FGFR2_ssm ems_3hM_2978_000000028_0001__24__I
1.3503217867785493 3.9945422327895677 False False NaN NaN 0.1 70.0 True FGFR2_ssm ems_3hM_2978_000000028_0001__24__H
0.7432841089246515 24.676207832049705 False False NaN NaN 0.1 70.0 True FGFR2_ssm ems_3hM_2978_000000028_0001__24__M
1.2976326958211033 3.9945422327895677 False False NaN NaN 0.1 70.0 True FGFR2_ssm ems_3hM_2978_000000028_0001__24__L
0.49428624240032704 8.341586872501976 False False NaN NaN 0.1 70.0 True FGFR2_ssm ems_3hM_2978_000000028_0001__24__N
3.1459661571086013 19.43414544179039 False False NaN NaN 0.1 70.0 True FGFR2_ssm ems_3hM_2978_000000028_0001__24__Q
26.988005091611196 279.70074448232424 False False NaN NaN 0.1 70.0 True FGFR2_ssm ems_3hM_2978_000000028_0001__24__P
1.912869564679545 14.562824269781279 False False NaN NaN 0.1 70.0 True FGFR2_ssm ems_3hM_2978_000000028_0001__24__S
324.72388113785354 9955.585587351743 False False NaN NaN 0.1 70.0 False FGFR2_ssm ems_3hM_2978_000000028_0001__24__R
9.123070713272593 66.74454820180651 False False NaN NaN 0.1 70.0 True FGFR2_ssm ems_3hM_2978_000000028_0001__24__T
15.154133332059708 140.7728267199922 False False NaN NaN 0.1 70.0 True FGFR2_ssm ems_3hM_2978_000000028_0001__24__W
0.8210480721847201 9.58843900742246 False False NaN NaN 0.1 70.0 True FGFR2_ssm ems_3hM_2978_000000028_0001__24__V
1.4192017687732432 6.5695512697449665 False False NaN NaN 0.1 70.0 True FGFR2_ssm ems_3hM_2978_000000028_0001__24__Y
36.37575338972686 279.70074448232424 False False NaN NaN 0.1 70.0 True FGFR2_ssm ems_3hM_2978_000000028_0001__25__A
503.10041493757427 5372.069662771616 False False NaN NaN 0.1 70.0 False FGFR2_ssm ems_3hM_2978_000000028_0001__25__C
2547.0566366015933 inf False False NaN NaN 0.1 70.0 False FGFR2_ssm ems_3hM_2978_000000028_0001__25__E
483.46961005615833 1908.6168885124912 False False NaN NaN 0.1 70.0 False FGFR2_ssm ems_3hM_2978_000000028_0001__25__D
46.64942998984212 315.1737998292286 False False NaN NaN 0.1 70.0 True FGFR2_ssm ems_3hM_2978_000000028_0001__25__G
5.658679536052955 133.94051437148312 False False NaN NaN 0.1 70.0 True FGFR2_ssm ems_3hM_2978_000000028_0001__25__I
47.115924289740484 844.0459925241695 False False NaN NaN 0.1 70.0 False FGFR2_ssm ems_3hM_2978_000000028_0001__25__H
16.40975489660283 279.70074448232424 False False NaN NaN 0.1 70.0 True FGFR2_ssm ems_3hM_2978_000000028_0001__25__K
0.9344292938661337 79.83632284743734 False False NaN NaN 0.1 70.0 False FGFR2_ssm ems_3hM_2978_000000028_0001__25__M
16.573852445568853 400.1870939526315 False False NaN NaN 0.1 70.0 True FGFR2_ssm ems_3hM_2978_000000028_0001__25__L
2066.7585962007497 inf False False NaN NaN 0.1 70.0 False FGFR2_ssm ems_3hM_2978_000000028_0001__25__N
384.57193140417735 9857.015433021521 False False NaN NaN 0.1 70.0 False FGFR2_ssm ems_3hM_2978_000000028_0001__25__Q
302.8758267318505 1643.9861545688127 False False NaN NaN 0.1 70.0 False FGFR2_ssm ems_3hM_2978_000000028_0001__25__P
21.682060913895533 288.1759567408827 False False NaN NaN 0.1 70.0 True FGFR2_ssm ems_3hM_2978_000000028_0001__25__S
11.934882102793061 1040.195478469344 False False NaN NaN 0.1 70.0 True FGFR2_ssm ems_3hM_2978_000000028_0001__25__R
8.096262036532995 632.479236175265 False False NaN NaN 0.1 70.0 True FGFR2_ssm ems_3hM_2978_000000028_0001__25__T
24.676207832049705 279.70074448232424 False False NaN NaN 0.1 70.0 True FGFR2_ssm ems_3hM_2978_000000028_0001__25__W
1.2224286982083432 19.824771765170368 False False NaN NaN 0.1 70.0 True FGFR2_ssm ems_3hM_2978_000000028_0001__25__V
25.42392160556863 279.70074448232424 False False NaN NaN 0.1 70.0 True FGFR2_ssm ems_3hM_2978_000000028_0001__25__Y
4.115580856985321 20.02301948282207 False False NaN NaN 0.1 70.0 True FGFR2_ssm ems_3hM_2978_000000028_0001__26__A
24.189989052102458 578.3009536398878 False False NaN NaN 0.1 70.0 True FGFR2_ssm ems_3hM_2978_000000028_0001__26__C
651.6439895106118 inf False False NaN NaN 0.1 70.0 False FGFR2_ssm ems_3hM_2978_000000028_0001__26__E
555.735849643601 inf False False NaN NaN 0.1 70.0 False FGFR2_ssm ems_3hM_2978_000000028_0001__26__D
13.448523885101263 279.70074448232424 False False NaN NaN 0.1 70.0 True FGFR2_ssm ems_3hM_2978_000000028_0001__26__G
1.0018346799982707 5.3840394157168685 False False NaN NaN 0.1 70.0 True FGFR2_ssm ems_3hM_2978_000000028_0001__26__F
1.1401813174110635 473.9433487463567 False False NaN NaN 0.1 70.0 True FGFR2_ssm ems_3hM_2978_000000028_0001__26__H
691.7332258835403 inf False False NaN NaN 0.1 70.0 False FGFR2_ssm ems_3hM_2978_000000028_0001__26__K
1.3638250046463345 14.562824269781279 False False NaN NaN 0.1 70.0 True FGFR2_ssm ems_3hM_2978_000000028_0001__26__M
2.11299804417072 23.950484210002436 False False NaN NaN 0.1 70.0 True FGFR2_ssm ems_3hM_2978_000000028_0001__26__L
9.214301420405317 1207.6346580191453 False False NaN NaN 0.1 70.0 False FGFR2_ssm ems_3hM_2978_000000028_0001__26__N
7.93673368937653 279.70074448232424 False False NaN NaN 0.1 70.0 True FGFR2_ssm ems_3hM_2978_000000028_0001__26__Q
32.604450505790986 344.7009432091951 False False NaN NaN 0.1 70.0 True FGFR2_ssm ems_3hM_2978_000000028_0001__26__P
34.95638402328172 334.5633394602111 False False NaN NaN 0.1 70.0 True FGFR2_ssm ems_3hM_2978_000000028_0001__26__S
861.011316973905 inf False False NaN NaN 0.1 70.0 False FGFR2_ssm ems_3hM_2978_000000028_0001__26__R
5.88844461652164 122.46714636902576 False False NaN NaN 0.1 70.0 True FGFR2_ssm ems_3hM_2978_000000028_0001__26__T
12.174773233059197 584.083963176286 False False NaN NaN 0.1 70.0 True FGFR2_ssm ems_3hM_2978_000000028_0001__26__W
6.006802353313722 57.49038154128359 False False NaN NaN 0.1 70.0 True FGFR2_ssm ems_3hM_2978_000000028_0001__26__V
3.5098548611663847 75.9615218140315 False False NaN NaN 0.1 70.0 False FGFR2_ssm ems_3hM_2978_000000028_0001__26__Y
1.1630989618910255 12.923767115890005 False False NaN NaN 0.1 70.0 True FGFR2_ssm ems_3hM_2978_000000028_0001__27__A
17.59347834405898 324.72388113785354 False False NaN NaN 0.1 70.0 True FGFR2_ssm ems_3hM_2978_000000028_0001__27__C
14.13453376225131 279.70074448232424 False False NaN NaN 0.1 70.0 True FGFR2_ssm ems_3hM_2978_000000028_0001__27__E
513.2127332778193 inf False False NaN NaN 0.1 70.0 False FGFR2_ssm ems_3hM_2978_000000028_0001__27__D
1.1401813174110635 4.456584328541108 False False NaN NaN 0.1 70.0 True FGFR2_ssm ems_3hM_2978_000000028_0001__27__G
2650.477349744728 inf False False NaN NaN 0.1 70.0 False FGFR2_ssm ems_3hM_2978_000000028_0001__27__F
384.57193140417735 1677.0302762756482 False False NaN NaN 0.1 70.0 False FGFR2_ssm ems_3hM_2978_000000028_0001__27__I
412.3131630864896 6236.806104562821 False False NaN NaN 0.1 70.0 False FGFR2_ssm ems_3hM_2978_000000028_0001__27__H
13.856027607343709 741.6316456967656 False False NaN NaN 0.1 70.0 True FGFR2_ssm ems_3hM_2978_000000028_0001__27__K
19.62848689620829 279.70074448232424 False False NaN NaN 0.1 70.0 True FGFR2_ssm ems_3hM_2978_000000028_0001__27__M
727.0185723916942 inf False False NaN NaN 0.1 70.0 False FGFR2_ssm ems_3hM_2978_000000028_0001__27__L
1.1401813174110635 835.6891015090781 False False NaN NaN 0.1 70.0 True FGFR2_ssm ems_3hM_2978_000000028_0001__27__N
12.296520965389785 279.70074448232424 False False NaN NaN 0.1 70.0 True FGFR2_ssm ems_3hM_2978_000000028_0001__27__Q
2.3574050344469897 18.862590099194705 False False NaN NaN 0.1 70.0 True FGFR2_ssm ems_3hM_2978_000000028_0001__27__P
20.425482174426783 550.2335144986155 False False NaN NaN 0.1 70.0 True FGFR2_ssm ems_3hM_2978_000000028_0001__27__R
5.492258607972776 4273.168701565118 False False NaN NaN 0.1 70.0 False FGFR2_ssm ems_3hM_2978_000000028_0001__27__T
1294.7478092919819 inf False False NaN NaN 0.1 70.0 False FGFR2_ssm ems_3hM_2978_000000028_0001__27__W
19.43414544179039 795.1295055928026 False False NaN NaN 0.1 70.0 True FGFR2_ssm ems_3hM_2978_000000028_0001__27__V
764.1038261930235 inf False False NaN NaN 0.1 70.0 False FGFR2_ssm ems_3hM_2978_000000028_0001__27__Y
0.5795894923182003 21.898881523034483 False False NaN NaN 0.1 70.0 False FGFR2_ssm ems_3hM_2978_000000028_0001__28__C
1388.144898405038 inf False False NaN NaN 0.1 70.0 False FGFR2_ssm ems_3hM_2978_000000028_0001__28__E
741.6316456967656 inf False False NaN NaN 0.1 70.0 False FGFR2_ssm ems_3hM_2978_000000028_0001__28__D
5.021790770293987 64.78160091255515 False False NaN NaN 0.1 70.0 True FGFR2_ssm ems_3hM_2978_000000028_0001__28__G
15.61331872615444 455.4502425436138 False False NaN NaN 0.1 70.0 True FGFR2_ssm ems_3hM_2978_000000028_0001__28__F
1.095691835178556 22.117870338264826 False False NaN NaN 0.1 70.0 False FGFR2_ssm ems_3hM_2978_000000028_0001__28__I
21.044394709794076 279.70074448232424 False False NaN NaN 0.1 70.0 True FGFR2_ssm ems_3hM_2978_000000028_0001__28__H
10.382905475693246 904.931547389409 False False NaN NaN 0.1 70.0 True FGFR2_ssm ems_3hM_2978_000000028_0001__28__K
12.669117847162054 613.8781154005148 False False NaN NaN 0.1 70.0 True FGFR2_ssm ems_3hM_2978_000000028_0001__28__M
28.364664583433306 1019.6995181544384 False False NaN NaN 0.1 70.0 False FGFR2_ssm ems_3hM_2978_000000028_0001__28__L
14.70845251247909 279.70074448232424 False False NaN NaN 0.1 70.0 True FGFR2_ssm ems_3hM_2978_000000028_0001__28__N
10.486734530450176 380.7642885189872 False False NaN NaN 0.1 70.0 True FGFR2_ssm ems_3hM_2978_000000028_0001__28__Q
3299.091193137846 inf False False NaN NaN 0.1 70.0 False FGFR2_ssm ems_3hM_2978_000000028_0001__28__P
5.947329062686855 37.47797509318892 False False NaN NaN 0.1 70.0 True FGFR2_ssm ems_3hM_2978_000000028_0001__28__S
1.6476491949519212 18.1265783313623 False False NaN NaN 0.1 70.0 True FGFR2_ssm ems_3hM_2978_000000028_0001__28__R
3.1774258186796867 29.516383707825657 False False NaN NaN 0.1 70.0 True FGFR2_ssm ems_3hM_2978_000000028_0001__28__T
12.669117847162054 279.70074448232424 False False NaN NaN 0.1 70.0 True FGFR2_ssm ems_3hM_2978_000000028_0001__28__W
1.0848434011668873 6.635246782442415 False False NaN NaN 0.1 70.0 True FGFR2_ssm ems_3hM_2978_000000028_0001__28__V
4.778061608274998 469.250840342928 False False NaN NaN 0.1 70.0 True FGFR2_ssm ems_3hM_2978_000000028_0001__28__Y
10.382905475693246 913.9808628633037 False False NaN NaN 0.1 70.0 True FGFR2_ssm ems_3hM_2978_000000028_0001__29__A
13.31537018326858 321.50879320579537 False False NaN NaN 0.1 70.0 True FGFR2_ssm ems_3hM_2978_000000028_0001__29__C
446.4760734669287 inf False False NaN NaN 0.1 70.0 False FGFR2_ssm ems_3hM_2978_000000028_0001__29__E
626.2170655200649 13285.767559817708 False False NaN NaN 0.1 70.0 False FGFR2_ssm ems_3hM_2978_000000028_0001__29__D
22.562439532063937 355.145726489377 False False NaN NaN 0.1 70.0 True FGFR2_ssm ems_3hM_2978_000000028_0001__29__G
9.977768080764223 279.70074448232424 False False NaN NaN 0.1 70.0 True FGFR2_ssm ems_3hM_2978_000000028_0001__29__F
0.568169289597295 6.97371105324066 False False NaN NaN 0.1 70.0 True FGFR2_ssm ems_3hM_2978_000000028_0001__29__I
1244.2271957917815 inf False False NaN NaN 0.1 70.0 False FGFR2_ssm ems_3hM_2978_000000028_0001__29__H
1093.2559019398566 inf False False NaN NaN 0.1 70.0 False FGFR2_ssm ems_3hM_2978_000000028_0001__29__K
2.4047888756393734 20.836034366132754 False False NaN NaN 0.1 70.0 True FGFR2_ssm ems_3hM_2978_000000028_0001__29__M
3.9158339699927156 279.70074448232424 False False NaN NaN 0.1 70.0 True FGFR2_ssm ems_3hM_2978_000000028_0001__29__L
1595.6367649539457 inf False False NaN NaN 0.1 70.0 False FGFR2_ssm ems_3hM_2978_000000028_0001__29__N
544.7856579194209 inf False False NaN NaN 0.1 70.0 False FGFR2_ssm ems_3hM_2978_000000028_0001__29__Q
705.6370637237991 7460.139878319958 False False NaN NaN 0.1 70.0 False FGFR2_ssm ems_3hM_2978_000000028_0001__29__P
22.117870338264826 869.621430143643 False False NaN NaN 0.1 70.0 True FGFR2_ssm ems_3hM_2978_000000028_0001__29__S
2496.8695584762263 inf False False NaN NaN 0.1 70.0 False FGFR2_ssm ems_3hM_2978_000000028_0001__29__R
1.1864772510250345 9.493503967745012 False False NaN NaN 0.1 70.0 True FGFR2_ssm ems_3hM_2978_000000028_0001__29__T
17.59347834405898 279.70074448232424 False False NaN NaN 0.1 70.0 True FGFR2_ssm ems_3hM_2978_000000028_0001__29__W
1693.8005790384027 inf False False NaN NaN 0.1 70.0 False FGFR2_ssm ems_3hM_2978_000000028_0001__29__Y
23.015944566658412 446.4760734669287 False False NaN NaN 0.1 70.0 True FGFR2_ssm ems_3hM_2978_000000028_0001__30__A
1.1401813174110635 584.083963176286 False False NaN NaN 0.1 70.0 True FGFR2_ssm ems_3hM_2978_000000028_0001__30__C
8.854762553149612 inf False False NaN NaN 0.1 70.0 False FGFR2_ssm ems_3hM_2978_000000028_0001__30__E
678.1033485771401 inf False False NaN NaN 0.1 70.0 False FGFR2_ssm ems_3hM_2978_000000028_0001__30__D
811.1116086552177 inf False False NaN NaN 0.1 70.0 False FGFR2_ssm ems_3hM_2978_000000028_0001__30__G
0.0 38.613595216487646 False False NaN NaN 0.1 70.0 True FGFR2_ssm ems_3hM_2978_000000028_0001__30__I
5.3840394157168685 503.10041493757427 False False NaN NaN 0.1 70.0 True FGFR2_ssm ems_3hM_2978_000000028_0001__30__H
4.034487655117463 1986.1143877398197 False False NaN NaN 0.1 70.0 True FGFR2_ssm ems_3hM_2978_000000028_0001__30__K
10.077545761571864 inf False False NaN NaN 0.1 70.0 False FGFR2_ssm ems_3hM_2978_000000028_0001__30__M
0.41736417538125287 3.9945422327895677 False False NaN NaN 0.1 70.0 True FGFR2_ssm ems_3hM_2978_000000028_0001__30__L
607.8001142579351 inf False False NaN NaN 0.1 70.0 False FGFR2_ssm ems_3hM_2978_000000028_0001__30__N
362.2841555918127 4627.229382769817 False False NaN NaN 0.1 70.0 False FGFR2_ssm ems_3hM_2978_000000028_0001__30__Q
1488.2792194270344 inf False False NaN NaN 0.1 70.0 False FGFR2_ssm ems_3hM_2978_000000028_0001__30__P
5.3840394157168685 473.9433487463567 False False NaN NaN 0.1 70.0 True FGFR2_ssm ems_3hM_2978_000000028_0001__30__S
15.927146432550138 inf False False NaN NaN 0.1 70.0 False FGFR2_ssm ems_3hM_2978_000000028_0001__30__R
9.39950887895546 inf False False NaN NaN 0.1 70.0 False FGFR2_ssm ems_3hM_2978_000000028_0001__30__T
0.8459266498199888 9.58843900742246 False False NaN NaN 0.1 70.0 True FGFR2_ssm ems_3hM_2978_000000028_0001__30__W
1.5367921519553358 14.562824269781279 False False NaN NaN 0.1 70.0 True FGFR2_ssm ems_3hM_2978_000000028_0001__30__V
0.0 6.006802353313722 False False NaN NaN 0.1 70.0 True FGFR2_ssm ems_3hM_2978_000000028_0001__30__Y
7.627045074885438 279.70074448232424 False False NaN NaN 0.1 70.0 True FGFR2_ssm ems_3hM_2978_000000028_0001__31__A
15.927146432550138 279.70074448232424 False False NaN NaN 0.1 70.0 True FGFR2_ssm ems_3hM_2978_000000028_0001__31__C
24.431888942623477 528.7635923088707 False False NaN NaN 0.1 70.0 True FGFR2_ssm ems_3hM_2978_000000028_0001__31__E
6.7686152427695045 279.70074448232424 False False NaN NaN 0.1 70.0 True FGFR2_ssm ems_3hM_2978_000000028_0001__31__D
4.922841653067335 67.41199368382449 False False NaN NaN 0.1 70.0 True FGFR2_ssm ems_3hM_2978_000000028_0001__31__G
14.13453376225131 279.70074448232424 False False NaN NaN 0.1 70.0 True FGFR2_ssm ems_3hM_2978_000000028_0001__31__I
0.8210480721847201 3.9945422327895677 False False NaN NaN 0.1 70.0 True FGFR2_ssm ems_3hM_2978_000000028_0001__31__H
20.836034366132754 1595.6367649539457 False False NaN NaN 0.1 70.0 False FGFR2_ssm ems_3hM_2978_000000028_0001__31__K
1.3912378872397253 20.425482174426783 False False NaN NaN 0.1 70.0 True FGFR2_ssm ems_3hM_2978_000000028_0001__31__M
1.2224286982083432 10.80449307345734 False False NaN NaN 0.1 70.0 True FGFR2_ssm ems_3hM_2978_000000028_0001__31__L
0.5143562459296119 16.086417896875634 False False NaN NaN 0.1 70.0 True FGFR2_ssm ems_3hM_2978_000000028_0001__31__N
4.637539523183031 2624.234999747259 False False NaN NaN 0.1 70.0 False FGFR2_ssm ems_3hM_2978_000000028_0001__31__Q
1009.6034833212271 inf False False NaN NaN 0.1 70.0 False FGFR2_ssm ems_3hM_2978_000000028_0001__31__P
11.35563080643949 279.70074448232424 False False NaN NaN 0.1 70.0 True FGFR2_ssm ems_3hM_2978_000000028_0001__31__S
29.516383707825657 293.96829347137435 False False NaN NaN 0.1 70.0 True FGFR2_ssm ems_3hM_2978_000000028_0001__31__R
10.486734530450176 279.70074448232424 False False NaN NaN 0.1 70.0 True FGFR2_ssm ems_3hM_2978_000000028_0001__31__T
0.5853853872413822 3.9945422327895677 False False NaN NaN 0.1 70.0 True FGFR2_ssm ems_3hM_2978_000000028_0001__31__W
10.912538004191912 279.70074448232424 False False NaN NaN 0.1 70.0 True FGFR2_ssm ems_3hM_2978_000000028_0001__31__V
1.4477277243255848 89.96156689818902 False False NaN NaN 0.1 70.0 False FGFR2_ssm ems_3hM_2978_000000028_0001__31__Y
1.5367921519553358 21.254838656892012 False False NaN NaN 0.1 70.0 True FGFR2_ssm ems_3hM_2978_000000028_0001__32__C
1040.195478469344 inf False False NaN NaN 0.1 70.0 False FGFR2_ssm ems_3hM_2978_000000028_0001__32__E
1281.9285240514687 inf False False NaN NaN 0.1 70.0 False FGFR2_ssm ems_3hM_2978_000000028_0001__32__D
0.7582241195140367 17.24681731600724 False False NaN NaN 0.1 70.0 True FGFR2_ssm ems_3hM_2978_000000028_0001__32__G
8.854762553149612 518.3448606105969 False False NaN NaN 0.1 70.0 True FGFR2_ssm ems_3hM_2978_000000028_0001__32__F
23.47856505244824 305.9045849991687 False False NaN NaN 0.1 70.0 True FGFR2_ssm ems_3hM_2978_000000028_0001__32__I
31.022015919532635 852.4864524494118 False False NaN NaN 0.1 70.0 True FGFR2_ssm ems_3hM_2978_000000028_0001__32__H
607.8001142579351 8159.045117083831 False False NaN NaN 0.1 70.0 False FGFR2_ssm ems_3hM_2978_000000028_0001__32__K
7.476762155558711 404.1889648921574 False False NaN NaN 0.1 70.0 True FGFR2_ssm ems_3hM_2978_000000028_0001__32__M
17.24681731600724 473.9433487463567 False False NaN NaN 0.1 70.0 True FGFR2_ssm ems_3hM_2978_000000028_0001__32__L
13.583009123952273 279.70074448232424 False False NaN NaN 0.1 70.0 True FGFR2_ssm ems_3hM_2978_000000028_0001__32__N
23.47856505244824 523.5283092167033 False False NaN NaN 0.1 70.0 True FGFR2_ssm ems_3hM_2978_000000028_0001__32__Q
1852.4847481585389 inf False False NaN NaN 0.1 70.0 False FGFR2_ssm ems_3hM_2978_000000028_0001__32__P
0.7002072532526376 18.862590099194705 False False NaN NaN 0.1 70.0 True FGFR2_ssm ems_3hM_2978_000000028_0001__32__S
26.72079712040713 979.9111942250147 False False NaN NaN 0.1 70.0 False FGFR2_ssm ems_3hM_2978_000000028_0001__32__R
9.123070713272593 424.8066642411727 False False NaN NaN 0.1 70.0 True FGFR2_ssm ems_3hM_2978_000000028_0001__32__T
10.17832121918758 279.70074448232424 False False NaN NaN 0.1 70.0 True FGFR2_ssm ems_3hM_2978_000000028_0001__32__W
73.7275046942898 1834.1433150084563 False False NaN NaN 0.1 70.0 False FGFR2_ssm ems_3hM_2978_000000028_0001__32__V
0.6728854074400867 9.123070713272593 False False NaN NaN 0.1 70.0 True FGFR2_ssm ems_3hM_2978_000000028_0001__32__Y
12.419486175043682 279.70074448232424 False False NaN NaN 0.1 70.0 True FGFR2_ssm ems_3hM_2978_000000028_0001__33__A
7.93673368937653 1458.9542392187357 False False NaN NaN 0.1 70.0 True FGFR2_ssm ems_3hM_2978_000000028_0001__33__C
16.086417896875634 396.2248454976547 False False NaN NaN 0.1 70.0 True FGFR2_ssm ems_3hM_2978_000000028_0001__33__E
9.878978297786363 279.70074448232424 False False NaN NaN 0.1 70.0 True FGFR2_ssm ems_3hM_2978_000000028_0001__33__D
47.115924289740484 1019.6995181544384 False False NaN NaN 0.1 70.0 False FGFR2_ssm ems_3hM_2978_000000028_0001__33__G
13.448523885101263 279.70074448232424 False False NaN NaN 0.1 70.0 True FGFR2_ssm ems_3hM_2978_000000028_0001__33__F
1.0529383172168987 16.086417896875634 False False NaN NaN 0.1 70.0 True FGFR2_ssm ems_3hM_2978_000000028_0001__33__I
25.67816082162431 852.4864524494118 False False NaN NaN 0.1 70.0 True FGFR2_ssm ems_3hM_2978_000000028_0001__33__H
16.573852445568853 595.8240508361303 False False NaN NaN 0.1 70.0 True FGFR2_ssm ems_3hM_2978_000000028_0001__33__K
1.2469995150423305 6.440105156107214 False False NaN NaN 0.1 70.0 True FGFR2_ssm ems_3hM_2978_000000028_0001__33__M
4.034487655117463 315.1737998292286 False False NaN NaN 0.1 70.0 True FGFR2_ssm ems_3hM_2978_000000028_0001__33__N
0.0 20.836034366132754 False False NaN NaN 0.1 70.0 True FGFR2_ssm ems_3hM_2978_000000028_0001__33__Q
2129.383448424229 inf False False NaN NaN 0.1 70.0 False FGFR2_ssm ems_3hM_2978_000000028_0001__33__P
3.83867657091728 79.83632284743734 False False NaN NaN 0.1 70.0 True FGFR2_ssm ems_3hM_2978_000000028_0001__33__S
13.183534834919389 613.8781154005148 False False NaN NaN 0.1 70.0 True FGFR2_ssm ems_3hM_2978_000000028_0001__33__R
1.0425131853632663 19.62848689620829 False False NaN NaN 0.1 70.0 True FGFR2_ssm ems_3hM_2978_000000028_0001__33__T
0.451945596000523 14.562824269781279 False False NaN NaN 0.1 70.0 True FGFR2_ssm ems_3hM_2978_000000028_0001__33__W
0.8048701815358498 14.418637890872557 False False NaN NaN 0.1 70.0 True FGFR2_ssm ems_3hM_2978_000000028_0001__33__V
0.6796142615144876 3.9945422327895677 False False NaN NaN 0.1 70.0 True FGFR2_ssm ems_3hM_2978_000000028_0001__33__Y
0.8129188833512081 19.241728160188508 False False NaN NaN 0.1 70.0 False FGFR2_ssm ems_3hM_2978_000000028_0001__34__A
6.127539080615326 130.00134365732276 False False NaN NaN 0.1 70.0 False FGFR2_ssm ems_3hM_2978_000000028_0001__34__C
0.781199068559431 39.38972848033903 False False NaN NaN 0.1 70.0 False FGFR2_ssm ems_3hM_2978_000000028_0001__34__E
0.9820945789611518 3.9945422327895677 False False NaN NaN 0.1 70.0 True FGFR2_ssm ems_3hM_2978_000000028_0001__34__D
0.9627434358995709 3.9945422327895677 False False NaN NaN 0.1 70.0 True FGFR2_ssm ems_3hM_2978_000000028_0001__34__G
40.58327664302172 698.6505581423761 False False NaN NaN 0.1 70.0 True FGFR2_ssm ems_3hM_2978_000000028_0001__34__F
49.51930994826786 561.2932081400364 False False NaN NaN 0.1 70.0 True FGFR2_ssm ems_3hM_2978_000000028_0001__34__I
4.32551684269074 35.659007342149664 False False NaN NaN 0.1 70.0 True FGFR2_ssm ems_3hM_2978_000000028_0001__34__H
1.0018346799982707 9.977768080764223 False False NaN NaN 0.1 70.0 True FGFR2_ssm ems_3hM_2978_000000028_0001__34__M
17.59347834405898 404.1889648921574 False False NaN NaN 0.1 70.0 True FGFR2_ssm ems_3hM_2978_000000028_0001__34__L
1.0529383172168987 4.198304032210725 False False NaN NaN 0.1 70.0 True FGFR2_ssm ems_3hM_2978_000000028_0001__34__N
1.1983420235352846 8.594345296325654 False False NaN NaN 0.1 70.0 True FGFR2_ssm ems_3hM_2978_000000028_0001__34__Q
308.96363084916004 1104.188460959254 False False NaN NaN 0.1 70.0 False FGFR2_ssm ems_3hM_2978_000000028_0001__34__P
5.330732094769178 45.730251926126904 False False NaN NaN 0.1 70.0 True FGFR2_ssm ems_3hM_2978_000000028_0001__34__S
1.011853026798253 11.934882102793061 False False NaN NaN 0.1 70.0 True FGFR2_ssm ems_3hM_2978_000000028_0001__34__R
1.323715113007107 8.509252768639262 False False NaN NaN 0.1 70.0 True FGFR2_ssm ems_3hM_2978_000000028_0001__34__T
11.934882102793061 105.48701220869079 False False NaN NaN 0.1 70.0 True FGFR2_ssm ems_3hM_2978_000000028_0001__34__W
27.2578851425273 279.70074448232424 False False NaN NaN 0.1 70.0 True FGFR2_ssm ems_3hM_2978_000000028_0001__34__V
32.604450505790986 1416.0466108629787 False False NaN NaN 0.1 70.0 False FGFR2_ssm ems_3hM_2978_000000028_0001__34__Y
1.323715113007107 9.977768080764223 False False NaN NaN 0.1 70.0 True FGFR2_ssm ems_3hM_2978_000000028_0001__35__A
0.7582241195140367 24.189989052102458 False False NaN NaN 0.1 70.0 True FGFR2_ssm ems_3hM_2978_000000028_0001__35__C
18.30784411467592 508.13141908695036 False False NaN NaN 0.1 70.0 True FGFR2_ssm ems_3hM_2978_000000028_0001__35__E
1360.7929599108309 inf False False NaN NaN 0.1 70.0 False FGFR2_ssm ems_3hM_2978_000000028_0001__35__D
39.783625765142446 299.8770561701488 False False NaN NaN 0.1 70.0 True FGFR2_ssm ems_3hM_2978_000000028_0001__35__G
38.231282392562065 279.70074448232424 False False NaN NaN 0.1 70.0 True FGFR2_ssm ems_3hM_2978_000000028_0001__35__F
312.0532671576519 2129.383448424229 False False NaN NaN 0.1 70.0 False FGFR2_ssm ems_3hM_2978_000000028_0001__35__I
1.1066487535303413 4.730754067599008 False False NaN NaN 0.1 70.0 True FGFR2_ssm ems_3hM_2978_000000028_0001__35__H
12.054230923820988 296.90797640608776 False False NaN NaN 0.1 70.0 True FGFR2_ssm ems_3hM_2978_000000028_0001__35__K
0.8802746639685454 7.1138826454107935 False False NaN NaN 0.1 70.0 True FGFR2_ssm ems_3hM_2978_000000028_0001__35__M
1.1630989618910255 7.402734807483874 False False NaN NaN 0.1 70.0 True FGFR2_ssm ems_3hM_2978_000000028_0001__35__L
27.2578851425273 460.00474496904945 False False NaN NaN 0.1 70.0 True FGFR2_ssm ems_3hM_2978_000000028_0001__35__N
6.635246782442415 49.51930994826786 False False NaN NaN 0.1 70.0 True FGFR2_ssm ems_3hM_2978_000000028_0001__35__Q
1294.7478092919819 inf False False NaN NaN 0.1 70.0 False FGFR2_ssm ems_3hM_2978_000000028_0001__35__P
9.977768080764223 279.70074448232424 False False NaN NaN 0.1 70.0 True FGFR2_ssm ems_3hM_2978_000000028_0001__35__S
1.095691835178556 3.9945422327895677 False False NaN NaN 0.1 70.0 True FGFR2_ssm ems_3hM_2978_000000028_0001__35__R
1.0219715570662353 29.811547544903906 False False NaN NaN 0.1 70.0 True FGFR2_ssm ems_3hM_2978_000000028_0001__35__T
13.31537018326858 358.6971837542704 False False NaN NaN 0.1 70.0 True FGFR2_ssm ems_3hM_2978_000000028_0001__35__W
53.62231683555706 1009.6034833212271 False False NaN NaN 0.1 70.0 False FGFR2_ssm ems_3hM_2978_000000028_0001__35__Y
4.240287072532832 115.36959171212038 False False NaN NaN 0.1 70.0 False FGFR2_ssm ems_3hM_2978_000000028_0001__36__C
20.02301948282207 279.70074448232424 False False NaN NaN 0.1 70.0 True FGFR2_ssm ems_3hM_2978_000000028_0001__36__E
23.47856505244824 315.1737998292286 False False NaN NaN 0.1 70.0 True FGFR2_ssm ems_3hM_2978_000000028_0001__36__D
33.592397960566906 279.70074448232424 False False NaN NaN 0.1 70.0 True FGFR2_ssm ems_3hM_2978_000000028_0001__36__G
161.8147342391987 887.1008208895314 False False NaN NaN 0.1 70.0 False FGFR2_ssm ems_3hM_2978_000000028_0001__36__F
14.418637890872557 539.3917405142778 False False NaN NaN 0.1 70.0 True FGFR2_ssm ems_3hM_2978_000000028_0001__36__I
24.676207832049705 279.70074448232424 False False NaN NaN 0.1 70.0 True FGFR2_ssm ems_3hM_2978_000000028_0001__36__H
21.898881523034483 620.0168965545205 False False NaN NaN 0.1 70.0 True FGFR2_ssm ems_3hM_2978_000000028_0001__36__K
34.26760515957429 362.2841555918127 False False NaN NaN 0.1 70.0 True FGFR2_ssm ems_3hM_2978_000000028_0001__36__M
376.9943450683039 2375.6857113199426 False False NaN NaN 0.1 70.0 False FGFR2_ssm ems_3hM_2978_000000028_0001__36__L
12.923767115890005 279.70074448232424 False False NaN NaN 0.1 70.0 True FGFR2_ssm ems_3hM_2978_000000028_0001__36__N
291.05771630829173 1627.7090639295193 False False NaN NaN 0.1 70.0 False FGFR2_ssm ems_3hM_2978_000000028_0001__36__Q
1082.431586079067 inf False False NaN NaN 0.1 70.0 False FGFR2_ssm ems_3hM_2978_000000028_0001__36__P
4.240287072532832 26.194291854138946 False False NaN NaN 0.1 70.0 True FGFR2_ssm ems_3hM_2978_000000028_0001__36__S
32.93049501084886 279.70074448232424 False False NaN NaN 0.1 70.0 True FGFR2_ssm ems_3hM_2978_000000028_0001__36__R
365.9069971477311 2447.6713640586445 False False NaN NaN 0.1 70.0 False FGFR2_ssm ems_3hM_2978_000000028_0001__36__T
26.456234772680332 380.7642885189872 False False NaN NaN 0.1 70.0 True FGFR2_ssm ems_3hM_2978_000000028_0001__36__W
1.1864772510250345 12.174773233059197 False False NaN NaN 0.1 70.0 True FGFR2_ssm ems_3hM_2978_000000028_0001__36__V
13.31537018326858 279.70074448232424 False False NaN NaN 0.1 70.0 True FGFR2_ssm ems_3hM_2978_000000028_0001__36__Y
2.050855084262484 17.24681731600724 False False NaN NaN 0.1 70.0 True FGFR2_ssm ems_3hM_2978_000000028_0001__37__A
6.504506207668285 38.613595216487646 False False NaN NaN 0.1 70.0 True FGFR2_ssm ems_3hM_2978_000000028_0001__37__C
0.0 11.699717775505407 False False NaN NaN 0.1 70.0 False FGFR2_ssm ems_3hM_2978_000000028_0001__37__E
0.7072093257851638 3.9945422327895677 False False NaN NaN 0.1 70.0 True FGFR2_ssm ems_3hM_2978_000000028_0001__37__D
1.5833584909517335 33.25979996095731 False False NaN NaN 0.1 70.0 True FGFR2_ssm ems_3hM_2978_000000028_0001__37__G
21.254838656892012 282.4977519271472 False False NaN NaN 0.1 70.0 True FGFR2_ssm ems_3hM_2978_000000028_0001__37__F
5.330732094769178 66.74454820180651 False False NaN NaN 0.1 70.0 False FGFR2_ssm ems_3hM_2978_000000028_0001__37__I
5.715266331413483 2496.8695584762263 False False NaN NaN 0.1 70.0 False FGFR2_ssm ems_3hM_2978_000000028_0001__37__H
2.7642428008281468 19.051216000186646 False False NaN NaN 0.1 70.0 True FGFR2_ssm ems_3hM_2978_000000028_0001__37__M
2.6300821772019605 25.67816082162431 False False NaN NaN 0.1 70.0 True FGFR2_ssm ems_3hM_2978_000000028_0001__37__L
5.492258607972776 59.232397592366034 False False NaN NaN 0.1 70.0 True FGFR2_ssm ems_3hM_2978_000000028_0001__37__N
5.3840394157168685 120.05405976769514 False False NaN NaN 0.1 70.0 True FGFR2_ssm ems_3hM_2978_000000028_0001__37__Q
32.604450505790986 279.70074448232424 False False NaN NaN 0.1 70.0 True FGFR2_ssm ems_3hM_2978_000000028_0001__37__P
1.0634677003890676 3.9945422327895677 False False NaN NaN 0.1 70.0 True FGFR2_ssm ems_3hM_2978_000000028_0001__37__S
1.1401813174110635 8.943310178681106 False False NaN NaN 0.1 70.0 True FGFR2_ssm ems_3hM_2978_000000028_0001__37__R
1.1630989618910255 6.2507026161356904 False False NaN NaN 0.1 70.0 True FGFR2_ssm ems_3hM_2978_000000028_0001__37__T
8.854762553149612 92.68749233677107 False False NaN NaN 0.1 70.0 True FGFR2_ssm ems_3hM_2978_000000028_0001__37__W
1.2976326958211033 12.543681036794116 False False NaN NaN 0.1 70.0 True FGFR2_ssm ems_3hM_2978_000000028_0001__37__V
1.2847848473476273 12.419486175043682 False False NaN NaN 0.1 70.0 True FGFR2_ssm ems_3hM_2978_000000028_0001__37__Y
1.0848434011668873 3.9945422327895677 False False NaN NaN 0.1 70.0 True FGFR2_ssm ems_3hM_2978_000000028_0001__38__A
1.1177152410656446 10.80449307345734 False False NaN NaN 0.1 70.0 True FGFR2_ssm ems_3hM_2978_000000028_0001__38__C
0.8979681847143127 5.547181194052502 False False NaN NaN 0.1 70.0 True FGFR2_ssm ems_3hM_2978_000000028_0001__38__E
1.095691835178556 4.825842224357746 False False NaN NaN 0.1 70.0 True FGFR2_ssm ems_3hM_2978_000000028_0001__38__G
1.912869564679545 13.31537018326858 False False NaN NaN 0.1 70.0 True FGFR2_ssm ems_3hM_2978_000000028_0001__38__F
1.0634677003890676 3.9945422327895677 False False NaN NaN 0.1 70.0 True FGFR2_ssm ems_3hM_2978_000000028_0001__38__I
1.1066487535303413 8.096262036532995 False False NaN NaN 0.1 70.0 True FGFR2_ssm ems_3hM_2978_000000028_0001__38__H
0.8543859163181885 26.72079712040713 False False NaN NaN 0.1 70.0 True FGFR2_ssm ems_3hM_2978_000000028_0001__38__K
1.2594695101927535 3.9945422327895677 False False NaN NaN 0.1 70.0 True FGFR2_ssm ems_3hM_2978_000000028_0001__38__M
0.9627434358995709 7.1850214718649 False False NaN NaN 0.1 70.0 True FGFR2_ssm ems_3hM_2978_000000028_0001__38__L
2.6300821772019605 37.47797509318892 False False NaN NaN 0.1 70.0 True FGFR2_ssm ems_3hM_2978_000000028_0001__38__N
0.8292585529065671 35.30594786351456 False False NaN NaN 0.1 70.0 True FGFR2_ssm ems_3hM_2978_000000028_0001__38__Q
43.94587324925544 279.70074448232424 False False NaN NaN 0.1 70.0 True FGFR2_ssm ems_3hM_2978_000000028_0001__38__P
0.8543859163181885 9.781166631471647 False False NaN NaN 0.1 70.0 True FGFR2_ssm ems_3hM_2978_000000028_0001__38__S
1.011853026798253 7.780348680890632 False False NaN NaN 0.1 70.0 True FGFR2_ssm ems_3hM_2978_000000028_0001__38__R
4.778061608274998 78.2632318865185 False False NaN NaN 0.1 70.0 True FGFR2_ssm ems_3hM_2978_000000028_0001__38__T
0.781199068559431 3.9945422327895677 False False NaN NaN 0.1 70.0 True FGFR2_ssm ems_3hM_2978_000000028_0001__38__W
4.074832531668636 19.824771765170368 False False NaN NaN 0.1 70.0 True FGFR2_ssm ems_3hM_2978_000000028_0001__38__V
5.602653005993026 44.82918530156554 False False NaN NaN 0.1 70.0 True FGFR2_ssm ems_3hM_2978_000000028_0001__38__Y
2.5782591679266362 30.714867247061992 False False NaN NaN 0.1 70.0 True FGFR2_ssm ems_3hM_2978_000000028_0001__39__A
5.1739560524246615 566.9061402214372 False False NaN NaN 0.1 70.0 False FGFR2_ssm ems_3hM_2978_000000028_0001__39__C
0.0 2.4531251320397236 False False NaN NaN 0.1 70.0 True FGFR2_ssm ems_3hM_2978_000000028_0001__39__E
0.0 8.425002741226995 False False NaN NaN 0.1 70.0 False FGFR2_ssm ems_3hM_2978_000000028_0001__39__D
0.4656399995049345 35.659007342149664 False False NaN NaN 0.1 70.0 False FGFR2_ssm ems_3hM_2978_000000028_0001__39__G
11.816714953260458 1643.9861545688127 False False NaN NaN 0.1 70.0 False FGFR2_ssm ems_3hM_2978_000000028_0001__39__F
1.272064205294681 18.490922555822674 False False NaN NaN 0.1 70.0 True FGFR2_ssm ems_3hM_2978_000000028_0001__39__I
0.0 6.2507026161356904 False False NaN NaN 0.1 70.0 True FGFR2_ssm ems_3hM_2978_000000028_0001__39__H
0.8129188833512081 3.9945422327895677 False False NaN NaN 0.1 70.0 True FGFR2_ssm ems_3hM_2978_000000028_0001__39__K
1.1177152410656446 inf False False NaN NaN 0.1 70.0 False FGFR2_ssm ems_3hM_2978_000000028_0001__39__M
1.3106090227793141 13.183534834919389 False False NaN NaN 0.1 70.0 True FGFR2_ssm ems_3hM_2978_000000028_0001__39__L
0.8375511384356326 5.830143184674892 False False NaN NaN 0.1 70.0 True FGFR2_ssm ems_3hM_2978_000000028_0001__39__N
0.8715590732361836 23.950484210002436 False False NaN NaN 0.1 70.0 True FGFR2_ssm ems_3hM_2978_000000028_0001__39__Q
10.382905475693246 279.70074448232424 False False NaN NaN 0.1 70.0 True FGFR2_ssm ems_3hM_2978_000000028_0001__39__P
0.0 7.043448163773064 False False NaN NaN 0.1 70.0 True FGFR2_ssm ems_3hM_2978_000000028_0001__39__S
0.9820945789611518 7.8581521676995365 False False NaN NaN 0.1 70.0 True FGFR2_ssm ems_3hM_2978_000000028_0001__39__R
0.0 5.658679536052955 False False NaN NaN 0.1 70.0 True FGFR2_ssm ems_3hM_2978_000000028_0001__39__T
0.63388849195102 9.684323397496684 False False NaN NaN 0.1 70.0 True FGFR2_ssm ems_3hM_2978_000000028_0001__39__W
1.1515831305851738 3.9945422327895677 False False NaN NaN 0.1 70.0 True FGFR2_ssm ems_3hM_2978_000000028_0001__39__Y
2.198794237886207 33.9283219401726 False False NaN NaN 0.1 70.0 True FGFR2_ssm ems_3hM_2978_000000028_0001__40__A
4.240287072532832 30.714867247061992 False False NaN NaN 0.1 70.0 False FGFR2_ssm ems_3hM_2978_000000028_0001__40__C
0.7969011698374753 9.684323397496684 False False NaN NaN 0.1 70.0 False FGFR2_ssm ems_3hM_2978_000000028_0001__40__E
1.0529383172168987 5.021790770293987 False False NaN NaN 0.1 70.0 True FGFR2_ssm ems_3hM_2978_000000028_0001__40__D
0.5143562459296119 3.9945422327895677 False False NaN NaN 0.1 70.0 True FGFR2_ssm ems_3hM_2978_000000028_0001__40__G
0.8459266498199888 11.131880018076165 False False NaN NaN 0.1 70.0 True FGFR2_ssm ems_3hM_2978_000000028_0001__40__F
6.904664409149169 55.24712665799129 False False NaN NaN 0.1 70.0 True FGFR2_ssm ems_3hM_2978_000000028_0001__40__I
0.8715590732361836 3.9945422327895677 False False NaN NaN 0.1 70.0 True FGFR2_ssm ems_3hM_2978_000000028_0001__40__H
0.6466296506392353 3.9945422327895677 False False NaN NaN 0.1 70.0 True FGFR2_ssm ems_3hM_2978_000000028_0001__40__K
2.3109548421203714 inf False False NaN NaN 0.1 70.0 False FGFR2_ssm ems_3hM_2978_000000028_0001__40__M
2.010445137008612 19.62848689620829 False False NaN NaN 0.1 70.0 False FGFR2_ssm ems_3hM_2978_000000028_0001__40__L
1.6476491949519212 26.988005091611196 False False NaN NaN 0.1 70.0 True FGFR2_ssm ems_3hM_2978_000000028_0001__40__Q
1.3774632546927976 3.9945422327895677 False False NaN NaN 0.1 70.0 True FGFR2_ssm ems_3hM_2978_000000028_0001__40__P
6.97371105324066 719.8203687046472 False False NaN NaN 0.1 70.0 True FGFR2_ssm ems_3hM_2978_000000028_0001__40__S
1.1864772510250345 3.9945422327895677 False False NaN NaN 0.1 70.0 True FGFR2_ssm ems_3hM_2978_000000028_0001__40__R
1.912869564679545 17.59347834405898 False False NaN NaN 0.1 70.0 True FGFR2_ssm ems_3hM_2978_000000028_0001__40__T
14.275879099873821 455.4502425436138 False False NaN NaN 0.1 70.0 True FGFR2_ssm ems_3hM_2978_000000028_0001__40__W
0.8210480721847201 12.174773233059197 False False NaN NaN 0.1 70.0 True FGFR2_ssm ems_3hM_2978_000000028_0001__40__V
1.1177152410656446 5.3840394157168685 False False NaN NaN 0.1 70.0 True FGFR2_ssm ems_3hM_2978_000000028_0001__40__Y
27.53046399395257 1660.426016114502 False False NaN NaN 0.1 70.0 False FGFR2_ssm ems_3hM_2978_000000028_0001__41__A
17.076056748522024 365.9069971477311 False False NaN NaN 0.1 70.0 True FGFR2_ssm ems_3hM_2978_000000028_0001__41__C
16.086417896875634 380.7642885189872 False False NaN NaN 0.1 70.0 True FGFR2_ssm ems_3hM_2978_000000028_0001__41__E
31.962014023910346 498.1192227104692 False False NaN NaN 0.1 70.0 True FGFR2_ssm ems_3hM_2978_000000028_0001__41__G
27.53046399395257 279.70074448232424 False False NaN NaN 0.1 70.0 True FGFR2_ssm ems_3hM_2978_000000028_0001__41__F
24.9229699103702 279.70074448232424 False False NaN NaN 0.1 70.0 True FGFR2_ssm ems_3hM_2978_000000028_0001__41__I
41.39900050354652 341.28806258336186 False False NaN NaN 0.1 70.0 True FGFR2_ssm ems_3hM_2978_000000028_0001__41__H
17.59347834405898 412.3131630864896 False False NaN NaN 0.1 70.0 True FGFR2_ssm ems_3hM_2978_000000028_0001__41__K
25.67816082162431 572.575201623652 False False NaN NaN 0.1 70.0 True FGFR2_ssm ems_3hM_2978_000000028_0001__41__M
13.448523885101263 334.5633394602111 False False NaN NaN 0.1 70.0 True FGFR2_ssm ems_3hM_2978_000000028_0001__41__L
0.7359248603214372 15.458731412034103 False False NaN NaN 0.1 70.0 True FGFR2_ssm ems_3hM_2978_000000028_0001__41__N
35.30594786351456 279.70074448232424 False False NaN NaN 0.1 70.0 True FGFR2_ssm ems_3hM_2978_000000028_0001__41__Q
803.0808006487298 13023.98545222791 False False NaN NaN 0.1 70.0 False FGFR2_ssm ems_3hM_2978_000000028_0001__41__P
1.2976326958211033 9.123070713272593 False False NaN NaN 0.1 70.0 True FGFR2_ssm ems_3hM_2978_000000028_0001__41__S
358.6971837542704 1082.431586079067 False False NaN NaN 0.1 70.0 False FGFR2_ssm ems_3hM_2978_000000028_0001__41__R
32.604450505790986 279.70074448232424 False False NaN NaN 0.1 70.0 True FGFR2_ssm ems_3hM_2978_000000028_0001__41__T
601.7822913444909 2870.0871712864164 False False NaN NaN 0.1 70.0 False FGFR2_ssm ems_3hM_2978_000000028_0001__41__W
21.467387043460928 279.70074448232424 False False NaN NaN 0.1 70.0 True FGFR2_ssm ems_3hM_2978_000000028_0001__41__V
46.1875544453882 279.70074448232424 False False NaN NaN 0.1 70.0 True FGFR2_ssm ems_3hM_2978_000000028_0001__41__Y
5.437879809874036 33.592397960566906 False False NaN NaN 0.1 70.0 True FGFR2_ssm ems_3hM_2978_000000028_0001__42__A
0.9437735868047948 3.9945422327895677 False False NaN NaN 0.1 70.0 True FGFR2_ssm ems_3hM_2978_000000028_0001__42__C
1.1983420235352846 8.016101026270293 False False NaN NaN 0.1 70.0 True FGFR2_ssm ems_3hM_2978_000000028_0001__42__D
1.0018346799982707 3.9945422327895677 False False NaN NaN 0.1 70.0 True FGFR2_ssm ems_3hM_2978_000000028_0001__42__G
1.9513182429296032 16.086417896875634 False False NaN NaN 0.1 70.0 True FGFR2_ssm ems_3hM_2978_000000028_0001__42__F
0.4050895567229898 11.699717775505407 False False NaN NaN 0.1 70.0 True FGFR2_ssm ems_3hM_2978_000000028_0001__42__I
4.456584328541108 951.0921509588132 False False NaN NaN 0.1 70.0 False FGFR2_ssm ems_3hM_2978_000000028_0001__42__H
0.41736417538125287 3.9945422327895677 False False NaN NaN 0.1 70.0 True FGFR2_ssm ems_3hM_2978_000000028_0001__42__K
0.9919155247507632 3.9945422327895677 False False NaN NaN 0.1 70.0 True FGFR2_ssm ems_3hM_2978_000000028_0001__42__M
1.893930262058956 15.305674665380302 False False NaN NaN 0.1 70.0 True FGFR2_ssm ems_3hM_2978_000000028_0001__42__L
0.0 10.17832121918758 False False NaN NaN 0.1 70.0 True FGFR2_ssm ems_3hM_2978_000000028_0001__42__N
1.1066487535303413 16.73959097002454 False False NaN NaN 0.1 70.0 True FGFR2_ssm ems_3hM_2978_000000028_0001__42__Q
4.32551684269074 45.27747715458114 False False NaN NaN 0.1 70.0 True FGFR2_ssm ems_3hM_2978_000000028_0001__42__P
0.7432841089246515 8.594345296325654 False False NaN NaN 0.1 70.0 True FGFR2_ssm ems_3hM_2978_000000028_0001__42__S
0.8979681847143127 4.501150171826519 False False NaN NaN 0.1 70.0 True FGFR2_ssm ems_3hM_2978_000000028_0001__42__R
0.0 3.9945422327895677 False False NaN NaN 0.1 70.0 True FGFR2_ssm ems_3hM_2978_000000028_0001__42__T
23.713350702972715 inf False False NaN NaN 0.1 70.0 False FGFR2_ssm ems_3hM_2978_000000028_0001__42__W
369.56606711920864 inf False False NaN NaN 0.1 70.0 False FGFR2_ssm ems_3hM_2978_000000028_0001__42__V
0.44304048230616916 18.675831781380897 False False NaN NaN 0.1 70.0 True FGFR2_ssm ems_3hM_2978_000000028_0001__42__Y
7.256871686583548 620.0168965545205 False False NaN NaN 0.1 70.0 True FGFR2_ssm ems_3hM_2978_000000028_0001__43__A
0.9723708702585664 9.684323397496684 False False NaN NaN 0.1 70.0 False FGFR2_ssm ems_3hM_2978_000000028_0001__43__C
9.878978297786363 400.1870939526315 False False NaN NaN 0.1 70.0 True FGFR2_ssm ems_3hM_2978_000000028_0001__43__E
0.7890110592450251 17.24681731600724 False False NaN NaN 0.1 70.0 True FGFR2_ssm ems_3hM_2978_000000028_0001__43__D
0.7359248603214372 12.669117847162054 False False NaN NaN 0.1 70.0 True FGFR2_ssm ems_3hM_2978_000000028_0001__43__G
0.9723708702585664 4.778061608274998 False False NaN NaN 0.1 70.0 True FGFR2_ssm ems_3hM_2978_000000028_0001__43__F
0.8890774106082306 4.368772011117646 False False NaN NaN 0.1 70.0 True FGFR2_ssm ems_3hM_2978_000000028_0001__43__I
4.32551684269074 127.43980360486503 False False NaN NaN 0.1 70.0 False FGFR2_ssm ems_3hM_2978_000000028_0001__43__H
0.41736417538125287 3.9945422327895677 False False NaN NaN 0.1 70.0 True FGFR2_ssm ems_3hM_2978_000000028_0001__43__K
11.469187114503884 inf False False NaN NaN 0.1 70.0 False FGFR2_ssm ems_3hM_2978_000000028_0001__43__M
1.0529383172168987 6.504506207668285 False False NaN NaN 0.1 70.0 True FGFR2_ssm ems_3hM_2978_000000028_0001__43__L
0.5795894923182003 3.9945422327895677 False False NaN NaN 0.1 70.0 True FGFR2_ssm ems_3hM_2978_000000028_0001__43__N
0.6864104041296323 5.277952569078395 False False NaN NaN 0.1 70.0 True FGFR2_ssm ems_3hM_2978_000000028_0001__43__Q
5.021790770293987 756.5384417752716 False False NaN NaN 0.1 70.0 False FGFR2_ssm ems_3hM_2978_000000028_0001__43__P
0.9627434358995709 10257.249786234072 False False NaN NaN 0.1 70.0 False FGFR2_ssm ems_3hM_2978_000000028_0001__43__S
1.3503217867785493 1172.1183013693542 False False NaN NaN 0.1 70.0 False FGFR2_ssm ems_3hM_2978_000000028_0001__43__T
5.330732094769178 58.64593821026336 False False NaN NaN 0.1 70.0 True FGFR2_ssm ems_3hM_2978_000000028_0001__43__W
0.6728854074400867 6.7686152427695045 False False NaN NaN 0.1 70.0 False FGFR2_ssm ems_3hM_2978_000000028_0001__43__V
1.1066487535303413 10.077545761571864 False False NaN NaN 0.1 70.0 True FGFR2_ssm ems_3hM_2978_000000028_0001__43__Y
15.927146432550138 279.70074448232424 False False NaN NaN 0.1 70.0 True FGFR2_ssm ems_3hM_2978_000000028_0001__44__A
28.648311229267634 279.70074448232424 False False NaN NaN 0.1 70.0 True FGFR2_ssm ems_3hM_2978_000000028_0001__44__C
1908.6168885124912 inf False False NaN NaN 0.1 70.0 False FGFR2_ssm ems_3hM_2978_000000028_0001__44__E
566.9061402214372 5318.880854229338 False False NaN NaN 0.1 70.0 False FGFR2_ssm ems_3hM_2978_000000028_0001__44__D
30.714867247061992 279.70074448232424 False False NaN NaN 0.1 70.0 True FGFR2_ssm ems_3hM_2978_000000028_0001__44__G
10.69751789451222 279.70074448232424 False False NaN NaN 0.1 70.0 True FGFR2_ssm ems_3hM_2978_000000028_0001__44__F
27.2578851425273 279.70074448232424 False False NaN NaN 0.1 70.0 True FGFR2_ssm ems_3hM_2978_000000028_0001__44__I
93.61436726013868 684.8843820629107 False False NaN NaN 0.1 70.0 True FGFR2_ssm ems_3hM_2978_000000028_0001__44__H
40.18146202279383 373.2617277904003 False False NaN NaN 0.1 70.0 True FGFR2_ssm ems_3hM_2978_000000028_0001__44__K
9.684323397496684 373.2617277904003 False False NaN NaN 0.1 70.0 True FGFR2_ssm ems_3hM_2978_000000028_0001__44__M
53.0914028074823 979.9111942250147 False False NaN NaN 0.1 70.0 False FGFR2_ssm ems_3hM_2978_000000028_0001__44__N
10.280104431379455 279.70074448232424 False False NaN NaN 0.1 70.0 True FGFR2_ssm ems_3hM_2978_000000028_0001__44__Q
2624.234999747259 inf False False NaN NaN 0.1 70.0 False FGFR2_ssm ems_3hM_2978_000000028_0001__44__P
36.01559741557112 498.1192227104692 False False NaN NaN 0.1 70.0 True FGFR2_ssm ems_3hM_2978_000000028_0001__44__S
895.9718290984258 inf False False NaN NaN 0.1 70.0 False FGFR2_ssm ems_3hM_2978_000000028_0001__44__R
13.718839215191794 279.70074448232424 False False NaN NaN 0.1 70.0 True FGFR2_ssm ems_3hM_2978_000000028_0001__44__T
18.675831781380897 279.70074448232424 False False NaN NaN 0.1 70.0 True FGFR2_ssm ems_3hM_2978_000000028_0001__44__W
21.254838656892012 503.10041493757427 False False NaN NaN 0.1 70.0 True FGFR2_ssm ems_3hM_2978_000000028_0001__44__V
24.431888942623477 279.70074448232424 False False NaN NaN 0.1 70.0 True FGFR2_ssm ems_3hM_2978_000000028_0001__44__Y
1.7145503593402396 16.573852445568853 False False NaN NaN 0.1 70.0 True FGFR2_ssm ems_3hM_2978_000000028_0001__45__A
12.419486175043682 279.70074448232424 False False NaN NaN 0.1 70.0 True FGFR2_ssm ems_3hM_2978_000000028_0001__45__C
4.074832531668636 21.254838656892012 False False NaN NaN 0.1 70.0 True FGFR2_ssm ems_3hM_2978_000000028_0001__45__D
1.2976326958211033 5.772418994727617 False False NaN NaN 0.1 70.0 True FGFR2_ssm ems_3hM_2978_000000028_0001__45__G
11.243198818256925 534.0512282319587 False False NaN NaN 0.1 70.0 True FGFR2_ssm ems_3hM_2978_000000028_0001__45__F
23.015944566658412 344.7009432091951 False False NaN NaN 0.1 70.0 True FGFR2_ssm ems_3hM_2978_000000028_0001__45__I
0.4050895567229898 5.547181194052502 False False NaN NaN 0.1 70.0 True FGFR2_ssm ems_3hM_2978_000000028_0001__45__H
22.562439532063937 279.70074448232424 False False NaN NaN 0.1 70.0 True FGFR2_ssm ems_3hM_2978_000000028_0001__45__K
1.3638250046463345 13.583009123952273 False False NaN NaN 0.1 70.0 True FGFR2_ssm ems_3hM_2978_000000028_0001__45__M
6.97371105324066 1195.6778792268756 False False NaN NaN 0.1 70.0 False FGFR2_ssm ems_3hM_2978_000000028_0001__45__L
1.7316958629336416 1231.9081146453295 False False NaN NaN 0.1 70.0 False FGFR2_ssm ems_3hM_2978_000000028_0001__45__N
2.198794237886207 21.254838656892012 False False NaN NaN 0.1 70.0 True FGFR2_ssm ems_3hM_2978_000000028_0001__45__Q
28.934794341560305 355.145726489377 False False NaN NaN 0.1 70.0 True FGFR2_ssm ems_3hM_2978_000000028_0001__45__P
4.115580856985321 404.1889648921574 False False NaN NaN 0.1 70.0 True FGFR2_ssm ems_3hM_2978_000000028_0001__45__S
4.546161673544783 341.28806258336186 False False NaN NaN 0.1 70.0 True FGFR2_ssm ems_3hM_2978_000000028_0001__45__R
0.8210480721847201 3.9945422327895677 False False NaN NaN 0.1 70.0 True FGFR2_ssm ems_3hM_2978_000000028_0001__45__T
4.368772011117646 279.70074448232424 False False NaN NaN 0.1 70.0 True FGFR2_ssm ems_3hM_2978_000000028_0001__45__W
11.816714953260458 279.70074448232424 False False NaN NaN 0.1 70.0 True FGFR2_ssm ems_3hM_2978_000000028_0001__45__V
0.7214242332334453 279.70074448232424 False False NaN NaN 0.1 70.0 True FGFR2_ssm ems_3hM_2978_000000028_0001__45__Y
1.095691835178556 3.9945422327895677 False False NaN NaN 0.1 70.0 True FGFR2_ssm ems_3hM_2978_000000028_0001__46__A
0.9532113226728427 7.93673368937653 False False NaN NaN 0.1 70.0 True FGFR2_ssm ems_3hM_2978_000000028_0001__46__C
0.8715590732361836 3.9945422327895677 False False NaN NaN 0.1 70.0 True FGFR2_ssm ems_3hM_2978_000000028_0001__46__E
1.0634677003890676 10.077545761571864 False False NaN NaN 0.1 70.0 True FGFR2_ssm ems_3hM_2978_000000028_0001__46__D
0.47029639949998375 8.509252768639262 False False NaN NaN 0.1 70.0 True FGFR2_ssm ems_3hM_2978_000000028_0001__46__G
1.0634677003890676 3.9945422327895677 False False NaN NaN 0.1 70.0 True FGFR2_ssm ems_3hM_2978_000000028_0001__46__F
22.788063927384574 2399.4425684331436 False False NaN NaN 0.1 70.0 False FGFR2_ssm ems_3hM_2978_000000028_0001__46__I
1.1066487535303413 63.505147448833625 False False NaN NaN 0.1 70.0 True FGFR2_ssm ems_3hM_2978_000000028_0001__46__H
0.9344292938661337 3.9945422327895677 False False NaN NaN 0.1 70.0 True FGFR2_ssm ems_3hM_2978_000000028_0001__46__K
1.0018346799982707 3.9945422327895677 False False NaN NaN 0.1 70.0 True FGFR2_ssm ems_3hM_2978_000000028_0001__46__M
1.2594695101927535 7.93673368937653 False False NaN NaN 0.1 70.0 True FGFR2_ssm ems_3hM_2978_000000028_0001__46__L
0.5143562459296119 49.51930994826786 False False NaN NaN 0.1 70.0 False FGFR2_ssm ems_3hM_2978_000000028_0001__46__N
1.7145503593402396 14.275879099873821 False False NaN NaN 0.1 70.0 True FGFR2_ssm ems_3hM_2978_000000028_0001__46__Q
4.456584328541108 47.115924289740484 False False NaN NaN 0.1 70.0 True FGFR2_ssm ems_3hM_2978_000000028_0001__46__P
0.6530959471456276 8.425002741226995 False False NaN NaN 0.1 70.0 True FGFR2_ssm ems_3hM_2978_000000028_0001__46__S
0.0 7.043448163773064 False False NaN NaN 0.1 70.0 True FGFR2_ssm ems_3hM_2978_000000028_0001__46__T
0.8629297754813702 15.305674665380302 False False NaN NaN 0.1 70.0 True FGFR2_ssm ems_3hM_2978_000000028_0001__46__W
8.509252768639262 133.94051437148312 False False NaN NaN 0.1 70.0 True FGFR2_ssm ems_3hM_2978_000000028_0001__46__V
0.5795894923182003 3.9945422327895677 False False NaN NaN 0.1 70.0 True FGFR2_ssm ems_3hM_2978_000000028_0001__46__Y
0.91601734522707 6.006802353313722 False False NaN NaN 0.1 70.0 True FGFR2_ssm ems_3hM_2978_000000028_0001__47__A
1.2594695101927535 11.35563080643949 False False NaN NaN 0.1 70.0 True FGFR2_ssm ems_3hM_2978_000000028_0001__47__C
0.7969011698374753 14.70845251247909 False False NaN NaN 0.1 70.0 True FGFR2_ssm ems_3hM_2978_000000028_0001__47__E
1.4915953221003733 279.70074448232424 False False NaN NaN 0.1 70.0 True FGFR2_ssm ems_3hM_2978_000000028_0001__47__D
1.6807669437704542 14.418637890872557 False False NaN NaN 0.1 70.0 True FGFR2_ssm ems_3hM_2978_000000028_0001__47__G
2.1341280246124272 18.30784411467592 False False NaN NaN 0.1 70.0 True FGFR2_ssm ems_3hM_2978_000000028_0001__47__F
7.1138826454107935 inf False False NaN NaN 0.1 70.0 False FGFR2_ssm ems_3hM_2978_000000028_0001__47__H
1.2103254437706372 64.140198923322 False False NaN NaN 0.1 70.0 False FGFR2_ssm ems_3hM_2978_000000028_0001__47__K
1.1864772510250345 17.947107258774558 False False NaN NaN 0.1 70.0 True FGFR2_ssm ems_3hM_2978_000000028_0001__47__M
1.4477277243255848 13.718839215191794 False False NaN NaN 0.1 70.0 True FGFR2_ssm ems_3hM_2978_000000028_0001__47__L
0.8459266498199888 3.9945422327895677 False False NaN NaN 0.1 70.0 True FGFR2_ssm ems_3hM_2978_000000028_0001__47__N
1.8020096590691563 279.70074448232424 False False NaN NaN 0.1 70.0 True FGFR2_ssm ems_3hM_2978_000000028_0001__47__Q
1061.1034075865755 17038.093397072134 False False NaN NaN 0.1 70.0 False FGFR2_ssm ems_3hM_2978_000000028_0001__47__P
0.91601734522707 16.086417896875634 False False NaN NaN 0.1 70.0 True FGFR2_ssm ems_3hM_2978_000000028_0001__47__S
1.2976326958211033 14.275879099873821 False False NaN NaN 0.1 70.0 True FGFR2_ssm ems_3hM_2978_000000028_0001__47__R
0.7734644243162685 3.9945422327895677 False False NaN NaN 0.1 70.0 True FGFR2_ssm ems_3hM_2978_000000028_0001__47__T
4.456584328541108 38.613595216487646 False False NaN NaN 0.1 70.0 True FGFR2_ssm ems_3hM_2978_000000028_0001__47__W
0.6530959471456276 13.31537018326858 False False NaN NaN 0.1 70.0 True FGFR2_ssm ems_3hM_2978_000000028_0001__47__V
1.1066487535303413 11.35563080643949 False False NaN NaN 0.1 70.0 True FGFR2_ssm ems_3hM_2978_000000028_0001__47__Y
4.972070069598008 49.51930994826786 False False NaN NaN 0.1 70.0 True FGFR2_ssm ems_3hM_2978_000000028_0001__48__A
0.5853853872413822 3.9945422327895677 False False NaN NaN 0.1 70.0 True FGFR2_ssm ems_3hM_2978_000000028_0001__48__C
1611.5931326034863 inf False False NaN NaN 0.1 70.0 False FGFR2_ssm ems_3hM_2978_000000028_0001__48__E
2676.9821232421773 inf False False NaN NaN 0.1 70.0 False FGFR2_ssm ems_3hM_2978_000000028_0001__48__D
26.194291854138946 279.70074448232424 False False NaN NaN 0.1 70.0 True FGFR2_ssm ems_3hM_2978_000000028_0001__48__G
1488.2792194270344 inf False False NaN NaN 0.1 70.0 False FGFR2_ssm ems_3hM_2978_000000028_0001__48__F
1.0425131853632663 3.9945422327895677 False False NaN NaN 0.1 70.0 True FGFR2_ssm ems_3hM_2978_000000028_0001__48__I
3138.97207055627 inf False False NaN NaN 0.1 70.0 False FGFR2_ssm ems_3hM_2978_000000028_0001__48__H
1195.6778792268756 inf False False NaN NaN 0.1 70.0 False FGFR2_ssm ems_3hM_2978_000000028_0001__48__K
28.648311229267634 279.70074448232424 False False NaN NaN 0.1 70.0 True FGFR2_ssm ems_3hM_2978_000000028_0001__48__M
17.41928548916731 279.70074448232424 False False NaN NaN 0.1 70.0 True FGFR2_ssm ems_3hM_2978_000000028_0001__48__L
33.592397960566906 279.70074448232424 False False NaN NaN 0.1 70.0 True FGFR2_ssm ems_3hM_2978_000000028_0001__48__N
2676.9821232421773 inf False False NaN NaN 0.1 70.0 False FGFR2_ssm ems_3hM_2978_000000028_0001__48__Q
1927.703057397614 inf False False NaN NaN 0.1 70.0 False FGFR2_ssm ems_3hM_2978_000000028_0001__48__P
6.313209642297046 inf False False NaN NaN 0.1 70.0 False FGFR2_ssm ems_3hM_2978_000000028_0001__48__S
412.3131630864896 1727.8459706770739 False False NaN NaN 0.1 70.0 False FGFR2_ssm ems_3hM_2978_000000028_0001__48__R
1.1747299515099354 5.715266331413483 False False NaN NaN 0.1 70.0 True FGFR2_ssm ems_3hM_2978_000000028_0001__48__T
1207.6346580191453 inf False False NaN NaN 0.1 70.0 False FGFR2_ssm ems_3hM_2978_000000028_0001__48__W
18.490922555822674 279.70074448232424 False False NaN NaN 0.1 70.0 True FGFR2_ssm ems_3hM_2978_000000028_0001__48__Y
40.58327664302172 1294.7478092919819 False False NaN NaN 0.1 70.0 False FGFR2_ssm ems_3hM_2978_000000028_0001__49__A
17.41928548916731 380.7642885189872 False False NaN NaN 0.1 70.0 True FGFR2_ssm ems_3hM_2978_000000028_0001__49__C
10.280104431379455 279.70074448232424 False False NaN NaN 0.1 70.0 True FGFR2_ssm ems_3hM_2978_000000028_0001__49__E
5.3840394157168685 539.3917405142778 False False NaN NaN 0.1 70.0 True FGFR2_ssm ems_3hM_2978_000000028_0001__49__D
23.47856505244824 4536.054683628887 False False NaN NaN 0.1 70.0 False FGFR2_ssm ems_3hM_2978_000000028_0001__49__G
13.31537018326858 279.70074448232424 False False NaN NaN 0.1 70.0 True FGFR2_ssm ems_3hM_2978_000000028_0001__49__F
0.6728854074400867 24.431888942623477 False False NaN NaN 0.1 70.0 True FGFR2_ssm ems_3hM_2978_000000028_0001__49__I
32.604450505790986 811.1116086552177 False False NaN NaN 0.1 70.0 True FGFR2_ssm ems_3hM_2978_000000028_0001__49__H
12.174773233059197 601.7822913444909 False False NaN NaN 0.1 70.0 True FGFR2_ssm ems_3hM_2978_000000028_0001__49__K
23.713350702972715 424.8066642411727 False False NaN NaN 0.1 70.0 True FGFR2_ssm ems_3hM_2978_000000028_0001__49__M
17.947107258774558 528.7635923088707 False False NaN NaN 0.1 70.0 True FGFR2_ssm ems_3hM_2978_000000028_0001__49__L
20.629736996171047 638.804028537018 False False NaN NaN 0.1 70.0 True FGFR2_ssm ems_3hM_2978_000000028_0001__49__N
7.256871686583548 1815.9834802063945 False False NaN NaN 0.1 70.0 True FGFR2_ssm ems_3hM_2978_000000028_0001__49__Q
8.854762553149612 279.70074448232424 False False NaN NaN 0.1 70.0 True FGFR2_ssm ems_3hM_2978_000000028_0001__49__P
6.635246782442415 123.69181783271588 False False NaN NaN 0.1 70.0 True FGFR2_ssm ems_3hM_2978_000000028_0001__49__S
24.189989052102458 337.9089728548135 False False NaN NaN 0.1 70.0 True FGFR2_ssm ems_3hM_2978_000000028_0001__49__R
0.5795894923182003 279.70074448232424 False False NaN NaN 0.1 70.0 True FGFR2_ssm ems_3hM_2978_000000028_0001__49__T
878.3176444450801 inf False False NaN NaN 0.1 70.0 False FGFR2_ssm ems_3hM_2978_000000028_0001__49__W
11.699717775505407 279.70074448232424 False False NaN NaN 0.1 70.0 True FGFR2_ssm ems_3hM_2978_000000028_0001__49__Y
0.6466296506392353 7.1850214718649 False False NaN NaN 0.1 70.0 True FGFR2_ssm ems_3hM_2978_000000028_0001__50__A
4.456584328541108 1160.513169672627 False False NaN NaN 0.1 70.0 False FGFR2_ssm ems_3hM_2978_000000028_0001__50__C
1.3106090227793141 15.305674665380302 False False NaN NaN 0.1 70.0 True FGFR2_ssm ems_3hM_2978_000000028_0001__50__E
2.0713636351051083 44.385331981748024 False False NaN NaN 0.1 70.0 True FGFR2_ssm ems_3hM_2978_000000028_0001__50__D
1.8020096590691563 56.35759390381689 False False NaN NaN 0.1 70.0 True FGFR2_ssm ems_3hM_2978_000000028_0001__50__G
4.501150171826519 22.117870338264826 False False NaN NaN 0.1 70.0 True FGFR2_ssm ems_3hM_2978_000000028_0001__50__F
1.3106090227793141 15.61331872615444 False False NaN NaN 0.1 70.0 True FGFR2_ssm ems_3hM_2978_000000028_0001__50__I
0.7734644243162685 4.156736665555174 False False NaN NaN 0.1 70.0 True FGFR2_ssm ems_3hM_2978_000000028_0001__50__H
0.7658063607091768 3.9945422327895677 False False NaN NaN 0.1 70.0 True FGFR2_ssm ems_3hM_2978_000000028_0001__50__M
1.2594695101927535 6.313209642297046 False False NaN NaN 0.1 70.0 True FGFR2_ssm ems_3hM_2978_000000028_0001__50__L
0.6932745081709284 3.9945422327895677 False False NaN NaN 0.1 70.0 True FGFR2_ssm ems_3hM_2978_000000028_0001__50__N
1.1630989618910255 11.469187114503884 False False NaN NaN 0.1 70.0 True FGFR2_ssm ems_3hM_2978_000000028_0001__50__Q
11.35563080643949 279.70074448232424 False False NaN NaN 0.1 70.0 True FGFR2_ssm ems_3hM_2978_000000028_0001__50__P
1.6313358365860609 17.24681731600724 False False NaN NaN 0.1 70.0 True FGFR2_ssm ems_3hM_2978_000000028_0001__50__S
1.0529383172168987 13.31537018326858 False False NaN NaN 0.1 70.0 True FGFR2_ssm ems_3hM_2978_000000028_0001__50__R
1.1177152410656446 3.9945422327895677 False False NaN NaN 0.1 70.0 True FGFR2_ssm ems_3hM_2978_000000028_0001__50__T
1.2103254437706372 16.24728207584439 False False NaN NaN 0.1 70.0 True FGFR2_ssm ems_3hM_2978_000000028_0001__50__W
0.9820945789611518 9.123070713272593 False False NaN NaN 0.1 70.0 True FGFR2_ssm ems_3hM_2978_000000028_0001__50__V
0.9820945789611518 3.9945422327895677 False False NaN NaN 0.1 70.0 True FGFR2_ssm ems_3hM_2978_000000028_0001__50__Y
5.830143184674892 36.37575338972686 False False NaN NaN 0.1 70.0 True FGFR2_ssm ems_3hM_2978_000000028_0001__51__A
0.7002072532526376 9.214301420405317 False False NaN NaN 0.1 70.0 True FGFR2_ssm ems_3hM_2978_000000028_0001__51__C
0.7072093257851638 70.14919094948239 False False NaN NaN 0.1 70.0 False FGFR2_ssm ems_3hM_2978_000000028_0001__51__E
1.8200297556598475 21.044394709794076 False False NaN NaN 0.1 70.0 True FGFR2_ssm ems_3hM_2978_000000028_0001__51__D
1.8382300532164455 22.117870338264826 False False NaN NaN 0.1 70.0 True FGFR2_ssm ems_3hM_2978_000000028_0001__51__G
0.8979681847143127 4.368772011117646 False False NaN NaN 0.1 70.0 True FGFR2_ssm ems_3hM_2978_000000028_0001__51__F
0.0 8.594345296325654 False False NaN NaN 0.1 70.0 True FGFR2_ssm ems_3hM_2978_000000028_0001__51__I
1.2346529851904264 29.2241422849759 False False NaN NaN 0.1 70.0 False FGFR2_ssm ems_3hM_2978_000000028_0001__51__H
0.8715590732361836 37.10690603286035 False False NaN NaN 0.1 70.0 False FGFR2_ssm ems_3hM_2978_000000028_0001__51__K
0.0 6.904664409149169 False False NaN NaN 0.1 70.0 True FGFR2_ssm ems_3hM_2978_000000028_0001__51__M
0.9437735868047948 3.9945422327895677 False False NaN NaN 0.1 70.0 True FGFR2_ssm ems_3hM_2978_000000028_0001__51__N
5.602653005993026 1611.5931326034863 False False NaN NaN 0.1 70.0 False FGFR2_ssm ems_3hM_2978_000000028_0001__51__Q
344.7009432091951 1137.6464755147806 False False NaN NaN 0.1 70.0 False FGFR2_ssm ems_3hM_2978_000000028_0001__51__P
1.3369522641371778 15.61331872615444 False False NaN NaN 0.1 70.0 False FGFR2_ssm ems_3hM_2978_000000028_0001__51__S
0.4050895567229898 3.9945422327895677 False False NaN NaN 0.1 70.0 True FGFR2_ssm ems_3hM_2978_000000028_0001__51__R
0.8543859163181885 11.816714953260458 False False NaN NaN 0.1 70.0 True FGFR2_ssm ems_3hM_2978_000000028_0001__51__T
9.878978297786363 561.2932081400364 False False NaN NaN 0.1 70.0 True FGFR2_ssm ems_3hM_2978_000000028_0001__51__W
1.4192017687732432 20.629736996171047 False False NaN NaN 0.1 70.0 True FGFR2_ssm ems_3hM_2978_000000028_0001__51__V
0.0 3.9945422327895677 False False NaN NaN 0.1 70.0 True FGFR2_ssm ems_3hM_2978_000000028_0001__51__Y
15.927146432550138 inf False False NaN NaN 0.1 70.0 False FGFR2_ssm ems_3hM_2978_000000028_0001__52__A
19.62848689620829 555.735849643601 False False NaN NaN 0.1 70.0 True FGFR2_ssm ems_3hM_2978_000000028_0001__52__C
293.96829347137435 2172.1840557375513 False False NaN NaN 0.1 70.0 False FGFR2_ssm ems_3hM_2978_000000028_0001__52__E
1050.5974332540363 inf False False NaN NaN 0.1 70.0 False FGFR2_ssm ems_3hM_2978_000000028_0001__52__D
4.034487655117463 1986.1143877398197 False False NaN NaN 0.1 70.0 True FGFR2_ssm ems_3hM_2978_000000028_0001__52__G
32.93049501084886 626.2170655200649 False False NaN NaN 0.1 70.0 True FGFR2_ssm ems_3hM_2978_000000028_0001__52__F
8.943310178681106 5480.048262993333 False False NaN NaN 0.1 70.0 False FGFR2_ssm ems_3hM_2978_000000028_0001__52__I
9.684323397496684 279.70074448232424 False False NaN NaN 0.1 70.0 True FGFR2_ssm ems_3hM_2978_000000028_0001__52__H
1852.4847481585389 inf False False NaN NaN 0.1 70.0 False FGFR2_ssm ems_3hM_2978_000000028_0001__52__K
40.98910940945197 279.70074448232424 False False NaN NaN 0.1 70.0 True FGFR2_ssm ems_3hM_2978_000000028_0001__52__M
17.76941312749957 279.70074448232424 False False NaN NaN 0.1 70.0 True FGFR2_ssm ems_3hM_2978_000000028_0001__52__L
4.115580856985321 1137.6464755147806 False False NaN NaN 0.1 70.0 False FGFR2_ssm ems_3hM_2978_000000028_0001__52__N
960.603072468402 inf False False NaN NaN 0.1 70.0 False FGFR2_ssm ems_3hM_2978_000000028_0001__52__Q
1834.1433150084563 inf False False NaN NaN 0.1 70.0 False FGFR2_ssm ems_3hM_2978_000000028_0001__52__P
1172.1183013693542 inf False False NaN NaN 0.1 70.0 False FGFR2_ssm ems_3hM_2978_000000028_0001__52__S
528.7635923088707 inf False False NaN NaN 0.1 70.0 False FGFR2_ssm ems_3hM_2978_000000028_0001__52__R
33.9283219401726 678.1033485771401 False False NaN NaN 0.1 70.0 True FGFR2_ssm ems_3hM_2978_000000028_0001__52__T
22.117870338264826 302.8758267318505 False False NaN NaN 0.1 70.0 True FGFR2_ssm ems_3hM_2978_000000028_0001__52__W
49.51930994826786 684.8843820629107 False False NaN NaN 0.1 70.0 True FGFR2_ssm ems_3hM_2978_000000028_0001__52__V
7.627045074885438 305.9045849991687 False False NaN NaN 0.1 70.0 True FGFR2_ssm ems_3hM_2978_000000028_0001__53__A
1.1983420235352846 4.282689943258159 False False NaN NaN 0.1 70.0 True FGFR2_ssm ems_3hM_2978_000000028_0001__53__C
12.923767115890005 601.7822913444909 False False NaN NaN 0.1 70.0 True FGFR2_ssm ems_3hM_2978_000000028_0001__53__E
0.0 27.2578851425273 False False NaN NaN 0.1 70.0 True FGFR2_ssm ems_3hM_2978_000000028_0001__53__D
1.6476491949519212 25.42392160556863 False False NaN NaN 0.1 70.0 True FGFR2_ssm ems_3hM_2978_000000028_0001__53__G
8.943310178681106 54.15854000391267 False False NaN NaN 0.1 70.0 True FGFR2_ssm ems_3hM_2978_000000028_0001__53__F
8.177224656898323 279.70074448232424 False False NaN NaN 0.1 70.0 True FGFR2_ssm ems_3hM_2978_000000028_0001__53__I
5.715266331413483 97.41548596451294 False False NaN NaN 0.1 70.0 True FGFR2_ssm ems_3hM_2978_000000028_0001__53__H
135.27991951519803 999.6074092289389 False False NaN NaN 0.1 70.0 False FGFR2_ssm ems_3hM_2978_000000028_0001__53__K
4.32551684269074 23.015944566658412 False False NaN NaN 0.1 70.0 True FGFR2_ssm ems_3hM_2978_000000028_0001__53__M
25.42392160556863 312.0532671576519 False False NaN NaN 0.1 70.0 True FGFR2_ssm ems_3hM_2978_000000028_0001__53__L
4.115580856985321 279.70074448232424 False False NaN NaN 0.1 70.0 True FGFR2_ssm ems_3hM_2978_000000028_0001__53__Q
27.53046399395257 279.70074448232424 False False NaN NaN 0.1 70.0 True FGFR2_ssm ems_3hM_2978_000000028_0001__53__P
0.8048701815358498 13.053004787048904 False False NaN NaN 0.1 70.0 True FGFR2_ssm ems_3hM_2978_000000028_0001__53__S
30.714867247061992 305.9045849991687 False False NaN NaN 0.1 70.0 True FGFR2_ssm ems_3hM_2978_000000028_0001__53__R
14.418637890872557 279.70074448232424 False False NaN NaN 0.1 70.0 True FGFR2_ssm ems_3hM_2978_000000028_0001__53__T
1.2346529851904264 9.58843900742246 False False NaN NaN 0.1 70.0 True FGFR2_ssm ems_3hM_2978_000000028_0001__53__W
4.368772011117646 28.083826320231005 False False NaN NaN 0.1 70.0 True FGFR2_ssm ems_3hM_2978_000000028_0001__53__V
2.552731849432314 21.682060913895533 False False NaN NaN 0.1 70.0 True FGFR2_ssm ems_3hM_2978_000000028_0001__53__Y
1.0529383172168987 3.9945422327895677 False False NaN NaN 0.1 70.0 True FGFR2_ssm ems_3hM_2978_000000028_0001__54__A
1.1401813174110635 10.486734530450176 False False NaN NaN 0.1 70.0 True FGFR2_ssm ems_3hM_2978_000000028_0001__54__C
1.5521600734748888 2650.477349744728 False False NaN NaN 0.1 70.0 False FGFR2_ssm ems_3hM_2978_000000028_0001__54__D
1.2346529851904264 5.122728764776894 False False NaN NaN 0.1 70.0 True FGFR2_ssm ems_3hM_2978_000000028_0001__54__G
5.1739560524246615 20.629736996171047 False False NaN NaN 0.1 70.0 True FGFR2_ssm ems_3hM_2978_000000028_0001__54__F
0.6932745081709284 3.9945422327895677 False False NaN NaN 0.1 70.0 True FGFR2_ssm ems_3hM_2978_000000028_0001__54__I
1.2847848473476273 4.412459731228822 False False NaN NaN 0.1 70.0 True FGFR2_ssm ems_3hM_2978_000000028_0001__54__H
0.8629297754813702 7.329440403449381 False False NaN NaN 0.1 70.0 True FGFR2_ssm ems_3hM_2978_000000028_0001__54__K
0.91601734522707 3.9945422327895677 False False NaN NaN 0.1 70.0 True FGFR2_ssm ems_3hM_2978_000000028_0001__54__M
0.8629297754813702 11.583878985648921 False False NaN NaN 0.1 70.0 True FGFR2_ssm ems_3hM_2978_000000028_0001__54__L
0.5795894923182003 12.296520965389785 False False NaN NaN 0.1 70.0 False FGFR2_ssm ems_3hM_2978_000000028_0001__54__N
0.6796142615144876 13.583009123952273 False False NaN NaN 0.1 70.0 True FGFR2_ssm ems_3hM_2978_000000028_0001__54__Q
32.604450505790986 279.70074448232424 False False NaN NaN 0.1 70.0 True FGFR2_ssm ems_3hM_2978_000000028_0001__54__P
0.9069478665614557 12.296520965389785 False False NaN NaN 0.1 70.0 True FGFR2_ssm ems_3hM_2978_000000028_0001__54__S
1.0219715570662353 3.9945422327895677 False False NaN NaN 0.1 70.0 True FGFR2_ssm ems_3hM_2978_000000028_0001__54__R
0.4845468507012325 5.658679536052955 False False NaN NaN 0.1 70.0 True FGFR2_ssm ems_3hM_2978_000000028_0001__54__T
1.2976326958211033 13.31537018326858 False False NaN NaN 0.1 70.0 True FGFR2_ssm ems_3hM_2978_000000028_0001__54__W
5.021790770293987 31.645558439515227 False False NaN NaN 0.1 70.0 True FGFR2_ssm ems_3hM_2978_000000028_0001__54__V
1.0425131853632663 11.934882102793061 False False NaN NaN 0.1 70.0 True FGFR2_ssm ems_3hM_2978_000000028_0001__54__Y
2.3109548421203714 18.490922555822674 False False NaN NaN 0.1 70.0 True FGFR2_ssm ems_3hM_2978_000000028_0001__55__A
18.30784411467592 279.70074448232424 False False NaN NaN 0.1 70.0 True FGFR2_ssm ems_3hM_2978_000000028_0001__55__C
2.1341280246124272 14.275879099873821 False False NaN NaN 0.1 70.0 True FGFR2_ssm ems_3hM_2978_000000028_0001__55__E
28.648311229267634 279.70074448232424 False False NaN NaN 0.1 70.0 True FGFR2_ssm ems_3hM_2978_000000028_0001__55__D
1.7145503593402396 13.31537018326858 False False NaN NaN 0.1 70.0 True FGFR2_ssm ems_3hM_2978_000000028_0001__55__G
15.004092407979913 684.8843820629107 False False NaN NaN 0.1 70.0 True FGFR2_ssm ems_3hM_2978_000000028_0001__55__I
1.1630989618910255 29.516383707825657 False False NaN NaN 0.1 70.0 True FGFR2_ssm ems_3hM_2978_000000028_0001__55__H
0.9919155247507632 6.2507026161356904 False False NaN NaN 0.1 70.0 True FGFR2_ssm ems_3hM_2978_000000028_0001__55__K
4.240287072532832 inf False False NaN NaN 0.1 70.0 False FGFR2_ssm ems_3hM_2978_000000028_0001__55__M
7.93673368937653 5759.58579943904 False False NaN NaN 0.1 70.0 False FGFR2_ssm ems_3hM_2978_000000028_0001__55__L
5.88844461652164 1082.431586079067 False False NaN NaN 0.1 70.0 False FGFR2_ssm ems_3hM_2978_000000028_0001__55__N
0.7002072532526376 6.313209642297046 False False NaN NaN 0.1 70.0 True FGFR2_ssm ems_3hM_2978_000000028_0001__55__Q
572.575201623652 3868.4438807292704 False False NaN NaN 0.1 70.0 False FGFR2_ssm ems_3hM_2978_000000028_0001__55__P
7.1138826454107935 55.79959792457114 False False NaN NaN 0.1 70.0 True FGFR2_ssm ems_3hM_2978_000000028_0001__55__S
3.1459661571086013 25.67816082162431 False False NaN NaN 0.1 70.0 True FGFR2_ssm ems_3hM_2978_000000028_0001__55__R
13.856027607343709 632.479236175265 False False NaN NaN 0.1 70.0 True FGFR2_ssm ems_3hM_2978_000000028_0001__55__T
1.4622050015688404 13.856027607343709 False False NaN NaN 0.1 70.0 True FGFR2_ssm ems_3hM_2978_000000028_0001__55__W
8.258996903467304 146.4887679838589 False False NaN NaN 0.1 70.0 True FGFR2_ssm ems_3hM_2978_000000028_0001__55__V
1.0321912726368976 2260.3834388585574 False False NaN NaN 0.1 70.0 False FGFR2_ssm ems_3hM_2978_000000028_0001__55__Y
5.88844461652164 1219.7110045993375 False False NaN NaN 0.1 70.0 True FGFR2_ssm ems_3hM_2978_000000028_0001__56__A
1.7145503593402396 34.95638402328172 False False NaN NaN 0.1 70.0 True FGFR2_ssm ems_3hM_2978_000000028_0001__56__C
11.35563080643949 inf False False NaN NaN 0.1 70.0 False FGFR2_ssm ems_3hM_2978_000000028_0001__56__E
7.1850214718649 279.70074448232424 False False NaN NaN 0.1 70.0 True FGFR2_ssm ems_3hM_2978_000000028_0001__56__D
1.5676816742096373 14.275879099873821 False False NaN NaN 0.1 70.0 True FGFR2_ssm ems_3hM_2978_000000028_0001__56__G
0.0 0.4474708871292308 False False NaN NaN 0.1 70.0 True FGFR2_ssm ems_3hM_2978_000000028_0001__56__F
0.63388849195102 6.635246782442415 False False NaN NaN 0.1 70.0 True FGFR2_ssm ems_3hM_2978_000000028_0001__56__I
1.0321912726368976 6.504506207668285 False False NaN NaN 0.1 70.0 True FGFR2_ssm ems_3hM_2978_000000028_0001__56__H
376.9943450683039 3433.047524934924 False False NaN NaN 0.1 70.0 False FGFR2_ssm ems_3hM_2978_000000028_0001__56__K
20.02301948282207 279.70074448232424 False False NaN NaN 0.1 70.0 True FGFR2_ssm ems_3hM_2978_000000028_0001__56__L
0.4050895567229898 3.9945422327895677 False False NaN NaN 0.1 70.0 True FGFR2_ssm ems_3hM_2978_000000028_0001__56__N
5.277952569078395 92.68749233677107 False False NaN NaN 0.1 70.0 False FGFR2_ssm ems_3hM_2978_000000028_0001__56__Q
25.934942429840547 305.9045849991687 False False NaN NaN 0.1 70.0 True FGFR2_ssm ems_3hM_2978_000000028_0001__56__P
1.2224286982083432 13.583009123952273 False False NaN NaN 0.1 70.0 True FGFR2_ssm ems_3hM_2978_000000028_0001__56__S
10.280104431379455 279.70074448232424 False False NaN NaN 0.1 70.0 True FGFR2_ssm ems_3hM_2978_000000028_0001__56__R
3.1148179773352496 64.140198923322 False False NaN NaN 0.1 70.0 True FGFR2_ssm ems_3hM_2978_000000028_0001__56__T
0.0 0.5738509824932678 False False NaN NaN 0.1 70.0 True FGFR2_ssm ems_3hM_2978_000000028_0001__56__W
6.5695512697449665 52.56574535394292 False False NaN NaN 0.1 70.0 True FGFR2_ssm ems_3hM_2978_000000028_0001__56__V
0.0 0.509263609831299 False False NaN NaN 0.1 70.0 True FGFR2_ssm ems_3hM_2978_000000028_0001__56__Y
0.6530959471456276 27.2578851425273 False False NaN NaN 0.1 70.0 True FGFR2_ssm ems_3hM_2978_000000028_0001__57__A
0.6728854074400867 3.9945422327895677 False False NaN NaN 0.1 70.0 True FGFR2_ssm ems_3hM_2978_000000028_0001__57__C
1.9319982603263401 inf False False NaN NaN 0.1 70.0 False FGFR2_ssm ems_3hM_2978_000000028_0001__57__E
5.277952569078395 inf False False NaN NaN 0.1 70.0 False FGFR2_ssm ems_3hM_2978_000000028_0001__57__D
0.9069478665614557 12.669117847162054 False False NaN NaN 0.1 70.0 True FGFR2_ssm ems_3hM_2978_000000028_0001__57__G
0.8802746639685454 9.781166631471647 False False NaN NaN 0.1 70.0 False FGFR2_ssm ems_3hM_2978_000000028_0001__57__F
1.1515831305851738 6.066870376846858 False False NaN NaN 0.1 70.0 True FGFR2_ssm ems_3hM_2978_000000028_0001__57__I
1.095691835178556 9.39950887895546 False False NaN NaN 0.1 70.0 True FGFR2_ssm ems_3hM_2978_000000028_0001__57__H
0.7214242332334453 18.490922555822674 False False NaN NaN 0.1 70.0 True FGFR2_ssm ems_3hM_2978_000000028_0001__57__K
0.6152459251723724 3.9945422327895677 False False NaN NaN 0.1 70.0 True FGFR2_ssm ems_3hM_2978_000000028_0001__57__M
1.0219715570662353 10.69751789451222 False False NaN NaN 0.1 70.0 True FGFR2_ssm ems_3hM_2978_000000028_0001__57__L
4.874100646601323 35.30594786351456 False False NaN NaN 0.1 70.0 True FGFR2_ssm ems_3hM_2978_000000028_0001__57__Q
7.1138826454107935 26.988005091611196 False False NaN NaN 0.1 70.0 True FGFR2_ssm ems_3hM_2978_000000028_0001__57__P
0.9532113226728427 4.240287072532832 False False NaN NaN 0.1 70.0 True FGFR2_ssm ems_3hM_2978_000000028_0001__57__S
1.2469995150423305 3.9945422327895677 False False NaN NaN 0.1 70.0 True FGFR2_ssm ems_3hM_2978_000000028_0001__57__R
0.4474708871292308 4581.4152304651625 False False NaN NaN 0.1 70.0 False FGFR2_ssm ems_3hM_2978_000000028_0001__57__T
0.7582241195140367 11.021663384233829 False False NaN NaN 0.1 70.0 True FGFR2_ssm ems_3hM_2978_000000028_0001__57__W
3.241292077635147 49.51930994826786 False False NaN NaN 0.1 70.0 False FGFR2_ssm ems_3hM_2978_000000028_0001__57__V
4.156736665555174 37.10690603286035 False False NaN NaN 0.1 70.0 True FGFR2_ssm ems_3hM_2978_000000028_0001__57__Y
5.021790770293987 44.385331981748024 False False NaN NaN 0.1 70.0 True FGFR2_ssm ems_3hM_2978_000000028_0001__58__A
3.3729015335683625 33.9283219401726 False False NaN NaN 0.1 70.0 True FGFR2_ssm ems_3hM_2978_000000028_0001__58__C
0.8210480721847201 6.006802353313722 False False NaN NaN 0.1 70.0 True FGFR2_ssm ems_3hM_2978_000000028_0001__58__E
0.8629297754813702 3.9945422327895677 False False NaN NaN 0.1 70.0 True FGFR2_ssm ems_3hM_2978_000000028_0001__58__D
1.5676816742096373 23.24610401232499 False False NaN NaN 0.1 70.0 True FGFR2_ssm ems_3hM_2978_000000028_0001__58__G
0.6530959471456276 3.9945422327895677 False False NaN NaN 0.1 70.0 True FGFR2_ssm ems_3hM_2978_000000028_0001__58__F
0.8459266498199888 23.24610401232499 False False NaN NaN 0.1 70.0 False FGFR2_ssm ems_3hM_2978_000000028_0001__58__I
0.9532113226728427 58.06528535669636 False False NaN NaN 0.1 70.0 True FGFR2_ssm ems_3hM_2978_000000028_0001__58__H
4.368772011117646 960.603072468402 False False NaN NaN 0.1 70.0 False FGFR2_ssm ems_3hM_2978_000000028_0001__58__K
1.7316958629336416 50.51464807822811 False False NaN NaN 0.1 70.0 True FGFR2_ssm ems_3hM_2978_000000028_0001__58__M
6.5695512697449665 727.0185723916942 False False NaN NaN 0.1 70.0 True FGFR2_ssm ems_3hM_2978_000000028_0001__58__L
8.425002741226995 inf False False NaN NaN 0.1 70.0 False FGFR2_ssm ems_3hM_2978_000000028_0001__58__N
0.8459266498199888 59.232397592366034 False False NaN NaN 0.1 70.0 True FGFR2_ssm ems_3hM_2978_000000028_0001__58__Q
8.341586872501976 140.7728267199922 False False NaN NaN 0.1 70.0 False FGFR2_ssm ems_3hM_2978_000000028_0001__58__P
1.1747299515099354 9.032743280467916 False False NaN NaN 0.1 70.0 True FGFR2_ssm ems_3hM_2978_000000028_0001__58__S
1.0529383172168987 19.241728160188508 False False NaN NaN 0.1 70.0 True FGFR2_ssm ems_3hM_2978_000000028_0001__58__T
8.594345296325654 199.41917430585144 False False NaN NaN 0.1 70.0 True FGFR2_ssm ems_3hM_2978_000000028_0001__58__W
1.0848434011668873 4.972070069598008 False False NaN NaN 0.1 70.0 True FGFR2_ssm ems_3hM_2978_000000028_0001__58__V
1.0321912726368976 9.878978297786363 False False NaN NaN 0.1 70.0 True FGFR2_ssm ems_3hM_2978_000000028_0001__58__Y
inf inf True False NaN NaN 0.1 70.0 False FGFR2_ssm ems_3hM_2978_000000028_0001__59__A
4.368772011117646 279.70074448232424 False False NaN NaN 0.1 70.0 True FGFR2_ssm ems_3hM_2978_000000028_0001__59__C
0.591239241113796 15.769451913415981 False False NaN NaN 0.1 70.0 True FGFR2_ssm ems_3hM_2978_000000028_0001__59__E
1.4051502661121222 25.42392160556863 False False NaN NaN 0.1 70.0 True FGFR2_ssm ems_3hM_2978_000000028_0001__59__D
1.4051502661121222 12.174773233059197 False False NaN NaN 0.1 70.0 True FGFR2_ssm ems_3hM_2978_000000028_0001__59__G
0.9532113226728427 8.016101026270293 False False NaN NaN 0.1 70.0 True FGFR2_ssm ems_3hM_2978_000000028_0001__59__F
2.0305495883786975 23.24610401232499 False False NaN NaN 0.1 70.0 True FGFR2_ssm ems_3hM_2978_000000028_0001__59__I
0.6662231756832544 9.214301420405317 False False NaN NaN 0.1 70.0 True FGFR2_ssm ems_3hM_2978_000000028_0001__59__H
1.0741023773929579 7.476762155558711 False False NaN NaN 0.1 70.0 True FGFR2_ssm ems_3hM_2978_000000028_0001__59__K
0.7002072532526376 3.9945422327895677 False False NaN NaN 0.1 70.0 True FGFR2_ssm ems_3hM_2978_000000028_0001__59__M
1.1747299515099354 12.174773233059197 False False NaN NaN 0.1 70.0 True FGFR2_ssm ems_3hM_2978_000000028_0001__59__L
0.8629297754813702 5.277952569078395 False False NaN NaN 0.1 70.0 True FGFR2_ssm ems_3hM_2978_000000028_0001__59__N
3.5098548611663847 51.529992504600386 False False NaN NaN 0.1 70.0 True FGFR2_ssm ems_3hM_2978_000000028_0001__59__Q
3.0839781953814356 32.93049501084886 False False NaN NaN 0.1 70.0 False FGFR2_ssm ems_3hM_2978_000000028_0001__59__P
5.1739560524246615 132.6143706648349 False False NaN NaN 0.1 70.0 True FGFR2_ssm ems_3hM_2978_000000028_0001__59__S
2.092077271456159 27.2578851425273 False False NaN NaN 0.1 70.0 True FGFR2_ssm ems_3hM_2978_000000028_0001__59__R
1.011853026798253 3.9945422327895677 False False NaN NaN 0.1 70.0 True FGFR2_ssm ems_3hM_2978_000000028_0001__59__T
1.1177152410656446 17.947107258774558 False False NaN NaN 0.1 70.0 True FGFR2_ssm ems_3hM_2978_000000028_0001__59__W
0.7969011698374753 3.9945422327895677 False False NaN NaN 0.1 70.0 True FGFR2_ssm ems_3hM_2978_000000028_0001__59__V
1.2594695101927535 29.811547544903906 False False NaN NaN 0.1 70.0 True FGFR2_ssm ems_3hM_2978_000000028_0001__60__A
4.874100646601323 803.0808006487298 False False NaN NaN 0.1 70.0 True FGFR2_ssm ems_3hM_2978_000000028_0001__60__C
0.8129188833512081 10.077545761571864 False False NaN NaN 0.1 70.0 False FGFR2_ssm ems_3hM_2978_000000028_0001__60__E
1.011853026798253 10.591601875754677 False False NaN NaN 0.1 70.0 True FGFR2_ssm ems_3hM_2978_000000028_0001__60__D
1.2224286982083432 7.256871686583548 False False NaN NaN 0.1 70.0 True FGFR2_ssm ems_3hM_2978_000000028_0001__60__G
1.5065112753213767 13.583009123952273 False False NaN NaN 0.1 70.0 True FGFR2_ssm ems_3hM_2978_000000028_0001__60__F
5.437879809874036 64.140198923322 False False NaN NaN 0.1 70.0 True FGFR2_ssm ems_3hM_2978_000000028_0001__60__I
0.7582241195140367 3.9945422327895677 False False NaN NaN 0.1 70.0 True FGFR2_ssm ems_3hM_2978_000000028_0001__60__K
0.7507169500138978 6.2507026161356904 False False NaN NaN 0.1 70.0 True FGFR2_ssm ems_3hM_2978_000000028_0001__60__M
1.5367921519553358 15.154133332059708 False False NaN NaN 0.1 70.0 True FGFR2_ssm ems_3hM_2978_000000028_0001__60__L
0.8629297754813702 15.305674665380302 False False NaN NaN 0.1 70.0 True FGFR2_ssm ems_3hM_2978_000000028_0001__60__N
0.8210480721847201 6.2507026161356904 False False NaN NaN 0.1 70.0 True FGFR2_ssm ems_3hM_2978_000000028_0001__60__Q
0.7969011698374753 3.9945422327895677 False False NaN NaN 0.1 70.0 True FGFR2_ssm ems_3hM_2978_000000028_0001__60__P
1.6807669437704542 21.682060913895533 False False NaN NaN 0.1 70.0 True FGFR2_ssm ems_3hM_2978_000000028_0001__60__S
1.5367921519553358 13.448523885101263 False False NaN NaN 0.1 70.0 True FGFR2_ssm ems_3hM_2978_000000028_0001__60__R
4.198304032210725 45.730251926126904 False False NaN NaN 0.1 70.0 False FGFR2_ssm ems_3hM_2978_000000028_0001__60__T
1.0425131853632663 5.947329062686855 False False NaN NaN 0.1 70.0 True FGFR2_ssm ems_3hM_2978_000000028_0001__60__W
1.2224286982083432 7.476762155558711 False False NaN NaN 0.1 70.0 True FGFR2_ssm ems_3hM_2978_000000028_0001__60__V
0.8048701815358498 8.258996903467304 False False NaN NaN 0.1 70.0 True FGFR2_ssm ems_3hM_2978_000000028_0001__60__Y
12.795809025633671 160.21260815762267 False False NaN NaN 0.1 70.0 True FGFR2_ssm ems_p1-14H-GBL-16H-GABBL-15H_0606_0001_0001_0001_000000010_0001__1__A
288.1759567408827 712.6934343610363 False False NaN NaN 0.1 70.0 False FGFR2_ssm ems_p1-14H-GBL-16H-GABBL-15H_0606_0001_0001_0001_000000010_0001__1__C
384.57193140417735 2898.7880429992824 False False NaN NaN 0.1 70.0 False FGFR2_ssm ems_p1-14H-GBL-16H-GABBL-15H_0606_0001_0001_0001_000000010_0001__1__E
334.5633394602111 887.1008208895314 False False NaN NaN 0.1 70.0 False FGFR2_ssm ems_p1-14H-GBL-16H-GABBL-15H_0606_0001_0001_0001_000000010_0001__1__D
40.58327664302172 279.70074448232424 False False NaN NaN 0.1 70.0 True FGFR2_ssm ems_p1-14H-GBL-16H-GABBL-15H_0606_0001_0001_0001_000000010_0001__1__G
44.82918530156554 442.05551828408755 False False NaN NaN 0.1 70.0 True FGFR2_ssm ems_p1-14H-GBL-16H-GABBL-15H_0606_0001_0001_0001_000000010_0001__1__F
1.0741023773929579 5.021790770293987 False False NaN NaN 0.1 70.0 True FGFR2_ssm ems_p1-14H-GBL-16H-GABBL-15H_0606_0001_0001_0001_000000010_0001__1__I
36.73951092362415 518.3448606105969 False False NaN NaN 0.1 70.0 True FGFR2_ssm ems_p1-14H-GBL-16H-GABBL-15H_0606_0001_0001_0001_000000010_0001__1__H
16.73959097002454 279.70074448232424 False False NaN NaN 0.1 70.0 True FGFR2_ssm ems_p1-14H-GBL-16H-GABBL-15H_0606_0001_0001_0001_000000010_0001__1__K
15.154133332059708 224.71051709608304 False False NaN NaN 0.1 70.0 True FGFR2_ssm ems_p1-14H-GBL-16H-GABBL-15H_0606_0001_0001_0001_000000010_0001__1__M
7.1850214718649 52.56574535394292 False False NaN NaN 0.1 70.0 True FGFR2_ssm ems_p1-14H-GBL-16H-GABBL-15H_0606_0001_0001_0001_000000010_0001__1__L
32.28163416414947 601.7822913444909 False False NaN NaN 0.1 70.0 True FGFR2_ssm ems_p1-14H-GBL-16H-GABBL-15H_0606_0001_0001_0001_000000010_0001__1__N
47.58708353263784 561.2932081400364 False False NaN NaN 0.1 70.0 True FGFR2_ssm ems_p1-14H-GBL-16H-GABBL-15H_0606_0001_0001_0001_000000010_0001__1__Q
57.49038154128359 279.70074448232424 False False NaN NaN 0.1 70.0 True FGFR2_ssm ems_p1-14H-GBL-16H-GABBL-15H_0606_0001_0001_0001_000000010_0001__1__P
18.30784411467592 279.70074448232424 False False NaN NaN 0.1 70.0 True FGFR2_ssm ems_p1-14H-GBL-16H-GABBL-15H_0606_0001_0001_0001_000000010_0001__1__R
12.923767115890005 279.70074448232424 False False NaN NaN 0.1 70.0 True FGFR2_ssm ems_p1-14H-GBL-16H-GABBL-15H_0606_0001_0001_0001_000000010_0001__1__T
55.79959792457114 508.13141908695036 False False NaN NaN 0.1 70.0 True FGFR2_ssm ems_p1-14H-GBL-16H-GABBL-15H_0606_0001_0001_0001_000000010_0001__1__W
5.1739560524246615 28.083826320231005 False False NaN NaN 0.1 70.0 True FGFR2_ssm ems_p1-14H-GBL-16H-GABBL-15H_0606_0001_0001_0001_000000010_0001__1__V
128.71420164091356 698.6505581423761 False False NaN NaN 0.1 70.0 False FGFR2_ssm ems_p1-14H-GBL-16H-GABBL-15H_0606_0001_0001_0001_000000010_0001__1__Y
334.5633394602111 819.2227247417703 False False NaN NaN 0.1 70.0 False FGFR2_ssm ems_p1-14H-GBL-16H-GABBL-15H_0606_0001_0001_0001_000000010_0001__2__A
1798.0034457489041 18449.813686137048 False False NaN NaN 0.1 70.0 False FGFR2_ssm ems_p1-14H-GBL-16H-GABBL-15H_0606_0001_0001_0001_000000010_0001__2__C
32.93049501084886 658.1604294057172 False False NaN NaN 0.1 70.0 True FGFR2_ssm ems_p1-14H-GBL-16H-GABBL-15H_0606_0001_0001_0001_000000010_0001__2__D
106.54188233077777 705.6370637237991 False False NaN NaN 0.1 70.0 False FGFR2_ssm ems_p1-14H-GBL-16H-GABBL-15H_0606_0001_0001_0001_000000010_0001__2__G
47.115924289740484 365.9069971477311 False False NaN NaN 0.1 70.0 True FGFR2_ssm ems_p1-14H-GBL-16H-GABBL-15H_0606_0001_0001_0001_000000010_0001__2__F
76.72113703217174 734.2887581156103 False False NaN NaN 0.1 70.0 False FGFR2_ssm ems_p1-14H-GBL-16H-GABBL-15H_0606_0001_0001_0001_000000010_0001__2__I
308.96363084916004 878.3176444450801 False False NaN NaN 0.1 70.0 False FGFR2_ssm ems_p1-14H-GBL-16H-GABBL-15H_0606_0001_0001_0001_000000010_0001__2__H
2870.0871712864164 inf False False NaN NaN 0.1 70.0 False FGFR2_ssm ems_p1-14H-GBL-16H-GABBL-15H_0606_0001_0001_0001_000000010_0001__2__K
34.26760515957429 601.7822913444909 False False NaN NaN 0.1 70.0 True FGFR2_ssm ems_p1-14H-GBL-16H-GABBL-15H_0606_0001_0001_0001_000000010_0001__2__M
51.019794559010336 518.3448606105969 False False NaN NaN 0.1 70.0 True FGFR2_ssm ems_p1-14H-GBL-16H-GABBL-15H_0606_0001_0001_0001_000000010_0001__2__L
87.31581052351609 664.7420336997749 False False NaN NaN 0.1 70.0 True FGFR2_ssm ems_p1-14H-GBL-16H-GABBL-15H_0606_0001_0001_0001_000000010_0001__2__N
293.96829347137435 1029.8965133359834 False False NaN NaN 0.1 70.0 False FGFR2_ssm ems_p1-14H-GBL-16H-GABBL-15H_0606_0001_0001_0001_000000010_0001__2__Q
2423.4369941174723 inf False False NaN NaN 0.1 70.0 False FGFR2_ssm ems_p1-14H-GBL-16H-GABBL-15H_0606_0001_0001_0001_000000010_0001__2__P
321.50879320579537 960.603072468402 False False NaN NaN 0.1 70.0 False FGFR2_ssm ems_p1-14H-GBL-16H-GABBL-15H_0606_0001_0001_0001_000000010_0001__2__S
595.8240508361303 3107.893139164622 False False NaN NaN 0.1 70.0 False FGFR2_ssm ems_p1-14H-GBL-16H-GABBL-15H_0606_0001_0001_0001_000000010_0001__2__R
932.3518782068558 7027.789226701236 False False NaN NaN 0.1 70.0 False FGFR2_ssm ems_p1-14H-GBL-16H-GABBL-15H_0606_0001_0001_0001_000000010_0001__2__T
70.85068285897714 404.1889648921574 False False NaN NaN 0.1 70.0 True FGFR2_ssm ems_p1-14H-GBL-16H-GABBL-15H_0606_0001_0001_0001_000000010_0001__2__W
555.735849643601 2172.1840557375513 False False NaN NaN 0.1 70.0 False FGFR2_ssm ems_p1-14H-GBL-16H-GABBL-15H_0606_0001_0001_0001_000000010_0001__2__V
369.56606711920864 1281.9285240514687 False False NaN NaN 0.1 70.0 False FGFR2_ssm ems_p1-14H-GBL-16H-GABBL-15H_0606_0001_0001_0001_000000010_0001__2__Y
36.37575338972686 373.2617277904003 False False NaN NaN 0.1 70.0 True FGFR2_ssm ems_p1-14H-GBL-16H-GABBL-15H_0606_0001_0001_0001_000000010_0001__3__A
895.9718290984258 6236.806104562821 False False NaN NaN 0.1 70.0 False FGFR2_ssm ems_p1-14H-GBL-16H-GABBL-15H_0606_0001_0001_0001_000000010_0001__3__C
27.2578851425273 279.70074448232424 False False NaN NaN 0.1 70.0 True FGFR2_ssm ems_p1-14H-GBL-16H-GABBL-15H_0606_0001_0001_0001_000000010_0001__3__E
54.15854000391267 534.0512282319587 False False NaN NaN 0.1 70.0 True FGFR2_ssm ems_p1-14H-GBL-16H-GABBL-15H_0606_0001_0001_0001_000000010_0001__3__D
40.18146202279383 279.70074448232424 False False NaN NaN 0.1 70.0 True FGFR2_ssm ems_p1-14H-GBL-16H-GABBL-15H_0606_0001_0001_0001_000000010_0001__3__G
2046.2956398027245 inf False False NaN NaN 0.1 70.0 False FGFR2_ssm ems_p1-14H-GBL-16H-GABBL-15H_0606_0001_0001_0001_000000010_0001__3__F
64.140198923322 827.4149519891871 False False NaN NaN 0.1 70.0 False FGFR2_ssm ems_p1-14H-GBL-16H-GABBL-15H_0606_0001_0001_0001_000000010_0001__3__I
66.74454820180651 734.2887581156103 False False NaN NaN 0.1 70.0 False FGFR2_ssm ems_p1-14H-GBL-16H-GABBL-15H_0606_0001_0001_0001_000000010_0001__3__H
373.2617277904003 960.603072468402 False False NaN NaN 0.1 70.0 False FGFR2_ssm ems_p1-14H-GBL-16H-GABBL-15H_0606_0001_0001_0001_000000010_0001__3__K
400.1870939526315 1889.719691596528 False False NaN NaN 0.1 70.0 False FGFR2_ssm ems_p1-14H-GBL-16H-GABBL-15H_0606_0001_0001_0001_000000010_0001__3__M
493.1873492182869 3138.97207055627 False False NaN NaN 0.1 70.0 False FGFR2_ssm ems_p1-14H-GBL-16H-GABBL-15H_0606_0001_0001_0001_000000010_0001__3__L
34.61028121117 388.4176507182187 False False NaN NaN 0.1 70.0 True FGFR2_ssm ems_p1-14H-GBL-16H-GABBL-15H_0606_0001_0001_0001_000000010_0001__3__N
47.115924289740484 279.70074448232424 False False NaN NaN 0.1 70.0 True FGFR2_ssm ems_p1-14H-GBL-16H-GABBL-15H_0606_0001_0001_0001_000000010_0001__3__Q
2215.844955257879 inf False False NaN NaN 0.1 70.0 False FGFR2_ssm ems_p1-14H-GBL-16H-GABBL-15H_0606_0001_0001_0001_000000010_0001__3__P
416.43629471735477 2521.838254060986 False False NaN NaN 0.1 70.0 False FGFR2_ssm ems_p1-14H-GBL-16H-GABBL-15H_0606_0001_0001_0001_000000010_0001__3__S
38.231282392562065 279.70074448232424 False False NaN NaN 0.1 70.0 True FGFR2_ssm ems_p1-14H-GBL-16H-GABBL-15H_0606_0001_0001_0001_000000010_0001__3__T
2447.6713640586445 inf False False NaN NaN 0.1 70.0 False FGFR2_ssm ems_p1-14H-GBL-16H-GABBL-15H_0606_0001_0001_0001_000000010_0001__3__W
146.4887679838589 852.4864524494118 False False NaN NaN 0.1 70.0 False FGFR2_ssm ems_p1-14H-GBL-16H-GABBL-15H_0606_0001_0001_0001_000000010_0001__3__V
779.4623130995029 5425.790359399336 False False NaN NaN 0.1 70.0 False FGFR2_ssm ems_p1-14H-GBL-16H-GABBL-15H_0606_0001_0001_0001_000000010_0001__3__Y
30.41075965055646 384.57193140417735 False False NaN NaN 0.1 70.0 True FGFR2_ssm ems_p1-14H-GBL-16H-GABBL-15H_0606_0001_0001_0001_000000010_0001__4__A
344.7009432091951 2108.3004439843835 False False NaN NaN 0.1 70.0 False FGFR2_ssm ems_p1-14H-GBL-16H-GABBL-15H_0606_0001_0001_0001_000000010_0001__4__C
43.51076559332226 376.9943450683039 False False NaN NaN 0.1 70.0 True FGFR2_ssm ems_p1-14H-GBL-16H-GABBL-15H_0606_0001_0001_0001_000000010_0001__4__E
334.5633394602111 1219.7110045993375 False False NaN NaN 0.1 70.0 False FGFR2_ssm ems_p1-14H-GBL-16H-GABBL-15H_0606_0001_0001_0001_000000010_0001__4__D
5266.218667553797 inf False False NaN NaN 0.1 70.0 False FGFR2_ssm ems_p1-14H-GBL-16H-GABBL-15H_0606_0001_0001_0001_000000010_0001__4__G
3046.655366301959 inf False False NaN NaN 0.1 70.0 False FGFR2_ssm ems_p1-14H-GBL-16H-GABBL-15H_0606_0001_0001_0001_000000010_0001__4__F
1595.6367649539457 inf False False NaN NaN 0.1 70.0 False FGFR2_ssm ems_p1-14H-GBL-16H-GABBL-15H_0606_0001_0001_0001_000000010_0001__4__I
45.730251926126904 601.7822913444909 False False NaN NaN 0.1 70.0 True FGFR2_ssm ems_p1-14H-GBL-16H-GABBL-15H_0606_0001_0001_0001_000000010_0001__4__H
26.456234772680332 279.70074448232424 False False NaN NaN 0.1 70.0 True FGFR2_ssm ems_p1-14H-GBL-16H-GABBL-15H_0606_0001_0001_0001_000000010_0001__4__M
39.38972848033903 523.5283092167033 False False NaN NaN 0.1 70.0 True FGFR2_ssm ems_p1-14H-GBL-16H-GABBL-15H_0606_0001_0001_0001_000000010_0001__4__L
45.27747715458114 308.96363084916004 False False NaN NaN 0.1 70.0 True FGFR2_ssm ems_p1-14H-GBL-16H-GABBL-15H_0606_0001_0001_0001_000000010_0001__4__N
25.42392160556863 365.9069971477311 False False NaN NaN 0.1 70.0 True FGFR2_ssm ems_p1-14H-GBL-16H-GABBL-15H_0606_0001_0001_0001_000000010_0001__4__Q
1281.9285240514687 22964.775704584317 False False NaN NaN 0.1 70.0 False FGFR2_ssm ems_p1-14H-GBL-16H-GABBL-15H_0606_0001_0001_0001_000000010_0001__4__P
380.7642885189872 2328.8753174394114 False False NaN NaN 0.1 70.0 False FGFR2_ssm ems_p1-14H-GBL-16H-GABBL-15H_0606_0001_0001_0001_000000010_0001__4__S
43.079965933982486 1388.144898405038 False False NaN NaN 0.1 70.0 False FGFR2_ssm ems_p1-14H-GBL-16H-GABBL-15H_0606_0001_0001_0001_000000010_0001__4__R
35.30594786351456 331.2508311487243 False False NaN NaN 0.1 70.0 True FGFR2_ssm ems_p1-14H-GBL-16H-GABBL-15H_0606_0001_0001_0001_000000010_0001__4__T
341.28806258336186 1834.1433150084563 False False NaN NaN 0.1 70.0 False FGFR2_ssm ems_p1-14H-GBL-16H-GABBL-15H_0606_0001_0001_0001_000000010_0001__4__W
493.1873492182869 1533.3755680548904 False False NaN NaN 0.1 70.0 False FGFR2_ssm ems_p1-14H-GBL-16H-GABBL-15H_0606_0001_0001_0001_000000010_0001__4__V
348.1479526412867 2352.164070613803 False False NaN NaN 0.1 70.0 False FGFR2_ssm ems_p1-14H-GBL-16H-GABBL-15H_0606_0001_0001_0001_000000010_0001__4__Y
1219.7110045993375 inf False False NaN NaN 0.1 70.0 False FGFR2_ssm ems_p1-14H-GBL-16H-GABBL-15H_0606_0001_0001_0001_000000010_0001__5__A
2870.0871712864164 inf False False NaN NaN 0.1 70.0 False FGFR2_ssm ems_p1-14H-GBL-16H-GABBL-15H_0606_0001_0001_0001_000000010_0001__5__C
523.5283092167033 2150.677282908469 False False NaN NaN 0.1 70.0 False FGFR2_ssm ems_p1-14H-GBL-16H-GABBL-15H_0606_0001_0001_0001_000000010_0001__5__E
2758.0973585585343 inf False False NaN NaN 0.1 70.0 False FGFR2_ssm ems_p1-14H-GBL-16H-GABBL-15H_0606_0001_0001_0001_000000010_0001__5__D
2957.053682663567 inf False False NaN NaN 0.1 70.0 False FGFR2_ssm ems_p1-14H-GBL-16H-GABBL-15H_0606_0001_0001_0001_000000010_0001__5__G
82.25544326603756 1834.1433150084563 False False NaN NaN 0.1 70.0 False FGFR2_ssm ems_p1-14H-GBL-16H-GABBL-15H_0606_0001_0001_0001_000000010_0001__5__F
23.47856505244824 279.70074448232424 False False NaN NaN 0.1 70.0 True FGFR2_ssm ems_p1-14H-GBL-16H-GABBL-15H_0606_0001_0001_0001_000000010_0001__5__I
3946.19960273192 inf False False NaN NaN 0.1 70.0 False FGFR2_ssm ems_p1-14H-GBL-16H-GABBL-15H_0606_0001_0001_0001_000000010_0001__5__H
3170.361791261835 inf False False NaN NaN 0.1 70.0 False FGFR2_ssm ems_p1-14H-GBL-16H-GABBL-15H_0606_0001_0001_0001_000000010_0001__5__K
318.3255378275205 1727.8459706770739 False False NaN NaN 0.1 70.0 False FGFR2_ssm ems_p1-14H-GBL-16H-GABBL-15H_0606_0001_0001_0001_000000010_0001__5__M
1677.0302762756482 inf False False NaN NaN 0.1 70.0 False FGFR2_ssm ems_p1-14H-GBL-16H-GABBL-15H_0606_0001_0001_0001_000000010_0001__5__N
671.389454036773 3946.19960273192 False False NaN NaN 0.1 70.0 False FGFR2_ssm ems_p1-14H-GBL-16H-GABBL-15H_0606_0001_0001_0001_000000010_0001__5__Q
2870.0871712864164 inf False False NaN NaN 0.1 70.0 False FGFR2_ssm ems_p1-14H-GBL-16H-GABBL-15H_0606_0001_0001_0001_000000010_0001__5__P
2150.677282908469 inf False False NaN NaN 0.1 70.0 False FGFR2_ssm ems_p1-14H-GBL-16H-GABBL-15H_0606_0001_0001_0001_000000010_0001__5__S
1518.1936317375144 inf False False NaN NaN 0.1 70.0 False FGFR2_ssm ems_p1-14H-GBL-16H-GABBL-15H_0606_0001_0001_0001_000000010_0001__5__R
1137.6464755147806 inf False False NaN NaN 0.1 70.0 False FGFR2_ssm ems_p1-14H-GBL-16H-GABBL-15H_0606_0001_0001_0001_000000010_0001__5__T
1710.738584828785 inf False False NaN NaN 0.1 70.0 False FGFR2_ssm ems_p1-14H-GBL-16H-GABBL-15H_0606_0001_0001_0001_000000010_0001__5__W
601.7822913444909 3077.12191996497 False False NaN NaN 0.1 70.0 False FGFR2_ssm ems_p1-14H-GBL-16H-GABBL-15H_0606_0001_0001_0001_000000010_0001__5__V
2260.3834388585574 inf False False NaN NaN 0.1 70.0 False FGFR2_ssm ems_p1-14H-GBL-16H-GABBL-15H_0606_0001_0001_0001_000000010_0001__5__Y
2957.053682663567 inf False False NaN NaN 0.1 70.0 False FGFR2_ssm ems_p1-14H-GBL-16H-GABBL-15H_0606_0001_0001_0001_000000010_0001__6__C
3299.091193137846 inf False False NaN NaN 0.1 70.0 False FGFR2_ssm ems_p1-14H-GBL-16H-GABBL-15H_0606_0001_0001_0001_000000010_0001__6__E
3868.4438807292704 inf False False NaN NaN 0.1 70.0 False FGFR2_ssm ems_p1-14H-GBL-16H-GABBL-15H_0606_0001_0001_0001_000000010_0001__6__D
1564.1964169727933 inf False False NaN NaN 0.1 70.0 False FGFR2_ssm ems_p1-14H-GBL-16H-GABBL-15H_0606_0001_0001_0001_000000010_0001__6__G
4815.113450900092 inf False False NaN NaN 0.1 70.0 False FGFR2_ssm ems_p1-14H-GBL-16H-GABBL-15H_0606_0001_0001_0001_000000010_0001__6__F
544.7856579194209 3170.361791261835 False False NaN NaN 0.1 70.0 False FGFR2_ssm ems_p1-14H-GBL-16H-GABBL-15H_0606_0001_0001_0001_000000010_0001__6__I
2108.3004439843835 inf False False NaN NaN 0.1 70.0 False FGFR2_ssm ems_p1-14H-GBL-16H-GABBL-15H_0606_0001_0001_0001_000000010_0001__6__H
3202.065409174444 inf False False NaN NaN 0.1 70.0 False FGFR2_ssm ems_p1-14H-GBL-16H-GABBL-15H_0606_0001_0001_0001_000000010_0001__6__K
2624.234999747259 inf False False NaN NaN 0.1 70.0 False FGFR2_ssm ems_p1-14H-GBL-16H-GABBL-15H_0606_0001_0001_0001_000000010_0001__6__M
2521.838254060986 inf False False NaN NaN 0.1 70.0 False FGFR2_ssm ems_p1-14H-GBL-16H-GABBL-15H_0606_0001_0001_0001_000000010_0001__6__L
578.3009536398878 4446.676486255152 False False NaN NaN 0.1 70.0 False FGFR2_ssm ems_p1-14H-GBL-16H-GABBL-15H_0606_0001_0001_0001_000000010_0001__6__N
1908.6168885124912 inf False False NaN NaN 0.1 70.0 False FGFR2_ssm ems_p1-14H-GBL-16H-GABBL-15H_0606_0001_0001_0001_000000010_0001__6__Q
1172.1183013693542 11443.688910340903 False False NaN NaN 0.1 70.0 False FGFR2_ssm ems_p1-14H-GBL-16H-GABBL-15H_0606_0001_0001_0001_000000010_0001__6__P
24.431888942623477 209.59155637809354 False False NaN NaN 0.1 70.0 True FGFR2_ssm ems_p1-14H-GBL-16H-GABBL-15H_0606_0001_0001_0001_000000010_0001__6__S
2813.535115465565 inf False False NaN NaN 0.1 70.0 False FGFR2_ssm ems_p1-14H-GBL-16H-GABBL-15H_0606_0001_0001_0001_000000010_0001__6__R
2423.4369941174723 inf False False NaN NaN 0.1 70.0 False FGFR2_ssm ems_p1-14H-GBL-16H-GABBL-15H_0606_0001_0001_0001_000000010_0001__6__T
2572.5272029676107 inf False False NaN NaN 0.1 70.0 False FGFR2_ssm ems_p1-14H-GBL-16H-GABBL-15H_0606_0001_0001_0001_000000010_0001__6__W
1908.6168885124912 inf False False NaN NaN 0.1 70.0 False FGFR2_ssm ems_p1-14H-GBL-16H-GABBL-15H_0606_0001_0001_0001_000000010_0001__6__V
1643.9861545688127 inf False False NaN NaN 0.1 70.0 False FGFR2_ssm ems_p1-14H-GBL-16H-GABBL-15H_0606_0001_0001_0001_000000010_0001__6__Y
26.988005091611196 279.70074448232424 False False NaN NaN 0.1 70.0 True FGFR2_ssm ems_p1-14H-GBL-16H-GABBL-15H_0606_0001_0001_0001_000000010_0001__7__A
45.27747715458114 483.46961005615833 False False NaN NaN 0.1 70.0 True FGFR2_ssm ems_p1-14H-GBL-16H-GABBL-15H_0606_0001_0001_0001_000000010_0001__7__C
31.33223607872798 396.2248454976547 False False NaN NaN 0.1 70.0 True FGFR2_ssm ems_p1-14H-GBL-16H-GABBL-15H_0606_0001_0001_0001_000000010_0001__7__E
795.1295055928026 11673.70705743877 False False NaN NaN 0.1 70.0 False FGFR2_ssm ems_p1-14H-GBL-16H-GABBL-15H_0606_0001_0001_0001_000000010_0001__7__D
71.55918968756696 712.6934343610363 False False NaN NaN 0.1 70.0 False FGFR2_ssm ems_p1-14H-GBL-16H-GABBL-15H_0606_0001_0001_0001_000000010_0001__7__G
561.2932081400364 2026.0352869333892 False False NaN NaN 0.1 70.0 False FGFR2_ssm ems_p1-14H-GBL-16H-GABBL-15H_0606_0001_0001_0001_000000010_0001__7__F
787.2569362304985 23194.423461630176 False False NaN NaN 0.1 70.0 False FGFR2_ssm ems_p1-14H-GBL-16H-GABBL-15H_0606_0001_0001_0001_000000010_0001__7__I
46.64942998984212 433.34527819242084 False False NaN NaN 0.1 70.0 True FGFR2_ssm ems_p1-14H-GBL-16H-GABBL-15H_0606_0001_0001_0001_000000010_0001__7__K
17.076056748522024 279.70074448232424 False False NaN NaN 0.1 70.0 True FGFR2_ssm ems_p1-14H-GBL-16H-GABBL-15H_0606_0001_0001_0001_000000010_0001__7__M
503.10041493757427 3016.4904616851063 False False NaN NaN 0.1 70.0 False FGFR2_ssm ems_p1-14H-GBL-16H-GABBL-15H_0606_0001_0001_0001_000000010_0001__7__L
40.18146202279383 613.8781154005148 False False NaN NaN 0.1 70.0 True FGFR2_ssm ems_p1-14H-GBL-16H-GABBL-15H_0606_0001_0001_0001_000000010_0001__7__N
34.95638402328172 420.6006576645279 False False NaN NaN 0.1 70.0 True FGFR2_ssm ems_p1-14H-GBL-16H-GABBL-15H_0606_0001_0001_0001_000000010_0001__7__Q
33.25979996095731 424.8066642411727 False False NaN NaN 0.1 70.0 True FGFR2_ssm ems_p1-14H-GBL-16H-GABBL-15H_0606_0001_0001_0001_000000010_0001__7__P
318.3255378275205 1050.5974332540363 False False NaN NaN 0.1 70.0 False FGFR2_ssm ems_p1-14H-GBL-16H-GABBL-15H_0606_0001_0001_0001_000000010_0001__7__S
126.17802337115364 638.804028537018 False False NaN NaN 0.1 70.0 True FGFR2_ssm ems_p1-14H-GBL-16H-GABBL-15H_0606_0001_0001_0001_000000010_0001__7__R
33.9283219401726 279.70074448232424 False False NaN NaN 0.1 70.0 True FGFR2_ssm ems_p1-14H-GBL-16H-GABBL-15H_0606_0001_0001_0001_000000010_0001__7__T
446.4760734669287 4025.518214746837 False False NaN NaN 0.1 70.0 False FGFR2_ssm ems_p1-14H-GBL-16H-GABBL-15H_0606_0001_0001_0001_000000010_0001__7__W
276.9314301805189 941.6753969889234 False False NaN NaN 0.1 70.0 False FGFR2_ssm ems_p1-14H-GBL-16H-GABBL-15H_0606_0001_0001_0001_000000010_0001__7__V
29.516383707825657 279.70074448232424 False False NaN NaN 0.1 70.0 True FGFR2_ssm ems_p1-14H-GBL-16H-GABBL-15H_0606_0001_0001_0001_000000010_0001__7__Y
1172.1183013693542 10673.73525912681 False False NaN NaN 0.1 70.0 False FGFR2_ssm ems_p1-14H-GBL-16H-GABBL-15H_0606_0001_0001_0001_000000010_0001__8__A
2758.0973585585343 inf False False NaN NaN 0.1 70.0 False FGFR2_ssm ems_p1-14H-GBL-16H-GABBL-15H_0606_0001_0001_0001_000000010_0001__8__C
1908.6168885124912 inf False False NaN NaN 0.1 70.0 False FGFR2_ssm ems_p1-14H-GBL-16H-GABBL-15H_0606_0001_0001_0001_000000010_0001__8__E
4491.143251117706 inf False False NaN NaN 0.1 70.0 False FGFR2_ssm ems_p1-14H-GBL-16H-GABBL-15H_0606_0001_0001_0001_000000010_0001__8__D
4230.86010055952 inf False False NaN NaN 0.1 70.0 False FGFR2_ssm ems_p1-14H-GBL-16H-GABBL-15H_0606_0001_0001_0001_000000010_0001__8__G
3138.97207055627 inf False False NaN NaN 0.1 70.0 False FGFR2_ssm ems_p1-14H-GBL-16H-GABBL-15H_0606_0001_0001_0001_000000010_0001__8__F
1798.0034457489041 inf False False NaN NaN 0.1 70.0 False FGFR2_ssm ems_p1-14H-GBL-16H-GABBL-15H_0606_0001_0001_0001_000000010_0001__8__I
1040.195478469344 30343.1506953115 False False NaN NaN 0.1 70.0 False FGFR2_ssm ems_p1-14H-GBL-16H-GABBL-15H_0606_0001_0001_0001_000000010_0001__8__H
913.9808628633037 10155.69285765749 False False NaN NaN 0.1 70.0 False FGFR2_ssm ems_p1-14H-GBL-16H-GABBL-15H_0606_0001_0001_0001_000000010_0001__8__K
153.9611673778028 756.5384417752716 False False NaN NaN 0.1 70.0 False FGFR2_ssm ems_p1-14H-GBL-16H-GABBL-15H_0606_0001_0001_0001_000000010_0001__8__M
566.9061402214372 2841.670466620217 False False NaN NaN 0.1 70.0 False FGFR2_ssm ems_p1-14H-GBL-16H-GABBL-15H_0606_0001_0001_0001_000000010_0001__8__N
2730.789463919344 inf False False NaN NaN 0.1 70.0 False FGFR2_ssm ems_p1-14H-GBL-16H-GABBL-15H_0606_0001_0001_0001_000000010_0001__8__Q
2547.0566366015933 inf False False NaN NaN 0.1 70.0 False FGFR2_ssm ems_p1-14H-GBL-16H-GABBL-15H_0606_0001_0001_0001_000000010_0001__8__P
1458.9542392187357 inf False False NaN NaN 0.1 70.0 False FGFR2_ssm ems_p1-14H-GBL-16H-GABBL-15H_0606_0001_0001_0001_000000010_0001__8__S
1660.426016114502 inf False False NaN NaN 0.1 70.0 False FGFR2_ssm ems_p1-14H-GBL-16H-GABBL-15H_0606_0001_0001_0001_000000010_0001__8__R
607.8001142579351 2282.9872732471445 False False NaN NaN 0.1 70.0 False FGFR2_ssm ems_p1-14H-GBL-16H-GABBL-15H_0606_0001_0001_0001_000000010_0001__8__T
429.05473088358474 1281.9285240514687 False False NaN NaN 0.1 70.0 False FGFR2_ssm ems_p1-14H-GBL-16H-GABBL-15H_0606_0001_0001_0001_000000010_0001__8__W
1611.5931326034863 inf False False NaN NaN 0.1 70.0 False FGFR2_ssm ems_p1-14H-GBL-16H-GABBL-15H_0606_0001_0001_0001_000000010_0001__8__V
27.80576863389209 400.1870939526315 False False NaN NaN 0.1 70.0 True FGFR2_ssm ems_p1-14H-GBL-16H-GABBL-15H_0606_0001_0001_0001_000000010_0001__8__Y
4025.518214746837 inf False False NaN NaN 0.1 70.0 False FGFR2_ssm ems_p1-14H-GBL-16H-GABBL-15H_0606_0001_0001_0001_000000010_0001__9__A
1579.8383811425194 inf False False NaN NaN 0.1 70.0 False FGFR2_ssm ems_p1-14H-GBL-16H-GABBL-15H_0606_0001_0001_0001_000000010_0001__9__C
4025.518214746837 inf False False NaN NaN 0.1 70.0 False FGFR2_ssm ems_p1-14H-GBL-16H-GABBL-15H_0606_0001_0001_0001_000000010_0001__9__E
1444.509147741324 inf False False NaN NaN 0.1 70.0 False FGFR2_ssm ems_p1-14H-GBL-16H-GABBL-15H_0606_0001_0001_0001_000000010_0001__9__D
3202.065409174444 inf False False NaN NaN 0.1 70.0 False FGFR2_ssm ems_p1-14H-GBL-16H-GABBL-15H_0606_0001_0001_0001_000000010_0001__9__G
913.9808628633037 22068.698067562065 False False NaN NaN 0.1 70.0 False FGFR2_ssm ems_p1-14H-GBL-16H-GABBL-15H_0606_0001_0001_0001_000000010_0001__9__F
21.254838656892012 312.0532671576519 False False NaN NaN 0.1 70.0 True FGFR2_ssm ems_p1-14H-GBL-16H-GABBL-15H_0606_0001_0001_0001_000000010_0001__9__I
1388.144898405038 33517.71561272733 False False NaN NaN 0.1 70.0 False FGFR2_ssm ems_p1-14H-GBL-16H-GABBL-15H_0606_0001_0001_0001_000000010_0001__9__H
3717.49853311566 inf False False NaN NaN 0.1 70.0 False FGFR2_ssm ems_p1-14H-GBL-16H-GABBL-15H_0606_0001_0001_0001_000000010_0001__9__K
46.64942998984212 429.05473088358474 False False NaN NaN 0.1 70.0 True FGFR2_ssm ems_p1-14H-GBL-16H-GABBL-15H_0606_0001_0001_0001_000000010_0001__9__M
555.735849643601 inf False False NaN NaN 0.1 70.0 False FGFR2_ssm ems_p1-14H-GBL-16H-GABBL-15H_0606_0001_0001_0001_000000010_0001__9__N
1269.236162427198 inf False False NaN NaN 0.1 70.0 False FGFR2_ssm ems_p1-14H-GBL-16H-GABBL-15H_0606_0001_0001_0001_000000010_0001__9__Q
861.011316973905 11330.385059743501 False False NaN NaN 0.1 70.0 False FGFR2_ssm ems_p1-14H-GBL-16H-GABBL-15H_0606_0001_0001_0001_000000010_0001__9__P
1564.1964169727933 inf False False NaN NaN 0.1 70.0 False FGFR2_ssm ems_p1-14H-GBL-16H-GABBL-15H_0606_0001_0001_0001_000000010_0001__9__S
2957.053682663567 inf False False NaN NaN 0.1 70.0 False FGFR2_ssm ems_p1-14H-GBL-16H-GABBL-15H_0606_0001_0001_0001_000000010_0001__9__R
852.4864524494118 7027.789226701236 False False NaN NaN 0.1 70.0 False FGFR2_ssm ems_p1-14H-GBL-16H-GABBL-15H_0606_0001_0001_0001_000000010_0001__9__T
1473.543781610924 inf False False NaN NaN 0.1 70.0 False FGFR2_ssm ems_p1-14H-GBL-16H-GABBL-15H_0606_0001_0001_0001_000000010_0001__9__W
1595.6367649539457 inf False False NaN NaN 0.1 70.0 False FGFR2_ssm ems_p1-14H-GBL-16H-GABBL-15H_0606_0001_0001_0001_000000010_0001__9__V
2447.6713640586445 inf False False NaN NaN 0.1 70.0 False FGFR2_ssm ems_p1-14H-GBL-16H-GABBL-15H_0606_0001_0001_0001_000000010_0001__9__Y
35.30594786351456 279.70074448232424 False False NaN NaN 0.1 70.0 True FGFR2_ssm ems_p1-14H-GBL-16H-GABBL-15H_0606_0001_0001_0001_000000010_0001__10__A
852.4864524494118 inf False False NaN NaN 0.1 70.0 False FGFR2_ssm ems_p1-14H-GBL-16H-GABBL-15H_0606_0001_0001_0001_000000010_0001__10__C
18.490922555822674 279.70074448232424 False False NaN NaN 0.1 70.0 True FGFR2_ssm ems_p1-14H-GBL-16H-GABBL-15H_0606_0001_0001_0001_000000010_0001__10__E
24.431888942623477 749.0479621537338 False False NaN NaN 0.1 70.0 True FGFR2_ssm ems_p1-14H-GBL-16H-GABBL-15H_0606_0001_0001_0001_000000010_0001__10__D
150.9275241425376 620.0168965545205 False False NaN NaN 0.1 70.0 True FGFR2_ssm ems_p1-14H-GBL-16H-GABBL-15H_0606_0001_0001_0001_000000010_0001__10__G
38.613595216487646 331.2508311487243 False False NaN NaN 0.1 70.0 True FGFR2_ssm ems_p1-14H-GBL-16H-GABBL-15H_0606_0001_0001_0001_000000010_0001__10__F
613.8781154005148 inf False False NaN NaN 0.1 70.0 False FGFR2_ssm ems_p1-14H-GBL-16H-GABBL-15H_0606_0001_0001_0001_000000010_0001__10__I
32.28163416414947 299.8770561701488 False False NaN NaN 0.1 70.0 True FGFR2_ssm ems_p1-14H-GBL-16H-GABBL-15H_0606_0001_0001_0001_000000010_0001__10__H
54.70012540395183 355.145726489377 False False NaN NaN 0.1 70.0 True FGFR2_ssm ems_p1-14H-GBL-16H-GABBL-15H_0606_0001_0001_0001_000000010_0001__10__K
43.51076559332226 279.70074448232424 False False NaN NaN 0.1 70.0 True FGFR2_ssm ems_p1-14H-GBL-16H-GABBL-15H_0606_0001_0001_0001_000000010_0001__10__L
50.51464807822811 498.1192227104692 False False NaN NaN 0.1 70.0 True FGFR2_ssm ems_p1-14H-GBL-16H-GABBL-15H_0606_0001_0001_0001_000000010_0001__10__N
12.296520965389785 341.28806258336186 False False NaN NaN 0.1 70.0 True FGFR2_ssm ems_p1-14H-GBL-16H-GABBL-15H_0606_0001_0001_0001_000000010_0001__10__Q
2305.8171459796176 inf False False NaN NaN 0.1 70.0 False FGFR2_ssm ems_p1-14H-GBL-16H-GABBL-15H_0606_0001_0001_0001_000000010_0001__10__P
32.604450505790986 279.70074448232424 False False NaN NaN 0.1 70.0 True FGFR2_ssm ems_p1-14H-GBL-16H-GABBL-15H_0606_0001_0001_0001_000000010_0001__10__S
34.61028121117 396.2248454976547 False False NaN NaN 0.1 70.0 True FGFR2_ssm ems_p1-14H-GBL-16H-GABBL-15H_0606_0001_0001_0001_000000010_0001__10__R
285.32272944641835 684.8843820629107 False False NaN NaN 0.1 70.0 False FGFR2_ssm ems_p1-14H-GBL-16H-GABBL-15H_0606_0001_0001_0001_000000010_0001__10__T
21.682060913895533 331.2508311487243 False False NaN NaN 0.1 70.0 True FGFR2_ssm ems_p1-14H-GBL-16H-GABBL-15H_0606_0001_0001_0001_000000010_0001__10__W
348.1479526412867 1333.9799626613385 False False NaN NaN 0.1 70.0 False FGFR2_ssm ems_p1-14H-GBL-16H-GABBL-15H_0606_0001_0001_0001_000000010_0001__10__V
42.653431617804415 279.70074448232424 False False NaN NaN 0.1 70.0 True FGFR2_ssm ems_p1-14H-GBL-16H-GABBL-15H_0606_0001_0001_0001_000000010_0001__10__Y
36.37575338972686 358.6971837542704 False False NaN NaN 0.1 70.0 True FGFR2_ssm ems_p1-14H-GBL-16H-GABBL-15H_0606_0001_0001_0001_000000010_0001__11__A
315.1737998292286 932.3518782068558 False False NaN NaN 0.1 70.0 False FGFR2_ssm ems_p1-14H-GBL-16H-GABBL-15H_0606_0001_0001_0001_000000010_0001__11__C
25.67816082162431 279.70074448232424 False False NaN NaN 0.1 70.0 True FGFR2_ssm ems_p1-14H-GBL-16H-GABBL-15H_0606_0001_0001_0001_000000010_0001__11__E
305.9045849991687 941.6753969889234 False False NaN NaN 0.1 70.0 False FGFR2_ssm ems_p1-14H-GBL-16H-GABBL-15H_0606_0001_0001_0001_000000010_0001__11__D
4911.897231263191 inf False False NaN NaN 0.1 70.0 False FGFR2_ssm ems_p1-14H-GBL-16H-GABBL-15H_0606_0001_0001_0001_000000010_0001__11__G
400.1870939526315 1231.9081146453295 False False NaN NaN 0.1 70.0 False FGFR2_ssm ems_p1-14H-GBL-16H-GABBL-15H_0606_0001_0001_0001_000000010_0001__11__F
30.714867247061992 437.6787309743446 False False NaN NaN 0.1 70.0 True FGFR2_ssm ems_p1-14H-GBL-16H-GABBL-15H_0606_0001_0001_0001_000000010_0001__11__H
45.730251926126904 279.70074448232424 False False NaN NaN 0.1 70.0 True FGFR2_ssm ems_p1-14H-GBL-16H-GABBL-15H_0606_0001_0001_0001_000000010_0001__11__K
43.079965933982486 376.9943450683039 False False NaN NaN 0.1 70.0 True FGFR2_ssm ems_p1-14H-GBL-16H-GABBL-15H_0606_0001_0001_0001_000000010_0001__11__M
37.10690603286035 279.70074448232424 False False NaN NaN 0.1 70.0 True FGFR2_ssm ems_p1-14H-GBL-16H-GABBL-15H_0606_0001_0001_0001_000000010_0001__11__L
64.140198923322 437.6787309743446 False False NaN NaN 0.1 70.0 True FGFR2_ssm ems_p1-14H-GBL-16H-GABBL-15H_0606_0001_0001_0001_000000010_0001__11__N
315.1737998292286 764.1038261930235 False False NaN NaN 0.1 70.0 False FGFR2_ssm ems_p1-14H-GBL-16H-GABBL-15H_0606_0001_0001_0001_000000010_0001__11__Q
607.8001142579351 14970.735430917899 False False NaN NaN 0.1 70.0 False FGFR2_ssm ems_p1-14H-GBL-16H-GABBL-15H_0606_0001_0001_0001_000000010_0001__11__P
37.47797509318892 404.1889648921574 False False NaN NaN 0.1 70.0 True FGFR2_ssm ems_p1-14H-GBL-16H-GABBL-15H_0606_0001_0001_0001_000000010_0001__11__S
56.9211698428551 279.70074448232424 False False NaN NaN 0.1 70.0 True FGFR2_ssm ems_p1-14H-GBL-16H-GABBL-15H_0606_0001_0001_0001_000000010_0001__11__R
33.592397960566906 291.05771630829173 False False NaN NaN 0.1 70.0 True FGFR2_ssm ems_p1-14H-GBL-16H-GABBL-15H_0606_0001_0001_0001_000000010_0001__11__T
299.8770561701488 895.9718290984258 False False NaN NaN 0.1 70.0 False FGFR2_ssm ems_p1-14H-GBL-16H-GABBL-15H_0606_0001_0001_0001_000000010_0001__11__W
36.37575338972686 279.70074448232424 False False NaN NaN 0.1 70.0 True FGFR2_ssm ems_p1-14H-GBL-16H-GABBL-15H_0606_0001_0001_0001_000000010_0001__11__V
331.2508311487243 989.7103061672656 False False NaN NaN 0.1 70.0 False FGFR2_ssm ems_p1-14H-GBL-16H-GABBL-15H_0606_0001_0001_0001_000000010_0001__11__Y
528.7635923088707 4273.168701565118 False False NaN NaN 0.1 70.0 False FGFR2_ssm ems_p1-14H-GBL-16H-GABBL-15H_0606_0001_0001_0001_000000010_0001__12__C
2087.4261821627547 inf False False NaN NaN 0.1 70.0 False FGFR2_ssm ems_p1-14H-GBL-16H-GABBL-15H_0606_0001_0001_0001_000000010_0001__12__E
1595.6367649539457 inf False False NaN NaN 0.1 70.0 False FGFR2_ssm ems_p1-14H-GBL-16H-GABBL-15H_0606_0001_0001_0001_000000010_0001__12__D
887.1008208895314 25877.284075292086 False False NaN NaN 0.1 70.0 False FGFR2_ssm ems_p1-14H-GBL-16H-GABBL-15H_0606_0001_0001_0001_000000010_0001__12__G
645.1920688223886 7919.088807138733 False False NaN NaN 0.1 70.0 False FGFR2_ssm ems_p1-14H-GBL-16H-GABBL-15H_0606_0001_0001_0001_000000010_0001__12__F
2898.7880429992824 inf False False NaN NaN 0.1 70.0 False FGFR2_ssm ems_p1-14H-GBL-16H-GABBL-15H_0606_0001_0001_0001_000000010_0001__12__I
3046.655366301959 inf False False NaN NaN 0.1 70.0 False FGFR2_ssm ems_p1-14H-GBL-16H-GABBL-15H_0606_0001_0001_0001_000000010_0001__12__H
1104.188460959254 26661.39166005747 False False NaN NaN 0.1 70.0 False FGFR2_ssm ems_p1-14H-GBL-16H-GABBL-15H_0606_0001_0001_0001_000000010_0001__12__K
904.931547389409 26661.39166005747 False False NaN NaN 0.1 70.0 False FGFR2_ssm ems_p1-14H-GBL-16H-GABBL-15H_0606_0001_0001_0001_000000010_0001__12__M
2423.4369941174723 inf False False NaN NaN 0.1 70.0 False FGFR2_ssm ems_p1-14H-GBL-16H-GABBL-15H_0606_0001_0001_0001_000000010_0001__12__L
1307.6952873849027 inf False False NaN NaN 0.1 70.0 False FGFR2_ssm ems_p1-14H-GBL-16H-GABBL-15H_0606_0001_0001_0001_000000010_0001__12__N
878.3176444450801 inf False False NaN NaN 0.1 70.0 False FGFR2_ssm ems_p1-14H-GBL-16H-GABBL-15H_0606_0001_0001_0001_000000010_0001__12__Q
2399.4425684331436 inf False False NaN NaN 0.1 70.0 False FGFR2_ssm ems_p1-14H-GBL-16H-GABBL-15H_0606_0001_0001_0001_000000010_0001__12__P
749.0479621537338 5010.62636561157 False False NaN NaN 0.1 70.0 False FGFR2_ssm ems_p1-14H-GBL-16H-GABBL-15H_0606_0001_0001_0001_000000010_0001__12__S
3365.402926119909 inf False False NaN NaN 0.1 70.0 False FGFR2_ssm ems_p1-14H-GBL-16H-GABBL-15H_0606_0001_0001_0001_000000010_0001__12__R
2193.9058962949284 inf False False NaN NaN 0.1 70.0 False FGFR2_ssm ems_p1-14H-GBL-16H-GABBL-15H_0606_0001_0001_0001_000000010_0001__12__T
3467.3780001842633 inf False False NaN NaN 0.1 70.0 False FGFR2_ssm ems_p1-14H-GBL-16H-GABBL-15H_0606_0001_0001_0001_000000010_0001__12__W
678.1033485771401 inf False False NaN NaN 0.1 70.0 False FGFR2_ssm ems_p1-14H-GBL-16H-GABBL-15H_0606_0001_0001_0001_000000010_0001__12__V
2496.8695584762263 inf False False NaN NaN 0.1 70.0 False FGFR2_ssm ems_p1-14H-GBL-16H-GABBL-15H_0606_0001_0001_0001_000000010_0001__12__Y
39.38972848033903 279.70074448232424 False False NaN NaN 0.1 70.0 True FGFR2_ssm ems_p1-14H-GBL-16H-GABBL-15H_0606_0001_0001_0001_000000010_0001__13__A
3399.0569553811106 inf False False NaN NaN 0.1 70.0 False FGFR2_ssm ems_p1-14H-GBL-16H-GABBL-15H_0606_0001_0001_0001_000000010_0001__13__C
1126.3826490245365 32857.28420030134 False False NaN NaN 0.1 70.0 False FGFR2_ssm ems_p1-14H-GBL-16H-GABBL-15H_0606_0001_0001_0001_000000010_0001__13__E
337.9089728548135 1579.8383811425194 False False NaN NaN 0.1 70.0 False FGFR2_ssm ems_p1-14H-GBL-16H-GABBL-15H_0606_0001_0001_0001_000000010_0001__13__D
1040.195478469344 14970.735430917899 False False NaN NaN 0.1 70.0 False FGFR2_ssm ems_p1-14H-GBL-16H-GABBL-15H_0606_0001_0001_0001_000000010_0001__13__G
84.74786545244179 727.0185723916942 False False NaN NaN 0.1 70.0 False FGFR2_ssm ems_p1-14H-GBL-16H-GABBL-15H_0606_0001_0001_0001_000000010_0001__13__F
25.42392160556863 279.70074448232424 False False NaN NaN 0.1 70.0 True FGFR2_ssm ems_p1-14H-GBL-16H-GABBL-15H_0606_0001_0001_0001_000000010_0001__13__I
32.604450505790986 315.1737998292286 False False NaN NaN 0.1 70.0 True FGFR2_ssm ems_p1-14H-GBL-16H-GABBL-15H_0606_0001_0001_0001_000000010_0001__13__H
18.490922555822674 429.05473088358474 False False NaN NaN 0.1 70.0 True FGFR2_ssm ems_p1-14H-GBL-16H-GABBL-15H_0606_0001_0001_0001_000000010_0001__13__K
32.28163416414947 279.70074448232424 False False NaN NaN 0.1 70.0 True FGFR2_ssm ems_p1-14H-GBL-16H-GABBL-15H_0606_0001_0001_0001_000000010_0001__13__M
46.64942998984212 795.1295055928026 False False NaN NaN 0.1 70.0 False FGFR2_ssm ems_p1-14H-GBL-16H-GABBL-15H_0606_0001_0001_0001_000000010_0001__13__L
29.516383707825657 279.70074448232424 False False NaN NaN 0.1 70.0 True FGFR2_ssm ems_p1-14H-GBL-16H-GABBL-15H_0606_0001_0001_0001_000000010_0001__13__N
46.64942998984212 442.05551828408755 False False NaN NaN 0.1 70.0 True FGFR2_ssm ems_p1-14H-GBL-16H-GABBL-15H_0606_0001_0001_0001_000000010_0001__13__Q
2150.677282908469 inf False False NaN NaN 0.1 70.0 False FGFR2_ssm ems_p1-14H-GBL-16H-GABBL-15H_0606_0001_0001_0001_000000010_0001__13__P
43.079965933982486 396.2248454976547 False False NaN NaN 0.1 70.0 True FGFR2_ssm ems_p1-14H-GBL-16H-GABBL-15H_0606_0001_0001_0001_000000010_0001__13__S
27.2578851425273 279.70074448232424 False False NaN NaN 0.1 70.0 True FGFR2_ssm ems_p1-14H-GBL-16H-GABBL-15H_0606_0001_0001_0001_000000010_0001__13__R
341.28806258336186 999.6074092289389 False False NaN NaN 0.1 70.0 False FGFR2_ssm ems_p1-14H-GBL-16H-GABBL-15H_0606_0001_0001_0001_000000010_0001__13__T
38.231282392562065 638.804028537018 False False NaN NaN 0.1 70.0 True FGFR2_ssm ems_p1-14H-GBL-16H-GABBL-15H_0606_0001_0001_0001_000000010_0001__13__W
365.9069971477311 1019.6995181544384 False False NaN NaN 0.1 70.0 False FGFR2_ssm ems_p1-14H-GBL-16H-GABBL-15H_0606_0001_0001_0001_000000010_0001__13__Y
21.044394709794076 279.70074448232424 False False NaN NaN 0.1 70.0 True FGFR2_ssm ems_p1-14H-GBL-16H-GABBL-15H_0606_0001_0001_0001_000000010_0001__14__A
1946.9800879715915 inf False False NaN NaN 0.1 70.0 False FGFR2_ssm ems_p1-14H-GBL-16H-GABBL-15H_0606_0001_0001_0001_000000010_0001__14__C
29.2241422849759 437.6787309743446 False False NaN NaN 0.1 70.0 True FGFR2_ssm ems_p1-14H-GBL-16H-GABBL-15H_0606_0001_0001_0001_000000010_0001__14__E
28.934794341560305 279.70074448232424 False False NaN NaN 0.1 70.0 True FGFR2_ssm ems_p1-14H-GBL-16H-GABBL-15H_0606_0001_0001_0001_000000010_0001__14__D
37.47797509318892 400.1870939526315 False False NaN NaN 0.1 70.0 True FGFR2_ssm ems_p1-14H-GBL-16H-GABBL-15H_0606_0001_0001_0001_000000010_0001__14__G
3077.12191996497 inf False False NaN NaN 0.1 70.0 False FGFR2_ssm ems_p1-14H-GBL-16H-GABBL-15H_0606_0001_0001_0001_000000010_0001__14__F
331.2508311487243 1207.6346580191453 False False NaN NaN 0.1 70.0 False FGFR2_ssm ems_p1-14H-GBL-16H-GABBL-15H_0606_0001_0001_0001_000000010_0001__14__I
26.988005091611196 279.70074448232424 False False NaN NaN 0.1 70.0 True FGFR2_ssm ems_p1-14H-GBL-16H-GABBL-15H_0606_0001_0001_0001_000000010_0001__14__H
36.01559741557112 362.2841555918127 False False NaN NaN 0.1 70.0 True FGFR2_ssm ems_p1-14H-GBL-16H-GABBL-15H_0606_0001_0001_0001_000000010_0001__14__K
45.27747715458114 315.1737998292286 False False NaN NaN 0.1 70.0 True FGFR2_ssm ems_p1-14H-GBL-16H-GABBL-15H_0606_0001_0001_0001_000000010_0001__14__M
39.38972848033903 285.32272944641835 False False NaN NaN 0.1 70.0 True FGFR2_ssm ems_p1-14H-GBL-16H-GABBL-15H_0606_0001_0001_0001_000000010_0001__14__L
42.23112041366771 279.70074448232424 False False NaN NaN 0.1 70.0 True FGFR2_ssm ems_p1-14H-GBL-16H-GABBL-15H_0606_0001_0001_0001_000000010_0001__14__N
3266.426923898855 inf False False NaN NaN 0.1 70.0 False FGFR2_ssm ems_p1-14H-GBL-16H-GABBL-15H_0606_0001_0001_0001_000000010_0001__14__P
344.7009432091951 904.931547389409 False False NaN NaN 0.1 70.0 False FGFR2_ssm ems_p1-14H-GBL-16H-GABBL-15H_0606_0001_0001_0001_000000010_0001__14__S
37.10690603286035 455.4502425436138 False False NaN NaN 0.1 70.0 True FGFR2_ssm ems_p1-14H-GBL-16H-GABBL-15H_0606_0001_0001_0001_000000010_0001__14__R
312.0532671576519 923.1206714919374 False False NaN NaN 0.1 70.0 False FGFR2_ssm ems_p1-14H-GBL-16H-GABBL-15H_0606_0001_0001_0001_000000010_0001__14__T
691.7332258835403 5759.58579943904 False False NaN NaN 0.1 70.0 False FGFR2_ssm ems_p1-14H-GBL-16H-GABBL-15H_0606_0001_0001_0001_000000010_0001__14__W
81.44103293667094 651.6439895106118 False False NaN NaN 0.1 70.0 True FGFR2_ssm ems_p1-14H-GBL-16H-GABBL-15H_0606_0001_0001_0001_000000010_0001__14__V
46.64942998984212 620.0168965545205 False False NaN NaN 0.1 70.0 True FGFR2_ssm ems_p1-14H-GBL-16H-GABBL-15H_0606_0001_0001_0001_000000010_0001__14__Y
31.33223607872798 296.90797640608776 False False NaN NaN 0.1 70.0 True FGFR2_ssm ems_p1-14H-GBL-16H-GABBL-15H_0606_0001_0001_0001_000000010_0001__15__A
626.2170655200649 3946.19960273192 False False NaN NaN 0.1 70.0 False FGFR2_ssm ems_p1-14H-GBL-16H-GABBL-15H_0606_0001_0001_0001_000000010_0001__15__C
29.516383707825657 279.70074448232424 False False NaN NaN 0.1 70.0 True FGFR2_ssm ems_p1-14H-GBL-16H-GABBL-15H_0606_0001_0001_0001_000000010_0001__15__E
1360.7929599108309 inf False False NaN NaN 0.1 70.0 False FGFR2_ssm ems_p1-14H-GBL-16H-GABBL-15H_0606_0001_0001_0001_000000010_0001__15__D
1104.188460959254 15891.737329235646 False False NaN NaN 0.1 70.0 False FGFR2_ssm ems_p1-14H-GBL-16H-GABBL-15H_0606_0001_0001_0001_000000010_0001__15__G
887.1008208895314 7686.18957677292 False False NaN NaN 0.1 70.0 False FGFR2_ssm ems_p1-14H-GBL-16H-GABBL-15H_0606_0001_0001_0001_000000010_0001__15__F
96.45097620248816 970.209103193085 False False NaN NaN 0.1 70.0 False FGFR2_ssm ems_p1-14H-GBL-16H-GABBL-15H_0606_0001_0001_0001_000000010_0001__15__I
29.2241422849759 279.70074448232424 False False NaN NaN 0.1 70.0 True FGFR2_ssm ems_p1-14H-GBL-16H-GABBL-15H_0606_0001_0001_0001_000000010_0001__15__H
32.28163416414947 279.70074448232424 False False NaN NaN 0.1 70.0 True FGFR2_ssm ems_p1-14H-GBL-16H-GABBL-15H_0606_0001_0001_0001_000000010_0001__15__K
40.58327664302172 671.389454036773 False False NaN NaN 0.1 70.0 True FGFR2_ssm ems_p1-14H-GBL-16H-GABBL-15H_0606_0001_0001_0001_000000010_0001__15__M
53.0914028074823 327.97111994923233 False False NaN NaN 0.1 70.0 True FGFR2_ssm ems_p1-14H-GBL-16H-GABBL-15H_0606_0001_0001_0001_000000010_0001__15__L
26.194291854138946 279.70074448232424 False False NaN NaN 0.1 70.0 True FGFR2_ssm ems_p1-14H-GBL-16H-GABBL-15H_0606_0001_0001_0001_000000010_0001__15__N
4402.649986391236 inf False False NaN NaN 0.1 70.0 False FGFR2_ssm ems_p1-14H-GBL-16H-GABBL-15H_0606_0001_0001_0001_000000010_0001__15__P
70.14919094948239 607.8001142579351 False False NaN NaN 0.1 70.0 True FGFR2_ssm ems_p1-14H-GBL-16H-GABBL-15H_0606_0001_0001_0001_000000010_0001__15__S
46.1875544453882 279.70074448232424 False False NaN NaN 0.1 70.0 True FGFR2_ssm ems_p1-14H-GBL-16H-GABBL-15H_0606_0001_0001_0001_000000010_0001__15__R
16.73959097002454 348.1479526412867 False False NaN NaN 0.1 70.0 True FGFR2_ssm ems_p1-14H-GBL-16H-GABBL-15H_0606_0001_0001_0001_000000010_0001__15__T
913.9808628633037 inf False False NaN NaN 0.1 70.0 False FGFR2_ssm ems_p1-14H-GBL-16H-GABBL-15H_0606_0001_0001_0001_000000010_0001__15__W
28.083826320231005 337.9089728548135 False False NaN NaN 0.1 70.0 True FGFR2_ssm ems_p1-14H-GBL-16H-GABBL-15H_0606_0001_0001_0001_000000010_0001__15__V
337.9089728548135 10568.054712006735 False False NaN NaN 0.1 70.0 False FGFR2_ssm ems_p1-14H-GBL-16H-GABBL-15H_0606_0001_0001_0001_000000010_0001__15__Y
46.64942998984212 318.3255378275205 False False NaN NaN 0.1 70.0 True FGFR2_ssm ems_p1-14H-GBL-16H-GABBL-15H_0606_0001_0001_0001_000000010_0001__16__A
2676.9821232421773 inf False False NaN NaN 0.1 70.0 False FGFR2_ssm ems_p1-14H-GBL-16H-GABBL-15H_0606_0001_0001_0001_000000010_0001__16__C
35.30594786351456 365.9069971477311 False False NaN NaN 0.1 70.0 True FGFR2_ssm ems_p1-14H-GBL-16H-GABBL-15H_0606_0001_0001_0001_000000010_0001__16__E
88.18896862875131 544.7856579194209 False False NaN NaN 0.1 70.0 True FGFR2_ssm ems_p1-14H-GBL-16H-GABBL-15H_0606_0001_0001_0001_000000010_0001__16__D
2423.4369941174723 inf False False NaN NaN 0.1 70.0 False FGFR2_ssm ems_p1-14H-GBL-16H-GABBL-15H_0606_0001_0001_0001_000000010_0001__16__F
2472.1480776992325 inf False False NaN NaN 0.1 70.0 False FGFR2_ssm ems_p1-14H-GBL-16H-GABBL-15H_0606_0001_0001_0001_000000010_0001__16__I
30.714867247061992 373.2617277904003 False False NaN NaN 0.1 70.0 True FGFR2_ssm ems_p1-14H-GBL-16H-GABBL-15H_0606_0001_0001_0001_000000010_0001__16__H
31.645558439515227 324.72388113785354 False False NaN NaN 0.1 70.0 True FGFR2_ssm ems_p1-14H-GBL-16H-GABBL-15H_0606_0001_0001_0001_000000010_0001__16__K
40.98910940945197 539.3917405142778 False False NaN NaN 0.1 70.0 True FGFR2_ssm ems_p1-14H-GBL-16H-GABBL-15H_0606_0001_0001_0001_000000010_0001__16__M
578.3009536398878 2521.838254060986 False False NaN NaN 0.1 70.0 False FGFR2_ssm ems_p1-14H-GBL-16H-GABBL-15H_0606_0001_0001_0001_000000010_0001__16__L
50.51464807822811 392.3018272254005 False False NaN NaN 0.1 70.0 True FGFR2_ssm ems_p1-14H-GBL-16H-GABBL-15H_0606_0001_0001_0001_000000010_0001__16__N
21.682060913895533 749.0479621537338 False False NaN NaN 0.1 70.0 True FGFR2_ssm ems_p1-14H-GBL-16H-GABBL-15H_0606_0001_0001_0001_000000010_0001__16__Q
1660.426016114502 inf False False NaN NaN 0.1 70.0 False FGFR2_ssm ems_p1-14H-GBL-16H-GABBL-15H_0606_0001_0001_0001_000000010_0001__16__P
288.1759567408827 999.6074092289389 False False NaN NaN 0.1 70.0 False FGFR2_ssm ems_p1-14H-GBL-16H-GABBL-15H_0606_0001_0001_0001_000000010_0001__16__S
41.81299050858193 362.2841555918127 False False NaN NaN 0.1 70.0 True FGFR2_ssm ems_p1-14H-GBL-16H-GABBL-15H_0606_0001_0001_0001_000000010_0001__16__R
1307.6952873849027 inf False False NaN NaN 0.1 70.0 False FGFR2_ssm ems_p1-14H-GBL-16H-GABBL-15H_0606_0001_0001_0001_000000010_0001__16__T
2375.6857113199426 inf False False NaN NaN 0.1 70.0 False FGFR2_ssm ems_p1-14H-GBL-16H-GABBL-15H_0606_0001_0001_0001_000000010_0001__16__W
2703.7519444746013 inf False False NaN NaN 0.1 70.0 False FGFR2_ssm ems_p1-14H-GBL-16H-GABBL-15H_0606_0001_0001_0001_000000010_0001__16__V
3907.1283195365518 inf False False NaN NaN 0.1 70.0 False FGFR2_ssm ems_p1-14H-GBL-16H-GABBL-15H_0606_0001_0001_0001_000000010_0001__16__Y
1115.2303455688473 19978.504467622195 False False NaN NaN 0.1 70.0 False FGFR2_ssm ems_p1-14H-GBL-16H-GABBL-15H_0606_0001_0001_0001_000000010_0001__17__A
1745.124430383846 inf False False NaN NaN 0.1 70.0 False FGFR2_ssm ems_p1-14H-GBL-16H-GABBL-15H_0606_0001_0001_0001_000000010_0001__17__C
1966.4498888513087 15891.737329235646 False False NaN NaN 0.1 70.0 False FGFR2_ssm ems_p1-14H-GBL-16H-GABBL-15H_0606_0001_0001_0001_000000010_0001__17__E
658.1604294057172 3399.0569553811106 False False NaN NaN 0.1 70.0 False FGFR2_ssm ems_p1-14H-GBL-16H-GABBL-15H_0606_0001_0001_0001_000000010_0001__17__G
727.0185723916942 5266.218667553797 False False NaN NaN 0.1 70.0 False FGFR2_ssm ems_p1-14H-GBL-16H-GABBL-15H_0606_0001_0001_0001_000000010_0001__17__F
1160.513169672627 28021.390584372723 False False NaN NaN 0.1 70.0 False FGFR2_ssm ems_p1-14H-GBL-16H-GABBL-15H_0606_0001_0001_0001_000000010_0001__17__I
62.87638361270652 678.1033485771401 False False NaN NaN 0.1 70.0 True FGFR2_ssm ems_p1-14H-GBL-16H-GABBL-15H_0606_0001_0001_0001_000000010_0001__17__H
1149.0229402699272 20583.873131495657 False False NaN NaN 0.1 70.0 False FGFR2_ssm ems_p1-14H-GBL-16H-GABBL-15H_0606_0001_0001_0001_000000010_0001__17__K
2305.8171459796176 inf False False NaN NaN 0.1 70.0 False FGFR2_ssm ems_p1-14H-GBL-16H-GABBL-15H_0606_0001_0001_0001_000000010_0001__17__M
2150.677282908469 inf False False NaN NaN 0.1 70.0 False FGFR2_ssm ems_p1-14H-GBL-16H-GABBL-15H_0606_0001_0001_0001_000000010_0001__17__L
324.72388113785354 1281.9285240514687 False False NaN NaN 0.1 70.0 False FGFR2_ssm ems_p1-14H-GBL-16H-GABBL-15H_0606_0001_0001_0001_000000010_0001__17__N
2676.9821232421773 inf False False NaN NaN 0.1 70.0 False FGFR2_ssm ems_p1-14H-GBL-16H-GABBL-15H_0606_0001_0001_0001_000000010_0001__17__Q
4767.439060297118 inf False False NaN NaN 0.1 70.0 False FGFR2_ssm ems_p1-14H-GBL-16H-GABBL-15H_0606_0001_0001_0001_000000010_0001__17__P
756.5384417752716 5060.732629267689 False False NaN NaN 0.1 70.0 False FGFR2_ssm ems_p1-14H-GBL-16H-GABBL-15H_0606_0001_0001_0001_000000010_0001__17__S
2238.0034048104553 inf False False NaN NaN 0.1 70.0 False FGFR2_ssm ems_p1-14H-GBL-16H-GABBL-15H_0606_0001_0001_0001_000000010_0001__17__R
2066.7585962007497 inf False False NaN NaN 0.1 70.0 False FGFR2_ssm ems_p1-14H-GBL-16H-GABBL-15H_0606_0001_0001_0001_000000010_0001__17__T
400.1870939526315 1374.4008895099403 False False NaN NaN 0.1 70.0 False FGFR2_ssm ems_p1-14H-GBL-16H-GABBL-15H_0606_0001_0001_0001_000000010_0001__17__W
2650.477349744728 inf False False NaN NaN 0.1 70.0 False FGFR2_ssm ems_p1-14H-GBL-16H-GABBL-15H_0606_0001_0001_0001_000000010_0001__17__V
2238.0034048104553 inf False False NaN NaN 0.1 70.0 False FGFR2_ssm ems_p1-14H-GBL-16H-GABBL-15H_0606_0001_0001_0001_000000010_0001__17__Y
90.86118256717097 1093.2559019398566 False False NaN NaN 0.1 70.0 False FGFR2_ssm ems_p1-14H-GBL-16H-GABBL-15H_0606_0001_0001_0001_000000010_0001__18__A
3234.0860632661906 inf False False NaN NaN 0.1 70.0 False FGFR2_ssm ems_p1-14H-GBL-16H-GABBL-15H_0606_0001_0001_0001_000000010_0001__18__C
42.653431617804415 478.6827822338198 False False NaN NaN 0.1 70.0 True FGFR2_ssm ems_p1-14H-GBL-16H-GABBL-15H_0606_0001_0001_0001_000000010_0001__18__E
37.10690603286035 279.70074448232424 False False NaN NaN 0.1 70.0 True FGFR2_ssm ems_p1-14H-GBL-16H-GABBL-15H_0606_0001_0001_0001_000000010_0001__18__D
455.4502425436138 1333.9799626613385 False False NaN NaN 0.1 70.0 False FGFR2_ssm ems_p1-14H-GBL-16H-GABBL-15H_0606_0001_0001_0001_000000010_0001__18__G
35.30594786351456 279.70074448232424 False False NaN NaN 0.1 70.0 True FGFR2_ssm ems_p1-14H-GBL-16H-GABBL-15H_0606_0001_0001_0001_000000010_0001__18__F
43.51076559332226 279.70074448232424 False False NaN NaN 0.1 70.0 True FGFR2_ssm ems_p1-14H-GBL-16H-GABBL-15H_0606_0001_0001_0001_000000010_0001__18__I
51.529992504600386 400.1870939526315 False False NaN NaN 0.1 70.0 True FGFR2_ssm ems_p1-14H-GBL-16H-GABBL-15H_0606_0001_0001_0001_000000010_0001__18__K
37.10690603286035 279.70074448232424 False False NaN NaN 0.1 70.0 True FGFR2_ssm ems_p1-14H-GBL-16H-GABBL-15H_0606_0001_0001_0001_000000010_0001__18__M
52.04529242964642 279.70074448232424 False False NaN NaN 0.1 70.0 True FGFR2_ssm ems_p1-14H-GBL-16H-GABBL-15H_0606_0001_0001_0001_000000010_0001__18__L
29.811547544903906 315.1737998292286 False False NaN NaN 0.1 70.0 True FGFR2_ssm ems_p1-14H-GBL-16H-GABBL-15H_0606_0001_0001_0001_000000010_0001__18__N
46.64942998984212 645.1920688223886 False False NaN NaN 0.1 70.0 True FGFR2_ssm ems_p1-14H-GBL-16H-GABBL-15H_0606_0001_0001_0001_000000010_0001__18__Q
33.9283219401726 478.6827822338198 False False NaN NaN 0.1 70.0 True FGFR2_ssm ems_p1-14H-GBL-16H-GABBL-15H_0606_0001_0001_0001_000000010_0001__18__P
35.30594786351456 279.70074448232424 False False NaN NaN 0.1 70.0 True FGFR2_ssm ems_p1-14H-GBL-16H-GABBL-15H_0606_0001_0001_0001_000000010_0001__18__S
53.0914028074823 488.30430615672026 False False NaN NaN 0.1 70.0 True FGFR2_ssm ems_p1-14H-GBL-16H-GABBL-15H_0606_0001_0001_0001_000000010_0001__18__R
39.783625765142446 279.70074448232424 False False NaN NaN 0.1 70.0 True FGFR2_ssm ems_p1-14H-GBL-16H-GABBL-15H_0606_0001_0001_0001_000000010_0001__18__T
37.10690603286035 279.70074448232424 False False NaN NaN 0.1 70.0 True FGFR2_ssm ems_p1-14H-GBL-16H-GABBL-15H_0606_0001_0001_0001_000000010_0001__18__W
83.90877767568489 844.0459925241695 False False NaN NaN 0.1 70.0 False FGFR2_ssm ems_p1-14H-GBL-16H-GABBL-15H_0606_0001_0001_0001_000000010_0001__18__V
32.28163416414947 380.7642885189872 False False NaN NaN 0.1 70.0 True FGFR2_ssm ems_p1-14H-GBL-16H-GABBL-15H_0606_0001_0001_0001_000000010_0001__18__Y
38.99973116865248 288.1759567408827 False False NaN NaN 0.1 70.0 True FGFR2_ssm ems_p1-14H-GBL-16H-GABBL-15H_0606_0001_0001_0001_000000010_0001__19__A
46.64942998984212 620.0168965545205 False False NaN NaN 0.1 70.0 True FGFR2_ssm ems_p1-14H-GBL-16H-GABBL-15H_0606_0001_0001_0001_000000010_0001__19__C
408.23085454107854 2598.2524749972886 False False NaN NaN 0.1 70.0 False FGFR2_ssm ems_p1-14H-GBL-16H-GABBL-15H_0606_0001_0001_0001_000000010_0001__19__E
46.64942998984212 299.8770561701488 False False NaN NaN 0.1 70.0 True FGFR2_ssm ems_p1-14H-GBL-16H-GABBL-15H_0606_0001_0001_0001_000000010_0001__19__D
483.46961005615833 1611.5931326034863 False False NaN NaN 0.1 70.0 False FGFR2_ssm ems_p1-14H-GBL-16H-GABBL-15H_0606_0001_0001_0001_000000010_0001__19__G
45.730251926126904 412.3131630864896 False False NaN NaN 0.1 70.0 True FGFR2_ssm ems_p1-14H-GBL-16H-GABBL-15H_0606_0001_0001_0001_000000010_0001__19__F
47.115924289740484 279.70074448232424 False False NaN NaN 0.1 70.0 True FGFR2_ssm ems_p1-14H-GBL-16H-GABBL-15H_0606_0001_0001_0001_000000010_0001__19__I
48.06295436796425 523.5283092167033 False False NaN NaN 0.1 70.0 True FGFR2_ssm ems_p1-14H-GBL-16H-GABBL-15H_0606_0001_0001_0001_000000010_0001__19__H
37.10690603286035 279.70074448232424 False False NaN NaN 0.1 70.0 True FGFR2_ssm ems_p1-14H-GBL-16H-GABBL-15H_0606_0001_0001_0001_000000010_0001__19__M
18.490922555822674 416.43629471735477 False False NaN NaN 0.1 70.0 True FGFR2_ssm ems_p1-14H-GBL-16H-GABBL-15H_0606_0001_0001_0001_000000010_0001__19__L
41.39900050354652 279.70074448232424 False False NaN NaN 0.1 70.0 True FGFR2_ssm ems_p1-14H-GBL-16H-GABBL-15H_0606_0001_0001_0001_000000010_0001__19__N
34.61028121117 279.70074448232424 False False NaN NaN 0.1 70.0 True FGFR2_ssm ems_p1-14H-GBL-16H-GABBL-15H_0606_0001_0001_0001_000000010_0001__19__Q
327.97111994923233 779.4623130995029 False False NaN NaN 0.1 70.0 False FGFR2_ssm ems_p1-14H-GBL-16H-GABBL-15H_0606_0001_0001_0001_000000010_0001__19__P
52.04529242964642 279.70074448232424 False False NaN NaN 0.1 70.0 True FGFR2_ssm ems_p1-14H-GBL-16H-GABBL-15H_0606_0001_0001_0001_000000010_0001__19__S
89.07085831503873 861.011316973905 False False NaN NaN 0.1 70.0 False FGFR2_ssm ems_p1-14H-GBL-16H-GABBL-15H_0606_0001_0001_0001_000000010_0001__19__R
229.2271984897146 705.6370637237991 False False NaN NaN 0.1 70.0 False FGFR2_ssm ems_p1-14H-GBL-16H-GABBL-15H_0606_0001_0001_0001_000000010_0001__19__T
31.33223607872798 279.70074448232424 False False NaN NaN 0.1 70.0 True FGFR2_ssm ems_p1-14H-GBL-16H-GABBL-15H_0606_0001_0001_0001_000000010_0001__19__W
51.529992504600386 279.70074448232424 False False NaN NaN 0.1 70.0 True FGFR2_ssm ems_p1-14H-GBL-16H-GABBL-15H_0606_0001_0001_0001_000000010_0001__19__V
53.0914028074823 334.5633394602111 False False NaN NaN 0.1 70.0 True FGFR2_ssm ems_p1-14H-GBL-16H-GABBL-15H_0606_0001_0001_0001_000000010_0001__19__Y
1579.8383811425194 45628.584799381664 False False NaN NaN 0.1 70.0 False FGFR2_ssm ems_p1-14H-GBL-16H-GABBL-15H_0606_0001_0001_0001_000000010_0001__20__C
5372.069662771616 inf False False NaN NaN 0.1 70.0 False FGFR2_ssm ems_p1-14H-GBL-16H-GABBL-15H_0606_0001_0001_0001_000000010_0001__20__E
1834.1433150084563 inf False False NaN NaN 0.1 70.0 False FGFR2_ssm ems_p1-14H-GBL-16H-GABBL-15H_0606_0001_0001_0001_000000010_0001__20__D
3608.1674511775223 inf False False NaN NaN 0.1 70.0 False FGFR2_ssm ems_p1-14H-GBL-16H-GABBL-15H_0606_0001_0001_0001_000000010_0001__20__G
4863.264585409097 inf False False NaN NaN 0.1 70.0 False FGFR2_ssm ems_p1-14H-GBL-16H-GABBL-15H_0606_0001_0001_0001_000000010_0001__20__F
45.730251926126904 416.43629471735477 False False NaN NaN 0.1 70.0 True FGFR2_ssm ems_p1-14H-GBL-16H-GABBL-15H_0606_0001_0001_0001_000000010_0001__20__I
2703.7519444746013 inf False False NaN NaN 0.1 70.0 False FGFR2_ssm ems_p1-14H-GBL-16H-GABBL-15H_0606_0001_0001_0001_000000010_0001__20__H
3138.97207055627 inf False False NaN NaN 0.1 70.0 False FGFR2_ssm ems_p1-14H-GBL-16H-GABBL-15H_0606_0001_0001_0001_000000010_0001__20__K
39.783625765142446 469.250840342928 False False NaN NaN 0.1 70.0 True FGFR2_ssm ems_p1-14H-GBL-16H-GABBL-15H_0606_0001_0001_0001_000000010_0001__20__M
48.54358391164393 279.70074448232424 False False NaN NaN 0.1 70.0 True FGFR2_ssm ems_p1-14H-GBL-16H-GABBL-15H_0606_0001_0001_0001_000000010_0001__20__L
442.05551828408755 11908.348569293265 False False NaN NaN 0.1 70.0 False FGFR2_ssm ems_p1-14H-GBL-16H-GABBL-15H_0606_0001_0001_0001_000000010_0001__20__N
664.7420336997749 inf False False NaN NaN 0.1 70.0 False FGFR2_ssm ems_p1-14H-GBL-16H-GABBL-15H_0606_0001_0001_0001_000000010_0001__20__Q
3202.065409174444 inf False False NaN NaN 0.1 70.0 False FGFR2_ssm ems_p1-14H-GBL-16H-GABBL-15H_0606_0001_0001_0001_000000010_0001__20__P
51.019794559010336 498.1192227104692 False False NaN NaN 0.1 70.0 True FGFR2_ssm ems_p1-14H-GBL-16H-GABBL-15H_0606_0001_0001_0001_000000010_0001__20__S
2172.1840557375513 inf False False NaN NaN 0.1 70.0 False FGFR2_ssm ems_p1-14H-GBL-16H-GABBL-15H_0606_0001_0001_0001_000000010_0001__20__R
42.23112041366771 331.2508311487243 False False NaN NaN 0.1 70.0 True FGFR2_ssm ems_p1-14H-GBL-16H-GABBL-15H_0606_0001_0001_0001_000000010_0001__20__T
2108.3004439843835 inf False False NaN NaN 0.1 70.0 False FGFR2_ssm ems_p1-14H-GBL-16H-GABBL-15H_0606_0001_0001_0001_000000010_0001__20__W
69.45464450443808 734.2887581156103 False False NaN NaN 0.1 70.0 False FGFR2_ssm ems_p1-14H-GBL-16H-GABBL-15H_0606_0001_0001_0001_000000010_0001__20__V
4025.518214746837 inf False False NaN NaN 0.1 70.0 False FGFR2_ssm ems_p1-14H-GBL-16H-GABBL-15H_0606_0001_0001_0001_000000010_0001__20__Y
795.1295055928026 4673.501676597518 False False NaN NaN 0.1 70.0 False FGFR2_ssm ems_p1-14H-GBL-16H-GABBL-15H_0606_0001_0001_0001_000000010_0001__21__A
392.3018272254005 4581.4152304651625 False False NaN NaN 0.1 70.0 False FGFR2_ssm ems_p1-14H-GBL-16H-GABBL-15H_0606_0001_0001_0001_000000010_0001__21__C
1643.9861545688127 inf False False NaN NaN 0.1 70.0 False FGFR2_ssm ems_p1-14H-GBL-16H-GABBL-15H_0606_0001_0001_0001_000000010_0001__21__E
1137.6464755147806 32857.28420030134 False False NaN NaN 0.1 70.0 False FGFR2_ssm ems_p1-14H-GBL-16H-GABBL-15H_0606_0001_0001_0001_000000010_0001__21__D
4230.86010055952 inf False False NaN NaN 0.1 70.0 False FGFR2_ssm ems_p1-14H-GBL-16H-GABBL-15H_0606_0001_0001_0001_000000010_0001__21__G
741.6316456967656 inf False False NaN NaN 0.1 70.0 False FGFR2_ssm ems_p1-14H-GBL-16H-GABBL-15H_0606_0001_0001_0001_000000010_0001__21__F
16.086417896875634 369.56606711920864 False False NaN NaN 0.1 70.0 True FGFR2_ssm ems_p1-14H-GBL-16H-GABBL-15H_0606_0001_0001_0001_000000010_0001__21__I
40.98910940945197 555.735849643601 False False NaN NaN 0.1 70.0 True FGFR2_ssm ems_p1-14H-GBL-16H-GABBL-15H_0606_0001_0001_0001_000000010_0001__21__H
28.364664583433306 483.46961005615833 False False NaN NaN 0.1 70.0 True FGFR2_ssm ems_p1-14H-GBL-16H-GABBL-15H_0606_0001_0001_0001_000000010_0001__21__K
3046.655366301959 inf False False NaN NaN 0.1 70.0 False FGFR2_ssm ems_p1-14H-GBL-16H-GABBL-15H_0606_0001_0001_0001_000000010_0001__21__M
1050.5974332540363 inf False False NaN NaN 0.1 70.0 False FGFR2_ssm ems_p1-14H-GBL-16H-GABBL-15H_0606_0001_0001_0001_000000010_0001__21__L
35.30594786351456 279.70074448232424 False False NaN NaN 0.1 70.0 True FGFR2_ssm ems_p1-14H-GBL-16H-GABBL-15H_0606_0001_0001_0001_000000010_0001__21__Q
3985.6615987592418 inf False False NaN NaN 0.1 70.0 False FGFR2_ssm ems_p1-14H-GBL-16H-GABBL-15H_0606_0001_0001_0001_000000010_0001__21__P
3138.97207055627 inf False False NaN NaN 0.1 70.0 False FGFR2_ssm ems_p1-14H-GBL-16H-GABBL-15H_0606_0001_0001_0001_000000010_0001__21__S
45.730251926126904 279.70074448232424 False False NaN NaN 0.1 70.0 True FGFR2_ssm ems_p1-14H-GBL-16H-GABBL-15H_0606_0001_0001_0001_000000010_0001__21__R
37.85275484412083 279.70074448232424 False False NaN NaN 0.1 70.0 True FGFR2_ssm ems_p1-14H-GBL-16H-GABBL-15H_0606_0001_0001_0001_000000010_0001__21__T
299.8770561701488 2927.7759234292776 False False NaN NaN 0.1 70.0 False FGFR2_ssm ems_p1-14H-GBL-16H-GABBL-15H_0606_0001_0001_0001_000000010_0001__21__W
13.718839215191794 279.70074448232424 False False NaN NaN 0.1 70.0 True FGFR2_ssm ems_p1-14H-GBL-16H-GABBL-15H_0606_0001_0001_0001_000000010_0001__21__V
27.80576863389209 279.70074448232424 False False NaN NaN 0.1 70.0 True FGFR2_ssm ems_p1-14H-GBL-16H-GABBL-15H_0606_0001_0001_0001_000000010_0001__21__Y
13.448523885101263 351.6294321676998 False False NaN NaN 0.1 70.0 True FGFR2_ssm ems_p1-14H-GBL-16H-GABBL-15H_0606_0001_0001_0001_000000010_0001__22__A
373.2617277904003 1231.9081146453295 False False NaN NaN 0.1 70.0 False FGFR2_ssm ems_p1-14H-GBL-16H-GABBL-15H_0606_0001_0001_0001_000000010_0001__22__C
17.76941312749957 279.70074448232424 False False NaN NaN 0.1 70.0 True FGFR2_ssm ems_p1-14H-GBL-16H-GABBL-15H_0606_0001_0001_0001_000000010_0001__22__E
92.68749233677107 684.8843820629107 False False NaN NaN 0.1 70.0 True FGFR2_ssm ems_p1-14H-GBL-16H-GABBL-15H_0606_0001_0001_0001_000000010_0001__22__D
44.385331981748024 384.57193140417735 False False NaN NaN 0.1 70.0 True FGFR2_ssm ems_p1-14H-GBL-16H-GABBL-15H_0606_0001_0001_0001_000000010_0001__22__G
29.811547544903906 539.3917405142778 False False NaN NaN 0.1 70.0 True FGFR2_ssm ems_p1-14H-GBL-16H-GABBL-15H_0606_0001_0001_0001_000000010_0001__22__F
21.044394709794076 279.70074448232424 False False NaN NaN 0.1 70.0 True FGFR2_ssm ems_p1-14H-GBL-16H-GABBL-15H_0606_0001_0001_0001_000000010_0001__22__I
22.788063927384574 493.1873492182869 False False NaN NaN 0.1 70.0 True FGFR2_ssm ems_p1-14H-GBL-16H-GABBL-15H_0606_0001_0001_0001_000000010_0001__22__H
32.604450505790986 279.70074448232424 False False NaN NaN 0.1 70.0 True FGFR2_ssm ems_p1-14H-GBL-16H-GABBL-15H_0606_0001_0001_0001_000000010_0001__22__K
56.35759390381689 539.3917405142778 False False NaN NaN 0.1 70.0 True FGFR2_ssm ems_p1-14H-GBL-16H-GABBL-15H_0606_0001_0001_0001_000000010_0001__22__M
20.02301948282207 197.4447270354967 False False NaN NaN 0.1 70.0 True FGFR2_ssm ems_p1-14H-GBL-16H-GABBL-15H_0606_0001_0001_0001_000000010_0001__22__L
16.24728207584439 416.43629471735477 False False NaN NaN 0.1 70.0 True FGFR2_ssm ems_p1-14H-GBL-16H-GABBL-15H_0606_0001_0001_0001_000000010_0001__22__N
32.93049501084886 578.3009536398878 False False NaN NaN 0.1 70.0 True FGFR2_ssm ems_p1-14H-GBL-16H-GABBL-15H_0606_0001_0001_0001_000000010_0001__22__Q
671.389454036773 6620.495355384742 False False NaN NaN 0.1 70.0 False FGFR2_ssm ems_p1-14H-GBL-16H-GABBL-15H_0606_0001_0001_0001_000000010_0001__22__P
53.62231683555706 493.1873492182869 False False NaN NaN 0.1 70.0 True FGFR2_ssm ems_p1-14H-GBL-16H-GABBL-15H_0606_0001_0001_0001_000000010_0001__22__S
44.385331981748024 331.2508311487243 False False NaN NaN 0.1 70.0 True FGFR2_ssm ems_p1-14H-GBL-16H-GABBL-15H_0606_0001_0001_0001_000000010_0001__22__R
29.811547544903906 285.32272944641835 False False NaN NaN 0.1 70.0 True FGFR2_ssm ems_p1-14H-GBL-16H-GABBL-15H_0606_0001_0001_0001_000000010_0001__22__T
70.85068285897714 803.0808006487298 False False NaN NaN 0.1 70.0 False FGFR2_ssm ems_p1-14H-GBL-16H-GABBL-15H_0606_0001_0001_0001_000000010_0001__22__W
37.85275484412083 279.70074448232424 False False NaN NaN 0.1 70.0 True FGFR2_ssm ems_p1-14H-GBL-16H-GABBL-15H_0606_0001_0001_0001_000000010_0001__22__Y
33.592397960566906 279.70074448232424 False False NaN NaN 0.1 70.0 True FGFR2_ssm ems_p1-14H-GBL-16H-GABBL-15H_0606_0001_0001_0001_000000010_0001__23__A
3299.091193137846 inf False False NaN NaN 0.1 70.0 False FGFR2_ssm ems_p1-14H-GBL-16H-GABBL-15H_0606_0001_0001_0001_000000010_0001__23__C
30.109663020352965 279.70074448232424 False False NaN NaN 0.1 70.0 True FGFR2_ssm ems_p1-14H-GBL-16H-GABBL-15H_0606_0001_0001_0001_000000010_0001__23__E
12.296520965389785 1009.6034833212271 False False NaN NaN 0.1 70.0 True FGFR2_ssm ems_p1-14H-GBL-16H-GABBL-15H_0606_0001_0001_0001_000000010_0001__23__D
2650.477349744728 inf False False NaN NaN 0.1 70.0 False FGFR2_ssm ems_p1-14H-GBL-16H-GABBL-15H_0606_0001_0001_0001_000000010_0001__23__G
2624.234999747259 inf False False NaN NaN 0.1 70.0 False FGFR2_ssm ems_p1-14H-GBL-16H-GABBL-15H_0606_0001_0001_0001_000000010_0001__23__F
1269.236162427198 inf False False NaN NaN 0.1 70.0 False FGFR2_ssm ems_p1-14H-GBL-16H-GABBL-15H_0606_0001_0001_0001_000000010_0001__23__I
620.0168965545205 5480.048262993333 False False NaN NaN 0.1 70.0 False FGFR2_ssm ems_p1-14H-GBL-16H-GABBL-15H_0606_0001_0001_0001_000000010_0001__23__H
1611.5931326034863 19198.950105547076 False False NaN NaN 0.1 70.0 False FGFR2_ssm ems_p1-14H-GBL-16H-GABBL-15H_0606_0001_0001_0001_000000010_0001__23__K
43.079965933982486 279.70074448232424 False False NaN NaN 0.1 70.0 True FGFR2_ssm ems_p1-14H-GBL-16H-GABBL-15H_0606_0001_0001_0001_000000010_0001__23__L
38.99973116865248 469.250840342928 False False NaN NaN 0.1 70.0 True FGFR2_ssm ems_p1-14H-GBL-16H-GABBL-15H_0606_0001_0001_0001_000000010_0001__23__N
18.675831781380897 1256.6694677497 False False NaN NaN 0.1 70.0 False FGFR2_ssm ems_p1-14H-GBL-16H-GABBL-15H_0606_0001_0001_0001_000000010_0001__23__Q
4273.168701565118 inf False False NaN NaN 0.1 70.0 False FGFR2_ssm ems_p1-14H-GBL-16H-GABBL-15H_0606_0001_0001_0001_000000010_0001__23__P
1444.509147741324 inf False False NaN NaN 0.1 70.0 False FGFR2_ssm ems_p1-14H-GBL-16H-GABBL-15H_0606_0001_0001_0001_000000010_0001__23__S
638.804028537018 8575.238417274437 False False NaN NaN 0.1 70.0 False FGFR2_ssm ems_p1-14H-GBL-16H-GABBL-15H_0606_0001_0001_0001_000000010_0001__23__R
1183.8394843830465 inf False False NaN NaN 0.1 70.0 False FGFR2_ssm ems_p1-14H-GBL-16H-GABBL-15H_0606_0001_0001_0001_000000010_0001__23__T
1050.5974332540363 inf False False NaN NaN 0.1 70.0 False FGFR2_ssm ems_p1-14H-GBL-16H-GABBL-15H_0606_0001_0001_0001_000000010_0001__23__W
1402.0263473890868 inf False False NaN NaN 0.1 70.0 False FGFR2_ssm ems_p1-14H-GBL-16H-GABBL-15H_0606_0001_0001_0001_000000010_0001__23__V
1071.714441662442 inf False False NaN NaN 0.1 70.0 False FGFR2_ssm ems_p1-14H-GBL-16H-GABBL-15H_0606_0001_0001_0001_000000010_0001__23__Y
2927.7759234292776 inf False False NaN NaN 0.1 70.0 False FGFR2_ssm ems_p1-14H-GBL-16H-GABBL-15H_0606_0001_0001_0001_000000010_0001__24__A
4106.43113086324 inf False False NaN NaN 0.1 70.0 False FGFR2_ssm ems_p1-14H-GBL-16H-GABBL-15H_0606_0001_0001_0001_000000010_0001__24__C
3868.4438807292704 inf False False NaN NaN 0.1 70.0 False FGFR2_ssm ems_p1-14H-GBL-16H-GABBL-15H_0606_0001_0001_0001_000000010_0001__24__E
384.57193140417735 2215.844955257879 False False NaN NaN 0.1 70.0 False FGFR2_ssm ems_p1-14H-GBL-16H-GABBL-15H_0606_0001_0001_0001_000000010_0001__24__D
2150.677282908469 inf False False NaN NaN 0.1 70.0 False FGFR2_ssm ems_p1-14H-GBL-16H-GABBL-15H_0606_0001_0001_0001_000000010_0001__24__G
1798.0034457489041 inf False False NaN NaN 0.1 70.0 False FGFR2_ssm ems_p1-14H-GBL-16H-GABBL-15H_0606_0001_0001_0001_000000010_0001__24__F
50.01450304775057 589.9248028080493 False False NaN NaN 0.1 70.0 True FGFR2_ssm ems_p1-14H-GBL-16H-GABBL-15H_0606_0001_0001_0001_000000010_0001__24__I
803.0808006487298 11673.70705743877 False False NaN NaN 0.1 70.0 False FGFR2_ssm ems_p1-14H-GBL-16H-GABBL-15H_0606_0001_0001_0001_000000010_0001__24__H
1815.9834802063945 inf False False NaN NaN 0.1 70.0 False FGFR2_ssm ems_p1-14H-GBL-16H-GABBL-15H_0606_0001_0001_0001_000000010_0001__24__K
2813.535115465565 inf False False NaN NaN 0.1 70.0 False FGFR2_ssm ems_p1-14H-GBL-16H-GABBL-15H_0606_0001_0001_0001_000000010_0001__24__M
2986.624219490202 inf False False NaN NaN 0.1 70.0 False FGFR2_ssm ems_p1-14H-GBL-16H-GABBL-15H_0606_0001_0001_0001_000000010_0001__24__N
3680.691616946195 inf False False NaN NaN 0.1 70.0 False FGFR2_ssm ems_p1-14H-GBL-16H-GABBL-15H_0606_0001_0001_0001_000000010_0001__24__Q
2282.9872732471445 inf False False NaN NaN 0.1 70.0 False FGFR2_ssm ems_p1-14H-GBL-16H-GABBL-15H_0606_0001_0001_0001_000000010_0001__24__P
1195.6778792268756 15578.607322062231 False False NaN NaN 0.1 70.0 False FGFR2_ssm ems_p1-14H-GBL-16H-GABBL-15H_0606_0001_0001_0001_000000010_0001__24__S
3399.0569553811106 inf False False NaN NaN 0.1 70.0 False FGFR2_ssm ems_p1-14H-GBL-16H-GABBL-15H_0606_0001_0001_0001_000000010_0001__24__R
2676.9821232421773 inf False False NaN NaN 0.1 70.0 False FGFR2_ssm ems_p1-14H-GBL-16H-GABBL-15H_0606_0001_0001_0001_000000010_0001__24__T
3016.4904616851063 inf False False NaN NaN 0.1 70.0 False FGFR2_ssm ems_p1-14H-GBL-16H-GABBL-15H_0606_0001_0001_0001_000000010_0001__24__W
691.7332258835403 5060.732629267689 False False NaN NaN 0.1 70.0 False FGFR2_ssm ems_p1-14H-GBL-16H-GABBL-15H_0606_0001_0001_0001_000000010_0001__24__V
904.931547389409 22068.698067562065 False False NaN NaN 0.1 70.0 False FGFR2_ssm ems_p1-14H-GBL-16H-GABBL-15H_0606_0001_0001_0001_000000010_0001__24__Y
1402.0263473890868 19978.504467622195 False False NaN NaN 0.1 70.0 False FGFR2_ssm ems_p1-14H-GBL-16H-GABBL-15H_0606_0001_0001_0001_000000010_0001__25__A
3107.893139164622 inf False False NaN NaN 0.1 70.0 False FGFR2_ssm ems_p1-14H-GBL-16H-GABBL-15H_0606_0001_0001_0001_000000010_0001__25__C
3107.893139164622 inf False False NaN NaN 0.1 70.0 False FGFR2_ssm ems_p1-14H-GBL-16H-GABBL-15H_0606_0001_0001_0001_000000010_0001__25__E
827.4149519891871 inf False False NaN NaN 0.1 70.0 False FGFR2_ssm ems_p1-14H-GBL-16H-GABBL-15H_0606_0001_0001_0001_000000010_0001__25__D
2423.4369941174723 inf False False NaN NaN 0.1 70.0 False FGFR2_ssm ems_p1-14H-GBL-16H-GABBL-15H_0606_0001_0001_0001_000000010_0001__25__G
1207.6346580191453 29159.171407874474 False False NaN NaN 0.1 70.0 False FGFR2_ssm ems_p1-14H-GBL-16H-GABBL-15H_0606_0001_0001_0001_000000010_0001__25__F
38.613595216487646 392.3018272254005 False False NaN NaN 0.1 70.0 True FGFR2_ssm ems_p1-14H-GBL-16H-GABBL-15H_0606_0001_0001_0001_000000010_0001__25__I
1360.7929599108309 inf False False NaN NaN 0.1 70.0 False FGFR2_ssm ems_p1-14H-GBL-16H-GABBL-15H_0606_0001_0001_0001_000000010_0001__25__H
2496.8695584762263 inf False False NaN NaN 0.1 70.0 False FGFR2_ssm ems_p1-14H-GBL-16H-GABBL-15H_0606_0001_0001_0001_000000010_0001__25__K
1307.6952873849027 inf False False NaN NaN 0.1 70.0 False FGFR2_ssm ems_p1-14H-GBL-16H-GABBL-15H_0606_0001_0001_0001_000000010_0001__25__M
5111.339955560369 inf False False NaN NaN 0.1 70.0 False FGFR2_ssm ems_p1-14H-GBL-16H-GABBL-15H_0606_0001_0001_0001_000000010_0001__25__N
607.8001142579351 3107.893139164622 False False NaN NaN 0.1 70.0 False FGFR2_ssm ems_p1-14H-GBL-16H-GABBL-15H_0606_0001_0001_0001_000000010_0001__25__Q
3046.655366301959 inf False False NaN NaN 0.1 70.0 False FGFR2_ssm ems_p1-14H-GBL-16H-GABBL-15H_0606_0001_0001_0001_000000010_0001__25__P
1564.1964169727933 inf False False NaN NaN 0.1 70.0 False FGFR2_ssm ems_p1-14H-GBL-16H-GABBL-15H_0606_0001_0001_0001_000000010_0001__25__S
1762.5756746876825 42137.2325278405 False False NaN NaN 0.1 70.0 False FGFR2_ssm ems_p1-14H-GBL-16H-GABBL-15H_0606_0001_0001_0001_000000010_0001__25__R
2352.164070613803 inf False False NaN NaN 0.1 70.0 False FGFR2_ssm ems_p1-14H-GBL-16H-GABBL-15H_0606_0001_0001_0001_000000010_0001__25__T
2193.9058962949284 inf False False NaN NaN 0.1 70.0 False FGFR2_ssm ems_p1-14H-GBL-16H-GABBL-15H_0606_0001_0001_0001_000000010_0001__25__W
24.676207832049705 299.8770561701488 False False NaN NaN 0.1 70.0 True FGFR2_ssm ems_p1-14H-GBL-16H-GABBL-15H_0606_0001_0001_0001_000000010_0001__25__V
1677.0302762756482 inf False False NaN NaN 0.1 70.0 False FGFR2_ssm ems_p1-14H-GBL-16H-GABBL-15H_0606_0001_0001_0001_000000010_0001__25__Y
43.94587324925544 279.70074448232424 False False NaN NaN 0.1 70.0 True FGFR2_ssm ems_p1-14H-GBL-16H-GABBL-15H_0606_0001_0001_0001_000000010_0001__26__A
40.18146202279383 437.6787309743446 False False NaN NaN 0.1 70.0 True FGFR2_ssm ems_p1-14H-GBL-16H-GABBL-15H_0606_0001_0001_0001_000000010_0001__26__C
16.086417896875634 279.70074448232424 False False NaN NaN 0.1 70.0 True FGFR2_ssm ems_p1-14H-GBL-16H-GABBL-15H_0606_0001_0001_0001_000000010_0001__26__E
1294.7478092919819 inf False False NaN NaN 0.1 70.0 False FGFR2_ssm ems_p1-14H-GBL-16H-GABBL-15H_0606_0001_0001_0001_000000010_0001__26__D
33.25979996095731 279.70074448232424 False False NaN NaN 0.1 70.0 True FGFR2_ssm ems_p1-14H-GBL-16H-GABBL-15H_0606_0001_0001_0001_000000010_0001__26__G
1660.426016114502 inf False False NaN NaN 0.1 70.0 False FGFR2_ssm ems_p1-14H-GBL-16H-GABBL-15H_0606_0001_0001_0001_000000010_0001__26__F
2521.838254060986 inf False False NaN NaN 0.1 70.0 False FGFR2_ssm ems_p1-14H-GBL-16H-GABBL-15H_0606_0001_0001_0001_000000010_0001__26__I
39.38972848033903 279.70074448232424 False False NaN NaN 0.1 70.0 True FGFR2_ssm ems_p1-14H-GBL-16H-GABBL-15H_0606_0001_0001_0001_000000010_0001__26__H
23.713350702972715 279.70074448232424 False False NaN NaN 0.1 70.0 True FGFR2_ssm ems_p1-14H-GBL-16H-GABBL-15H_0606_0001_0001_0001_000000010_0001__26__K
46.1875544453882 544.7856579194209 False False NaN NaN 0.1 70.0 True FGFR2_ssm ems_p1-14H-GBL-16H-GABBL-15H_0606_0001_0001_0001_000000010_0001__26__M
1727.8459706770739 35579.73052502382 False False NaN NaN 0.1 70.0 False FGFR2_ssm ems_p1-14H-GBL-16H-GABBL-15H_0606_0001_0001_0001_000000010_0001__26__L
33.25979996095731 279.70074448232424 False False NaN NaN 0.1 70.0 True FGFR2_ssm ems_p1-14H-GBL-16H-GABBL-15H_0606_0001_0001_0001_000000010_0001__26__N
4.778061608274998 37.85275484412083 False False NaN NaN 0.1 70.0 True FGFR2_ssm ems_p1-14H-GBL-16H-GABBL-15H_0606_0001_0001_0001_000000010_0001__26__Q
508.13141908695036 3907.1283195365518 False False NaN NaN 0.1 70.0 False FGFR2_ssm ems_p1-14H-GBL-16H-GABBL-15H_0606_0001_0001_0001_000000010_0001__26__P
29.516383707825657 318.3255378275205 False False NaN NaN 0.1 70.0 True FGFR2_ssm ems_p1-14H-GBL-16H-GABBL-15H_0606_0001_0001_0001_000000010_0001__26__S
40.18146202279383 279.70074448232424 False False NaN NaN 0.1 70.0 True FGFR2_ssm ems_p1-14H-GBL-16H-GABBL-15H_0606_0001_0001_0001_000000010_0001__26__T
1416.0466108629787 inf False False NaN NaN 0.1 70.0 False FGFR2_ssm ems_p1-14H-GBL-16H-GABBL-15H_0606_0001_0001_0001_000000010_0001__26__W
1677.0302762756482 inf False False NaN NaN 0.1 70.0 False FGFR2_ssm ems_p1-14H-GBL-16H-GABBL-15H_0606_0001_0001_0001_000000010_0001__26__V
691.7332258835403 4491.143251117706 False False NaN NaN 0.1 70.0 False FGFR2_ssm ems_p1-14H-GBL-16H-GABBL-15H_0606_0001_0001_0001_000000010_0001__26__Y
658.1604294057172 5534.84874562327 False False NaN NaN 0.1 70.0 False FGFR2_ssm ems_p1-14H-GBL-16H-GABBL-15H_0606_0001_0001_0001_000000010_0001__27__C
400.1870939526315 4359.059392466583 False False NaN NaN 0.1 70.0 False FGFR2_ssm ems_p1-14H-GBL-16H-GABBL-15H_0606_0001_0001_0001_000000010_0001__27__E
1430.2070769716095 inf False False NaN NaN 0.1 70.0 False FGFR2_ssm ems_p1-14H-GBL-16H-GABBL-15H_0606_0001_0001_0001_000000010_0001__27__D
1374.4008895099403 inf False False NaN NaN 0.1 70.0 False FGFR2_ssm ems_p1-14H-GBL-16H-GABBL-15H_0606_0001_0001_0001_000000010_0001__27__G
28.934794341560305 684.8843820629107 False False NaN NaN 0.1 70.0 True FGFR2_ssm ems_p1-14H-GBL-16H-GABBL-15H_0606_0001_0001_0001_000000010_0001__27__F
28.364664583433306 279.70074448232424 False False NaN NaN 0.1 70.0 True FGFR2_ssm ems_p1-14H-GBL-16H-GABBL-15H_0606_0001_0001_0001_000000010_0001__27__I
651.6439895106118 2785.6783321441217 False False NaN NaN 0.1 70.0 False FGFR2_ssm ems_p1-14H-GBL-16H-GABBL-15H_0606_0001_0001_0001_000000010_0001__27__H
1548.7093237354404 inf False False NaN NaN 0.1 70.0 False FGFR2_ssm ems_p1-14H-GBL-16H-GABBL-15H_0606_0001_0001_0001_000000010_0001__27__K
88.18896862875131 658.1604294057172 False False NaN NaN 0.1 70.0 True FGFR2_ssm ems_p1-14H-GBL-16H-GABBL-15H_0606_0001_0001_0001_000000010_0001__27__M
38.231282392562065 305.9045849991687 False False NaN NaN 0.1 70.0 True FGFR2_ssm ems_p1-14H-GBL-16H-GABBL-15H_0606_0001_0001_0001_000000010_0001__27__L
3202.065409174444 inf False False NaN NaN 0.1 70.0 False FGFR2_ssm ems_p1-14H-GBL-16H-GABBL-15H_0606_0001_0001_0001_000000010_0001__27__N
1458.9542392187357 inf False False NaN NaN 0.1 70.0 False FGFR2_ssm ems_p1-14H-GBL-16H-GABBL-15H_0606_0001_0001_0001_000000010_0001__27__Q
1473.543781610924 inf False False NaN NaN 0.1 70.0 False FGFR2_ssm ems_p1-14H-GBL-16H-GABBL-15H_0606_0001_0001_0001_000000010_0001__27__P
932.3518782068558 inf False False NaN NaN 0.1 70.0 False FGFR2_ssm ems_p1-14H-GBL-16H-GABBL-15H_0606_0001_0001_0001_000000010_0001__27__S
1579.8383811425194 inf False False NaN NaN 0.1 70.0 False FGFR2_ssm ems_p1-14H-GBL-16H-GABBL-15H_0606_0001_0001_0001_000000010_0001__27__R
296.90797640608776 2758.0973585585343 False False NaN NaN 0.1 70.0 False FGFR2_ssm ems_p1-14H-GBL-16H-GABBL-15H_0606_0001_0001_0001_000000010_0001__27__T
226.957622267044 913.9808628633037 False False NaN NaN 0.1 70.0 False FGFR2_ssm ems_p1-14H-GBL-16H-GABBL-15H_0606_0001_0001_0001_000000010_0001__27__W
40.98910940945197 534.0512282319587 False False NaN NaN 0.1 70.0 True FGFR2_ssm ems_p1-14H-GBL-16H-GABBL-15H_0606_0001_0001_0001_000000010_0001__27__V
33.25979996095731 932.3518782068558 False False NaN NaN 0.1 70.0 False FGFR2_ssm ems_p1-14H-GBL-16H-GABBL-15H_0606_0001_0001_0001_000000010_0001__27__Y
308.96363084916004 941.6753969889234 False False NaN NaN 0.1 70.0 False FGFR2_ssm ems_p1-14H-GBL-16H-GABBL-15H_0606_0001_0001_0001_000000010_0001__28__A
1444.509147741324 inf False False NaN NaN 0.1 70.0 False FGFR2_ssm ems_p1-14H-GBL-16H-GABBL-15H_0606_0001_0001_0001_000000010_0001__28__C
351.6294321676998 1815.9834802063945 False False NaN NaN 0.1 70.0 False FGFR2_ssm ems_p1-14H-GBL-16H-GABBL-15H_0606_0001_0001_0001_000000010_0001__28__E
3399.0569553811106 inf False False NaN NaN 0.1 70.0 False FGFR2_ssm ems_p1-14H-GBL-16H-GABBL-15H_0606_0001_0001_0001_000000010_0001__28__D
1611.5931326034863 inf False False NaN NaN 0.1 70.0 False FGFR2_ssm ems_p1-14H-GBL-16H-GABBL-15H_0606_0001_0001_0001_000000010_0001__28__G
29.811547544903906 279.70074448232424 False False NaN NaN 0.1 70.0 True FGFR2_ssm ems_p1-14H-GBL-16H-GABBL-15H_0606_0001_0001_0001_000000010_0001__28__F
43.94587324925544 771.7448644549529 False False NaN NaN 0.1 70.0 True FGFR2_ssm ems_p1-14H-GBL-16H-GABBL-15H_0606_0001_0001_0001_000000010_0001__28__I
1488.2792194270344 inf False False NaN NaN 0.1 70.0 False FGFR2_ssm ems_p1-14H-GBL-16H-GABBL-15H_0606_0001_0001_0001_000000010_0001__28__H
1727.8459706770739 inf False False NaN NaN 0.1 70.0 False FGFR2_ssm ems_p1-14H-GBL-16H-GABBL-15H_0606_0001_0001_0001_000000010_0001__28__K
771.7448644549529 inf False False NaN NaN 0.1 70.0 False FGFR2_ssm ems_p1-14H-GBL-16H-GABBL-15H_0606_0001_0001_0001_000000010_0001__28__M
24.431888942623477 279.70074448232424 False False NaN NaN 0.1 70.0 True FGFR2_ssm ems_p1-14H-GBL-16H-GABBL-15H_0606_0001_0001_0001_000000010_0001__28__L
989.7103061672656 inf False False NaN NaN 0.1 70.0 False FGFR2_ssm ems_p1-14H-GBL-16H-GABBL-15H_0606_0001_0001_0001_000000010_0001__28__N
1677.0302762756482 inf False False NaN NaN 0.1 70.0 False FGFR2_ssm ems_p1-14H-GBL-16H-GABBL-15H_0606_0001_0001_0001_000000010_0001__28__Q
1834.1433150084563 inf False False NaN NaN 0.1 70.0 False FGFR2_ssm ems_p1-14H-GBL-16H-GABBL-15H_0606_0001_0001_0001_000000010_0001__28__P
544.7856579194209 6236.806104562821 False False NaN NaN 0.1 70.0 False FGFR2_ssm ems_p1-14H-GBL-16H-GABBL-15H_0606_0001_0001_0001_000000010_0001__28__S
38.613595216487646 1160.513169672627 False False NaN NaN 0.1 70.0 False FGFR2_ssm ems_p1-14H-GBL-16H-GABBL-15H_0606_0001_0001_0001_000000010_0001__28__R
1834.1433150084563 inf False False NaN NaN 0.1 70.0 False FGFR2_ssm ems_p1-14H-GBL-16H-GABBL-15H_0606_0001_0001_0001_000000010_0001__28__T
15.769451913415981 712.6934343610363 False False NaN NaN 0.1 70.0 True FGFR2_ssm ems_p1-14H-GBL-16H-GABBL-15H_0606_0001_0001_0001_000000010_0001__28__W
26.194291854138946 279.70074448232424 False False NaN NaN 0.1 70.0 True FGFR2_ssm ems_p1-14H-GBL-16H-GABBL-15H_0606_0001_0001_0001_000000010_0001__28__Y
2898.7880429992824 inf False False NaN NaN 0.1 70.0 False FGFR2_ssm ems_p1-14H-GBL-16H-GABBL-15H_0606_0001_0001_0001_000000010_0001__29__A
1518.1936317375144 24136.210063810424 False False NaN NaN 0.1 70.0 False FGFR2_ssm ems_p1-14H-GBL-16H-GABBL-15H_0606_0001_0001_0001_000000010_0001__29__C
1388.144898405038 inf False False NaN NaN 0.1 70.0 False FGFR2_ssm ems_p1-14H-GBL-16H-GABBL-15H_0606_0001_0001_0001_000000010_0001__29__E
999.6074092289389 24136.210063810424 False False NaN NaN 0.1 70.0 False FGFR2_ssm ems_p1-14H-GBL-16H-GABBL-15H_0606_0001_0001_0001_000000010_0001__29__D
2758.0973585585343 inf False False NaN NaN 0.1 70.0 False FGFR2_ssm ems_p1-14H-GBL-16H-GABBL-15H_0606_0001_0001_0001_000000010_0001__29__G
584.083963176286 2986.624219490202 False False NaN NaN 0.1 70.0 False FGFR2_ssm ems_p1-14H-GBL-16H-GABBL-15H_0606_0001_0001_0001_000000010_0001__29__I
1595.6367649539457 25367.399348389423 False False NaN NaN 0.1 70.0 False FGFR2_ssm ems_p1-14H-GBL-16H-GABBL-15H_0606_0001_0001_0001_000000010_0001__29__H
3266.426923898855 inf False False NaN NaN 0.1 70.0 False FGFR2_ssm ems_p1-14H-GBL-16H-GABBL-15H_0606_0001_0001_0001_000000010_0001__29__K
19.241728160188508 632.479236175265 False False NaN NaN 0.1 70.0 True FGFR2_ssm ems_p1-14H-GBL-16H-GABBL-15H_0606_0001_0001_0001_000000010_0001__29__M
291.05771630829173 1416.0466108629787 False False NaN NaN 0.1 70.0 False FGFR2_ssm ems_p1-14H-GBL-16H-GABBL-15H_0606_0001_0001_0001_000000010_0001__29__L
2898.7880429992824 inf False False NaN NaN 0.1 70.0 False FGFR2_ssm ems_p1-14H-GBL-16H-GABBL-15H_0606_0001_0001_0001_000000010_0001__29__N
787.2569362304985 inf False False NaN NaN 0.1 70.0 False FGFR2_ssm ems_p1-14H-GBL-16H-GABBL-15H_0606_0001_0001_0001_000000010_0001__29__Q
2172.1840557375513 inf False False NaN NaN 0.1 70.0 False FGFR2_ssm ems_p1-14H-GBL-16H-GABBL-15H_0606_0001_0001_0001_000000010_0001__29__P
1503.162011621303 inf False False NaN NaN 0.1 70.0 False FGFR2_ssm ems_p1-14H-GBL-16H-GABBL-15H_0606_0001_0001_0001_000000010_0001__29__S
3077.12191996497 inf False False NaN NaN 0.1 70.0 False FGFR2_ssm ems_p1-14H-GBL-16H-GABBL-15H_0606_0001_0001_0001_000000010_0001__29__R
2328.8753174394114 inf False False NaN NaN 0.1 70.0 False FGFR2_ssm ems_p1-14H-GBL-16H-GABBL-15H_0606_0001_0001_0001_000000010_0001__29__T
29.811547544903906 296.90797640608776 False False NaN NaN 0.1 70.0 True FGFR2_ssm ems_p1-14H-GBL-16H-GABBL-15H_0606_0001_0001_0001_000000010_0001__29__W
2087.4261821627547 inf False False NaN NaN 0.1 70.0 False FGFR2_ssm ems_p1-14H-GBL-16H-GABBL-15H_0606_0001_0001_0001_000000010_0001__29__V
2108.3004439843835 inf False False NaN NaN 0.1 70.0 False FGFR2_ssm ems_p1-14H-GBL-16H-GABBL-15H_0606_0001_0001_0001_000000010_0001__29__Y
21.044394709794076 324.72388113785354 False False NaN NaN 0.1 70.0 True FGFR2_ssm ems_p1-14H-GBL-16H-GABBL-15H_0606_0001_0001_0001_000000010_0001__30__A
2624.234999747259 inf False False NaN NaN 0.1 70.0 False FGFR2_ssm ems_p1-14H-GBL-16H-GABBL-15H_0606_0001_0001_0001_000000010_0001__30__C
469.250840342928 2108.3004439843835 False False NaN NaN 0.1 70.0 False FGFR2_ssm ems_p1-14H-GBL-16H-GABBL-15H_0606_0001_0001_0001_000000010_0001__30__E
1579.8383811425194 inf False False NaN NaN 0.1 70.0 False FGFR2_ssm ems_p1-14H-GBL-16H-GABBL-15H_0606_0001_0001_0001_000000010_0001__30__D
37.47797509318892 442.05551828408755 False False NaN NaN 0.1 70.0 True FGFR2_ssm ems_p1-14H-GBL-16H-GABBL-15H_0606_0001_0001_0001_000000010_0001__30__G
1050.5974332540363 inf False False NaN NaN 0.1 70.0 False FGFR2_ssm ems_p1-14H-GBL-16H-GABBL-15H_0606_0001_0001_0001_000000010_0001__30__F
44.82918530156554 528.7635923088707 False False NaN NaN 0.1 70.0 True FGFR2_ssm ems_p1-14H-GBL-16H-GABBL-15H_0606_0001_0001_0001_000000010_0001__30__I
719.8203687046472 3572.443020967854 False False NaN NaN 0.1 70.0 False FGFR2_ssm ems_p1-14H-GBL-16H-GABBL-15H_0606_0001_0001_0001_000000010_0001__30__H
764.1038261930235 6053.382559623652 False False NaN NaN 0.1 70.0 False FGFR2_ssm ems_p1-14H-GBL-16H-GABBL-15H_0606_0001_0001_0001_000000010_0001__30__K
38.231282392562065 355.145726489377 False False NaN NaN 0.1 70.0 True FGFR2_ssm ems_p1-14H-GBL-16H-GABBL-15H_0606_0001_0001_0001_000000010_0001__30__M
493.1873492182869 3399.0569553811106 False False NaN NaN 0.1 70.0 False FGFR2_ssm ems_p1-14H-GBL-16H-GABBL-15H_0606_0001_0001_0001_000000010_0001__30__N
27.53046399395257 384.57193140417735 False False NaN NaN 0.1 70.0 True FGFR2_ssm ems_p1-14H-GBL-16H-GABBL-15H_0606_0001_0001_0001_000000010_0001__30__Q
424.8066642411727 3170.361791261835 False False NaN NaN 0.1 70.0 False FGFR2_ssm ems_p1-14H-GBL-16H-GABBL-15H_0606_0001_0001_0001_000000010_0001__30__P
37.10690603286035 279.70074448232424 False False NaN NaN 0.1 70.0 True FGFR2_ssm ems_p1-14H-GBL-16H-GABBL-15H_0606_0001_0001_0001_000000010_0001__30__S
869.621430143643 5646.099205410285 False False NaN NaN 0.1 70.0 False FGFR2_ssm ems_p1-14H-GBL-16H-GABBL-15H_0606_0001_0001_0001_000000010_0001__30__R
658.1604294057172 5817.181657433413 False False NaN NaN 0.1 70.0 False FGFR2_ssm ems_p1-14H-GBL-16H-GABBL-15H_0606_0001_0001_0001_000000010_0001__30__T
691.7332258835403 3202.065409174444 False False NaN NaN 0.1 70.0 False FGFR2_ssm ems_p1-14H-GBL-16H-GABBL-15H_0606_0001_0001_0001_000000010_0001__30__W
308.96363084916004 811.1116086552177 False False NaN NaN 0.1 70.0 False FGFR2_ssm ems_p1-14H-GBL-16H-GABBL-15H_0606_0001_0001_0001_000000010_0001__30__V
29.811547544903906 460.00474496904945 False False NaN NaN 0.1 70.0 True FGFR2_ssm ems_p1-14H-GBL-16H-GABBL-15H_0606_0001_0001_0001_000000010_0001__30__Y
589.9248028080493 1780.2014314345572 False False NaN NaN 0.1 70.0 False FGFR2_ssm ems_p1-14H-GBL-16H-GABBL-15H_0606_0001_0001_0001_000000010_0001__31__A
2898.7880429992824 inf False False NaN NaN 0.1 70.0 False FGFR2_ssm ems_p1-14H-GBL-16H-GABBL-15H_0606_0001_0001_0001_000000010_0001__31__C
1149.0229402699272 inf False False NaN NaN 0.1 70.0 False FGFR2_ssm ems_p1-14H-GBL-16H-GABBL-15H_0606_0001_0001_0001_000000010_0001__31__E
1503.162011621303 inf False False NaN NaN 0.1 70.0 False FGFR2_ssm ems_p1-14H-GBL-16H-GABBL-15H_0606_0001_0001_0001_000000010_0001__31__D
1533.3755680548904 inf False False NaN NaN 0.1 70.0 False FGFR2_ssm ems_p1-14H-GBL-16H-GABBL-15H_0606_0001_0001_0001_000000010_0001__31__G
460.00474496904945 6236.806104562821 False False NaN NaN 0.1 70.0 False FGFR2_ssm ems_p1-14H-GBL-16H-GABBL-15H_0606_0001_0001_0001_000000010_0001__31__F
15.927146432550138 279.70074448232424 False False NaN NaN 0.1 70.0 True FGFR2_ssm ems_p1-14H-GBL-16H-GABBL-15H_0606_0001_0001_0001_000000010_0001__31__I
296.90797640608776 1473.543781610924 False False NaN NaN 0.1 70.0 False FGFR2_ssm ems_p1-14H-GBL-16H-GABBL-15H_0606_0001_0001_0001_000000010_0001__31__H
38.231282392562065 279.70074448232424 False False NaN NaN 0.1 70.0 True FGFR2_ssm ems_p1-14H-GBL-16H-GABBL-15H_0606_0001_0001_0001_000000010_0001__31__K
47.58708353263784 469.250840342928 False False NaN NaN 0.1 70.0 True FGFR2_ssm ems_p1-14H-GBL-16H-GABBL-15H_0606_0001_0001_0001_000000010_0001__31__M
1727.8459706770739 inf False False NaN NaN 0.1 70.0 False FGFR2_ssm ems_p1-14H-GBL-16H-GABBL-15H_0606_0001_0001_0001_000000010_0001__31__N
493.1873492182869 2650.477349744728 False False NaN NaN 0.1 70.0 False FGFR2_ssm ems_p1-14H-GBL-16H-GABBL-15H_0606_0001_0001_0001_000000010_0001__31__Q
2087.4261821627547 inf False False NaN NaN 0.1 70.0 False FGFR2_ssm ems_p1-14H-GBL-16H-GABBL-15H_0606_0001_0001_0001_000000010_0001__31__P
658.1604294057172 5214.077888667121 False False NaN NaN 0.1 70.0 False FGFR2_ssm ems_p1-14H-GBL-16H-GABBL-15H_0606_0001_0001_0001_000000010_0001__31__S
37.47797509318892 279.70074448232424 False False NaN NaN 0.1 70.0 True FGFR2_ssm ems_p1-14H-GBL-16H-GABBL-15H_0606_0001_0001_0001_000000010_0001__31__R
2957.053682663567 inf False False NaN NaN 0.1 70.0 False FGFR2_ssm ems_p1-14H-GBL-16H-GABBL-15H_0606_0001_0001_0001_000000010_0001__31__T
327.97111994923233 844.0459925241695 False False NaN NaN 0.1 70.0 False FGFR2_ssm ems_p1-14H-GBL-16H-GABBL-15H_0606_0001_0001_0001_000000010_0001__31__W
291.05771630829173 1430.2070769716095 False False NaN NaN 0.1 70.0 False FGFR2_ssm ems_p1-14H-GBL-16H-GABBL-15H_0606_0001_0001_0001_000000010_0001__31__V
503.10041493757427 2785.6783321441217 False False NaN NaN 0.1 70.0 False FGFR2_ssm ems_p1-14H-GBL-16H-GABBL-15H_0606_0001_0001_0001_000000010_0001__31__Y
23.47856505244824 279.70074448232424 False False NaN NaN 0.1 70.0 True FGFR2_ssm ems_p1-14H-GBL-16H-GABBL-15H_0606_0001_0001_0001_000000010_0001__32__A
260.88193429369113 1219.7110045993375 False False NaN NaN 0.1 70.0 False FGFR2_ssm ems_p1-14H-GBL-16H-GABBL-15H_0606_0001_0001_0001_000000010_0001__32__C
53.0914028074823 620.0168965545205 False False NaN NaN 0.1 70.0 True FGFR2_ssm ems_p1-14H-GBL-16H-GABBL-15H_0606_0001_0001_0001_000000010_0001__32__E
43.94587324925544 365.9069971477311 False False NaN NaN 0.1 70.0 True FGFR2_ssm ems_p1-14H-GBL-16H-GABBL-15H_0606_0001_0001_0001_000000010_0001__32__D
40.98910940945197 279.70074448232424 False False NaN NaN 0.1 70.0 True FGFR2_ssm ems_p1-14H-GBL-16H-GABBL-15H_0606_0001_0001_0001_000000010_0001__32__G
41.81299050858193 279.70074448232424 False False NaN NaN 0.1 70.0 True FGFR2_ssm ems_p1-14H-GBL-16H-GABBL-15H_0606_0001_0001_0001_000000010_0001__32__F
39.38972848033903 279.70074448232424 False False NaN NaN 0.1 70.0 True FGFR2_ssm ems_p1-14H-GBL-16H-GABBL-15H_0606_0001_0001_0001_000000010_0001__32__I
46.1875544453882 279.70074448232424 False False NaN NaN 0.1 70.0 True FGFR2_ssm ems_p1-14H-GBL-16H-GABBL-15H_0606_0001_0001_0001_000000010_0001__32__K
26.456234772680332 279.70074448232424 False False NaN NaN 0.1 70.0 True FGFR2_ssm ems_p1-14H-GBL-16H-GABBL-15H_0606_0001_0001_0001_000000010_0001__32__M
37.10690603286035 279.70074448232424 False False NaN NaN 0.1 70.0 True FGFR2_ssm ems_p1-14H-GBL-16H-GABBL-15H_0606_0001_0001_0001_000000010_0001__32__L
38.99973116865248 285.32272944641835 False False NaN NaN 0.1 70.0 True FGFR2_ssm ems_p1-14H-GBL-16H-GABBL-15H_0606_0001_0001_0001_000000010_0001__32__N
197.4447270354967 658.1604294057172 False False NaN NaN 0.1 70.0 False FGFR2_ssm ems_p1-14H-GBL-16H-GABBL-15H_0606_0001_0001_0001_000000010_0001__32__Q
3680.691616946195 inf False False NaN NaN 0.1 70.0 False FGFR2_ssm ems_p1-14H-GBL-16H-GABBL-15H_0606_0001_0001_0001_000000010_0001__32__P
9.684323397496684 279.70074448232424 False False NaN NaN 0.1 70.0 True FGFR2_ssm ems_p1-14H-GBL-16H-GABBL-15H_0606_0001_0001_0001_000000010_0001__32__S
33.25979996095731 388.4176507182187 False False NaN NaN 0.1 70.0 True FGFR2_ssm ems_p1-14H-GBL-16H-GABBL-15H_0606_0001_0001_0001_000000010_0001__32__R
299.8770561701488 1320.7722402587526 False False NaN NaN 0.1 70.0 False FGFR2_ssm ems_p1-14H-GBL-16H-GABBL-15H_0606_0001_0001_0001_000000010_0001__32__T
518.3448606105969 2447.6713640586445 False False NaN NaN 0.1 70.0 False FGFR2_ssm ems_p1-14H-GBL-16H-GABBL-15H_0606_0001_0001_0001_000000010_0001__32__W
21.682060913895533 544.7856579194209 False False NaN NaN 0.1 70.0 True FGFR2_ssm ems_p1-14H-GBL-16H-GABBL-15H_0606_0001_0001_0001_000000010_0001__32__V
31.645558439515227 279.70074448232424 False False NaN NaN 0.1 70.0 True FGFR2_ssm ems_p1-14H-GBL-16H-GABBL-15H_0606_0001_0001_0001_000000010_0001__32__Y
47.58708353263784 293.96829347137435 False False NaN NaN 0.1 70.0 True FGFR2_ssm ems_p1-14H-GBL-16H-GABBL-15H_0606_0001_0001_0001_000000010_0001__33__A
2172.1840557375513 inf False False NaN NaN 0.1 70.0 False FGFR2_ssm ems_p1-14H-GBL-16H-GABBL-15H_0606_0001_0001_0001_000000010_0001__33__C
483.46961005615833 3202.065409174444 False False NaN NaN 0.1 70.0 False FGFR2_ssm ems_p1-14H-GBL-16H-GABBL-15H_0606_0001_0001_0001_000000010_0001__33__E
37.85275484412083 455.4502425436138 False False NaN NaN 0.1 70.0 True FGFR2_ssm ems_p1-14H-GBL-16H-GABBL-15H_0606_0001_0001_0001_000000010_0001__33__D
34.26760515957429 455.4502425436138 False False NaN NaN 0.1 70.0 True FGFR2_ssm ems_p1-14H-GBL-16H-GABBL-15H_0606_0001_0001_0001_000000010_0001__33__G
392.3018272254005 1518.1936317375144 False False NaN NaN 0.1 70.0 False FGFR2_ssm ems_p1-14H-GBL-16H-GABBL-15H_0606_0001_0001_0001_000000010_0001__33__F
3332.082105069215 inf False False NaN NaN 0.1 70.0 False FGFR2_ssm ems_p1-14H-GBL-16H-GABBL-15H_0606_0001_0001_0001_000000010_0001__33__I
620.0168965545205 2547.0566366015933 False False NaN NaN 0.1 70.0 False FGFR2_ssm ems_p1-14H-GBL-16H-GABBL-15H_0606_0001_0001_0001_000000010_0001__33__H
64.140198923322 589.9248028080493 False False NaN NaN 0.1 70.0 True FGFR2_ssm ems_p1-14H-GBL-16H-GABBL-15H_0606_0001_0001_0001_000000010_0001__33__M
54.15854000391267 566.9061402214372 False False NaN NaN 0.1 70.0 True FGFR2_ssm ems_p1-14H-GBL-16H-GABBL-15H_0606_0001_0001_0001_000000010_0001__33__L
116.52328762924166 664.7420336997749 False False NaN NaN 0.1 70.0 False FGFR2_ssm ems_p1-14H-GBL-16H-GABBL-15H_0606_0001_0001_0001_000000010_0001__33__N
37.47797509318892 373.2617277904003 False False NaN NaN 0.1 70.0 True FGFR2_ssm ems_p1-14H-GBL-16H-GABBL-15H_0606_0001_0001_0001_000000010_0001__33__Q
1834.1433150084563 inf False False NaN NaN 0.1 70.0 False FGFR2_ssm ems_p1-14H-GBL-16H-GABBL-15H_0606_0001_0001_0001_000000010_0001__33__P
59.232397592366034 528.7635923088707 False False NaN NaN 0.1 70.0 True FGFR2_ssm ems_p1-14H-GBL-16H-GABBL-15H_0606_0001_0001_0001_000000010_0001__33__S
56.35759390381689 293.96829347137435 False False NaN NaN 0.1 70.0 True FGFR2_ssm ems_p1-14H-GBL-16H-GABBL-15H_0606_0001_0001_0001_000000010_0001__33__R
384.57193140417735 1195.6778792268756 False False NaN NaN 0.1 70.0 False FGFR2_ssm ems_p1-14H-GBL-16H-GABBL-15H_0606_0001_0001_0001_000000010_0001__33__T
44.385331981748024 473.9433487463567 False False NaN NaN 0.1 70.0 True FGFR2_ssm ems_p1-14H-GBL-16H-GABBL-15H_0606_0001_0001_0001_000000010_0001__33__W
2841.670466620217 inf False False NaN NaN 0.1 70.0 False FGFR2_ssm ems_p1-14H-GBL-16H-GABBL-15H_0606_0001_0001_0001_000000010_0001__33__V
43.51076559332226 308.96363084916004 False False NaN NaN 0.1 70.0 True FGFR2_ssm ems_p1-14H-GBL-16H-GABBL-15H_0606_0001_0001_0001_000000010_0001__33__Y
334.5633394602111 1307.6952873849027 False False NaN NaN 0.1 70.0 False FGFR2_ssm ems_p1-14H-GBL-16H-GABBL-15H_0606_0001_0001_0001_000000010_0001__34__A
404.1889648921574 1195.6778792268756 False False NaN NaN 0.1 70.0 False FGFR2_ssm ems_p1-14H-GBL-16H-GABBL-15H_0606_0001_0001_0001_000000010_0001__34__C
299.8770561701488 904.931547389409 False False NaN NaN 0.1 70.0 False FGFR2_ssm ems_p1-14H-GBL-16H-GABBL-15H_0606_0001_0001_0001_000000010_0001__34__E
38.613595216487646 279.70074448232424 False False NaN NaN 0.1 70.0 True FGFR2_ssm ems_p1-14H-GBL-16H-GABBL-15H_0606_0001_0001_0001_000000010_0001__34__D
48.06295436796425 544.7856579194209 False False NaN NaN 0.1 70.0 True FGFR2_ssm ems_p1-14H-GBL-16H-GABBL-15H_0606_0001_0001_0001_000000010_0001__34__F
396.2248454976547 1019.6995181544384 False False NaN NaN 0.1 70.0 False FGFR2_ssm ems_p1-14H-GBL-16H-GABBL-15H_0606_0001_0001_0001_000000010_0001__34__I
296.90797640608776 852.4864524494118 False False NaN NaN 0.1 70.0 False FGFR2_ssm ems_p1-14H-GBL-16H-GABBL-15H_0606_0001_0001_0001_000000010_0001__34__H
34.26760515957429 279.70074448232424 False False NaN NaN 0.1 70.0 True FGFR2_ssm ems_p1-14H-GBL-16H-GABBL-15H_0606_0001_0001_0001_000000010_0001__34__K
45.27747715458114 384.57193140417735 False False NaN NaN 0.1 70.0 True FGFR2_ssm ems_p1-14H-GBL-16H-GABBL-15H_0606_0001_0001_0001_000000010_0001__34__M
40.18146202279383 861.011316973905 False False NaN NaN 0.1 70.0 False FGFR2_ssm ems_p1-14H-GBL-16H-GABBL-15H_0606_0001_0001_0001_000000010_0001__34__L
27.2578851425273 424.8066642411727 False False NaN NaN 0.1 70.0 True FGFR2_ssm ems_p1-14H-GBL-16H-GABBL-15H_0606_0001_0001_0001_000000010_0001__34__N
30.41075965055646 293.96829347137435 False False NaN NaN 0.1 70.0 True FGFR2_ssm ems_p1-14H-GBL-16H-GABBL-15H_0606_0001_0001_0001_000000010_0001__34__Q
572.575201623652 2813.535115465565 False False NaN NaN 0.1 70.0 False FGFR2_ssm ems_p1-14H-GBL-16H-GABBL-15H_0606_0001_0001_0001_000000010_0001__34__P
29.2241422849759 1269.236162427198 False False NaN NaN 0.1 70.0 False FGFR2_ssm ems_p1-14H-GBL-16H-GABBL-15H_0606_0001_0001_0001_000000010_0001__34__S
412.3131630864896 1503.162011621303 False False NaN NaN 0.1 70.0 False FGFR2_ssm ems_p1-14H-GBL-16H-GABBL-15H_0606_0001_0001_0001_000000010_0001__34__R
68.76697475686935 508.13141908695036 False False NaN NaN 0.1 70.0 True FGFR2_ssm ems_p1-14H-GBL-16H-GABBL-15H_0606_0001_0001_0001_000000010_0001__34__T
658.1604294057172 5010.62636561157 False False NaN NaN 0.1 70.0 False FGFR2_ssm ems_p1-14H-GBL-16H-GABBL-15H_0606_0001_0001_0001_000000010_0001__34__W
5.88844461652164 40.98910940945197 False False NaN NaN 0.1 70.0 True FGFR2_ssm ems_p1-14H-GBL-16H-GABBL-15H_0606_0001_0001_0001_000000010_0001__34__V
99.37353723239978 1307.6952873849027 False False NaN NaN 0.1 70.0 False FGFR2_ssm ems_p1-14H-GBL-16H-GABBL-15H_0606_0001_0001_0001_000000010_0001__34__Y
44.82918530156554 279.70074448232424 False False NaN NaN 0.1 70.0 True FGFR2_ssm ems_p1-14H-GBL-16H-GABBL-15H_0606_0001_0001_0001_000000010_0001__35__A
424.8066642411727 1050.5974332540363 False False NaN NaN 0.1 70.0 False FGFR2_ssm ems_p1-14H-GBL-16H-GABBL-15H_0606_0001_0001_0001_000000010_0001__35__C
41.39900050354652 279.70074448232424 False False NaN NaN 0.1 70.0 True FGFR2_ssm ems_p1-14H-GBL-16H-GABBL-15H_0606_0001_0001_0001_000000010_0001__35__D
43.94587324925544 412.3131630864896 False False NaN NaN 0.1 70.0 True FGFR2_ssm ems_p1-14H-GBL-16H-GABBL-15H_0606_0001_0001_0001_000000010_0001__35__G
39.783625765142446 288.1759567408827 False False NaN NaN 0.1 70.0 True FGFR2_ssm ems_p1-14H-GBL-16H-GABBL-15H_0606_0001_0001_0001_000000010_0001__35__F
17.41928548916731 302.8758267318505 False False NaN NaN 0.1 70.0 True FGFR2_ssm ems_p1-14H-GBL-16H-GABBL-15H_0606_0001_0001_0001_000000010_0001__35__I
56.9211698428551 473.9433487463567 False False NaN NaN 0.1 70.0 True FGFR2_ssm ems_p1-14H-GBL-16H-GABBL-15H_0606_0001_0001_0001_000000010_0001__35__H
35.30594786351456 279.70074448232424 False False NaN NaN 0.1 70.0 True FGFR2_ssm ems_p1-14H-GBL-16H-GABBL-15H_0606_0001_0001_0001_000000010_0001__35__K
34.61028121117 279.70074448232424 False False NaN NaN 0.1 70.0 True FGFR2_ssm ems_p1-14H-GBL-16H-GABBL-15H_0606_0001_0001_0001_000000010_0001__35__M
48.54358391164393 279.70074448232424 False False NaN NaN 0.1 70.0 True FGFR2_ssm ems_p1-14H-GBL-16H-GABBL-15H_0606_0001_0001_0001_000000010_0001__35__L
41.81299050858193 279.70074448232424 False False NaN NaN 0.1 70.0 True FGFR2_ssm ems_p1-14H-GBL-16H-GABBL-15H_0606_0001_0001_0001_000000010_0001__35__N
26.456234772680332 279.70074448232424 False False NaN NaN 0.1 70.0 True FGFR2_ssm ems_p1-14H-GBL-16H-GABBL-15H_0606_0001_0001_0001_000000010_0001__35__Q
39.38972848033903 478.6827822338198 False False NaN NaN 0.1 70.0 True FGFR2_ssm ems_p1-14H-GBL-16H-GABBL-15H_0606_0001_0001_0001_000000010_0001__35__P
48.06295436796425 279.70074448232424 False False NaN NaN 0.1 70.0 True FGFR2_ssm ems_p1-14H-GBL-16H-GABBL-15H_0606_0001_0001_0001_000000010_0001__35__S
308.96363084916004 756.5384417752716 False False NaN NaN 0.1 70.0 False FGFR2_ssm ems_p1-14H-GBL-16H-GABBL-15H_0606_0001_0001_0001_000000010_0001__35__R
41.39900050354652 429.05473088358474 False False NaN NaN 0.1 70.0 True FGFR2_ssm ems_p1-14H-GBL-16H-GABBL-15H_0606_0001_0001_0001_000000010_0001__35__T
43.079965933982486 279.70074448232424 False False NaN NaN 0.1 70.0 True FGFR2_ssm ems_p1-14H-GBL-16H-GABBL-15H_0606_0001_0001_0001_000000010_0001__35__W
539.3917405142778 1488.2792194270344 False False NaN NaN 0.1 70.0 False FGFR2_ssm ems_p1-14H-GBL-16H-GABBL-15H_0606_0001_0001_0001_000000010_0001__35__V
38.613595216487646 369.56606711920864 False False NaN NaN 0.1 70.0 True FGFR2_ssm ems_p1-14H-GBL-16H-GABBL-15H_0606_0001_0001_0001_000000010_0001__35__Y
31.962014023910346 279.70074448232424 False False NaN NaN 0.1 70.0 True FGFR2_ssm ems_p1-14H-GBL-16H-GABBL-15H_0606_0001_0001_0001_000000010_0001__36__C
23.47856505244824 503.10041493757427 False False NaN NaN 0.1 70.0 True FGFR2_ssm ems_p1-14H-GBL-16H-GABBL-15H_0606_0001_0001_0001_000000010_0001__36__E
19.051216000186646 455.4502425436138 False False NaN NaN 0.1 70.0 True FGFR2_ssm ems_p1-14H-GBL-16H-GABBL-15H_0606_0001_0001_0001_000000010_0001__36__D
33.25979996095731 341.28806258336186 False False NaN NaN 0.1 70.0 True FGFR2_ssm ems_p1-14H-GBL-16H-GABBL-15H_0606_0001_0001_0001_000000010_0001__36__G
43.94587324925544 279.70074448232424 False False NaN NaN 0.1 70.0 True FGFR2_ssm ems_p1-14H-GBL-16H-GABBL-15H_0606_0001_0001_0001_000000010_0001__36__F
27.53046399395257 312.0532671576519 False False NaN NaN 0.1 70.0 True FGFR2_ssm ems_p1-14H-GBL-16H-GABBL-15H_0606_0001_0001_0001_000000010_0001__36__I
32.28163416414947 424.8066642411727 False False NaN NaN 0.1 70.0 True FGFR2_ssm ems_p1-14H-GBL-16H-GABBL-15H_0606_0001_0001_0001_000000010_0001__36__H
34.95638402328172 355.145726489377 False False NaN NaN 0.1 70.0 True FGFR2_ssm ems_p1-14H-GBL-16H-GABBL-15H_0606_0001_0001_0001_000000010_0001__36__K
13.053004787048904 279.70074448232424 False False NaN NaN 0.1 70.0 True FGFR2_ssm ems_p1-14H-GBL-16H-GABBL-15H_0606_0001_0001_0001_000000010_0001__36__M
348.1479526412867 2650.477349744728 False False NaN NaN 0.1 70.0 False FGFR2_ssm ems_p1-14H-GBL-16H-GABBL-15H_0606_0001_0001_0001_000000010_0001__36__L
30.109663020352965 288.1759567408827 False False NaN NaN 0.1 70.0 True FGFR2_ssm ems_p1-14H-GBL-16H-GABBL-15H_0606_0001_0001_0001_000000010_0001__36__N
41.81299050858193 404.1889648921574 False False NaN NaN 0.1 70.0 True FGFR2_ssm ems_p1-14H-GBL-16H-GABBL-15H_0606_0001_0001_0001_000000010_0001__36__Q
384.57193140417735 1231.9081146453295 False False NaN NaN 0.1 70.0 False FGFR2_ssm ems_p1-14H-GBL-16H-GABBL-15H_0606_0001_0001_0001_000000010_0001__36__P
21.682060913895533 904.931547389409 False False NaN NaN 0.1 70.0 True FGFR2_ssm ems_p1-14H-GBL-16H-GABBL-15H_0606_0001_0001_0001_000000010_0001__36__S
34.26760515957429 279.70074448232424 False False NaN NaN 0.1 70.0 True FGFR2_ssm ems_p1-14H-GBL-16H-GABBL-15H_0606_0001_0001_0001_000000010_0001__36__R
20.836034366132754 539.3917405142778 False False NaN NaN 0.1 70.0 True FGFR2_ssm ems_p1-14H-GBL-16H-GABBL-15H_0606_0001_0001_0001_000000010_0001__36__T
24.676207832049705 279.70074448232424 False False NaN NaN 0.1 70.0 True FGFR2_ssm ems_p1-14H-GBL-16H-GABBL-15H_0606_0001_0001_0001_000000010_0001__36__W
35.30594786351456 279.70074448232424 False False NaN NaN 0.1 70.0 True FGFR2_ssm ems_p1-14H-GBL-16H-GABBL-15H_0606_0001_0001_0001_000000010_0001__36__V
31.33223607872798 279.70074448232424 False False NaN NaN 0.1 70.0 True FGFR2_ssm ems_p1-14H-GBL-16H-GABBL-15H_0606_0001_0001_0001_000000010_0001__36__Y
62.253845161095626 464.60479241874026 False False NaN NaN 0.1 70.0 True FGFR2_ssm ems_p1-14H-GBL-16H-GABBL-15H_0606_0001_0001_0001_000000010_0001__37__A
42.23112041366771 279.70074448232424 False False NaN NaN 0.1 70.0 True FGFR2_ssm ems_p1-14H-GBL-16H-GABBL-15H_0606_0001_0001_0001_000000010_0001__37__C
51.529992504600386 388.4176507182187 False False NaN NaN 0.1 70.0 True FGFR2_ssm ems_p1-14H-GBL-16H-GABBL-15H_0606_0001_0001_0001_000000010_0001__37__E
28.083826320231005 279.70074448232424 False False NaN NaN 0.1 70.0 True FGFR2_ssm ems_p1-14H-GBL-16H-GABBL-15H_0606_0001_0001_0001_000000010_0001__37__D
312.0532671576519 787.2569362304985 False False NaN NaN 0.1 70.0 False FGFR2_ssm ems_p1-14H-GBL-16H-GABBL-15H_0606_0001_0001_0001_000000010_0001__37__G
42.653431617804415 404.1889648921574 False False NaN NaN 0.1 70.0 True FGFR2_ssm ems_p1-14H-GBL-16H-GABBL-15H_0606_0001_0001_0001_000000010_0001__37__F
913.9808628633037 19198.950105547076 False False NaN NaN 0.1 70.0 False FGFR2_ssm ems_p1-14H-GBL-16H-GABBL-15H_0606_0001_0001_0001_000000010_0001__37__I
30.41075965055646 279.70074448232424 False False NaN NaN 0.1 70.0 True FGFR2_ssm ems_p1-14H-GBL-16H-GABBL-15H_0606_0001_0001_0001_000000010_0001__37__H
23.24610401232499 279.70074448232424 False False NaN NaN 0.1 70.0 True FGFR2_ssm ems_p1-14H-GBL-16H-GABBL-15H_0606_0001_0001_0001_000000010_0001__37__K
34.26760515957429 341.28806258336186 False False NaN NaN 0.1 70.0 True FGFR2_ssm ems_p1-14H-GBL-16H-GABBL-15H_0606_0001_0001_0001_000000010_0001__37__M
45.730251926126904 279.70074448232424 False False NaN NaN 0.1 70.0 True FGFR2_ssm ems_p1-14H-GBL-16H-GABBL-15H_0606_0001_0001_0001_000000010_0001__37__L
17.24681731600724 302.8758267318505 False False NaN NaN 0.1 70.0 True FGFR2_ssm ems_p1-14H-GBL-16H-GABBL-15H_0606_0001_0001_0001_000000010_0001__37__N
36.01559741557112 341.28806258336186 False False NaN NaN 0.1 70.0 True FGFR2_ssm ems_p1-14H-GBL-16H-GABBL-15H_0606_0001_0001_0001_000000010_0001__37__Q
331.2508311487243 1294.7478092919819 False False NaN NaN 0.1 70.0 False FGFR2_ssm ems_p1-14H-GBL-16H-GABBL-15H_0606_0001_0001_0001_000000010_0001__37__P
39.783625765142446 412.3131630864896 False False NaN NaN 0.1 70.0 True FGFR2_ssm ems_p1-14H-GBL-16H-GABBL-15H_0606_0001_0001_0001_000000010_0001__37__R
45.730251926126904 279.70074448232424 False False NaN NaN 0.1 70.0 True FGFR2_ssm ems_p1-14H-GBL-16H-GABBL-15H_0606_0001_0001_0001_000000010_0001__37__T
40.18146202279383 279.70074448232424 False False NaN NaN 0.1 70.0 True FGFR2_ssm ems_p1-14H-GBL-16H-GABBL-15H_0606_0001_0001_0001_000000010_0001__37__W
41.81299050858193 771.7448644549529 False False NaN NaN 0.1 70.0 True FGFR2_ssm ems_p1-14H-GBL-16H-GABBL-15H_0606_0001_0001_0001_000000010_0001__37__V
14.855537037603877 408.23085454107854 False False NaN NaN 0.1 70.0 True FGFR2_ssm ems_p1-14H-GBL-16H-GABBL-15H_0606_0001_0001_0001_000000010_0001__37__Y
46.64942998984212 279.70074448232424 False False NaN NaN 0.1 70.0 True FGFR2_ssm ems_p1-14H-GBL-16H-GABBL-15H_0606_0001_0001_0001_000000010_0001__38__A
795.1295055928026 2841.670466620217 False False NaN NaN 0.1 70.0 False FGFR2_ssm ems_p1-14H-GBL-16H-GABBL-15H_0606_0001_0001_0001_000000010_0001__38__C
39.38972848033903 279.70074448232424 False False NaN NaN 0.1 70.0 True FGFR2_ssm ems_p1-14H-GBL-16H-GABBL-15H_0606_0001_0001_0001_000000010_0001__38__D
89.07085831503873 544.7856579194209 False False NaN NaN 0.1 70.0 True FGFR2_ssm ems_p1-14H-GBL-16H-GABBL-15H_0606_0001_0001_0001_000000010_0001__38__G
33.592397960566906 279.70074448232424 False False NaN NaN 0.1 70.0 True FGFR2_ssm ems_p1-14H-GBL-16H-GABBL-15H_0606_0001_0001_0001_000000010_0001__38__F
26.988005091611196 589.9248028080493 False False NaN NaN 0.1 70.0 True FGFR2_ssm ems_p1-14H-GBL-16H-GABBL-15H_0606_0001_0001_0001_000000010_0001__38__I
9.781166631471647 103.40850133191944 False False NaN NaN 0.1 70.0 True FGFR2_ssm ems_p1-14H-GBL-16H-GABBL-15H_0606_0001_0001_0001_000000010_0001__38__H
25.172199609473896 279.70074448232424 False False NaN NaN 0.1 70.0 True FGFR2_ssm ems_p1-14H-GBL-16H-GABBL-15H_0606_0001_0001_0001_000000010_0001__38__K
39.783625765142446 279.70074448232424 False False NaN NaN 0.1 70.0 True FGFR2_ssm ems_p1-14H-GBL-16H-GABBL-15H_0606_0001_0001_0001_000000010_0001__38__M
44.385331981748024 279.70074448232424 False False NaN NaN 0.1 70.0 True FGFR2_ssm ems_p1-14H-GBL-16H-GABBL-15H_0606_0001_0001_0001_000000010_0001__38__L
29.2241422849759 279.70074448232424 False False NaN NaN 0.1 70.0 True FGFR2_ssm ems_p1-14H-GBL-16H-GABBL-15H_0606_0001_0001_0001_000000010_0001__38__N
19.051216000186646 400.1870939526315 False False NaN NaN 0.1 70.0 True FGFR2_ssm ems_p1-14H-GBL-16H-GABBL-15H_0606_0001_0001_0001_000000010_0001__38__Q
34.26760515957429 279.70074448232424 False False NaN NaN 0.1 70.0 True FGFR2_ssm ems_p1-14H-GBL-16H-GABBL-15H_0606_0001_0001_0001_000000010_0001__38__P
50.01450304775057 566.9061402214372 False False NaN NaN 0.1 70.0 True FGFR2_ssm ems_p1-14H-GBL-16H-GABBL-15H_0606_0001_0001_0001_000000010_0001__38__S
49.02901975076031 279.70074448232424 False False NaN NaN 0.1 70.0 True FGFR2_ssm ems_p1-14H-GBL-16H-GABBL-15H_0606_0001_0001_0001_000000010_0001__38__R
16.73959097002454 279.70074448232424 False False NaN NaN 0.1 70.0 True FGFR2_ssm ems_p1-14H-GBL-16H-GABBL-15H_0606_0001_0001_0001_000000010_0001__38__T
38.99973116865248 279.70074448232424 False False NaN NaN 0.1 70.0 True FGFR2_ssm ems_p1-14H-GBL-16H-GABBL-15H_0606_0001_0001_0001_000000010_0001__38__W
43.079965933982486 561.2932081400364 False False NaN NaN 0.1 70.0 True FGFR2_ssm ems_p1-14H-GBL-16H-GABBL-15H_0606_0001_0001_0001_000000010_0001__38__V
20.02301948282207 279.70074448232424 False False NaN NaN 0.1 70.0 True FGFR2_ssm ems_p1-14H-GBL-16H-GABBL-15H_0606_0001_0001_0001_000000010_0001__38__Y
40.58327664302172 279.70074448232424 False False NaN NaN 0.1 70.0 True FGFR2_ssm ems_p1-14H-GBL-16H-GABBL-15H_0606_0001_0001_0001_000000010_0001__39__A
22.117870338264826 344.7009432091951 False False NaN NaN 0.1 70.0 True FGFR2_ssm ems_p1-14H-GBL-16H-GABBL-15H_0606_0001_0001_0001_000000010_0001__39__C
29.811547544903906 508.13141908695036 False False NaN NaN 0.1 70.0 True FGFR2_ssm ems_p1-14H-GBL-16H-GABBL-15H_0606_0001_0001_0001_000000010_0001__39__D
33.592397960566906 341.28806258336186 False False NaN NaN 0.1 70.0 True FGFR2_ssm ems_p1-14H-GBL-16H-GABBL-15H_0606_0001_0001_0001_000000010_0001__39__G
25.67816082162431 355.145726489377 False False NaN NaN 0.1 70.0 True FGFR2_ssm ems_p1-14H-GBL-16H-GABBL-15H_0606_0001_0001_0001_000000010_0001__39__F
38.99973116865248 279.70074448232424 False False NaN NaN 0.1 70.0 True FGFR2_ssm ems_p1-14H-GBL-16H-GABBL-15H_0606_0001_0001_0001_000000010_0001__39__I
416.43629471735477 2898.7880429992824 False False NaN NaN 0.1 70.0 False FGFR2_ssm ems_p1-14H-GBL-16H-GABBL-15H_0606_0001_0001_0001_000000010_0001__39__H
31.962014023910346 279.70074448232424 False False NaN NaN 0.1 70.0 True FGFR2_ssm ems_p1-14H-GBL-16H-GABBL-15H_0606_0001_0001_0001_000000010_0001__39__K
36.01559741557112 308.96363084916004 False False NaN NaN 0.1 70.0 True FGFR2_ssm ems_p1-14H-GBL-16H-GABBL-15H_0606_0001_0001_0001_000000010_0001__39__M
31.33223607872798 282.4977519271472 False False NaN NaN 0.1 70.0 True FGFR2_ssm ems_p1-14H-GBL-16H-GABBL-15H_0606_0001_0001_0001_000000010_0001__39__L
46.1875544453882 279.70074448232424 False False NaN NaN 0.1 70.0 True FGFR2_ssm ems_p1-14H-GBL-16H-GABBL-15H_0606_0001_0001_0001_000000010_0001__39__N
42.23112041366771 369.56606711920864 False False NaN NaN 0.1 70.0 True FGFR2_ssm ems_p1-14H-GBL-16H-GABBL-15H_0606_0001_0001_0001_000000010_0001__39__Q
44.385331981748024 691.7332258835403 False False NaN NaN 0.1 70.0 True FGFR2_ssm ems_p1-14H-GBL-16H-GABBL-15H_0606_0001_0001_0001_000000010_0001__39__P
4.501150171826519 989.7103061672656 False False NaN NaN 0.1 70.0 True FGFR2_ssm ems_p1-14H-GBL-16H-GABBL-15H_0606_0001_0001_0001_000000010_0001__39__S
50.51464807822811 279.70074448232424 False False NaN NaN 0.1 70.0 True FGFR2_ssm ems_p1-14H-GBL-16H-GABBL-15H_0606_0001_0001_0001_000000010_0001__39__R
32.93049501084886 344.7009432091951 False False NaN NaN 0.1 70.0 True FGFR2_ssm ems_p1-14H-GBL-16H-GABBL-15H_0606_0001_0001_0001_000000010_0001__39__T
38.231282392562065 392.3018272254005 False False NaN NaN 0.1 70.0 True FGFR2_ssm ems_p1-14H-GBL-16H-GABBL-15H_0606_0001_0001_0001_000000010_0001__39__W
59.232397592366034 455.4502425436138 False False NaN NaN 0.1 70.0 True FGFR2_ssm ems_p1-14H-GBL-16H-GABBL-15H_0606_0001_0001_0001_000000010_0001__39__V
88.18896862875131 589.9248028080493 False False NaN NaN 0.1 70.0 True FGFR2_ssm ems_p1-14H-GBL-16H-GABBL-15H_0606_0001_0001_0001_000000010_0001__39__Y
41.81299050858193 279.70074448232424 False False NaN NaN 0.1 70.0 True FGFR2_ssm ems_p1-14H-GBL-16H-GABBL-15H_0606_0001_0001_0001_000000010_0001__40__A
396.2248454976547 1307.6952873849027 False False NaN NaN 0.1 70.0 False FGFR2_ssm ems_p1-14H-GBL-16H-GABBL-15H_0606_0001_0001_0001_000000010_0001__40__C
30.41075965055646 279.70074448232424 False False NaN NaN 0.1 70.0 True FGFR2_ssm ems_p1-14H-GBL-16H-GABBL-15H_0606_0001_0001_0001_000000010_0001__40__E
34.61028121117 279.70074448232424 False False NaN NaN 0.1 70.0 True FGFR2_ssm ems_p1-14H-GBL-16H-GABBL-15H_0606_0001_0001_0001_000000010_0001__40__D
970.209103193085 inf False False NaN NaN 0.1 70.0 False FGFR2_ssm ems_p1-14H-GBL-16H-GABBL-15H_0606_0001_0001_0001_000000010_0001__40__G
38.99973116865248 279.70074448232424 False False NaN NaN 0.1 70.0 True FGFR2_ssm ems_p1-14H-GBL-16H-GABBL-15H_0606_0001_0001_0001_000000010_0001__40__F
36.37575338972686 279.70074448232424 False False NaN NaN 0.1 70.0 True FGFR2_ssm ems_p1-14H-GBL-16H-GABBL-15H_0606_0001_0001_0001_000000010_0001__40__I
74.46477974123276 678.1033485771401 False False NaN NaN 0.1 70.0 True FGFR2_ssm ems_p1-14H-GBL-16H-GABBL-15H_0606_0001_0001_0001_000000010_0001__40__H
36.01559741557112 348.1479526412867 False False NaN NaN 0.1 70.0 True FGFR2_ssm ems_p1-14H-GBL-16H-GABBL-15H_0606_0001_0001_0001_000000010_0001__40__K
43.079965933982486 376.9943450683039 False False NaN NaN 0.1 70.0 True FGFR2_ssm ems_p1-14H-GBL-16H-GABBL-15H_0606_0001_0001_0001_000000010_0001__40__M
140.7728267199922 734.2887581156103 False False NaN NaN 0.1 70.0 False FGFR2_ssm ems_p1-14H-GBL-16H-GABBL-15H_0606_0001_0001_0001_000000010_0001__40__L
1137.6464755147806 33185.85704230438 False False NaN NaN 0.1 70.0 False FGFR2_ssm ems_p1-14H-GBL-16H-GABBL-15H_0606_0001_0001_0001_000000010_0001__40__N
3717.49853311566 inf False False NaN NaN 0.1 70.0 False FGFR2_ssm ems_p1-14H-GBL-16H-GABBL-15H_0606_0001_0001_0001_000000010_0001__40__P
493.1873492182869 2423.4369941174723 False False NaN NaN 0.1 70.0 False FGFR2_ssm ems_p1-14H-GBL-16H-GABBL-15H_0606_0001_0001_0001_000000010_0001__40__S
51.019794559010336 279.70074448232424 False False NaN NaN 0.1 70.0 True FGFR2_ssm ems_p1-14H-GBL-16H-GABBL-15H_0606_0001_0001_0001_000000010_0001__40__R
17.76941312749957 291.05771630829173 False False NaN NaN 0.1 70.0 True FGFR2_ssm ems_p1-14H-GBL-16H-GABBL-15H_0606_0001_0001_0001_000000010_0001__40__T
30.714867247061992 279.70074448232424 False False NaN NaN 0.1 70.0 True FGFR2_ssm ems_p1-14H-GBL-16H-GABBL-15H_0606_0001_0001_0001_000000010_0001__40__W
34.95638402328172 691.7332258835403 False False NaN NaN 0.1 70.0 True FGFR2_ssm ems_p1-14H-GBL-16H-GABBL-15H_0606_0001_0001_0001_000000010_0001__40__V
135.27991951519803 727.0185723916942 False False NaN NaN 0.1 70.0 False FGFR2_ssm ems_p1-14H-GBL-16H-GABBL-15H_0606_0001_0001_0001_000000010_0001__40__Y
539.3917405142778 2496.8695584762263 False False NaN NaN 0.1 70.0 False FGFR2_ssm ems_p1-14H-GBL-16H-GABBL-15H_0606_0001_0001_0001_000000010_0001__41__C
741.6316456967656 inf False False NaN NaN 0.1 70.0 False FGFR2_ssm ems_p1-14H-GBL-16H-GABBL-15H_0606_0001_0001_0001_000000010_0001__41__E
1503.162011621303 inf False False NaN NaN 0.1 70.0 False FGFR2_ssm ems_p1-14H-GBL-16H-GABBL-15H_0606_0001_0001_0001_000000010_0001__41__D
1029.8965133359834 inf False False NaN NaN 0.1 70.0 False FGFR2_ssm ems_p1-14H-GBL-16H-GABBL-15H_0606_0001_0001_0001_000000010_0001__41__G
26.456234772680332 365.9069971477311 False False NaN NaN 0.1 70.0 True FGFR2_ssm ems_p1-14H-GBL-16H-GABBL-15H_0606_0001_0001_0001_000000010_0001__41__F
7.329440403449381 45.27747715458114 False False NaN NaN 0.1 70.0 True FGFR2_ssm ems_p1-14H-GBL-16H-GABBL-15H_0606_0001_0001_0001_000000010_0001__41__I
1294.7478092919819 inf False False NaN NaN 0.1 70.0 False FGFR2_ssm ems_p1-14H-GBL-16H-GABBL-15H_0606_0001_0001_0001_000000010_0001__41__H
82.25544326603756 2841.670466620217 False False NaN NaN 0.1 70.0 False FGFR2_ssm ems_p1-14H-GBL-16H-GABBL-15H_0606_0001_0001_0001_000000010_0001__41__K
29.811547544903906 331.2508311487243 False False NaN NaN 0.1 70.0 True FGFR2_ssm ems_p1-14H-GBL-16H-GABBL-15H_0606_0001_0001_0001_000000010_0001__41__M
29.2241422849759 279.70074448232424 False False NaN NaN 0.1 70.0 True FGFR2_ssm ems_p1-14H-GBL-16H-GABBL-15H_0606_0001_0001_0001_000000010_0001__41__L
2026.0352869333892 inf False False NaN NaN 0.1 70.0 False FGFR2_ssm ems_p1-14H-GBL-16H-GABBL-15H_0606_0001_0001_0001_000000010_0001__41__N
2108.3004439843835 inf False False NaN NaN 0.1 70.0 False FGFR2_ssm ems_p1-14H-GBL-16H-GABBL-15H_0606_0001_0001_0001_000000010_0001__41__Q
1388.144898405038 inf False False NaN NaN 0.1 70.0 False FGFR2_ssm ems_p1-14H-GBL-16H-GABBL-15H_0606_0001_0001_0001_000000010_0001__41__P
57.49038154128359 1834.1433150084563 False False NaN NaN 0.1 70.0 False FGFR2_ssm ems_p1-14H-GBL-16H-GABBL-15H_0606_0001_0001_0001_000000010_0001__41__S
83.07799769869784 727.0185723916942 False False NaN NaN 0.1 70.0 False FGFR2_ssm ems_p1-14H-GBL-16H-GABBL-15H_0606_0001_0001_0001_000000010_0001__41__R
32.28163416414947 302.8758267318505 False False NaN NaN 0.1 70.0 True FGFR2_ssm ems_p1-14H-GBL-16H-GABBL-15H_0606_0001_0001_0001_000000010_0001__41__T
508.13141908695036 2238.0034048104553 False False NaN NaN 0.1 70.0 False FGFR2_ssm ems_p1-14H-GBL-16H-GABBL-15H_0606_0001_0001_0001_000000010_0001__41__W
21.254838656892012 803.0808006487298 False False NaN NaN 0.1 70.0 True FGFR2_ssm ems_p1-14H-GBL-16H-GABBL-15H_0606_0001_0001_0001_000000010_0001__41__V
373.2617277904003 2352.164070613803 False False NaN NaN 0.1 70.0 False FGFR2_ssm ems_p1-14H-GBL-16H-GABBL-15H_0606_0001_0001_0001_000000010_0001__41__Y
28.934794341560305 400.1870939526315 False False NaN NaN 0.1 70.0 True FGFR2_ssm ems_p1-14H-GBL-16H-GABBL-15H_0606_0001_0001_0001_000000010_0001__42__A
12.795809025633671 771.7448644549529 False False NaN NaN 0.1 70.0 True FGFR2_ssm ems_p1-14H-GBL-16H-GABBL-15H_0606_0001_0001_0001_000000010_0001__42__C
37.85275484412083 291.05771630829173 False False NaN NaN 0.1 70.0 True FGFR2_ssm ems_p1-14H-GBL-16H-GABBL-15H_0606_0001_0001_0001_000000010_0001__42__E
30.41075965055646 429.05473088358474 False False NaN NaN 0.1 70.0 True FGFR2_ssm ems_p1-14H-GBL-16H-GABBL-15H_0606_0001_0001_0001_000000010_0001__42__G
20.02301948282207 400.1870939526315 False False NaN NaN 0.1 70.0 True FGFR2_ssm ems_p1-14H-GBL-16H-GABBL-15H_0606_0001_0001_0001_000000010_0001__42__F
296.90797640608776 1126.3826490245365 False False NaN NaN 0.1 70.0 False FGFR2_ssm ems_p1-14H-GBL-16H-GABBL-15H_0606_0001_0001_0001_000000010_0001__42__I
19.241728160188508 279.70074448232424 False False NaN NaN 0.1 70.0 True FGFR2_ssm ems_p1-14H-GBL-16H-GABBL-15H_0606_0001_0001_0001_000000010_0001__42__H
28.083826320231005 607.8001142579351 False False NaN NaN 0.1 70.0 True FGFR2_ssm ems_p1-14H-GBL-16H-GABBL-15H_0606_0001_0001_0001_000000010_0001__42__K
27.2578851425273 493.1873492182869 False False NaN NaN 0.1 70.0 True FGFR2_ssm ems_p1-14H-GBL-16H-GABBL-15H_0606_0001_0001_0001_000000010_0001__42__M
38.231282392562065 365.9069971477311 False False NaN NaN 0.1 70.0 True FGFR2_ssm ems_p1-14H-GBL-16H-GABBL-15H_0606_0001_0001_0001_000000010_0001__42__L
22.788063927384574 318.3255378275205 False False NaN NaN 0.1 70.0 True FGFR2_ssm ems_p1-14H-GBL-16H-GABBL-15H_0606_0001_0001_0001_000000010_0001__42__N
400.1870939526315 2046.2956398027245 False False NaN NaN 0.1 70.0 False FGFR2_ssm ems_p1-14H-GBL-16H-GABBL-15H_0606_0001_0001_0001_000000010_0001__42__Q
2986.624219490202 inf False False NaN NaN 0.1 70.0 False FGFR2_ssm ems_p1-14H-GBL-16H-GABBL-15H_0606_0001_0001_0001_000000010_0001__42__P
29.2241422849759 279.70074448232424 False False NaN NaN 0.1 70.0 True FGFR2_ssm ems_p1-14H-GBL-16H-GABBL-15H_0606_0001_0001_0001_000000010_0001__42__S
40.18146202279383 384.57193140417735 False False NaN NaN 0.1 70.0 True FGFR2_ssm ems_p1-14H-GBL-16H-GABBL-15H_0606_0001_0001_0001_000000010_0001__42__R
16.086417896875634 279.70074448232424 False False NaN NaN 0.1 70.0 True FGFR2_ssm ems_p1-14H-GBL-16H-GABBL-15H_0606_0001_0001_0001_000000010_0001__42__T
37.85275484412083 503.10041493757427 False False NaN NaN 0.1 70.0 True FGFR2_ssm ems_p1-14H-GBL-16H-GABBL-15H_0606_0001_0001_0001_000000010_0001__42__W
337.9089728548135 1256.6694677497 False False NaN NaN 0.1 70.0 False FGFR2_ssm ems_p1-14H-GBL-16H-GABBL-15H_0606_0001_0001_0001_000000010_0001__42__V
48.54358391164393 3572.443020967854 False False NaN NaN 0.1 70.0 False FGFR2_ssm ems_p1-14H-GBL-16H-GABBL-15H_0606_0001_0001_0001_000000010_0001__42__Y
38.613595216487646 279.70074448232424 False False NaN NaN 0.1 70.0 True FGFR2_ssm ems_p1-14H-GBL-16H-GABBL-15H_0606_0001_0001_0001_000000010_0001__43__A
404.1889648921574 1871.0095956401256 False False NaN NaN 0.1 70.0 False FGFR2_ssm ems_p1-14H-GBL-16H-GABBL-15H_0606_0001_0001_0001_000000010_0001__43__C
24.676207832049705 632.479236175265 False False NaN NaN 0.1 70.0 True FGFR2_ssm ems_p1-14H-GBL-16H-GABBL-15H_0606_0001_0001_0001_000000010_0001__43__E
60.422968783972465 1430.2070769716095 False False NaN NaN 0.1 70.0 False FGFR2_ssm ems_p1-14H-GBL-16H-GABBL-15H_0606_0001_0001_0001_000000010_0001__43__D
455.4502425436138 1548.7093237354404 False False NaN NaN 0.1 70.0 False FGFR2_ssm ems_p1-14H-GBL-16H-GABBL-15H_0606_0001_0001_0001_000000010_0001__43__G
36.01559741557112 279.70074448232424 False False NaN NaN 0.1 70.0 True FGFR2_ssm ems_p1-14H-GBL-16H-GABBL-15H_0606_0001_0001_0001_000000010_0001__43__F
35.659007342149664 376.9943450683039 False False NaN NaN 0.1 70.0 True FGFR2_ssm ems_p1-14H-GBL-16H-GABBL-15H_0606_0001_0001_0001_000000010_0001__43__I
308.96363084916004 1137.6464755147806 False False NaN NaN 0.1 70.0 False FGFR2_ssm ems_p1-14H-GBL-16H-GABBL-15H_0606_0001_0001_0001_000000010_0001__43__H
412.3131630864896 1595.6367649539457 False False NaN NaN 0.1 70.0 False FGFR2_ssm ems_p1-14H-GBL-16H-GABBL-15H_0606_0001_0001_0001_000000010_0001__43__M
31.33223607872798 384.57193140417735 False False NaN NaN 0.1 70.0 True FGFR2_ssm ems_p1-14H-GBL-16H-GABBL-15H_0606_0001_0001_0001_000000010_0001__43__L
31.962014023910346 279.70074448232424 False False NaN NaN 0.1 70.0 True FGFR2_ssm ems_p1-14H-GBL-16H-GABBL-15H_0606_0001_0001_0001_000000010_0001__43__N
39.783625765142446 279.70074448232424 False False NaN NaN 0.1 70.0 True FGFR2_ssm ems_p1-14H-GBL-16H-GABBL-15H_0606_0001_0001_0001_000000010_0001__43__Q
2898.7880429992824 inf False False NaN NaN 0.1 70.0 False FGFR2_ssm ems_p1-14H-GBL-16H-GABBL-15H_0606_0001_0001_0001_000000010_0001__43__P
201.4133660489101 844.0459925241695 False False NaN NaN 0.1 70.0 False FGFR2_ssm ems_p1-14H-GBL-16H-GABBL-15H_0606_0001_0001_0001_000000010_0001__43__S
49.02901975076031 464.60479241874026 False False NaN NaN 0.1 70.0 True FGFR2_ssm ems_p1-14H-GBL-16H-GABBL-15H_0606_0001_0001_0001_000000010_0001__43__R
380.7642885189872 1815.9834802063945 False False NaN NaN 0.1 70.0 False FGFR2_ssm ems_p1-14H-GBL-16H-GABBL-15H_0606_0001_0001_0001_000000010_0001__43__T
285.32272944641835 819.2227247417703 False False NaN NaN 0.1 70.0 False FGFR2_ssm ems_p1-14H-GBL-16H-GABBL-15H_0606_0001_0001_0001_000000010_0001__43__W
33.9283219401726 334.5633394602111 False False NaN NaN 0.1 70.0 True FGFR2_ssm ems_p1-14H-GBL-16H-GABBL-15H_0606_0001_0001_0001_000000010_0001__43__V
32.93049501084886 279.70074448232424 False False NaN NaN 0.1 70.0 True FGFR2_ssm ems_p1-14H-GBL-16H-GABBL-15H_0606_0001_0001_0001_000000010_0001__43__Y
1402.0263473890868 10463.420506937391 False False NaN NaN 0.1 70.0 False FGFR2_ssm ems_p1-14H-GBL-16H-GABBL-15H_0606_0001_0001_0001_000000010_0001__44__A
1611.5931326034863 19198.950105547076 False False NaN NaN 0.1 70.0 False FGFR2_ssm ems_p1-14H-GBL-16H-GABBL-15H_0606_0001_0001_0001_000000010_0001__44__C
1710.738584828785 inf False False NaN NaN 0.1 70.0 False FGFR2_ssm ems_p1-14H-GBL-16H-GABBL-15H_0606_0001_0001_0001_000000010_0001__44__E
2238.0034048104553 inf False False NaN NaN 0.1 70.0 False FGFR2_ssm ems_p1-14H-GBL-16H-GABBL-15H_0606_0001_0001_0001_000000010_0001__44__D
719.8203687046472 15271.647213079315 False False NaN NaN 0.1 70.0 False FGFR2_ssm ems_p1-14H-GBL-16H-GABBL-15H_0606_0001_0001_0001_000000010_0001__44__G
40.18146202279383 1126.3826490245365 False False NaN NaN 0.1 70.0 False FGFR2_ssm ems_p1-14H-GBL-16H-GABBL-15H_0606_0001_0001_0001_000000010_0001__44__F
142.18055498719224 2472.1480776992325 False False NaN NaN 0.1 70.0 False FGFR2_ssm ems_p1-14H-GBL-16H-GABBL-15H_0606_0001_0001_0001_000000010_0001__44__H
904.931547389409 10997.160111213594 False False NaN NaN 0.1 70.0 False FGFR2_ssm ems_p1-14H-GBL-16H-GABBL-15H_0606_0001_0001_0001_000000010_0001__44__K
20.836034366132754 539.3917405142778 False False NaN NaN 0.1 70.0 True FGFR2_ssm ems_p1-14H-GBL-16H-GABBL-15H_0606_0001_0001_0001_000000010_0001__44__M
47.115924289740484 279.70074448232424 False False NaN NaN 0.1 70.0 True FGFR2_ssm ems_p1-14H-GBL-16H-GABBL-15H_0606_0001_0001_0001_000000010_0001__44__L
2193.9058962949284 inf False False NaN NaN 0.1 70.0 False FGFR2_ssm ems_p1-14H-GBL-16H-GABBL-15H_0606_0001_0001_0001_000000010_0001__44__N
1160.513169672627 inf False False NaN NaN 0.1 70.0 False FGFR2_ssm ems_p1-14H-GBL-16H-GABBL-15H_0606_0001_0001_0001_000000010_0001__44__Q
2238.0034048104553 inf False False NaN NaN 0.1 70.0 False FGFR2_ssm ems_p1-14H-GBL-16H-GABBL-15H_0606_0001_0001_0001_000000010_0001__44__P
2066.7585962007497 inf False False NaN NaN 0.1 70.0 False FGFR2_ssm ems_p1-14H-GBL-16H-GABBL-15H_0606_0001_0001_0001_000000010_0001__44__S
960.603072468402 8835.076716556256 False False NaN NaN 0.1 70.0 False FGFR2_ssm ems_p1-14H-GBL-16H-GABBL-15H_0606_0001_0001_0001_000000010_0001__44__R
719.8203687046472 4491.143251117706 False False NaN NaN 0.1 70.0 False FGFR2_ssm ems_p1-14H-GBL-16H-GABBL-15H_0606_0001_0001_0001_000000010_0001__44__T
66.74454820180651 651.6439895106118 False False NaN NaN 0.1 70.0 True FGFR2_ssm ems_p1-14H-GBL-16H-GABBL-15H_0606_0001_0001_0001_000000010_0001__44__W
31.645558439515227 279.70074448232424 False False NaN NaN 0.1 70.0 True FGFR2_ssm ems_p1-14H-GBL-16H-GABBL-15H_0606_0001_0001_0001_000000010_0001__44__V
787.2569362304985 12767.361486352258 False False NaN NaN 0.1 70.0 False FGFR2_ssm ems_p1-14H-GBL-16H-GABBL-15H_0606_0001_0001_0001_000000010_0001__44__Y
861.011316973905 7169.047790157915 False False NaN NaN 0.1 70.0 False FGFR2_ssm ems_p1-14H-GBL-16H-GABBL-15H_0606_0001_0001_0001_000000010_0001__45__C
446.4760734669287 4491.143251117706 False False NaN NaN 0.1 70.0 False FGFR2_ssm ems_p1-14H-GBL-16H-GABBL-15H_0606_0001_0001_0001_000000010_0001__45__E
749.0479621537338 18449.813686137048 False False NaN NaN 0.1 70.0 False FGFR2_ssm ems_p1-14H-GBL-16H-GABBL-15H_0606_0001_0001_0001_000000010_0001__45__D
32.93049501084886 344.7009432091951 False False NaN NaN 0.1 70.0 True FGFR2_ssm ems_p1-14H-GBL-16H-GABBL-15H_0606_0001_0001_0001_000000010_0001__45__G
23.713350702972715 355.145726489377 False False NaN NaN 0.1 70.0 True FGFR2_ssm ems_p1-14H-GBL-16H-GABBL-15H_0606_0001_0001_0001_000000010_0001__45__F
33.25979996095731 396.2248454976547 False False NaN NaN 0.1 70.0 True FGFR2_ssm ems_p1-14H-GBL-16H-GABBL-15H_0606_0001_0001_0001_000000010_0001__45__I
2758.0973585585343 inf False False NaN NaN 0.1 70.0 False FGFR2_ssm ems_p1-14H-GBL-16H-GABBL-15H_0606_0001_0001_0001_000000010_0001__45__H
288.1759567408827 inf False False NaN NaN 0.1 70.0 False FGFR2_ssm ems_p1-14H-GBL-16H-GABBL-15H_0606_0001_0001_0001_000000010_0001__45__K
23.47856505244824 698.6505581423761 False False NaN NaN 0.1 70.0 True FGFR2_ssm ems_p1-14H-GBL-16H-GABBL-15H_0606_0001_0001_0001_000000010_0001__45__M
21.254838656892012 373.2617277904003 False False NaN NaN 0.1 70.0 True FGFR2_ssm ems_p1-14H-GBL-16H-GABBL-15H_0606_0001_0001_0001_000000010_0001__45__L
2172.1840557375513 inf False False NaN NaN 0.1 70.0 False FGFR2_ssm ems_p1-14H-GBL-16H-GABBL-15H_0606_0001_0001_0001_000000010_0001__45__N
1533.3755680548904 inf False False NaN NaN 0.1 70.0 False FGFR2_ssm ems_p1-14H-GBL-16H-GABBL-15H_0606_0001_0001_0001_000000010_0001__45__Q
2328.8753174394114 inf False False NaN NaN 0.1 70.0 False FGFR2_ssm ems_p1-14H-GBL-16H-GABBL-15H_0606_0001_0001_0001_000000010_0001__45__P
23.713350702972715 932.3518782068558 False False NaN NaN 0.1 70.0 True FGFR2_ssm ems_p1-14H-GBL-16H-GABBL-15H_0606_0001_0001_0001_000000010_0001__45__S
3138.97207055627 inf False False NaN NaN 0.1 70.0 False FGFR2_ssm ems_p1-14H-GBL-16H-GABBL-15H_0606_0001_0001_0001_000000010_0001__45__R
282.4977519271472 1061.1034075865755 False False NaN NaN 0.1 70.0 False FGFR2_ssm ems_p1-14H-GBL-16H-GABBL-15H_0606_0001_0001_0001_000000010_0001__45__T
869.621430143643 11558.12579944432 False False NaN NaN 0.1 70.0 False FGFR2_ssm ems_p1-14H-GBL-16H-GABBL-15H_0606_0001_0001_0001_000000010_0001__45__W
37.47797509318892 498.1192227104692 False False NaN NaN 0.1 70.0 True FGFR2_ssm ems_p1-14H-GBL-16H-GABBL-15H_0606_0001_0001_0001_000000010_0001__45__V
39.783625765142446 279.70074448232424 False False NaN NaN 0.1 70.0 True FGFR2_ssm ems_p1-14H-GBL-16H-GABBL-15H_0606_0001_0001_0001_000000010_0001__45__Y
30.41075965055646 279.70074448232424 False False NaN NaN 0.1 70.0 True FGFR2_ssm ems_p1-14H-GBL-16H-GABBL-15H_0606_0001_0001_0001_000000010_0001__46__A
584.083963176286 5162.453355115958 False False NaN NaN 0.1 70.0 False FGFR2_ssm ems_p1-14H-GBL-16H-GABBL-15H_0606_0001_0001_0001_000000010_0001__46__C
43.51076559332226 513.2127332778193 False False NaN NaN 0.1 70.0 True FGFR2_ssm ems_p1-14H-GBL-16H-GABBL-15H_0606_0001_0001_0001_000000010_0001__46__E
429.05473088358474 1473.543781610924 False False NaN NaN 0.1 70.0 False FGFR2_ssm ems_p1-14H-GBL-16H-GABBL-15H_0606_0001_0001_0001_000000010_0001__46__G
2238.0034048104553 inf False False NaN NaN 0.1 70.0 False FGFR2_ssm ems_p1-14H-GBL-16H-GABBL-15H_0606_0001_0001_0001_000000010_0001__46__F
13.856027607343709 658.1604294057172 False False NaN NaN 0.1 70.0 True FGFR2_ssm ems_p1-14H-GBL-16H-GABBL-15H_0606_0001_0001_0001_000000010_0001__46__I
299.8770561701488 1009.6034833212271 False False NaN NaN 0.1 70.0 False FGFR2_ssm ems_p1-14H-GBL-16H-GABBL-15H_0606_0001_0001_0001_000000010_0001__46__H
30.41075965055646 388.4176507182187 False False NaN NaN 0.1 70.0 True FGFR2_ssm ems_p1-14H-GBL-16H-GABBL-15H_0606_0001_0001_0001_000000010_0001__46__K
89.96156689818902 664.7420336997749 False False NaN NaN 0.1 70.0 True FGFR2_ssm ems_p1-14H-GBL-16H-GABBL-15H_0606_0001_0001_0001_000000010_0001__46__M
50.51464807822811 513.2127332778193 False False NaN NaN 0.1 70.0 True FGFR2_ssm ems_p1-14H-GBL-16H-GABBL-15H_0606_0001_0001_0001_000000010_0001__46__L
28.934794341560305 279.70074448232424 False False NaN NaN 0.1 70.0 True FGFR2_ssm ems_p1-14H-GBL-16H-GABBL-15H_0606_0001_0001_0001_000000010_0001__46__N
44.82918530156554 408.23085454107854 False False NaN NaN 0.1 70.0 True FGFR2_ssm ems_p1-14H-GBL-16H-GABBL-15H_0606_0001_0001_0001_000000010_0001__46__Q
1430.2070769716095 inf False False NaN NaN 0.1 70.0 False FGFR2_ssm ems_p1-14H-GBL-16H-GABBL-15H_0606_0001_0001_0001_000000010_0001__46__P
40.58327664302172 341.28806258336186 False False NaN NaN 0.1 70.0 True FGFR2_ssm ems_p1-14H-GBL-16H-GABBL-15H_0606_0001_0001_0001_000000010_0001__46__S
355.145726489377 970.209103193085 False False NaN NaN 0.1 70.0 False FGFR2_ssm ems_p1-14H-GBL-16H-GABBL-15H_0606_0001_0001_0001_000000010_0001__46__R
315.1737998292286 941.6753969889234 False False NaN NaN 0.1 70.0 False FGFR2_ssm ems_p1-14H-GBL-16H-GABBL-15H_0606_0001_0001_0001_000000010_0001__46__T
348.1479526412867 1219.7110045993375 False False NaN NaN 0.1 70.0 False FGFR2_ssm ems_p1-14H-GBL-16H-GABBL-15H_0606_0001_0001_0001_000000010_0001__46__W
312.0532671576519 999.6074092289389 False False NaN NaN 0.1 70.0 False FGFR2_ssm ems_p1-14H-GBL-16H-GABBL-15H_0606_0001_0001_0001_000000010_0001__46__V
85.59534410696611 932.3518782068558 False False NaN NaN 0.1 70.0 False FGFR2_ssm ems_p1-14H-GBL-16H-GABBL-15H_0606_0001_0001_0001_000000010_0001__46__Y
40.98910940945197 282.4977519271472 False False NaN NaN 0.1 70.0 True FGFR2_ssm ems_p1-14H-GBL-16H-GABBL-15H_0606_0001_0001_0001_000000010_0001__47__A
508.13141908695036 1727.8459706770739 False False NaN NaN 0.1 70.0 False FGFR2_ssm ems_p1-14H-GBL-16H-GABBL-15H_0606_0001_0001_0001_000000010_0001__47__C
38.99973116865248 355.145726489377 False False NaN NaN 0.1 70.0 True FGFR2_ssm ems_p1-14H-GBL-16H-GABBL-15H_0606_0001_0001_0001_000000010_0001__47__D
1946.9800879715915 inf False False NaN NaN 0.1 70.0 False FGFR2_ssm ems_p1-14H-GBL-16H-GABBL-15H_0606_0001_0001_0001_000000010_0001__47__G
341.28806258336186 960.603072468402 False False NaN NaN 0.1 70.0 False FGFR2_ssm ems_p1-14H-GBL-16H-GABBL-15H_0606_0001_0001_0001_000000010_0001__47__F
40.98910940945197 705.6370637237991 False False NaN NaN 0.1 70.0 True FGFR2_ssm ems_p1-14H-GBL-16H-GABBL-15H_0606_0001_0001_0001_000000010_0001__47__I
727.0185723916942 6753.567312027984 False False NaN NaN 0.1 70.0 False FGFR2_ssm ems_p1-14H-GBL-16H-GABBL-15H_0606_0001_0001_0001_000000010_0001__47__H
38.613595216487646 279.70074448232424 False False NaN NaN 0.1 70.0 True FGFR2_ssm ems_p1-14H-GBL-16H-GABBL-15H_0606_0001_0001_0001_000000010_0001__47__K
27.53046399395257 279.70074448232424 False False NaN NaN 0.1 70.0 True FGFR2_ssm ems_p1-14H-GBL-16H-GABBL-15H_0606_0001_0001_0001_000000010_0001__47__M
55.79959792457114 279.70074448232424 False False NaN NaN 0.1 70.0 True FGFR2_ssm ems_p1-14H-GBL-16H-GABBL-15H_0606_0001_0001_0001_000000010_0001__47__L
97.41548596451294 878.3176444450801 False False NaN NaN 0.1 70.0 False FGFR2_ssm ems_p1-14H-GBL-16H-GABBL-15H_0606_0001_0001_0001_000000010_0001__47__N
412.3131630864896 1149.0229402699272 False False NaN NaN 0.1 70.0 False FGFR2_ssm ems_p1-14H-GBL-16H-GABBL-15H_0606_0001_0001_0001_000000010_0001__47__Q
3985.6615987592418 inf False False NaN NaN 0.1 70.0 False FGFR2_ssm ems_p1-14H-GBL-16H-GABBL-15H_0606_0001_0001_0001_000000010_0001__47__P
35.30594786351456 285.32272944641835 False False NaN NaN 0.1 70.0 True FGFR2_ssm ems_p1-14H-GBL-16H-GABBL-15H_0606_0001_0001_0001_000000010_0001__47__S
43.94587324925544 412.3131630864896 False False NaN NaN 0.1 70.0 True FGFR2_ssm ems_p1-14H-GBL-16H-GABBL-15H_0606_0001_0001_0001_000000010_0001__47__R
[truncated: 3,821,795 more chars]
