# Supplementary material for: Design of protein-binding proteins from the target structure alone
Source: Nature. 2022 Mar 24;605(7910):551–60. doi: 10.1038/s41586-022-04654-9 (PMC9117152; doi:10.1038/s41586-022-04654-9)
Supplement: Supplementary file 4 — Supplementary Data 1 Experimental data and analysis. This file contains all the experimental results and the analysis protocols. [file 41586_2022_4654_MOESM4_ESM.gz › supplemental_files/ngs_analysis/affinities/affinities_no_doubly_transformed_thresold/SARS_CoV2_RBD_ssm.sc]

kd_lb kd_ub low_conf avid_doesnt_agree avid_lb avid_ub lowest_conc highest_conc binder_4000_nm binder_400_nm target description
18159.834802063946 3207940.1745338156 False False NaN NaN 1.0 1000.0 False False SARS_CoV2_RBD_ssm Motif0021_HHH_b2_02046_0001__1__A
62368.061045628165 inf False False NaN NaN 1.0 1000.0 False False SARS_CoV2_RBD_ssm Motif0021_HHH_b2_02046_0001__1__C
55901.97233079493 inf False False NaN NaN 1.0 1000.0 False False SARS_CoV2_RBD_ssm Motif0021_HHH_b2_02046_0001__1__E
59934.48078835312 inf False False NaN NaN 1.0 1000.0 False False SARS_CoV2_RBD_ssm Motif0021_HHH_b2_02046_0001__1__G
33990.56955381108 inf False False NaN NaN 1.0 1000.0 False False SARS_CoV2_RBD_ssm Motif0021_HHH_b2_02046_0001__1__F
62991.74165608438 inf False False NaN NaN 1.0 1000.0 False False SARS_CoV2_RBD_ssm Motif0021_HHH_b2_02046_0001__1__I
90126.61758559027 inf False False NaN NaN 1.0 1000.0 False True SARS_CoV2_RBD_ssm Motif0021_HHH_b2_02046_0001__1__H
139634.7522866093 inf False False NaN NaN 1.0 1000.0 False False SARS_CoV2_RBD_ssm Motif0021_HHH_b2_02046_0001__1__K
122691.83439291436 inf False False NaN NaN 1.0 1000.0 False False SARS_CoV2_RBD_ssm Motif0021_HHH_b2_02046_0001__1__M
111071.31712325731 inf False False NaN NaN 1.0 1000.0 False False SARS_CoV2_RBD_ssm Motif0021_HHH_b2_02046_0001__1__L
149707.3543091789 inf False False NaN NaN 1.0 1000.0 False False SARS_CoV2_RBD_ssm Motif0021_HHH_b2_02046_0001__1__N
23288.753174394118 inf False False NaN NaN 1.0 1000.0 False False SARS_CoV2_RBD_ssm Motif0021_HHH_b2_02046_0001__1__Q
98570.15433021514 inf False False NaN NaN 1.0 1000.0 False False SARS_CoV2_RBD_ssm Motif0021_HHH_b2_02046_0001__1__P
59341.07008747829 inf False False NaN NaN 1.0 1000.0 False False SARS_CoV2_RBD_ssm Motif0021_HHH_b2_02046_0001__1__S
43590.5939246658 inf False False NaN NaN 1.0 1000.0 False True SARS_CoV2_RBD_ssm Motif0021_HHH_b2_02046_0001__1__R
80782.62492162197 inf False False NaN NaN 1.0 1000.0 False False SARS_CoV2_RBD_ssm Motif0021_HHH_b2_02046_0001__1__T
141031.09980947524 inf False False NaN NaN 1.0 1000.0 False False SARS_CoV2_RBD_ssm Motif0021_HHH_b2_02046_0001__1__W
24968.69558476227 inf False False NaN NaN 1.0 1000.0 False False SARS_CoV2_RBD_ssm Motif0021_HHH_b2_02046_0001__1__V
65549.45896420539 6248248.647975941 False False NaN NaN 1.0 1000.0 False False SARS_CoV2_RBD_ssm Motif0021_HHH_b2_02046_0001__1__Y
12566.694677497004 318909.56332471163 False False NaN NaN 1.0 1000.0 False False SARS_CoV2_RBD_ssm Motif0021_HHH_b2_02046_0001__2__A
430.799659339825 inf False False NaN NaN 1.0 1000.0 False False SARS_CoV2_RBD_ssm Motif0021_HHH_b2_02046_0001__2__C
7342.887581156105 545785.1652693497 False False NaN NaN 1.0 1000.0 False False SARS_CoV2_RBD_ssm Motif0021_HHH_b2_02046_0001__2__E
17451.244303838463 266613.91660057456 False False NaN NaN 1.0 1000.0 False False SARS_CoV2_RBD_ssm Motif0021_HHH_b2_02046_0001__2__D
134186.2523541586 inf False False NaN NaN 1.0 1000.0 False False SARS_CoV2_RBD_ssm Motif0021_HHH_b2_02046_0001__2__G
47202.366933634934 inf False False NaN NaN 1.0 1000.0 False False SARS_CoV2_RBD_ssm Motif0021_HHH_b2_02046_0001__2__F
54257.903593993324 inf False False NaN NaN 1.0 1000.0 False False SARS_CoV2_RBD_ssm Motif0021_HHH_b2_02046_0001__2__I
64900.45442000541 inf False False NaN NaN 1.0 1000.0 False False SARS_CoV2_RBD_ssm Motif0021_HHH_b2_02046_0001__2__H
7794.623130995031 55901.97233079493 False False NaN NaN 1.0 1000.0 False False SARS_CoV2_RBD_ssm Motif0021_HHH_b2_02046_0001__2__K
32990.91193137843 inf False False NaN NaN 1.0 1000.0 False False SARS_CoV2_RBD_ssm Motif0021_HHH_b2_02046_0001__2__M
13473.197622879508 1765809.4370234713 False False NaN NaN 1.0 1000.0 False False SARS_CoV2_RBD_ssm Motif0021_HHH_b2_02046_0001__2__L
19664.49888851309 inf False False NaN NaN 1.0 1000.0 False False SARS_CoV2_RBD_ssm Motif0021_HHH_b2_02046_0001__2__N
9702.091031930851 inf False False NaN NaN 1.0 1000.0 False False SARS_CoV2_RBD_ssm Motif0021_HHH_b2_02046_0001__2__Q
36442.49125689297 inf False False NaN NaN 1.0 1000.0 False False SARS_CoV2_RBD_ssm Motif0021_HHH_b2_02046_0001__2__P
inf inf True False NaN NaN 1.0 1000.0 False False SARS_CoV2_RBD_ssm Motif0021_HHH_b2_02046_0001__2__S
88350.7671655625 inf False False NaN NaN 1.0 1000.0 False False SARS_CoV2_RBD_ssm Motif0021_HHH_b2_02046_0001__2__T
149707.3543091789 inf False False NaN NaN 1.0 1000.0 False False SARS_CoV2_RBD_ssm Motif0021_HHH_b2_02046_0001__2__W
67535.6731202798 inf False False NaN NaN 1.0 1000.0 False False SARS_CoV2_RBD_ssm Motif0021_HHH_b2_02046_0001__2__V
86609.90801447166 inf False False NaN NaN 1.0 1000.0 False False SARS_CoV2_RBD_ssm Motif0021_HHH_b2_02046_0001__2__Y
47674.39060297123 652839.5477041606 False False NaN NaN 1.0 1000.0 False False SARS_CoV2_RBD_ssm Motif0021_HHH_b2_02046_0001__3__A
34673.78000184267 514154.3144144222 False False NaN NaN 1.0 1000.0 False False SARS_CoV2_RBD_ssm Motif0021_HHH_b2_02046_0001__3__C
61139.16385219888 inf False False NaN NaN 1.0 1000.0 False False SARS_CoV2_RBD_ssm Motif0021_HHH_b2_02046_0001__3__D
149707.3543091789 inf False False NaN NaN 1.0 1000.0 False False SARS_CoV2_RBD_ssm Motif0021_HHH_b2_02046_0001__3__G
60533.82559623658 inf False False NaN NaN 1.0 1000.0 False False SARS_CoV2_RBD_ssm Motif0021_HHH_b2_02046_0001__3__F
17278.459706770744 inf False False NaN NaN 1.0 1000.0 False False SARS_CoV2_RBD_ssm Motif0021_HHH_b2_02046_0001__3__I
149707.3543091789 inf False False NaN NaN 1.0 1000.0 False False SARS_CoV2_RBD_ssm Motif0021_HHH_b2_02046_0001__3__H
14735.437816109243 170380.93397072155 False False NaN NaN 1.0 1000.0 False False SARS_CoV2_RBD_ssm Motif0021_HHH_b2_02046_0001__3__K
19861.1438773982 inf False False NaN NaN 1.0 1000.0 False True SARS_CoV2_RBD_ssm Motif0021_HHH_b2_02046_0001__3__M
47202.366933634934 inf False False NaN NaN 1.0 1000.0 False False SARS_CoV2_RBD_ssm Motif0021_HHH_b2_02046_0001__3__L
100551.4144322526 inf False False NaN NaN 1.0 1000.0 False False SARS_CoV2_RBD_ssm Motif0021_HHH_b2_02046_0001__3__N
10196.995181544386 136883.39602647716 False False NaN NaN 1.0 1000.0 False False SARS_CoV2_RBD_ssm Motif0021_HHH_b2_02046_0001__3__Q
58171.8165743342 991526.1078700718 False False NaN NaN 1.0 1000.0 False False SARS_CoV2_RBD_ssm Motif0021_HHH_b2_02046_0001__3__P
26769.82123242178 906591.8071992106 False False NaN NaN 1.0 1000.0 False False SARS_CoV2_RBD_ssm Motif0021_HHH_b2_02046_0001__3__S
146757.52799645005 inf False False NaN NaN 1.0 1000.0 False False SARS_CoV2_RBD_ssm Motif0021_HHH_b2_02046_0001__3__R
78406.8198726606 inf False False NaN NaN 1.0 1000.0 False False SARS_CoV2_RBD_ssm Motif0021_HHH_b2_02046_0001__3__T
17802.014314345575 inf False False NaN NaN 1.0 1000.0 False False SARS_CoV2_RBD_ssm Motif0021_HHH_b2_02046_0001__3__W
9799.111942250149 212075.8507125306 False False NaN NaN 1.0 1000.0 False False SARS_CoV2_RBD_ssm Motif0021_HHH_b2_02046_0001__3__V
27856.783321441224 inf False False NaN NaN 1.0 1000.0 False False SARS_CoV2_RBD_ssm Motif0021_HHH_b2_02046_0001__3__Y
82406.3556825467 inf False False NaN NaN 1.0 1000.0 False False SARS_CoV2_RBD_ssm Motif0021_HHH_b2_02046_0001__4__A
66204.95355384737 1234168.2718229773 False False NaN NaN 1.0 1000.0 False False SARS_CoV2_RBD_ssm Motif0021_HHH_b2_02046_0001__4__C
149707.3543091789 inf False False NaN NaN 1.0 1000.0 False False SARS_CoV2_RBD_ssm Motif0021_HHH_b2_02046_0001__4__D
6713.894540367732 3543561.6937855203 False False NaN NaN 1.0 1000.0 False False SARS_CoV2_RBD_ssm Motif0021_HHH_b2_02046_0001__4__G
77630.5147254065 inf False False NaN NaN 1.0 1000.0 False False SARS_CoV2_RBD_ssm Motif0021_HHH_b2_02046_0001__4__F
78406.8198726606 inf False False NaN NaN 1.0 1000.0 False False SARS_CoV2_RBD_ssm Motif0021_HHH_b2_02046_0001__4__I
67535.6731202798 inf False False NaN NaN 1.0 1000.0 False False SARS_CoV2_RBD_ssm Motif0021_HHH_b2_02046_0001__4__H
88350.7671655625 7855067.129680888 False False NaN NaN 1.0 1000.0 False False SARS_CoV2_RBD_ssm Motif0021_HHH_b2_02046_0001__4__K
39071.28319536556 inf False False NaN NaN 1.0 1000.0 True False SARS_CoV2_RBD_ssm Motif0021_HHH_b2_02046_0001__4__M
86609.90801447166 inf False False NaN NaN 1.0 1000.0 False False SARS_CoV2_RBD_ssm Motif0021_HHH_b2_02046_0001__4__L
149707.3543091789 inf False False NaN NaN 1.0 1000.0 False False SARS_CoV2_RBD_ssm Motif0021_HHH_b2_02046_0001__4__N
68893.14014999727 inf False False NaN NaN 1.0 1000.0 False False SARS_CoV2_RBD_ssm Motif0021_HHH_b2_02046_0001__4__Q
inf inf True False NaN NaN 1.0 1000.0 False False SARS_CoV2_RBD_ssm Motif0021_HHH_b2_02046_0001__4__P
7416.316456967657 inf False False NaN NaN 1.0 1000.0 False False SARS_CoV2_RBD_ssm Motif0021_HHH_b2_02046_0001__4__S
95671.22067261439 inf False False NaN NaN 1.0 1000.0 False False SARS_CoV2_RBD_ssm Motif0021_HHH_b2_02046_0001__4__R
15798.383811425198 inf False False NaN NaN 1.0 1000.0 False False SARS_CoV2_RBD_ssm Motif0021_HHH_b2_02046_0001__4__T
78406.8198726606 inf False False NaN NaN 1.0 1000.0 False False SARS_CoV2_RBD_ssm Motif0021_HHH_b2_02046_0001__4__W
7342.887581156105 2009655.8548020988 False False NaN NaN 1.0 1000.0 True False SARS_CoV2_RBD_ssm Motif0021_HHH_b2_02046_0001__4__V
628.7638361270652 338528.927688546 False False NaN NaN 1.0 1000.0 False False SARS_CoV2_RBD_ssm Motif0021_HHH_b2_02046_0001__4__Y
149707.3543091789 inf False False NaN NaN 1.0 1000.0 False False SARS_CoV2_RBD_ssm Motif0021_HHH_b2_02046_0001__5__A
92857.54422505126 inf False False NaN NaN 1.0 1000.0 False False SARS_CoV2_RBD_ssm Motif0021_HHH_b2_02046_0001__5__C
106737.35259126802 inf False False NaN NaN 1.0 1000.0 False False SARS_CoV2_RBD_ssm Motif0021_HHH_b2_02046_0001__5__E
117904.44128013159 inf False False NaN NaN 1.0 1000.0 False False SARS_CoV2_RBD_ssm Motif0021_HHH_b2_02046_0001__5__D
13207.722402587528 inf False False NaN NaN 1.0 1000.0 False False SARS_CoV2_RBD_ssm Motif0021_HHH_b2_02046_0001__5__G
14302.070769716098 inf False False NaN NaN 1.0 1000.0 False False SARS_CoV2_RBD_ssm Motif0021_HHH_b2_02046_0001__5__F
30771.219199649735 inf False False NaN NaN 1.0 1000.0 False False SARS_CoV2_RBD_ssm Motif0021_HHH_b2_02046_0001__5__H
48632.64585409093 inf False False NaN NaN 1.0 1000.0 False False SARS_CoV2_RBD_ssm Motif0021_HHH_b2_02046_0001__5__K
22158.449552578797 862590.9972154421 False False NaN NaN 1.0 1000.0 False False SARS_CoV2_RBD_ssm Motif0021_HHH_b2_02046_0001__5__M
145304.48316480216 inf False False NaN NaN 1.0 1000.0 False False SARS_CoV2_RBD_ssm Motif0021_HHH_b2_02046_0001__5__L
149707.3543091789 inf False False NaN NaN 1.0 1000.0 False False SARS_CoV2_RBD_ssm Motif0021_HHH_b2_02046_0001__5__N
62991.74165608438 1582736.8790209056 False False NaN NaN 1.0 1000.0 False False SARS_CoV2_RBD_ssm Motif0021_HHH_b2_02046_0001__5__Q
68893.14014999727 inf False False NaN NaN 1.0 1000.0 False False SARS_CoV2_RBD_ssm Motif0021_HHH_b2_02046_0001__5__P
54800.48262993329 inf False False NaN NaN 1.0 1000.0 False True SARS_CoV2_RBD_ssm Motif0021_HHH_b2_02046_0001__5__S
132857.675598177 inf False False NaN NaN 1.0 1000.0 False False SARS_CoV2_RBD_ssm Motif0021_HHH_b2_02046_0001__5__R
23058.17145979618 inf False False NaN NaN 1.0 1000.0 False False SARS_CoV2_RBD_ssm Motif0021_HHH_b2_02046_0001__5__T
3412.8806258336194 127673.6148635225 False False NaN NaN 1.0 1000.0 False False SARS_CoV2_RBD_ssm Motif0021_HHH_b2_02046_0001__5__W
84903.35066608341 inf False False NaN NaN 1.0 1000.0 False False SARS_CoV2_RBD_ssm Motif0021_HHH_b2_02046_0001__5__V
126409.51966685387 inf False False NaN NaN 1.0 1000.0 False False SARS_CoV2_RBD_ssm Motif0021_HHH_b2_02046_0001__5__Y
120274.32054986196 inf False False NaN NaN 1.0 1000.0 False False SARS_CoV2_RBD_ssm Motif0021_HHH_b2_02046_0001__6__A
inf inf True False NaN NaN 1.0 1000.0 False False SARS_CoV2_RBD_ssm Motif0021_HHH_b2_02046_0001__6__C
134186.2523541586 inf False False NaN NaN 1.0 1000.0 False False SARS_CoV2_RBD_ssm Motif0021_HHH_b2_02046_0001__6__E
20462.95639802725 inf False False NaN NaN 1.0 1000.0 False False SARS_CoV2_RBD_ssm Motif0021_HHH_b2_02046_0001__6__D
149707.3543091789 inf False False NaN NaN 1.0 1000.0 False False SARS_CoV2_RBD_ssm Motif0021_HHH_b2_02046_0001__6__G
35724.43020967852 inf False False NaN NaN 1.0 1000.0 False False SARS_CoV2_RBD_ssm Motif0021_HHH_b2_02046_0001__6__F
32664.269238988527 inf False False NaN NaN 1.0 1000.0 False False SARS_CoV2_RBD_ssm Motif0021_HHH_b2_02046_0001__6__I
111071.31712325731 inf False False NaN NaN 1.0 1000.0 False False SARS_CoV2_RBD_ssm Motif0021_HHH_b2_02046_0001__6__H
149707.3543091789 inf False False NaN NaN 1.0 1000.0 False False SARS_CoV2_RBD_ssm Motif0021_HHH_b2_02046_0001__6__K
45360.546836288835 1117276.4363773256 False False NaN NaN 1.0 1000.0 False False SARS_CoV2_RBD_ssm Motif0021_HHH_b2_02046_0001__6__M
70980.67118968235 inf False False NaN NaN 1.0 1000.0 False False SARS_CoV2_RBD_ssm Motif0021_HHH_b2_02046_0001__6__L
9996.074092289391 199785.04467622217 False False NaN NaN 1.0 1000.0 False False SARS_CoV2_RBD_ssm Motif0021_HHH_b2_02046_0001__6__N
135528.11487770008 inf False False NaN NaN 1.0 1000.0 False False SARS_CoV2_RBD_ssm Motif0021_HHH_b2_02046_0001__6__Q
99555.85587351736 inf False False NaN NaN 1.0 1000.0 False False SARS_CoV2_RBD_ssm Motif0021_HHH_b2_02046_0001__6__P
149707.3543091789 inf False False NaN NaN 1.0 1000.0 False False SARS_CoV2_RBD_ssm Motif0021_HHH_b2_02046_0001__6__S
46735.01676597515 inf False False NaN NaN 1.0 1000.0 False False SARS_CoV2_RBD_ssm Motif0021_HHH_b2_02046_0001__6__R
53188.80854229334 inf False False NaN NaN 1.0 1000.0 False False SARS_CoV2_RBD_ssm Motif0021_HHH_b2_02046_0001__6__T
41474.95442171872 inf False False NaN NaN 1.0 1000.0 False False SARS_CoV2_RBD_ssm Motif0021_HHH_b2_02046_0001__6__W
74601.39878319953 inf False False NaN NaN 1.0 1000.0 False False SARS_CoV2_RBD_ssm Motif0021_HHH_b2_02046_0001__6__Y
25982.52474997289 inf False False NaN NaN 1.0 1000.0 False False SARS_CoV2_RBD_ssm Motif0021_HHH_b2_02046_0001__7__A
123918.75273684337 inf False False NaN NaN 1.0 1000.0 False False SARS_CoV2_RBD_ssm Motif0021_HHH_b2_02046_0001__7__C
117904.44128013159 inf False False NaN NaN 1.0 1000.0 False False SARS_CoV2_RBD_ssm Motif0021_HHH_b2_02046_0001__7__E
32664.269238988527 1197871.5655162665 False False NaN NaN 1.0 1000.0 False False SARS_CoV2_RBD_ssm Motif0021_HHH_b2_02046_0001__7__D
61139.16385219888 1042103.904307982 False False NaN NaN 1.0 1000.0 False False SARS_CoV2_RBD_ssm Motif0021_HHH_b2_02046_0001__7__G
47674.39060297123 5223644.053078892 False False NaN NaN 1.0 1000.0 False False SARS_CoV2_RBD_ssm Motif0021_HHH_b2_02046_0001__7__F
48632.64585409093 inf False False NaN NaN 1.0 1000.0 False False SARS_CoV2_RBD_ssm Motif0021_HHH_b2_02046_0001__7__I
34673.78000184267 inf False False NaN NaN 1.0 1000.0 False False SARS_CoV2_RBD_ssm Motif0021_HHH_b2_02046_0001__7__H
49118.97231263188 981709.0176931432 False False NaN NaN 1.0 1000.0 False False SARS_CoV2_RBD_ssm Motif0021_HHH_b2_02046_0001__7__K
26504.773497447288 231944.2346163016 False False NaN NaN 1.0 1000.0 False False SARS_CoV2_RBD_ssm Motif0021_HHH_b2_02046_0001__7__M
68893.14014999727 1536188.821539436 False False NaN NaN 1.0 1000.0 False False SARS_CoV2_RBD_ssm Motif0021_HHH_b2_02046_0001__7__L
94723.98086397459 inf False False NaN NaN 1.0 1000.0 False False SARS_CoV2_RBD_ssm Motif0021_HHH_b2_02046_0001__7__N
47674.39060297123 inf False False NaN NaN 1.0 1000.0 False False SARS_CoV2_RBD_ssm Motif0021_HHH_b2_02046_0001__7__Q
74601.39878319953 inf False False NaN NaN 1.0 1000.0 False False SARS_CoV2_RBD_ssm Motif0021_HHH_b2_02046_0001__7__P
27856.783321441224 1567066.2168523807 False False NaN NaN 1.0 1000.0 False False SARS_CoV2_RBD_ssm Motif0021_HHH_b2_02046_0001__7__S
19664.49888851309 inf False False NaN NaN 1.0 1000.0 False False SARS_CoV2_RBD_ssm Motif0021_HHH_b2_02046_0001__7__T
33990.56955381108 inf False False NaN NaN 1.0 1000.0 False False SARS_CoV2_RBD_ssm Motif0021_HHH_b2_02046_0001__7__W
73131.45650740094 inf False False NaN NaN 1.0 1000.0 False False SARS_CoV2_RBD_ssm Motif0021_HHH_b2_02046_0001__7__V
30771.219199649735 inf False False NaN NaN 1.0 1000.0 False False SARS_CoV2_RBD_ssm Motif0021_HHH_b2_02046_0001__7__Y
41474.95442171872 inf False False NaN NaN 1.0 1000.0 False False SARS_CoV2_RBD_ssm Motif0021_HHH_b2_02046_0001__8__A
54800.48262993329 inf False False NaN NaN 1.0 1000.0 False True SARS_CoV2_RBD_ssm Motif0021_HHH_b2_02046_0001__8__C
66867.0030893859 inf False False NaN NaN 1.0 1000.0 False False SARS_CoV2_RBD_ssm Motif0021_HHH_b2_02046_0001__8__D
71690.4779015791 4970118.080775613 False False NaN NaN 1.0 1000.0 False False SARS_CoV2_RBD_ssm Motif0021_HHH_b2_02046_0001__8__G
inf inf True False NaN NaN 1.0 1000.0 False False SARS_CoV2_RBD_ssm Motif0021_HHH_b2_02046_0001__8__F
149707.3543091789 inf False False NaN NaN 1.0 1000.0 False False SARS_CoV2_RBD_ssm Motif0021_HHH_b2_02046_0001__8__I
68211.02985148253 1336427.389016928 False False NaN NaN 1.0 1000.0 False False SARS_CoV2_RBD_ssm Motif0021_HHH_b2_02046_0001__8__H
35370.72297987969 1837508.3810624653 False False NaN NaN 1.0 1000.0 False False SARS_CoV2_RBD_ssm Motif0021_HHH_b2_02046_0001__8__K
73862.77107247488 inf False False NaN NaN 1.0 1000.0 False False SARS_CoV2_RBD_ssm Motif0021_HHH_b2_02046_0001__8__M
70277.89226701231 inf False False NaN NaN 1.0 1000.0 False False SARS_CoV2_RBD_ssm Motif0021_HHH_b2_02046_0001__8__L
132857.675598177 inf False False NaN NaN 1.0 1000.0 False False SARS_CoV2_RBD_ssm Motif0021_HHH_b2_02046_0001__8__N
94723.98086397459 inf False False NaN NaN 1.0 1000.0 False False SARS_CoV2_RBD_ssm Motif0021_HHH_b2_02046_0001__8__Q
34673.78000184267 1063050.1927845739 False False NaN NaN 1.0 1000.0 False False SARS_CoV2_RBD_ssm Motif0021_HHH_b2_02046_0001__8__P
45814.152304651674 inf False False NaN NaN 1.0 1000.0 False False SARS_CoV2_RBD_ssm Motif0021_HHH_b2_02046_0001__8__S
120274.32054986196 inf False False NaN NaN 1.0 1000.0 False False SARS_CoV2_RBD_ssm Motif0021_HHH_b2_02046_0001__8__R
51113.39955560366 inf False False NaN NaN 1.0 1000.0 False False SARS_CoV2_RBD_ssm Motif0021_HHH_b2_02046_0001__8__T
17451.244303838463 665961.6226130128 False False NaN NaN 1.0 1000.0 False False SARS_CoV2_RBD_ssm Motif0021_HHH_b2_02046_0001__8__W
132857.675598177 inf False False NaN NaN 1.0 1000.0 False False SARS_CoV2_RBD_ssm Motif0021_HHH_b2_02046_0001__8__V
43590.5939246658 inf False False NaN NaN 1.0 1000.0 False False SARS_CoV2_RBD_ssm Motif0021_HHH_b2_02046_0001__8__Y
48632.64585409093 inf False False NaN NaN 1.0 1000.0 False False SARS_CoV2_RBD_ssm Motif0021_HHH_b2_02046_0001__9__A
14882.792194270347 inf False False NaN NaN 1.0 1000.0 False False SARS_CoV2_RBD_ssm Motif0021_HHH_b2_02046_0001__9__C
126409.51966685387 inf False False NaN NaN 1.0 1000.0 False False SARS_CoV2_RBD_ssm Motif0021_HHH_b2_02046_0001__9__E
10611.034075865757 inf False False NaN NaN 1.0 1000.0 False False SARS_CoV2_RBD_ssm Motif0021_HHH_b2_02046_0001__9__D
11956.778792268758 1063050.1927845739 False False NaN NaN 1.0 1000.0 False False SARS_CoV2_RBD_ssm Motif0021_HHH_b2_02046_0001__9__G
24234.36994117473 inf False False NaN NaN 1.0 1000.0 False False SARS_CoV2_RBD_ssm Motif0021_HHH_b2_02046_0001__9__F
43590.5939246658 inf False False NaN NaN 1.0 1000.0 False False SARS_CoV2_RBD_ssm Motif0021_HHH_b2_02046_0001__9__I
15333.75568054891 inf False False NaN NaN 1.0 1000.0 False False SARS_CoV2_RBD_ssm Motif0021_HHH_b2_02046_0001__9__H
54800.48262993329 inf False False NaN NaN 1.0 1000.0 False False SARS_CoV2_RBD_ssm Motif0021_HHH_b2_02046_0001__9__K
109971.60111213606 inf False False NaN NaN 1.0 1000.0 False False SARS_CoV2_RBD_ssm Motif0021_HHH_b2_02046_0001__9__M
70.4344816377306 123918.75273684337 False False NaN NaN 1.0 1000.0 True False SARS_CoV2_RBD_ssm Motif0021_HHH_b2_02046_0001__9__N
149707.3543091789 inf False False NaN NaN 1.0 1000.0 False False SARS_CoV2_RBD_ssm Motif0021_HHH_b2_02046_0001__9__Q
149707.3543091789 inf False False NaN NaN 1.0 1000.0 False False SARS_CoV2_RBD_ssm Motif0021_HHH_b2_02046_0001__9__P
82.58996903467299 100551.4144322526 False False NaN NaN 1.0 1000.0 False False SARS_CoV2_RBD_ssm Motif0021_HHH_b2_02046_0001__9__S
143865.82491564588 inf False False NaN NaN 1.0 1000.0 False False SARS_CoV2_RBD_ssm Motif0021_HHH_b2_02046_0001__9__R
49118.97231263188 inf False False NaN NaN 1.0 1000.0 False False SARS_CoV2_RBD_ssm Motif0021_HHH_b2_02046_0001__9__T
9139.80862863304 773160.7693215369 False False NaN NaN 1.0 1000.0 False False SARS_CoV2_RBD_ssm Motif0021_HHH_b2_02046_0001__9__W
70980.67118968235 inf False False NaN NaN 1.0 1000.0 False False SARS_CoV2_RBD_ssm Motif0021_HHH_b2_02046_0001__9__V
9510.921509588134 1713877.2426926442 False False NaN NaN 1.0 1000.0 False False SARS_CoV2_RBD_ssm Motif0021_HHH_b2_02046_0001__9__Y
75347.41277103158 inf False False NaN NaN 1.0 1000.0 False False SARS_CoV2_RBD_ssm Motif0021_HHH_b2_02046_0001__10__A
134186.2523541586 inf False False NaN NaN 1.0 1000.0 False False SARS_CoV2_RBD_ssm Motif0021_HHH_b2_02046_0001__10__C
16938.00579038403 inf False False NaN NaN 1.0 1000.0 False False SARS_CoV2_RBD_ssm Motif0021_HHH_b2_02046_0001__10__D
73862.77107247488 inf False False NaN NaN 1.0 1000.0 False False SARS_CoV2_RBD_ssm Motif0021_HHH_b2_02046_0001__10__G
143865.82491564588 inf False False NaN NaN 1.0 1000.0 False False SARS_CoV2_RBD_ssm Motif0021_HHH_b2_02046_0001__10__F
31703.61791261833 inf False False NaN NaN 1.0 1000.0 False False SARS_CoV2_RBD_ssm Motif0021_HHH_b2_02046_0001__10__I
71690.4779015791 5886132.867509272 False False NaN NaN 1.0 1000.0 False False SARS_CoV2_RBD_ssm Motif0021_HHH_b2_02046_0001__10__H
149707.3543091789 inf False False NaN NaN 1.0 1000.0 False False SARS_CoV2_RBD_ssm Motif0021_HHH_b2_02046_0001__10__K
79190.88807138728 inf False False NaN NaN 1.0 1000.0 False False SARS_CoV2_RBD_ssm Motif0021_HHH_b2_02046_0001__10__M
88350.7671655625 inf False False NaN NaN 1.0 1000.0 False False SARS_CoV2_RBD_ssm Motif0021_HHH_b2_02046_0001__10__L
78406.8198726606 inf False False NaN NaN 1.0 1000.0 False False SARS_CoV2_RBD_ssm Motif0021_HHH_b2_02046_0001__10__N
9049.315473894092 77630.5147254065 False False NaN NaN 1.0 1000.0 False False SARS_CoV2_RBD_ssm Motif0021_HHH_b2_02046_0001__10__Q
149707.3543091789 inf False False NaN NaN 1.0 1000.0 False False SARS_CoV2_RBD_ssm Motif0021_HHH_b2_02046_0001__10__P
5031.0041493757435 inf False False NaN NaN 1.0 1000.0 False False SARS_CoV2_RBD_ssm Motif0021_HHH_b2_02046_0001__10__S
92857.54422505126 3914296.649715088 False False NaN NaN 1.0 1000.0 False False SARS_CoV2_RBD_ssm Motif0021_HHH_b2_02046_0001__10__R
6986.505581423763 4073232.7900230824 False False NaN NaN 1.0 1000.0 False False SARS_CoV2_RBD_ssm Motif0021_HHH_b2_02046_0001__10__T
98570.15433021514 inf False False NaN NaN 1.0 1000.0 False False SARS_CoV2_RBD_ssm Motif0021_HHH_b2_02046_0001__10__W
69582.07155149728 inf False False NaN NaN 1.0 1000.0 False False SARS_CoV2_RBD_ssm Motif0021_HHH_b2_02046_0001__10__V
47674.39060297123 inf False False NaN NaN 1.0 1000.0 False False SARS_CoV2_RBD_ssm Motif0021_HHH_b2_02046_0001__10__Y
32664.269238988527 inf False False NaN NaN 1.0 1000.0 False False SARS_CoV2_RBD_ssm Motif0021_HHH_b2_02046_0001__11__A
23756.85711319943 862590.9972154421 False False NaN NaN 1.0 1000.0 False False SARS_CoV2_RBD_ssm Motif0021_HHH_b2_02046_0001__11__C
30164.90461685104 inf False False NaN NaN 1.0 1000.0 False False SARS_CoV2_RBD_ssm Motif0021_HHH_b2_02046_0001__11__D
61139.16385219888 inf False False NaN NaN 1.0 1000.0 False False SARS_CoV2_RBD_ssm Motif0021_HHH_b2_02046_0001__11__G
11721.183013693546 inf False False NaN NaN 1.0 1000.0 False False SARS_CoV2_RBD_ssm Motif0021_HHH_b2_02046_0001__11__F
114436.88910340915 inf False False NaN NaN 1.0 1000.0 False False SARS_CoV2_RBD_ssm Motif0021_HHH_b2_02046_0001__11__I
28700.87171286417 inf False False NaN NaN 1.0 1000.0 False False SARS_CoV2_RBD_ssm Motif0021_HHH_b2_02046_0001__11__H
25982.52474997289 inf False False NaN NaN 1.0 1000.0 False False SARS_CoV2_RBD_ssm Motif0021_HHH_b2_02046_0001__11__K
82406.3556825467 3144731.0798292435 False False NaN NaN 1.0 1000.0 False False SARS_CoV2_RBD_ssm Motif0021_HHH_b2_02046_0001__11__M
79982.79695210105 inf False False NaN NaN 1.0 1000.0 False False SARS_CoV2_RBD_ssm Motif0021_HHH_b2_02046_0001__11__L
25470.566366015937 inf False False NaN NaN 1.0 1000.0 False False SARS_CoV2_RBD_ssm Motif0021_HHH_b2_02046_0001__11__N
7416.316456967657 33320.82105069218 False False NaN NaN 1.0 1000.0 False False SARS_CoV2_RBD_ssm Motif0021_HHH_b2_02046_0001__11__Q
7.214242332334451 inf False False NaN NaN 1.0 1000.0 False False SARS_CoV2_RBD_ssm Motif0021_HHH_b2_02046_0001__11__P
34673.78000184267 1151131.0296759973 False False NaN NaN 1.0 1000.0 False False SARS_CoV2_RBD_ssm Motif0021_HHH_b2_02046_0001__11__S
41889.703965935936 750422.2254676417 False False NaN NaN 1.0 1000.0 False False SARS_CoV2_RBD_ssm Motif0021_HHH_b2_02046_0001__11__R
40657.73396894298 inf False False NaN NaN 1.0 1000.0 False False SARS_CoV2_RBD_ssm Motif0021_HHH_b2_02046_0001__11__T
33990.56955381108 inf False False NaN NaN 1.0 1000.0 False False SARS_CoV2_RBD_ssm Motif0021_HHH_b2_02046_0001__11__W
149707.3543091789 inf False False NaN NaN 1.0 1000.0 False False SARS_CoV2_RBD_ssm Motif0021_HHH_b2_02046_0001__11__V
116737.07057438763 inf False False NaN NaN 1.0 1000.0 False False SARS_CoV2_RBD_ssm Motif0021_HHH_b2_02046_0001__11__Y
123918.75273684337 inf False False NaN NaN 1.0 1000.0 False False SARS_CoV2_RBD_ssm Motif0021_HHH_b2_02046_0001__12__A
149707.3543091789 inf False False NaN NaN 1.0 1000.0 False False SARS_CoV2_RBD_ssm Motif0021_HHH_b2_02046_0001__12__C
143865.82491564588 inf False False NaN NaN 1.0 1000.0 False False SARS_CoV2_RBD_ssm Motif0021_HHH_b2_02046_0001__12__E
inf inf True False NaN NaN 1.0 1000.0 False False SARS_CoV2_RBD_ssm Motif0021_HHH_b2_02046_0001__12__D
78406.8198726606 inf False False NaN NaN 1.0 1000.0 False False SARS_CoV2_RBD_ssm Motif0021_HHH_b2_02046_0001__12__G
57025.60197464388 inf False False NaN NaN 1.0 1000.0 False False SARS_CoV2_RBD_ssm Motif0021_HHH_b2_02046_0001__12__F
35020.51780186106 inf False False NaN NaN 1.0 1000.0 False False SARS_CoV2_RBD_ssm Motif0021_HHH_b2_02046_0001__12__I
5783.009536398879 inf False False NaN NaN 1.0 1000.0 False True SARS_CoV2_RBD_ssm Motif0021_HHH_b2_02046_0001__12__H
45360.546836288835 inf False False NaN NaN 1.0 1000.0 False False SARS_CoV2_RBD_ssm Motif0021_HHH_b2_02046_0001__12__K
78406.8198726606 inf False False NaN NaN 1.0 1000.0 False False SARS_CoV2_RBD_ssm Motif0021_HHH_b2_02046_0001__12__M
58753.53474007748 inf False False NaN NaN 1.0 1000.0 False False SARS_CoV2_RBD_ssm Motif0021_HHH_b2_02046_0001__12__L
99555.85587351736 inf False False NaN NaN 1.0 1000.0 False False SARS_CoV2_RBD_ssm Motif0021_HHH_b2_02046_0001__12__N
78406.8198726606 inf False False NaN NaN 1.0 1000.0 False False SARS_CoV2_RBD_ssm Motif0021_HHH_b2_02046_0001__12__Q
102572.49786234065 inf False False NaN NaN 1.0 1000.0 False False SARS_CoV2_RBD_ssm Motif0021_HHH_b2_02046_0001__12__P
142441.4108075701 inf False False NaN NaN 1.0 1000.0 False False SARS_CoV2_RBD_ssm Motif0021_HHH_b2_02046_0001__12__S
48632.64585409093 inf False False NaN NaN 1.0 1000.0 False False SARS_CoV2_RBD_ssm Motif0021_HHH_b2_02046_0001__12__T
143865.82491564588 inf False False NaN NaN 1.0 1000.0 False False SARS_CoV2_RBD_ssm Motif0021_HHH_b2_02046_0001__12__W
42308.60100559525 inf False False NaN NaN 1.0 1000.0 False False SARS_CoV2_RBD_ssm Motif0021_HHH_b2_02046_0001__12__V
6848.843820629108 inf False False NaN NaN 1.0 1000.0 False False SARS_CoV2_RBD_ssm Motif0021_HHH_b2_02046_0001__12__Y
45814.152304651674 1063050.1927845739 False False NaN NaN 1.0 1000.0 False False SARS_CoV2_RBD_ssm Motif0021_HHH_b2_02046_0001__13__A
39461.996027319175 177299.08311747792 False False NaN NaN 1.0 1000.0 False False SARS_CoV2_RBD_ssm Motif0021_HHH_b2_02046_0001__13__C
66204.95355384737 3473739.52924765 False False NaN NaN 1.0 1000.0 False False SARS_CoV2_RBD_ssm Motif0021_HHH_b2_02046_0001__13__E
4883.043061567203 404930.522301567 False False NaN NaN 1.0 1000.0 True False SARS_CoV2_RBD_ssm Motif0021_HHH_b2_02046_0001__13__D
2998.770561701489 12442.271957917817 False False NaN NaN 1.0 1000.0 False False SARS_CoV2_RBD_ssm Motif0021_HHH_b2_02046_0001__13__G
13881.448984050383 40255.182147468346 False False NaN NaN 1.0 1000.0 False False SARS_CoV2_RBD_ssm Motif0021_HHH_b2_02046_0001__13__F
19664.49888851309 inf False False NaN NaN 1.0 1000.0 False False SARS_CoV2_RBD_ssm Motif0021_HHH_b2_02046_0001__13__I
139634.7522866093 inf False False NaN NaN 1.0 1000.0 False False SARS_CoV2_RBD_ssm Motif0021_HHH_b2_02046_0001__13__H
145304.48316480216 inf False False NaN NaN 1.0 1000.0 False False SARS_CoV2_RBD_ssm Motif0021_HHH_b2_02046_0001__13__K
5287.635923088707 49610.16203575814 False False NaN NaN 1.0 1000.0 False False SARS_CoV2_RBD_ssm Motif0021_HHH_b2_02046_0001__13__M
37174.985331156575 inf False False NaN NaN 1.0 1000.0 False False SARS_CoV2_RBD_ssm Motif0021_HHH_b2_02046_0001__13__L
10298.965133359836 inf False False NaN NaN 1.0 1000.0 False False SARS_CoV2_RBD_ssm Motif0021_HHH_b2_02046_0001__13__N
149707.3543091789 inf False False NaN NaN 1.0 1000.0 False False SARS_CoV2_RBD_ssm Motif0021_HHH_b2_02046_0001__13__Q
71690.4779015791 inf False False NaN NaN 1.0 1000.0 False False SARS_CoV2_RBD_ssm Motif0021_HHH_b2_02046_0001__13__P
35370.72297987969 2933147.455355408 False False NaN NaN 1.0 1000.0 False False SARS_CoV2_RBD_ssm Motif0021_HHH_b2_02046_0001__13__S
68893.14014999727 inf False False NaN NaN 1.0 1000.0 False False SARS_CoV2_RBD_ssm Motif0021_HHH_b2_02046_0001__13__R
88350.7671655625 inf False False NaN NaN 1.0 1000.0 False False SARS_CoV2_RBD_ssm Motif0021_HHH_b2_02046_0001__13__T
149707.3543091789 inf False False NaN NaN 1.0 1000.0 False False SARS_CoV2_RBD_ssm Motif0021_HHH_b2_02046_0001__13__W
94723.98086397459 inf False False NaN NaN 1.0 1000.0 False False SARS_CoV2_RBD_ssm Motif0021_HHH_b2_02046_0001__13__Y
149707.3543091789 inf False False NaN NaN 1.0 1000.0 False False SARS_CoV2_RBD_ssm Motif0021_HHH_b2_02046_0001__14__A
46735.01676597515 inf False False NaN NaN 1.0 1000.0 False False SARS_CoV2_RBD_ssm Motif0021_HHH_b2_02046_0001__14__C
93786.11966730167 inf False False NaN NaN 1.0 1000.0 False False SARS_CoV2_RBD_ssm Motif0021_HHH_b2_02046_0001__14__E
6516.439895106119 4544376.892427993 False False NaN NaN 1.0 1000.0 False False SARS_CoV2_RBD_ssm Motif0021_HHH_b2_02046_0001__14__D
5783.009536398879 212075.8507125306 False False NaN NaN 1.0 1000.0 False False SARS_CoV2_RBD_ssm Motif0021_HHH_b2_02046_0001__14__G
20667.5859620075 inf False False NaN NaN 1.0 1000.0 True False SARS_CoV2_RBD_ssm Motif0021_HHH_b2_02046_0001__14__F
6138.78115400515 981709.0176931432 False False NaN NaN 1.0 1000.0 True False SARS_CoV2_RBD_ssm Motif0021_HHH_b2_02046_0001__14__I
130239.85452227901 inf False False NaN NaN 1.0 1000.0 False False SARS_CoV2_RBD_ssm Motif0021_HHH_b2_02046_0001__14__H
149707.3543091789 inf False False NaN NaN 1.0 1000.0 False False SARS_CoV2_RBD_ssm Motif0021_HHH_b2_02046_0001__14__K
31078.931391646198 inf False False NaN NaN 1.0 1000.0 False False SARS_CoV2_RBD_ssm Motif0021_HHH_b2_02046_0001__14__M
111071.31712325731 inf False False NaN NaN 1.0 1000.0 False False SARS_CoV2_RBD_ssm Motif0021_HHH_b2_02046_0001__14__L
30164.90461685104 inf False False NaN NaN 1.0 1000.0 False False SARS_CoV2_RBD_ssm Motif0021_HHH_b2_02046_0001__14__N
117904.44128013159 inf False False NaN NaN 1.0 1000.0 False False SARS_CoV2_RBD_ssm Motif0021_HHH_b2_02046_0001__14__Q
101556.92857657501 inf False False NaN NaN 1.0 1000.0 False False SARS_CoV2_RBD_ssm Motif0021_HHH_b2_02046_0001__14__P
42731.68701565115 inf False False NaN NaN 1.0 1000.0 False False SARS_CoV2_RBD_ssm Motif0021_HHH_b2_02046_0001__14__S
37922.20253631274 inf False False NaN NaN 1.0 1000.0 False False SARS_CoV2_RBD_ssm Motif0021_HHH_b2_02046_0001__14__T
138252.22998674202 inf False False NaN NaN 1.0 1000.0 False False SARS_CoV2_RBD_ssm Motif0021_HHH_b2_02046_0001__14__W
16439.86154568813 659367.9431812015 False False NaN NaN 1.0 1000.0 False False SARS_CoV2_RBD_ssm Motif0021_HHH_b2_02046_0001__14__V
143865.82491564588 inf False False NaN NaN 1.0 1000.0 False False SARS_CoV2_RBD_ssm Motif0021_HHH_b2_02046_0001__14__Y
116737.07057438763 inf False False NaN NaN 1.0 1000.0 False False SARS_CoV2_RBD_ssm Motif0021_HHH_b2_02046_0001__15__A
139634.7522866093 inf False False NaN NaN 1.0 1000.0 False False SARS_CoV2_RBD_ssm Motif0021_HHH_b2_02046_0001__15__C
64900.45442000541 inf False False NaN NaN 1.0 1000.0 False False SARS_CoV2_RBD_ssm Motif0021_HHH_b2_02046_0001__15__E
55901.97233079493 inf False False NaN NaN 1.0 1000.0 False False SARS_CoV2_RBD_ssm Motif0021_HHH_b2_02046_0001__15__D
105680.54712006747 inf False False NaN NaN 1.0 1000.0 False False SARS_CoV2_RBD_ssm Motif0021_HHH_b2_02046_0001__15__G
8274.149519891873 193909.39606602545 False False NaN NaN 1.0 1000.0 False False SARS_CoV2_RBD_ssm Motif0021_HHH_b2_02046_0001__15__F
97594.2122081339 inf False False NaN NaN 1.0 1000.0 False False SARS_CoV2_RBD_ssm Motif0021_HHH_b2_02046_0001__15__I
69582.07155149728 inf False False NaN NaN 1.0 1000.0 False False SARS_CoV2_RBD_ssm Motif0021_HHH_b2_02046_0001__15__H
122691.83439291436 inf False False NaN NaN 1.0 1000.0 False False SARS_CoV2_RBD_ssm Motif0021_HHH_b2_02046_0001__15__M
91938.1625990606 inf False False NaN NaN 1.0 1000.0 False False SARS_CoV2_RBD_ssm Motif0021_HHH_b2_02046_0001__15__L
149707.3543091789 inf False False NaN NaN 1.0 1000.0 False False SARS_CoV2_RBD_ssm Motif0021_HHH_b2_02046_0001__15__N
62991.74165608438 inf False False NaN NaN 1.0 1000.0 False False SARS_CoV2_RBD_ssm Motif0021_HHH_b2_02046_0001__15__Q
49118.97231263188 inf False False NaN NaN 1.0 1000.0 False False SARS_CoV2_RBD_ssm Motif0021_HHH_b2_02046_0001__15__P
86609.90801447166 inf False False NaN NaN 1.0 1000.0 False False SARS_CoV2_RBD_ssm Motif0021_HHH_b2_02046_0001__15__S
107804.72611718078 inf False False NaN NaN 1.0 1000.0 False False SARS_CoV2_RBD_ssm Motif0021_HHH_b2_02046_0001__15__R
10196.995181544386 98570.15433021514 False False NaN NaN 1.0 1000.0 False False SARS_CoV2_RBD_ssm Motif0021_HHH_b2_02046_0001__15__T
146757.52799645005 inf False False NaN NaN 1.0 1000.0 False False SARS_CoV2_RBD_ssm Motif0021_HHH_b2_02046_0001__15__W
53188.80854229334 inf False False NaN NaN 1.0 1000.0 False False SARS_CoV2_RBD_ssm Motif0021_HHH_b2_02046_0001__15__V
51624.53355115964 750422.2254676417 False False NaN NaN 1.0 1000.0 False False SARS_CoV2_RBD_ssm Motif0021_HHH_b2_02046_0001__15__Y
111071.31712325731 inf False False NaN NaN 1.0 1000.0 False False SARS_CoV2_RBD_ssm Motif0021_HHH_b2_02046_0001__16__A
39856.61598759239 inf False False NaN NaN 1.0 1000.0 False False SARS_CoV2_RBD_ssm Motif0021_HHH_b2_02046_0001__16__C
44466.764862551485 inf False False NaN NaN 1.0 1000.0 False False SARS_CoV2_RBD_ssm Motif0021_HHH_b2_02046_0001__16__E
54257.903593993324 inf False False NaN NaN 1.0 1000.0 False False SARS_CoV2_RBD_ssm Motif0021_HHH_b2_02046_0001__16__D
20462.95639802725 1432831.0492891127 False False NaN NaN 1.0 1000.0 False False SARS_CoV2_RBD_ssm Motif0021_HHH_b2_02046_0001__16__G
52662.18667553793 inf False False NaN NaN 1.0 1000.0 False False SARS_CoV2_RBD_ssm Motif0021_HHH_b2_02046_0001__16__F
149707.3543091789 inf False False NaN NaN 1.0 1000.0 False False SARS_CoV2_RBD_ssm Motif0021_HHH_b2_02046_0001__16__I
136883.39602647716 inf False False NaN NaN 1.0 1000.0 False False SARS_CoV2_RBD_ssm Motif0021_HHH_b2_02046_0001__16__H
15798.383811425198 inf False False NaN NaN 1.0 1000.0 True False SARS_CoV2_RBD_ssm Motif0021_HHH_b2_02046_0001__16__K
107804.72611718078 inf False False NaN NaN 1.0 1000.0 False False SARS_CoV2_RBD_ssm Motif0021_HHH_b2_02046_0001__16__M
77630.5147254065 inf False False NaN NaN 1.0 1000.0 False False SARS_CoV2_RBD_ssm Motif0021_HHH_b2_02046_0001__16__N
77630.5147254065 inf False False NaN NaN 1.0 1000.0 False False SARS_CoV2_RBD_ssm Motif0021_HHH_b2_02046_0001__16__Q
149707.3543091789 inf False False NaN NaN 1.0 1000.0 False False SARS_CoV2_RBD_ssm Motif0021_HHH_b2_02046_0001__16__P
47202.366933634934 inf False False NaN NaN 1.0 1000.0 True False SARS_CoV2_RBD_ssm Motif0021_HHH_b2_02046_0001__16__S
80782.62492162197 inf False False NaN NaN 1.0 1000.0 False False SARS_CoV2_RBD_ssm Motif0021_HHH_b2_02046_0001__16__R
74601.39878319953 inf False False NaN NaN 1.0 1000.0 False False SARS_CoV2_RBD_ssm Motif0021_HHH_b2_02046_0001__16__T
91027.88376144606 inf False False NaN NaN 1.0 1000.0 False False SARS_CoV2_RBD_ssm Motif0021_HHH_b2_02046_0001__16__W
79982.79695210105 inf False False NaN NaN 1.0 1000.0 False False SARS_CoV2_RBD_ssm Motif0021_HHH_b2_02046_0001__16__V
6647.4203369977495 inf False False NaN NaN 1.0 1000.0 False True SARS_CoV2_RBD_ssm Motif0021_HHH_b2_02046_0001__16__Y
54257.903593993324 inf False False NaN NaN 1.0 1000.0 False False SARS_CoV2_RBD_ssm Motif0021_HHH_b2_02046_0001__17__A
36806.916169461925 934062.4455491526 False False NaN NaN 1.0 1000.0 False False SARS_CoV2_RBD_ssm Motif0021_HHH_b2_02046_0001__17__C
97594.2122081339 inf False False NaN NaN 1.0 1000.0 False False SARS_CoV2_RBD_ssm Motif0021_HHH_b2_02046_0001__17__E
84903.35066608341 inf False False NaN NaN 1.0 1000.0 False False SARS_CoV2_RBD_ssm Motif0021_HHH_b2_02046_0001__17__D
101556.92857657501 inf False False NaN NaN 1.0 1000.0 False False SARS_CoV2_RBD_ssm Motif0021_HHH_b2_02046_0001__17__G
112182.03029448996 inf False False NaN NaN 1.0 1000.0 False False SARS_CoV2_RBD_ssm Motif0021_HHH_b2_02046_0001__17__F
135528.11487770008 inf False False NaN NaN 1.0 1000.0 False False SARS_CoV2_RBD_ssm Motif0021_HHH_b2_02046_0001__17__I
149707.3543091789 inf False False NaN NaN 1.0 1000.0 False False SARS_CoV2_RBD_ssm Motif0021_HHH_b2_02046_0001__17__H
59934.48078835312 inf False False NaN NaN 1.0 1000.0 False False SARS_CoV2_RBD_ssm Motif0021_HHH_b2_02046_0001__17__K
53720.69662771622 inf False False NaN NaN 1.0 1000.0 True False SARS_CoV2_RBD_ssm Motif0021_HHH_b2_02046_0001__17__M
36442.49125689297 inf False False NaN NaN 1.0 1000.0 False False SARS_CoV2_RBD_ssm Motif0021_HHH_b2_02046_0001__17__N
65549.45896420539 1139733.6927485112 False False NaN NaN 1.0 1000.0 False False SARS_CoV2_RBD_ssm Motif0021_HHH_b2_02046_0001__17__Q
105680.54712006747 inf False False NaN NaN 1.0 1000.0 False False SARS_CoV2_RBD_ssm Motif0021_HHH_b2_02046_0001__17__P
149707.3543091789 inf False False NaN NaN 1.0 1000.0 False False SARS_CoV2_RBD_ssm Motif0021_HHH_b2_02046_0001__17__S
115581.25799444312 inf False False NaN NaN 1.0 1000.0 False False SARS_CoV2_RBD_ssm Motif0021_HHH_b2_02046_0001__17__R
3412.8806258336194 29866.242194902 False False NaN NaN 1.0 1000.0 False False SARS_CoV2_RBD_ssm Motif0021_HHH_b2_02046_0001__17__T
54800.48262993329 inf False False NaN NaN 1.0 1000.0 False False SARS_CoV2_RBD_ssm Motif0021_HHH_b2_02046_0001__17__W
16277.090639295197 182671.42263502066 False False NaN NaN 1.0 1000.0 False False SARS_CoV2_RBD_ssm Motif0021_HHH_b2_02046_0001__17__V
22380.03404810456 4238622.374961504 False False NaN NaN 1.0 1000.0 False False SARS_CoV2_RBD_ssm Motif0021_HHH_b2_02046_0001__17__Y
47674.39060297123 inf False False NaN NaN 1.0 1000.0 False False SARS_CoV2_RBD_ssm Motif0021_HHH_b2_02046_0001__18__A
16604.260161145023 112182.03029448996 False False NaN NaN 1.0 1000.0 False False SARS_CoV2_RBD_ssm Motif0021_HHH_b2_02046_0001__18__C
83230.41923937207 inf False False NaN NaN 1.0 1000.0 False False SARS_CoV2_RBD_ssm Motif0021_HHH_b2_02046_0001__18__E
115581.25799444312 inf False False NaN NaN 1.0 1000.0 False False SARS_CoV2_RBD_ssm Motif0021_HHH_b2_02046_0001__18__D
81590.45117083825 inf False False NaN NaN 1.0 1000.0 False False SARS_CoV2_RBD_ssm Motif0021_HHH_b2_02046_0001__18__G
59934.48078835312 inf False False NaN NaN 1.0 1000.0 False False SARS_CoV2_RBD_ssm Motif0021_HHH_b2_02046_0001__18__F
22158.449552578797 inf False False NaN NaN 1.0 1000.0 False False SARS_CoV2_RBD_ssm Motif0021_HHH_b2_02046_0001__18__I
22603.83438858558 inf False False NaN NaN 1.0 1000.0 True False SARS_CoV2_RBD_ssm Motif0021_HHH_b2_02046_0001__18__H
15956.367649539461 236606.31373208875 False False NaN NaN 1.0 1000.0 False False SARS_CoV2_RBD_ssm Motif0021_HHH_b2_02046_0001__18__M
149707.3543091789 inf False False NaN NaN 1.0 1000.0 False False SARS_CoV2_RBD_ssm Motif0021_HHH_b2_02046_0001__18__L
12442.271957917817 inf False False NaN NaN 1.0 1000.0 False False SARS_CoV2_RBD_ssm Motif0021_HHH_b2_02046_0001__18__N
26769.82123242178 579361.9508325121 False False NaN NaN 1.0 1000.0 False False SARS_CoV2_RBD_ssm Motif0021_HHH_b2_02046_0001__18__Q
88350.7671655625 inf False False NaN NaN 1.0 1000.0 False False SARS_CoV2_RBD_ssm Motif0021_HHH_b2_02046_0001__18__P
10298.965133359836 inf False False NaN NaN 1.0 1000.0 False False SARS_CoV2_RBD_ssm Motif0021_HHH_b2_02046_0001__18__S
6848.843820629108 inf False False NaN NaN 1.0 1000.0 False False SARS_CoV2_RBD_ssm Motif0021_HHH_b2_02046_0001__18__R
74601.39878319953 inf False False NaN NaN 1.0 1000.0 False False SARS_CoV2_RBD_ssm Motif0021_HHH_b2_02046_0001__18__T
45814.152304651674 2333148.058402785 False False NaN NaN 1.0 1000.0 False False SARS_CoV2_RBD_ssm Motif0021_HHH_b2_02046_0001__18__W
136883.39602647716 inf False False NaN NaN 1.0 1000.0 False False SARS_CoV2_RBD_ssm Motif0021_HHH_b2_02046_0001__18__V
41474.95442171872 inf False False NaN NaN 1.0 1000.0 False False SARS_CoV2_RBD_ssm Motif0021_HHH_b2_02046_0001__18__Y
9.723708702585661 3586.9718375427046 False False NaN NaN 1.0 1000.0 False False SARS_CoV2_RBD_ssm Motif0021_HHH_b2_02046_0001__19__A
70277.89226701231 inf False False NaN NaN 1.0 1000.0 False False SARS_CoV2_RBD_ssm Motif0021_HHH_b2_02046_0001__19__C
10611.034075865757 447295.2141886244 False False NaN NaN 1.0 1000.0 False False SARS_CoV2_RBD_ssm Motif0021_HHH_b2_02046_0001__19__D
141031.09980947524 inf False False NaN NaN 1.0 1000.0 False False SARS_CoV2_RBD_ssm Motif0021_HHH_b2_02046_0001__19__G
50106.26365611567 inf False False NaN NaN 1.0 1000.0 False False SARS_CoV2_RBD_ssm Motif0021_HHH_b2_02046_0001__19__F
68893.14014999727 inf False False NaN NaN 1.0 1000.0 False False SARS_CoV2_RBD_ssm Motif0021_HHH_b2_02046_0001__19__I
141031.09980947524 inf False False NaN NaN 1.0 1000.0 False False SARS_CoV2_RBD_ssm Motif0021_HHH_b2_02046_0001__19__H
19664.49888851309 inf False False NaN NaN 1.0 1000.0 False False SARS_CoV2_RBD_ssm Motif0021_HHH_b2_02046_0001__19__K
111071.31712325731 inf False False NaN NaN 1.0 1000.0 False False SARS_CoV2_RBD_ssm Motif0021_HHH_b2_02046_0001__19__M
105680.54712006747 inf False False NaN NaN 1.0 1000.0 False False SARS_CoV2_RBD_ssm Motif0021_HHH_b2_02046_0001__19__L
92857.54422505126 inf False False NaN NaN 1.0 1000.0 False False SARS_CoV2_RBD_ssm Motif0021_HHH_b2_02046_0001__19__N
149707.3543091789 inf False False NaN NaN 1.0 1000.0 False False SARS_CoV2_RBD_ssm Motif0021_HHH_b2_02046_0001__19__Q
62991.74165608438 inf False False NaN NaN 1.0 1000.0 False False SARS_CoV2_RBD_ssm Motif0021_HHH_b2_02046_0001__19__P
11838.394843830467 inf False False NaN NaN 1.0 1000.0 False True SARS_CoV2_RBD_ssm Motif0021_HHH_b2_02046_0001__19__S
5725.752016236521 62991.74165608438 False False NaN NaN 1.0 1000.0 False False SARS_CoV2_RBD_ssm Motif0021_HHH_b2_02046_0001__19__R
39461.996027319175 inf False False NaN NaN 1.0 1000.0 False False SARS_CoV2_RBD_ssm Motif0021_HHH_b2_02046_0001__19__T
806.3468607591178 47202.366933634934 False False NaN NaN 1.0 1000.0 False False SARS_CoV2_RBD_ssm Motif0021_HHH_b2_02046_0001__19__W
105680.54712006747 inf False False NaN NaN 1.0 1000.0 False False SARS_CoV2_RBD_ssm Motif0021_HHH_b2_02046_0001__19__V
5958.240508361304 inf False False NaN NaN 1.0 1000.0 False False SARS_CoV2_RBD_ssm Motif0021_HHH_b2_02046_0001__19__Y
142441.4108075701 inf False False NaN NaN 1.0 1000.0 False False SARS_CoV2_RBD_ssm Motif0021_HHH_b2_02046_0001__20__A
85752.3841727443 inf False False NaN NaN 1.0 1000.0 False False SARS_CoV2_RBD_ssm Motif0021_HHH_b2_02046_0001__20__C
46735.01676597515 inf False False NaN NaN 1.0 1000.0 False False SARS_CoV2_RBD_ssm Motif0021_HHH_b2_02046_0001__20__E
15956.367649539461 inf False False NaN NaN 1.0 1000.0 True False SARS_CoV2_RBD_ssm Motif0021_HHH_b2_02046_0001__20__D
85752.3841727443 inf False False NaN NaN 1.0 1000.0 False False SARS_CoV2_RBD_ssm Motif0021_HHH_b2_02046_0001__20__F
149707.3543091789 inf False False NaN NaN 1.0 1000.0 False False SARS_CoV2_RBD_ssm Motif0021_HHH_b2_02046_0001__20__I
149707.3543091789 inf False False NaN NaN 1.0 1000.0 False False SARS_CoV2_RBD_ssm Motif0021_HHH_b2_02046_0001__20__H
43590.5939246658 inf False False NaN NaN 1.0 1000.0 False False SARS_CoV2_RBD_ssm Motif0021_HHH_b2_02046_0001__20__K
51624.53355115964 1713877.2426926442 False False NaN NaN 1.0 1000.0 False False SARS_CoV2_RBD_ssm Motif0021_HHH_b2_02046_0001__20__M
59934.48078835312 inf False False NaN NaN 1.0 1000.0 False False SARS_CoV2_RBD_ssm Motif0021_HHH_b2_02046_0001__20__L
80782.62492162197 inf False False NaN NaN 1.0 1000.0 False False SARS_CoV2_RBD_ssm Motif0021_HHH_b2_02046_0001__20__N
76861.8957677293 inf False False NaN NaN 1.0 1000.0 False False SARS_CoV2_RBD_ssm Motif0021_HHH_b2_02046_0001__20__Q
102572.49786234065 inf False False NaN NaN 1.0 1000.0 False False SARS_CoV2_RBD_ssm Motif0021_HHH_b2_02046_0001__20__P
68893.14014999727 6632641.845791919 False False NaN NaN 1.0 1000.0 False False SARS_CoV2_RBD_ssm Motif0021_HHH_b2_02046_0001__20__S
16115.931326034866 474812.8831286154 False False NaN NaN 1.0 1000.0 False False SARS_CoV2_RBD_ssm Motif0021_HHH_b2_02046_0001__20__R
66867.0030893859 inf False False NaN NaN 1.0 1000.0 False False SARS_CoV2_RBD_ssm Motif0021_HHH_b2_02046_0001__20__T
44466.764862551485 1363289.5795361653 False False NaN NaN 1.0 1000.0 False False SARS_CoV2_RBD_ssm Motif0021_HHH_b2_02046_0001__20__W
49118.97231263188 inf False False NaN NaN 1.0 1000.0 False False SARS_CoV2_RBD_ssm Motif0021_HHH_b2_02046_0001__20__V
65549.45896420539 inf False False NaN NaN 1.0 1000.0 False False SARS_CoV2_RBD_ssm Motif0021_HHH_b2_02046_0001__20__Y
148225.10327641465 inf False False NaN NaN 1.0 1000.0 False False SARS_CoV2_RBD_ssm Motif0021_HHH_b2_02046_0001__21__A
19469.80087971592 8505912.114533652 False False NaN NaN 1.0 1000.0 False False SARS_CoV2_RBD_ssm Motif0021_HHH_b2_02046_0001__21__C
45360.546836288835 inf False False NaN NaN 1.0 1000.0 False False SARS_CoV2_RBD_ssm Motif0021_HHH_b2_02046_0001__21__E
86609.90801447166 inf False False NaN NaN 1.0 1000.0 False False SARS_CoV2_RBD_ssm Motif0021_HHH_b2_02046_0001__21__G
10717.144416624422 inf False False NaN NaN 1.0 1000.0 False False SARS_CoV2_RBD_ssm Motif0021_HHH_b2_02046_0001__21__F
174.19285489167314 inf False False NaN NaN 1.0 1000.0 False False SARS_CoV2_RBD_ssm Motif0021_HHH_b2_02046_0001__21__I
139634.7522866093 inf False False NaN NaN 1.0 1000.0 False False SARS_CoV2_RBD_ssm Motif0021_HHH_b2_02046_0001__21__H
50106.26365611567 inf False False NaN NaN 1.0 1000.0 True False SARS_CoV2_RBD_ssm Motif0021_HHH_b2_02046_0001__21__K
22829.872732471453 inf False False NaN NaN 1.0 1000.0 False True SARS_CoV2_RBD_ssm Motif0021_HHH_b2_02046_0001__21__M
25.024329471937204 2009655.8548020988 False False NaN NaN 1.0 1000.0 False False SARS_CoV2_RBD_ssm Motif0021_HHH_b2_02046_0001__21__L
121477.06375536066 inf False False NaN NaN 1.0 1000.0 False False SARS_CoV2_RBD_ssm Motif0021_HHH_b2_02046_0001__21__N
27856.783321441224 inf False False NaN NaN 1.0 1000.0 False False SARS_CoV2_RBD_ssm Motif0021_HHH_b2_02046_0001__21__Q
49118.97231263188 inf False False NaN NaN 1.0 1000.0 False False SARS_CoV2_RBD_ssm Motif0021_HHH_b2_02046_0001__21__P
82406.3556825467 inf False False NaN NaN 1.0 1000.0 False False SARS_CoV2_RBD_ssm Motif0021_HHH_b2_02046_0001__21__S
20059.755316172163 535031.0413384481 False False NaN NaN 1.0 1000.0 False False SARS_CoV2_RBD_ssm Motif0021_HHH_b2_02046_0001__21__R
44026.49986391241 inf False False NaN NaN 1.0 1000.0 False False SARS_CoV2_RBD_ssm Motif0021_HHH_b2_02046_0001__21__T
70277.89226701231 inf False False NaN NaN 1.0 1000.0 False False SARS_CoV2_RBD_ssm Motif0021_HHH_b2_02046_0001__21__W
430.799659339825 inf False False NaN NaN 1.0 1000.0 False False SARS_CoV2_RBD_ssm Motif0021_HHH_b2_02046_0001__21__V
149707.3543091789 inf False False NaN NaN 1.0 1000.0 False False SARS_CoV2_RBD_ssm Motif0021_HHH_b2_02046_0001__21__Y
94723.98086397459 inf False False NaN NaN 1.0 1000.0 False False SARS_CoV2_RBD_ssm Motif0021_HHH_b2_02046_0001__22__A
32340.860632661886 inf False False NaN NaN 1.0 1000.0 False False SARS_CoV2_RBD_ssm Motif0021_HHH_b2_02046_0001__22__C
143865.82491564588 inf False False NaN NaN 1.0 1000.0 False False SARS_CoV2_RBD_ssm Motif0021_HHH_b2_02046_0001__22__E
100551.4144322526 inf False False NaN NaN 1.0 1000.0 False False SARS_CoV2_RBD_ssm Motif0021_HHH_b2_02046_0001__22__D
16277.090639295197 417200.32205782615 False False NaN NaN 1.0 1000.0 False False SARS_CoV2_RBD_ssm Motif0021_HHH_b2_02046_0001__22__G
0.0 396951.7912965067 True False NaN NaN 1.0 1000.0 True False SARS_CoV2_RBD_ssm Motif0021_HHH_b2_02046_0001__22__F
149707.3543091789 inf False False NaN NaN 1.0 1000.0 False False SARS_CoV2_RBD_ssm Motif0021_HHH_b2_02046_0001__22__H
149707.3543091789 inf False False NaN NaN 1.0 1000.0 False False SARS_CoV2_RBD_ssm Motif0021_HHH_b2_02046_0001__22__K
25470.566366015937 inf False False NaN NaN 1.0 1000.0 False False SARS_CoV2_RBD_ssm Motif0021_HHH_b2_02046_0001__22__M
138252.22998674202 inf False False NaN NaN 1.0 1000.0 False False SARS_CoV2_RBD_ssm Motif0021_HHH_b2_02046_0001__22__L
45360.546836288835 4970118.080775613 False False NaN NaN 1.0 1000.0 False False SARS_CoV2_RBD_ssm Motif0021_HHH_b2_02046_0001__22__N
69582.07155149728 inf False False NaN NaN 1.0 1000.0 False False SARS_CoV2_RBD_ssm Motif0021_HHH_b2_02046_0001__22__Q
109971.60111213606 inf False False NaN NaN 1.0 1000.0 False False SARS_CoV2_RBD_ssm Motif0021_HHH_b2_02046_0001__22__P
46.839149184148596 78406.8198726606 False False NaN NaN 1.0 1000.0 False False SARS_CoV2_RBD_ssm Motif0021_HHH_b2_02046_0001__22__S
20462.95639802725 inf False False NaN NaN 1.0 1000.0 False False SARS_CoV2_RBD_ssm Motif0021_HHH_b2_02046_0001__22__R
48632.64585409093 inf False False NaN NaN 1.0 1000.0 False False SARS_CoV2_RBD_ssm Motif0021_HHH_b2_02046_0001__22__T
149707.3543091789 inf False False NaN NaN 1.0 1000.0 False False SARS_CoV2_RBD_ssm Motif0021_HHH_b2_02046_0001__22__W
71690.4779015791 inf False False NaN NaN 1.0 1000.0 False False SARS_CoV2_RBD_ssm Motif0021_HHH_b2_02046_0001__22__V
104634.20506937384 inf False False NaN NaN 1.0 1000.0 False False SARS_CoV2_RBD_ssm Motif0021_HHH_b2_02046_0001__22__Y
125157.94026421166 inf False False NaN NaN 1.0 1000.0 False False SARS_CoV2_RBD_ssm Motif0021_HHH_b2_02046_0001__23__A
14589.54239218736 639976.0295109889 False False NaN NaN 1.0 1000.0 False False SARS_CoV2_RBD_ssm Motif0021_HHH_b2_02046_0001__23__C
6262.170655200651 509063.67763804144 False False NaN NaN 1.0 1000.0 True False SARS_CoV2_RBD_ssm Motif0021_HHH_b2_02046_0001__23__E
44026.49986391241 728352.4188248316 False False NaN NaN 1.0 1000.0 False False SARS_CoV2_RBD_ssm Motif0021_HHH_b2_02046_0001__23__D
113303.85059743492 inf False False NaN NaN 1.0 1000.0 False False SARS_CoV2_RBD_ssm Motif0021_HHH_b2_02046_0001__23__G
51113.39955560366 inf False False NaN NaN 1.0 1000.0 False False SARS_CoV2_RBD_ssm Motif0021_HHH_b2_02046_0001__23__F
18159.834802063946 inf False False NaN NaN 1.0 1000.0 False True SARS_CoV2_RBD_ssm Motif0021_HHH_b2_02046_0001__23__I
10505.974332540365 385277.4978346205 False False NaN NaN 1.0 1000.0 False False SARS_CoV2_RBD_ssm Motif0021_HHH_b2_02046_0001__23__H
37174.985331156575 inf False False NaN NaN 1.0 1000.0 False False SARS_CoV2_RBD_ssm Motif0021_HHH_b2_02046_0001__23__K
134186.2523541586 inf False False NaN NaN 1.0 1000.0 False False SARS_CoV2_RBD_ssm Motif0021_HHH_b2_02046_0001__23__M
99555.85587351736 inf False False NaN NaN 1.0 1000.0 False False SARS_CoV2_RBD_ssm Motif0021_HHH_b2_02046_0001__23__L
143865.82491564588 inf False False NaN NaN 1.0 1000.0 False False SARS_CoV2_RBD_ssm Motif0021_HHH_b2_02046_0001__23__N
66867.0030893859 inf False False NaN NaN 1.0 1000.0 False False SARS_CoV2_RBD_ssm Motif0021_HHH_b2_02046_0001__23__Q
30164.90461685104 773160.7693215369 False False NaN NaN 1.0 1000.0 False False SARS_CoV2_RBD_ssm Motif0021_HHH_b2_02046_0001__23__P
95671.22067261439 inf False False NaN NaN 1.0 1000.0 False False SARS_CoV2_RBD_ssm Motif0021_HHH_b2_02046_0001__23__S
53188.80854229334 inf False False NaN NaN 1.0 1000.0 False False SARS_CoV2_RBD_ssm Motif0021_HHH_b2_02046_0001__23__T
10196.995181544386 inf False False NaN NaN 1.0 1000.0 False False SARS_CoV2_RBD_ssm Motif0021_HHH_b2_02046_0001__23__W
13744.008895099405 359355.2783027406 False False NaN NaN 1.0 1000.0 False False SARS_CoV2_RBD_ssm Motif0021_HHH_b2_02046_0001__23__V
11263.826490245367 7473826.847738998 False False NaN NaN 1.0 1000.0 False False SARS_CoV2_RBD_ssm Motif0021_HHH_b2_02046_0001__23__Y
8610.113169739052 1323195.4346702248 False False NaN NaN 1.0 1000.0 False False SARS_CoV2_RBD_ssm Motif0021_HHH_b2_02046_0001__24__A
149707.3543091789 inf False False NaN NaN 1.0 1000.0 False False SARS_CoV2_RBD_ssm Motif0021_HHH_b2_02046_0001__24__C
127673.6148635225 inf False False NaN NaN 1.0 1000.0 False False SARS_CoV2_RBD_ssm Motif0021_HHH_b2_02046_0001__24__D
55901.97233079493 2818697.0520663382 False False NaN NaN 1.0 1000.0 False False SARS_CoV2_RBD_ssm Motif0021_HHH_b2_02046_0001__24__G
46272.29382769814 inf False False NaN NaN 1.0 1000.0 False False SARS_CoV2_RBD_ssm Motif0021_HHH_b2_02046_0001__24__F
149707.3543091789 inf False False NaN NaN 1.0 1000.0 False False SARS_CoV2_RBD_ssm Motif0021_HHH_b2_02046_0001__24__I
139634.7522866093 inf False False NaN NaN 1.0 1000.0 False False SARS_CoV2_RBD_ssm Motif0021_HHH_b2_02046_0001__24__H
81590.45117083825 inf False False NaN NaN 1.0 1000.0 False False SARS_CoV2_RBD_ssm Motif0021_HHH_b2_02046_0001__24__K
25982.52474997289 inf False False NaN NaN 1.0 1000.0 False False SARS_CoV2_RBD_ssm Motif0021_HHH_b2_02046_0001__24__M
42731.68701565115 679347.4512275353 False False NaN NaN 1.0 1000.0 False False SARS_CoV2_RBD_ssm Motif0021_HHH_b2_02046_0001__24__L
65549.45896420539 inf False False NaN NaN 1.0 1000.0 False False SARS_CoV2_RBD_ssm Motif0021_HHH_b2_02046_0001__24__N
85752.3841727443 4032903.7524980986 False False NaN NaN 1.0 1000.0 False False SARS_CoV2_RBD_ssm Motif0021_HHH_b2_02046_0001__24__Q
68893.14014999727 inf False False NaN NaN 1.0 1000.0 False False SARS_CoV2_RBD_ssm Motif0021_HHH_b2_02046_0001__24__P
91938.1625990606 inf False False NaN NaN 1.0 1000.0 False False SARS_CoV2_RBD_ssm Motif0021_HHH_b2_02046_0001__24__S
149707.3543091789 inf False False NaN NaN 1.0 1000.0 False False SARS_CoV2_RBD_ssm Motif0021_HHH_b2_02046_0001__24__R
83230.41923937207 inf False False NaN NaN 1.0 1000.0 False False SARS_CoV2_RBD_ssm Motif0021_HHH_b2_02046_0001__24__T
125157.94026421166 inf False False NaN NaN 1.0 1000.0 False False SARS_CoV2_RBD_ssm Motif0021_HHH_b2_02046_0001__24__W
86609.90801447166 inf False False NaN NaN 1.0 1000.0 False False SARS_CoV2_RBD_ssm Motif0021_HHH_b2_02046_0001__24__V
149707.3543091789 inf False False NaN NaN 1.0 1000.0 False False SARS_CoV2_RBD_ssm Motif0021_HHH_b2_02046_0001__24__Y
82406.3556825467 inf False False NaN NaN 1.0 1000.0 False False SARS_CoV2_RBD_ssm Motif0021_HHH_b2_02046_0001__25__C
30771.219199649735 inf False False NaN NaN 1.0 1000.0 False False SARS_CoV2_RBD_ssm Motif0021_HHH_b2_02046_0001__25__E
70277.89226701231 inf False False NaN NaN 1.0 1000.0 False False SARS_CoV2_RBD_ssm Motif0021_HHH_b2_02046_0001__25__D
14160.466108629791 303431.50695311476 False False NaN NaN 1.0 1000.0 False False SARS_CoV2_RBD_ssm Motif0021_HHH_b2_02046_0001__25__G
5899.248028080495 291591.7140787445 False False NaN NaN 1.0 1000.0 False False SARS_CoV2_RBD_ssm Motif0021_HHH_b2_02046_0001__25__F
149707.3543091789 inf False False NaN NaN 1.0 1000.0 False False SARS_CoV2_RBD_ssm Motif0021_HHH_b2_02046_0001__25__I
11490.229402699273 inf False False NaN NaN 1.0 1000.0 False False SARS_CoV2_RBD_ssm Motif0021_HHH_b2_02046_0001__25__H
76861.8957677293 6310731.134455705 False False NaN NaN 1.0 1000.0 False False SARS_CoV2_RBD_ssm Motif0021_HHH_b2_02046_0001__25__K
134186.2523541586 inf False False NaN NaN 1.0 1000.0 False False SARS_CoV2_RBD_ssm Motif0021_HHH_b2_02046_0001__25__M
57595.85799439036 854050.4922925164 False False NaN NaN 1.0 1000.0 False False SARS_CoV2_RBD_ssm Motif0021_HHH_b2_02046_0001__25__L
96627.9328793406 inf False False NaN NaN 1.0 1000.0 False False SARS_CoV2_RBD_ssm Motif0021_HHH_b2_02046_0001__25__N
148225.10327641465 inf False False NaN NaN 1.0 1000.0 False False SARS_CoV2_RBD_ssm Motif0021_HHH_b2_02046_0001__25__Q
73131.45650740094 1663472.3665148735 False False NaN NaN 1.0 1000.0 False False SARS_CoV2_RBD_ssm Motif0021_HHH_b2_02046_0001__25__P
8356.891015090783 inf False False NaN NaN 1.0 1000.0 False False SARS_CoV2_RBD_ssm Motif0021_HHH_b2_02046_0001__25__S
59934.48078835312 inf False False NaN NaN 1.0 1000.0 False False SARS_CoV2_RBD_ssm Motif0021_HHH_b2_02046_0001__25__R
35020.51780186106 inf False False NaN NaN 1.0 1000.0 False False SARS_CoV2_RBD_ssm Motif0021_HHH_b2_02046_0001__25__T
149707.3543091789 inf False False NaN NaN 1.0 1000.0 False False SARS_CoV2_RBD_ssm Motif0021_HHH_b2_02046_0001__25__W
22380.03404810456 122691.83439291436 False False NaN NaN 1.0 1000.0 False False SARS_CoV2_RBD_ssm Motif0021_HHH_b2_02046_0001__25__V
97594.2122081339 inf False False NaN NaN 1.0 1000.0 False False SARS_CoV2_RBD_ssm Motif0021_HHH_b2_02046_0001__25__Y
74601.39878319953 inf False False NaN NaN 1.0 1000.0 False False SARS_CoV2_RBD_ssm Motif0021_HHH_b2_02046_0001__26__A
4554.502425436139 214196.60921965603 False False NaN NaN 1.0 1000.0 True False SARS_CoV2_RBD_ssm Motif0021_HHH_b2_02046_0001__26__C
56460.99205410282 inf False False NaN NaN 1.0 1000.0 False False SARS_CoV2_RBD_ssm Motif0021_HHH_b2_02046_0001__26__D
51113.39955560366 inf False False NaN NaN 1.0 1000.0 False False SARS_CoV2_RBD_ssm Motif0021_HHH_b2_02046_0001__26__G
120274.32054986196 inf False False NaN NaN 1.0 1000.0 False False SARS_CoV2_RBD_ssm Motif0021_HHH_b2_02046_0001__26__F
32664.269238988527 5381925.691531228 False False NaN NaN 1.0 1000.0 False False SARS_CoV2_RBD_ssm Motif0021_HHH_b2_02046_0001__26__I
138252.22998674202 inf False False NaN NaN 1.0 1000.0 False False SARS_CoV2_RBD_ssm Motif0021_HHH_b2_02046_0001__26__H
27856.783321441224 796588.3137927491 False False NaN NaN 1.0 1000.0 False False SARS_CoV2_RBD_ssm Motif0021_HHH_b2_02046_0001__26__K
0.0 29866.242194902 True False NaN NaN 1.0 1000.0 True False SARS_CoV2_RBD_ssm Motif0021_HHH_b2_02046_0001__26__M
22158.449552578797 170380.93397072155 False False NaN NaN 1.0 1000.0 False False SARS_CoV2_RBD_ssm Motif0021_HHH_b2_02046_0001__26__L
104634.20506937384 inf False False NaN NaN 1.0 1000.0 False False SARS_CoV2_RBD_ssm Motif0021_HHH_b2_02046_0001__26__N
41474.95442171872 inf False False NaN NaN 1.0 1000.0 False False SARS_CoV2_RBD_ssm Motif0021_HHH_b2_02046_0001__26__Q
83230.41923937207 inf False False NaN NaN 1.0 1000.0 False False SARS_CoV2_RBD_ssm Motif0021_HHH_b2_02046_0001__26__P
28700.87171286417 inf False False NaN NaN 1.0 1000.0 False False SARS_CoV2_RBD_ssm Motif0021_HHH_b2_02046_0001__26__S
148225.10327641465 inf False False NaN NaN 1.0 1000.0 False False SARS_CoV2_RBD_ssm Motif0021_HHH_b2_02046_0001__26__R
71690.4779015791 inf False False NaN NaN 1.0 1000.0 False False SARS_CoV2_RBD_ssm Motif0021_HHH_b2_02046_0001__26__T
14302.070769716098 inf False False NaN NaN 1.0 1000.0 False False SARS_CoV2_RBD_ssm Motif0021_HHH_b2_02046_0001__26__W
26769.82123242178 inf False False NaN NaN 1.0 1000.0 False False SARS_CoV2_RBD_ssm Motif0021_HHH_b2_02046_0001__26__V
61750.555490720915 8939799.117642192 False False NaN NaN 1.0 1000.0 False False SARS_CoV2_RBD_ssm Motif0021_HHH_b2_02046_0001__26__Y
51113.39955560366 inf False False NaN NaN 1.0 1000.0 False False SARS_CoV2_RBD_ssm Motif0021_HHH_b2_02046_0001__27__A
20462.95639802725 inf False False NaN NaN 1.0 1000.0 False False SARS_CoV2_RBD_ssm Motif0021_HHH_b2_02046_0001__27__C
90126.61758559027 inf False False NaN NaN 1.0 1000.0 False False SARS_CoV2_RBD_ssm Motif0021_HHH_b2_02046_0001__27__E
123918.75273684337 inf False False NaN NaN 1.0 1000.0 False False SARS_CoV2_RBD_ssm Motif0021_HHH_b2_02046_0001__27__D
75347.41277103158 inf False False NaN NaN 1.0 1000.0 False False SARS_CoV2_RBD_ssm Motif0021_HHH_b2_02046_0001__27__G
13607.929599108313 1209850.28117143 False False NaN NaN 1.0 1000.0 False False SARS_CoV2_RBD_ssm Motif0021_HHH_b2_02046_0001__27__F
78406.8198726606 inf False False NaN NaN 1.0 1000.0 False False SARS_CoV2_RBD_ssm Motif0021_HHH_b2_02046_0001__27__I
103598.22284096412 inf False False NaN NaN 1.0 1000.0 False False SARS_CoV2_RBD_ssm Motif0021_HHH_b2_02046_0001__27__H
14882.792194270347 inf False False NaN NaN 1.0 1000.0 False False SARS_CoV2_RBD_ssm Motif0021_HHH_b2_02046_0001__27__K
116737.07057438763 inf False False NaN NaN 1.0 1000.0 False False SARS_CoV2_RBD_ssm Motif0021_HHH_b2_02046_0001__27__M
0.0 981709.0176931432 True False NaN NaN 1.0 1000.0 True True SARS_CoV2_RBD_ssm Motif0021_HHH_b2_02046_0001__27__L
148225.10327641465 inf False False NaN NaN 1.0 1000.0 False False SARS_CoV2_RBD_ssm Motif0021_HHH_b2_02046_0001__27__N
56460.99205410282 inf False False NaN NaN 1.0 1000.0 False False SARS_CoV2_RBD_ssm Motif0021_HHH_b2_02046_0001__27__Q
45360.546836288835 3614787.283830614 False False NaN NaN 1.0 1000.0 False False SARS_CoV2_RBD_ssm Motif0021_HHH_b2_02046_0001__27__P
60533.82559623658 inf False False NaN NaN 1.0 1000.0 False False SARS_CoV2_RBD_ssm Motif0021_HHH_b2_02046_0001__27__S
19664.49888851309 inf False False NaN NaN 1.0 1000.0 False False SARS_CoV2_RBD_ssm Motif0021_HHH_b2_02046_0001__27__T
49610.16203575814 inf False False NaN NaN 1.0 1000.0 False False SARS_CoV2_RBD_ssm Motif0021_HHH_b2_02046_0001__27__W
51113.39955560366 7182200.698745174 False False NaN NaN 1.0 1000.0 False False SARS_CoV2_RBD_ssm Motif0021_HHH_b2_02046_0001__27__V
85752.3841727443 inf False False NaN NaN 1.0 1000.0 False False SARS_CoV2_RBD_ssm Motif0021_HHH_b2_02046_0001__27__Y
66204.95355384737 5328639.298545767 False False NaN NaN 1.0 1000.0 False False SARS_CoV2_RBD_ssm Motif0021_HHH_b2_02046_0001__28__A
99555.85587351736 inf False False NaN NaN 1.0 1000.0 False False SARS_CoV2_RBD_ssm Motif0021_HHH_b2_02046_0001__28__C
35020.51780186106 inf False False NaN NaN 1.0 1000.0 False False SARS_CoV2_RBD_ssm Motif0021_HHH_b2_02046_0001__28__E
35724.43020967852 inf False False NaN NaN 1.0 1000.0 False False SARS_CoV2_RBD_ssm Motif0021_HHH_b2_02046_0001__28__D
120274.32054986196 inf False False NaN NaN 1.0 1000.0 False False SARS_CoV2_RBD_ssm Motif0021_HHH_b2_02046_0001__28__G
inf inf True False NaN NaN 1.0 1000.0 False False SARS_CoV2_RBD_ssm Motif0021_HHH_b2_02046_0001__28__F
37922.20253631274 inf False False NaN NaN 1.0 1000.0 False False SARS_CoV2_RBD_ssm Motif0021_HHH_b2_02046_0001__28__I
11263.826490245367 1505919.8328981858 False False NaN NaN 1.0 1000.0 False False SARS_CoV2_RBD_ssm Motif0021_HHH_b2_02046_0001__28__H
inf inf True False NaN NaN 1.0 1000.0 False False SARS_CoV2_RBD_ssm Motif0021_HHH_b2_02046_0001__28__K
62991.74165608438 inf False False NaN NaN 1.0 1000.0 False False SARS_CoV2_RBD_ssm Motif0021_HHH_b2_02046_0001__28__M
3586.9718375427046 inf False False NaN NaN 1.0 1000.0 False False SARS_CoV2_RBD_ssm Motif0021_HHH_b2_02046_0001__28__L
44911.43251117703 inf False False NaN NaN 1.0 1000.0 False False SARS_CoV2_RBD_ssm Motif0021_HHH_b2_02046_0001__28__N
inf inf True False NaN NaN 1.0 1000.0 False False SARS_CoV2_RBD_ssm Motif0021_HHH_b2_02046_0001__28__Q
28416.704666202182 721141.0087374565 False False NaN NaN 1.0 1000.0 False False SARS_CoV2_RBD_ssm Motif0021_HHH_b2_02046_0001__28__P
90126.61758559027 inf False False NaN NaN 1.0 1000.0 False False SARS_CoV2_RBD_ssm Motif0021_HHH_b2_02046_0001__28__S
20260.352869333896 inf False False NaN NaN 1.0 1000.0 False False SARS_CoV2_RBD_ssm Motif0021_HHH_b2_02046_0001__28__R
39856.61598759239 inf False False NaN NaN 1.0 1000.0 False False SARS_CoV2_RBD_ssm Motif0021_HHH_b2_02046_0001__28__T
70277.89226701231 inf False False NaN NaN 1.0 1000.0 False False SARS_CoV2_RBD_ssm Motif0021_HHH_b2_02046_0001__28__W
149707.3543091789 inf False False NaN NaN 1.0 1000.0 False False SARS_CoV2_RBD_ssm Motif0021_HHH_b2_02046_0001__28__Y
98570.15433021514 inf False False NaN NaN 1.0 1000.0 False False SARS_CoV2_RBD_ssm Motif0021_HHH_b2_02046_0001__29__A
128950.35101215758 inf False False NaN NaN 1.0 1000.0 False False SARS_CoV2_RBD_ssm Motif0021_HHH_b2_02046_0001__29__C
46735.01676597515 inf False False NaN NaN 1.0 1000.0 False False SARS_CoV2_RBD_ssm Motif0021_HHH_b2_02046_0001__29__E
101556.92857657501 inf False False NaN NaN 1.0 1000.0 False False SARS_CoV2_RBD_ssm Motif0021_HHH_b2_02046_0001__29__D
143865.82491564588 inf False False NaN NaN 1.0 1000.0 False False SARS_CoV2_RBD_ssm Motif0021_HHH_b2_02046_0001__29__G
4041.889648921575 9799.111942250149 False False NaN NaN 1.0 1000.0 False False SARS_CoV2_RBD_ssm Motif0021_HHH_b2_02046_0001__29__F
138252.22998674202 inf False False NaN NaN 1.0 1000.0 False False SARS_CoV2_RBD_ssm Motif0021_HHH_b2_02046_0001__29__I
149707.3543091789 inf False False NaN NaN 1.0 1000.0 False False SARS_CoV2_RBD_ssm Motif0021_HHH_b2_02046_0001__29__H
36442.49125689297 2356479.538986814 False False NaN NaN 1.0 1000.0 False False SARS_CoV2_RBD_ssm Motif0021_HHH_b2_02046_0001__29__K
13607.929599108313 152716.47213079306 False False NaN NaN 1.0 1000.0 False False SARS_CoV2_RBD_ssm Motif0021_HHH_b2_02046_0001__29__M
55901.97233079493 inf False False NaN NaN 1.0 1000.0 False False SARS_CoV2_RBD_ssm Motif0021_HHH_b2_02046_0001__29__N
95671.22067261439 inf False False NaN NaN 1.0 1000.0 False False SARS_CoV2_RBD_ssm Motif0021_HHH_b2_02046_0001__29__Q
149707.3543091789 inf False False NaN NaN 1.0 1000.0 False False SARS_CoV2_RBD_ssm Motif0021_HHH_b2_02046_0001__29__P
54800.48262993329 inf False False NaN NaN 1.0 1000.0 False False SARS_CoV2_RBD_ssm Motif0021_HHH_b2_02046_0001__29__S
83230.41923937207 inf False False NaN NaN 1.0 1000.0 False True SARS_CoV2_RBD_ssm Motif0021_HHH_b2_02046_0001__29__R
91027.88376144606 inf False False NaN NaN 1.0 1000.0 False False SARS_CoV2_RBD_ssm Motif0021_HHH_b2_02046_0001__29__T
99555.85587351736 inf False False NaN NaN 1.0 1000.0 False False SARS_CoV2_RBD_ssm Motif0021_HHH_b2_02046_0001__29__W
25725.272029676114 inf False False NaN NaN 1.0 1000.0 False False SARS_CoV2_RBD_ssm Motif0021_HHH_b2_02046_0001__29__V
149707.3543091789 inf False False NaN NaN 1.0 1000.0 False False SARS_CoV2_RBD_ssm Motif0021_HHH_b2_02046_0001__29__Y
143865.82491564588 inf False False NaN NaN 1.0 1000.0 False False SARS_CoV2_RBD_ssm Motif0021_HHH_b2_02046_0001__30__A
39856.61598759239 1284280.4526737593 False False NaN NaN 1.0 1000.0 False False SARS_CoV2_RBD_ssm Motif0021_HHH_b2_02046_0001__30__C
33990.56955381108 inf False False NaN NaN 1.0 1000.0 False False SARS_CoV2_RBD_ssm Motif0021_HHH_b2_02046_0001__30__E
inf inf True False NaN NaN 1.0 1000.0 False False SARS_CoV2_RBD_ssm Motif0021_HHH_b2_02046_0001__30__G
34673.78000184267 inf False False NaN NaN 1.0 1000.0 False False SARS_CoV2_RBD_ssm Motif0021_HHH_b2_02046_0001__30__F
86609.90801447166 inf False False NaN NaN 1.0 1000.0 False False SARS_CoV2_RBD_ssm Motif0021_HHH_b2_02046_0001__30__I
149707.3543091789 inf False False NaN NaN 1.0 1000.0 False False SARS_CoV2_RBD_ssm Motif0021_HHH_b2_02046_0001__30__H
73862.77107247488 inf False False NaN NaN 1.0 1000.0 False False SARS_CoV2_RBD_ssm Motif0021_HHH_b2_02046_0001__30__K
36442.49125689297 inf False False NaN NaN 1.0 1000.0 False False SARS_CoV2_RBD_ssm Motif0021_HHH_b2_02046_0001__30__M
28416.704666202182 inf False False NaN NaN 1.0 1000.0 False False SARS_CoV2_RBD_ssm Motif0021_HHH_b2_02046_0001__30__L
48151.13450900089 1476247.2629136199 False False NaN NaN 1.0 1000.0 False False SARS_CoV2_RBD_ssm Motif0021_HHH_b2_02046_0001__30__N
68893.14014999727 inf False False NaN NaN 1.0 1000.0 False False SARS_CoV2_RBD_ssm Motif0021_HHH_b2_02046_0001__30__Q
142441.4108075701 inf False False NaN NaN 1.0 1000.0 False False SARS_CoV2_RBD_ssm Motif0021_HHH_b2_02046_0001__30__P
9996.074092289391 inf False False NaN NaN 1.0 1000.0 True False SARS_CoV2_RBD_ssm Motif0021_HHH_b2_02046_0001__30__S
11605.131696726274 562323.0015621764 False False NaN NaN 1.0 1000.0 False False SARS_CoV2_RBD_ssm Motif0021_HHH_b2_02046_0001__30__R
149707.3543091789 inf False False NaN NaN 1.0 1000.0 False False SARS_CoV2_RBD_ssm Motif0021_HHH_b2_02046_0001__30__T
72407.38268059494 inf False False NaN NaN 1.0 1000.0 False False SARS_CoV2_RBD_ssm Motif0021_HHH_b2_02046_0001__30__W
66867.0030893859 inf False False NaN NaN 1.0 1000.0 False False SARS_CoV2_RBD_ssm Motif0021_HHH_b2_02046_0001__30__V
33320.82105069218 inf False False NaN NaN 1.0 1000.0 False False SARS_CoV2_RBD_ssm Motif0021_HHH_b2_02046_0001__30__Y
149707.3543091789 inf False False NaN NaN 1.0 1000.0 False False SARS_CoV2_RBD_ssm Motif0021_HHH_b2_02046_0001__31__A
88350.7671655625 3176178.390627538 False False NaN NaN 1.0 1000.0 False False SARS_CoV2_RBD_ssm Motif0021_HHH_b2_02046_0001__31__C
100551.4144322526 inf False False NaN NaN 1.0 1000.0 False False SARS_CoV2_RBD_ssm Motif0021_HHH_b2_02046_0001__31__D
143865.82491564588 inf False False NaN NaN 1.0 1000.0 False False SARS_CoV2_RBD_ssm Motif0021_HHH_b2_02046_0001__31__G
35724.43020967852 167023.75646575983 False False NaN NaN 1.0 1000.0 False False SARS_CoV2_RBD_ssm Motif0021_HHH_b2_02046_0001__31__F
32340.860632661886 2091255.9412270328 False False NaN NaN 1.0 1000.0 False False SARS_CoV2_RBD_ssm Motif0021_HHH_b2_02046_0001__31__I
40657.73396894298 788701.3007848995 False False NaN NaN 1.0 1000.0 False False SARS_CoV2_RBD_ssm Motif0021_HHH_b2_02046_0001__31__H
47674.39060297123 inf False False NaN NaN 1.0 1000.0 False False SARS_CoV2_RBD_ssm Motif0021_HHH_b2_02046_0001__31__K
149707.3543091789 inf False False NaN NaN 1.0 1000.0 False False SARS_CoV2_RBD_ssm Motif0021_HHH_b2_02046_0001__31__M
70277.89226701231 inf False False NaN NaN 1.0 1000.0 False False SARS_CoV2_RBD_ssm Motif0021_HHH_b2_02046_0001__31__L
149707.3543091789 inf False False NaN NaN 1.0 1000.0 False False SARS_CoV2_RBD_ssm Motif0021_HHH_b2_02046_0001__31__N
61750.555490720915 inf False False NaN NaN 1.0 1000.0 False False SARS_CoV2_RBD_ssm Motif0021_HHH_b2_02046_0001__31__Q
149707.3543091789 inf False False NaN NaN 1.0 1000.0 False False SARS_CoV2_RBD_ssm Motif0021_HHH_b2_02046_0001__31__P
16938.00579038403 inf False False NaN NaN 1.0 1000.0 True False SARS_CoV2_RBD_ssm Motif0021_HHH_b2_02046_0001__31__S
33320.82105069218 inf False False NaN NaN 1.0 1000.0 False False SARS_CoV2_RBD_ssm Motif0021_HHH_b2_02046_0001__31__R
115581.25799444312 inf False False NaN NaN 1.0 1000.0 False False SARS_CoV2_RBD_ssm Motif0021_HHH_b2_02046_0001__31__T
35724.43020967852 inf False False NaN NaN 1.0 1000.0 False False SARS_CoV2_RBD_ssm Motif0021_HHH_b2_02046_0001__31__W
54800.48262993329 inf False False NaN NaN 1.0 1000.0 False True SARS_CoV2_RBD_ssm Motif0021_HHH_b2_02046_0001__31__V
149707.3543091789 inf False False NaN NaN 1.0 1000.0 False False SARS_CoV2_RBD_ssm Motif0021_HHH_b2_02046_0001__31__Y
0.0 225.62439532063942 False False NaN NaN 1.0 1000.0 True False SARS_CoV2_RBD_ssm Motif0021_HHH_b2_02046_0001__32__A
145304.48316480216 inf False False NaN NaN 1.0 1000.0 False False SARS_CoV2_RBD_ssm Motif0021_HHH_b2_02046_0001__32__C
106737.35259126802 inf False False NaN NaN 1.0 1000.0 False False SARS_CoV2_RBD_ssm Motif0021_HHH_b2_02046_0001__32__E
143865.82491564588 inf False False NaN NaN 1.0 1000.0 False False SARS_CoV2_RBD_ssm Motif0021_HHH_b2_02046_0001__32__D
77630.5147254065 inf False False NaN NaN 1.0 1000.0 False False SARS_CoV2_RBD_ssm Motif0021_HHH_b2_02046_0001__32__G
149707.3543091789 inf False False NaN NaN 1.0 1000.0 False False SARS_CoV2_RBD_ssm Motif0021_HHH_b2_02046_0001__32__F
42731.68701565115 inf False False NaN NaN 1.0 1000.0 False False SARS_CoV2_RBD_ssm Motif0021_HHH_b2_02046_0001__32__I
73131.45650740094 inf False False NaN NaN 1.0 1000.0 False False SARS_CoV2_RBD_ssm Motif0021_HHH_b2_02046_0001__32__H
149707.3543091789 inf False False NaN NaN 1.0 1000.0 False False SARS_CoV2_RBD_ssm Motif0021_HHH_b2_02046_0001__32__K
54800.48262993329 inf False False NaN NaN 1.0 1000.0 False False SARS_CoV2_RBD_ssm Motif0021_HHH_b2_02046_0001__32__M
89234.27483721818 inf False False NaN NaN 1.0 1000.0 False False SARS_CoV2_RBD_ssm Motif0021_HHH_b2_02046_0001__32__N
23756.85711319943 inf False False NaN NaN 1.0 1000.0 False False SARS_CoV2_RBD_ssm Motif0021_HHH_b2_02046_0001__32__Q
145304.48316480216 inf False False NaN NaN 1.0 1000.0 False False SARS_CoV2_RBD_ssm Motif0021_HHH_b2_02046_0001__32__P
109971.60111213606 inf False False NaN NaN 1.0 1000.0 False False SARS_CoV2_RBD_ssm Motif0021_HHH_b2_02046_0001__32__S
42308.60100559525 328572.8420030132 False False NaN NaN 1.0 1000.0 False False SARS_CoV2_RBD_ssm Motif0021_HHH_b2_02046_0001__32__R
102572.49786234065 inf False False NaN NaN 1.0 1000.0 False False SARS_CoV2_RBD_ssm Motif0021_HHH_b2_02046_0001__32__T
7951.295055928028 2070550.4368584543 False False NaN NaN 1.0 1000.0 False False SARS_CoV2_RBD_ssm Motif0021_HHH_b2_02046_0001__32__W
149707.3543091789 inf False False NaN NaN 1.0 1000.0 False False SARS_CoV2_RBD_ssm Motif0021_HHH_b2_02046_0001__32__V
84903.35066608341 inf False False NaN NaN 1.0 1000.0 False False SARS_CoV2_RBD_ssm Motif0021_HHH_b2_02046_0001__32__Y
149707.3543091789 inf False False NaN NaN 1.0 1000.0 False False SARS_CoV2_RBD_ssm Motif0021_HHH_b2_02046_0001__33__A
109971.60111213606 inf False False NaN NaN 1.0 1000.0 False False SARS_CoV2_RBD_ssm Motif0021_HHH_b2_02046_0001__33__C
11721.183013693546 inf False False NaN NaN 1.0 1000.0 False False SARS_CoV2_RBD_ssm Motif0021_HHH_b2_02046_0001__33__E
46.839149184148596 646375.7898060991 False False NaN NaN 1.0 1000.0 True False SARS_CoV2_RBD_ssm Motif0021_HHH_b2_02046_0001__33__D
61139.16385219888 inf False False NaN NaN 1.0 1000.0 False False SARS_CoV2_RBD_ssm Motif0021_HHH_b2_02046_0001__33__G
77630.5147254065 2112168.5006393045 False False NaN NaN 1.0 1000.0 False False SARS_CoV2_RBD_ssm Motif0021_HHH_b2_02046_0001__33__F
45360.546836288835 inf False False NaN NaN 1.0 1000.0 False False SARS_CoV2_RBD_ssm Motif0021_HHH_b2_02046_0001__33__I
78406.8198726606 inf False False NaN NaN 1.0 1000.0 True False SARS_CoV2_RBD_ssm Motif0021_HHH_b2_02046_0001__33__H
122691.83439291436 inf False False NaN NaN 1.0 1000.0 False False SARS_CoV2_RBD_ssm Motif0021_HHH_b2_02046_0001__33__K
58171.8165743342 inf False False NaN NaN 1.0 1000.0 False False SARS_CoV2_RBD_ssm Motif0021_HHH_b2_02046_0001__33__L
11605.131696726274 750422.2254676417 False False NaN NaN 1.0 1000.0 False False SARS_CoV2_RBD_ssm Motif0021_HHH_b2_02046_0001__33__N
83230.41923937207 inf False False NaN NaN 1.0 1000.0 False False SARS_CoV2_RBD_ssm Motif0021_HHH_b2_02046_0001__33__Q
24968.69558476227 inf False False NaN NaN 1.0 1000.0 False False SARS_CoV2_RBD_ssm Motif0021_HHH_b2_02046_0001__33__P
13881.448984050383 258772.8407529207 False False NaN NaN 1.0 1000.0 False False SARS_CoV2_RBD_ssm Motif0021_HHH_b2_02046_0001__33__S
126409.51966685387 inf False False NaN NaN 1.0 1000.0 False False SARS_CoV2_RBD_ssm Motif0021_HHH_b2_02046_0001__33__R
94723.98086397459 inf False False NaN NaN 1.0 1000.0 False False SARS_CoV2_RBD_ssm Motif0021_HHH_b2_02046_0001__33__T
138252.22998674202 inf False False NaN NaN 1.0 1000.0 False False SARS_CoV2_RBD_ssm Motif0021_HHH_b2_02046_0001__33__W
73131.45650740094 inf False False NaN NaN 1.0 1000.0 False False SARS_CoV2_RBD_ssm Motif0021_HHH_b2_02046_0001__33__V
2361.7301183115114 3962.248454976548 False False NaN NaN 1.0 1000.0 False False SARS_CoV2_RBD_ssm Motif0021_HHH_b2_02046_0001__33__Y
49610.16203575814 inf False False NaN NaN 1.0 1000.0 False True SARS_CoV2_RBD_ssm Motif0021_HHH_b2_02046_0001__34__A
122691.83439291436 inf False False NaN NaN 1.0 1000.0 False False SARS_CoV2_RBD_ssm Motif0021_HHH_b2_02046_0001__34__C
111071.31712325731 inf False False NaN NaN 1.0 1000.0 False False SARS_CoV2_RBD_ssm Motif0021_HHH_b2_02046_0001__34__E
45360.546836288835 inf False False NaN NaN 1.0 1000.0 False False SARS_CoV2_RBD_ssm Motif0021_HHH_b2_02046_0001__34__D
48151.13450900089 inf False False NaN NaN 1.0 1000.0 False False SARS_CoV2_RBD_ssm Motif0021_HHH_b2_02046_0001__34__G
60533.82559623658 inf False False NaN NaN 1.0 1000.0 False False SARS_CoV2_RBD_ssm Motif0021_HHH_b2_02046_0001__34__F
106737.35259126802 inf False False NaN NaN 1.0 1000.0 False False SARS_CoV2_RBD_ssm Motif0021_HHH_b2_02046_0001__34__I
18524.84748158539 inf False False NaN NaN 1.0 1000.0 False False SARS_CoV2_RBD_ssm Motif0021_HHH_b2_02046_0001__34__H
9996.074092289391 inf False False NaN NaN 1.0 1000.0 False False SARS_CoV2_RBD_ssm Motif0021_HHH_b2_02046_0001__34__K
38301.42456167589 inf False False NaN NaN 1.0 1000.0 False False SARS_CoV2_RBD_ssm Motif0021_HHH_b2_02046_0001__34__M
6388.040285370182 26504.773497447288 False False NaN NaN 1.0 1000.0 False False SARS_CoV2_RBD_ssm Motif0021_HHH_b2_02046_0001__34__L
72407.38268059494 inf False False NaN NaN 1.0 1000.0 False False SARS_CoV2_RBD_ssm Motif0021_HHH_b2_02046_0001__34__N
14020.263473890873 inf False False NaN NaN 1.0 1000.0 False False SARS_CoV2_RBD_ssm Motif0021_HHH_b2_02046_0001__34__Q
149707.3543091789 inf False False NaN NaN 1.0 1000.0 False False SARS_CoV2_RBD_ssm Motif0021_HHH_b2_02046_0001__34__P
69582.07155149728 inf False False NaN NaN 1.0 1000.0 False False SARS_CoV2_RBD_ssm Motif0021_HHH_b2_02046_0001__34__S
36442.49125689297 inf False False NaN NaN 1.0 1000.0 False False SARS_CoV2_RBD_ssm Motif0021_HHH_b2_02046_0001__34__T
326.04450505790993 535031.0413384481 False False NaN NaN 1.0 1000.0 False False SARS_CoV2_RBD_ssm Motif0021_HHH_b2_02046_0001__34__W
149707.3543091789 inf False False NaN NaN 1.0 1000.0 False False SARS_CoV2_RBD_ssm Motif0021_HHH_b2_02046_0001__34__V
109971.60111213606 inf False False NaN NaN 1.0 1000.0 False False SARS_CoV2_RBD_ssm Motif0021_HHH_b2_02046_0001__34__Y
0.0 3207940.1745338156 True False NaN NaN 1.0 1000.0 False True SARS_CoV2_RBD_ssm Motif0021_HHH_b2_02046_0001__35__A
23288.753174394118 1246509.954541208 False False NaN NaN 1.0 1000.0 False False SARS_CoV2_RBD_ssm Motif0021_HHH_b2_02046_0001__35__C
84062.7234317657 inf False False NaN NaN 1.0 1000.0 False False SARS_CoV2_RBD_ssm Motif0021_HHH_b2_02046_0001__35__E
88350.7671655625 inf False False NaN NaN 1.0 1000.0 False False SARS_CoV2_RBD_ssm Motif0021_HHH_b2_02046_0001__35__D
50106.26365611567 inf False False NaN NaN 1.0 1000.0 False False SARS_CoV2_RBD_ssm Motif0021_HHH_b2_02046_0001__35__G
66867.0030893859 inf False False NaN NaN 1.0 1000.0 False False SARS_CoV2_RBD_ssm Motif0021_HHH_b2_02046_0001__35__I
59934.48078835312 inf False False NaN NaN 1.0 1000.0 False False SARS_CoV2_RBD_ssm Motif0021_HHH_b2_02046_0001__35__H
47674.39060297123 inf False False NaN NaN 1.0 1000.0 False False SARS_CoV2_RBD_ssm Motif0021_HHH_b2_02046_0001__35__K
128950.35101215758 inf False False NaN NaN 1.0 1000.0 False False SARS_CoV2_RBD_ssm Motif0021_HHH_b2_02046_0001__35__M
95671.22067261439 inf False False NaN NaN 1.0 1000.0 False False SARS_CoV2_RBD_ssm Motif0021_HHH_b2_02046_0001__35__L
34330.47524934922 inf False False NaN NaN 1.0 1000.0 False False SARS_CoV2_RBD_ssm Motif0021_HHH_b2_02046_0001__35__N
67535.6731202798 inf False False NaN NaN 1.0 1000.0 False False SARS_CoV2_RBD_ssm Motif0021_HHH_b2_02046_0001__35__Q
11041.884609592542 59934.48078835312 False False NaN NaN 1.0 1000.0 False False SARS_CoV2_RBD_ssm Motif0021_HHH_b2_02046_0001__35__P
74601.39878319953 inf False False NaN NaN 1.0 1000.0 False False SARS_CoV2_RBD_ssm Motif0021_HHH_b2_02046_0001__35__S
139634.7522866093 inf False False NaN NaN 1.0 1000.0 False False SARS_CoV2_RBD_ssm Motif0021_HHH_b2_02046_0001__35__R
7951.295055928028 434140.328106665 False False NaN NaN 1.0 1000.0 False False SARS_CoV2_RBD_ssm Motif0021_HHH_b2_02046_0001__35__T
76861.8957677293 inf False False NaN NaN 1.0 1000.0 False False SARS_CoV2_RBD_ssm Motif0021_HHH_b2_02046_0001__35__W
58171.8165743342 inf False False NaN NaN 1.0 1000.0 False False SARS_CoV2_RBD_ssm Motif0021_HHH_b2_02046_0001__35__V
17980.034457489044 inf False False NaN NaN 1.0 1000.0 False False SARS_CoV2_RBD_ssm Motif0021_HHH_b2_02046_0001__35__Y
146757.52799645005 inf False False NaN NaN 1.0 1000.0 False False SARS_CoV2_RBD_ssm Motif0021_HHH_b2_02046_0001__36__C
inf inf True False NaN NaN 1.0 1000.0 False False SARS_CoV2_RBD_ssm Motif0021_HHH_b2_02046_0001__36__E
130239.85452227901 inf False False NaN NaN 1.0 1000.0 False False SARS_CoV2_RBD_ssm Motif0021_HHH_b2_02046_0001__36__D
117904.44128013159 inf False False NaN NaN 1.0 1000.0 False False SARS_CoV2_RBD_ssm Motif0021_HHH_b2_02046_0001__36__G
51624.53355115964 inf False False NaN NaN 1.0 1000.0 False False SARS_CoV2_RBD_ssm Motif0021_HHH_b2_02046_0001__36__F
149707.3543091789 inf False False NaN NaN 1.0 1000.0 False False SARS_CoV2_RBD_ssm Motif0021_HHH_b2_02046_0001__36__I
149707.3543091789 inf False False NaN NaN 1.0 1000.0 False False SARS_CoV2_RBD_ssm Motif0021_HHH_b2_02046_0001__36__H
24968.69558476227 1246509.954541208 False False NaN NaN 1.0 1000.0 False False SARS_CoV2_RBD_ssm Motif0021_HHH_b2_02046_0001__36__K
149707.3543091789 inf False False NaN NaN 1.0 1000.0 False False SARS_CoV2_RBD_ssm Motif0021_HHH_b2_02046_0001__36__M
75347.41277103158 inf False False NaN NaN 1.0 1000.0 False False SARS_CoV2_RBD_ssm Motif0021_HHH_b2_02046_0001__36__L
13076.952873849028 1162642.3399727538 False False NaN NaN 1.0 1000.0 False False SARS_CoV2_RBD_ssm Motif0021_HHH_b2_02046_0001__36__N
79982.79695210105 inf False False NaN NaN 1.0 1000.0 False False SARS_CoV2_RBD_ssm Motif0021_HHH_b2_02046_0001__36__Q
116737.07057438763 inf False False NaN NaN 1.0 1000.0 False False SARS_CoV2_RBD_ssm Motif0021_HHH_b2_02046_0001__36__P
422.3112041366772 87476.00709461627 False False NaN NaN 1.0 1000.0 True False SARS_CoV2_RBD_ssm Motif0021_HHH_b2_02046_0001__36__S
146757.52799645005 inf False False NaN NaN 1.0 1000.0 False False SARS_CoV2_RBD_ssm Motif0021_HHH_b2_02046_0001__36__R
73131.45650740094 3837169.5419224417 False False NaN NaN 1.0 1000.0 False False SARS_CoV2_RBD_ssm Motif0021_HHH_b2_02046_0001__36__T
37922.20253631274 2452162.0577526195 False False NaN NaN 1.0 1000.0 False False SARS_CoV2_RBD_ssm Motif0021_HHH_b2_02046_0001__36__W
46735.01676597515 inf False False NaN NaN 1.0 1000.0 False False SARS_CoV2_RBD_ssm Motif0021_HHH_b2_02046_0001__36__V
81590.45117083825 inf False False NaN NaN 1.0 1000.0 False False SARS_CoV2_RBD_ssm Motif0021_HHH_b2_02046_0001__36__Y
55901.97233079493 1970057.6951299834 False False NaN NaN 1.0 1000.0 False False SARS_CoV2_RBD_ssm Motif0021_HHH_b2_02046_0001__37__A
8783.176444450803 41064.311308632365 False False NaN NaN 1.0 1000.0 False False SARS_CoV2_RBD_ssm Motif0021_HHH_b2_02046_0001__37__C
149707.3543091789 inf False False NaN NaN 1.0 1000.0 False False SARS_CoV2_RBD_ssm Motif0021_HHH_b2_02046_0001__37__E
56460.99205410282 inf False False NaN NaN 1.0 1000.0 False False SARS_CoV2_RBD_ssm Motif0021_HHH_b2_02046_0001__37__D
47202.366933634934 5435744.948446524 False False NaN NaN 1.0 1000.0 False False SARS_CoV2_RBD_ssm Motif0021_HHH_b2_02046_0001__37__G
135528.11487770008 inf False False NaN NaN 1.0 1000.0 False False SARS_CoV2_RBD_ssm Motif0021_HHH_b2_02046_0001__37__F
149707.3543091789 inf False False NaN NaN 1.0 1000.0 False False SARS_CoV2_RBD_ssm Motif0021_HHH_b2_02046_0001__37__I
51113.39955560366 inf False False NaN NaN 1.0 1000.0 False False SARS_CoV2_RBD_ssm Motif0021_HHH_b2_02046_0001__37__H
inf inf True False NaN NaN 1.0 1000.0 False False SARS_CoV2_RBD_ssm Motif0021_HHH_b2_02046_0001__37__K
86609.90801447166 inf False False NaN NaN 1.0 1000.0 False False SARS_CoV2_RBD_ssm Motif0021_HHH_b2_02046_0001__37__M
15641.964169727935 inf False False NaN NaN 1.0 1000.0 False False SARS_CoV2_RBD_ssm Motif0021_HHH_b2_02046_0001__37__L
21506.772829084694 3543561.6937855203 False False NaN NaN 1.0 1000.0 False False SARS_CoV2_RBD_ssm Motif0021_HHH_b2_02046_0001__37__N
121477.06375536066 inf False False NaN NaN 1.0 1000.0 False False SARS_CoV2_RBD_ssm Motif0021_HHH_b2_02046_0001__37__Q
149707.3543091789 inf False False NaN NaN 1.0 1000.0 False False SARS_CoV2_RBD_ssm Motif0021_HHH_b2_02046_0001__37__P
14160.466108629791 2603019.43684362 False False NaN NaN 1.0 1000.0 False False SARS_CoV2_RBD_ssm Motif0021_HHH_b2_02046_0001__37__S
23994.42568433144 inf False False NaN NaN 1.0 1000.0 False False SARS_CoV2_RBD_ssm Motif0021_HHH_b2_02046_0001__37__T
64900.45442000541 inf False False NaN NaN 1.0 1000.0 False False SARS_CoV2_RBD_ssm Motif0021_HHH_b2_02046_0001__37__W
18159.834802063946 6501952.598560838 False False NaN NaN 1.0 1000.0 False False SARS_CoV2_RBD_ssm Motif0021_HHH_b2_02046_0001__37__V
25218.382540609866 inf False False NaN NaN 1.0 1000.0 False False SARS_CoV2_RBD_ssm Motif0021_HHH_b2_02046_0001__37__Y
51624.53355115964 inf False False NaN NaN 1.0 1000.0 False False SARS_CoV2_RBD_ssm Motif0021_HHH_b2_02046_0001__38__A
32664.269238988527 1271564.8046274835 False False NaN NaN 1.0 1000.0 False False SARS_CoV2_RBD_ssm Motif0021_HHH_b2_02046_0001__38__C
92857.54422505126 inf False False NaN NaN 1.0 1000.0 False False SARS_CoV2_RBD_ssm Motif0021_HHH_b2_02046_0001__38__E
29277.759234292782 1174268.7633724823 False False NaN NaN 1.0 1000.0 False False SARS_CoV2_RBD_ssm Motif0021_HHH_b2_02046_0001__38__D
76100.88689874196 inf False False NaN NaN 1.0 1000.0 False False SARS_CoV2_RBD_ssm Motif0021_HHH_b2_02046_0001__38__G
108882.77337835266 inf False False NaN NaN 1.0 1000.0 False False SARS_CoV2_RBD_ssm Motif0021_HHH_b2_02046_0001__38__F
143865.82491564588 inf False False NaN NaN 1.0 1000.0 False False SARS_CoV2_RBD_ssm Motif0021_HHH_b2_02046_0001__38__I
149707.3543091789 inf False False NaN NaN 1.0 1000.0 False False SARS_CoV2_RBD_ssm Motif0021_HHH_b2_02046_0001__38__H
62368.061045628165 inf False False NaN NaN 1.0 1000.0 False False SARS_CoV2_RBD_ssm Motif0021_HHH_b2_02046_0001__38__K
120274.32054986196 inf False False NaN NaN 1.0 1000.0 False False SARS_CoV2_RBD_ssm Motif0021_HHH_b2_02046_0001__38__M
85752.3841727443 inf False False NaN NaN 1.0 1000.0 False False SARS_CoV2_RBD_ssm Motif0021_HHH_b2_02046_0001__38__L
4464.7607346692885 inf False False NaN NaN 1.0 1000.0 False False SARS_CoV2_RBD_ssm Motif0021_HHH_b2_02046_0001__38__N
32664.269238988527 inf False False NaN NaN 1.0 1000.0 False False SARS_CoV2_RBD_ssm Motif0021_HHH_b2_02046_0001__38__Q
9799.111942250149 inf False False NaN NaN 1.0 1000.0 False False SARS_CoV2_RBD_ssm Motif0021_HHH_b2_02046_0001__38__P
91938.1625990606 inf False False NaN NaN 1.0 1000.0 False False SARS_CoV2_RBD_ssm Motif0021_HHH_b2_02046_0001__38__S
35020.51780186106 inf False False NaN NaN 1.0 1000.0 False False SARS_CoV2_RBD_ssm Motif0021_HHH_b2_02046_0001__38__T
88350.7671655625 inf False False NaN NaN 1.0 1000.0 False False SARS_CoV2_RBD_ssm Motif0021_HHH_b2_02046_0001__38__W
13607.929599108313 915657.7252712002 False False NaN NaN 1.0 1000.0 False False SARS_CoV2_RBD_ssm Motif0021_HHH_b2_02046_0001__38__V
16604.260161145023 inf False False NaN NaN 1.0 1000.0 False False SARS_CoV2_RBD_ssm Motif0021_HHH_b2_02046_0001__38__Y
23756.85711319943 inf False False NaN NaN 1.0 1000.0 False False SARS_CoV2_RBD_ssm Motif0021_HHH_b2_02046_0001__39__A
54.922586079727765 inf False False NaN NaN 1.0 1000.0 False False SARS_CoV2_RBD_ssm Motif0021_HHH_b2_02046_0001__39__C
16604.260161145023 627365.9734447508 False False NaN NaN 1.0 1000.0 False False SARS_CoV2_RBD_ssm Motif0021_HHH_b2_02046_0001__39__E
8696.214301436432 545785.1652693497 False False NaN NaN 1.0 1000.0 False False SARS_CoV2_RBD_ssm Motif0021_HHH_b2_02046_0001__39__D
62368.061045628165 inf False False NaN NaN 1.0 1000.0 False False SARS_CoV2_RBD_ssm Motif0021_HHH_b2_02046_0001__39__G
107804.72611718078 inf False False NaN NaN 1.0 1000.0 False False SARS_CoV2_RBD_ssm Motif0021_HHH_b2_02046_0001__39__F
10096.034833212274 225122.7889872004 False False NaN NaN 1.0 1000.0 False False SARS_CoV2_RBD_ssm Motif0021_HHH_b2_02046_0001__39__I
149707.3543091789 inf False False NaN NaN 1.0 1000.0 False False SARS_CoV2_RBD_ssm Motif0021_HHH_b2_02046_0001__39__K
75347.41277103158 inf False False NaN NaN 1.0 1000.0 False False SARS_CoV2_RBD_ssm Motif0021_HHH_b2_02046_0001__39__M
14882.792194270347 inf False False NaN NaN 1.0 1000.0 False False SARS_CoV2_RBD_ssm Motif0021_HHH_b2_02046_0001__39__L
49610.16203575814 inf False False NaN NaN 1.0 1000.0 False False SARS_CoV2_RBD_ssm Motif0021_HHH_b2_02046_0001__39__N
5393.917405142779 220686.98067562052 False False NaN NaN 1.0 1000.0 True False SARS_CoV2_RBD_ssm Motif0021_HHH_b2_02046_0001__39__Q
135528.11487770008 inf False False NaN NaN 1.0 1000.0 False False SARS_CoV2_RBD_ssm Motif0021_HHH_b2_02046_0001__39__P
5840.839631762862 70980.67118968235 False False NaN NaN 1.0 1000.0 False False SARS_CoV2_RBD_ssm Motif0021_HHH_b2_02046_0001__39__S
149707.3543091789 inf False False NaN NaN 1.0 1000.0 False False SARS_CoV2_RBD_ssm Motif0021_HHH_b2_02046_0001__39__R
65549.45896420539 inf False False NaN NaN 1.0 1000.0 False False SARS_CoV2_RBD_ssm Motif0021_HHH_b2_02046_0001__39__T
23058.17145979618 303431.50695311476 False False NaN NaN 1.0 1000.0 False False SARS_CoV2_RBD_ssm Motif0021_HHH_b2_02046_0001__39__W
113303.85059743492 inf False False NaN NaN 1.0 1000.0 False False SARS_CoV2_RBD_ssm Motif0021_HHH_b2_02046_0001__39__V
84903.35066608341 inf False False NaN NaN 1.0 1000.0 False False SARS_CoV2_RBD_ssm Motif0021_HHH_b2_02046_0001__39__Y
59934.48078835312 inf False False NaN NaN 1.0 1000.0 False False SARS_CoV2_RBD_ssm Motif0021_HHH_b2_02046_0001__40__A
94723.98086397459 inf False False NaN NaN 1.0 1000.0 False False SARS_CoV2_RBD_ssm Motif0021_HHH_b2_02046_0001__40__C
97594.2122081339 inf False False NaN NaN 1.0 1000.0 False False SARS_CoV2_RBD_ssm Motif0021_HHH_b2_02046_0001__40__E
99555.85587351736 inf False False NaN NaN 1.0 1000.0 False False SARS_CoV2_RBD_ssm Motif0021_HHH_b2_02046_0001__40__D
44466.764862551485 inf False False NaN NaN 1.0 1000.0 False False SARS_CoV2_RBD_ssm Motif0021_HHH_b2_02046_0001__40__G
96627.9328793406 inf False False NaN NaN 1.0 1000.0 False False SARS_CoV2_RBD_ssm Motif0021_HHH_b2_02046_0001__40__F
23288.753174394118 325319.6455475376 False False NaN NaN 1.0 1000.0 False False SARS_CoV2_RBD_ssm Motif0021_HHH_b2_02046_0001__40__I
61139.16385219888 inf False False NaN NaN 1.0 1000.0 False False SARS_CoV2_RBD_ssm Motif0021_HHH_b2_02046_0001__40__H
149707.3543091789 inf False False NaN NaN 1.0 1000.0 False False SARS_CoV2_RBD_ssm Motif0021_HHH_b2_02046_0001__40__K
139634.7522866093 inf False False NaN NaN 1.0 1000.0 False False SARS_CoV2_RBD_ssm Motif0021_HHH_b2_02046_0001__40__M
59934.48078835312 inf False False NaN NaN 1.0 1000.0 False False SARS_CoV2_RBD_ssm Motif0021_HHH_b2_02046_0001__40__L
5725.752016236521 3473739.52924765 False False NaN NaN 1.0 1000.0 True False SARS_CoV2_RBD_ssm Motif0021_HHH_b2_02046_0001__40__Q
42731.68701565115 inf False False NaN NaN 1.0 1000.0 False False SARS_CoV2_RBD_ssm Motif0021_HHH_b2_02046_0001__40__P
149707.3543091789 inf False False NaN NaN 1.0 1000.0 False False SARS_CoV2_RBD_ssm Motif0021_HHH_b2_02046_0001__40__S
107804.72611718078 inf False False NaN NaN 1.0 1000.0 False False SARS_CoV2_RBD_ssm Motif0021_HHH_b2_02046_0001__40__R
18341.433150084566 231944.2346163016 False False NaN NaN 1.0 1000.0 False False SARS_CoV2_RBD_ssm Motif0021_HHH_b2_02046_0001__40__T
105680.54712006747 inf False False NaN NaN 1.0 1000.0 False False SARS_CoV2_RBD_ssm Motif0021_HHH_b2_02046_0001__40__W
71690.4779015791 inf False False NaN NaN 1.0 1000.0 False False SARS_CoV2_RBD_ssm Motif0021_HHH_b2_02046_0001__40__V
109971.60111213606 inf False False NaN NaN 1.0 1000.0 False False SARS_CoV2_RBD_ssm Motif0021_HHH_b2_02046_0001__40__Y
11152.303455688474 5381925.691531228 False False NaN NaN 1.0 1000.0 False False SARS_CoV2_RBD_ssm Motif0021_HHH_b2_02046_0001__41__A
7794.623130995031 inf False False NaN NaN 1.0 1000.0 False False SARS_CoV2_RBD_ssm Motif0021_HHH_b2_02046_0001__41__C
35020.51780186106 3272419.7720419383 False False NaN NaN 1.0 1000.0 False False SARS_CoV2_RBD_ssm Motif0021_HHH_b2_02046_0001__41__E
63621.659072645154 inf False False NaN NaN 1.0 1000.0 False False SARS_CoV2_RBD_ssm Motif0021_HHH_b2_02046_0001__41__G
15333.75568054891 322098.6589579584 False False NaN NaN 1.0 1000.0 False False SARS_CoV2_RBD_ssm Motif0021_HHH_b2_02046_0001__41__F
149707.3543091789 inf False False NaN NaN 1.0 1000.0 False False SARS_CoV2_RBD_ssm Motif0021_HHH_b2_02046_0001__41__I
79190.88807138728 inf False False NaN NaN 1.0 1000.0 False False SARS_CoV2_RBD_ssm Motif0021_HHH_b2_02046_0001__41__H
101556.92857657501 inf False False NaN NaN 1.0 1000.0 False False SARS_CoV2_RBD_ssm Motif0021_HHH_b2_02046_0001__41__K
149707.3543091789 inf False False NaN NaN 1.0 1000.0 False False SARS_CoV2_RBD_ssm Motif0021_HHH_b2_02046_0001__41__M
75347.41277103158 inf False False NaN NaN 1.0 1000.0 False False SARS_CoV2_RBD_ssm Motif0021_HHH_b2_02046_0001__41__L
122691.83439291436 inf False False NaN NaN 1.0 1000.0 False False SARS_CoV2_RBD_ssm Motif0021_HHH_b2_02046_0001__41__N
111071.31712325731 inf False False NaN NaN 1.0 1000.0 False False SARS_CoV2_RBD_ssm Motif0021_HHH_b2_02046_0001__41__Q
30164.90461685104 773160.7693215369 False False NaN NaN 1.0 1000.0 False False SARS_CoV2_RBD_ssm Motif0021_HHH_b2_02046_0001__41__P
58753.53474007748 inf False False NaN NaN 1.0 1000.0 False False SARS_CoV2_RBD_ssm Motif0021_HHH_b2_02046_0001__41__S
50106.26365611567 inf False False NaN NaN 1.0 1000.0 False False SARS_CoV2_RBD_ssm Motif0021_HHH_b2_02046_0001__41__R
149707.3543091789 inf False False NaN NaN 1.0 1000.0 False False SARS_CoV2_RBD_ssm Motif0021_HHH_b2_02046_0001__41__T
89234.27483721818 8851286.255091289 False False NaN NaN 1.0 1000.0 False False SARS_CoV2_RBD_ssm Motif0021_HHH_b2_02046_0001__41__W
111071.31712325731 inf False False NaN NaN 1.0 1000.0 False False SARS_CoV2_RBD_ssm Motif0021_HHH_b2_02046_0001__41__V
53188.80854229334 inf False False NaN NaN 1.0 1000.0 False False SARS_CoV2_RBD_ssm Motif0021_HHH_b2_02046_0001__41__Y
17802.014314345575 167023.75646575983 False False NaN NaN 1.0 1000.0 False False SARS_CoV2_RBD_ssm Motif0021_HHH_b2_02046_0001__42__A
27856.783321441224 158917.37329235635 False False NaN NaN 1.0 1000.0 False False SARS_CoV2_RBD_ssm Motif0021_HHH_b2_02046_0001__42__C
53188.80854229334 inf False False NaN NaN 1.0 1000.0 False False SARS_CoV2_RBD_ssm Motif0021_HHH_b2_02046_0001__42__E
5287.635923088707 315752.04289575387 False False NaN NaN 1.0 1000.0 False False SARS_CoV2_RBD_ssm Motif0021_HHH_b2_02046_0001__42__D
10824.315860790673 inf False False NaN NaN 1.0 1000.0 False False SARS_CoV2_RBD_ssm Motif0021_HHH_b2_02046_0001__42__G
52662.18667553793 inf False False NaN NaN 1.0 1000.0 False False SARS_CoV2_RBD_ssm Motif0021_HHH_b2_02046_0001__42__F
39071.28319536556 inf False False NaN NaN 1.0 1000.0 False False SARS_CoV2_RBD_ssm Motif0021_HHH_b2_02046_0001__42__I
86609.90801447166 inf False False NaN NaN 1.0 1000.0 False False SARS_CoV2_RBD_ssm Motif0021_HHH_b2_02046_0001__42__H
6200.1689655452055 inf False False NaN NaN 1.0 1000.0 False False SARS_CoV2_RBD_ssm Motif0021_HHH_b2_02046_0001__42__K
128950.35101215758 inf False False NaN NaN 1.0 1000.0 False False SARS_CoV2_RBD_ssm Motif0021_HHH_b2_02046_0001__42__M
142441.4108075701 inf False False NaN NaN 1.0 1000.0 False False SARS_CoV2_RBD_ssm Motif0021_HHH_b2_02046_0001__42__L
22380.03404810456 inf False False NaN NaN 1.0 1000.0 False False SARS_CoV2_RBD_ssm Motif0021_HHH_b2_02046_0001__42__N
9416.753969889236 30164.90461685104 False False NaN NaN 1.0 1000.0 False False SARS_CoV2_RBD_ssm Motif0021_HHH_b2_02046_0001__42__Q
91938.1625990606 inf False False NaN NaN 1.0 1000.0 False False SARS_CoV2_RBD_ssm Motif0021_HHH_b2_02046_0001__42__P
8111.116086552178 inf False False NaN NaN 1.0 1000.0 False True SARS_CoV2_RBD_ssm Motif0021_HHH_b2_02046_0001__42__S
143865.82491564588 inf False False NaN NaN 1.0 1000.0 False False SARS_CoV2_RBD_ssm Motif0021_HHH_b2_02046_0001__42__R
106737.35259126802 inf False False NaN NaN 1.0 1000.0 False False SARS_CoV2_RBD_ssm Motif0021_HHH_b2_02046_0001__42__W
24476.713640586448 inf False False NaN NaN 1.0 1000.0 False False SARS_CoV2_RBD_ssm Motif0021_HHH_b2_02046_0001__42__V
47674.39060297123 1073680.6947124165 False False NaN NaN 1.0 1000.0 False False SARS_CoV2_RBD_ssm Motif0021_HHH_b2_02046_0001__42__Y
51113.39955560366 inf False False NaN NaN 1.0 1000.0 False False SARS_CoV2_RBD_ssm Motif0021_HHH_b2_02046_0001__43__A
110.21663384233831 556755.4470912644 False False NaN NaN 1.0 1000.0 False False SARS_CoV2_RBD_ssm Motif0021_HHH_b2_02046_0001__43__C
17802.014314345575 inf False False NaN NaN 1.0 1000.0 False False SARS_CoV2_RBD_ssm Motif0021_HHH_b2_02046_0001__43__D
6451.920688223888 393021.57554109616 False False NaN NaN 1.0 1000.0 False False SARS_CoV2_RBD_ssm Motif0021_HHH_b2_02046_0001__43__G
5081.314190869504 773160.7693215369 False False NaN NaN 1.0 1000.0 True False SARS_CoV2_RBD_ssm Motif0021_HHH_b2_02046_0001__43__F
149707.3543091789 inf False False NaN NaN 1.0 1000.0 False False SARS_CoV2_RBD_ssm Motif0021_HHH_b2_02046_0001__43__I
25982.52474997289 inf False False NaN NaN 1.0 1000.0 False False SARS_CoV2_RBD_ssm Motif0021_HHH_b2_02046_0001__43__H
6324.79236175265 inf False False NaN NaN 1.0 1000.0 False False SARS_CoV2_RBD_ssm Motif0021_HHH_b2_02046_0001__43__K
71690.4779015791 2452162.0577526195 False False NaN NaN 1.0 1000.0 False False SARS_CoV2_RBD_ssm Motif0021_HHH_b2_02046_0001__43__M
80782.62492162197 inf False False NaN NaN 1.0 1000.0 False False SARS_CoV2_RBD_ssm Motif0021_HHH_b2_02046_0001__43__L
88350.7671655625 inf False False NaN NaN 1.0 1000.0 False False SARS_CoV2_RBD_ssm Motif0021_HHH_b2_02046_0001__43__N
149707.3543091789 inf False False NaN NaN 1.0 1000.0 False False SARS_CoV2_RBD_ssm Motif0021_HHH_b2_02046_0001__43__Q
149707.3543091789 inf False False NaN NaN 1.0 1000.0 False False SARS_CoV2_RBD_ssm Motif0021_HHH_b2_02046_0001__43__P
25982.52474997289 inf False False NaN NaN 1.0 1000.0 False False SARS_CoV2_RBD_ssm Motif0021_HHH_b2_02046_0001__43__S
5393.917405142779 325319.6455475376 False False NaN NaN 1.0 1000.0 False False SARS_CoV2_RBD_ssm Motif0021_HHH_b2_02046_0001__43__R
74601.39878319953 1582736.8790209056 False False NaN NaN 1.0 1000.0 False False SARS_CoV2_RBD_ssm Motif0021_HHH_b2_02046_0001__43__T
123918.75273684337 inf False False NaN NaN 1.0 1000.0 False False SARS_CoV2_RBD_ssm Motif0021_HHH_b2_02046_0001__43__W
29277.759234292782 484356.6220794995 False False NaN NaN 1.0 1000.0 False False SARS_CoV2_RBD_ssm Motif0021_HHH_b2_02046_0001__43__V
84903.35066608341 5275880.493609666 False False NaN NaN 1.0 1000.0 False False SARS_CoV2_RBD_ssm Motif0021_HHH_b2_02046_0001__43__Y
55901.97233079493 inf False False NaN NaN 1.0 1000.0 False False SARS_CoV2_RBD_ssm Motif0021_HHH_b2_02046_0001__44__C
25982.52474997289 inf False False NaN NaN 1.0 1000.0 False False SARS_CoV2_RBD_ssm Motif0021_HHH_b2_02046_0001__44__E
130239.85452227901 inf False False NaN NaN 1.0 1000.0 False False SARS_CoV2_RBD_ssm Motif0021_HHH_b2_02046_0001__44__D
108882.77337835266 inf False False NaN NaN 1.0 1000.0 False False SARS_CoV2_RBD_ssm Motif0021_HHH_b2_02046_0001__44__G
80782.62492162197 2333148.058402785 False False NaN NaN 1.0 1000.0 False False SARS_CoV2_RBD_ssm Motif0021_HHH_b2_02046_0001__44__F
11605.131696726274 inf False False NaN NaN 1.0 1000.0 True False SARS_CoV2_RBD_ssm Motif0021_HHH_b2_02046_0001__44__I
149707.3543091789 inf False False NaN NaN 1.0 1000.0 False False SARS_CoV2_RBD_ssm Motif0021_HHH_b2_02046_0001__44__H
149707.3543091789 inf False False NaN NaN 1.0 1000.0 False False SARS_CoV2_RBD_ssm Motif0021_HHH_b2_02046_0001__44__K
23994.42568433144 1310094.4897724988 False False NaN NaN 1.0 1000.0 False False SARS_CoV2_RBD_ssm Motif0021_HHH_b2_02046_0001__44__M
30164.90461685104 451768.1663305109 False False NaN NaN 1.0 1000.0 False False SARS_CoV2_RBD_ssm Motif0021_HHH_b2_02046_0001__44__L
149707.3543091789 inf False False NaN NaN 1.0 1000.0 False False SARS_CoV2_RBD_ssm Motif0021_HHH_b2_02046_0001__44__N
22380.03404810456 inf False False NaN NaN 1.0 1000.0 True True SARS_CoV2_RBD_ssm Motif0021_HHH_b2_02046_0001__44__Q
99555.85587351736 inf False False NaN NaN 1.0 1000.0 False False SARS_CoV2_RBD_ssm Motif0021_HHH_b2_02046_0001__44__P
32664.269238988527 inf False False NaN NaN 1.0 1000.0 False False SARS_CoV2_RBD_ssm Motif0021_HHH_b2_02046_0001__44__S
149707.3543091789 inf False False NaN NaN 1.0 1000.0 False False SARS_CoV2_RBD_ssm Motif0021_HHH_b2_02046_0001__44__R
149707.3543091789 inf False False NaN NaN 1.0 1000.0 False False SARS_CoV2_RBD_ssm Motif0021_HHH_b2_02046_0001__44__T
12947.478092919822 263974.1748520543 False False NaN NaN 1.0 1000.0 False False SARS_CoV2_RBD_ssm Motif0021_HHH_b2_02046_0001__44__W
inf inf True False NaN NaN 1.0 1000.0 False False SARS_CoV2_RBD_ssm Motif0021_HHH_b2_02046_0001__44__V
54800.48262993329 inf False False NaN NaN 1.0 1000.0 False True SARS_CoV2_RBD_ssm Motif0021_HHH_b2_02046_0001__44__Y
79190.88807138728 inf False False NaN NaN 1.0 1000.0 False False SARS_CoV2_RBD_ssm Motif0021_HHH_b2_02046_0001__45__A
45360.546836288835 inf False False NaN NaN 1.0 1000.0 False False SARS_CoV2_RBD_ssm Motif0021_HHH_b2_02046_0001__45__C
23521.640706138034 inf False False NaN NaN 1.0 1000.0 False False SARS_CoV2_RBD_ssm Motif0021_HHH_b2_02046_0001__45__E
149707.3543091789 inf False False NaN NaN 1.0 1000.0 False False SARS_CoV2_RBD_ssm Motif0021_HHH_b2_02046_0001__45__D
62991.74165608438 inf False False NaN NaN 1.0 1000.0 False False SARS_CoV2_RBD_ssm Motif0021_HHH_b2_02046_0001__45__G
49118.97231263188 inf False False NaN NaN 1.0 1000.0 False False SARS_CoV2_RBD_ssm Motif0021_HHH_b2_02046_0001__45__I
53188.80854229334 inf False False NaN NaN 1.0 1000.0 True False SARS_CoV2_RBD_ssm Motif0021_HHH_b2_02046_0001__45__H
66204.95355384737 inf False False NaN NaN 1.0 1000.0 False True SARS_CoV2_RBD_ssm Motif0021_HHH_b2_02046_0001__45__K
6781.0334857714015 646375.7898060991 False False NaN NaN 1.0 1000.0 False False SARS_CoV2_RBD_ssm Motif0021_HHH_b2_02046_0001__45__M
80782.62492162197 inf False False NaN NaN 1.0 1000.0 False False SARS_CoV2_RBD_ssm Motif0021_HHH_b2_02046_0001__45__L
39856.61598759239 inf False False NaN NaN 1.0 1000.0 False False SARS_CoV2_RBD_ssm Motif0021_HHH_b2_02046_0001__45__N
28416.704666202182 1209850.28117143 False False NaN NaN 1.0 1000.0 False False SARS_CoV2_RBD_ssm Motif0021_HHH_b2_02046_0001__45__Q
56460.99205410282 inf False False NaN NaN 1.0 1000.0 False False SARS_CoV2_RBD_ssm Motif0021_HHH_b2_02046_0001__45__P
149707.3543091789 inf False False NaN NaN 1.0 1000.0 False False SARS_CoV2_RBD_ssm Motif0021_HHH_b2_02046_0001__45__S
51624.53355115964 1614549.8902892224 False False NaN NaN 1.0 1000.0 False False SARS_CoV2_RBD_ssm Motif0021_HHH_b2_02046_0001__45__R
27856.783321441224 inf False False NaN NaN 1.0 1000.0 False False SARS_CoV2_RBD_ssm Motif0021_HHH_b2_02046_0001__45__T
14020.263473890873 inf False False NaN NaN 1.0 1000.0 False False SARS_CoV2_RBD_ssm Motif0021_HHH_b2_02046_0001__45__W
27307.894639193448 inf False False NaN NaN 1.0 1000.0 False False SARS_CoV2_RBD_ssm Motif0021_HHH_b2_02046_0001__45__V
42731.68701565115 952837.1007046885 False False NaN NaN 1.0 1000.0 False False SARS_CoV2_RBD_ssm Motif0021_HHH_b2_02046_0001__45__Y
82406.3556825467 inf False False NaN NaN 1.0 1000.0 False False SARS_CoV2_RBD_ssm Motif0021_HHH_b2_02046_0001__46__A
149707.3543091789 inf False False NaN NaN 1.0 1000.0 False False SARS_CoV2_RBD_ssm Motif0021_HHH_b2_02046_0001__46__C
149707.3543091789 inf False False NaN NaN 1.0 1000.0 False False SARS_CoV2_RBD_ssm Motif0021_HHH_b2_02046_0001__46__E
46272.29382769814 inf False False NaN NaN 1.0 1000.0 False False SARS_CoV2_RBD_ssm Motif0021_HHH_b2_02046_0001__46__G
51113.39955560366 2427883.22549765 False False NaN NaN 1.0 1000.0 False False SARS_CoV2_RBD_ssm Motif0021_HHH_b2_02046_0001__46__F
149707.3543091789 inf False False NaN NaN 1.0 1000.0 False False SARS_CoV2_RBD_ssm Motif0021_HHH_b2_02046_0001__46__I
105680.54712006747 inf False False NaN NaN 1.0 1000.0 False False SARS_CoV2_RBD_ssm Motif0021_HHH_b2_02046_0001__46__H
14302.070769716098 inf False False NaN NaN 1.0 1000.0 False False SARS_CoV2_RBD_ssm Motif0021_HHH_b2_02046_0001__46__K
10717.144416624422 inf False False NaN NaN 1.0 1000.0 False False SARS_CoV2_RBD_ssm Motif0021_HHH_b2_02046_0001__46__M
128950.35101215758 inf False False NaN NaN 1.0 1000.0 False False SARS_CoV2_RBD_ssm Motif0021_HHH_b2_02046_0001__46__L
59934.48078835312 inf False False NaN NaN 1.0 1000.0 False False SARS_CoV2_RBD_ssm Motif0021_HHH_b2_02046_0001__46__N
422.3112041366772 105680.54712006747 False False NaN NaN 1.0 1000.0 False False SARS_CoV2_RBD_ssm Motif0021_HHH_b2_02046_0001__46__Q
149707.3543091789 inf False False NaN NaN 1.0 1000.0 False False SARS_CoV2_RBD_ssm Motif0021_HHH_b2_02046_0001__46__P
66204.95355384737 inf False False NaN NaN 1.0 1000.0 False False SARS_CoV2_RBD_ssm Motif0021_HHH_b2_02046_0001__46__S
59934.48078835312 inf False False NaN NaN 1.0 1000.0 False False SARS_CoV2_RBD_ssm Motif0021_HHH_b2_02046_0001__46__R
84062.7234317657 inf False False NaN NaN 1.0 1000.0 False False SARS_CoV2_RBD_ssm Motif0021_HHH_b2_02046_0001__46__T
122691.83439291436 inf False False NaN NaN 1.0 1000.0 False False SARS_CoV2_RBD_ssm Motif0021_HHH_b2_02046_0001__46__W
36442.49125689297 inf False False NaN NaN 1.0 1000.0 False False SARS_CoV2_RBD_ssm Motif0021_HHH_b2_02046_0001__46__V
58753.53474007748 inf False False NaN NaN 1.0 1000.0 False False SARS_CoV2_RBD_ssm Motif0021_HHH_b2_02046_0001__46__Y
85752.3841727443 3405293.137190124 False False NaN NaN 1.0 1000.0 False False SARS_CoV2_RBD_ssm Motif0021_HHH_b2_02046_0001__47__A
112182.03029448996 inf False False NaN NaN 1.0 1000.0 False False SARS_CoV2_RBD_ssm Motif0021_HHH_b2_02046_0001__47__C
89234.27483721818 inf False False NaN NaN 1.0 1000.0 False False SARS_CoV2_RBD_ssm Motif0021_HHH_b2_02046_0001__47__E
78406.8198726606 inf False False NaN NaN 1.0 1000.0 False False SARS_CoV2_RBD_ssm Motif0021_HHH_b2_02046_0001__47__D
62991.74165608438 2287175.8243336747 False False NaN NaN 1.0 1000.0 False False SARS_CoV2_RBD_ssm Motif0021_HHH_b2_02046_0001__47__G
138252.22998674202 inf False False NaN NaN 1.0 1000.0 False False SARS_CoV2_RBD_ssm Motif0021_HHH_b2_02046_0001__47__F
112182.03029448996 inf False False NaN NaN 1.0 1000.0 False False SARS_CoV2_RBD_ssm Motif0021_HHH_b2_02046_0001__47__I
37174.985331156575 1536188.821539436 False False NaN NaN 1.0 1000.0 False False SARS_CoV2_RBD_ssm Motif0021_HHH_b2_02046_0001__47__H
40657.73396894298 inf False False NaN NaN 1.0 1000.0 False False SARS_CoV2_RBD_ssm Motif0021_HHH_b2_02046_0001__47__K
12442.271957917817 inf False False NaN NaN 1.0 1000.0 False False SARS_CoV2_RBD_ssm Motif0021_HHH_b2_02046_0001__47__M
5502.335144986156 inf False False NaN NaN 1.0 1000.0 False True SARS_CoV2_RBD_ssm Motif0021_HHH_b2_02046_0001__47__L
19086.168885124916 2818697.0520663382 False False NaN NaN 1.0 1000.0 False False SARS_CoV2_RBD_ssm Motif0021_HHH_b2_02046_0001__47__N
149707.3543091789 inf False False NaN NaN 1.0 1000.0 False False SARS_CoV2_RBD_ssm Motif0021_HHH_b2_02046_0001__47__Q
149707.3543091789 inf False False NaN NaN 1.0 1000.0 False False SARS_CoV2_RBD_ssm Motif0021_HHH_b2_02046_0001__47__P
149707.3543091789 inf False False NaN NaN 1.0 1000.0 False False SARS_CoV2_RBD_ssm Motif0021_HHH_b2_02046_0001__47__S
22158.449552578797 780892.3770147514 False False NaN NaN 1.0 1000.0 False False SARS_CoV2_RBD_ssm Motif0021_HHH_b2_02046_0001__47__R
145304.48316480216 inf False False NaN NaN 1.0 1000.0 False False SARS_CoV2_RBD_ssm Motif0021_HHH_b2_02046_0001__47__T
49118.97231263188 inf False False NaN NaN 1.0 1000.0 False False SARS_CoV2_RBD_ssm Motif0021_HHH_b2_02046_0001__47__W
45814.152304651674 inf False False NaN NaN 1.0 1000.0 False False SARS_CoV2_RBD_ssm Motif0021_HHH_b2_02046_0001__47__Y
6917.332258835404 141031.09980947524 False False NaN NaN 1.0 1000.0 False False SARS_CoV2_RBD_ssm Motif0021_HHH_b2_02046_0001__48__A
61139.16385219888 inf False False NaN NaN 1.0 1000.0 False False SARS_CoV2_RBD_ssm Motif0021_HHH_b2_02046_0001__48__C
149707.3543091789 inf False False NaN NaN 1.0 1000.0 False False SARS_CoV2_RBD_ssm Motif0021_HHH_b2_02046_0001__48__E
60533.82559623658 inf False False NaN NaN 1.0 1000.0 False False SARS_CoV2_RBD_ssm Motif0021_HHH_b2_02046_0001__48__D
16604.260161145023 inf False False NaN NaN 1.0 1000.0 False False SARS_CoV2_RBD_ssm Motif0021_HHH_b2_02046_0001__48__G
12.594695101927533 2315.1947047461153 False False NaN NaN 1.0 1000.0 False False SARS_CoV2_RBD_ssm Motif0021_HHH_b2_02046_0001__48__F
31389.720705562682 inf False False NaN NaN 1.0 1000.0 False False SARS_CoV2_RBD_ssm Motif0021_HHH_b2_02046_0001__48__I
98570.15433021514 inf False False NaN NaN 1.0 1000.0 False False SARS_CoV2_RBD_ssm Motif0021_HHH_b2_02046_0001__48__H
10298.965133359836 inf False False NaN NaN 1.0 1000.0 False False SARS_CoV2_RBD_ssm Motif0021_HHH_b2_02046_0001__48__K
26769.82123242178 inf False False NaN NaN 1.0 1000.0 False False SARS_CoV2_RBD_ssm Motif0021_HHH_b2_02046_0001__48__M
68211.02985148253 1647002.343084032 False False NaN NaN 1.0 1000.0 False False SARS_CoV2_RBD_ssm Motif0021_HHH_b2_02046_0001__48__L
6138.78115400515 72407.38268059494 False False NaN NaN 1.0 1000.0 False False SARS_CoV2_RBD_ssm Motif0021_HHH_b2_02046_0001__48__N
90126.61758559027 inf False False NaN NaN 1.0 1000.0 False True SARS_CoV2_RBD_ssm Motif0021_HHH_b2_02046_0001__48__Q
32340.860632661886 inf False False NaN NaN 1.0 1000.0 True False SARS_CoV2_RBD_ssm Motif0021_HHH_b2_02046_0001__48__P
9510.921509588134 inf False False NaN NaN 1.0 1000.0 False False SARS_CoV2_RBD_ssm Motif0021_HHH_b2_02046_0001__48__S
26769.82123242178 inf False False NaN NaN 1.0 1000.0 False False SARS_CoV2_RBD_ssm Motif0021_HHH_b2_02046_0001__48__R
10505.974332540365 inf False False NaN NaN 1.0 1000.0 False False SARS_CoV2_RBD_ssm Motif0021_HHH_b2_02046_0001__48__T
107804.72611718078 inf False False NaN NaN 1.0 1000.0 False False SARS_CoV2_RBD_ssm Motif0021_HHH_b2_02046_0001__48__W
134186.2523541586 inf False False NaN NaN 1.0 1000.0 False False SARS_CoV2_RBD_ssm Motif0021_HHH_b2_02046_0001__48__Y
41474.95442171872 1713877.2426926442 False False NaN NaN 1.0 1000.0 False False SARS_CoV2_RBD_ssm Motif0021_HHH_b2_02046_0001__49__A
41064.311308632365 inf False False NaN NaN 1.0 1000.0 False False SARS_CoV2_RBD_ssm Motif0021_HHH_b2_02046_0001__49__C
20462.95639802725 inf False False NaN NaN 1.0 1000.0 False False SARS_CoV2_RBD_ssm Motif0021_HHH_b2_02046_0001__49__E
89234.27483721818 inf False False NaN NaN 1.0 1000.0 False False SARS_CoV2_RBD_ssm Motif0021_HHH_b2_02046_0001__49__D
53188.80854229334 inf False False NaN NaN 1.0 1000.0 False False SARS_CoV2_RBD_ssm Motif0021_HHH_b2_02046_0001__49__G
51113.39955560366 inf False False NaN NaN 1.0 1000.0 False False SARS_CoV2_RBD_ssm Motif0021_HHH_b2_02046_0001__49__I
50106.26365611567 inf False False NaN NaN 1.0 1000.0 False False SARS_CoV2_RBD_ssm Motif0021_HHH_b2_02046_0001__49__H
30771.219199649735 inf False False NaN NaN 1.0 1000.0 False False SARS_CoV2_RBD_ssm Motif0021_HHH_b2_02046_0001__49__K
86609.90801447166 inf False False NaN NaN 1.0 1000.0 False False SARS_CoV2_RBD_ssm Motif0021_HHH_b2_02046_0001__49__M
23756.85711319943 inf False False NaN NaN 1.0 1000.0 False True SARS_CoV2_RBD_ssm Motif0021_HHH_b2_02046_0001__49__L
125157.94026421166 inf False False NaN NaN 1.0 1000.0 False False SARS_CoV2_RBD_ssm Motif0021_HHH_b2_02046_0001__49__N
142441.4108075701 inf False False NaN NaN 1.0 1000.0 False False SARS_CoV2_RBD_ssm Motif0021_HHH_b2_02046_0001__49__Q
146757.52799645005 inf False False NaN NaN 1.0 1000.0 False False SARS_CoV2_RBD_ssm Motif0021_HHH_b2_02046_0001__49__P
24476.713640586448 596917.1973046871 False False NaN NaN 1.0 1000.0 False False SARS_CoV2_RBD_ssm Motif0021_HHH_b2_02046_0001__49__S
90126.61758559027 inf False False NaN NaN 1.0 1000.0 False False SARS_CoV2_RBD_ssm Motif0021_HHH_b2_02046_0001__49__R
149707.3543091789 inf False False NaN NaN 1.0 1000.0 False False SARS_CoV2_RBD_ssm Motif0021_HHH_b2_02046_0001__49__T
136883.39602647716 inf False False NaN NaN 1.0 1000.0 False False SARS_CoV2_RBD_ssm Motif0021_HHH_b2_02046_0001__49__W
136883.39602647716 inf False False NaN NaN 1.0 1000.0 False False SARS_CoV2_RBD_ssm Motif0021_HHH_b2_02046_0001__49__V
5235.283092167034 inf False False NaN NaN 1.0 1000.0 False False SARS_CoV2_RBD_ssm Motif0021_HHH_b2_02046_0001__49__Y
11490.229402699273 inf False False NaN NaN 1.0 1000.0 False False SARS_CoV2_RBD_ssm Motif0021_HHH_b2_02046_0001__50__A
5557.358496436012 258772.8407529207 False False NaN NaN 1.0 1000.0 True False SARS_CoV2_RBD_ssm Motif0021_HHH_b2_02046_0001__50__C
149707.3543091789 inf False False NaN NaN 1.0 1000.0 False False SARS_CoV2_RBD_ssm Motif0021_HHH_b2_02046_0001__50__D
24968.69558476227 3338195.409459986 False False NaN NaN 1.0 1000.0 False False SARS_CoV2_RBD_ssm Motif0021_HHH_b2_02046_0001__50__G
92857.54422505126 inf False False NaN NaN 1.0 1000.0 False False SARS_CoV2_RBD_ssm Motif0021_HHH_b2_02046_0001__50__F
149707.3543091789 inf False False NaN NaN 1.0 1000.0 False False SARS_CoV2_RBD_ssm Motif0021_HHH_b2_02046_0001__50__I
70277.89226701231 inf False False NaN NaN 1.0 1000.0 False False SARS_CoV2_RBD_ssm Motif0021_HHH_b2_02046_0001__50__H
28416.704666202182 inf False False NaN NaN 1.0 1000.0 True False SARS_CoV2_RBD_ssm Motif0021_HHH_b2_02046_0001__50__K
11605.131696726274 113303.85059743492 False False NaN NaN 1.0 1000.0 False False SARS_CoV2_RBD_ssm Motif0021_HHH_b2_02046_0001__50__M
12947.478092919822 370244.10259059136 False False NaN NaN 1.0 1000.0 False False SARS_CoV2_RBD_ssm Motif0021_HHH_b2_02046_0001__50__L
103598.22284096412 inf False False NaN NaN 1.0 1000.0 False False SARS_CoV2_RBD_ssm Motif0021_HHH_b2_02046_0001__50__N
54257.903593993324 inf False False NaN NaN 1.0 1000.0 False False SARS_CoV2_RBD_ssm Motif0021_HHH_b2_02046_0001__50__Q
47202.366933634934 780892.3770147514 False False NaN NaN 1.0 1000.0 False False SARS_CoV2_RBD_ssm Motif0021_HHH_b2_02046_0001__50__P
149707.3543091789 inf False False NaN NaN 1.0 1000.0 False False SARS_CoV2_RBD_ssm Motif0021_HHH_b2_02046_0001__50__S
149707.3543091789 inf False False NaN NaN 1.0 1000.0 False False SARS_CoV2_RBD_ssm Motif0021_HHH_b2_02046_0001__50__R
70980.67118968235 inf False False NaN NaN 1.0 1000.0 False False SARS_CoV2_RBD_ssm Motif0021_HHH_b2_02046_0001__50__T
135528.11487770008 inf False False NaN NaN 1.0 1000.0 False False SARS_CoV2_RBD_ssm Motif0021_HHH_b2_02046_0001__50__W
123918.75273684337 inf False False NaN NaN 1.0 1000.0 False False SARS_CoV2_RBD_ssm Motif0021_HHH_b2_02046_0001__50__V
5840.839631762862 139634.7522866093 False False NaN NaN 1.0 1000.0 False False SARS_CoV2_RBD_ssm Motif0021_HHH_b2_02046_0001__50__Y
115581.25799444312 inf False False NaN NaN 1.0 1000.0 False False SARS_CoV2_RBD_ssm Motif0021_HHH_b2_02046_0001__51__A
149707.3543091789 inf False False NaN NaN 1.0 1000.0 False False SARS_CoV2_RBD_ssm Motif0021_HHH_b2_02046_0001__51__C
93786.11966730167 inf False False NaN NaN 1.0 1000.0 False False SARS_CoV2_RBD_ssm Motif0021_HHH_b2_02046_0001__51__E
149707.3543091789 inf False False NaN NaN 1.0 1000.0 False False SARS_CoV2_RBD_ssm Motif0021_HHH_b2_02046_0001__51__D
149707.3543091789 inf False False NaN NaN 1.0 1000.0 False False SARS_CoV2_RBD_ssm Motif0021_HHH_b2_02046_0001__51__G
52140.77888667118 inf False False NaN NaN 1.0 1000.0 False False SARS_CoV2_RBD_ssm Motif0021_HHH_b2_02046_0001__51__F
34.751038229370145 5435744.948446524 False False NaN NaN 1.0 1000.0 False False SARS_CoV2_RBD_ssm Motif0021_HHH_b2_02046_0001__51__I
76861.8957677293 inf False False NaN NaN 1.0 1000.0 False False SARS_CoV2_RBD_ssm Motif0021_HHH_b2_02046_0001__51__H
149707.3543091789 inf False False NaN NaN 1.0 1000.0 False False SARS_CoV2_RBD_ssm Motif0021_HHH_b2_02046_0001__51__K
92857.54422505126 inf False False NaN NaN 1.0 1000.0 False False SARS_CoV2_RBD_ssm Motif0021_HHH_b2_02046_0001__51__M
98570.15433021514 inf False False NaN NaN 1.0 1000.0 False False SARS_CoV2_RBD_ssm Motif0021_HHH_b2_02046_0001__51__N
5235.283092167034 inf False False NaN NaN 1.0 1000.0 False False SARS_CoV2_RBD_ssm Motif0021_HHH_b2_02046_0001__51__Q
13881.448984050383 inf False False NaN NaN 1.0 1000.0 False False SARS_CoV2_RBD_ssm Motif0021_HHH_b2_02046_0001__51__P
0.0 434140.328106665 True False NaN NaN 1.0 1000.0 True False SARS_CoV2_RBD_ssm Motif0021_HHH_b2_02046_0001__51__S
139634.7522866093 inf False False NaN NaN 1.0 1000.0 False False SARS_CoV2_RBD_ssm Motif0021_HHH_b2_02046_0001__51__R
33990.56955381108 303431.50695311476 False False NaN NaN 1.0 1000.0 False False SARS_CoV2_RBD_ssm Motif0021_HHH_b2_02046_0001__51__T
125157.94026421166 inf False False NaN NaN 1.0 1000.0 False False SARS_CoV2_RBD_ssm Motif0021_HHH_b2_02046_0001__51__W
111071.31712325731 inf False False NaN NaN 1.0 1000.0 False False SARS_CoV2_RBD_ssm Motif0021_HHH_b2_02046_0001__51__V
26769.82123242178 inf False False NaN NaN 1.0 1000.0 False False SARS_CoV2_RBD_ssm Motif0021_HHH_b2_02046_0001__51__Y
759.6152181403152 5958.240508361304 False False NaN NaN 1.0 1000.0 True False SARS_CoV2_RBD_ssm Motif0021_HHH_b2_02046_0001__52__C
6388.040285370182 18897.196915965284 False False NaN NaN 1.0 1000.0 False False SARS_CoV2_RBD_ssm Motif0021_HHH_b2_02046_0001__52__E
24476.713640586448 inf False False NaN NaN 1.0 1000.0 True False SARS_CoV2_RBD_ssm Motif0021_HHH_b2_02046_0001__52__D
7641.038261930236 inf False False NaN NaN 1.0 1000.0 False False SARS_CoV2_RBD_ssm Motif0021_HHH_b2_02046_0001__52__G
44911.43251117703 1783467.531393701 False False NaN NaN 1.0 1000.0 False False SARS_CoV2_RBD_ssm Motif0021_HHH_b2_02046_0001__52__F
58171.8165743342 inf False False NaN NaN 1.0 1000.0 False False SARS_CoV2_RBD_ssm Motif0021_HHH_b2_02046_0001__52__I
25982.52474997289 inf False False NaN NaN 1.0 1000.0 False False SARS_CoV2_RBD_ssm Motif0021_HHH_b2_02046_0001__52__H
3120.532671576519 2356479.538986814 False False NaN NaN 1.0 1000.0 False False SARS_CoV2_RBD_ssm Motif0021_HHH_b2_02046_0001__52__K
58171.8165743342 inf False False NaN NaN 1.0 1000.0 False False SARS_CoV2_RBD_ssm Motif0021_HHH_b2_02046_0001__52__M
94723.98086397459 inf False False NaN NaN 1.0 1000.0 False False SARS_CoV2_RBD_ssm Motif0021_HHH_b2_02046_0001__52__L
149707.3543091789 inf False False NaN NaN 1.0 1000.0 False False SARS_CoV2_RBD_ssm Motif0021_HHH_b2_02046_0001__52__N
28135.351154655655 inf False False NaN NaN 1.0 1000.0 False False SARS_CoV2_RBD_ssm Motif0021_HHH_b2_02046_0001__52__Q
73131.45650740094 inf False False NaN NaN 1.0 1000.0 False False SARS_CoV2_RBD_ssm Motif0021_HHH_b2_02046_0001__52__P
51624.53355115964 inf False False NaN NaN 1.0 1000.0 False False SARS_CoV2_RBD_ssm Motif0021_HHH_b2_02046_0001__52__S
48632.64585409093 inf False False NaN NaN 1.0 1000.0 False False SARS_CoV2_RBD_ssm Motif0021_HHH_b2_02046_0001__52__R
73131.45650740094 inf False False NaN NaN 1.0 1000.0 False False SARS_CoV2_RBD_ssm Motif0021_HHH_b2_02046_0001__52__T
61139.16385219888 inf False False NaN NaN 1.0 1000.0 False False SARS_CoV2_RBD_ssm Motif0021_HHH_b2_02046_0001__52__W
88350.7671655625 inf False False NaN NaN 1.0 1000.0 False False SARS_CoV2_RBD_ssm Motif0021_HHH_b2_02046_0001__52__V
112182.03029448996 inf False False NaN NaN 1.0 1000.0 False False SARS_CoV2_RBD_ssm Motif0021_HHH_b2_02046_0001__52__Y
109971.60111213606 inf False False NaN NaN 1.0 1000.0 False False SARS_CoV2_RBD_ssm Motif0021_HHH_b2_02046_0001__53__A
103598.22284096412 inf False False NaN NaN 1.0 1000.0 False False SARS_CoV2_RBD_ssm Motif0021_HHH_b2_02046_0001__53__C
82406.3556825467 inf False False NaN NaN 1.0 1000.0 False False SARS_CoV2_RBD_ssm Motif0021_HHH_b2_02046_0001__53__E
37546.735184468096 inf False False NaN NaN 1.0 1000.0 False False SARS_CoV2_RBD_ssm Motif0021_HHH_b2_02046_0001__53__D
15956.367649539461 1630695.3891921155 False False NaN NaN 1.0 1000.0 False False SARS_CoV2_RBD_ssm Motif0021_HHH_b2_02046_0001__53__G
44466.764862551485 1582736.8790209056 False False NaN NaN 1.0 1000.0 False False SARS_CoV2_RBD_ssm Motif0021_HHH_b2_02046_0001__53__F
85752.3841727443 inf False False NaN NaN 1.0 1000.0 False False SARS_CoV2_RBD_ssm Motif0021_HHH_b2_02046_0001__53__I
73131.45650740094 inf False False NaN NaN 1.0 1000.0 False False SARS_CoV2_RBD_ssm Motif0021_HHH_b2_02046_0001__53__H
149707.3543091789 inf False False NaN NaN 1.0 1000.0 False False SARS_CoV2_RBD_ssm Motif0021_HHH_b2_02046_0001__53__K
4333.452781924209 70980.67118968235 False False NaN NaN 1.0 1000.0 False False SARS_CoV2_RBD_ssm Motif0021_HHH_b2_02046_0001__53__M
23756.85711319943 inf False False NaN NaN 1.0 1000.0 False False SARS_CoV2_RBD_ssm Motif0021_HHH_b2_02046_0001__53__L
33990.56955381108 inf False False NaN NaN 1.0 1000.0 False False SARS_CoV2_RBD_ssm Motif0021_HHH_b2_02046_0001__53__N
68893.14014999727 inf False False NaN NaN 1.0 1000.0 False False SARS_CoV2_RBD_ssm Motif0021_HHH_b2_02046_0001__53__Q
17802.014314345575 540381.3517518321 False False NaN NaN 1.0 1000.0 False False SARS_CoV2_RBD_ssm Motif0021_HHH_b2_02046_0001__53__P
30771.219199649735 inf False False NaN NaN 1.0 1000.0 False False SARS_CoV2_RBD_ssm Motif0021_HHH_b2_02046_0001__53__S
54800.48262993329 inf False False NaN NaN 1.0 1000.0 False False SARS_CoV2_RBD_ssm Motif0021_HHH_b2_02046_0001__53__T
41064.311308632365 1893186.7225170361 False False NaN NaN 1.0 1000.0 False False SARS_CoV2_RBD_ssm Motif0021_HHH_b2_02046_0001__53__W
47674.39060297123 924814.3025239127 False False NaN NaN 1.0 1000.0 False False SARS_CoV2_RBD_ssm Motif0021_HHH_b2_02046_0001__53__V
113303.85059743492 inf False False NaN NaN 1.0 1000.0 False False SARS_CoV2_RBD_ssm Motif0021_HHH_b2_02046_0001__53__Y
4464.7607346692885 inf False False NaN NaN 1.0 1000.0 False False SARS_CoV2_RBD_ssm Motif0021_HHH_b2_02046_0001__54__A
149707.3543091789 inf False False NaN NaN 1.0 1000.0 False False SARS_CoV2_RBD_ssm Motif0021_HHH_b2_02046_0001__54__C
149707.3543091789 inf False False NaN NaN 1.0 1000.0 False False SARS_CoV2_RBD_ssm Motif0021_HHH_b2_02046_0001__54__E
80782.62492162197 inf False False NaN NaN 1.0 1000.0 False False SARS_CoV2_RBD_ssm Motif0021_HHH_b2_02046_0001__54__D
83230.41923937207 inf False False NaN NaN 1.0 1000.0 False False SARS_CoV2_RBD_ssm Motif0021_HHH_b2_02046_0001__54__G
6581.604294057173 99555.85587351736 False False NaN NaN 1.0 1000.0 False False SARS_CoV2_RBD_ssm Motif0021_HHH_b2_02046_0001__54__F
71690.4779015791 inf False False NaN NaN 1.0 1000.0 False False SARS_CoV2_RBD_ssm Motif0021_HHH_b2_02046_0001__54__I
87476.00709461627 inf False False NaN NaN 1.0 1000.0 False False SARS_CoV2_RBD_ssm Motif0021_HHH_b2_02046_0001__54__H
145304.48316480216 inf False False NaN NaN 1.0 1000.0 False False SARS_CoV2_RBD_ssm Motif0021_HHH_b2_02046_0001__54__K
109971.60111213606 inf False False NaN NaN 1.0 1000.0 False False SARS_CoV2_RBD_ssm Motif0021_HHH_b2_02046_0001__54__M
32664.269238988527 inf False False NaN NaN 1.0 1000.0 False False SARS_CoV2_RBD_ssm Motif0021_HHH_b2_02046_0001__54__N
42308.60100559525 inf False False NaN NaN 1.0 1000.0 False False SARS_CoV2_RBD_ssm Motif0021_HHH_b2_02046_0001__54__Q
39071.28319536556 inf False False NaN NaN 1.0 1000.0 False False SARS_CoV2_RBD_ssm Motif0021_HHH_b2_02046_0001__54__P
102572.49786234065 inf False False NaN NaN 1.0 1000.0 False False SARS_CoV2_RBD_ssm Motif0021_HHH_b2_02046_0001__54__S
70277.89226701231 inf False False NaN NaN 1.0 1000.0 False False SARS_CoV2_RBD_ssm Motif0021_HHH_b2_02046_0001__54__R
128950.35101215758 inf False False NaN NaN 1.0 1000.0 False False SARS_CoV2_RBD_ssm Motif0021_HHH_b2_02046_0001__54__T
95671.22067261439 inf False False NaN NaN 1.0 1000.0 False False SARS_CoV2_RBD_ssm Motif0021_HHH_b2_02046_0001__54__W
37922.20253631274 inf False False NaN NaN 1.0 1000.0 False False SARS_CoV2_RBD_ssm Motif0021_HHH_b2_02046_0001__54__V
53720.69662771622 inf False False NaN NaN 1.0 1000.0 False False SARS_CoV2_RBD_ssm Motif0021_HHH_b2_02046_0001__54__Y
69582.07155149728 inf False False NaN NaN 1.0 1000.0 False False SARS_CoV2_RBD_ssm Motif0021_HHH_b2_02046_0001__55__A
36442.49125689297 inf False False NaN NaN 1.0 1000.0 False False SARS_CoV2_RBD_ssm Motif0021_HHH_b2_02046_0001__55__C
104634.20506937384 inf False False NaN NaN 1.0 1000.0 False False SARS_CoV2_RBD_ssm Motif0021_HHH_b2_02046_0001__55__E
53188.80854229334 inf False False NaN NaN 1.0 1000.0 False False SARS_CoV2_RBD_ssm Motif0021_HHH_b2_02046_0001__55__D
51624.53355115964 inf False False NaN NaN 1.0 1000.0 False False SARS_CoV2_RBD_ssm Motif0021_HHH_b2_02046_0001__55__G
149707.3543091789 inf False False NaN NaN 1.0 1000.0 False False SARS_CoV2_RBD_ssm Motif0021_HHH_b2_02046_0001__55__F
92857.54422505126 inf False False NaN NaN 1.0 1000.0 False False SARS_CoV2_RBD_ssm Motif0021_HHH_b2_02046_0001__55__H
146757.52799645005 inf False False NaN NaN 1.0 1000.0 False False SARS_CoV2_RBD_ssm Motif0021_HHH_b2_02046_0001__55__K
9231.206714919377 3207940.1745338156 False False NaN NaN 1.0 1000.0 False False SARS_CoV2_RBD_ssm Motif0021_HHH_b2_02046_0001__55__M
71690.4779015791 inf False False NaN NaN 1.0 1000.0 False False SARS_CoV2_RBD_ssm Motif0021_HHH_b2_02046_0001__55__L
11721.183013693546 inf False False NaN NaN 1.0 1000.0 False False SARS_CoV2_RBD_ssm Motif0021_HHH_b2_02046_0001__55__N
116737.07057438763 inf False False NaN NaN 1.0 1000.0 False False SARS_CoV2_RBD_ssm Motif0021_HHH_b2_02046_0001__55__Q
79190.88807138728 inf False False NaN NaN 1.0 1000.0 False False SARS_CoV2_RBD_ssm Motif0021_HHH_b2_02046_0001__55__P
25218.382540609866 inf False False NaN NaN 1.0 1000.0 False False SARS_CoV2_RBD_ssm Motif0021_HHH_b2_02046_0001__55__S
73131.45650740094 inf False False NaN NaN 1.0 1000.0 False False SARS_CoV2_RBD_ssm Motif0021_HHH_b2_02046_0001__55__R
11721.183013693546 300427.23460704414 False False NaN NaN 1.0 1000.0 False False SARS_CoV2_RBD_ssm Motif0021_HHH_b2_02046_0001__55__T
24476.713640586448 6833617.52636125 False False NaN NaN 1.0 1000.0 False False SARS_CoV2_RBD_ssm Motif0021_HHH_b2_02046_0001__55__W
22829.872732471453 inf False False NaN NaN 1.0 1000.0 False False SARS_CoV2_RBD_ssm Motif0021_HHH_b2_02046_0001__55__V
139634.7522866093 inf False False NaN NaN 1.0 1000.0 False False SARS_CoV2_RBD_ssm Motif0021_HHH_b2_02046_0001__55__Y
47674.39060297123 489200.1883002948 False False NaN NaN 1.0 1000.0 False False SARS_CoV2_RBD_ssm Motif0021_HHH_b2_02046_0001__56__A
125157.94026421166 inf False False NaN NaN 1.0 1000.0 False False SARS_CoV2_RBD_ssm Motif0021_HHH_b2_02046_0001__56__C
37922.20253631274 inf False False NaN NaN 1.0 1000.0 False False SARS_CoV2_RBD_ssm Motif0021_HHH_b2_02046_0001__56__E
23288.753174394118 inf False False NaN NaN 1.0 1000.0 False False SARS_CoV2_RBD_ssm Motif0021_HHH_b2_02046_0001__56__G
145304.48316480216 inf False False NaN NaN 1.0 1000.0 False False SARS_CoV2_RBD_ssm Motif0021_HHH_b2_02046_0001__56__F
31389.720705562682 2551729.6704672347 False False NaN NaN 1.0 1000.0 False False SARS_CoV2_RBD_ssm Motif0021_HHH_b2_02046_0001__56__I
31703.61791261833 inf False False NaN NaN 1.0 1000.0 False False SARS_CoV2_RBD_ssm Motif0021_HHH_b2_02046_0001__56__H
28700.87171286417 788701.3007848995 False False NaN NaN 1.0 1000.0 False False SARS_CoV2_RBD_ssm Motif0021_HHH_b2_02046_0001__56__K
108882.77337835266 inf False False NaN NaN 1.0 1000.0 False False SARS_CoV2_RBD_ssm Motif0021_HHH_b2_02046_0001__56__M
20462.95639802725 inf False False NaN NaN 1.0 1000.0 False False SARS_CoV2_RBD_ssm Motif0021_HHH_b2_02046_0001__56__L
52662.18667553793 inf False False NaN NaN 1.0 1000.0 False False SARS_CoV2_RBD_ssm Motif0021_HHH_b2_02046_0001__56__N
20059.755316172163 236606.31373208875 False False NaN NaN 1.0 1000.0 False False SARS_CoV2_RBD_ssm Motif0021_HHH_b2_02046_0001__56__Q
35724.43020967852 529733.7042954928 False False NaN NaN 1.0 1000.0 False False SARS_CoV2_RBD_ssm Motif0021_HHH_b2_02046_0001__56__P
10717.144416624422 inf False False NaN NaN 1.0 1000.0 False False SARS_CoV2_RBD_ssm Motif0021_HHH_b2_02046_0001__56__S
15181.936317375146 121477.06375536066 False False NaN NaN 1.0 1000.0 False False SARS_CoV2_RBD_ssm Motif0021_HHH_b2_02046_0001__56__R
88350.7671655625 inf False False NaN NaN 1.0 1000.0 False False SARS_CoV2_RBD_ssm Motif0021_HHH_b2_02046_0001__56__T
77630.5147254065 inf False False NaN NaN 1.0 1000.0 False False SARS_CoV2_RBD_ssm Motif0021_HHH_b2_02046_0001__56__W
128950.35101215758 inf False False NaN NaN 1.0 1000.0 False False SARS_CoV2_RBD_ssm Motif0021_HHH_b2_02046_0001__56__V
131542.25306750188 inf False False NaN NaN 1.0 1000.0 False False SARS_CoV2_RBD_ssm Motif0021_HHH_b2_02046_0001__56__Y
116737.07057438763 inf False False NaN NaN 1.0 1000.0 False False SARS_CoV2_RBD_ssm Motif0021_HHH_b2_02046_0001__57__A
8440.459925241697 84062.7234317657 False False NaN NaN 1.0 1000.0 False False SARS_CoV2_RBD_ssm Motif0021_HHH_b2_02046_0001__57__C
39856.61598759239 inf False False NaN NaN 1.0 1000.0 False False SARS_CoV2_RBD_ssm Motif0021_HHH_b2_02046_0001__57__E
22158.449552578797 inf False False NaN NaN 1.0 1000.0 True False SARS_CoV2_RBD_ssm Motif0021_HHH_b2_02046_0001__57__D
47202.366933634934 706931.681930652 False False NaN NaN 1.0 1000.0 False False SARS_CoV2_RBD_ssm Motif0021_HHH_b2_02046_0001__57__F
5725.752016236521 579361.9508325121 False False NaN NaN 1.0 1000.0 True False SARS_CoV2_RBD_ssm Motif0021_HHH_b2_02046_0001__57__I
149707.3543091789 inf False False NaN NaN 1.0 1000.0 False False SARS_CoV2_RBD_ssm Motif0021_HHH_b2_02046_0001__57__H
22158.449552578797 inf False False NaN NaN 1.0 1000.0 False False SARS_CoV2_RBD_ssm Motif0021_HHH_b2_02046_0001__57__K
145304.48316480216 inf False False NaN NaN 1.0 1000.0 False False SARS_CoV2_RBD_ssm Motif0021_HHH_b2_02046_0001__57__M
87476.00709461627 2904106.391440996 False False NaN NaN 1.0 1000.0 False False SARS_CoV2_RBD_ssm Motif0021_HHH_b2_02046_0001__57__L
83230.41923937207 inf False False NaN NaN 1.0 1000.0 False False SARS_CoV2_RBD_ssm Motif0021_HHH_b2_02046_0001__57__N
39856.61598759239 inf False False NaN NaN 1.0 1000.0 False False SARS_CoV2_RBD_ssm Motif0021_HHH_b2_02046_0001__57__Q
11376.464755147808 inf False False NaN NaN 1.0 1000.0 False False SARS_CoV2_RBD_ssm Motif0021_HHH_b2_02046_0001__57__P
68.363013951972 10196.995181544386 False False NaN NaN 1.0 1000.0 False False SARS_CoV2_RBD_ssm Motif0021_HHH_b2_02046_0001__57__S
59934.48078835312 inf False False NaN NaN 1.0 1000.0 False False SARS_CoV2_RBD_ssm Motif0021_HHH_b2_02046_0001__57__R
10096.034833212274 845594.5468242731 False False NaN NaN 1.0 1000.0 False False SARS_CoV2_RBD_ssm Motif0021_HHH_b2_02046_0001__57__T
42731.68701565115 inf False False NaN NaN 1.0 1000.0 False False SARS_CoV2_RBD_ssm Motif0021_HHH_b2_02046_0001__57__W
64900.45442000541 1970057.6951299834 False False NaN NaN 1.0 1000.0 False False SARS_CoV2_RBD_ssm Motif0021_HHH_b2_02046_0001__57__V
57595.85799439036 inf False False NaN NaN 1.0 1000.0 False False SARS_CoV2_RBD_ssm Motif0021_HHH_b2_02046_0001__57__Y
107804.72611718078 inf False False NaN NaN 1.0 1000.0 False False SARS_CoV2_RBD_ssm Motif0052_bcov_4helix_11892_0001__1__A
16604.260161145023 69582.07155149728 False False NaN NaN 1.0 1000.0 False False SARS_CoV2_RBD_ssm Motif0052_bcov_4helix_11892_0001__1__C
101556.92857657501 inf False False NaN NaN 1.0 1000.0 False False SARS_CoV2_RBD_ssm Motif0052_bcov_4helix_11892_0001__1__E
29866.242194902 inf False False NaN NaN 1.0 1000.0 False False SARS_CoV2_RBD_ssm Motif0052_bcov_4helix_11892_0001__1__D
92857.54422505126 inf False False NaN NaN 1.0 1000.0 False False SARS_CoV2_RBD_ssm Motif0052_bcov_4helix_11892_0001__1__G
96627.9328793406 inf False False NaN NaN 1.0 1000.0 False False SARS_CoV2_RBD_ssm Motif0052_bcov_4helix_11892_0001__1__F
83230.41923937207 inf False False NaN NaN 1.0 1000.0 False False SARS_CoV2_RBD_ssm Motif0052_bcov_4helix_11892_0001__1__I
117904.44128013159 inf False False NaN NaN 1.0 1000.0 False False SARS_CoV2_RBD_ssm Motif0052_bcov_4helix_11892_0001__1__H
107804.72611718078 inf False False NaN NaN 1.0 1000.0 False False SARS_CoV2_RBD_ssm Motif0052_bcov_4helix_11892_0001__1__K
141031.09980947524 inf False False NaN NaN 1.0 1000.0 False False SARS_CoV2_RBD_ssm Motif0052_bcov_4helix_11892_0001__1__M
8030.808006487299 inf False False NaN NaN 1.0 1000.0 False False SARS_CoV2_RBD_ssm Motif0052_bcov_4helix_11892_0001__1__L
149707.3543091789 inf False False NaN NaN 1.0 1000.0 False False SARS_CoV2_RBD_ssm Motif0052_bcov_4helix_11892_0001__1__N
17980.034457489044 inf False False NaN NaN 1.0 1000.0 False False SARS_CoV2_RBD_ssm Motif0052_bcov_4helix_11892_0001__1__Q
90126.61758559027 inf False False NaN NaN 1.0 1000.0 False False SARS_CoV2_RBD_ssm Motif0052_bcov_4helix_11892_0001__1__P
23288.753174394118 inf False False NaN NaN 1.0 1000.0 False False SARS_CoV2_RBD_ssm Motif0052_bcov_4helix_11892_0001__1__R
68211.02985148253 1582736.8790209056 False False NaN NaN 1.0 1000.0 False False SARS_CoV2_RBD_ssm Motif0052_bcov_4helix_11892_0001__1__T
65549.45896420539 inf False False NaN NaN 1.0 1000.0 False False SARS_CoV2_RBD_ssm Motif0052_bcov_4helix_11892_0001__1__W
42308.60100559525 inf False False NaN NaN 1.0 1000.0 False False SARS_CoV2_RBD_ssm Motif0052_bcov_4helix_11892_0001__1__V
123918.75273684337 inf False False NaN NaN 1.0 1000.0 False False SARS_CoV2_RBD_ssm Motif0052_bcov_4helix_11892_0001__1__Y
149707.3543091789 inf False False NaN NaN 1.0 1000.0 False False SARS_CoV2_RBD_ssm Motif0052_bcov_4helix_11892_0001__2__A
62368.061045628165 inf False False NaN NaN 1.0 1000.0 False False SARS_CoV2_RBD_ssm Motif0052_bcov_4helix_11892_0001__2__C
54257.903593993324 inf False False NaN NaN 1.0 1000.0 False False SARS_CoV2_RBD_ssm Motif0052_bcov_4helix_11892_0001__2__E
79190.88807138728 inf False False NaN NaN 1.0 1000.0 False False SARS_CoV2_RBD_ssm Motif0052_bcov_4helix_11892_0001__2__D
62991.74165608438 706931.681930652 False False NaN NaN 1.0 1000.0 False False SARS_CoV2_RBD_ssm Motif0052_bcov_4helix_11892_0001__2__G
75347.41277103158 inf False False NaN NaN 1.0 1000.0 False False SARS_CoV2_RBD_ssm Motif0052_bcov_4helix_11892_0001__2__F
30466.55366301957 inf False False NaN NaN 1.0 1000.0 False False SARS_CoV2_RBD_ssm Motif0052_bcov_4helix_11892_0001__2__I
101556.92857657501 inf False False NaN NaN 1.0 1000.0 False False SARS_CoV2_RBD_ssm Motif0052_bcov_4helix_11892_0001__2__H
149707.3543091789 inf False False NaN NaN 1.0 1000.0 False False SARS_CoV2_RBD_ssm Motif0052_bcov_4helix_11892_0001__2__K
123918.75273684337 inf False False NaN NaN 1.0 1000.0 False False SARS_CoV2_RBD_ssm Motif0052_bcov_4helix_11892_0001__2__M
141031.09980947524 inf False False NaN NaN 1.0 1000.0 False False SARS_CoV2_RBD_ssm Motif0052_bcov_4helix_11892_0001__2__N
139634.7522866093 inf False False NaN NaN 1.0 1000.0 False False SARS_CoV2_RBD_ssm Motif0052_bcov_4helix_11892_0001__2__Q
13881.448984050383 inf False False NaN NaN 1.0 1000.0 False False SARS_CoV2_RBD_ssm Motif0052_bcov_4helix_11892_0001__2__P
11041.884609592542 inf False False NaN NaN 1.0 1000.0 False False SARS_CoV2_RBD_ssm Motif0052_bcov_4helix_11892_0001__2__S
12319.081146453298 inf False False NaN NaN 1.0 1000.0 True True SARS_CoV2_RBD_ssm Motif0052_bcov_4helix_11892_0001__2__R
123918.75273684337 inf False False NaN NaN 1.0 1000.0 False False SARS_CoV2_RBD_ssm Motif0052_bcov_4helix_11892_0001__2__T
64257.87566337165 inf False False NaN NaN 1.0 1000.0 False False SARS_CoV2_RBD_ssm Motif0052_bcov_4helix_11892_0001__2__W
106737.35259126802 inf False False NaN NaN 1.0 1000.0 False False SARS_CoV2_RBD_ssm Motif0052_bcov_4helix_11892_0001__2__V
78406.8198726606 inf False False NaN NaN 1.0 1000.0 False False SARS_CoV2_RBD_ssm Motif0052_bcov_4helix_11892_0001__2__Y
86609.90801447166 inf False False NaN NaN 1.0 1000.0 False False SARS_CoV2_RBD_ssm Motif0052_bcov_4helix_11892_0001__3__A
21293.834484242296 inf False False NaN NaN 1.0 1000.0 False False SARS_CoV2_RBD_ssm Motif0052_bcov_4helix_11892_0001__3__C
138252.22998674202 inf False False NaN NaN 1.0 1000.0 False False SARS_CoV2_RBD_ssm Motif0052_bcov_4helix_11892_0001__3__D
26769.82123242178 inf False False NaN NaN 1.0 1000.0 False False SARS_CoV2_RBD_ssm Motif0052_bcov_4helix_11892_0001__3__G
149707.3543091789 inf False False NaN NaN 1.0 1000.0 False False SARS_CoV2_RBD_ssm Motif0052_bcov_4helix_11892_0001__3__F
149707.3543091789 inf False False NaN NaN 1.0 1000.0 False False SARS_CoV2_RBD_ssm Motif0052_bcov_4helix_11892_0001__3__I
149707.3543091789 inf False False NaN NaN 1.0 1000.0 False False SARS_CoV2_RBD_ssm Motif0052_bcov_4helix_11892_0001__3__H
56460.99205410282 inf False False NaN NaN 1.0 1000.0 False False SARS_CoV2_RBD_ssm Motif0052_bcov_4helix_11892_0001__3__K
92857.54422505126 inf False False NaN NaN 1.0 1000.0 False False SARS_CoV2_RBD_ssm Motif0052_bcov_4helix_11892_0001__3__M
32664.269238988527 inf False False NaN NaN 1.0 1000.0 False False SARS_CoV2_RBD_ssm Motif0052_bcov_4helix_11892_0001__3__L
18897.196915965284 inf False False NaN NaN 1.0 1000.0 False False SARS_CoV2_RBD_ssm Motif0052_bcov_4helix_11892_0001__3__N
94723.98086397459 inf False False NaN NaN 1.0 1000.0 False False SARS_CoV2_RBD_ssm Motif0052_bcov_4helix_11892_0001__3__Q
89234.27483721818 inf False False NaN NaN 1.0 1000.0 False False SARS_CoV2_RBD_ssm Motif0052_bcov_4helix_11892_0001__3__P
149707.3543091789 inf False False NaN NaN 1.0 1000.0 False False SARS_CoV2_RBD_ssm Motif0052_bcov_4helix_11892_0001__3__S
61139.16385219888 inf False False NaN NaN 1.0 1000.0 False False SARS_CoV2_RBD_ssm Motif0052_bcov_4helix_11892_0001__3__R
67535.6731202798 inf False False NaN NaN 1.0 1000.0 False False SARS_CoV2_RBD_ssm Motif0052_bcov_4helix_11892_0001__3__T
18524.84748158539 338528.927688546 False False NaN NaN 1.0 1000.0 False False SARS_CoV2_RBD_ssm Motif0052_bcov_4helix_11892_0001__3__W
93786.11966730167 inf False False NaN NaN 1.0 1000.0 False False SARS_CoV2_RBD_ssm Motif0052_bcov_4helix_11892_0001__3__V
88350.7671655625 inf False False NaN NaN 1.0 1000.0 False False SARS_CoV2_RBD_ssm Motif0052_bcov_4helix_11892_0001__3__Y
32664.269238988527 148225.10327641465 False False NaN NaN 1.0 1000.0 False False SARS_CoV2_RBD_ssm Motif0052_bcov_4helix_11892_0001__4__A
106737.35259126802 inf False False NaN NaN 1.0 1000.0 False False SARS_CoV2_RBD_ssm Motif0052_bcov_4helix_11892_0001__4__C
83230.41923937207 inf False False NaN NaN 1.0 1000.0 False False SARS_CoV2_RBD_ssm Motif0052_bcov_4helix_11892_0001__4__D
98570.15433021514 inf False False NaN NaN 1.0 1000.0 False False SARS_CoV2_RBD_ssm Motif0052_bcov_4helix_11892_0001__4__G
40255.182147468346 inf False False NaN NaN 1.0 1000.0 False False SARS_CoV2_RBD_ssm Motif0052_bcov_4helix_11892_0001__4__F
60533.82559623658 inf False False NaN NaN 1.0 1000.0 False False SARS_CoV2_RBD_ssm Motif0052_bcov_4helix_11892_0001__4__I
25218.382540609866 494092.1901832981 False False NaN NaN 1.0 1000.0 False False SARS_CoV2_RBD_ssm Motif0052_bcov_4helix_11892_0001__4__H
25218.382540609866 6566972.124546451 False False NaN NaN 1.0 1000.0 False False SARS_CoV2_RBD_ssm Motif0052_bcov_4helix_11892_0001__4__K
51113.39955560366 inf False False NaN NaN 1.0 1000.0 False False SARS_CoV2_RBD_ssm Motif0052_bcov_4helix_11892_0001__4__M
100551.4144322526 inf False False NaN NaN 1.0 1000.0 False False SARS_CoV2_RBD_ssm Motif0052_bcov_4helix_11892_0001__4__L
54800.48262993329 inf False False NaN NaN 1.0 1000.0 False False SARS_CoV2_RBD_ssm Motif0052_bcov_4helix_11892_0001__4__N
inf inf True False NaN NaN 1.0 1000.0 False False SARS_CoV2_RBD_ssm Motif0052_bcov_4helix_11892_0001__4__Q
117904.44128013159 inf False False NaN NaN 1.0 1000.0 False False SARS_CoV2_RBD_ssm Motif0052_bcov_4helix_11892_0001__4__P
149707.3543091789 inf False False NaN NaN 1.0 1000.0 False False SARS_CoV2_RBD_ssm Motif0052_bcov_4helix_11892_0001__4__S
149707.3543091789 inf False False NaN NaN 1.0 1000.0 False False SARS_CoV2_RBD_ssm Motif0052_bcov_4helix_11892_0001__4__R
24968.69558476227 inf False False NaN NaN 1.0 1000.0 False False SARS_CoV2_RBD_ssm Motif0052_bcov_4helix_11892_0001__4__T
62991.74165608438 inf False False NaN NaN 1.0 1000.0 False False SARS_CoV2_RBD_ssm Motif0052_bcov_4helix_11892_0001__4__W
37922.20253631274 inf False False NaN NaN 1.0 1000.0 False False SARS_CoV2_RBD_ssm Motif0052_bcov_4helix_11892_0001__4__V
75347.41277103158 1647002.343084032 False False NaN NaN 1.0 1000.0 False False SARS_CoV2_RBD_ssm Motif0052_bcov_4helix_11892_0001__4__Y
89234.27483721818 inf False False NaN NaN 1.0 1000.0 False False SARS_CoV2_RBD_ssm Motif0052_bcov_4helix_11892_0001__5__A
139634.7522866093 inf False False NaN NaN 1.0 1000.0 False False SARS_CoV2_RBD_ssm Motif0052_bcov_4helix_11892_0001__5__C
149707.3543091789 inf False False NaN NaN 1.0 1000.0 False False SARS_CoV2_RBD_ssm Motif0052_bcov_4helix_11892_0001__5__D
132857.675598177 inf False False NaN NaN 1.0 1000.0 False False SARS_CoV2_RBD_ssm Motif0052_bcov_4helix_11892_0001__5__G
44466.764862551485 inf False False NaN NaN 1.0 1000.0 False False SARS_CoV2_RBD_ssm Motif0052_bcov_4helix_11892_0001__5__F
27580.97358558535 inf False False NaN NaN 1.0 1000.0 False False SARS_CoV2_RBD_ssm Motif0052_bcov_4helix_11892_0001__5__I
25218.382540609866 inf False False NaN NaN 1.0 1000.0 False False SARS_CoV2_RBD_ssm Motif0052_bcov_4helix_11892_0001__5__H
4883.043061567203 41889.703965935936 False False NaN NaN 1.0 1000.0 False False SARS_CoV2_RBD_ssm Motif0052_bcov_4helix_11892_0001__5__K
143865.82491564588 inf False False NaN NaN 1.0 1000.0 False False SARS_CoV2_RBD_ssm Motif0052_bcov_4helix_11892_0001__5__M
149707.3543091789 inf False False NaN NaN 1.0 1000.0 False False SARS_CoV2_RBD_ssm Motif0052_bcov_4helix_11892_0001__5__L
69582.07155149728 inf False False NaN NaN 1.0 1000.0 False False SARS_CoV2_RBD_ssm Motif0052_bcov_4helix_11892_0001__5__N
8274.149519891873 inf False False NaN NaN 1.0 1000.0 False True SARS_CoV2_RBD_ssm Motif0052_bcov_4helix_11892_0001__5__Q
102572.49786234065 inf False False NaN NaN 1.0 1000.0 False False SARS_CoV2_RBD_ssm Motif0052_bcov_4helix_11892_0001__5__P
108882.77337835266 inf False False NaN NaN 1.0 1000.0 False False SARS_CoV2_RBD_ssm Motif0052_bcov_4helix_11892_0001__5__S
21506.772829084694 465457.19353849103 False False NaN NaN 1.0 1000.0 False False SARS_CoV2_RBD_ssm Motif0052_bcov_4helix_11892_0001__5__R
14735.437816109243 inf False False NaN NaN 1.0 1000.0 True False SARS_CoV2_RBD_ssm Motif0052_bcov_4helix_11892_0001__5__T
81590.45117083825 inf False False NaN NaN 1.0 1000.0 False False SARS_CoV2_RBD_ssm Motif0052_bcov_4helix_11892_0001__5__W
61750.555490720915 inf False False NaN NaN 1.0 1000.0 False False SARS_CoV2_RBD_ssm Motif0052_bcov_4helix_11892_0001__5__V
64900.45442000541 inf False False NaN NaN 1.0 1000.0 False False SARS_CoV2_RBD_ssm Motif0052_bcov_4helix_11892_0001__5__Y
149707.3543091789 inf False False NaN NaN 1.0 1000.0 False False SARS_CoV2_RBD_ssm Motif0052_bcov_4helix_11892_0001__6__A
149707.3543091789 inf False False NaN NaN 1.0 1000.0 False False SARS_CoV2_RBD_ssm Motif0052_bcov_4helix_11892_0001__6__C
145304.48316480216 inf False False NaN NaN 1.0 1000.0 False False SARS_CoV2_RBD_ssm Motif0052_bcov_4helix_11892_0001__6__E
11838.394843830467 2287175.8243336747 False False NaN NaN 1.0 1000.0 False False SARS_CoV2_RBD_ssm Motif0052_bcov_4helix_11892_0001__6__D
139634.7522866093 inf False False NaN NaN 1.0 1000.0 False False SARS_CoV2_RBD_ssm Motif0052_bcov_4helix_11892_0001__6__G
149707.3543091789 inf False False NaN NaN 1.0 1000.0 False False SARS_CoV2_RBD_ssm Motif0052_bcov_4helix_11892_0001__6__F
149707.3543091789 inf False False NaN NaN 1.0 1000.0 False False SARS_CoV2_RBD_ssm Motif0052_bcov_4helix_11892_0001__6__I
54800.48262993329 inf False False NaN NaN 1.0 1000.0 False True SARS_CoV2_RBD_ssm Motif0052_bcov_4helix_11892_0001__6__H
141031.09980947524 inf False False NaN NaN 1.0 1000.0 False False SARS_CoV2_RBD_ssm Motif0052_bcov_4helix_11892_0001__6__K
106737.35259126802 inf False False NaN NaN 1.0 1000.0 False False SARS_CoV2_RBD_ssm Motif0052_bcov_4helix_11892_0001__6__M
149707.3543091789 inf False False NaN NaN 1.0 1000.0 False False SARS_CoV2_RBD_ssm Motif0052_bcov_4helix_11892_0001__6__N
19664.49888851309 inf False False NaN NaN 1.0 1000.0 True False SARS_CoV2_RBD_ssm Motif0052_bcov_4helix_11892_0001__6__Q
56460.99205410282 inf False False NaN NaN 1.0 1000.0 False False SARS_CoV2_RBD_ssm Motif0052_bcov_4helix_11892_0001__6__P
149707.3543091789 inf False False NaN NaN 1.0 1000.0 False False SARS_CoV2_RBD_ssm Motif0052_bcov_4helix_11892_0001__6__S
15181.936317375146 4728896.817211904 False False NaN NaN 1.0 1000.0 False False SARS_CoV2_RBD_ssm Motif0052_bcov_4helix_11892_0001__6__R
14020.263473890873 197806.97492695285 False False NaN NaN 1.0 1000.0 False False SARS_CoV2_RBD_ssm Motif0052_bcov_4helix_11892_0001__6__T
149707.3543091789 inf False False NaN NaN 1.0 1000.0 False False SARS_CoV2_RBD_ssm Motif0052_bcov_4helix_11892_0001__6__W
149707.3543091789 inf False False NaN NaN 1.0 1000.0 False False SARS_CoV2_RBD_ssm Motif0052_bcov_4helix_11892_0001__6__V
149707.3543091789 inf False False NaN NaN 1.0 1000.0 False False SARS_CoV2_RBD_ssm Motif0052_bcov_4helix_11892_0001__6__Y
134186.2523541586 inf False False NaN NaN 1.0 1000.0 False False SARS_CoV2_RBD_ssm Motif0052_bcov_4helix_11892_0001__7__A
11376.464755147808 188206.54941228413 False False NaN NaN 1.0 1000.0 False False SARS_CoV2_RBD_ssm Motif0052_bcov_4helix_11892_0001__7__C
143865.82491564588 inf False False NaN NaN 1.0 1000.0 False False SARS_CoV2_RBD_ssm Motif0052_bcov_4helix_11892_0001__7__E
91938.1625990606 inf False False NaN NaN 1.0 1000.0 False False SARS_CoV2_RBD_ssm Motif0052_bcov_4helix_11892_0001__7__D
70277.89226701231 inf False False NaN NaN 1.0 1000.0 False False SARS_CoV2_RBD_ssm Motif0052_bcov_4helix_11892_0001__7__G
74601.39878319953 inf False False NaN NaN 1.0 1000.0 False True SARS_CoV2_RBD_ssm Motif0052_bcov_4helix_11892_0001__7__F
15641.964169727935 2133290.185645699 False False NaN NaN 1.0 1000.0 False False SARS_CoV2_RBD_ssm Motif0052_bcov_4helix_11892_0001__7__I
541.5854000391267 66204.95355384737 False False NaN NaN 1.0 1000.0 False False SARS_CoV2_RBD_ssm Motif0052_bcov_4helix_11892_0001__7__H
53188.80854229334 inf False False NaN NaN 1.0 1000.0 False False SARS_CoV2_RBD_ssm Motif0052_bcov_4helix_11892_0001__7__M
64257.87566337165 804554.1969306757 False False NaN NaN 1.0 1000.0 False False SARS_CoV2_RBD_ssm Motif0052_bcov_4helix_11892_0001__7__L
134186.2523541586 inf False False NaN NaN 1.0 1000.0 False False SARS_CoV2_RBD_ssm Motif0052_bcov_4helix_11892_0001__7__N
14445.091477413243 1819315.2287747168 False False NaN NaN 1.0 1000.0 False False SARS_CoV2_RBD_ssm Motif0052_bcov_4helix_11892_0001__7__Q
120274.32054986196 inf False False NaN NaN 1.0 1000.0 False False SARS_CoV2_RBD_ssm Motif0052_bcov_4helix_11892_0001__7__P
27580.97358558535 inf False False NaN NaN 1.0 1000.0 False False SARS_CoV2_RBD_ssm Motif0052_bcov_4helix_11892_0001__7__S
59934.48078835312 inf False False NaN NaN 1.0 1000.0 False False SARS_CoV2_RBD_ssm Motif0052_bcov_4helix_11892_0001__7__R
118.16714953260451 67535.6731202798 False False NaN NaN 1.0 1000.0 True False SARS_CoV2_RBD_ssm Motif0052_bcov_4helix_11892_0001__7__T
148225.10327641465 inf False False NaN NaN 1.0 1000.0 False False SARS_CoV2_RBD_ssm Motif0052_bcov_4helix_11892_0001__7__W
149707.3543091789 inf False False NaN NaN 1.0 1000.0 False False SARS_CoV2_RBD_ssm Motif0052_bcov_4helix_11892_0001__7__V
89234.27483721818 7777294.187802882 False False NaN NaN 1.0 1000.0 False False SARS_CoV2_RBD_ssm Motif0052_bcov_4helix_11892_0001__7__Y
62368.061045628165 2264530.519142251 False False NaN NaN 1.0 1000.0 False False SARS_CoV2_RBD_ssm Motif0052_bcov_4helix_11892_0001__8__A
128950.35101215758 inf False False NaN NaN 1.0 1000.0 False False SARS_CoV2_RBD_ssm Motif0052_bcov_4helix_11892_0001__8__C
126409.51966685387 inf False False NaN NaN 1.0 1000.0 False False SARS_CoV2_RBD_ssm Motif0052_bcov_4helix_11892_0001__8__E
136883.39602647716 inf False False NaN NaN 1.0 1000.0 False False SARS_CoV2_RBD_ssm Motif0052_bcov_4helix_11892_0001__8__D
149707.3543091789 inf False False NaN NaN 1.0 1000.0 False False SARS_CoV2_RBD_ssm Motif0052_bcov_4helix_11892_0001__8__G
72407.38268059494 inf False False NaN NaN 1.0 1000.0 False False SARS_CoV2_RBD_ssm Motif0052_bcov_4helix_11892_0001__8__F
127673.6148635225 inf False False NaN NaN 1.0 1000.0 False False SARS_CoV2_RBD_ssm Motif0052_bcov_4helix_11892_0001__8__I
71690.4779015791 inf False False NaN NaN 1.0 1000.0 False False SARS_CoV2_RBD_ssm Motif0052_bcov_4helix_11892_0001__8__H
46272.29382769814 inf False False NaN NaN 1.0 1000.0 False False SARS_CoV2_RBD_ssm Motif0052_bcov_4helix_11892_0001__8__M
23756.85711319943 inf False False NaN NaN 1.0 1000.0 False True SARS_CoV2_RBD_ssm Motif0052_bcov_4helix_11892_0001__8__L
149707.3543091789 inf False False NaN NaN 1.0 1000.0 False False SARS_CoV2_RBD_ssm Motif0052_bcov_4helix_11892_0001__8__N
46735.01676597515 672621.2388391433 False False NaN NaN 1.0 1000.0 False False SARS_CoV2_RBD_ssm Motif0052_bcov_4helix_11892_0001__8__Q
145304.48316480216 inf False False NaN NaN 1.0 1000.0 False False SARS_CoV2_RBD_ssm Motif0052_bcov_4helix_11892_0001__8__P
148225.10327641465 inf False False NaN NaN 1.0 1000.0 False False SARS_CoV2_RBD_ssm Motif0052_bcov_4helix_11892_0001__8__S
45814.152304651674 1819315.2287747168 False False NaN NaN 1.0 1000.0 False False SARS_CoV2_RBD_ssm Motif0052_bcov_4helix_11892_0001__8__R
41474.95442171872 699932.3583471797 False False NaN NaN 1.0 1000.0 False False SARS_CoV2_RBD_ssm Motif0052_bcov_4helix_11892_0001__8__T
29277.759234292782 1297123.257200493 False False NaN NaN 1.0 1000.0 False False SARS_CoV2_RBD_ssm Motif0052_bcov_4helix_11892_0001__8__W
89234.27483721818 inf False False NaN NaN 1.0 1000.0 False False SARS_CoV2_RBD_ssm Motif0052_bcov_4helix_11892_0001__8__V
76100.88689874196 inf False False NaN NaN 1.0 1000.0 False False SARS_CoV2_RBD_ssm Motif0052_bcov_4helix_11892_0001__8__Y
132857.675598177 inf False False NaN NaN 1.0 1000.0 False False SARS_CoV2_RBD_ssm Motif0052_bcov_4helix_11892_0001__9__C
76861.8957677293 inf False False NaN NaN 1.0 1000.0 False False SARS_CoV2_RBD_ssm Motif0052_bcov_4helix_11892_0001__9__E
60533.82559623658 6970973.238641096 False False NaN NaN 1.0 1000.0 False False SARS_CoV2_RBD_ssm Motif0052_bcov_4helix_11892_0001__9__D
149707.3543091789 inf False False NaN NaN 1.0 1000.0 False False SARS_CoV2_RBD_ssm Motif0052_bcov_4helix_11892_0001__9__G
13207.722402587528 inf False False NaN NaN 1.0 1000.0 False False SARS_CoV2_RBD_ssm Motif0052_bcov_4helix_11892_0001__9__F
132857.675598177 inf False False NaN NaN 1.0 1000.0 False False SARS_CoV2_RBD_ssm Motif0052_bcov_4helix_11892_0001__9__I
66204.95355384737 inf False False NaN NaN 1.0 1000.0 False False SARS_CoV2_RBD_ssm Motif0052_bcov_4helix_11892_0001__9__H
37922.20253631274 6501952.598560838 False False NaN NaN 1.0 1000.0 False False SARS_CoV2_RBD_ssm Motif0052_bcov_4helix_11892_0001__9__K
149707.3543091789 inf False False NaN NaN 1.0 1000.0 False False SARS_CoV2_RBD_ssm Motif0052_bcov_4helix_11892_0001__9__M
117904.44128013159 inf False False NaN NaN 1.0 1000.0 False False SARS_CoV2_RBD_ssm Motif0052_bcov_4helix_11892_0001__9__L
149707.3543091789 inf False False NaN NaN 1.0 1000.0 False False SARS_CoV2_RBD_ssm Motif0052_bcov_4helix_11892_0001__9__N
109971.60111213606 inf False False NaN NaN 1.0 1000.0 False False SARS_CoV2_RBD_ssm Motif0052_bcov_4helix_11892_0001__9__Q
130239.85452227901 inf False False NaN NaN 1.0 1000.0 False False SARS_CoV2_RBD_ssm Motif0052_bcov_4helix_11892_0001__9__P
149707.3543091789 inf False False NaN NaN 1.0 1000.0 False False SARS_CoV2_RBD_ssm Motif0052_bcov_4helix_11892_0001__9__S
86609.90801447166 inf False False NaN NaN 1.0 1000.0 False False SARS_CoV2_RBD_ssm Motif0052_bcov_4helix_11892_0001__9__R
89234.27483721818 inf False False NaN NaN 1.0 1000.0 False False SARS_CoV2_RBD_ssm Motif0052_bcov_4helix_11892_0001__9__T
37174.985331156575 inf False False NaN NaN 1.0 1000.0 False False SARS_CoV2_RBD_ssm Motif0052_bcov_4helix_11892_0001__9__W
145304.48316480216 inf False False NaN NaN 1.0 1000.0 False False SARS_CoV2_RBD_ssm Motif0052_bcov_4helix_11892_0001__9__V
11721.183013693546 306465.82202264614 False False NaN NaN 1.0 1000.0 False False SARS_CoV2_RBD_ssm Motif0052_bcov_4helix_11892_0001__9__Y
61139.16385219888 inf False False NaN NaN 1.0 1000.0 True False SARS_CoV2_RBD_ssm Motif0052_bcov_4helix_11892_0001__10__A
13744.008895099405 inf False False NaN NaN 1.0 1000.0 False False SARS_CoV2_RBD_ssm Motif0052_bcov_4helix_11892_0001__10__C
49118.97231263188 inf False False NaN NaN 1.0 1000.0 False False SARS_CoV2_RBD_ssm Motif0052_bcov_4helix_11892_0001__10__E
63621.659072645154 inf False False NaN NaN 1.0 1000.0 False False SARS_CoV2_RBD_ssm Motif0052_bcov_4helix_11892_0001__10__D
54257.903593993324 845594.5468242731 False False NaN NaN 1.0 1000.0 False False SARS_CoV2_RBD_ssm Motif0052_bcov_4helix_11892_0001__10__G
141031.09980947524 inf False False NaN NaN 1.0 1000.0 False False SARS_CoV2_RBD_ssm Motif0052_bcov_4helix_11892_0001__10__F
149707.3543091789 inf False False NaN NaN 1.0 1000.0 False False SARS_CoV2_RBD_ssm Motif0052_bcov_4helix_11892_0001__10__H
145304.48316480216 inf False False NaN NaN 1.0 1000.0 False False SARS_CoV2_RBD_ssm Motif0052_bcov_4helix_11892_0001__10__K
143865.82491564588 inf False False NaN NaN 1.0 1000.0 False False SARS_CoV2_RBD_ssm Motif0052_bcov_4helix_11892_0001__10__M
75347.41277103158 inf False False NaN NaN 1.0 1000.0 False False SARS_CoV2_RBD_ssm Motif0052_bcov_4helix_11892_0001__10__L
106737.35259126802 inf False False NaN NaN 1.0 1000.0 False False SARS_CoV2_RBD_ssm Motif0052_bcov_4helix_11892_0001__10__N
149707.3543091789 inf False False NaN NaN 1.0 1000.0 False False SARS_CoV2_RBD_ssm Motif0052_bcov_4helix_11892_0001__10__Q
35370.72297987969 inf False False NaN NaN 1.0 1000.0 False False SARS_CoV2_RBD_ssm Motif0052_bcov_4helix_11892_0001__10__P
149707.3543091789 inf False False NaN NaN 1.0 1000.0 False False SARS_CoV2_RBD_ssm Motif0052_bcov_4helix_11892_0001__10__S
68893.14014999727 inf False False NaN NaN 1.0 1000.0 False False SARS_CoV2_RBD_ssm Motif0052_bcov_4helix_11892_0001__10__R
15956.367649539461 456285.84799381637 False False NaN NaN 1.0 1000.0 False False SARS_CoV2_RBD_ssm Motif0052_bcov_4helix_11892_0001__10__T
149707.3543091789 inf False False NaN NaN 1.0 1000.0 False False SARS_CoV2_RBD_ssm Motif0052_bcov_4helix_11892_0001__10__W
54800.48262993329 inf False False NaN NaN 1.0 1000.0 False False SARS_CoV2_RBD_ssm Motif0052_bcov_4helix_11892_0001__10__V
149707.3543091789 inf False False NaN NaN 1.0 1000.0 False False SARS_CoV2_RBD_ssm Motif0052_bcov_4helix_11892_0001__10__Y
149707.3543091789 inf False False NaN NaN 1.0 1000.0 False False SARS_CoV2_RBD_ssm Motif0052_bcov_4helix_11892_0001__11__A
47202.366933634934 706931.681930652 False False NaN NaN 1.0 1000.0 False False SARS_CoV2_RBD_ssm Motif0052_bcov_4helix_11892_0001__11__C
119083.48569293278 inf False False NaN NaN 1.0 1000.0 False False SARS_CoV2_RBD_ssm Motif0052_bcov_4helix_11892_0001__11__D
94723.98086397459 inf False False NaN NaN 1.0 1000.0 False False SARS_CoV2_RBD_ssm Motif0052_bcov_4helix_11892_0001__11__G
108882.77337835266 inf False False NaN NaN 1.0 1000.0 False False SARS_CoV2_RBD_ssm Motif0052_bcov_4helix_11892_0001__11__F
145304.48316480216 inf False False NaN NaN 1.0 1000.0 False False SARS_CoV2_RBD_ssm Motif0052_bcov_4helix_11892_0001__11__I
35724.43020967852 inf False False NaN NaN 1.0 1000.0 False False SARS_CoV2_RBD_ssm Motif0052_bcov_4helix_11892_0001__11__H
149707.3543091789 inf False False NaN NaN 1.0 1000.0 False False SARS_CoV2_RBD_ssm Motif0052_bcov_4helix_11892_0001__11__K
26242.349997472593 3240019.576279156 False False NaN NaN 1.0 1000.0 False False SARS_CoV2_RBD_ssm Motif0052_bcov_4helix_11892_0001__11__M
76861.8957677293 inf False False NaN NaN 1.0 1000.0 False False SARS_CoV2_RBD_ssm Motif0052_bcov_4helix_11892_0001__11__L
47202.366933634934 8012953.978987485 False False NaN NaN 1.0 1000.0 False False SARS_CoV2_RBD_ssm Motif0052_bcov_4helix_11892_0001__11__N
30164.90461685104 1117276.4363773256 False False NaN NaN 1.0 1000.0 False False SARS_CoV2_RBD_ssm Motif0052_bcov_4helix_11892_0001__11__Q
61139.16385219888 inf False False NaN NaN 1.0 1000.0 False False SARS_CoV2_RBD_ssm Motif0052_bcov_4helix_11892_0001__11__P
122691.83439291436 inf False False NaN NaN 1.0 1000.0 False False SARS_CoV2_RBD_ssm Motif0052_bcov_4helix_11892_0001__11__S
5393.917405142779 672621.2388391433 False False NaN NaN 1.0 1000.0 True False SARS_CoV2_RBD_ssm Motif0052_bcov_4helix_11892_0001__11__R
16277.090639295197 inf False False NaN NaN 1.0 1000.0 False False SARS_CoV2_RBD_ssm Motif0052_bcov_4helix_11892_0001__11__T
145304.48316480216 inf False False NaN NaN 1.0 1000.0 False False SARS_CoV2_RBD_ssm Motif0052_bcov_4helix_11892_0001__11__W
145304.48316480216 inf False False NaN NaN 1.0 1000.0 False False SARS_CoV2_RBD_ssm Motif0052_bcov_4helix_11892_0001__11__V
136883.39602647716 inf False False NaN NaN 1.0 1000.0 False False SARS_CoV2_RBD_ssm Motif0052_bcov_4helix_11892_0001__11__Y
149707.3543091789 inf False False NaN NaN 1.0 1000.0 False False SARS_CoV2_RBD_ssm Motif0052_bcov_4helix_11892_0001__12__A
29570.536826635675 inf False False NaN NaN 1.0 1000.0 False False SARS_CoV2_RBD_ssm Motif0052_bcov_4helix_11892_0001__12__C
53188.80854229334 inf False False NaN NaN 1.0 1000.0 False False SARS_CoV2_RBD_ssm Motif0052_bcov_4helix_11892_0001__12__D
149707.3543091789 inf False False NaN NaN 1.0 1000.0 False False SARS_CoV2_RBD_ssm Motif0052_bcov_4helix_11892_0001__12__G
121477.06375536066 inf False False NaN NaN 1.0 1000.0 False False SARS_CoV2_RBD_ssm Motif0052_bcov_4helix_11892_0001__12__F
69582.07155149728 inf False False NaN NaN 1.0 1000.0 False False SARS_CoV2_RBD_ssm Motif0052_bcov_4helix_11892_0001__12__I
84062.7234317657 inf False False NaN NaN 1.0 1000.0 False False SARS_CoV2_RBD_ssm Motif0052_bcov_4helix_11892_0001__12__H
84903.35066608341 inf False False NaN NaN 1.0 1000.0 False False SARS_CoV2_RBD_ssm Motif0052_bcov_4helix_11892_0001__12__K
149707.3543091789 inf False False NaN NaN 1.0 1000.0 False False SARS_CoV2_RBD_ssm Motif0052_bcov_4helix_11892_0001__12__M
6262.170655200651 4635718.867965785 False False NaN NaN 1.0 1000.0 False False SARS_CoV2_RBD_ssm Motif0052_bcov_4helix_11892_0001__12__L
53188.80854229334 inf False False NaN NaN 1.0 1000.0 False False SARS_CoV2_RBD_ssm Motif0052_bcov_4helix_11892_0001__12__N
86609.90801447166 6310731.134455705 False False NaN NaN 1.0 1000.0 False False SARS_CoV2_RBD_ssm Motif0052_bcov_4helix_11892_0001__12__Q
149707.3543091789 inf False False NaN NaN 1.0 1000.0 False False SARS_CoV2_RBD_ssm Motif0052_bcov_4helix_11892_0001__12__P
58171.8165743342 1731016.0151195657 False False NaN NaN 1.0 1000.0 False False SARS_CoV2_RBD_ssm Motif0052_bcov_4helix_11892_0001__12__S
149707.3543091789 inf False False NaN NaN 1.0 1000.0 False False SARS_CoV2_RBD_ssm Motif0052_bcov_4helix_11892_0001__12__R
66867.0030893859 inf False False NaN NaN 1.0 1000.0 False False SARS_CoV2_RBD_ssm Motif0052_bcov_4helix_11892_0001__12__T
149707.3543091789 inf False False NaN NaN 1.0 1000.0 False False SARS_CoV2_RBD_ssm Motif0052_bcov_4helix_11892_0001__12__W
inf inf True False NaN NaN 1.0 1000.0 False False SARS_CoV2_RBD_ssm Motif0052_bcov_4helix_11892_0001__12__V
92857.54422505126 inf False False NaN NaN 1.0 1000.0 False False SARS_CoV2_RBD_ssm Motif0052_bcov_4helix_11892_0001__12__Y
27856.783321441224 1801302.2067076392 False False NaN NaN 1.0 1000.0 False False SARS_CoV2_RBD_ssm Motif0052_bcov_4helix_11892_0001__13__A
20059.755316172163 780892.3770147514 False False NaN NaN 1.0 1000.0 False False SARS_CoV2_RBD_ssm Motif0052_bcov_4helix_11892_0001__13__C
112182.03029448996 inf False False NaN NaN 1.0 1000.0 False False SARS_CoV2_RBD_ssm Motif0052_bcov_4helix_11892_0001__13__E
136883.39602647716 inf False False NaN NaN 1.0 1000.0 False False SARS_CoV2_RBD_ssm Motif0052_bcov_4helix_11892_0001__13__D
12442.271957917817 175543.6466509684 False False NaN NaN 1.0 1000.0 False False SARS_CoV2_RBD_ssm Motif0052_bcov_4helix_11892_0001__13__F
138252.22998674202 inf False False NaN NaN 1.0 1000.0 False False SARS_CoV2_RBD_ssm Motif0052_bcov_4helix_11892_0001__13__I
15181.936317375146 inf False False NaN NaN 1.0 1000.0 False False SARS_CoV2_RBD_ssm Motif0052_bcov_4helix_11892_0001__13__H
69582.07155149728 inf False False NaN NaN 1.0 1000.0 False False SARS_CoV2_RBD_ssm Motif0052_bcov_4helix_11892_0001__13__K
98570.15433021514 inf False False NaN NaN 1.0 1000.0 False False SARS_CoV2_RBD_ssm Motif0052_bcov_4helix_11892_0001__13__M
6713.894540367732 203800.72407421414 False False NaN NaN 1.0 1000.0 False False SARS_CoV2_RBD_ssm Motif0052_bcov_4helix_11892_0001__13__L
32340.860632661886 404930.522301567 False False NaN NaN 1.0 1000.0 False False SARS_CoV2_RBD_ssm Motif0052_bcov_4helix_11892_0001__13__N
25982.52474997289 3176178.390627538 False False NaN NaN 1.0 1000.0 False False SARS_CoV2_RBD_ssm Motif0052_bcov_4helix_11892_0001__13__Q
149707.3543091789 inf False False NaN NaN 1.0 1000.0 False False SARS_CoV2_RBD_ssm Motif0052_bcov_4helix_11892_0001__13__P
34673.78000184267 1336427.389016928 False False NaN NaN 1.0 1000.0 False False SARS_CoV2_RBD_ssm Motif0052_bcov_4helix_11892_0001__13__S
117904.44128013159 inf False False NaN NaN 1.0 1000.0 False False SARS_CoV2_RBD_ssm Motif0052_bcov_4helix_11892_0001__13__R
22829.872732471453 inf False False NaN NaN 1.0 1000.0 False False SARS_CoV2_RBD_ssm Motif0052_bcov_4helix_11892_0001__13__T
4834.696100561584 943403.0700046413 False False NaN NaN 1.0 1000.0 True False SARS_CoV2_RBD_ssm Motif0052_bcov_4helix_11892_0001__13__W
146757.52799645005 inf False False NaN NaN 1.0 1000.0 False False SARS_CoV2_RBD_ssm Motif0052_bcov_4helix_11892_0001__13__V
107804.72611718078 inf False False NaN NaN 1.0 1000.0 False False SARS_CoV2_RBD_ssm Motif0052_bcov_4helix_11892_0001__13__Y
5340.512282319589 300427.23460704414 False False NaN NaN 1.0 1000.0 True False SARS_CoV2_RBD_ssm Motif0052_bcov_4helix_11892_0001__14__A
26769.82123242178 484356.6220794995 False False NaN NaN 1.0 1000.0 False False SARS_CoV2_RBD_ssm Motif0052_bcov_4helix_11892_0001__14__C
141031.09980947524 inf False False NaN NaN 1.0 1000.0 False False SARS_CoV2_RBD_ssm Motif0052_bcov_4helix_11892_0001__14__E
84062.7234317657 inf False False NaN NaN 1.0 1000.0 False False SARS_CoV2_RBD_ssm Motif0052_bcov_4helix_11892_0001__14__G
94723.98086397459 inf False False NaN NaN 1.0 1000.0 False False SARS_CoV2_RBD_ssm Motif0052_bcov_4helix_11892_0001__14__F
inf inf True False NaN NaN 1.0 1000.0 False False SARS_CoV2_RBD_ssm Motif0052_bcov_4helix_11892_0001__14__I
104634.20506937384 inf False False NaN NaN 1.0 1000.0 False False SARS_CoV2_RBD_ssm Motif0052_bcov_4helix_11892_0001__14__H
145304.48316480216 inf False False NaN NaN 1.0 1000.0 False False SARS_CoV2_RBD_ssm Motif0052_bcov_4helix_11892_0001__14__K
inf inf True False NaN NaN 1.0 1000.0 False False SARS_CoV2_RBD_ssm Motif0052_bcov_4helix_11892_0001__14__M
130239.85452227901 inf False False NaN NaN 1.0 1000.0 False False SARS_CoV2_RBD_ssm Motif0052_bcov_4helix_11892_0001__14__L
96627.9328793406 inf False False NaN NaN 1.0 1000.0 False False SARS_CoV2_RBD_ssm Motif0052_bcov_4helix_11892_0001__14__N
149707.3543091789 inf False False NaN NaN 1.0 1000.0 False False SARS_CoV2_RBD_ssm Motif0052_bcov_4helix_11892_0001__14__Q
102572.49786234065 inf False False NaN NaN 1.0 1000.0 False False SARS_CoV2_RBD_ssm Motif0052_bcov_4helix_11892_0001__14__P
85752.3841727443 4073232.7900230824 False False NaN NaN 1.0 1000.0 False False SARS_CoV2_RBD_ssm Motif0052_bcov_4helix_11892_0001__14__S
104634.20506937384 inf False False NaN NaN 1.0 1000.0 False False SARS_CoV2_RBD_ssm Motif0052_bcov_4helix_11892_0001__14__R
149707.3543091789 inf False False NaN NaN 1.0 1000.0 False False SARS_CoV2_RBD_ssm Motif0052_bcov_4helix_11892_0001__14__T
125157.94026421166 inf False False NaN NaN 1.0 1000.0 False False SARS_CoV2_RBD_ssm Motif0052_bcov_4helix_11892_0001__14__W
117904.44128013159 inf False False NaN NaN 1.0 1000.0 False False SARS_CoV2_RBD_ssm Motif0052_bcov_4helix_11892_0001__14__V
4376.787309743447 47202.366933634934 False False NaN NaN 1.0 1000.0 False False SARS_CoV2_RBD_ssm Motif0052_bcov_4helix_11892_0001__14__Y
131542.25306750188 inf False False NaN NaN 1.0 1000.0 False False SARS_CoV2_RBD_ssm Motif0052_bcov_4helix_11892_0001__15__A
65549.45896420539 inf False False NaN NaN 1.0 1000.0 False False SARS_CoV2_RBD_ssm Motif0052_bcov_4helix_11892_0001__15__C
5612.932081400366 57595.85799439036 False False NaN NaN 1.0 1000.0 False False SARS_CoV2_RBD_ssm Motif0052_bcov_4helix_11892_0001__15__E
55901.97233079493 924814.3025239127 False False NaN NaN 1.0 1000.0 False False SARS_CoV2_RBD_ssm Motif0052_bcov_4helix_11892_0001__15__G
149707.3543091789 inf False False NaN NaN 1.0 1000.0 False False SARS_CoV2_RBD_ssm Motif0052_bcov_4helix_11892_0001__15__F
4834.696100561584 366578.31939662487 False False NaN NaN 1.0 1000.0 True False SARS_CoV2_RBD_ssm Motif0052_bcov_4helix_11892_0001__15__I
107804.72611718078 inf False False NaN NaN 1.0 1000.0 False False SARS_CoV2_RBD_ssm Motif0052_bcov_4helix_11892_0001__15__H
7126.9343436103645 167023.75646575983 False False NaN NaN 1.0 1000.0 False False SARS_CoV2_RBD_ssm Motif0052_bcov_4helix_11892_0001__15__K
149707.3543091789 inf False False NaN NaN 1.0 1000.0 False False SARS_CoV2_RBD_ssm Motif0052_bcov_4helix_11892_0001__15__M
113303.85059743492 inf False False NaN NaN 1.0 1000.0 False False SARS_CoV2_RBD_ssm Motif0052_bcov_4helix_11892_0001__15__L
73131.45650740094 inf False False NaN NaN 1.0 1000.0 False False SARS_CoV2_RBD_ssm Motif0052_bcov_4helix_11892_0001__15__N
149707.3543091789 inf False False NaN NaN 1.0 1000.0 False False SARS_CoV2_RBD_ssm Motif0052_bcov_4helix_11892_0001__15__Q
31389.720705562682 3144731.0798292435 False False NaN NaN 1.0 1000.0 False False SARS_CoV2_RBD_ssm Motif0052_bcov_4helix_11892_0001__15__P
138252.22998674202 inf False False NaN NaN 1.0 1000.0 False False SARS_CoV2_RBD_ssm Motif0052_bcov_4helix_11892_0001__15__S
107804.72611718078 inf False False NaN NaN 1.0 1000.0 False False SARS_CoV2_RBD_ssm Motif0052_bcov_4helix_11892_0001__15__R
79190.88807138728 inf False False NaN NaN 1.0 1000.0 False False SARS_CoV2_RBD_ssm Motif0052_bcov_4helix_11892_0001__15__T
30771.219199649735 inf False False NaN NaN 1.0 1000.0 False False SARS_CoV2_RBD_ssm Motif0052_bcov_4helix_11892_0001__15__W
149707.3543091789 inf False False NaN NaN 1.0 1000.0 False False SARS_CoV2_RBD_ssm Motif0052_bcov_4helix_11892_0001__15__V
128950.35101215758 inf False False NaN NaN 1.0 1000.0 False False SARS_CoV2_RBD_ssm Motif0052_bcov_4helix_11892_0001__15__Y
149707.3543091789 inf False False NaN NaN 1.0 1000.0 False False SARS_CoV2_RBD_ssm Motif0052_bcov_4helix_11892_0001__16__A
11376.464755147808 126409.51966685387 False False NaN NaN 1.0 1000.0 False False SARS_CoV2_RBD_ssm Motif0052_bcov_4helix_11892_0001__16__C
32990.91193137843 556755.4470912644 False False NaN NaN 1.0 1000.0 False False SARS_CoV2_RBD_ssm Motif0052_bcov_4helix_11892_0001__16__E
45360.546836288835 inf False False NaN NaN 1.0 1000.0 False False SARS_CoV2_RBD_ssm Motif0052_bcov_4helix_11892_0001__16__D
107804.72611718078 inf False False NaN NaN 1.0 1000.0 False False SARS_CoV2_RBD_ssm Motif0052_bcov_4helix_11892_0001__16__G
149707.3543091789 inf False False NaN NaN 1.0 1000.0 False False SARS_CoV2_RBD_ssm Motif0052_bcov_4helix_11892_0001__16__F
61139.16385219888 2452162.0577526195 False False NaN NaN 1.0 1000.0 False False SARS_CoV2_RBD_ssm Motif0052_bcov_4helix_11892_0001__16__I
114436.88910340915 inf False False NaN NaN 1.0 1000.0 False False SARS_CoV2_RBD_ssm Motif0052_bcov_4helix_11892_0001__16__H
131542.25306750188 inf False False NaN NaN 1.0 1000.0 False False SARS_CoV2_RBD_ssm Motif0052_bcov_4helix_11892_0001__16__K
53720.69662771622 inf False False NaN NaN 1.0 1000.0 False False SARS_CoV2_RBD_ssm Motif0052_bcov_4helix_11892_0001__16__L
15956.367649539461 inf False False NaN NaN 1.0 1000.0 True False SARS_CoV2_RBD_ssm Motif0052_bcov_4helix_11892_0001__16__N
12566.694677497004 2708712.464087411 False False NaN NaN 1.0 1000.0 False False SARS_CoV2_RBD_ssm Motif0052_bcov_4helix_11892_0001__16__Q
52662.18667553793 inf False False NaN NaN 1.0 1000.0 False False SARS_CoV2_RBD_ssm Motif0052_bcov_4helix_11892_0001__16__P
21939.058962949286 inf False False NaN NaN 1.0 1000.0 False False SARS_CoV2_RBD_ssm Motif0052_bcov_4helix_11892_0001__16__S
149707.3543091789 inf False False NaN NaN 1.0 1000.0 False False SARS_CoV2_RBD_ssm Motif0052_bcov_4helix_11892_0001__16__R
91027.88376144606 inf False False NaN NaN 1.0 1000.0 False False SARS_CoV2_RBD_ssm Motif0052_bcov_4helix_11892_0001__16__T
75347.41277103158 6186384.799976176 False False NaN NaN 1.0 1000.0 False False SARS_CoV2_RBD_ssm Motif0052_bcov_4helix_11892_0001__16__W
149707.3543091789 inf False False NaN NaN 1.0 1000.0 False False SARS_CoV2_RBD_ssm Motif0052_bcov_4helix_11892_0001__16__V
149707.3543091789 inf False False NaN NaN 1.0 1000.0 False False SARS_CoV2_RBD_ssm Motif0052_bcov_4helix_11892_0001__16__Y
77630.5147254065 1970057.6951299834 False False NaN NaN 1.0 1000.0 False False SARS_CoV2_RBD_ssm Motif0052_bcov_4helix_11892_0001__17__A
91938.1625990606 inf False False NaN NaN 1.0 1000.0 False False SARS_CoV2_RBD_ssm Motif0052_bcov_4helix_11892_0001__17__C
13744.008895099405 1031786.0438692884 False False NaN NaN 1.0 1000.0 False False SARS_CoV2_RBD_ssm Motif0052_bcov_4helix_11892_0001__17__E
79190.88807138728 inf False False NaN NaN 1.0 1000.0 False False SARS_CoV2_RBD_ssm Motif0052_bcov_4helix_11892_0001__17__D
44466.764862551485 6064488.579527683 False False NaN NaN 1.0 1000.0 False False SARS_CoV2_RBD_ssm Motif0052_bcov_4helix_11892_0001__17__G
149707.3543091789 inf False False NaN NaN 1.0 1000.0 False False SARS_CoV2_RBD_ssm Motif0052_bcov_4helix_11892_0001__17__F
100551.4144322526 inf False False NaN NaN 1.0 1000.0 False False SARS_CoV2_RBD_ssm Motif0052_bcov_4helix_11892_0001__17__I
108882.77337835266 inf False False NaN NaN 1.0 1000.0 False False SARS_CoV2_RBD_ssm Motif0052_bcov_4helix_11892_0001__17__H
127673.6148635225 inf False False NaN NaN 1.0 1000.0 False False SARS_CoV2_RBD_ssm Motif0052_bcov_4helix_11892_0001__17__K
70980.67118968235 inf False False NaN NaN 1.0 1000.0 False False SARS_CoV2_RBD_ssm Motif0052_bcov_4helix_11892_0001__17__M
90126.61758559027 5275880.493609666 False False NaN NaN 1.0 1000.0 False False SARS_CoV2_RBD_ssm Motif0052_bcov_4helix_11892_0001__17__N
134186.2523541586 inf False False NaN NaN 1.0 1000.0 False False SARS_CoV2_RBD_ssm Motif0052_bcov_4helix_11892_0001__17__Q
149707.3543091789 inf False False NaN NaN 1.0 1000.0 False False SARS_CoV2_RBD_ssm Motif0052_bcov_4helix_11892_0001__17__P
108882.77337835266 inf False False NaN NaN 1.0 1000.0 False False SARS_CoV2_RBD_ssm Motif0052_bcov_4helix_11892_0001__17__S
65549.45896420539 9029197.10881862 False False NaN NaN 1.0 1000.0 False False SARS_CoV2_RBD_ssm Motif0052_bcov_4helix_11892_0001__17__R
95671.22067261439 inf False False NaN NaN 1.0 1000.0 False False SARS_CoV2_RBD_ssm Motif0052_bcov_4helix_11892_0001__17__T
149707.3543091789 inf False False NaN NaN 1.0 1000.0 False False SARS_CoV2_RBD_ssm Motif0052_bcov_4helix_11892_0001__17__W
17107.385848287853 627365.9734447508 False False NaN NaN 1.0 1000.0 False False SARS_CoV2_RBD_ssm Motif0052_bcov_4helix_11892_0001__17__V
50607.32629267686 854050.4922925164 False False NaN NaN 1.0 1000.0 False False SARS_CoV2_RBD_ssm Motif0052_bcov_4helix_11892_0001__17__Y
23756.85711319943 474812.8831286154 False False NaN NaN 1.0 1000.0 False False SARS_CoV2_RBD_ssm Motif0052_bcov_4helix_11892_0001__18__A
5958.240508361304 inf False False NaN NaN 1.0 1000.0 False False SARS_CoV2_RBD_ssm Motif0052_bcov_4helix_11892_0001__18__C
41889.703965935936 714000.9987499578 False False NaN NaN 1.0 1000.0 False False SARS_CoV2_RBD_ssm Motif0052_bcov_4helix_11892_0001__18__E
94723.98086397459 inf False False NaN NaN 1.0 1000.0 False False SARS_CoV2_RBD_ssm Motif0052_bcov_4helix_11892_0001__18__D
149707.3543091789 inf False False NaN NaN 1.0 1000.0 False False SARS_CoV2_RBD_ssm Motif0052_bcov_4helix_11892_0001__18__G
135528.11487770008 inf False False NaN NaN 1.0 1000.0 False False SARS_CoV2_RBD_ssm Motif0052_bcov_4helix_11892_0001__18__F
106737.35259126802 inf False False NaN NaN 1.0 1000.0 False False SARS_CoV2_RBD_ssm Motif0052_bcov_4helix_11892_0001__18__I
7641.038261930236 inf False False NaN NaN 1.0 1000.0 False False SARS_CoV2_RBD_ssm Motif0052_bcov_4helix_11892_0001__18__H
30164.90461685104 inf False False NaN NaN 1.0 1000.0 False False SARS_CoV2_RBD_ssm Motif0052_bcov_4helix_11892_0001__18__K
inf inf True False NaN NaN 1.0 1000.0 False True SARS_CoV2_RBD_ssm Motif0052_bcov_4helix_11892_0001__18__M
14882.792194270347 447295.2141886244 False False NaN NaN 1.0 1000.0 False False SARS_CoV2_RBD_ssm Motif0052_bcov_4helix_11892_0001__18__L
94723.98086397459 inf False False NaN NaN 1.0 1000.0 False False SARS_CoV2_RBD_ssm Motif0052_bcov_4helix_11892_0001__18__N
108882.77337835266 inf False False NaN NaN 1.0 1000.0 False False SARS_CoV2_RBD_ssm Motif0052_bcov_4helix_11892_0001__18__Q
19469.80087971592 inf False False NaN NaN 1.0 1000.0 False False SARS_CoV2_RBD_ssm Motif0052_bcov_4helix_11892_0001__18__P
inf inf True False NaN NaN 1.0 1000.0 False False SARS_CoV2_RBD_ssm Motif0052_bcov_4helix_11892_0001__18__S
149707.3543091789 inf False False NaN NaN 1.0 1000.0 False False SARS_CoV2_RBD_ssm Motif0052_bcov_4helix_11892_0001__18__R
28135.351154655655 6632641.845791919 False False NaN NaN 1.0 1000.0 False False SARS_CoV2_RBD_ssm Motif0052_bcov_4helix_11892_0001__18__T
149707.3543091789 inf False False NaN NaN 1.0 1000.0 False False SARS_CoV2_RBD_ssm Motif0052_bcov_4helix_11892_0001__18__W
149707.3543091789 inf False False NaN NaN 1.0 1000.0 False False SARS_CoV2_RBD_ssm Motif0052_bcov_4helix_11892_0001__18__Y
99555.85587351736 inf False False NaN NaN 1.0 1000.0 False False SARS_CoV2_RBD_ssm Motif0052_bcov_4helix_11892_0001__19__A
143865.82491564588 inf False False NaN NaN 1.0 1000.0 False False SARS_CoV2_RBD_ssm Motif0052_bcov_4helix_11892_0001__19__C
10096.034833212274 143865.82491564588 False False NaN NaN 1.0 1000.0 False False SARS_CoV2_RBD_ssm Motif0052_bcov_4helix_11892_0001__19__E
45814.152304651674 788701.3007848995 False False NaN NaN 1.0 1000.0 False False SARS_CoV2_RBD_ssm Motif0052_bcov_4helix_11892_0001__19__D
44026.49986391241 2050049.9374836166 False False NaN NaN 1.0 1000.0 False False SARS_CoV2_RBD_ssm Motif0052_bcov_4helix_11892_0001__19__G
32020.654091744476 inf False False NaN NaN 1.0 1000.0 False False SARS_CoV2_RBD_ssm Motif0052_bcov_4helix_11892_0001__19__I
149707.3543091789 inf False False NaN NaN 1.0 1000.0 False False SARS_CoV2_RBD_ssm Motif0052_bcov_4helix_11892_0001__19__H
122691.83439291436 inf False False NaN NaN 1.0 1000.0 False False SARS_CoV2_RBD_ssm Motif0052_bcov_4helix_11892_0001__19__K
12442.271957917817 inf False False NaN NaN 1.0 1000.0 False False SARS_CoV2_RBD_ssm Motif0052_bcov_4helix_11892_0001__19__M
26504.773497447288 inf False False NaN NaN 1.0 1000.0 False False SARS_CoV2_RBD_ssm Motif0052_bcov_4helix_11892_0001__19__L
145304.48316480216 inf False False NaN NaN 1.0 1000.0 False False SARS_CoV2_RBD_ssm Motif0052_bcov_4helix_11892_0001__19__N
36442.49125689297 1376922.4753315279 False False NaN NaN 1.0 1000.0 False False SARS_CoV2_RBD_ssm Motif0052_bcov_4helix_11892_0001__19__Q
141031.09980947524 inf False False NaN NaN 1.0 1000.0 False False SARS_CoV2_RBD_ssm Motif0052_bcov_4helix_11892_0001__19__P
134186.2523541586 inf False False NaN NaN 1.0 1000.0 False False SARS_CoV2_RBD_ssm Motif0052_bcov_4helix_11892_0001__19__S
76100.88689874196 1970057.6951299834 False False NaN NaN 1.0 1000.0 False False SARS_CoV2_RBD_ssm Motif0052_bcov_4helix_11892_0001__19__R
104634.20506937384 inf False False NaN NaN 1.0 1000.0 False False SARS_CoV2_RBD_ssm Motif0052_bcov_4helix_11892_0001__19__T
95671.22067261439 inf False False NaN NaN 1.0 1000.0 False False SARS_CoV2_RBD_ssm Motif0052_bcov_4helix_11892_0001__19__W
83230.41923937207 inf False False NaN NaN 1.0 1000.0 False False SARS_CoV2_RBD_ssm Motif0052_bcov_4helix_11892_0001__19__V
62991.74165608438 inf False False NaN NaN 1.0 1000.0 False False SARS_CoV2_RBD_ssm Motif0052_bcov_4helix_11892_0001__19__Y
32664.269238988527 inf False False NaN NaN 1.0 1000.0 False False SARS_CoV2_RBD_ssm Motif0052_bcov_4helix_11892_0001__20__A
18159.834802063946 167023.75646575983 False False NaN NaN 1.0 1000.0 False False SARS_CoV2_RBD_ssm Motif0052_bcov_4helix_11892_0001__20__C
5840.839631762862 inf False False NaN NaN 1.0 1000.0 True False SARS_CoV2_RBD_ssm Motif0052_bcov_4helix_11892_0001__20__D
23994.42568433144 484356.6220794995 False False NaN NaN 1.0 1000.0 False False SARS_CoV2_RBD_ssm Motif0052_bcov_4helix_11892_0001__20__G
12319.081146453298 812599.7388999815 False False NaN NaN 1.0 1000.0 False False SARS_CoV2_RBD_ssm Motif0052_bcov_4helix_11892_0001__20__F
96627.9328793406 inf False False NaN NaN 1.0 1000.0 False False SARS_CoV2_RBD_ssm Motif0052_bcov_4helix_11892_0001__20__I
149707.3543091789 inf False False NaN NaN 1.0 1000.0 False False SARS_CoV2_RBD_ssm Motif0052_bcov_4helix_11892_0001__20__H
54800.48262993329 inf False False NaN NaN 1.0 1000.0 True False SARS_CoV2_RBD_ssm Motif0052_bcov_4helix_11892_0001__20__K
76100.88689874196 inf False False NaN NaN 1.0 1000.0 False False SARS_CoV2_RBD_ssm Motif0052_bcov_4helix_11892_0001__20__M
101556.92857657501 inf False False NaN NaN 1.0 1000.0 False False SARS_CoV2_RBD_ssm Motif0052_bcov_4helix_11892_0001__20__L
30466.55366301957 inf False False NaN NaN 1.0 1000.0 False False SARS_CoV2_RBD_ssm Motif0052_bcov_4helix_11892_0001__20__N
94723.98086397459 inf False False NaN NaN 1.0 1000.0 False False SARS_CoV2_RBD_ssm Motif0052_bcov_4helix_11892_0001__20__Q
17625.75674687683 inf False False NaN NaN 1.0 1000.0 False False SARS_CoV2_RBD_ssm Motif0052_bcov_4helix_11892_0001__20__P
33320.82105069218 4113965.117923316 False False NaN NaN 1.0 1000.0 False False SARS_CoV2_RBD_ssm Motif0052_bcov_4helix_11892_0001__20__S
45360.546836288835 inf False False NaN NaN 1.0 1000.0 True True SARS_CoV2_RBD_ssm Motif0052_bcov_4helix_11892_0001__20__R
145304.48316480216 inf False False NaN NaN 1.0 1000.0 False False SARS_CoV2_RBD_ssm Motif0052_bcov_4helix_11892_0001__20__T
1119.7658908621906 10824.315860790673 False False NaN NaN 1.0 1000.0 True False SARS_CoV2_RBD_ssm Motif0052_bcov_4helix_11892_0001__20__W
149707.3543091789 inf False False NaN NaN 1.0 1000.0 False False SARS_CoV2_RBD_ssm Motif0052_bcov_4helix_11892_0001__20__V
1119.7658908621906 10196.995181544386 False False NaN NaN 1.0 1000.0 False False SARS_CoV2_RBD_ssm Motif0052_bcov_4helix_11892_0001__20__Y
149707.3543091789 inf False False NaN NaN 1.0 1000.0 False False SARS_CoV2_RBD_ssm Motif0052_bcov_4helix_11892_0001__21__A
84062.7234317657 inf False False NaN NaN 1.0 1000.0 False False SARS_CoV2_RBD_ssm Motif0052_bcov_4helix_11892_0001__21__C
75347.41277103158 inf False False NaN NaN 1.0 1000.0 False False SARS_CoV2_RBD_ssm Motif0052_bcov_4helix_11892_0001__21__E
12442.271957917817 inf False False NaN NaN 1.0 1000.0 False False SARS_CoV2_RBD_ssm Motif0052_bcov_4helix_11892_0001__21__D
149707.3543091789 inf False False NaN NaN 1.0 1000.0 False False SARS_CoV2_RBD_ssm Motif0052_bcov_4helix_11892_0001__21__G
22829.872732471453 596917.1973046871 False False NaN NaN 1.0 1000.0 False False SARS_CoV2_RBD_ssm Motif0052_bcov_4helix_11892_0001__21__F
56460.99205410282 inf False False NaN NaN 1.0 1000.0 False False SARS_CoV2_RBD_ssm Motif0052_bcov_4helix_11892_0001__21__I
46735.01676597515 2681893.5287994146 False False NaN NaN 1.0 1000.0 False False SARS_CoV2_RBD_ssm Motif0052_bcov_4helix_11892_0001__21__H
74601.39878319953 inf False False NaN NaN 1.0 1000.0 False False SARS_CoV2_RBD_ssm Motif0052_bcov_4helix_11892_0001__21__K
44911.43251117703 1001441.3689487731 False False NaN NaN 1.0 1000.0 False False SARS_CoV2_RBD_ssm Motif0052_bcov_4helix_11892_0001__21__M
149707.3543091789 inf False False NaN NaN 1.0 1000.0 False False SARS_CoV2_RBD_ssm Motif0052_bcov_4helix_11892_0001__21__N
95671.22067261439 inf False False NaN NaN 1.0 1000.0 False False SARS_CoV2_RBD_ssm Motif0052_bcov_4helix_11892_0001__21__Q
141031.09980947524 inf False False NaN NaN 1.0 1000.0 False False SARS_CoV2_RBD_ssm Motif0052_bcov_4helix_11892_0001__21__P
149707.3543091789 inf False False NaN NaN 1.0 1000.0 False False SARS_CoV2_RBD_ssm Motif0052_bcov_4helix_11892_0001__21__S
76100.88689874196 inf False False NaN NaN 1.0 1000.0 False False SARS_CoV2_RBD_ssm Motif0052_bcov_4helix_11892_0001__21__R
14882.792194270347 inf False False NaN NaN 1.0 1000.0 False False SARS_CoV2_RBD_ssm Motif0052_bcov_4helix_11892_0001__21__T
149707.3543091789 inf False False NaN NaN 1.0 1000.0 False False SARS_CoV2_RBD_ssm Motif0052_bcov_4helix_11892_0001__21__W
149707.3543091789 inf False False NaN NaN 1.0 1000.0 False False SARS_CoV2_RBD_ssm Motif0052_bcov_4helix_11892_0001__21__V
149707.3543091789 inf False False NaN NaN 1.0 1000.0 False False SARS_CoV2_RBD_ssm Motif0052_bcov_4helix_11892_0001__21__Y
42308.60100559525 inf False False NaN NaN 1.0 1000.0 False False SARS_CoV2_RBD_ssm Motif0052_bcov_4helix_11892_0001__22__A
91027.88376144606 inf False False NaN NaN 1.0 1000.0 False False SARS_CoV2_RBD_ssm Motif0052_bcov_4helix_11892_0001__22__C
51624.53355115964 inf False False NaN NaN 1.0 1000.0 False False SARS_CoV2_RBD_ssm Motif0052_bcov_4helix_11892_0001__22__E
142441.4108075701 inf False False NaN NaN 1.0 1000.0 False False SARS_CoV2_RBD_ssm Motif0052_bcov_4helix_11892_0001__22__D
115581.25799444312 inf False False NaN NaN 1.0 1000.0 False False SARS_CoV2_RBD_ssm Motif0052_bcov_4helix_11892_0001__22__G
46272.29382769814 inf False False NaN NaN 1.0 1000.0 False False SARS_CoV2_RBD_ssm Motif0052_bcov_4helix_11892_0001__22__F
149707.3543091789 inf False False NaN NaN 1.0 1000.0 False False SARS_CoV2_RBD_ssm Motif0052_bcov_4helix_11892_0001__22__I
130239.85452227901 inf False False NaN NaN 1.0 1000.0 False False SARS_CoV2_RBD_ssm Motif0052_bcov_4helix_11892_0001__22__H
88350.7671655625 inf False False NaN NaN 1.0 1000.0 False False SARS_CoV2_RBD_ssm Motif0052_bcov_4helix_11892_0001__22__K
149707.3543091789 inf False False NaN NaN 1.0 1000.0 False False SARS_CoV2_RBD_ssm Motif0052_bcov_4helix_11892_0001__22__M
149707.3543091789 inf False False NaN NaN 1.0 1000.0 False False SARS_CoV2_RBD_ssm Motif0052_bcov_4helix_11892_0001__22__L
149707.3543091789 inf False False NaN NaN 1.0 1000.0 False False SARS_CoV2_RBD_ssm Motif0052_bcov_4helix_11892_0001__22__N
149707.3543091789 inf False False NaN NaN 1.0 1000.0 False False SARS_CoV2_RBD_ssm Motif0052_bcov_4helix_11892_0001__22__Q
149707.3543091789 inf False False NaN NaN 1.0 1000.0 False False SARS_CoV2_RBD_ssm Motif0052_bcov_4helix_11892_0001__22__P
89234.27483721818 inf False False NaN NaN 1.0 1000.0 False False SARS_CoV2_RBD_ssm Motif0052_bcov_4helix_11892_0001__22__S
149707.3543091789 inf False False NaN NaN 1.0 1000.0 False False SARS_CoV2_RBD_ssm Motif0052_bcov_4helix_11892_0001__22__R
79190.88807138728 inf False False NaN NaN 1.0 1000.0 False False SARS_CoV2_RBD_ssm Motif0052_bcov_4helix_11892_0001__22__T
149707.3543091789 inf False False NaN NaN 1.0 1000.0 False False SARS_CoV2_RBD_ssm Motif0052_bcov_4helix_11892_0001__22__W
93786.11966730167 inf False False NaN NaN 1.0 1000.0 False False SARS_CoV2_RBD_ssm Motif0052_bcov_4helix_11892_0001__22__Y
111071.31712325731 inf False False NaN NaN 1.0 1000.0 False False SARS_CoV2_RBD_ssm Motif0052_bcov_4helix_11892_0001__23__A
56460.99205410282 inf False False NaN NaN 1.0 1000.0 False False SARS_CoV2_RBD_ssm Motif0052_bcov_4helix_11892_0001__23__C
122691.83439291436 inf False False NaN NaN 1.0 1000.0 False False SARS_CoV2_RBD_ssm Motif0052_bcov_4helix_11892_0001__23__E
53188.80854229334 inf False False NaN NaN 1.0 1000.0 False False SARS_CoV2_RBD_ssm Motif0052_bcov_4helix_11892_0001__23__D
63621.659072645154 3338195.409459986 False False NaN NaN 1.0 1000.0 False False SARS_CoV2_RBD_ssm Motif0052_bcov_4helix_11892_0001__23__G
55348.487456232666 2452162.0577526195 False False NaN NaN 1.0 1000.0 False False SARS_CoV2_RBD_ssm Motif0052_bcov_4helix_11892_0001__23__F
5.569741099865651 2741.8953483219675 False False NaN NaN 1.0 1000.0 True True SARS_CoV2_RBD_ssm Motif0052_bcov_4helix_11892_0001__23__I
138252.22998674202 inf False False NaN NaN 1.0 1000.0 False False SARS_CoV2_RBD_ssm Motif0052_bcov_4helix_11892_0001__23__H
127673.6148635225 inf False False NaN NaN 1.0 1000.0 False False SARS_CoV2_RBD_ssm Motif0052_bcov_4helix_11892_0001__23__K
125157.94026421166 inf False False NaN NaN 1.0 1000.0 False False SARS_CoV2_RBD_ssm Motif0052_bcov_4helix_11892_0001__23__M
42308.60100559525 inf False False NaN NaN 1.0 1000.0 False False SARS_CoV2_RBD_ssm Motif0052_bcov_4helix_11892_0001__23__L
61139.16385219888 inf False False NaN NaN 1.0 1000.0 False False SARS_CoV2_RBD_ssm Motif0052_bcov_4helix_11892_0001__23__N
149707.3543091789 inf False False NaN NaN 1.0 1000.0 False False SARS_CoV2_RBD_ssm Motif0052_bcov_4helix_11892_0001__23__Q
12197.110045993379 283016.0449021645 False False NaN NaN 1.0 1000.0 False False SARS_CoV2_RBD_ssm Motif0052_bcov_4helix_11892_0001__23__P
149707.3543091789 inf False False NaN NaN 1.0 1000.0 False False SARS_CoV2_RBD_ssm Motif0052_bcov_4helix_11892_0001__23__S
67535.6731202798 inf False False NaN NaN 1.0 1000.0 False False SARS_CoV2_RBD_ssm Motif0052_bcov_4helix_11892_0001__23__T
84062.7234317657 3338195.409459986 False False NaN NaN 1.0 1000.0 False False SARS_CoV2_RBD_ssm Motif0052_bcov_4helix_11892_0001__23__W
39461.996027319175 679347.4512275353 False False NaN NaN 1.0 1000.0 False False SARS_CoV2_RBD_ssm Motif0052_bcov_4helix_11892_0001__23__V
149707.3543091789 inf False False NaN NaN 1.0 1000.0 False False SARS_CoV2_RBD_ssm Motif0052_bcov_4helix_11892_0001__23__Y
106737.35259126802 inf False False NaN NaN 1.0 1000.0 False False SARS_CoV2_RBD_ssm Motif0052_bcov_4helix_11892_0001__24__A
47202.366933634934 inf False False NaN NaN 1.0 1000.0 False False SARS_CoV2_RBD_ssm Motif0052_bcov_4helix_11892_0001__24__C
141031.09980947524 inf False False NaN NaN 1.0 1000.0 False False SARS_CoV2_RBD_ssm Motif0052_bcov_4helix_11892_0001__24__E
105680.54712006747 inf False False NaN NaN 1.0 1000.0 False False SARS_CoV2_RBD_ssm Motif0052_bcov_4helix_11892_0001__24__D
6138.78115400515 524488.816134151 False False NaN NaN 1.0 1000.0 False False SARS_CoV2_RBD_ssm Motif0052_bcov_4helix_11892_0001__24__G
92857.54422505126 inf False False NaN NaN 1.0 1000.0 False False SARS_CoV2_RBD_ssm Motif0052_bcov_4helix_11892_0001__24__F
42731.68701565115 inf False False NaN NaN 1.0 1000.0 False False SARS_CoV2_RBD_ssm Motif0052_bcov_4helix_11892_0001__24__I
17980.034457489044 inf False False NaN NaN 1.0 1000.0 False False SARS_CoV2_RBD_ssm Motif0052_bcov_4helix_11892_0001__24__H
97594.2122081339 inf False False NaN NaN 1.0 1000.0 False False SARS_CoV2_RBD_ssm Motif0052_bcov_4helix_11892_0001__24__K
69582.07155149728 4872187.119670235 False False NaN NaN 1.0 1000.0 False False SARS_CoV2_RBD_ssm Motif0052_bcov_4helix_11892_0001__24__M
39071.28319536556 inf False False NaN NaN 1.0 1000.0 False False SARS_CoV2_RBD_ssm Motif0052_bcov_4helix_11892_0001__24__L
149707.3543091789 inf False False NaN NaN 1.0 1000.0 False False SARS_CoV2_RBD_ssm Motif0052_bcov_4helix_11892_0001__24__N
146757.52799645005 inf False False NaN NaN 1.0 1000.0 False False SARS_CoV2_RBD_ssm Motif0052_bcov_4helix_11892_0001__24__Q
146757.52799645005 inf False False NaN NaN 1.0 1000.0 False False SARS_CoV2_RBD_ssm Motif0052_bcov_4helix_11892_0001__24__P
95671.22067261439 6765957.946892322 False False NaN NaN 1.0 1000.0 False False SARS_CoV2_RBD_ssm Motif0052_bcov_4helix_11892_0001__24__S
20462.95639802725 inf False False NaN NaN 1.0 1000.0 False False SARS_CoV2_RBD_ssm Motif0052_bcov_4helix_11892_0001__24__T
149707.3543091789 inf False False NaN NaN 1.0 1000.0 False False SARS_CoV2_RBD_ssm Motif0052_bcov_4helix_11892_0001__24__W
76861.8957677293 inf False False NaN NaN 1.0 1000.0 False False SARS_CoV2_RBD_ssm Motif0052_bcov_4helix_11892_0001__24__V
149707.3543091789 inf False False NaN NaN 1.0 1000.0 False False SARS_CoV2_RBD_ssm Motif0052_bcov_4helix_11892_0001__24__Y
149707.3543091789 inf False False NaN NaN 1.0 1000.0 False False SARS_CoV2_RBD_ssm Motif0052_bcov_4helix_11892_0001__25__A
48632.64585409093 inf False False NaN NaN 1.0 1000.0 False False SARS_CoV2_RBD_ssm Motif0052_bcov_4helix_11892_0001__25__C
145304.48316480216 inf False False NaN NaN 1.0 1000.0 False False SARS_CoV2_RBD_ssm Motif0052_bcov_4helix_11892_0001__25__E
149707.3543091789 inf False False NaN NaN 1.0 1000.0 False False SARS_CoV2_RBD_ssm Motif0052_bcov_4helix_11892_0001__25__D
125157.94026421166 inf False False NaN NaN 1.0 1000.0 False False SARS_CoV2_RBD_ssm Motif0052_bcov_4helix_11892_0001__25__G
142441.4108075701 inf False False NaN NaN 1.0 1000.0 False False SARS_CoV2_RBD_ssm Motif0052_bcov_4helix_11892_0001__25__F
91938.1625990606 inf False False NaN NaN 1.0 1000.0 False False SARS_CoV2_RBD_ssm Motif0052_bcov_4helix_11892_0001__25__I
39856.61598759239 inf False False NaN NaN 1.0 1000.0 False False SARS_CoV2_RBD_ssm Motif0052_bcov_4helix_11892_0001__25__H
21293.834484242296 3578997.310723378 False False NaN NaN 1.0 1000.0 False False SARS_CoV2_RBD_ssm Motif0052_bcov_4helix_11892_0001__25__K
143865.82491564588 inf False False NaN NaN 1.0 1000.0 False False SARS_CoV2_RBD_ssm Motif0052_bcov_4helix_11892_0001__25__M
149707.3543091789 inf False False NaN NaN 1.0 1000.0 False False SARS_CoV2_RBD_ssm Motif0052_bcov_4helix_11892_0001__25__N
27856.783321441224 inf False False NaN NaN 1.0 1000.0 False False SARS_CoV2_RBD_ssm Motif0052_bcov_4helix_11892_0001__25__Q
5287.635923088707 inf False False NaN NaN 1.0 1000.0 False False SARS_CoV2_RBD_ssm Motif0052_bcov_4helix_11892_0001__25__P
92857.54422505126 inf False False NaN NaN 1.0 1000.0 False False SARS_CoV2_RBD_ssm Motif0052_bcov_4helix_11892_0001__25__S
31703.61791261833 inf False False NaN NaN 1.0 1000.0 False False SARS_CoV2_RBD_ssm Motif0052_bcov_4helix_11892_0001__25__R
31703.61791261833 inf False False NaN NaN 1.0 1000.0 False False SARS_CoV2_RBD_ssm Motif0052_bcov_4helix_11892_0001__25__T
149707.3543091789 inf False False NaN NaN 1.0 1000.0 False False SARS_CoV2_RBD_ssm Motif0052_bcov_4helix_11892_0001__25__W
105680.54712006747 inf False False NaN NaN 1.0 1000.0 False False SARS_CoV2_RBD_ssm Motif0052_bcov_4helix_11892_0001__25__V
149707.3543091789 inf False False NaN NaN 1.0 1000.0 False False SARS_CoV2_RBD_ssm Motif0052_bcov_4helix_11892_0001__25__Y
50106.26365611567 inf False False NaN NaN 1.0 1000.0 False False SARS_CoV2_RBD_ssm Motif0052_bcov_4helix_11892_0001__26__A
10611.034075865757 355797.3052502379 False False NaN NaN 1.0 1000.0 False False SARS_CoV2_RBD_ssm Motif0052_bcov_4helix_11892_0001__26__C
69582.07155149728 inf False False NaN NaN 1.0 1000.0 False False SARS_CoV2_RBD_ssm Motif0052_bcov_4helix_11892_0001__26__E
149707.3543091789 inf False False NaN NaN 1.0 1000.0 False False SARS_CoV2_RBD_ssm Motif0052_bcov_4helix_11892_0001__26__D
82406.3556825467 inf False False NaN NaN 1.0 1000.0 False False SARS_CoV2_RBD_ssm Motif0052_bcov_4helix_11892_0001__26__G
149707.3543091789 inf False False NaN NaN 1.0 1000.0 False False SARS_CoV2_RBD_ssm Motif0052_bcov_4helix_11892_0001__26__F
121477.06375536066 inf False False NaN NaN 1.0 1000.0 False False SARS_CoV2_RBD_ssm Motif0052_bcov_4helix_11892_0001__26__I
28135.351154655655 585155.5703408365 False False NaN NaN 1.0 1000.0 False False SARS_CoV2_RBD_ssm Motif0052_bcov_4helix_11892_0001__26__H
138252.22998674202 inf False False NaN NaN 1.0 1000.0 False False SARS_CoV2_RBD_ssm Motif0052_bcov_4helix_11892_0001__26__K
46272.29382769814 inf False False NaN NaN 1.0 1000.0 False False SARS_CoV2_RBD_ssm Motif0052_bcov_4helix_11892_0001__26__M
84062.7234317657 inf False False NaN NaN 1.0 1000.0 False False SARS_CoV2_RBD_ssm Motif0052_bcov_4helix_11892_0001__26__N
57025.60197464388 inf False False NaN NaN 1.0 1000.0 False False SARS_CoV2_RBD_ssm Motif0052_bcov_4helix_11892_0001__26__Q
23521.640706138034 inf False False NaN NaN 1.0 1000.0 False False SARS_CoV2_RBD_ssm Motif0052_bcov_4helix_11892_0001__26__P
31078.931391646198 253673.9934838945 False False NaN NaN 1.0 1000.0 False False SARS_CoV2_RBD_ssm Motif0052_bcov_4helix_11892_0001__26__S
27856.783321441224 222893.85048237687 False False NaN NaN 1.0 1000.0 False False SARS_CoV2_RBD_ssm Motif0052_bcov_4helix_11892_0001__26__R
77630.5147254065 inf False False NaN NaN 1.0 1000.0 False False SARS_CoV2_RBD_ssm Motif0052_bcov_4helix_11892_0001__26__T
125157.94026421166 inf False False NaN NaN 1.0 1000.0 False False SARS_CoV2_RBD_ssm Motif0052_bcov_4helix_11892_0001__26__W
81590.45117083825 inf False False NaN NaN 1.0 1000.0 False False SARS_CoV2_RBD_ssm Motif0052_bcov_4helix_11892_0001__26__V
54800.48262993329 inf False False NaN NaN 1.0 1000.0 False False SARS_CoV2_RBD_ssm Motif0052_bcov_4helix_11892_0001__26__Y
6986.505581423763 352274.5596537007 False False NaN NaN 1.0 1000.0 False False SARS_CoV2_RBD_ssm Motif0052_bcov_4helix_11892_0001__27__A
22380.03404810456 338528.927688546 False False NaN NaN 1.0 1000.0 False False SARS_CoV2_RBD_ssm Motif0052_bcov_4helix_11892_0001__27__C
6581.604294057173 871216.9071875956 False False NaN NaN 1.0 1000.0 True False SARS_CoV2_RBD_ssm Motif0052_bcov_4helix_11892_0001__27__D
98570.15433021514 inf False False NaN NaN 1.0 1000.0 False False SARS_CoV2_RBD_ssm Motif0052_bcov_4helix_11892_0001__27__G
116737.07057438763 inf False False NaN NaN 1.0 1000.0 False False SARS_CoV2_RBD_ssm Motif0052_bcov_4helix_11892_0001__27__F
125157.94026421166 inf False False NaN NaN 1.0 1000.0 False False SARS_CoV2_RBD_ssm Motif0052_bcov_4helix_11892_0001__27__I
135528.11487770008 inf False False NaN NaN 1.0 1000.0 False False SARS_CoV2_RBD_ssm Motif0052_bcov_4helix_11892_0001__27__H
44911.43251117703 2091255.9412270328 False False NaN NaN 1.0 1000.0 False False SARS_CoV2_RBD_ssm Motif0052_bcov_4helix_11892_0001__27__K
149707.3543091789 inf False False NaN NaN 1.0 1000.0 False False SARS_CoV2_RBD_ssm Motif0052_bcov_4helix_11892_0001__27__M
28135.351154655655 inf False False NaN NaN 1.0 1000.0 True False SARS_CoV2_RBD_ssm Motif0052_bcov_4helix_11892_0001__27__L
20462.95639802725 inf False False NaN NaN 1.0 1000.0 False False SARS_CoV2_RBD_ssm Motif0052_bcov_4helix_11892_0001__27__N
108882.77337835266 inf False False NaN NaN 1.0 1000.0 False False SARS_CoV2_RBD_ssm Motif0052_bcov_4helix_11892_0001__27__Q
14589.54239218736 7777294.187802882 False False NaN NaN 1.0 1000.0 True False SARS_CoV2_RBD_ssm Motif0052_bcov_4helix_11892_0001__27__P
59341.07008747829 inf False False NaN NaN 1.0 1000.0 False False SARS_CoV2_RBD_ssm Motif0052_bcov_4helix_11892_0001__27__S
135528.11487770008 inf False False NaN NaN 1.0 1000.0 False False SARS_CoV2_RBD_ssm Motif0052_bcov_4helix_11892_0001__27__R
65549.45896420539 1162642.3399727538 False False NaN NaN 1.0 1000.0 False False SARS_CoV2_RBD_ssm Motif0052_bcov_4helix_11892_0001__27__T
149707.3543091789 inf False False NaN NaN 1.0 1000.0 False False SARS_CoV2_RBD_ssm Motif0052_bcov_4helix_11892_0001__27__W
135528.11487770008 inf False False NaN NaN 1.0 1000.0 False False SARS_CoV2_RBD_ssm Motif0052_bcov_4helix_11892_0001__27__V
143865.82491564588 inf False False NaN NaN 1.0 1000.0 False False SARS_CoV2_RBD_ssm Motif0052_bcov_4helix_11892_0001__27__Y
130239.85452227901 inf False False NaN NaN 1.0 1000.0 False False SARS_CoV2_RBD_ssm Motif0052_bcov_4helix_11892_0001__28__A
134186.2523541586 inf False False NaN NaN 1.0 1000.0 False False SARS_CoV2_RBD_ssm Motif0052_bcov_4helix_11892_0001__28__C
81590.45117083825 inf False False NaN NaN 1.0 1000.0 False False SARS_CoV2_RBD_ssm Motif0052_bcov_4helix_11892_0001__28__D
131542.25306750188 inf False False NaN NaN 1.0 1000.0 False False SARS_CoV2_RBD_ssm Motif0052_bcov_4helix_11892_0001__28__G
131542.25306750188 inf False False NaN NaN 1.0 1000.0 False False SARS_CoV2_RBD_ssm Motif0052_bcov_4helix_11892_0001__28__F
4376.787309743447 111071.31712325731 False False NaN NaN 1.0 1000.0 False False SARS_CoV2_RBD_ssm Motif0052_bcov_4helix_11892_0001__28__I
149707.3543091789 inf False False NaN NaN 1.0 1000.0 False False SARS_CoV2_RBD_ssm Motif0052_bcov_4helix_11892_0001__28__H
103598.22284096412 inf False False NaN NaN 1.0 1000.0 False False SARS_CoV2_RBD_ssm Motif0052_bcov_4helix_11892_0001__28__K
83230.41923937207 inf False False NaN NaN 1.0 1000.0 False False SARS_CoV2_RBD_ssm Motif0052_bcov_4helix_11892_0001__28__M
98570.15433021514 inf False False NaN NaN 1.0 1000.0 False False SARS_CoV2_RBD_ssm Motif0052_bcov_4helix_11892_0001__28__L
12319.081146453298 1031786.0438692884 False False NaN NaN 1.0 1000.0 False False SARS_CoV2_RBD_ssm Motif0052_bcov_4helix_11892_0001__28__N
149707.3543091789 inf False False NaN NaN 1.0 1000.0 False False SARS_CoV2_RBD_ssm Motif0052_bcov_4helix_11892_0001__28__Q
149707.3543091789 inf False False NaN NaN 1.0 1000.0 False False SARS_CoV2_RBD_ssm Motif0052_bcov_4helix_11892_0001__28__P
30164.90461685104 inf False False NaN NaN 1.0 1000.0 False False SARS_CoV2_RBD_ssm Motif0052_bcov_4helix_11892_0001__28__S
4464.7607346692885 102572.49786234065 False False NaN NaN 1.0 1000.0 False False SARS_CoV2_RBD_ssm Motif0052_bcov_4helix_11892_0001__28__R
149707.3543091789 inf False False NaN NaN 1.0 1000.0 False False SARS_CoV2_RBD_ssm Motif0052_bcov_4helix_11892_0001__28__T
12566.694677497004 474812.8831286154 False False NaN NaN 1.0 1000.0 False False SARS_CoV2_RBD_ssm Motif0052_bcov_4helix_11892_0001__28__W
7490.479621537339 inf False False NaN NaN 1.0 1000.0 False False SARS_CoV2_RBD_ssm Motif0052_bcov_4helix_11892_0001__28__V
97594.2122081339 inf False False NaN NaN 1.0 1000.0 False False SARS_CoV2_RBD_ssm Motif0052_bcov_4helix_11892_0001__28__Y
4646.047924187404 inf False False NaN NaN 1.0 1000.0 False False SARS_CoV2_RBD_ssm Motif0052_bcov_4helix_11892_0001__29__A
55901.97233079493 inf False False NaN NaN 1.0 1000.0 False False SARS_CoV2_RBD_ssm Motif0052_bcov_4helix_11892_0001__29__C
149707.3543091789 inf False False NaN NaN 1.0 1000.0 False False SARS_CoV2_RBD_ssm Motif0052_bcov_4helix_11892_0001__29__E
120274.32054986196 inf False False NaN NaN 1.0 1000.0 False False SARS_CoV2_RBD_ssm Motif0052_bcov_4helix_11892_0001__29__D
85752.3841727443 inf False False NaN NaN 1.0 1000.0 False False SARS_CoV2_RBD_ssm Motif0052_bcov_4helix_11892_0001__29__G
102572.49786234065 inf False False NaN NaN 1.0 1000.0 False False SARS_CoV2_RBD_ssm Motif0052_bcov_4helix_11892_0001__29__F
122691.83439291436 inf False False NaN NaN 1.0 1000.0 False False SARS_CoV2_RBD_ssm Motif0052_bcov_4helix_11892_0001__29__I
79190.88807138728 2452162.0577526195 False False NaN NaN 1.0 1000.0 False False SARS_CoV2_RBD_ssm Motif0052_bcov_4helix_11892_0001__29__H
139634.7522866093 inf False False NaN NaN 1.0 1000.0 False False SARS_CoV2_RBD_ssm Motif0052_bcov_4helix_11892_0001__29__K
149707.3543091789 inf False False NaN NaN 1.0 1000.0 False False SARS_CoV2_RBD_ssm Motif0052_bcov_4helix_11892_0001__29__M
139634.7522866093 inf False False NaN NaN 1.0 1000.0 False False SARS_CoV2_RBD_ssm Motif0052_bcov_4helix_11892_0001__29__N
5899.248028080495 3144731.0798292435 False False NaN NaN 1.0 1000.0 True False SARS_CoV2_RBD_ssm Motif0052_bcov_4helix_11892_0001__29__Q
107804.72611718078 inf False False NaN NaN 1.0 1000.0 False False SARS_CoV2_RBD_ssm Motif0052_bcov_4helix_11892_0001__29__P
146757.52799645005 inf False False NaN NaN 1.0 1000.0 False False SARS_CoV2_RBD_ssm Motif0052_bcov_4helix_11892_0001__29__S
58753.53474007748 inf False False NaN NaN 1.0 1000.0 False False SARS_CoV2_RBD_ssm Motif0052_bcov_4helix_11892_0001__29__R
46735.01676597515 inf False False NaN NaN 1.0 1000.0 False False SARS_CoV2_RBD_ssm Motif0052_bcov_4helix_11892_0001__29__T
9606.030724684022 906591.8071992106 False False NaN NaN 1.0 1000.0 False False SARS_CoV2_RBD_ssm Motif0052_bcov_4helix_11892_0001__29__W
95671.22067261439 inf False False NaN NaN 1.0 1000.0 False False SARS_CoV2_RBD_ssm Motif0052_bcov_4helix_11892_0001__29__V
141031.09980947524 inf False False NaN NaN 1.0 1000.0 False False SARS_CoV2_RBD_ssm Motif0052_bcov_4helix_11892_0001__29__Y
76100.88689874196 inf False False NaN NaN 1.0 1000.0 False False SARS_CoV2_RBD_ssm Motif0052_bcov_4helix_11892_0001__30__A
4554.502425436139 20260.352869333896 False False NaN NaN 1.0 1000.0 False False SARS_CoV2_RBD_ssm Motif0052_bcov_4helix_11892_0001__30__C
104634.20506937384 inf False False NaN NaN 1.0 1000.0 False False SARS_CoV2_RBD_ssm Motif0052_bcov_4helix_11892_0001__30__E
28135.351154655655 inf False False NaN NaN 1.0 1000.0 True False SARS_CoV2_RBD_ssm Motif0052_bcov_4helix_11892_0001__30__D
40657.73396894298 inf False False NaN NaN 1.0 1000.0 False False SARS_CoV2_RBD_ssm Motif0052_bcov_4helix_11892_0001__30__G
52662.18667553793 inf False False NaN NaN 1.0 1000.0 True False SARS_CoV2_RBD_ssm Motif0052_bcov_4helix_11892_0001__30__F
76861.8957677293 inf False False NaN NaN 1.0 1000.0 False False SARS_CoV2_RBD_ssm Motif0052_bcov_4helix_11892_0001__30__I
122691.83439291436 inf False False NaN NaN 1.0 1000.0 False False SARS_CoV2_RBD_ssm Motif0052_bcov_4helix_11892_0001__30__H
149707.3543091789 inf False False NaN NaN 1.0 1000.0 False False SARS_CoV2_RBD_ssm Motif0052_bcov_4helix_11892_0001__30__M
39856.61598759239 inf False False NaN NaN 1.0 1000.0 False False SARS_CoV2_RBD_ssm Motif0052_bcov_4helix_11892_0001__30__L
149707.3543091789 inf False False NaN NaN 1.0 1000.0 False False SARS_CoV2_RBD_ssm Motif0052_bcov_4helix_11892_0001__30__N
19664.49888851309 inf False False NaN NaN 1.0 1000.0 False False SARS_CoV2_RBD_ssm Motif0052_bcov_4helix_11892_0001__30__Q
132857.675598177 inf False False NaN NaN 1.0 1000.0 False False SARS_CoV2_RBD_ssm Motif0052_bcov_4helix_11892_0001__30__P
23288.753174394118 373946.54361649754 False False NaN NaN 1.0 1000.0 False False SARS_CoV2_RBD_ssm Motif0052_bcov_4helix_11892_0001__30__S
109971.60111213606 inf False False NaN NaN 1.0 1000.0 False False SARS_CoV2_RBD_ssm Motif0052_bcov_4helix_11892_0001__30__R
81590.45117083825 inf False False NaN NaN 1.0 1000.0 False False SARS_CoV2_RBD_ssm Motif0052_bcov_4helix_11892_0001__30__T
143865.82491564588 inf False False NaN NaN 1.0 1000.0 False False SARS_CoV2_RBD_ssm Motif0052_bcov_4helix_11892_0001__30__W
70980.67118968235 inf False False NaN NaN 1.0 1000.0 False False SARS_CoV2_RBD_ssm Motif0052_bcov_4helix_11892_0001__30__V
15641.964169727935 inf False False NaN NaN 1.0 1000.0 False False SARS_CoV2_RBD_ssm Motif0052_bcov_4helix_11892_0001__30__Y
113303.85059743492 inf False False NaN NaN 1.0 1000.0 False False SARS_CoV2_RBD_ssm Motif0052_bcov_4helix_11892_0001__31__A
91027.88376144606 inf False False NaN NaN 1.0 1000.0 False False SARS_CoV2_RBD_ssm Motif0052_bcov_4helix_11892_0001__31__C
4420.555182840876 4776185.785384026 False False NaN NaN 1.0 1000.0 True False SARS_CoV2_RBD_ssm Motif0052_bcov_4helix_11892_0001__31__E
38301.42456167589 inf False False NaN NaN 1.0 1000.0 False False SARS_CoV2_RBD_ssm Motif0052_bcov_4helix_11892_0001__31__D
62991.74165608438 inf False False NaN NaN 1.0 1000.0 False False SARS_CoV2_RBD_ssm Motif0052_bcov_4helix_11892_0001__31__G
103598.22284096412 inf False False NaN NaN 1.0 1000.0 False False SARS_CoV2_RBD_ssm Motif0052_bcov_4helix_11892_0001__31__F
10932.559019398568 3543561.6937855203 False False NaN NaN 1.0 1000.0 True False SARS_CoV2_RBD_ssm Motif0052_bcov_4helix_11892_0001__31__I
46272.29382769814 5070017.454199192 False False NaN NaN 1.0 1000.0 False False SARS_CoV2_RBD_ssm Motif0052_bcov_4helix_11892_0001__31__H
66867.0030893859 inf False False NaN NaN 1.0 1000.0 False False SARS_CoV2_RBD_ssm Motif0052_bcov_4helix_11892_0001__31__K
143865.82491564588 inf False False NaN NaN 1.0 1000.0 False False SARS_CoV2_RBD_ssm Motif0052_bcov_4helix_11892_0001__31__M
11956.778792268758 inf False False NaN NaN 1.0 1000.0 False False SARS_CoV2_RBD_ssm Motif0052_bcov_4helix_11892_0001__31__L
149707.3543091789 inf False False NaN NaN 1.0 1000.0 False False SARS_CoV2_RBD_ssm Motif0052_bcov_4helix_11892_0001__31__N
6647.4203369977495 499033.11208513053 False False NaN NaN 1.0 1000.0 True False SARS_CoV2_RBD_ssm Motif0052_bcov_4helix_11892_0001__31__Q
149707.3543091789 inf False False NaN NaN 1.0 1000.0 False False SARS_CoV2_RBD_ssm Motif0052_bcov_4helix_11892_0001__31__P
122691.83439291436 inf False False NaN NaN 1.0 1000.0 False False SARS_CoV2_RBD_ssm Motif0052_bcov_4helix_11892_0001__31__S
66204.95355384737 inf False False NaN NaN 1.0 1000.0 False False SARS_CoV2_RBD_ssm Motif0052_bcov_4helix_11892_0001__31__T
64900.45442000541 inf False False NaN NaN 1.0 1000.0 False False SARS_CoV2_RBD_ssm Motif0052_bcov_4helix_11892_0001__31__W
24968.69558476227 9875099.902079128 False False NaN NaN 1.0 1000.0 False False SARS_CoV2_RBD_ssm Motif0052_bcov_4helix_11892_0001__31__V
55901.97233079493 inf False False NaN NaN 1.0 1000.0 False False SARS_CoV2_RBD_ssm Motif0052_bcov_4helix_11892_0001__31__Y
149707.3543091789 inf False False NaN NaN 1.0 1000.0 False False SARS_CoV2_RBD_ssm Motif0052_bcov_4helix_11892_0001__32__A
114436.88910340915 inf False False NaN NaN 1.0 1000.0 False False SARS_CoV2_RBD_ssm Motif0052_bcov_4helix_11892_0001__32__C
123918.75273684337 inf False False NaN NaN 1.0 1000.0 False False SARS_CoV2_RBD_ssm Motif0052_bcov_4helix_11892_0001__32__E
145304.48316480216 inf False False NaN NaN 1.0 1000.0 False False SARS_CoV2_RBD_ssm Motif0052_bcov_4helix_11892_0001__32__D
149707.3543091789 inf False False NaN NaN 1.0 1000.0 False False SARS_CoV2_RBD_ssm Motif0052_bcov_4helix_11892_0001__32__G
87476.00709461627 inf False False NaN NaN 1.0 1000.0 False False SARS_CoV2_RBD_ssm Motif0052_bcov_4helix_11892_0001__32__F
149707.3543091789 inf False False NaN NaN 1.0 1000.0 False False SARS_CoV2_RBD_ssm Motif0052_bcov_4helix_11892_0001__32__I
105680.54712006747 inf False False NaN NaN 1.0 1000.0 False False SARS_CoV2_RBD_ssm Motif0052_bcov_4helix_11892_0001__32__H
131542.25306750188 inf False False NaN NaN 1.0 1000.0 False False SARS_CoV2_RBD_ssm Motif0052_bcov_4helix_11892_0001__32__K
130239.85452227901 inf False False NaN NaN 1.0 1000.0 False False SARS_CoV2_RBD_ssm Motif0052_bcov_4helix_11892_0001__32__M
92857.54422505126 inf False False NaN NaN 1.0 1000.0 False False SARS_CoV2_RBD_ssm Motif0052_bcov_4helix_11892_0001__32__L
33990.56955381108 inf False False NaN NaN 1.0 1000.0 False False SARS_CoV2_RBD_ssm Motif0052_bcov_4helix_11892_0001__32__N
98570.15433021514 inf False False NaN NaN 1.0 1000.0 False False SARS_CoV2_RBD_ssm Motif0052_bcov_4helix_11892_0001__32__Q
76100.88689874196 inf False False NaN NaN 1.0 1000.0 False False SARS_CoV2_RBD_ssm Motif0052_bcov_4helix_11892_0001__32__P
128950.35101215758 inf False False NaN NaN 1.0 1000.0 False False SARS_CoV2_RBD_ssm Motif0052_bcov_4helix_11892_0001__32__S
123918.75273684337 inf False False NaN NaN 1.0 1000.0 False False SARS_CoV2_RBD_ssm Motif0052_bcov_4helix_11892_0001__32__R
136883.39602647716 inf False False NaN NaN 1.0 1000.0 False False SARS_CoV2_RBD_ssm Motif0052_bcov_4helix_11892_0001__32__W
121477.06375536066 inf False False NaN NaN 1.0 1000.0 False False SARS_CoV2_RBD_ssm Motif0052_bcov_4helix_11892_0001__32__V
145304.48316480216 inf False False NaN NaN 1.0 1000.0 False False SARS_CoV2_RBD_ssm Motif0052_bcov_4helix_11892_0001__32__Y
24968.69558476227 465457.19353849103 False False NaN NaN 1.0 1000.0 False False SARS_CoV2_RBD_ssm Motif0052_bcov_4helix_11892_0001__33__A
40657.73396894298 757926.4477223187 False False NaN NaN 1.0 1000.0 False False SARS_CoV2_RBD_ssm Motif0052_bcov_4helix_11892_0001__33__C
111071.31712325731 inf False False NaN NaN 1.0 1000.0 False False SARS_CoV2_RBD_ssm Motif0052_bcov_4helix_11892_0001__33__E
67.686152427695 inf False False NaN NaN 1.0 1000.0 False True SARS_CoV2_RBD_ssm Motif0052_bcov_4helix_11892_0001__33__D
85752.3841727443 inf False False NaN NaN 1.0 1000.0 False False SARS_CoV2_RBD_ssm Motif0052_bcov_4helix_11892_0001__33__F
50106.26365611567 inf False False NaN NaN 1.0 1000.0 False False SARS_CoV2_RBD_ssm Motif0052_bcov_4helix_11892_0001__33__I
19469.80087971592 inf False False NaN NaN 1.0 1000.0 False False SARS_CoV2_RBD_ssm Motif0052_bcov_4helix_11892_0001__33__H
83230.41923937207 inf False False NaN NaN 1.0 1000.0 False True SARS_CoV2_RBD_ssm Motif0052_bcov_4helix_11892_0001__33__K
84903.35066608341 inf False False NaN NaN 1.0 1000.0 False False SARS_CoV2_RBD_ssm Motif0052_bcov_4helix_11892_0001__33__M
22380.03404810456 9489776.9057022 False False NaN NaN 1.0 1000.0 False False SARS_CoV2_RBD_ssm Motif0052_bcov_4helix_11892_0001__33__L
41474.95442171872 inf False False NaN NaN 1.0 1000.0 False False SARS_CoV2_RBD_ssm Motif0052_bcov_4helix_11892_0001__33__N
40255.182147468346 1505919.8328981858 False False NaN NaN 1.0 1000.0 False False SARS_CoV2_RBD_ssm Motif0052_bcov_4helix_11892_0001__33__Q
48632.64585409093 inf False False NaN NaN 1.0 1000.0 False False SARS_CoV2_RBD_ssm Motif0052_bcov_4helix_11892_0001__33__P
149707.3543091789 inf False False NaN NaN 1.0 1000.0 False False SARS_CoV2_RBD_ssm Motif0052_bcov_4helix_11892_0001__33__S
6516.439895106119 64257.87566337165 False False NaN NaN 1.0 1000.0 False False SARS_CoV2_RBD_ssm Motif0052_bcov_4helix_11892_0001__33__R
106737.35259126802 inf False False NaN NaN 1.0 1000.0 False False SARS_CoV2_RBD_ssm Motif0052_bcov_4helix_11892_0001__33__T
141031.09980947524 inf False False NaN NaN 1.0 1000.0 False False SARS_CoV2_RBD_ssm Motif0052_bcov_4helix_11892_0001__33__W
141031.09980947524 inf False False NaN NaN 1.0 1000.0 False False SARS_CoV2_RBD_ssm Motif0052_bcov_4helix_11892_0001__33__V
149707.3543091789 inf False False NaN NaN 1.0 1000.0 False False SARS_CoV2_RBD_ssm Motif0052_bcov_4helix_11892_0001__33__Y
149707.3543091789 inf False False NaN NaN 1.0 1000.0 False False SARS_CoV2_RBD_ssm Motif0052_bcov_4helix_11892_0001__34__A
48632.64585409093 1042103.904307982 False False NaN NaN 1.0 1000.0 False False SARS_CoV2_RBD_ssm Motif0052_bcov_4helix_11892_0001__34__C
83230.41923937207 inf False False NaN NaN 1.0 1000.0 False False SARS_CoV2_RBD_ssm Motif0052_bcov_4helix_11892_0001__34__E
149707.3543091789 inf False False NaN NaN 1.0 1000.0 False False SARS_CoV2_RBD_ssm Motif0052_bcov_4helix_11892_0001__34__G
inf inf True False NaN NaN 1.0 1000.0 False True SARS_CoV2_RBD_ssm Motif0052_bcov_4helix_11892_0001__34__F
84062.7234317657 4073232.7900230824 False False NaN NaN 1.0 1000.0 False False SARS_CoV2_RBD_ssm Motif0052_bcov_4helix_11892_0001__34__I
149707.3543091789 inf False False NaN NaN 1.0 1000.0 False False SARS_CoV2_RBD_ssm Motif0052_bcov_4helix_11892_0001__34__H
141031.09980947524 inf False False NaN NaN 1.0 1000.0 False False SARS_CoV2_RBD_ssm Motif0052_bcov_4helix_11892_0001__34__K
125157.94026421166 inf False False NaN NaN 1.0 1000.0 False False SARS_CoV2_RBD_ssm Motif0052_bcov_4helix_11892_0001__34__M
139634.7522866093 inf False False NaN NaN 1.0 1000.0 False False SARS_CoV2_RBD_ssm Motif0052_bcov_4helix_11892_0001__34__L
149707.3543091789 inf False False NaN NaN 1.0 1000.0 False False SARS_CoV2_RBD_ssm Motif0052_bcov_4helix_11892_0001__34__N
149707.3543091789 inf False False NaN NaN 1.0 1000.0 False False SARS_CoV2_RBD_ssm Motif0052_bcov_4helix_11892_0001__34__Q
149707.3543091789 inf False False NaN NaN 1.0 1000.0 False False SARS_CoV2_RBD_ssm Motif0052_bcov_4helix_11892_0001__34__P
149707.3543091789 inf False False NaN NaN 1.0 1000.0 False False SARS_CoV2_RBD_ssm Motif0052_bcov_4helix_11892_0001__34__S
15641.964169727935 220686.98067562052 False False NaN NaN 1.0 1000.0 False False SARS_CoV2_RBD_ssm Motif0052_bcov_4helix_11892_0001__34__R
6781.0334857714015 529733.7042954928 False False NaN NaN 1.0 1000.0 True False SARS_CoV2_RBD_ssm Motif0052_bcov_4helix_11892_0001__34__T
76100.88689874196 inf False False NaN NaN 1.0 1000.0 False False SARS_CoV2_RBD_ssm Motif0052_bcov_4helix_11892_0001__34__W
149707.3543091789 inf False False NaN NaN 1.0 1000.0 False False SARS_CoV2_RBD_ssm Motif0052_bcov_4helix_11892_0001__34__V
149707.3543091789 inf False False NaN NaN 1.0 1000.0 False False SARS_CoV2_RBD_ssm Motif0052_bcov_4helix_11892_0001__34__Y
109971.60111213606 inf False False NaN NaN 1.0 1000.0 False False SARS_CoV2_RBD_ssm Motif0052_bcov_4helix_11892_0001__35__A
13881.448984050383 51624.53355115964 False False NaN NaN 1.0 1000.0 False False SARS_CoV2_RBD_ssm Motif0052_bcov_4helix_11892_0001__35__C
90126.61758559027 inf False False NaN NaN 1.0 1000.0 False True SARS_CoV2_RBD_ssm Motif0052_bcov_4helix_11892_0001__35__E
115581.25799444312 inf False False NaN NaN 1.0 1000.0 False False SARS_CoV2_RBD_ssm Motif0052_bcov_4helix_11892_0001__35__D
149707.3543091789 inf False False NaN NaN 1.0 1000.0 False False SARS_CoV2_RBD_ssm Motif0052_bcov_4helix_11892_0001__35__G
142441.4108075701 inf False False NaN NaN 1.0 1000.0 False False SARS_CoV2_RBD_ssm Motif0052_bcov_4helix_11892_0001__35__F
67535.6731202798 inf False False NaN NaN 1.0 1000.0 False False SARS_CoV2_RBD_ssm Motif0052_bcov_4helix_11892_0001__35__I
105680.54712006747 inf False False NaN NaN 1.0 1000.0 False False SARS_CoV2_RBD_ssm Motif0052_bcov_4helix_11892_0001__35__H
149707.3543091789 inf False False NaN NaN 1.0 1000.0 False False SARS_CoV2_RBD_ssm Motif0052_bcov_4helix_11892_0001__35__K
18524.84748158539 1021570.3404646412 False False NaN NaN 1.0 1000.0 False False SARS_CoV2_RBD_ssm Motif0052_bcov_4helix_11892_0001__35__M
59934.48078835312 6901953.701624843 False False NaN NaN 1.0 1000.0 False False SARS_CoV2_RBD_ssm Motif0052_bcov_4helix_11892_0001__35__L
91027.88376144606 inf False False NaN NaN 1.0 1000.0 False False SARS_CoV2_RBD_ssm Motif0052_bcov_4helix_11892_0001__35__N
149707.3543091789 inf False False NaN NaN 1.0 1000.0 False False SARS_CoV2_RBD_ssm Motif0052_bcov_4helix_11892_0001__35__Q
9231.206714919377 inf False False NaN NaN 1.0 1000.0 False False SARS_CoV2_RBD_ssm Motif0052_bcov_4helix_11892_0001__35__S
149707.3543091789 inf False False NaN NaN 1.0 1000.0 False False SARS_CoV2_RBD_ssm Motif0052_bcov_4helix_11892_0001__35__R
62368.061045628165 inf False False NaN NaN 1.0 1000.0 False False SARS_CoV2_RBD_ssm Motif0052_bcov_4helix_11892_0001__35__T
24476.713640586448 524488.816134151 False False NaN NaN 1.0 1000.0 False False SARS_CoV2_RBD_ssm Motif0052_bcov_4helix_11892_0001__35__W
43590.5939246658 inf False False NaN NaN 1.0 1000.0 False False SARS_CoV2_RBD_ssm Motif0052_bcov_4helix_11892_0001__35__V
77630.5147254065 inf False False NaN NaN 1.0 1000.0 False False SARS_CoV2_RBD_ssm Motif0052_bcov_4helix_11892_0001__35__Y
149707.3543091789 inf False False NaN NaN 1.0 1000.0 False False SARS_CoV2_RBD_ssm Motif0052_bcov_4helix_11892_0001__36__A
90126.61758559027 inf False False NaN NaN 1.0 1000.0 False True SARS_CoV2_RBD_ssm Motif0052_bcov_4helix_11892_0001__36__C
4692.50840342928 2264530.519142251 False False NaN NaN 1.0 1000.0 False False SARS_CoV2_RBD_ssm Motif0052_bcov_4helix_11892_0001__36__E
119083.48569293278 inf False False NaN NaN 1.0 1000.0 False False SARS_CoV2_RBD_ssm Motif0052_bcov_4helix_11892_0001__36__D
138252.22998674202 inf False False NaN NaN 1.0 1000.0 False False SARS_CoV2_RBD_ssm Motif0052_bcov_4helix_11892_0001__36__G
24476.713640586448 inf False False NaN NaN 1.0 1000.0 False False SARS_CoV2_RBD_ssm Motif0052_bcov_4helix_11892_0001__36__F
82406.3556825467 inf False False NaN NaN 1.0 1000.0 False False SARS_CoV2_RBD_ssm Motif0052_bcov_4helix_11892_0001__36__I
90126.61758559027 inf False False NaN NaN 1.0 1000.0 False True SARS_CoV2_RBD_ssm Motif0052_bcov_4helix_11892_0001__36__H
37922.20253631274 inf False False NaN NaN 1.0 1000.0 False False SARS_CoV2_RBD_ssm Motif0052_bcov_4helix_11892_0001__36__K
149707.3543091789 inf False False NaN NaN 1.0 1000.0 False False SARS_CoV2_RBD_ssm Motif0052_bcov_4helix_11892_0001__36__M
84062.7234317657 inf False False NaN NaN 1.0 1000.0 False False SARS_CoV2_RBD_ssm Motif0052_bcov_4helix_11892_0001__36__L
44466.764862551485 1912118.589742208 False False NaN NaN 1.0 1000.0 False False SARS_CoV2_RBD_ssm Motif0052_bcov_4helix_11892_0001__36__N
inf inf True False NaN NaN 1.0 1000.0 False False SARS_CoV2_RBD_ssm Motif0052_bcov_4helix_11892_0001__36__Q
47674.39060297123 inf False False NaN NaN 1.0 1000.0 False False SARS_CoV2_RBD_ssm Motif0052_bcov_4helix_11892_0001__36__P
139634.7522866093 inf False False NaN NaN 1.0 1000.0 False False SARS_CoV2_RBD_ssm Motif0052_bcov_4helix_11892_0001__36__S
138252.22998674202 inf False False NaN NaN 1.0 1000.0 False False SARS_CoV2_RBD_ssm Motif0052_bcov_4helix_11892_0001__36__T
91027.88376144606 inf False False NaN NaN 1.0 1000.0 False False SARS_CoV2_RBD_ssm Motif0052_bcov_4helix_11892_0001__36__W
149707.3543091789 inf False False NaN NaN 1.0 1000.0 False False SARS_CoV2_RBD_ssm Motif0052_bcov_4helix_11892_0001__36__V
134186.2523541586 inf False False NaN NaN 1.0 1000.0 False False SARS_CoV2_RBD_ssm Motif0052_bcov_4helix_11892_0001__36__Y
20059.755316172163 1271564.8046274835 False False NaN NaN 1.0 1000.0 False False SARS_CoV2_RBD_ssm Motif0052_bcov_4helix_11892_0001__37__A
149707.3543091789 inf False False NaN NaN 1.0 1000.0 False False SARS_CoV2_RBD_ssm Motif0052_bcov_4helix_11892_0001__37__C
149707.3543091789 inf False False NaN NaN 1.0 1000.0 False False SARS_CoV2_RBD_ssm Motif0052_bcov_4helix_11892_0001__37__E
27856.783321441224 inf False False NaN NaN 1.0 1000.0 False False SARS_CoV2_RBD_ssm Motif0052_bcov_4helix_11892_0001__37__D
111071.31712325731 inf False False NaN NaN 1.0 1000.0 False False SARS_CoV2_RBD_ssm Motif0052_bcov_4helix_11892_0001__37__G
134186.2523541586 inf False False NaN NaN 1.0 1000.0 False False SARS_CoV2_RBD_ssm Motif0052_bcov_4helix_11892_0001__37__F
149707.3543091789 inf False False NaN NaN 1.0 1000.0 False False SARS_CoV2_RBD_ssm Motif0052_bcov_4helix_11892_0001__37__I
149707.3543091789 inf False False NaN NaN 1.0 1000.0 False False SARS_CoV2_RBD_ssm Motif0052_bcov_4helix_11892_0001__37__H
113303.85059743492 inf False False NaN NaN 1.0 1000.0 False False SARS_CoV2_RBD_ssm Motif0052_bcov_4helix_11892_0001__37__K
77630.5147254065 inf False False NaN NaN 1.0 1000.0 False False SARS_CoV2_RBD_ssm Motif0052_bcov_4helix_11892_0001__37__M
107804.72611718078 inf False False NaN NaN 1.0 1000.0 False False SARS_CoV2_RBD_ssm Motif0052_bcov_4helix_11892_0001__37__L
149707.3543091789 inf False False NaN NaN 1.0 1000.0 False False SARS_CoV2_RBD_ssm Motif0052_bcov_4helix_11892_0001__37__N
53720.69662771622 7624050.767378562 False False NaN NaN 1.0 1000.0 False False SARS_CoV2_RBD_ssm Motif0052_bcov_4helix_11892_0001__37__Q
90126.61758559027 inf False False NaN NaN 1.0 1000.0 False False SARS_CoV2_RBD_ssm Motif0052_bcov_4helix_11892_0001__37__P
57025.60197464388 inf False False NaN NaN 1.0 1000.0 False False SARS_CoV2_RBD_ssm Motif0052_bcov_4helix_11892_0001__37__S
4.845468507012324 238972.3768694098 False False NaN NaN 1.0 1000.0 False False SARS_CoV2_RBD_ssm Motif0052_bcov_4helix_11892_0001__37__R
21293.834484242296 633639.6331791976 False False NaN NaN 1.0 1000.0 False False SARS_CoV2_RBD_ssm Motif0052_bcov_4helix_11892_0001__37__T
121477.06375536066 inf False False NaN NaN 1.0 1000.0 False False SARS_CoV2_RBD_ssm Motif0052_bcov_4helix_11892_0001__37__W
41889.703965935936 585155.5703408365 False False NaN NaN 1.0 1000.0 False False SARS_CoV2_RBD_ssm Motif0052_bcov_4helix_11892_0001__37__V
27580.97358558535 679347.4512275353 False False NaN NaN 1.0 1000.0 False False SARS_CoV2_RBD_ssm Motif0052_bcov_4helix_11892_0001__38__A
75347.41277103158 inf False False NaN NaN 1.0 1000.0 False False SARS_CoV2_RBD_ssm Motif0052_bcov_4helix_11892_0001__38__C
100551.4144322526 inf False False NaN NaN 1.0 1000.0 False False SARS_CoV2_RBD_ssm Motif0052_bcov_4helix_11892_0001__38__D
86609.90801447166 inf False False NaN NaN 1.0 1000.0 False False SARS_CoV2_RBD_ssm Motif0052_bcov_4helix_11892_0001__38__G
75347.41277103158 inf False False NaN NaN 1.0 1000.0 False False SARS_CoV2_RBD_ssm Motif0052_bcov_4helix_11892_0001__38__F
143865.82491564588 inf False False NaN NaN 1.0 1000.0 False False SARS_CoV2_RBD_ssm Motif0052_bcov_4helix_11892_0001__38__I
95671.22067261439 inf False False NaN NaN 1.0 1000.0 False False SARS_CoV2_RBD_ssm Motif0052_bcov_4helix_11892_0001__38__H
37174.985331156575 352274.5596537007 False False NaN NaN 1.0 1000.0 False False SARS_CoV2_RBD_ssm Motif0052_bcov_4helix_11892_0001__38__K
149707.3543091789 inf False False NaN NaN 1.0 1000.0 False False SARS_CoV2_RBD_ssm Motif0052_bcov_4helix_11892_0001__38__M
18897.196915965284 3992974.0123743527 False False NaN NaN 1.0 1000.0 False False SARS_CoV2_RBD_ssm Motif0052_bcov_4helix_11892_0001__38__L
131542.25306750188 inf False False NaN NaN 1.0 1000.0 False False SARS_CoV2_RBD_ssm Motif0052_bcov_4helix_11892_0001__38__N
17107.385848287853 5070017.454199192 False False NaN NaN 1.0 1000.0 False False SARS_CoV2_RBD_ssm Motif0052_bcov_4helix_11892_0001__38__Q
139634.7522866093 inf False False NaN NaN 1.0 1000.0 False False SARS_CoV2_RBD_ssm Motif0052_bcov_4helix_11892_0001__38__P
149707.3543091789 inf False False NaN NaN 1.0 1000.0 False False SARS_CoV2_RBD_ssm Motif0052_bcov_4helix_11892_0001__38__S
81590.45117083825 2197931.011560946 False False NaN NaN 1.0 1000.0 False False SARS_CoV2_RBD_ssm Motif0052_bcov_4helix_11892_0001__38__R
94723.98086397459 inf False False NaN NaN 1.0 1000.0 False False SARS_CoV2_RBD_ssm Motif0052_bcov_4helix_11892_0001__38__T
149707.3543091789 inf False False NaN NaN 1.0 1000.0 False False SARS_CoV2_RBD_ssm Motif0052_bcov_4helix_11892_0001__38__W
96627.9328793406 inf False False NaN NaN 1.0 1000.0 False False SARS_CoV2_RBD_ssm Motif0052_bcov_4helix_11892_0001__38__V
32340.860632661886 inf False False NaN NaN 1.0 1000.0 False False SARS_CoV2_RBD_ssm Motif0052_bcov_4helix_11892_0001__38__Y
37174.985331156575 inf False False NaN NaN 1.0 1000.0 False False SARS_CoV2_RBD_ssm Motif0052_bcov_4helix_11892_0001__39__A
24968.69558476227 693002.3349972072 False False NaN NaN 1.0 1000.0 False False SARS_CoV2_RBD_ssm Motif0052_bcov_4helix_11892_0001__39__C
149707.3543091789 inf False False NaN NaN 1.0 1000.0 False False SARS_CoV2_RBD_ssm Motif0052_bcov_4helix_11892_0001__39__D
149707.3543091789 inf False False NaN NaN 1.0 1000.0 False False SARS_CoV2_RBD_ssm Motif0052_bcov_4helix_11892_0001__39__G
149707.3543091789 inf False False NaN NaN 1.0 1000.0 False False SARS_CoV2_RBD_ssm Motif0052_bcov_4helix_11892_0001__39__F
117904.44128013159 inf False False NaN NaN 1.0 1000.0 False False SARS_CoV2_RBD_ssm Motif0052_bcov_4helix_11892_0001__39__I
58753.53474007748 inf False False NaN NaN 1.0 1000.0 False False SARS_CoV2_RBD_ssm Motif0052_bcov_4helix_11892_0001__39__H
40657.73396894298 inf False False NaN NaN 1.0 1000.0 False False SARS_CoV2_RBD_ssm Motif0052_bcov_4helix_11892_0001__39__K
146757.52799645005 inf False False NaN NaN 1.0 1000.0 False False SARS_CoV2_RBD_ssm Motif0052_bcov_4helix_11892_0001__39__M
46735.01676597515 5120717.628741187 False False NaN NaN 1.0 1000.0 False False SARS_CoV2_RBD_ssm Motif0052_bcov_4helix_11892_0001__39__L
145304.48316480216 inf False False NaN NaN 1.0 1000.0 False False SARS_CoV2_RBD_ssm Motif0052_bcov_4helix_11892_0001__39__N
52140.77888667118 7326562.932789937 False False NaN NaN 1.0 1000.0 False False SARS_CoV2_RBD_ssm Motif0052_bcov_4helix_11892_0001__39__Q
105680.54712006747 inf False False NaN NaN 1.0 1000.0 False False SARS_CoV2_RBD_ssm Motif0052_bcov_4helix_11892_0001__39__P
53188.80854229334 inf False False NaN NaN 1.0 1000.0 False False SARS_CoV2_RBD_ssm Motif0052_bcov_4helix_11892_0001__39__S
46735.01676597515 inf False False NaN NaN 1.0 1000.0 False False SARS_CoV2_RBD_ssm Motif0052_bcov_4helix_11892_0001__39__R
24476.713640586448 inf False False NaN NaN 1.0 1000.0 False False SARS_CoV2_RBD_ssm Motif0052_bcov_4helix_11892_0001__39__T
100551.4144322526 inf False False NaN NaN 1.0 1000.0 False False SARS_CoV2_RBD_ssm Motif0052_bcov_4helix_11892_0001__39__W
6451.920688223888 197806.97492695285 False False NaN NaN 1.0 1000.0 False False SARS_CoV2_RBD_ssm Motif0052_bcov_4helix_11892_0001__39__V
149707.3543091789 inf False False NaN NaN 1.0 1000.0 False False SARS_CoV2_RBD_ssm Motif0052_bcov_4helix_11892_0001__39__Y
143865.82491564588 inf False False NaN NaN 1.0 1000.0 False False SARS_CoV2_RBD_ssm Motif0052_bcov_4helix_11892_0001__40__A
149707.3543091789 inf False False NaN NaN 1.0 1000.0 False False SARS_CoV2_RBD_ssm Motif0052_bcov_4helix_11892_0001__40__C
134186.2523541586 inf False False NaN NaN 1.0 1000.0 False False SARS_CoV2_RBD_ssm Motif0052_bcov_4helix_11892_0001__40__E
149707.3543091789 inf False False NaN NaN 1.0 1000.0 False False SARS_CoV2_RBD_ssm Motif0052_bcov_4helix_11892_0001__40__D
9049.315473894092 inf False False NaN NaN 1.0 1000.0 False True SARS_CoV2_RBD_ssm Motif0052_bcov_4helix_11892_0001__40__G
142441.4108075701 inf False False NaN NaN 1.0 1000.0 False False SARS_CoV2_RBD_ssm Motif0052_bcov_4helix_11892_0001__40__F
84062.7234317657 inf False False NaN NaN 1.0 1000.0 False False SARS_CoV2_RBD_ssm Motif0052_bcov_4helix_11892_0001__40__H
149707.3543091789 inf False False NaN NaN 1.0 1000.0 False False SARS_CoV2_RBD_ssm Motif0052_bcov_4helix_11892_0001__40__K
7951.295055928028 9302790.810412921 False False NaN NaN 1.0 1000.0 False False SARS_CoV2_RBD_ssm Motif0052_bcov_4helix_11892_0001__40__M
93786.11966730167 inf False False NaN NaN 1.0 1000.0 False False SARS_CoV2_RBD_ssm Motif0052_bcov_4helix_11892_0001__40__L
54257.903593993324 inf False False NaN NaN 1.0 1000.0 False False SARS_CoV2_RBD_ssm Motif0052_bcov_4helix_11892_0001__40__N
17980.034457489044 inf False False NaN NaN 1.0 1000.0 False True SARS_CoV2_RBD_ssm Motif0052_bcov_4helix_11892_0001__40__Q
20667.5859620075 721141.0087374565 False False NaN NaN 1.0 1000.0 False False SARS_CoV2_RBD_ssm Motif0052_bcov_4helix_11892_0001__40__P
46272.29382769814 inf False False NaN NaN 1.0 1000.0 False False SARS_CoV2_RBD_ssm Motif0052_bcov_4helix_11892_0001__40__S
90126.61758559027 inf False False NaN NaN 1.0 1000.0 False False SARS_CoV2_RBD_ssm Motif0052_bcov_4helix_11892_0001__40__R
15333.75568054891 inf False False NaN NaN 1.0 1000.0 False False SARS_CoV2_RBD_ssm Motif0052_bcov_4helix_11892_0001__40__T
139634.7522866093 inf False False NaN NaN 1.0 1000.0 False False SARS_CoV2_RBD_ssm Motif0052_bcov_4helix_11892_0001__40__W
87476.00709461627 inf False False NaN NaN 1.0 1000.0 False False SARS_CoV2_RBD_ssm Motif0052_bcov_4helix_11892_0001__40__V
39856.61598759239 inf False False NaN NaN 1.0 1000.0 False False SARS_CoV2_RBD_ssm Motif0052_bcov_4helix_11892_0001__40__Y
49118.97231263188 inf False False NaN NaN 1.0 1000.0 False False SARS_CoV2_RBD_ssm Motif0052_bcov_4helix_11892_0001__41__A
51624.53355115964 inf False False NaN NaN 1.0 1000.0 False False SARS_CoV2_RBD_ssm Motif0052_bcov_4helix_11892_0001__41__C
35370.72297987969 inf False False NaN NaN 1.0 1000.0 True True SARS_CoV2_RBD_ssm Motif0052_bcov_4helix_11892_0001__41__E
38301.42456167589 inf False False NaN NaN 1.0 1000.0 False True SARS_CoV2_RBD_ssm Motif0052_bcov_4helix_11892_0001__41__D
123918.75273684337 inf False False NaN NaN 1.0 1000.0 False False SARS_CoV2_RBD_ssm Motif0052_bcov_4helix_11892_0001__41__G
125157.94026421166 inf False False NaN NaN 1.0 1000.0 False False SARS_CoV2_RBD_ssm Motif0052_bcov_4helix_11892_0001__41__F
42731.68701565115 inf False False NaN NaN 1.0 1000.0 False False SARS_CoV2_RBD_ssm Motif0052_bcov_4helix_11892_0001__41__H
114436.88910340915 inf False False NaN NaN 1.0 1000.0 False False SARS_CoV2_RBD_ssm Motif0052_bcov_4helix_11892_0001__41__K
81590.45117083825 inf False False NaN NaN 1.0 1000.0 False False SARS_CoV2_RBD_ssm Motif0052_bcov_4helix_11892_0001__41__M
130239.85452227901 inf False False NaN NaN 1.0 1000.0 False False SARS_CoV2_RBD_ssm Motif0052_bcov_4helix_11892_0001__41__L
51113.39955560366 inf False False NaN NaN 1.0 1000.0 False False SARS_CoV2_RBD_ssm Motif0052_bcov_4helix_11892_0001__41__N
149707.3543091789 inf False False NaN NaN 1.0 1000.0 False False SARS_CoV2_RBD_ssm Motif0052_bcov_4helix_11892_0001__41__Q
149707.3543091789 inf False False NaN NaN 1.0 1000.0 False False SARS_CoV2_RBD_ssm Motif0052_bcov_4helix_11892_0001__41__P
149707.3543091789 inf False False NaN NaN 1.0 1000.0 False False SARS_CoV2_RBD_ssm Motif0052_bcov_4helix_11892_0001__41__S
143865.82491564588 inf False False NaN NaN 1.0 1000.0 False False SARS_CoV2_RBD_ssm Motif0052_bcov_4helix_11892_0001__41__R
138252.22998674202 inf False False NaN NaN 1.0 1000.0 False False SARS_CoV2_RBD_ssm Motif0052_bcov_4helix_11892_0001__41__T
130239.85452227901 inf False False NaN NaN 1.0 1000.0 False False SARS_CoV2_RBD_ssm Motif0052_bcov_4helix_11892_0001__41__W
103598.22284096412 inf False False NaN NaN 1.0 1000.0 False False SARS_CoV2_RBD_ssm Motif0052_bcov_4helix_11892_0001__41__V
120274.32054986196 inf False False NaN NaN 1.0 1000.0 False False SARS_CoV2_RBD_ssm Motif0052_bcov_4helix_11892_0001__41__Y
46735.01676597515 inf False False NaN NaN 1.0 1000.0 False False SARS_CoV2_RBD_ssm Motif0052_bcov_4helix_11892_0001__42__A
64257.87566337165 inf False False NaN NaN 1.0 1000.0 False False SARS_CoV2_RBD_ssm Motif0052_bcov_4helix_11892_0001__42__C
64900.45442000541 inf False False NaN NaN 1.0 1000.0 False False SARS_CoV2_RBD_ssm Motif0052_bcov_4helix_11892_0001__42__E
14735.437816109243 8505912.114533652 False False NaN NaN 1.0 1000.0 False False SARS_CoV2_RBD_ssm Motif0052_bcov_4helix_11892_0001__42__D
12319.081146453298 335177.1561272736 False False NaN NaN 1.0 1000.0 False False SARS_CoV2_RBD_ssm Motif0052_bcov_4helix_11892_0001__42__G
149707.3543091789 inf False False NaN NaN 1.0 1000.0 False False SARS_CoV2_RBD_ssm Motif0052_bcov_4helix_11892_0001__42__F
35724.43020967852 inf False False NaN NaN 1.0 1000.0 False False SARS_CoV2_RBD_ssm Motif0052_bcov_4helix_11892_0001__42__I
14302.070769716098 214196.60921965603 False False NaN NaN 1.0 1000.0 False False SARS_CoV2_RBD_ssm Motif0052_bcov_4helix_11892_0001__42__H
105680.54712006747 inf False False NaN NaN 1.0 1000.0 False False SARS_CoV2_RBD_ssm Motif0052_bcov_4helix_11892_0001__42__K
84062.7234317657 inf False False NaN NaN 1.0 1000.0 False False SARS_CoV2_RBD_ssm Motif0052_bcov_4helix_11892_0001__42__M
22158.449552578797 519295.85755856585 False False NaN NaN 1.0 1000.0 False False SARS_CoV2_RBD_ssm Motif0052_bcov_4helix_11892_0001__42__L
49118.97231263188 inf False False NaN NaN 1.0 1000.0 False False SARS_CoV2_RBD_ssm Motif0052_bcov_4helix_11892_0001__42__N
67535.6731202798 inf False False NaN NaN 1.0 1000.0 False False SARS_CoV2_RBD_ssm Motif0052_bcov_4helix_11892_0001__42__Q
149707.3543091789 inf False False NaN NaN 1.0 1000.0 False False SARS_CoV2_RBD_ssm Motif0052_bcov_4helix_11892_0001__42__P
25982.52474997289 inf False False NaN NaN 1.0 1000.0 False False SARS_CoV2_RBD_ssm Motif0052_bcov_4helix_11892_0001__42__S
66867.0030893859 2242109.4248933243 False False NaN NaN 1.0 1000.0 False False SARS_CoV2_RBD_ssm Motif0052_bcov_4helix_11892_0001__42__T
149707.3543091789 inf False False NaN NaN 1.0 1000.0 False False SARS_CoV2_RBD_ssm Motif0052_bcov_4helix_11892_0001__42__W
149707.3543091789 inf False False NaN NaN 1.0 1000.0 False False SARS_CoV2_RBD_ssm Motif0052_bcov_4helix_11892_0001__42__V
117904.44128013159 inf False False NaN NaN 1.0 1000.0 False False SARS_CoV2_RBD_ssm Motif0052_bcov_4helix_11892_0001__42__Y
35370.72297987969 981709.0176931432 False False NaN NaN 1.0 1000.0 False False SARS_CoV2_RBD_ssm Motif0052_bcov_4helix_11892_0001__43__A
59934.48078835312 1042103.904307982 False False NaN NaN 1.0 1000.0 False False SARS_CoV2_RBD_ssm Motif0052_bcov_4helix_11892_0001__43__C
132857.675598177 inf False False NaN NaN 1.0 1000.0 False False SARS_CoV2_RBD_ssm Motif0052_bcov_4helix_11892_0001__43__D
99555.85587351736 inf False False NaN NaN 1.0 1000.0 False False SARS_CoV2_RBD_ssm Motif0052_bcov_4helix_11892_0001__43__G
146757.52799645005 inf False False NaN NaN 1.0 1000.0 False False SARS_CoV2_RBD_ssm Motif0052_bcov_4helix_11892_0001__43__F
104634.20506937384 inf False False NaN NaN 1.0 1000.0 False False SARS_CoV2_RBD_ssm Motif0052_bcov_4helix_11892_0001__43__I
13207.722402587528 inf False False NaN NaN 1.0 1000.0 False False SARS_CoV2_RBD_ssm Motif0052_bcov_4helix_11892_0001__43__H
80782.62492162197 inf False False NaN NaN 1.0 1000.0 False False SARS_CoV2_RBD_ssm Motif0052_bcov_4helix_11892_0001__43__K
88350.7671655625 inf False False NaN NaN 1.0 1000.0 False False SARS_CoV2_RBD_ssm Motif0052_bcov_4helix_11892_0001__43__M
80782.62492162197 inf False False NaN NaN 1.0 1000.0 False False SARS_CoV2_RBD_ssm Motif0052_bcov_4helix_11892_0001__43__L
104634.20506937384 inf False False NaN NaN 1.0 1000.0 False False SARS_CoV2_RBD_ssm Motif0052_bcov_4helix_11892_0001__43__N
12319.081146453298 274692.5848874886 False False NaN NaN 1.0 1000.0 False False SARS_CoV2_RBD_ssm Motif0052_bcov_4helix_11892_0001__43__Q
149707.3543091789 inf False False NaN NaN 1.0 1000.0 False False SARS_CoV2_RBD_ssm Motif0052_bcov_4helix_11892_0001__43__P
11041.884609592542 2452162.0577526195 False False NaN NaN 1.0 1000.0 False False SARS_CoV2_RBD_ssm Motif0052_bcov_4helix_11892_0001__43__S
149707.3543091789 inf False False NaN NaN 1.0 1000.0 False False SARS_CoV2_RBD_ssm Motif0052_bcov_4helix_11892_0001__43__R
70980.67118968235 inf False False NaN NaN 1.0 1000.0 False False SARS_CoV2_RBD_ssm Motif0052_bcov_4helix_11892_0001__43__T
149707.3543091789 inf False False NaN NaN 1.0 1000.0 False False SARS_CoV2_RBD_ssm Motif0052_bcov_4helix_11892_0001__43__W
149707.3543091789 inf False False NaN NaN 1.0 1000.0 False False SARS_CoV2_RBD_ssm Motif0052_bcov_4helix_11892_0001__43__V
5340.512282319589 359355.2783027406 False False NaN NaN 1.0 1000.0 False False SARS_CoV2_RBD_ssm Motif0052_bcov_4helix_11892_0001__43__Y
35020.51780186106 inf False False NaN NaN 1.0 1000.0 False False SARS_CoV2_RBD_ssm Motif0052_bcov_4helix_11892_0001__44__C
23288.753174394118 inf False False NaN NaN 1.0 1000.0 False False SARS_CoV2_RBD_ssm Motif0052_bcov_4helix_11892_0001__44__E
30164.90461685104 inf False False NaN NaN 1.0 1000.0 False False SARS_CoV2_RBD_ssm Motif0052_bcov_4helix_11892_0001__44__D
90126.61758559027 inf False False NaN NaN 1.0 1000.0 False False SARS_CoV2_RBD_ssm Motif0052_bcov_4helix_11892_0001__44__G
91027.88376144606 inf False False NaN NaN 1.0 1000.0 False False SARS_CoV2_RBD_ssm Motif0052_bcov_4helix_11892_0001__44__F
30164.90461685104 inf False False NaN NaN 1.0 1000.0 False False SARS_CoV2_RBD_ssm Motif0052_bcov_4helix_11892_0001__44__I
56460.99205410282 inf False False NaN NaN 1.0 1000.0 False False SARS_CoV2_RBD_ssm Motif0052_bcov_4helix_11892_0001__44__H
37546.735184468096 788701.3007848995 False False NaN NaN 1.0 1000.0 False False SARS_CoV2_RBD_ssm Motif0052_bcov_4helix_11892_0001__44__K
65549.45896420539 inf False False NaN NaN 1.0 1000.0 False False SARS_CoV2_RBD_ssm Motif0052_bcov_4helix_11892_0001__44__M
8.12918883351208 269280.05576658045 False False NaN NaN 1.0 1000.0 False False SARS_CoV2_RBD_ssm Motif0052_bcov_4helix_11892_0001__44__L
39856.61598759239 5328639.298545767 False False NaN NaN 1.0 1000.0 False False SARS_CoV2_RBD_ssm Motif0052_bcov_4helix_11892_0001__44__N
20462.95639802725 inf False False NaN NaN 1.0 1000.0 False False SARS_CoV2_RBD_ssm Motif0052_bcov_4helix_11892_0001__44__Q
32340.860632661886 inf False False NaN NaN 1.0 1000.0 False False SARS_CoV2_RBD_ssm Motif0052_bcov_4helix_11892_0001__44__P
14020.263473890873 inf False False NaN NaN 1.0 1000.0 False False SARS_CoV2_RBD_ssm Motif0052_bcov_4helix_11892_0001__44__S
52140.77888667118 820725.7362889819 False False NaN NaN 1.0 1000.0 False False SARS_CoV2_RBD_ssm Motif0052_bcov_4helix_11892_0001__44__R
111071.31712325731 inf False False NaN NaN 1.0 1000.0 False False SARS_CoV2_RBD_ssm Motif0052_bcov_4helix_11892_0001__44__T
6388.040285370182 5770152.796303582 False False NaN NaN 1.0 1000.0 True False SARS_CoV2_RBD_ssm Motif0052_bcov_4helix_11892_0001__44__W
149707.3543091789 inf False False NaN NaN 1.0 1000.0 False False SARS_CoV2_RBD_ssm Motif0052_bcov_4helix_11892_0001__44__V
139634.7522866093 inf False False NaN NaN 1.0 1000.0 False False SARS_CoV2_RBD_ssm Motif0052_bcov_4helix_11892_0001__44__Y
6388.040285370182 72407.38268059494 False False NaN NaN 1.0 1000.0 False False SARS_CoV2_RBD_ssm Motif0052_bcov_4helix_11892_0001__45__A
38684.438807292674 499033.11208513053 False False NaN NaN 1.0 1000.0 False False SARS_CoV2_RBD_ssm Motif0052_bcov_4helix_11892_0001__45__C
65549.45896420539 inf False False NaN NaN 1.0 1000.0 False False SARS_CoV2_RBD_ssm Motif0052_bcov_4helix_11892_0001__45__E
64257.87566337165 1950552.1733960218 False False NaN NaN 1.0 1000.0 False False SARS_CoV2_RBD_ssm Motif0052_bcov_4helix_11892_0001__45__D
149707.3543091789 inf False False NaN NaN 1.0 1000.0 False False SARS_CoV2_RBD_ssm Motif0052_bcov_4helix_11892_0001__45__G
143865.82491564588 inf False False NaN NaN 1.0 1000.0 False False SARS_CoV2_RBD_ssm Motif0052_bcov_4helix_11892_0001__45__F
107804.72611718078 inf False False NaN NaN 1.0 1000.0 False False SARS_CoV2_RBD_ssm Motif0052_bcov_4helix_11892_0001__45__I
6713.894540367732 inf False False NaN NaN 1.0 1000.0 False False SARS_CoV2_RBD_ssm Motif0052_bcov_4helix_11892_0001__45__H
138252.22998674202 inf False False NaN NaN 1.0 1000.0 False False SARS_CoV2_RBD_ssm Motif0052_bcov_4helix_11892_0001__45__K
128950.35101215758 inf False False NaN NaN 1.0 1000.0 False False SARS_CoV2_RBD_ssm Motif0052_bcov_4helix_11892_0001__45__M
68211.02985148253 1284280.4526737593 False False NaN NaN 1.0 1000.0 False False SARS_CoV2_RBD_ssm Motif0052_bcov_4helix_11892_0001__45__N
89234.27483721818 inf False False NaN NaN 1.0 1000.0 False False SARS_CoV2_RBD_ssm Motif0052_bcov_4helix_11892_0001__45__Q
71690.4779015791 inf False False NaN NaN 1.0 1000.0 False False SARS_CoV2_RBD_ssm Motif0052_bcov_4helix_11892_0001__45__P
149707.3543091789 inf False False NaN NaN 1.0 1000.0 False False SARS_CoV2_RBD_ssm Motif0052_bcov_4helix_11892_0001__45__S
12947.478092919822 8093083.518777337 False False NaN NaN 1.0 1000.0 True False SARS_CoV2_RBD_ssm Motif0052_bcov_4helix_11892_0001__45__R
97594.2122081339 inf False False NaN NaN 1.0 1000.0 False False SARS_CoV2_RBD_ssm Motif0052_bcov_4helix_11892_0001__45__T
149707.3543091789 inf False False NaN NaN 1.0 1000.0 False False SARS_CoV2_RBD_ssm Motif0052_bcov_4helix_11892_0001__45__W
22603.83438858558 888728.3670220659 False False NaN NaN 1.0 1000.0 False False SARS_CoV2_RBD_ssm Motif0052_bcov_4helix_11892_0001__45__V
145304.48316480216 inf False False NaN NaN 1.0 1000.0 False False SARS_CoV2_RBD_ssm Motif0052_bcov_4helix_11892_0001__45__Y
47674.39060297123 inf False False NaN NaN 1.0 1000.0 False False SARS_CoV2_RBD_ssm Motif0052_bcov_4helix_11892_0001__46__A
103598.22284096412 inf False False NaN NaN 1.0 1000.0 False False SARS_CoV2_RBD_ssm Motif0052_bcov_4helix_11892_0001__46__C
112182.03029448996 inf False False NaN NaN 1.0 1000.0 False False SARS_CoV2_RBD_ssm Motif0052_bcov_4helix_11892_0001__46__D
23521.640706138034 inf False False NaN NaN 1.0 1000.0 False False SARS_CoV2_RBD_ssm Motif0052_bcov_4helix_11892_0001__46__G
114436.88910340915 inf False False NaN NaN 1.0 1000.0 False False SARS_CoV2_RBD_ssm Motif0052_bcov_4helix_11892_0001__46__F
4.474708871292306 729.9752940028703 False False NaN NaN 1.0 1000.0 False False SARS_CoV2_RBD_ssm Motif0052_bcov_4helix_11892_0001__46__I
138252.22998674202 inf False False NaN NaN 1.0 1000.0 False False SARS_CoV2_RBD_ssm Motif0052_bcov_4helix_11892_0001__46__H
62368.061045628165 inf False False NaN NaN 1.0 1000.0 False False SARS_CoV2_RBD_ssm Motif0052_bcov_4helix_11892_0001__46__K
138252.22998674202 inf False False NaN NaN 1.0 1000.0 False False SARS_CoV2_RBD_ssm Motif0052_bcov_4helix_11892_0001__46__M
11041.884609592542 393021.57554109616 False False NaN NaN 1.0 1000.0 False False SARS_CoV2_RBD_ssm Motif0052_bcov_4helix_11892_0001__46__L
120274.32054986196 inf False False NaN NaN 1.0 1000.0 False False SARS_CoV2_RBD_ssm Motif0052_bcov_4helix_11892_0001__46__N
130239.85452227901 inf False False NaN NaN 1.0 1000.0 False False SARS_CoV2_RBD_ssm Motif0052_bcov_4helix_11892_0001__46__Q
28416.704666202182 2763157.5846155714 False False NaN NaN 1.0 1000.0 False False SARS_CoV2_RBD_ssm Motif0052_bcov_4helix_11892_0001__46__P
143865.82491564588 inf False False NaN NaN 1.0 1000.0 False False SARS_CoV2_RBD_ssm Motif0052_bcov_4helix_11892_0001__46__S
87476.00709461627 inf False False NaN NaN 1.0 1000.0 False False SARS_CoV2_RBD_ssm Motif0052_bcov_4helix_11892_0001__46__R
149707.3543091789 inf False False NaN NaN 1.0 1000.0 False False SARS_CoV2_RBD_ssm Motif0052_bcov_4helix_11892_0001__46__T
126409.51966685387 inf False False NaN NaN 1.0 1000.0 False False SARS_CoV2_RBD_ssm Motif0052_bcov_4helix_11892_0001__46__W
149707.3543091789 inf False False NaN NaN 1.0 1000.0 False False SARS_CoV2_RBD_ssm Motif0052_bcov_4helix_11892_0001__46__V
6451.920688223888 943403.0700046413 False False NaN NaN 1.0 1000.0 True False SARS_CoV2_RBD_ssm Motif0052_bcov_4helix_11892_0001__46__Y
53188.80854229334 765505.7121995423 False False NaN NaN 1.0 1000.0 False False SARS_CoV2_RBD_ssm Motif0052_bcov_4helix_11892_0001__47__A
126409.51966685387 inf False False NaN NaN 1.0 1000.0 False False SARS_CoV2_RBD_ssm Motif0052_bcov_4helix_11892_0001__47__C
22603.83438858558 inf False False NaN NaN 1.0 1000.0 False False SARS_CoV2_RBD_ssm Motif0052_bcov_4helix_11892_0001__47__E
94723.98086397459 inf False False NaN NaN 1.0 1000.0 False False SARS_CoV2_RBD_ssm Motif0052_bcov_4helix_11892_0001__47__D
73862.77107247488 1855883.464873091 False False NaN NaN 1.0 1000.0 False False SARS_CoV2_RBD_ssm Motif0052_bcov_4helix_11892_0001__47__G
126409.51966685387 inf False False NaN NaN 1.0 1000.0 False False SARS_CoV2_RBD_ssm Motif0052_bcov_4helix_11892_0001__47__F
44026.49986391241 inf False False NaN NaN 1.0 1000.0 False False SARS_CoV2_RBD_ssm Motif0052_bcov_4helix_11892_0001__47__I
26242.349997472593 151204.4278522705 False False NaN NaN 1.0 1000.0 False False SARS_CoV2_RBD_ssm Motif0052_bcov_4helix_11892_0001__47__H
149707.3543091789 inf False False NaN NaN 1.0 1000.0 False False SARS_CoV2_RBD_ssm Motif0052_bcov_4helix_11892_0001__47__K
63621.659072645154 1063050.1927845739 False False NaN NaN 1.0 1000.0 False False SARS_CoV2_RBD_ssm Motif0052_bcov_4helix_11892_0001__47__M
91027.88376144606 inf False False NaN NaN 1.0 1000.0 False False SARS_CoV2_RBD_ssm Motif0052_bcov_4helix_11892_0001__47__N
68211.02985148253 inf False False NaN NaN 1.0 1000.0 False False SARS_CoV2_RBD_ssm Motif0052_bcov_4helix_11892_0001__47__Q
136883.39602647716 inf False False NaN NaN 1.0 1000.0 False False SARS_CoV2_RBD_ssm Motif0052_bcov_4helix_11892_0001__47__P
134186.2523541586 inf False False NaN NaN 1.0 1000.0 False False SARS_CoV2_RBD_ssm Motif0052_bcov_4helix_11892_0001__47__S
30164.90461685104 551243.0169220436 False False NaN NaN 1.0 1000.0 False False SARS_CoV2_RBD_ssm Motif0052_bcov_4helix_11892_0001__47__R
inf inf True False NaN NaN 1.0 1000.0 False False SARS_CoV2_RBD_ssm Motif0052_bcov_4helix_11892_0001__47__T
123918.75273684337 inf False False NaN NaN 1.0 1000.0 False False SARS_CoV2_RBD_ssm Motif0052_bcov_4helix_11892_0001__47__W
69582.07155149728 2154623.0875021573 False False NaN NaN 1.0 1000.0 False False SARS_CoV2_RBD_ssm Motif0052_bcov_4helix_11892_0001__47__V
66867.0030893859 inf False False NaN NaN 1.0 1000.0 False False SARS_CoV2_RBD_ssm Motif0052_bcov_4helix_11892_0001__47__Y
149707.3543091789 inf False False NaN NaN 1.0 1000.0 False False SARS_CoV2_RBD_ssm Motif0052_bcov_4helix_11892_0001__48__C
75347.41277103158 inf False False NaN NaN 1.0 1000.0 False False SARS_CoV2_RBD_ssm Motif0052_bcov_4helix_11892_0001__48__E
149707.3543091789 inf False False NaN NaN 1.0 1000.0 False False SARS_CoV2_RBD_ssm Motif0052_bcov_4helix_11892_0001__48__D
149707.3543091789 inf False False NaN NaN 1.0 1000.0 False False SARS_CoV2_RBD_ssm Motif0052_bcov_4helix_11892_0001__48__G
106737.35259126802 inf False False NaN NaN 1.0 1000.0 False False SARS_CoV2_RBD_ssm Motif0052_bcov_4helix_11892_0001__48__F
149707.3543091789 inf False False NaN NaN 1.0 1000.0 False False SARS_CoV2_RBD_ssm Motif0052_bcov_4helix_11892_0001__48__I
14160.466108629791 inf False False NaN NaN 1.0 1000.0 False False SARS_CoV2_RBD_ssm Motif0052_bcov_4helix_11892_0001__48__H
149707.3543091789 inf False False NaN NaN 1.0 1000.0 False False SARS_CoV2_RBD_ssm Motif0052_bcov_4helix_11892_0001__48__K
149707.3543091789 inf False False NaN NaN 1.0 1000.0 False False SARS_CoV2_RBD_ssm Motif0052_bcov_4helix_11892_0001__48__M
90126.61758559027 inf False False NaN NaN 1.0 1000.0 False True SARS_CoV2_RBD_ssm Motif0052_bcov_4helix_11892_0001__48__L
4464.7607346692885 inf False False NaN NaN 1.0 1000.0 False False SARS_CoV2_RBD_ssm Motif0052_bcov_4helix_11892_0001__48__N
109971.60111213606 inf False False NaN NaN 1.0 1000.0 False False SARS_CoV2_RBD_ssm Motif0052_bcov_4helix_11892_0001__48__Q
35020.51780186106 165370.0559066928 False False NaN NaN 1.0 1000.0 False False SARS_CoV2_RBD_ssm Motif0052_bcov_4helix_11892_0001__48__P
149707.3543091789 inf False False NaN NaN 1.0 1000.0 False False SARS_CoV2_RBD_ssm Motif0052_bcov_4helix_11892_0001__48__S
7.89011059245025 4323818.684698221 False False NaN NaN 1.0 1000.0 True True SARS_CoV2_RBD_ssm Motif0052_bcov_4helix_11892_0001__48__R
69582.07155149728 2009655.8548020988 False False NaN NaN 1.0 1000.0 False False SARS_CoV2_RBD_ssm Motif0052_bcov_4helix_11892_0001__48__T
143865.82491564588 inf False False NaN NaN 1.0 1000.0 False False SARS_CoV2_RBD_ssm Motif0052_bcov_4helix_11892_0001__48__W
149707.3543091789 inf False False NaN NaN 1.0 1000.0 False False SARS_CoV2_RBD_ssm Motif0052_bcov_4helix_11892_0001__48__V
149707.3543091789 inf False False NaN NaN 1.0 1000.0 False False SARS_CoV2_RBD_ssm Motif0052_bcov_4helix_11892_0001__48__Y
149707.3543091789 inf False False NaN NaN 1.0 1000.0 False False SARS_CoV2_RBD_ssm Motif0052_bcov_4helix_11892_0001__49__A
11263.826490245367 29277.759234292782 False False NaN NaN 1.0 1000.0 False False SARS_CoV2_RBD_ssm Motif0052_bcov_4helix_11892_0001__49__C
89234.27483721818 6125133.465322964 False False NaN NaN 1.0 1000.0 False False SARS_CoV2_RBD_ssm Motif0052_bcov_4helix_11892_0001__49__E
6138.78115400515 72407.38268059494 False False NaN NaN 1.0 1000.0 False False SARS_CoV2_RBD_ssm Motif0052_bcov_4helix_11892_0001__49__D
149707.3543091789 inf False False NaN NaN 1.0 1000.0 False False SARS_CoV2_RBD_ssm Motif0052_bcov_4helix_11892_0001__49__G
99555.85587351736 inf False False NaN NaN 1.0 1000.0 False False SARS_CoV2_RBD_ssm Motif0052_bcov_4helix_11892_0001__49__F
149707.3543091789 inf False False NaN NaN 1.0 1000.0 False False SARS_CoV2_RBD_ssm Motif0052_bcov_4helix_11892_0001__49__I
149707.3543091789 inf False False NaN NaN 1.0 1000.0 False False SARS_CoV2_RBD_ssm Motif0052_bcov_4helix_11892_0001__49__H
149707.3543091789 inf False False NaN NaN 1.0 1000.0 False False SARS_CoV2_RBD_ssm Motif0052_bcov_4helix_11892_0001__49__K
24234.36994117473 514154.3144144222 False False NaN NaN 1.0 1000.0 False False SARS_CoV2_RBD_ssm Motif0052_bcov_4helix_11892_0001__49__M
114436.88910340915 inf False False NaN NaN 1.0 1000.0 False False SARS_CoV2_RBD_ssm Motif0052_bcov_4helix_11892_0001__49__L
109971.60111213606 inf False False NaN NaN 1.0 1000.0 False False SARS_CoV2_RBD_ssm Motif0052_bcov_4helix_11892_0001__49__N
30466.55366301957 inf False False NaN NaN 1.0 1000.0 False False SARS_CoV2_RBD_ssm Motif0052_bcov_4helix_11892_0001__49__Q
67535.6731202798 inf False False NaN NaN 1.0 1000.0 False False SARS_CoV2_RBD_ssm Motif0052_bcov_4helix_11892_0001__49__P
123918.75273684337 inf False False NaN NaN 1.0 1000.0 False False SARS_CoV2_RBD_ssm Motif0052_bcov_4helix_11892_0001__49__S
149707.3543091789 inf False False NaN NaN 1.0 1000.0 False False SARS_CoV2_RBD_ssm Motif0052_bcov_4helix_11892_0001__49__T
6781.0334857714015 2551729.6704672347 False False NaN NaN 1.0 1000.0 False False SARS_CoV2_RBD_ssm Motif0052_bcov_4helix_11892_0001__49__W
141031.09980947524 inf False False NaN NaN 1.0 1000.0 False False SARS_CoV2_RBD_ssm Motif0052_bcov_4helix_11892_0001__49__V
146757.52799645005 inf False False NaN NaN 1.0 1000.0 False False SARS_CoV2_RBD_ssm Motif0052_bcov_4helix_11892_0001__49__Y
64257.87566337165 inf False False NaN NaN 1.0 1000.0 False False SARS_CoV2_RBD_ssm Motif0052_bcov_4helix_11892_0001__50__A
8030.808006487299 36081.67451177526 False False NaN NaN 1.0 1000.0 False False SARS_CoV2_RBD_ssm Motif0052_bcov_4helix_11892_0001__50__C
84903.35066608341 3508476.924540129 False False NaN NaN 1.0 1000.0 False False SARS_CoV2_RBD_ssm Motif0052_bcov_4helix_11892_0001__50__E
134186.2523541586 inf False False NaN NaN 1.0 1000.0 False False SARS_CoV2_RBD_ssm Motif0052_bcov_4helix_11892_0001__50__D
37922.20253631274 inf False False NaN NaN 1.0 1000.0 False False SARS_CoV2_RBD_ssm Motif0052_bcov_4helix_11892_0001__50__G
107804.72611718078 inf False False NaN NaN 1.0 1000.0 False False SARS_CoV2_RBD_ssm Motif0052_bcov_4helix_11892_0001__50__F
10096.034833212274 897615.6506922871 False False NaN NaN 1.0 1000.0 False False SARS_CoV2_RBD_ssm Motif0052_bcov_4helix_11892_0001__50__I
145304.48316480216 inf False False NaN NaN 1.0 1000.0 False False SARS_CoV2_RBD_ssm Motif0052_bcov_4helix_11892_0001__50__H
94723.98086397459 inf False False NaN NaN 1.0 1000.0 False False SARS_CoV2_RBD_ssm Motif0052_bcov_4helix_11892_0001__50__K
100551.4144322526 inf False False NaN NaN 1.0 1000.0 False False SARS_CoV2_RBD_ssm Motif0052_bcov_4helix_11892_0001__50__M
76861.8957677293 inf False False NaN NaN 1.0 1000.0 False False SARS_CoV2_RBD_ssm Motif0052_bcov_4helix_11892_0001__50__L
30164.90461685104 inf False False NaN NaN 1.0 1000.0 True False SARS_CoV2_RBD_ssm Motif0052_bcov_4helix_11892_0001__50__N
4692.50840342928 112182.03029448996 False False NaN NaN 1.0 1000.0 False False SARS_CoV2_RBD_ssm Motif0052_bcov_4helix_11892_0001__50__Q
8871.008208895317 inf False False NaN NaN 1.0 1000.0 False False SARS_CoV2_RBD_ssm Motif0052_bcov_4helix_11892_0001__50__P
10096.034833212274 134186.2523541586 False False NaN NaN 1.0 1000.0 False False SARS_CoV2_RBD_ssm Motif0052_bcov_4helix_11892_0001__50__S
50106.26365611567 inf False False NaN NaN 1.0 1000.0 False False SARS_CoV2_RBD_ssm Motif0052_bcov_4helix_11892_0001__50__T
138252.22998674202 inf False False NaN NaN 1.0 1000.0 False False SARS_CoV2_RBD_ssm Motif0052_bcov_4helix_11892_0001__50__W
149707.3543091789 inf False False NaN NaN 1.0 1000.0 False False SARS_CoV2_RBD_ssm Motif0052_bcov_4helix_11892_0001__50__V
99555.85587351736 inf False False NaN NaN 1.0 1000.0 False False SARS_CoV2_RBD_ssm Motif0052_bcov_4helix_11892_0001__50__Y
145304.48316480216 inf False False NaN NaN 1.0 1000.0 False False SARS_CoV2_RBD_ssm Motif0052_bcov_4helix_11892_0001__51__A
146757.52799645005 inf False False NaN NaN 1.0 1000.0 False False SARS_CoV2_RBD_ssm Motif0052_bcov_4helix_11892_0001__51__C
119083.48569293278 inf False False NaN NaN 1.0 1000.0 False False SARS_CoV2_RBD_ssm Motif0052_bcov_4helix_11892_0001__51__E
149707.3543091789 inf False False NaN NaN 1.0 1000.0 False False SARS_CoV2_RBD_ssm Motif0052_bcov_4helix_11892_0001__51__D
54800.48262993329 inf False False NaN NaN 1.0 1000.0 False False SARS_CoV2_RBD_ssm Motif0052_bcov_4helix_11892_0001__51__G
119083.48569293278 inf False False NaN NaN 1.0 1000.0 False False SARS_CoV2_RBD_ssm Motif0052_bcov_4helix_11892_0001__51__F
41474.95442171872 1713877.2426926442 False False NaN NaN 1.0 1000.0 False False SARS_CoV2_RBD_ssm Motif0052_bcov_4helix_11892_0001__51__I
138252.22998674202 inf False False NaN NaN 1.0 1000.0 False False SARS_CoV2_RBD_ssm Motif0052_bcov_4helix_11892_0001__51__H
33320.82105069218 inf False False NaN NaN 1.0 1000.0 False False SARS_CoV2_RBD_ssm Motif0052_bcov_4helix_11892_0001__51__K
91938.1625990606 inf False False NaN NaN 1.0 1000.0 False False SARS_CoV2_RBD_ssm Motif0052_bcov_4helix_11892_0001__51__M
39071.28319536556 inf False False NaN NaN 1.0 1000.0 False False SARS_CoV2_RBD_ssm Motif0052_bcov_4helix_11892_0001__51__N
22603.83438858558 2091255.9412270328 False False NaN NaN 1.0 1000.0 False False SARS_CoV2_RBD_ssm Motif0052_bcov_4helix_11892_0001__51__Q
115581.25799444312 inf False False NaN NaN 1.0 1000.0 False False SARS_CoV2_RBD_ssm Motif0052_bcov_4helix_11892_0001__51__P
149707.3543091789 inf False False NaN NaN 1.0 1000.0 False False SARS_CoV2_RBD_ssm Motif0052_bcov_4helix_11892_0001__51__S
120274.32054986196 inf False False NaN NaN 1.0 1000.0 False False SARS_CoV2_RBD_ssm Motif0052_bcov_4helix_11892_0001__51__R
149707.3543091789 inf False False NaN NaN 1.0 1000.0 False False SARS_CoV2_RBD_ssm Motif0052_bcov_4helix_11892_0001__51__T
81590.45117083825 3022024.756400128 False False NaN NaN 1.0 1000.0 False False SARS_CoV2_RBD_ssm Motif0052_bcov_4helix_11892_0001__51__W
57595.85799439036 inf False False NaN NaN 1.0 1000.0 False False SARS_CoV2_RBD_ssm Motif0052_bcov_4helix_11892_0001__51__V
10932.559019398568 8255754.497504773 False False NaN NaN 1.0 1000.0 False False SARS_CoV2_RBD_ssm Motif0052_bcov_4helix_11892_0001__51__Y
0.0 366578.31939662487 True False NaN NaN 1.0 1000.0 False False SARS_CoV2_RBD_ssm Motif0052_bcov_4helix_11892_0001__52__A
105680.54712006747 inf False False NaN NaN 1.0 1000.0 False False SARS_CoV2_RBD_ssm Motif0052_bcov_4helix_11892_0001__52__C
31078.931391646198 inf False False NaN NaN 1.0 1000.0 False False SARS_CoV2_RBD_ssm Motif0052_bcov_4helix_11892_0001__52__E
81590.45117083825 inf False False NaN NaN 1.0 1000.0 False False SARS_CoV2_RBD_ssm Motif0052_bcov_4helix_11892_0001__52__D
113303.85059743492 inf False False NaN NaN 1.0 1000.0 False False SARS_CoV2_RBD_ssm Motif0052_bcov_4helix_11892_0001__52__F
18341.433150084566 714000.9987499578 False False NaN NaN 1.0 1000.0 False False SARS_CoV2_RBD_ssm Motif0052_bcov_4helix_11892_0001__52__I
111071.31712325731 inf False False NaN NaN 1.0 1000.0 False False SARS_CoV2_RBD_ssm Motif0052_bcov_4helix_11892_0001__52__H
47202.366933634934 inf False False NaN NaN 1.0 1000.0 False False SARS_CoV2_RBD_ssm Motif0052_bcov_4helix_11892_0001__52__K
100551.4144322526 inf False False NaN NaN 1.0 1000.0 False False SARS_CoV2_RBD_ssm Motif0052_bcov_4helix_11892_0001__52__M
116737.07057438763 inf False False NaN NaN 1.0 1000.0 False False SARS_CoV2_RBD_ssm Motif0052_bcov_4helix_11892_0001__52__L
113303.85059743492 inf False False NaN NaN 1.0 1000.0 False False SARS_CoV2_RBD_ssm Motif0052_bcov_4helix_11892_0001__52__N
17625.75674687683 inf False False NaN NaN 1.0 1000.0 False False SARS_CoV2_RBD_ssm Motif0052_bcov_4helix_11892_0001__52__Q
138252.22998674202 inf False False NaN NaN 1.0 1000.0 False False SARS_CoV2_RBD_ssm Motif0052_bcov_4helix_11892_0001__52__P
65549.45896420539 inf False False NaN NaN 1.0 1000.0 False False SARS_CoV2_RBD_ssm Motif0052_bcov_4helix_11892_0001__52__S
149707.3543091789 inf False False NaN NaN 1.0 1000.0 False False SARS_CoV2_RBD_ssm Motif0052_bcov_4helix_11892_0001__52__R
59934.48078835312 inf False False NaN NaN 1.0 1000.0 False False SARS_CoV2_RBD_ssm Motif0052_bcov_4helix_11892_0001__52__T
143865.82491564588 inf False False NaN NaN 1.0 1000.0 False False SARS_CoV2_RBD_ssm Motif0052_bcov_4helix_11892_0001__52__W
145304.48316480216 inf False False NaN NaN 1.0 1000.0 False False SARS_CoV2_RBD_ssm Motif0052_bcov_4helix_11892_0001__52__V
115581.25799444312 inf False False NaN NaN 1.0 1000.0 False False SARS_CoV2_RBD_ssm Motif0052_bcov_4helix_11892_0001__52__Y
78406.8198726606 inf False False NaN NaN 1.0 1000.0 False False SARS_CoV2_RBD_ssm Motif0052_bcov_4helix_11892_0001__53__A
138252.22998674202 inf False False NaN NaN 1.0 1000.0 False False SARS_CoV2_RBD_ssm Motif0052_bcov_4helix_11892_0001__53__C
85752.3841727443 inf False False NaN NaN 1.0 1000.0 False False SARS_CoV2_RBD_ssm Motif0052_bcov_4helix_11892_0001__53__E
88350.7671655625 inf False False NaN NaN 1.0 1000.0 False False SARS_CoV2_RBD_ssm Motif0052_bcov_4helix_11892_0001__53__D
149707.3543091789 inf False False NaN NaN 1.0 1000.0 False False SARS_CoV2_RBD_ssm Motif0052_bcov_4helix_11892_0001__53__G
125157.94026421166 inf False False NaN NaN 1.0 1000.0 False False SARS_CoV2_RBD_ssm Motif0052_bcov_4helix_11892_0001__53__F
149707.3543091789 inf False False NaN NaN 1.0 1000.0 False False SARS_CoV2_RBD_ssm Motif0052_bcov_4helix_11892_0001__53__I
65549.45896420539 inf False False NaN NaN 1.0 1000.0 False False SARS_CoV2_RBD_ssm Motif0052_bcov_4helix_11892_0001__53__H
73862.77107247488 inf False False NaN NaN 1.0 1000.0 False False SARS_CoV2_RBD_ssm Motif0052_bcov_4helix_11892_0001__53__K
45360.546836288835 inf False False NaN NaN 1.0 1000.0 False False SARS_CoV2_RBD_ssm Motif0052_bcov_4helix_11892_0001__53__M
145304.48316480216 inf False False NaN NaN 1.0 1000.0 False False SARS_CoV2_RBD_ssm Motif0052_bcov_4helix_11892_0001__53__L
148225.10327641465 inf False False NaN NaN 1.0 1000.0 False False SARS_CoV2_RBD_ssm Motif0052_bcov_4helix_11892_0001__53__Q
92.14301420405319 65549.45896420539 False False NaN NaN 1.0 1000.0 False False SARS_CoV2_RBD_ssm Motif0052_bcov_4helix_11892_0001__53__P
92857.54422505126 inf False False NaN NaN 1.0 1000.0 False False SARS_CoV2_RBD_ssm Motif0052_bcov_4helix_11892_0001__53__S
113303.85059743492 inf False False NaN NaN 1.0 1000.0 False False SARS_CoV2_RBD_ssm Motif0052_bcov_4helix_11892_0001__53__R
59934.48078835312 inf False False NaN NaN 1.0 1000.0 False False SARS_CoV2_RBD_ssm Motif0052_bcov_4helix_11892_0001__53__T
11605.131696726274 89234.27483721818 False False NaN NaN 1.0 1000.0 False False SARS_CoV2_RBD_ssm Motif0052_bcov_4helix_11892_0001__53__W
115581.25799444312 inf False False NaN NaN 1.0 1000.0 False False SARS_CoV2_RBD_ssm Motif0052_bcov_4helix_11892_0001__53__V
149707.3543091789 inf False False NaN NaN 1.0 1000.0 False False SARS_CoV2_RBD_ssm Motif0052_bcov_4helix_11892_0001__53__Y
146757.52799645005 inf False False NaN NaN 1.0 1000.0 False False SARS_CoV2_RBD_ssm Motif0052_bcov_4helix_11892_0001__54__A
149707.3543091789 inf False False NaN NaN 1.0 1000.0 False False SARS_CoV2_RBD_ssm Motif0052_bcov_4helix_11892_0001__54__C
6.728854074400866 179072.07394865248 False False NaN NaN 1.0 1000.0 False False SARS_CoV2_RBD_ssm Motif0052_bcov_4helix_11892_0001__54__E
45814.152304651674 1258975.0540866165 False False NaN NaN 1.0 1000.0 False False SARS_CoV2_RBD_ssm Motif0052_bcov_4helix_11892_0001__54__D
33320.82105069218 inf False False NaN NaN 1.0 1000.0 False False SARS_CoV2_RBD_ssm Motif0052_bcov_4helix_11892_0001__54__G
28416.704666202182 inf False False NaN NaN 1.0 1000.0 False False SARS_CoV2_RBD_ssm Motif0052_bcov_4helix_11892_0001__54__F
78406.8198726606 inf False False NaN NaN 1.0 1000.0 True False SARS_CoV2_RBD_ssm Motif0052_bcov_4helix_11892_0001__54__I
76861.8957677293 inf False False NaN NaN 1.0 1000.0 False False SARS_CoV2_RBD_ssm Motif0052_bcov_4helix_11892_0001__54__H
76861.8957677293 inf False False NaN NaN 1.0 1000.0 False False SARS_CoV2_RBD_ssm Motif0052_bcov_4helix_11892_0001__54__K
54800.48262993329 inf False False NaN NaN 1.0 1000.0 True False SARS_CoV2_RBD_ssm Motif0052_bcov_4helix_11892_0001__54__M
126409.51966685387 inf False False NaN NaN 1.0 1000.0 False False SARS_CoV2_RBD_ssm Motif0052_bcov_4helix_11892_0001__54__L
70277.89226701231 1491009.7355427572 False False NaN NaN 1.0 1000.0 False False SARS_CoV2_RBD_ssm Motif0052_bcov_4helix_11892_0001__54__N
62368.061045628165 inf False False NaN NaN 1.0 1000.0 False False SARS_CoV2_RBD_ssm Motif0052_bcov_4helix_11892_0001__54__Q
149707.3543091789 inf False False NaN NaN 1.0 1000.0 False False SARS_CoV2_RBD_ssm Motif0052_bcov_4helix_11892_0001__54__S
149707.3543091789 inf False False NaN NaN 1.0 1000.0 False False SARS_CoV2_RBD_ssm Motif0052_bcov_4helix_11892_0001__54__R
141031.09980947524 inf False False NaN NaN 1.0 1000.0 False False SARS_CoV2_RBD_ssm Motif0052_bcov_4helix_11892_0001__54__T
134186.2523541586 inf False False NaN NaN 1.0 1000.0 False False SARS_CoV2_RBD_ssm Motif0052_bcov_4helix_11892_0001__54__W
145304.48316480216 inf False False NaN NaN 1.0 1000.0 False False SARS_CoV2_RBD_ssm Motif0052_bcov_4helix_11892_0001__54__V
149707.3543091789 inf False False NaN NaN 1.0 1000.0 False False SARS_CoV2_RBD_ssm Motif0052_bcov_4helix_11892_0001__54__Y
14589.54239218736 693002.3349972072 False False NaN NaN 1.0 1000.0 False False SARS_CoV2_RBD_ssm Motif0052_bcov_4helix_11892_0001__55__A
6848.843820629108 inf False False NaN NaN 1.0 1000.0 False False SARS_CoV2_RBD_ssm Motif0052_bcov_4helix_11892_0001__55__C
135528.11487770008 inf False False NaN NaN 1.0 1000.0 False False SARS_CoV2_RBD_ssm Motif0052_bcov_4helix_11892_0001__55__E
21506.772829084694 499033.11208513053 False False NaN NaN 1.0 1000.0 False False SARS_CoV2_RBD_ssm Motif0052_bcov_4helix_11892_0001__55__D
9996.074092289391 inf False False NaN NaN 1.0 1000.0 False False SARS_CoV2_RBD_ssm Motif0052_bcov_4helix_11892_0001__55__G
78406.8198726606 inf False False NaN NaN 1.0 1000.0 True False SARS_CoV2_RBD_ssm Motif0052_bcov_4helix_11892_0001__55__F
64900.45442000541 inf False False NaN NaN 1.0 1000.0 False False SARS_CoV2_RBD_ssm Motif0052_bcov_4helix_11892_0001__55__I
35020.51780186106 inf False False NaN NaN 1.0 1000.0 False False SARS_CoV2_RBD_ssm Motif0052_bcov_4helix_11892_0001__55__H
430.799659339825 inf False False NaN NaN 1.0 1000.0 False False SARS_CoV2_RBD_ssm Motif0052_bcov_4helix_11892_0001__55__K
149707.3543091789 inf False False NaN NaN 1.0 1000.0 False False SARS_CoV2_RBD_ssm Motif0052_bcov_4helix_11892_0001__55__M
143865.82491564588 inf False False NaN NaN 1.0 1000.0 False False SARS_CoV2_RBD_ssm Motif0052_bcov_4helix_11892_0001__55__L
51113.39955560366 417200.32205782615 False False NaN NaN 1.0 1000.0 False False SARS_CoV2_RBD_ssm Motif0052_bcov_4helix_11892_0001__55__N
143865.82491564588 inf False False NaN NaN 1.0 1000.0 False False SARS_CoV2_RBD_ssm Motif0052_bcov_4helix_11892_0001__55__Q
125157.94026421166 inf False False NaN NaN 1.0 1000.0 False False SARS_CoV2_RBD_ssm Motif0052_bcov_4helix_11892_0001__55__P
35020.51780186106 inf False False NaN NaN 1.0 1000.0 False False SARS_CoV2_RBD_ssm Motif0052_bcov_4helix_11892_0001__55__S
81590.45117083825 inf False False NaN NaN 1.0 1000.0 False False SARS_CoV2_RBD_ssm Motif0052_bcov_4helix_11892_0001__55__R
16277.090639295197 inf False False NaN NaN 1.0 1000.0 False False SARS_CoV2_RBD_ssm Motif0052_bcov_4helix_11892_0001__55__T
149707.3543091789 inf False False NaN NaN 1.0 1000.0 False False SARS_CoV2_RBD_ssm Motif0052_bcov_4helix_11892_0001__55__W
116737.07057438763 inf False False NaN NaN 1.0 1000.0 False False SARS_CoV2_RBD_ssm Motif0052_bcov_4helix_11892_0001__55__Y
105680.54712006747 inf False False NaN NaN 1.0 1000.0 False False SARS_CoV2_RBD_ssm Motif0052_bcov_4helix_11892_0001__56__A
149707.3543091789 inf False False NaN NaN 1.0 1000.0 False False SARS_CoV2_RBD_ssm Motif0052_bcov_4helix_11892_0001__56__C
81590.45117083825 inf False False NaN NaN 1.0 1000.0 False False SARS_CoV2_RBD_ssm Motif0052_bcov_4helix_11892_0001__56__E
149707.3543091789 inf False False NaN NaN 1.0 1000.0 False False SARS_CoV2_RBD_ssm Motif0052_bcov_4helix_11892_0001__56__D
58171.8165743342 inf False False NaN NaN 1.0 1000.0 False False SARS_CoV2_RBD_ssm Motif0052_bcov_4helix_11892_0001__56__G
80782.62492162197 inf False False NaN NaN 1.0 1000.0 False False SARS_CoV2_RBD_ssm Motif0052_bcov_4helix_11892_0001__56__F
41889.703965935936 2264530.519142251 False False NaN NaN 1.0 1000.0 False False SARS_CoV2_RBD_ssm Motif0052_bcov_4helix_11892_0001__56__I
143865.82491564588 inf False False NaN NaN 1.0 1000.0 False False SARS_CoV2_RBD_ssm Motif0052_bcov_4helix_11892_0001__56__H
131542.25306750188 inf False False NaN NaN 1.0 1000.0 False False SARS_CoV2_RBD_ssm Motif0052_bcov_4helix_11892_0001__56__M
54257.903593993324 inf False False NaN NaN 1.0 1000.0 False False SARS_CoV2_RBD_ssm Motif0052_bcov_4helix_11892_0001__56__L
149707.3543091789 inf False False NaN NaN 1.0 1000.0 False False SARS_CoV2_RBD_ssm Motif0052_bcov_4helix_11892_0001__56__N
15487.09323735441 inf False False NaN NaN 1.0 1000.0 False False SARS_CoV2_RBD_ssm Motif0052_bcov_4helix_11892_0001__56__Q
136883.39602647716 inf False False NaN NaN 1.0 1000.0 False False SARS_CoV2_RBD_ssm Motif0052_bcov_4helix_11892_0001__56__P
63621.659072645154 inf False False NaN NaN 1.0 1000.0 False False SARS_CoV2_RBD_ssm Motif0052_bcov_4helix_11892_0001__56__S
149707.3543091789 inf False False NaN NaN 1.0 1000.0 False False SARS_CoV2_RBD_ssm Motif0052_bcov_4helix_11892_0001__56__R
149707.3543091789 inf False False NaN NaN 1.0 1000.0 False False SARS_CoV2_RBD_ssm Motif0052_bcov_4helix_11892_0001__56__T
50607.32629267686 inf False False NaN NaN 1.0 1000.0 False False SARS_CoV2_RBD_ssm Motif0052_bcov_4helix_11892_0001__56__W
106737.35259126802 inf False False NaN NaN 1.0 1000.0 False False SARS_CoV2_RBD_ssm Motif0052_bcov_4helix_11892_0001__56__V
55901.97233079493 728352.4188248316 False False NaN NaN 1.0 1000.0 False False SARS_CoV2_RBD_ssm Motif0052_bcov_4helix_11892_0001__56__Y
14020.263473890873 inf False False NaN NaN 1.0 1000.0 False False SARS_CoV2_RBD_ssm Motif0052_bcov_4helix_11892_0001__57__A
42731.68701565115 inf False False NaN NaN 1.0 1000.0 False False SARS_CoV2_RBD_ssm Motif0052_bcov_4helix_11892_0001__57__C
70277.89226701231 inf False False NaN NaN 1.0 1000.0 False False SARS_CoV2_RBD_ssm Motif0052_bcov_4helix_11892_0001__57__E
47674.39060297123 inf False False NaN NaN 1.0 1000.0 False False SARS_CoV2_RBD_ssm Motif0052_bcov_4helix_11892_0001__57__D
89234.27483721818 inf False False NaN NaN 1.0 1000.0 False False SARS_CoV2_RBD_ssm Motif0052_bcov_4helix_11892_0001__57__G
32990.91193137843 inf False False NaN NaN 1.0 1000.0 False False SARS_CoV2_RBD_ssm Motif0052_bcov_4helix_11892_0001__57__F
24968.69558476227 inf False False NaN NaN 1.0 1000.0 False False SARS_CoV2_RBD_ssm Motif0052_bcov_4helix_11892_0001__57__I
123918.75273684337 inf False False NaN NaN 1.0 1000.0 False False SARS_CoV2_RBD_ssm Motif0052_bcov_4helix_11892_0001__57__H
159.27146432550126 inf False False NaN NaN 1.0 1000.0 False False SARS_CoV2_RBD_ssm Motif0052_bcov_4helix_11892_0001__57__K
21293.834484242296 438481.73138773197 False False NaN NaN 1.0 1000.0 False False SARS_CoV2_RBD_ssm Motif0052_bcov_4helix_11892_0001__57__M
17980.034457489044 inf False False NaN NaN 1.0 1000.0 False False SARS_CoV2_RBD_ssm Motif0052_bcov_4helix_11892_0001__57__L
71690.4779015791 inf False False NaN NaN 1.0 1000.0 False False SARS_CoV2_RBD_ssm Motif0052_bcov_4helix_11892_0001__57__N
58171.8165743342 1323195.4346702248 False False NaN NaN 1.0 1000.0 False False SARS_CoV2_RBD_ssm Motif0052_bcov_4helix_11892_0001__57__Q
61139.16385219888 inf False False NaN NaN 1.0 1000.0 False False SARS_CoV2_RBD_ssm Motif0052_bcov_4helix_11892_0001__57__P
8871.008208895317 inf False False NaN NaN 1.0 1000.0 False False SARS_CoV2_RBD_ssm Motif0052_bcov_4helix_11892_0001__57__S
117904.44128013159 inf False False NaN NaN 1.0 1000.0 False False SARS_CoV2_RBD_ssm Motif0052_bcov_4helix_11892_0001__57__R
116737.07057438763 inf False False NaN NaN 1.0 1000.0 False False SARS_CoV2_RBD_ssm Motif0052_bcov_4helix_11892_0001__57__T
146757.52799645005 inf False False NaN NaN 1.0 1000.0 False False SARS_CoV2_RBD_ssm Motif0052_bcov_4helix_11892_0001__57__W
82406.3556825467 inf False False NaN NaN 1.0 1000.0 False False SARS_CoV2_RBD_ssm Motif0052_bcov_4helix_11892_0001__57__V
30164.90461685104 inf False False NaN NaN 1.0 1000.0 False False SARS_CoV2_RBD_ssm Motif0052_bcov_4helix_11892_0001__58__A
30164.90461685104 inf False False NaN NaN 1.0 1000.0 False False SARS_CoV2_RBD_ssm Motif0052_bcov_4helix_11892_0001__58__C
91027.88376144606 inf False False NaN NaN 1.0 1000.0 False False SARS_CoV2_RBD_ssm Motif0052_bcov_4helix_11892_0001__58__E
13207.722402587528 inf False False NaN NaN 1.0 1000.0 False False SARS_CoV2_RBD_ssm Motif0052_bcov_4helix_11892_0001__58__D
33654.029261199066 721141.0087374565 False False NaN NaN 1.0 1000.0 False False SARS_CoV2_RBD_ssm Motif0052_bcov_4helix_11892_0001__58__G
149707.3543091789 inf False False NaN NaN 1.0 1000.0 False False SARS_CoV2_RBD_ssm Motif0052_bcov_4helix_11892_0001__58__F
106737.35259126802 inf False False NaN NaN 1.0 1000.0 False False SARS_CoV2_RBD_ssm Motif0052_bcov_4helix_11892_0001__58__I
44466.764862551485 inf False False NaN NaN 1.0 1000.0 False False SARS_CoV2_RBD_ssm Motif0052_bcov_4helix_11892_0001__58__H
65549.45896420539 inf False False NaN NaN 1.0 1000.0 False False SARS_CoV2_RBD_ssm Motif0052_bcov_4helix_11892_0001__58__K
121477.06375536066 inf False False NaN NaN 1.0 1000.0 False False SARS_CoV2_RBD_ssm Motif0052_bcov_4helix_11892_0001__58__M
62991.74165608438 inf False False NaN NaN 1.0 1000.0 False False SARS_CoV2_RBD_ssm Motif0052_bcov_4helix_11892_0001__58__N
122691.83439291436 inf False False NaN NaN 1.0 1000.0 False False SARS_CoV2_RBD_ssm Motif0052_bcov_4helix_11892_0001__58__Q
45360.546836288835 2476683.6783301476 False False NaN NaN 1.0 1000.0 False False SARS_CoV2_RBD_ssm Motif0052_bcov_4helix_11892_0001__58__P
95671.22067261439 inf False False NaN NaN 1.0 1000.0 False False SARS_CoV2_RBD_ssm Motif0052_bcov_4helix_11892_0001__58__S
14.915953221003731 585155.5703408365 False False NaN NaN 1.0 1000.0 True False SARS_CoV2_RBD_ssm Motif0052_bcov_4helix_11892_0001__58__R
132857.675598177 inf False False NaN NaN 1.0 1000.0 False False SARS_CoV2_RBD_ssm Motif0052_bcov_4helix_11892_0001__58__T
7641.038261930236 373946.54361649754 False False NaN NaN 1.0 1000.0 False False SARS_CoV2_RBD_ssm Motif0052_bcov_4helix_11892_0001__58__W
52662.18667553793 inf False False NaN NaN 1.0 1000.0 False False SARS_CoV2_RBD_ssm Motif0052_bcov_4helix_11892_0001__58__V
102572.49786234065 inf False False NaN NaN 1.0 1000.0 False False SARS_CoV2_RBD_ssm Motif0052_bcov_4helix_11892_0001__58__Y
31703.61791261833 inf False False NaN NaN 1.0 1000.0 False False SARS_CoV2_RBD_ssm Motif0052_bcov_4helix_11892_0001__59__A
149707.3543091789 inf False False NaN NaN 1.0 1000.0 False False SARS_CoV2_RBD_ssm Motif0052_bcov_4helix_11892_0001__59__C
143865.82491564588 inf False False NaN NaN 1.0 1000.0 False False SARS_CoV2_RBD_ssm Motif0052_bcov_4helix_11892_0001__59__E
29277.759234292782 inf False False NaN NaN 1.0 1000.0 False False SARS_CoV2_RBD_ssm Motif0052_bcov_4helix_11892_0001__59__D
149707.3543091789 inf False False NaN NaN 1.0 1000.0 False False SARS_CoV2_RBD_ssm Motif0052_bcov_4helix_11892_0001__59__G
143865.82491564588 inf False False NaN NaN 1.0 1000.0 False False SARS_CoV2_RBD_ssm Motif0052_bcov_4helix_11892_0001__59__F
146757.52799645005 inf False False NaN NaN 1.0 1000.0 False False SARS_CoV2_RBD_ssm Motif0052_bcov_4helix_11892_0001__59__H
149707.3543091789 inf False False NaN NaN 1.0 1000.0 False False SARS_CoV2_RBD_ssm Motif0052_bcov_4helix_11892_0001__59__K
113303.85059743492 inf False False NaN NaN 1.0 1000.0 False False SARS_CoV2_RBD_ssm Motif0052_bcov_4helix_11892_0001__59__M
91938.1625990606 inf False False NaN NaN 1.0 1000.0 False False SARS_CoV2_RBD_ssm Motif0052_bcov_4helix_11892_0001__59__L
7641.038261930236 inf False False NaN NaN 1.0 1000.0 False False SARS_CoV2_RBD_ssm Motif0052_bcov_4helix_11892_0001__59__N
68211.02985148253 1174268.7633724823 False False NaN NaN 1.0 1000.0 False False SARS_CoV2_RBD_ssm Motif0052_bcov_4helix_11892_0001__59__Q
160.8641789687564 585155.5703408365 False False NaN NaN 1.0 1000.0 False False SARS_CoV2_RBD_ssm Motif0052_bcov_4helix_11892_0001__59__P
82406.3556825467 inf False False NaN NaN 1.0 1000.0 False False SARS_CoV2_RBD_ssm Motif0052_bcov_4helix_11892_0001__59__S
103598.22284096412 inf False False NaN NaN 1.0 1000.0 False False SARS_CoV2_RBD_ssm Motif0052_bcov_4helix_11892_0001__59__R
49118.97231263188 4499383.061809891 False False NaN NaN 1.0 1000.0 False False SARS_CoV2_RBD_ssm Motif0052_bcov_4helix_11892_0001__59__T
58.88444616521635 inf False False NaN NaN 1.0 1000.0 False True SARS_CoV2_RBD_ssm Motif0052_bcov_4helix_11892_0001__59__W
149707.3543091789 inf False False NaN NaN 1.0 1000.0 False False SARS_CoV2_RBD_ssm Motif0052_bcov_4helix_11892_0001__59__V
122691.83439291436 inf False False NaN NaN 1.0 1000.0 False False SARS_CoV2_RBD_ssm Motif0052_bcov_4helix_11892_0001__59__Y
149707.3543091789 inf False False NaN NaN 1.0 1000.0 False False SARS_CoV2_RBD_ssm Motif0052_bcov_4helix_11892_0001__60__A
54800.48262993329 inf False False NaN NaN 1.0 1000.0 False False SARS_CoV2_RBD_ssm Motif0052_bcov_4helix_11892_0001__60__C
33320.82105069218 inf False False NaN NaN 1.0 1000.0 False False SARS_CoV2_RBD_ssm Motif0052_bcov_4helix_11892_0001__60__E
53188.80854229334 inf False False NaN NaN 1.0 1000.0 False False SARS_CoV2_RBD_ssm Motif0052_bcov_4helix_11892_0001__60__D
7641.038261930236 inf False False NaN NaN 1.0 1000.0 False False SARS_CoV2_RBD_ssm Motif0052_bcov_4helix_11892_0001__60__G
102572.49786234065 inf False False NaN NaN 1.0 1000.0 False False SARS_CoV2_RBD_ssm Motif0052_bcov_4helix_11892_0001__60__I
149707.3543091789 inf False False NaN NaN 1.0 1000.0 False False SARS_CoV2_RBD_ssm Motif0052_bcov_4helix_11892_0001__60__H
39856.61598759239 inf False False NaN NaN 1.0 1000.0 False False SARS_CoV2_RBD_ssm Motif0052_bcov_4helix_11892_0001__60__K
134186.2523541586 inf False False NaN NaN 1.0 1000.0 False False SARS_CoV2_RBD_ssm Motif0052_bcov_4helix_11892_0001__60__M
40657.73396894298 inf False False NaN NaN 1.0 1000.0 False False SARS_CoV2_RBD_ssm Motif0052_bcov_4helix_11892_0001__60__L
1717.6960105905484 26504.773497447288 False False NaN NaN 1.0 1000.0 False False SARS_CoV2_RBD_ssm Motif0052_bcov_4helix_11892_0001__60__N
92857.54422505126 inf False False NaN NaN 1.0 1000.0 False False SARS_CoV2_RBD_ssm Motif0052_bcov_4helix_11892_0001__60__Q
146757.52799645005 inf False False NaN NaN 1.0 1000.0 False False SARS_CoV2_RBD_ssm Motif0052_bcov_4helix_11892_0001__60__P
149707.3543091789 inf False False NaN NaN 1.0 1000.0 False False SARS_CoV2_RBD_ssm Motif0052_bcov_4helix_11892_0001__60__S
66867.0030893859 1432831.0492891127 False False NaN NaN 1.0 1000.0 False False SARS_CoV2_RBD_ssm Motif0052_bcov_4helix_11892_0001__60__R
105680.54712006747 inf False False NaN NaN 1.0 1000.0 False False SARS_CoV2_RBD_ssm Motif0052_bcov_4helix_11892_0001__60__T
54257.903593993324 inf False False NaN NaN 1.0 1000.0 False False SARS_CoV2_RBD_ssm Motif0052_bcov_4helix_11892_0001__60__W
68893.14014999727 inf False False NaN NaN 1.0 1000.0 False False SARS_CoV2_RBD_ssm Motif0052_bcov_4helix_11892_0001__60__V
92857.54422505126 inf False False NaN NaN 1.0 1000.0 False False SARS_CoV2_RBD_ssm Motif0052_bcov_4helix_11892_0001__60__Y
33320.82105069218 1970057.6951299834 False False NaN NaN 1.0 1000.0 False False SARS_CoV2_RBD_ssm Motif0052_bcov_4helix_11892_0001__61__A
139634.7522866093 inf False False NaN NaN 1.0 1000.0 False False SARS_CoV2_RBD_ssm Motif0052_bcov_4helix_11892_0001__61__C
149707.3543091789 inf False False NaN NaN 1.0 1000.0 False False SARS_CoV2_RBD_ssm Motif0052_bcov_4helix_11892_0001__61__E
149707.3543091789 inf False False NaN NaN 1.0 1000.0 False False SARS_CoV2_RBD_ssm Motif0052_bcov_4helix_11892_0001__61__G
149707.3543091789 inf False False NaN NaN 1.0 1000.0 False False SARS_CoV2_RBD_ssm Motif0052_bcov_4helix_11892_0001__61__F
33654.029261199066 inf False False NaN NaN 1.0 1000.0 False False SARS_CoV2_RBD_ssm Motif0052_bcov_4helix_11892_0001__61__I
111071.31712325731 inf False False NaN NaN 1.0 1000.0 False False SARS_CoV2_RBD_ssm Motif0052_bcov_4helix_11892_0001__61__H
149707.3543091789 inf False False NaN NaN 1.0 1000.0 False False SARS_CoV2_RBD_ssm Motif0052_bcov_4helix_11892_0001__61__K
145304.48316480216 inf False False NaN NaN 1.0 1000.0 False False SARS_CoV2_RBD_ssm Motif0052_bcov_4helix_11892_0001__61__M
95671.22067261439 inf False False NaN NaN 1.0 1000.0 False False SARS_CoV2_RBD_ssm Motif0052_bcov_4helix_11892_0001__61__L
149707.3543091789 inf False False NaN NaN 1.0 1000.0 False False SARS_CoV2_RBD_ssm Motif0052_bcov_4helix_11892_0001__61__N
79982.79695210105 inf False False NaN NaN 1.0 1000.0 False False SARS_CoV2_RBD_ssm Motif0052_bcov_4helix_11892_0001__61__Q
91027.88376144606 5886132.867509272 False False NaN NaN 1.0 1000.0 False False SARS_CoV2_RBD_ssm Motif0052_bcov_4helix_11892_0001__61__P
79190.88807138728 2029752.4133501141 False False NaN NaN 1.0 1000.0 False False SARS_CoV2_RBD_ssm Motif0052_bcov_4helix_11892_0001__61__S
121477.06375536066 inf False False NaN NaN 1.0 1000.0 False False SARS_CoV2_RBD_ssm Motif0052_bcov_4helix_11892_0001__61__R
149707.3543091789 inf False False NaN NaN 1.0 1000.0 False False SARS_CoV2_RBD_ssm Motif0052_bcov_4helix_11892_0001__61__T
149707.3543091789 inf False False NaN NaN 1.0 1000.0 False False SARS_CoV2_RBD_ssm Motif0052_bcov_4helix_11892_0001__61__W
9231.206714919377 inf False False NaN NaN 1.0 1000.0 False True SARS_CoV2_RBD_ssm Motif0052_bcov_4helix_11892_0001__61__V
146757.52799645005 inf False False NaN NaN 1.0 1000.0 False False SARS_CoV2_RBD_ssm Motif0052_bcov_4helix_11892_0001__61__Y
30771.219199649735 inf False False NaN NaN 1.0 1000.0 False False SARS_CoV2_RBD_ssm Motif0052_bcov_4helix_11892_0001__62__A
82406.3556825467 inf False False NaN NaN 1.0 1000.0 False False SARS_CoV2_RBD_ssm Motif0052_bcov_4helix_11892_0001__62__C
44466.764862551485 inf False False NaN NaN 1.0 1000.0 False False SARS_CoV2_RBD_ssm Motif0052_bcov_4helix_11892_0001__62__E
115581.25799444312 inf False False NaN NaN 1.0 1000.0 False False SARS_CoV2_RBD_ssm Motif0052_bcov_4helix_11892_0001__62__D
61139.16385219888 inf False False NaN NaN 1.0 1000.0 True False SARS_CoV2_RBD_ssm Motif0052_bcov_4helix_11892_0001__62__G
149707.3543091789 inf False False NaN NaN 1.0 1000.0 False False SARS_CoV2_RBD_ssm Motif0052_bcov_4helix_11892_0001__62__F
49610.16203575814 2790789.160461719 False False NaN NaN 1.0 1000.0 False False SARS_CoV2_RBD_ssm Motif0052_bcov_4helix_11892_0001__62__I
39856.61598759239 inf False False NaN NaN 1.0 1000.0 False False SARS_CoV2_RBD_ssm Motif0052_bcov_4helix_11892_0001__62__H
73131.45650740094 1630695.3891921155 False False NaN NaN 1.0 1000.0 False False SARS_CoV2_RBD_ssm Motif0052_bcov_4helix_11892_0001__62__K
91027.88376144606 inf False False NaN NaN 1.0 1000.0 False False SARS_CoV2_RBD_ssm Motif0052_bcov_4helix_11892_0001__62__M
114436.88910340915 inf False False NaN NaN 1.0 1000.0 False False SARS_CoV2_RBD_ssm Motif0052_bcov_4helix_11892_0001__62__N
149707.3543091789 inf False False NaN NaN 1.0 1000.0 False False SARS_CoV2_RBD_ssm Motif0052_bcov_4helix_11892_0001__62__Q
92857.54422505126 inf False False NaN NaN 1.0 1000.0 False False SARS_CoV2_RBD_ssm Motif0052_bcov_4helix_11892_0001__62__P
119083.48569293278 inf False False NaN NaN 1.0 1000.0 False False SARS_CoV2_RBD_ssm Motif0052_bcov_4helix_11892_0001__62__S
139634.7522866093 inf False False NaN NaN 1.0 1000.0 False False SARS_CoV2_RBD_ssm Motif0052_bcov_4helix_11892_0001__62__R
93786.11966730167 inf False False NaN NaN 1.0 1000.0 False False SARS_CoV2_RBD_ssm Motif0052_bcov_4helix_11892_0001__62__T
65549.45896420539 inf False False NaN NaN 1.0 1000.0 False False SARS_CoV2_RBD_ssm Motif0052_bcov_4helix_11892_0001__62__W
26769.82123242178 inf False False NaN NaN 1.0 1000.0 False False SARS_CoV2_RBD_ssm Motif0052_bcov_4helix_11892_0001__62__V
149707.3543091789 inf False False NaN NaN 1.0 1000.0 False False SARS_CoV2_RBD_ssm Motif0052_bcov_4helix_11892_0001__62__Y
95671.22067261439 inf False False NaN NaN 1.0 1000.0 False False SARS_CoV2_RBD_ssm Motif0052_bcov_4helix_11892_0001__63__A
49118.97231263188 inf False False NaN NaN 1.0 1000.0 False False SARS_CoV2_RBD_ssm Motif0052_bcov_4helix_11892_0001__63__C
88350.7671655625 inf False False NaN NaN 1.0 1000.0 False False SARS_CoV2_RBD_ssm Motif0052_bcov_4helix_11892_0001__63__E
66867.0030893859 inf False False NaN NaN 1.0 1000.0 False False SARS_CoV2_RBD_ssm Motif0052_bcov_4helix_11892_0001__63__D
149707.3543091789 inf False False NaN NaN 1.0 1000.0 False False SARS_CoV2_RBD_ssm Motif0052_bcov_4helix_11892_0001__63__G
149707.3543091789 inf False False NaN NaN 1.0 1000.0 False False SARS_CoV2_RBD_ssm Motif0052_bcov_4helix_11892_0001__63__F
149707.3543091789 inf False False NaN NaN 1.0 1000.0 False False SARS_CoV2_RBD_ssm Motif0052_bcov_4helix_11892_0001__63__I
145304.48316480216 inf False False NaN NaN 1.0 1000.0 False False SARS_CoV2_RBD_ssm Motif0052_bcov_4helix_11892_0001__63__H
149707.3543091789 inf False False NaN NaN 1.0 1000.0 False False SARS_CoV2_RBD_ssm Motif0052_bcov_4helix_11892_0001__63__K
127673.6148635225 inf False False NaN NaN 1.0 1000.0 False False SARS_CoV2_RBD_ssm Motif0052_bcov_4helix_11892_0001__63__M
26769.82123242178 inf False False NaN NaN 1.0 1000.0 False False SARS_CoV2_RBD_ssm Motif0052_bcov_4helix_11892_0001__63__N
23756.85711319943 inf False False NaN NaN 1.0 1000.0 False False SARS_CoV2_RBD_ssm Motif0052_bcov_4helix_11892_0001__63__Q
108882.77337835266 inf False False NaN NaN 1.0 1000.0 False False SARS_CoV2_RBD_ssm Motif0052_bcov_4helix_11892_0001__63__P
142441.4108075701 inf False False NaN NaN 1.0 1000.0 False False SARS_CoV2_RBD_ssm Motif0052_bcov_4helix_11892_0001__63__S
149707.3543091789 inf False False NaN NaN 1.0 1000.0 False False SARS_CoV2_RBD_ssm Motif0052_bcov_4helix_11892_0001__63__R
51624.53355115964 inf False False NaN NaN 1.0 1000.0 False False SARS_CoV2_RBD_ssm Motif0052_bcov_4helix_11892_0001__63__T
16604.260161145023 728352.4188248316 False False NaN NaN 1.0 1000.0 False False SARS_CoV2_RBD_ssm Motif0052_bcov_4helix_11892_0001__63__W
0.0 6310731.134455705 True False NaN NaN 1.0 1000.0 False False SARS_CoV2_RBD_ssm Motif0052_bcov_4helix_11892_0001__63__V
16115.931326034866 788701.3007848995 False False NaN NaN 1.0 1000.0 False False SARS_CoV2_RBD_ssm Motif0052_bcov_4helix_11892_0001__63__Y
83230.41923937207 3614787.283830614 False False NaN NaN 1.0 1000.0 False False SARS_CoV2_RBD_ssm Motif0052_bcov_4helix_11892_0001__64__A
6516.439895106119 19664.49888851309 False False NaN NaN 1.0 1000.0 False False SARS_CoV2_RBD_ssm Motif0052_bcov_4helix_11892_0001__64__C
33990.56955381108 inf False False NaN NaN 1.0 1000.0 False False SARS_CoV2_RBD_ssm Motif0052_bcov_4helix_11892_0001__64__E
50106.26365611567 inf False False NaN NaN 1.0 1000.0 False False SARS_CoV2_RBD_ssm Motif0052_bcov_4helix_11892_0001__64__D
98570.15433021514 inf False False NaN NaN 1.0 1000.0 False False SARS_CoV2_RBD_ssm Motif0052_bcov_4helix_11892_0001__64__G
115581.25799444312 inf False False NaN NaN 1.0 1000.0 False False SARS_CoV2_RBD_ssm Motif0052_bcov_4helix_11892_0001__64__F
149707.3543091789 inf False False NaN NaN 1.0 1000.0 False False SARS_CoV2_RBD_ssm Motif0052_bcov_4helix_11892_0001__64__H
38684.438807292674 1271564.8046274835 False False NaN NaN 1.0 1000.0 False False SARS_CoV2_RBD_ssm Motif0052_bcov_4helix_11892_0001__64__K
75347.41277103158 inf False False NaN NaN 1.0 1000.0 False False SARS_CoV2_RBD_ssm Motif0052_bcov_4helix_11892_0001__64__M
143865.82491564588 inf False False NaN NaN 1.0 1000.0 False False SARS_CoV2_RBD_ssm Motif0052_bcov_4helix_11892_0001__64__L
21293.834484242296 inf False False NaN NaN 1.0 1000.0 False False SARS_CoV2_RBD_ssm Motif0052_bcov_4helix_11892_0001__64__N
149707.3543091789 inf False False NaN NaN 1.0 1000.0 False False SARS_CoV2_RBD_ssm Motif0052_bcov_4helix_11892_0001__64__Q
42308.60100559525 inf False False NaN NaN 1.0 1000.0 False False SARS_CoV2_RBD_ssm Motif0052_bcov_4helix_11892_0001__64__P
29866.242194902 inf False False NaN NaN 1.0 1000.0 True False SARS_CoV2_RBD_ssm Motif0052_bcov_4helix_11892_0001__64__S
115581.25799444312 inf False False NaN NaN 1.0 1000.0 False False SARS_CoV2_RBD_ssm Motif0052_bcov_4helix_11892_0001__64__R
149707.3543091789 inf False False NaN NaN 1.0 1000.0 False False SARS_CoV2_RBD_ssm Motif0052_bcov_4helix_11892_0001__64__T
149707.3543091789 inf False False NaN NaN 1.0 1000.0 False False SARS_CoV2_RBD_ssm Motif0052_bcov_4helix_11892_0001__64__W
130239.85452227901 inf False False NaN NaN 1.0 1000.0 False False SARS_CoV2_RBD_ssm Motif0052_bcov_4helix_11892_0001__64__V
66204.95355384737 1855883.464873091 False False NaN NaN 1.0 1000.0 False False SARS_CoV2_RBD_ssm Motif0052_bcov_4helix_11892_0001__64__Y
inf inf True False NaN NaN 1.0 1000.0 False False SARS_CoV2_RBD_ssm Motif0052_bcov_4helix_11892_0001__65__A
7126.9343436103645 29277.759234292782 False False NaN NaN 1.0 1000.0 False False SARS_CoV2_RBD_ssm Motif0052_bcov_4helix_11892_0001__65__C
44466.764862551485 inf False False NaN NaN 1.0 1000.0 False False SARS_CoV2_RBD_ssm Motif0052_bcov_4helix_11892_0001__65__E
92857.54422505126 inf False False NaN NaN 1.0 1000.0 False False SARS_CoV2_RBD_ssm Motif0052_bcov_4helix_11892_0001__65__D
27856.783321441224 inf False False NaN NaN 1.0 1000.0 False False SARS_CoV2_RBD_ssm Motif0052_bcov_4helix_11892_0001__65__G
131542.25306750188 inf False False NaN NaN 1.0 1000.0 False False SARS_CoV2_RBD_ssm Motif0052_bcov_4helix_11892_0001__65__F
123918.75273684337 inf False False NaN NaN 1.0 1000.0 False False SARS_CoV2_RBD_ssm Motif0052_bcov_4helix_11892_0001__65__I
37174.985331156575 inf False False NaN NaN 1.0 1000.0 False False SARS_CoV2_RBD_ssm Motif0052_bcov_4helix_11892_0001__65__H
30164.90461685104 inf False False NaN NaN 1.0 1000.0 False False SARS_CoV2_RBD_ssm Motif0052_bcov_4helix_11892_0001__65__K
107804.72611718078 inf False False NaN NaN 1.0 1000.0 False False SARS_CoV2_RBD_ssm Motif0052_bcov_4helix_11892_0001__65__M
95671.22067261439 inf False False NaN NaN 1.0 1000.0 False False SARS_CoV2_RBD_ssm Motif0052_bcov_4helix_11892_0001__65__L
4646.047924187404 659367.9431812015 False False NaN NaN 1.0 1000.0 False False SARS_CoV2_RBD_ssm Motif0052_bcov_4helix_11892_0001__65__N
32664.269238988527 inf False False NaN NaN 1.0 1000.0 False False SARS_CoV2_RBD_ssm Motif0052_bcov_4helix_11892_0001__65__Q
28416.704666202182 4196655.816793566 False False NaN NaN 1.0 1000.0 False False SARS_CoV2_RBD_ssm Motif0052_bcov_4helix_11892_0001__65__P
16115.931326034866 47674.39060297123 False False NaN NaN 1.0 1000.0 False False SARS_CoV2_RBD_ssm Motif0052_bcov_4helix_11892_0001__65__S
22829.872732471453 inf False False NaN NaN 1.0 1000.0 False False SARS_CoV2_RBD_ssm Motif0052_bcov_4helix_11892_0001__65__T
141031.09980947524 inf False False NaN NaN 1.0 1000.0 False False SARS_CoV2_RBD_ssm Motif0052_bcov_4helix_11892_0001__65__W
149707.3543091789 inf False False NaN NaN 1.0 1000.0 False False SARS_CoV2_RBD_ssm Motif0052_bcov_4helix_11892_0001__65__V
102572.49786234065 inf False False NaN NaN 1.0 1000.0 False False SARS_CoV2_RBD_ssm Motif0052_bcov_4helix_11892_0001__65__Y
inf inf True False NaN NaN 1.0 1000.0 True False SARS_CoV2_RBD_ssm Motif0065_bcov_4helix_02700_0001__1__A
149707.3543091789 inf False False NaN NaN 1.0 1000.0 False False SARS_CoV2_RBD_ssm Motif0065_bcov_4helix_02700_0001__1__C
139634.7522866093 inf False False NaN NaN 1.0 1000.0 False False SARS_CoV2_RBD_ssm Motif0065_bcov_4helix_02700_0001__1__E
101556.92857657501 inf False False NaN NaN 1.0 1000.0 False False SARS_CoV2_RBD_ssm Motif0065_bcov_4helix_02700_0001__1__D
5235.283092167034 51113.39955560366 False False NaN NaN 1.0 1000.0 False False SARS_CoV2_RBD_ssm Motif0065_bcov_4helix_02700_0001__1__G
36442.49125689297 inf False False NaN NaN 1.0 1000.0 False False SARS_CoV2_RBD_ssm Motif0065_bcov_4helix_02700_0001__1__F
63621.659072645154 inf False False NaN NaN 1.0 1000.0 False False SARS_CoV2_RBD_ssm Motif0065_bcov_4helix_02700_0001__1__I
146757.52799645005 inf False False NaN NaN 1.0 1000.0 False False SARS_CoV2_RBD_ssm Motif0065_bcov_4helix_02700_0001__1__H
52140.77888667118 inf False False NaN NaN 1.0 1000.0 False False SARS_CoV2_RBD_ssm Motif0065_bcov_4helix_02700_0001__1__K
0.0 1841.6026171272997 True False NaN NaN 1.0 1000.0 False False SARS_CoV2_RBD_ssm Motif0065_bcov_4helix_02700_0001__1__M
139634.7522866093 inf False False NaN NaN 1.0 1000.0 False False SARS_CoV2_RBD_ssm Motif0065_bcov_4helix_02700_0001__1__L
143865.82491564588 inf False False NaN NaN 1.0 1000.0 False False SARS_CoV2_RBD_ssm Motif0065_bcov_4helix_02700_0001__1__N
127673.6148635225 inf False False NaN NaN 1.0 1000.0 False False SARS_CoV2_RBD_ssm Motif0065_bcov_4helix_02700_0001__1__Q
45814.152304651674 inf False False NaN NaN 1.0 1000.0 True False SARS_CoV2_RBD_ssm Motif0065_bcov_4helix_02700_0001__1__P
149707.3543091789 inf False False NaN NaN 1.0 1000.0 False False SARS_CoV2_RBD_ssm Motif0065_bcov_4helix_02700_0001__1__S
149707.3543091789 inf False False NaN NaN 1.0 1000.0 False False SARS_CoV2_RBD_ssm Motif0065_bcov_4helix_02700_0001__1__R
15031.620116213033 1432831.0492891127 False False NaN NaN 1.0 1000.0 False False SARS_CoV2_RBD_ssm Motif0065_bcov_4helix_02700_0001__1__W
5958.240508361304 93786.11966730167 False False NaN NaN 1.0 1000.0 False False SARS_CoV2_RBD_ssm Motif0065_bcov_4helix_02700_0001__1__V
149707.3543091789 inf False False NaN NaN 1.0 1000.0 False False SARS_CoV2_RBD_ssm Motif0065_bcov_4helix_02700_0001__1__Y
88350.7671655625 3113595.1285438035 False False NaN NaN 1.0 1000.0 False False SARS_CoV2_RBD_ssm Motif0065_bcov_4helix_02700_0001__2__A
31703.61791261833 2476683.6783301476 False False NaN NaN 1.0 1000.0 False False SARS_CoV2_RBD_ssm Motif0065_bcov_4helix_02700_0001__2__C
149707.3543091789 inf False False NaN NaN 1.0 1000.0 False False SARS_CoV2_RBD_ssm Motif0065_bcov_4helix_02700_0001__2__D
69582.07155149728 inf False False NaN NaN 1.0 1000.0 False False SARS_CoV2_RBD_ssm Motif0065_bcov_4helix_02700_0001__2__G
149707.3543091789 inf False False NaN NaN 1.0 1000.0 False False SARS_CoV2_RBD_ssm Motif0065_bcov_4helix_02700_0001__2__F
94723.98086397459 inf False False NaN NaN 1.0 1000.0 False False SARS_CoV2_RBD_ssm Motif0065_bcov_4helix_02700_0001__2__I
8871.008208895317 177299.08311747792 False False NaN NaN 1.0 1000.0 False False SARS_CoV2_RBD_ssm Motif0065_bcov_4helix_02700_0001__2__H
149707.3543091789 inf False False NaN NaN 1.0 1000.0 False False SARS_CoV2_RBD_ssm Motif0065_bcov_4helix_02700_0001__2__K
66204.95355384737 inf False False NaN NaN 1.0 1000.0 False False SARS_CoV2_RBD_ssm Motif0065_bcov_4helix_02700_0001__2__M
119083.48569293278 inf False False NaN NaN 1.0 1000.0 False False SARS_CoV2_RBD_ssm Motif0065_bcov_4helix_02700_0001__2__L
149707.3543091789 inf False False NaN NaN 1.0 1000.0 False False SARS_CoV2_RBD_ssm Motif0065_bcov_4helix_02700_0001__2__N
58171.8165743342 2050049.9374836166 False False NaN NaN 1.0 1000.0 False False SARS_CoV2_RBD_ssm Motif0065_bcov_4helix_02700_0001__2__Q
141031.09980947524 inf False False NaN NaN 1.0 1000.0 False False SARS_CoV2_RBD_ssm Motif0065_bcov_4helix_02700_0001__2__P
143865.82491564588 inf False False NaN NaN 1.0 1000.0 False False SARS_CoV2_RBD_ssm Motif0065_bcov_4helix_02700_0001__2__S
111071.31712325731 inf False False NaN NaN 1.0 1000.0 False False SARS_CoV2_RBD_ssm Motif0065_bcov_4helix_02700_0001__2__R
41474.95442171872 742992.3024432104 False False NaN NaN 1.0 1000.0 False False SARS_CoV2_RBD_ssm Motif0065_bcov_4helix_02700_0001__2__T
62991.74165608438 inf False False NaN NaN 1.0 1000.0 False False SARS_CoV2_RBD_ssm Motif0065_bcov_4helix_02700_0001__2__W
149707.3543091789 inf False False NaN NaN 1.0 1000.0 False False SARS_CoV2_RBD_ssm Motif0065_bcov_4helix_02700_0001__2__V
136883.39602647716 inf False False NaN NaN 1.0 1000.0 False False SARS_CoV2_RBD_ssm Motif0065_bcov_4helix_02700_0001__2__Y
72407.38268059494 inf False False NaN NaN 1.0 1000.0 False False SARS_CoV2_RBD_ssm Motif0065_bcov_4helix_02700_0001__3__A
68.363013951972 79982.79695210105 False False NaN NaN 1.0 1000.0 False False SARS_CoV2_RBD_ssm Motif0065_bcov_4helix_02700_0001__3__C
100551.4144322526 inf False False NaN NaN 1.0 1000.0 False False SARS_CoV2_RBD_ssm Motif0065_bcov_4helix_02700_0001__3__E
30466.55366301957 489200.1883002948 False False NaN NaN 1.0 1000.0 False False SARS_CoV2_RBD_ssm Motif0065_bcov_4helix_02700_0001__3__D
149707.3543091789 inf False False NaN NaN 1.0 1000.0 False False SARS_CoV2_RBD_ssm Motif0065_bcov_4helix_02700_0001__3__G
149707.3543091789 inf False False NaN NaN 1.0 1000.0 False False SARS_CoV2_RBD_ssm Motif0065_bcov_4helix_02700_0001__3__F
141031.09980947524 inf False False NaN NaN 1.0 1000.0 False False SARS_CoV2_RBD_ssm Motif0065_bcov_4helix_02700_0001__3__H
145304.48316480216 inf False False NaN NaN 1.0 1000.0 False False SARS_CoV2_RBD_ssm Motif0065_bcov_4helix_02700_0001__3__K
76861.8957677293 inf False False NaN NaN 1.0 1000.0 False False SARS_CoV2_RBD_ssm Motif0065_bcov_4helix_02700_0001__3__M
149707.3543091789 inf False False NaN NaN 1.0 1000.0 False False SARS_CoV2_RBD_ssm Motif0065_bcov_4helix_02700_0001__3__L
17802.014314345575 inf False False NaN NaN 1.0 1000.0 False False SARS_CoV2_RBD_ssm Motif0065_bcov_4helix_02700_0001__3__N
136883.39602647716 inf False False NaN NaN 1.0 1000.0 False False SARS_CoV2_RBD_ssm Motif0065_bcov_4helix_02700_0001__3__Q
37922.20253631274 inf False False NaN NaN 1.0 1000.0 False False SARS_CoV2_RBD_ssm Motif0065_bcov_4helix_02700_0001__3__P
109971.60111213606 inf False False NaN NaN 1.0 1000.0 False False SARS_CoV2_RBD_ssm Motif0065_bcov_4helix_02700_0001__3__S
95671.22067261439 5223644.053078892 False False NaN NaN 1.0 1000.0 False False SARS_CoV2_RBD_ssm Motif0065_bcov_4helix_02700_0001__3__R
105680.54712006747 inf False False NaN NaN 1.0 1000.0 False False SARS_CoV2_RBD_ssm Motif0065_bcov_4helix_02700_0001__3__T
149707.3543091789 inf False False NaN NaN 1.0 1000.0 False False SARS_CoV2_RBD_ssm Motif0065_bcov_4helix_02700_0001__3__W
41889.703965935936 934062.4455491526 False False NaN NaN 1.0 1000.0 False False SARS_CoV2_RBD_ssm Motif0065_bcov_4helix_02700_0001__3__V
149707.3543091789 inf False False NaN NaN 1.0 1000.0 False False SARS_CoV2_RBD_ssm Motif0065_bcov_4helix_02700_0001__3__Y
105.9160187575468 509063.67763804144 False False NaN NaN 1.0 1000.0 True False SARS_CoV2_RBD_ssm Motif0065_bcov_4helix_02700_0001__4__A
67535.6731202798 inf False False NaN NaN 1.0 1000.0 False False SARS_CoV2_RBD_ssm Motif0065_bcov_4helix_02700_0001__4__C
69582.07155149728 inf False False NaN NaN 1.0 1000.0 True False SARS_CoV2_RBD_ssm Motif0065_bcov_4helix_02700_0001__4__D
104634.20506937384 inf False False NaN NaN 1.0 1000.0 False False SARS_CoV2_RBD_ssm Motif0065_bcov_4helix_02700_0001__4__G
79190.88807138728 inf False False NaN NaN 1.0 1000.0 False False SARS_CoV2_RBD_ssm Motif0065_bcov_4helix_02700_0001__4__F
108882.77337835266 inf False False NaN NaN 1.0 1000.0 False False SARS_CoV2_RBD_ssm Motif0065_bcov_4helix_02700_0001__4__I
15641.964169727935 1551550.7097548314 False False NaN NaN 1.0 1000.0 False False SARS_CoV2_RBD_ssm Motif0065_bcov_4helix_02700_0001__4__H
71690.4779015791 inf False False NaN NaN 1.0 1000.0 False False SARS_CoV2_RBD_ssm Motif0065_bcov_4helix_02700_0001__4__K
149707.3543091789 inf False False NaN NaN 1.0 1000.0 False False SARS_CoV2_RBD_ssm Motif0065_bcov_4helix_02700_0001__4__M
149707.3543091789 inf False False NaN NaN 1.0 1000.0 False False SARS_CoV2_RBD_ssm Motif0065_bcov_4helix_02700_0001__4__L
1787.4413565815255 3962.248454976548 False False NaN NaN 1.0 1000.0 True False SARS_CoV2_RBD_ssm Motif0065_bcov_4helix_02700_0001__4__N
641.4019892332202 19664.49888851309 False False NaN NaN 1.0 1000.0 True False SARS_CoV2_RBD_ssm Motif0065_bcov_4helix_02700_0001__4__Q
18897.196915965284 inf False False NaN NaN 1.0 1000.0 False False SARS_CoV2_RBD_ssm Motif0065_bcov_4helix_02700_0001__4__P
61139.16385219888 inf False False NaN NaN 1.0 1000.0 True False SARS_CoV2_RBD_ssm Motif0065_bcov_4helix_02700_0001__4__S
128950.35101215758 inf False False NaN NaN 1.0 1000.0 False False SARS_CoV2_RBD_ssm Motif0065_bcov_4helix_02700_0001__4__R
61750.555490720915 1748326.1752707625 False False NaN NaN 1.0 1000.0 False False SARS_CoV2_RBD_ssm Motif0065_bcov_4helix_02700_0001__4__T
115581.25799444312 inf False False NaN NaN 1.0 1000.0 False False SARS_CoV2_RBD_ssm Motif0065_bcov_4helix_02700_0001__4__W
149707.3543091789 inf False False NaN NaN 1.0 1000.0 False False SARS_CoV2_RBD_ssm Motif0065_bcov_4helix_02700_0001__4__V
64257.87566337165 1117276.4363773256 False False NaN NaN 1.0 1000.0 False False SARS_CoV2_RBD_ssm Motif0065_bcov_4helix_02700_0001__4__Y
55901.97233079493 1284280.4526737593 False False NaN NaN 1.0 1000.0 False False SARS_CoV2_RBD_ssm Motif0065_bcov_4helix_02700_0001__5__A
58753.53474007748 inf False False NaN NaN 1.0 1000.0 False False SARS_CoV2_RBD_ssm Motif0065_bcov_4helix_02700_0001__5__C
33990.56955381108 773160.7693215369 False False NaN NaN 1.0 1000.0 False False SARS_CoV2_RBD_ssm Motif0065_bcov_4helix_02700_0001__5__E
67535.6731202798 inf False False NaN NaN 1.0 1000.0 False False SARS_CoV2_RBD_ssm Motif0065_bcov_4helix_02700_0001__5__D
82406.3556825467 inf False False NaN NaN 1.0 1000.0 False False SARS_CoV2_RBD_ssm Motif0065_bcov_4helix_02700_0001__5__G
149707.3543091789 inf False False NaN NaN 1.0 1000.0 False False SARS_CoV2_RBD_ssm Motif0065_bcov_4helix_02700_0001__5__F
12819.28524051469 inf False False NaN NaN 1.0 1000.0 True False SARS_CoV2_RBD_ssm Motif0065_bcov_4helix_02700_0001__5__I
83230.41923937207 inf False False NaN NaN 1.0 1000.0 False False SARS_CoV2_RBD_ssm Motif0065_bcov_4helix_02700_0001__5__H
64257.87566337165 inf False False NaN NaN 1.0 1000.0 False False SARS_CoV2_RBD_ssm Motif0065_bcov_4helix_02700_0001__5__M
68211.02985148253 inf False False NaN NaN 1.0 1000.0 False False SARS_CoV2_RBD_ssm Motif0065_bcov_4helix_02700_0001__5__L
130239.85452227901 inf False False NaN NaN 1.0 1000.0 False False SARS_CoV2_RBD_ssm Motif0065_bcov_4helix_02700_0001__5__N
149707.3543091789 inf False False NaN NaN 1.0 1000.0 False False SARS_CoV2_RBD_ssm Motif0065_bcov_4helix_02700_0001__5__Q
13607.929599108313 191989.50105547096 False False NaN NaN 1.0 1000.0 False False SARS_CoV2_RBD_ssm Motif0065_bcov_4helix_02700_0001__5__P
75347.41277103158 inf False False NaN NaN 1.0 1000.0 False False SARS_CoV2_RBD_ssm Motif0065_bcov_4helix_02700_0001__5__S
130239.85452227901 inf False False NaN NaN 1.0 1000.0 False False SARS_CoV2_RBD_ssm Motif0065_bcov_4helix_02700_0001__5__R
5235.283092167034 115581.25799444312 False False NaN NaN 1.0 1000.0 False False SARS_CoV2_RBD_ssm Motif0065_bcov_4helix_02700_0001__5__T
122691.83439291436 inf False False NaN NaN 1.0 1000.0 False False SARS_CoV2_RBD_ssm Motif0065_bcov_4helix_02700_0001__5__W
35370.72297987969 inf False False NaN NaN 1.0 1000.0 False True SARS_CoV2_RBD_ssm Motif0065_bcov_4helix_02700_0001__5__V
131542.25306750188 inf False False NaN NaN 1.0 1000.0 False False SARS_CoV2_RBD_ssm Motif0065_bcov_4helix_02700_0001__5__Y
53720.69662771622 inf False False NaN NaN 1.0 1000.0 False False SARS_CoV2_RBD_ssm Motif0065_bcov_4helix_02700_0001__6__A
10505.974332540365 28135.351154655655 False False NaN NaN 1.0 1000.0 False False SARS_CoV2_RBD_ssm Motif0065_bcov_4helix_02700_0001__6__C
92857.54422505126 inf False False NaN NaN 1.0 1000.0 False False SARS_CoV2_RBD_ssm Motif0065_bcov_4helix_02700_0001__6__E
7565.384417752718 78406.8198726606 False False NaN NaN 1.0 1000.0 False False SARS_CoV2_RBD_ssm Motif0065_bcov_4helix_02700_0001__6__D
79190.88807138728 inf False False NaN NaN 1.0 1000.0 False False SARS_CoV2_RBD_ssm Motif0065_bcov_4helix_02700_0001__6__G
128950.35101215758 inf False False NaN NaN 1.0 1000.0 False False SARS_CoV2_RBD_ssm Motif0065_bcov_4helix_02700_0001__6__F
131542.25306750188 inf False False NaN NaN 1.0 1000.0 False False SARS_CoV2_RBD_ssm Motif0065_bcov_4helix_02700_0001__6__I
50607.32629267686 inf False False NaN NaN 1.0 1000.0 False False SARS_CoV2_RBD_ssm Motif0065_bcov_4helix_02700_0001__6__H
149707.3543091789 inf False False NaN NaN 1.0 1000.0 False False SARS_CoV2_RBD_ssm Motif0065_bcov_4helix_02700_0001__6__K
149707.3543091789 inf False False NaN NaN 1.0 1000.0 False False SARS_CoV2_RBD_ssm Motif0065_bcov_4helix_02700_0001__6__L
13744.008895099405 981709.0176931432 False False NaN NaN 1.0 1000.0 False False SARS_CoV2_RBD_ssm Motif0065_bcov_4helix_02700_0001__6__N
74601.39878319953 inf False False NaN NaN 1.0 1000.0 False False SARS_CoV2_RBD_ssm Motif0065_bcov_4helix_02700_0001__6__Q
32990.91193137843 1063050.1927845739 False False NaN NaN 1.0 1000.0 False False SARS_CoV2_RBD_ssm Motif0065_bcov_4helix_02700_0001__6__P
11838.394843830467 50607.32629267686 False False NaN NaN 1.0 1000.0 False False SARS_CoV2_RBD_ssm Motif0065_bcov_4helix_02700_0001__6__S
149707.3543091789 inf False False NaN NaN 1.0 1000.0 False False SARS_CoV2_RBD_ssm Motif0065_bcov_4helix_02700_0001__6__R
61139.16385219888 inf False False NaN NaN 1.0 1000.0 True False SARS_CoV2_RBD_ssm Motif0065_bcov_4helix_02700_0001__6__T
5840.839631762862 41889.703965935936 False False NaN NaN 1.0 1000.0 False False SARS_CoV2_RBD_ssm Motif0065_bcov_4helix_02700_0001__6__W
18159.834802063946 2310047.5825770134 False False NaN NaN 1.0 1000.0 False False SARS_CoV2_RBD_ssm Motif0065_bcov_4helix_02700_0001__6__V
8274.149519891873 288704.6674046974 False False NaN NaN 1.0 1000.0 False False SARS_CoV2_RBD_ssm Motif0065_bcov_4helix_02700_0001__6__Y
7490.479621537339 125157.94026421166 False False NaN NaN 1.0 1000.0 False False SARS_CoV2_RBD_ssm Motif0065_bcov_4helix_02700_0001__7__C
139634.7522866093 inf False False NaN NaN 1.0 1000.0 False False SARS_CoV2_RBD_ssm Motif0065_bcov_4helix_02700_0001__7__E
19469.80087971592 inf False False NaN NaN 1.0 1000.0 False False SARS_CoV2_RBD_ssm Motif0065_bcov_4helix_02700_0001__7__D
80782.62492162197 inf False False NaN NaN 1.0 1000.0 False False SARS_CoV2_RBD_ssm Motif0065_bcov_4helix_02700_0001__7__G
149707.3543091789 inf False False NaN NaN 1.0 1000.0 False False SARS_CoV2_RBD_ssm Motif0065_bcov_4helix_02700_0001__7__F
2338.346651793574 3962.248454976548 False False NaN NaN 1.0 1000.0 True False SARS_CoV2_RBD_ssm Motif0065_bcov_4helix_02700_0001__7__I
39071.28319536556 inf False False NaN NaN 1.0 1000.0 False True SARS_CoV2_RBD_ssm Motif0065_bcov_4helix_02700_0001__7__H
15.991920758612501 1108.6790998635543 False False NaN NaN 1.0 1000.0 False False SARS_CoV2_RBD_ssm Motif0065_bcov_4helix_02700_0001__7__K
5340.512282319589 23521.640706138034 False False NaN NaN 1.0 1000.0 False False SARS_CoV2_RBD_ssm Motif0065_bcov_4helix_02700_0001__7__M
135528.11487770008 inf False False NaN NaN 1.0 1000.0 False False SARS_CoV2_RBD_ssm Motif0065_bcov_4helix_02700_0001__7__L
11838.394843830467 inf False False NaN NaN 1.0 1000.0 False False SARS_CoV2_RBD_ssm Motif0065_bcov_4helix_02700_0001__7__N
21293.834484242296 inf False False NaN NaN 1.0 1000.0 False False SARS_CoV2_RBD_ssm Motif0065_bcov_4helix_02700_0001__7__Q
59934.48078835312 inf False False NaN NaN 1.0 1000.0 False False SARS_CoV2_RBD_ssm Motif0065_bcov_4helix_02700_0001__7__P
52662.18667553793 820725.7362889819 False False NaN NaN 1.0 1000.0 False False SARS_CoV2_RBD_ssm Motif0065_bcov_4helix_02700_0001__7__S
27037.519444746016 451768.1663305109 False False NaN NaN 1.0 1000.0 False False SARS_CoV2_RBD_ssm Motif0065_bcov_4helix_02700_0001__7__R
40255.182147468346 540381.3517518321 False False NaN NaN 1.0 1000.0 False False SARS_CoV2_RBD_ssm Motif0065_bcov_4helix_02700_0001__7__T
148225.10327641465 inf False False NaN NaN 1.0 1000.0 False False SARS_CoV2_RBD_ssm Motif0065_bcov_4helix_02700_0001__7__W
134186.2523541586 inf False False NaN NaN 1.0 1000.0 False False SARS_CoV2_RBD_ssm Motif0065_bcov_4helix_02700_0001__7__V
57025.60197464388 1476247.2629136199 False False NaN NaN 1.0 1000.0 False False SARS_CoV2_RBD_ssm Motif0065_bcov_4helix_02700_0001__7__Y
20667.5859620075 2790789.160461719 False False NaN NaN 1.0 1000.0 False False SARS_CoV2_RBD_ssm Motif0065_bcov_4helix_02700_0001__8__A
6078.001142579353 79190.88807138728 False False NaN NaN 1.0 1000.0 False False SARS_CoV2_RBD_ssm Motif0065_bcov_4helix_02700_0001__8__C
105680.54712006747 inf False False NaN NaN 1.0 1000.0 False False SARS_CoV2_RBD_ssm Motif0065_bcov_4helix_02700_0001__8__E
48632.64585409093 inf False False NaN NaN 1.0 1000.0 False False SARS_CoV2_RBD_ssm Motif0065_bcov_4helix_02700_0001__8__D
91027.88376144606 3439346.0685620275 False False NaN NaN 1.0 1000.0 False False SARS_CoV2_RBD_ssm Motif0065_bcov_4helix_02700_0001__8__G
98570.15433021514 inf False False NaN NaN 1.0 1000.0 False False SARS_CoV2_RBD_ssm Motif0065_bcov_4helix_02700_0001__8__F
21721.840557375515 1931239.7756396243 False False NaN NaN 1.0 1000.0 False False SARS_CoV2_RBD_ssm Motif0065_bcov_4helix_02700_0001__8__I
18.20029755659847 138252.22998674202 False False NaN NaN 1.0 1000.0 False False SARS_CoV2_RBD_ssm Motif0065_bcov_4helix_02700_0001__8__H
97594.2122081339 inf False False NaN NaN 1.0 1000.0 False False SARS_CoV2_RBD_ssm Motif0065_bcov_4helix_02700_0001__8__K
149707.3543091789 inf False False NaN NaN 1.0 1000.0 False False SARS_CoV2_RBD_ssm Motif0065_bcov_4helix_02700_0001__8__M
53188.80854229334 1209850.28117143 False False NaN NaN 1.0 1000.0 False False SARS_CoV2_RBD_ssm Motif0065_bcov_4helix_02700_0001__8__N
36081.67451177526 inf False False NaN NaN 1.0 1000.0 False False SARS_CoV2_RBD_ssm Motif0065_bcov_4helix_02700_0001__8__Q
125157.94026421166 inf False False NaN NaN 1.0 1000.0 False False SARS_CoV2_RBD_ssm Motif0065_bcov_4helix_02700_0001__8__P
149707.3543091789 inf False False NaN NaN 1.0 1000.0 False False SARS_CoV2_RBD_ssm Motif0065_bcov_4helix_02700_0001__8__S
149707.3543091789 inf False False NaN NaN 1.0 1000.0 False False SARS_CoV2_RBD_ssm Motif0065_bcov_4helix_02700_0001__8__R
138252.22998674202 inf False False NaN NaN 1.0 1000.0 False False SARS_CoV2_RBD_ssm Motif0065_bcov_4helix_02700_0001__8__T
120274.32054986196 inf False False NaN NaN 1.0 1000.0 False False SARS_CoV2_RBD_ssm Motif0065_bcov_4helix_02700_0001__8__W
88350.7671655625 inf False False NaN NaN 1.0 1000.0 False False SARS_CoV2_RBD_ssm Motif0065_bcov_4helix_02700_0001__8__V
31703.61791261833 inf False False NaN NaN 1.0 1000.0 False False SARS_CoV2_RBD_ssm Motif0065_bcov_4helix_02700_0001__8__Y
149707.3543091789 inf False False NaN NaN 1.0 1000.0 False False SARS_CoV2_RBD_ssm Motif0065_bcov_4helix_02700_0001__9__A
108882.77337835266 inf False False NaN NaN 1.0 1000.0 False False SARS_CoV2_RBD_ssm Motif0065_bcov_4helix_02700_0001__9__C
61139.16385219888 inf False False NaN NaN 1.0 1000.0 True False SARS_CoV2_RBD_ssm Motif0065_bcov_4helix_02700_0001__9__D
149707.3543091789 inf False False NaN NaN 1.0 1000.0 False False SARS_CoV2_RBD_ssm Motif0065_bcov_4helix_02700_0001__9__G
61139.16385219888 inf False False NaN NaN 1.0 1000.0 True False SARS_CoV2_RBD_ssm Motif0065_bcov_4helix_02700_0001__9__F
52140.77888667118 906591.8071992106 False False NaN NaN 1.0 1000.0 False False SARS_CoV2_RBD_ssm Motif0065_bcov_4helix_02700_0001__9__I
5.459995196417658 58171.8165743342 False False NaN NaN 1.0 1000.0 False False SARS_CoV2_RBD_ssm Motif0065_bcov_4helix_02700_0001__9__H
18524.84748158539 inf False False NaN NaN 1.0 1000.0 True False SARS_CoV2_RBD_ssm Motif0065_bcov_4helix_02700_0001__9__K
79982.79695210105 inf False False NaN NaN 1.0 1000.0 False False SARS_CoV2_RBD_ssm Motif0065_bcov_4helix_02700_0001__9__M
25470.566366015937 804554.1969306757 False False NaN NaN 1.0 1000.0 False False SARS_CoV2_RBD_ssm Motif0065_bcov_4helix_02700_0001__9__L
149707.3543091789 inf False False NaN NaN 1.0 1000.0 False False SARS_CoV2_RBD_ssm Motif0065_bcov_4helix_02700_0001__9__N
37174.985331156575 inf False False NaN NaN 1.0 1000.0 False False SARS_CoV2_RBD_ssm Motif0065_bcov_4helix_02700_0001__9__Q
88350.7671655625 inf False False NaN NaN 1.0 1000.0 False False SARS_CoV2_RBD_ssm Motif0065_bcov_4helix_02700_0001__9__P
136883.39602647716 inf False False NaN NaN 1.0 1000.0 False False SARS_CoV2_RBD_ssm Motif0065_bcov_4helix_02700_0001__9__S
149707.3543091789 inf False False NaN NaN 1.0 1000.0 False False SARS_CoV2_RBD_ssm Motif0065_bcov_4helix_02700_0001__9__R
71690.4779015791 inf False False NaN NaN 1.0 1000.0 False False SARS_CoV2_RBD_ssm Motif0065_bcov_4helix_02700_0001__9__T
71690.4779015791 1432831.0492891127 False False NaN NaN 1.0 1000.0 False False SARS_CoV2_RBD_ssm Motif0065_bcov_4helix_02700_0001__9__W
37546.735184468096 3578997.310723378 False False NaN NaN 1.0 1000.0 False False SARS_CoV2_RBD_ssm Motif0065_bcov_4helix_02700_0001__9__V
120274.32054986196 inf False False NaN NaN 1.0 1000.0 False False SARS_CoV2_RBD_ssm Motif0065_bcov_4helix_02700_0001__9__Y
4786.8278223381985 inf False False NaN NaN 1.0 1000.0 False False SARS_CoV2_RBD_ssm Motif0065_bcov_4helix_02700_0001__10__A
48151.13450900089 inf False False NaN NaN 1.0 1000.0 True False SARS_CoV2_RBD_ssm Motif0065_bcov_4helix_02700_0001__10__C
105680.54712006747 inf False False NaN NaN 1.0 1000.0 False False SARS_CoV2_RBD_ssm Motif0065_bcov_4helix_02700_0001__10__E
30771.219199649735 inf False False NaN NaN 1.0 1000.0 False False SARS_CoV2_RBD_ssm Motif0065_bcov_4helix_02700_0001__10__D
123918.75273684337 inf False False NaN NaN 1.0 1000.0 False False SARS_CoV2_RBD_ssm Motif0065_bcov_4helix_02700_0001__10__G
181.26578331362305 774.8834840249352 False False NaN NaN 1.0 1000.0 True True SARS_CoV2_RBD_ssm Motif0065_bcov_4helix_02700_0001__10__F
51113.39955560366 inf False False NaN NaN 1.0 1000.0 False False SARS_CoV2_RBD_ssm Motif0065_bcov_4helix_02700_0001__10__I
1249.2873601104316 8871.008208895317 False False NaN NaN 1.0 1000.0 True False SARS_CoV2_RBD_ssm Motif0065_bcov_4helix_02700_0001__10__H
136883.39602647716 inf False False NaN NaN 1.0 1000.0 False False SARS_CoV2_RBD_ssm Motif0065_bcov_4helix_02700_0001__10__K
149707.3543091789 inf False False NaN NaN 1.0 1000.0 False False SARS_CoV2_RBD_ssm Motif0065_bcov_4helix_02700_0001__10__M
0.0 10505.974332540365 True False NaN NaN 1.0 1000.0 True True SARS_CoV2_RBD_ssm Motif0065_bcov_4helix_02700_0001__10__N
102572.49786234065 inf False False NaN NaN 1.0 1000.0 False False SARS_CoV2_RBD_ssm Motif0065_bcov_4helix_02700_0001__10__Q
93786.11966730167 inf False False NaN NaN 1.0 1000.0 False False SARS_CoV2_RBD_ssm Motif0065_bcov_4helix_02700_0001__10__P
87476.00709461627 inf False False NaN NaN 1.0 1000.0 False False SARS_CoV2_RBD_ssm Motif0065_bcov_4helix_02700_0001__10__S
143865.82491564588 inf False False NaN NaN 1.0 1000.0 False False SARS_CoV2_RBD_ssm Motif0065_bcov_4helix_02700_0001__10__R
131542.25306750188 inf False False NaN NaN 1.0 1000.0 False False SARS_CoV2_RBD_ssm Motif0065_bcov_4helix_02700_0001__10__T
2910.577163082918 31078.931391646198 False False NaN NaN 1.0 1000.0 False False SARS_CoV2_RBD_ssm Motif0065_bcov_4helix_02700_0001__10__W
135528.11487770008 inf False False NaN NaN 1.0 1000.0 False False SARS_CoV2_RBD_ssm Motif0065_bcov_4helix_02700_0001__10__V
60.06802353313718 159.27146432550126 False False NaN NaN 1.0 1000.0 True True SARS_CoV2_RBD_ssm Motif0065_bcov_4helix_02700_0001__10__Y
116737.07057438763 inf False False NaN NaN 1.0 1000.0 False False SARS_CoV2_RBD_ssm Motif0065_bcov_4helix_02700_0001__11__A
143865.82491564588 inf False False NaN NaN 1.0 1000.0 False False SARS_CoV2_RBD_ssm Motif0065_bcov_4helix_02700_0001__11__C
149707.3543091789 inf False False NaN NaN 1.0 1000.0 False False SARS_CoV2_RBD_ssm Motif0065_bcov_4helix_02700_0001__11__E
145304.48316480216 inf False False NaN NaN 1.0 1000.0 False False SARS_CoV2_RBD_ssm Motif0065_bcov_4helix_02700_0001__11__D
122691.83439291436 inf False False NaN NaN 1.0 1000.0 False False SARS_CoV2_RBD_ssm Motif0065_bcov_4helix_02700_0001__11__G
109971.60111213606 inf False False NaN NaN 1.0 1000.0 False False SARS_CoV2_RBD_ssm Motif0065_bcov_4helix_02700_0001__11__F
149707.3543091789 inf False False NaN NaN 1.0 1000.0 False False SARS_CoV2_RBD_ssm Motif0065_bcov_4helix_02700_0001__11__I
149707.3543091789 inf False False NaN NaN 1.0 1000.0 False False SARS_CoV2_RBD_ssm Motif0065_bcov_4helix_02700_0001__11__H
123918.75273684337 inf False False NaN NaN 1.0 1000.0 False False SARS_CoV2_RBD_ssm Motif0065_bcov_4helix_02700_0001__11__K
106737.35259126802 inf False False NaN NaN 1.0 1000.0 False False SARS_CoV2_RBD_ssm Motif0065_bcov_4helix_02700_0001__11__M
20874.26182162755 inf False False NaN NaN 1.0 1000.0 False False SARS_CoV2_RBD_ssm Motif0065_bcov_4helix_02700_0001__11__N
149707.3543091789 inf False False NaN NaN 1.0 1000.0 False False SARS_CoV2_RBD_ssm Motif0065_bcov_4helix_02700_0001__11__Q
149707.3543091789 inf False False NaN NaN 1.0 1000.0 False False SARS_CoV2_RBD_ssm Motif0065_bcov_4helix_02700_0001__11__P
149707.3543091789 inf False False NaN NaN 1.0 1000.0 False False SARS_CoV2_RBD_ssm Motif0065_bcov_4helix_02700_0001__11__S
17625.75674687683 inf False False NaN NaN 1.0 1000.0 False True SARS_CoV2_RBD_ssm Motif0065_bcov_4helix_02700_0001__11__R
5502.335144986156 915657.7252712002 False False NaN NaN 1.0 1000.0 True False SARS_CoV2_RBD_ssm Motif0065_bcov_4helix_02700_0001__11__T
149707.3543091789 inf False False NaN NaN 1.0 1000.0 False False SARS_CoV2_RBD_ssm Motif0065_bcov_4helix_02700_0001__11__W
149707.3543091789 inf False False NaN NaN 1.0 1000.0 False False SARS_CoV2_RBD_ssm Motif0065_bcov_4helix_02700_0001__11__V
149707.3543091789 inf False False NaN NaN 1.0 1000.0 False False SARS_CoV2_RBD_ssm Motif0065_bcov_4helix_02700_0001__11__Y
135528.11487770008 inf False False NaN NaN 1.0 1000.0 False False SARS_CoV2_RBD_ssm Motif0065_bcov_4helix_02700_0001__12__C
62991.74165608438 2091255.9412270328 False False NaN NaN 1.0 1000.0 False False SARS_CoV2_RBD_ssm Motif0065_bcov_4helix_02700_0001__12__E
73131.45650740094 inf False False NaN NaN 1.0 1000.0 False False SARS_CoV2_RBD_ssm Motif0065_bcov_4helix_02700_0001__12__D
7641.038261930236 inf False False NaN NaN 1.0 1000.0 False False SARS_CoV2_RBD_ssm Motif0065_bcov_4helix_02700_0001__12__G
104634.20506937384 inf False False NaN NaN 1.0 1000.0 False False SARS_CoV2_RBD_ssm Motif0065_bcov_4helix_02700_0001__12__F
0.0 9139.80862863304 True False NaN NaN 1.0 1000.0 True True SARS_CoV2_RBD_ssm Motif0065_bcov_4helix_02700_0001__12__I
16938.00579038403 inf False False NaN NaN 1.0 1000.0 False False SARS_CoV2_RBD_ssm Motif0065_bcov_4helix_02700_0001__12__H
62368.061045628165 1432831.0492891127 False False NaN NaN 1.0 1000.0 False False SARS_CoV2_RBD_ssm Motif0065_bcov_4helix_02700_0001__12__K
92857.54422505126 inf False False NaN NaN 1.0 1000.0 False False SARS_CoV2_RBD_ssm Motif0065_bcov_4helix_02700_0001__12__M
62991.74165608438 inf False False NaN NaN 1.0 1000.0 False False SARS_CoV2_RBD_ssm Motif0065_bcov_4helix_02700_0001__12__L
9.069478665614554 251162.36978603445 False False NaN NaN 1.0 1000.0 True False SARS_CoV2_RBD_ssm Motif0065_bcov_4helix_02700_0001__12__N
20059.755316172163 inf False False NaN NaN 1.0 1000.0 False False SARS_CoV2_RBD_ssm Motif0065_bcov_4helix_02700_0001__12__Q
149707.3543091789 inf False False NaN NaN 1.0 1000.0 False False SARS_CoV2_RBD_ssm Motif0065_bcov_4helix_02700_0001__12__P
35020.51780186106 706931.681930652 False False NaN NaN 1.0 1000.0 False False SARS_CoV2_RBD_ssm Motif0065_bcov_4helix_02700_0001__12__S
106737.35259126802 inf False False NaN NaN 1.0 1000.0 False False SARS_CoV2_RBD_ssm Motif0065_bcov_4helix_02700_0001__12__R
55901.97233079493 inf False False NaN NaN 1.0 1000.0 False False SARS_CoV2_RBD_ssm Motif0065_bcov_4helix_02700_0001__12__T
67535.6731202798 inf False False NaN NaN 1.0 1000.0 False False SARS_CoV2_RBD_ssm Motif0065_bcov_4helix_02700_0001__12__W
974.1548596451296 98570.15433021514 False False NaN NaN 1.0 1000.0 True False SARS_CoV2_RBD_ssm Motif0065_bcov_4helix_02700_0001__12__V
149707.3543091789 inf False False NaN NaN 1.0 1000.0 False False SARS_CoV2_RBD_ssm Motif0065_bcov_4helix_02700_0001__12__Y
63621.659072645154 inf False False NaN NaN 1.0 1000.0 False False SARS_CoV2_RBD_ssm Motif0065_bcov_4helix_02700_0001__13__A
6516.439895106119 116737.07057438763 False False NaN NaN 1.0 1000.0 False False SARS_CoV2_RBD_ssm Motif0065_bcov_4helix_02700_0001__13__C
149707.3543091789 inf False False NaN NaN 1.0 1000.0 False False SARS_CoV2_RBD_ssm Motif0065_bcov_4helix_02700_0001__13__E
64900.45442000541 inf False False NaN NaN 1.0 1000.0 False False SARS_CoV2_RBD_ssm Motif0065_bcov_4helix_02700_0001__13__D
51113.39955560366 inf False False NaN NaN 1.0 1000.0 False False SARS_CoV2_RBD_ssm Motif0065_bcov_4helix_02700_0001__13__G
14160.466108629791 207897.11862810576 False False NaN NaN 1.0 1000.0 False False SARS_CoV2_RBD_ssm Motif0065_bcov_4helix_02700_0001__13__F
130239.85452227901 inf False False NaN NaN 1.0 1000.0 False False SARS_CoV2_RBD_ssm Motif0065_bcov_4helix_02700_0001__13__I
30771.219199649735 693002.3349972072 False False NaN NaN 1.0 1000.0 False False SARS_CoV2_RBD_ssm Motif0065_bcov_4helix_02700_0001__13__H
135528.11487770008 inf False False NaN NaN 1.0 1000.0 False False SARS_CoV2_RBD_ssm Motif0065_bcov_4helix_02700_0001__13__K
94723.98086397459 inf False False NaN NaN 1.0 1000.0 False False SARS_CoV2_RBD_ssm Motif0065_bcov_4helix_02700_0001__13__M
145304.48316480216 inf False False NaN NaN 1.0 1000.0 False False SARS_CoV2_RBD_ssm Motif0065_bcov_4helix_02700_0001__13__L
35370.72297987969 inf False False NaN NaN 1.0 1000.0 False False SARS_CoV2_RBD_ssm Motif0065_bcov_4helix_02700_0001__13__N
78406.8198726606 2603019.43684362 False False NaN NaN 1.0 1000.0 False False SARS_CoV2_RBD_ssm Motif0065_bcov_4helix_02700_0001__13__Q
38301.42456167589 556755.4470912644 False False NaN NaN 1.0 1000.0 False False SARS_CoV2_RBD_ssm Motif0065_bcov_4helix_02700_0001__13__P
38684.438807292674 879929.0762594705 False False NaN NaN 1.0 1000.0 False False SARS_CoV2_RBD_ssm Motif0065_bcov_4helix_02700_0001__13__S
19861.1438773982 3240019.576279156 False False NaN NaN 1.0 1000.0 False False SARS_CoV2_RBD_ssm Motif0065_bcov_4helix_02700_0001__13__T
8696.214301436432 inf False False NaN NaN 1.0 1000.0 False False SARS_CoV2_RBD_ssm Motif0065_bcov_4helix_02700_0001__13__W
146757.52799645005 inf False False NaN NaN 1.0 1000.0 False False SARS_CoV2_RBD_ssm Motif0065_bcov_4helix_02700_0001__13__V
75347.41277103158 4032903.7524980986 False False NaN NaN 1.0 1000.0 False False SARS_CoV2_RBD_ssm Motif0065_bcov_4helix_02700_0001__13__Y
51113.39955560366 inf False False NaN NaN 1.0 1000.0 False False SARS_CoV2_RBD_ssm Motif0065_bcov_4helix_02700_0001__14__A
22158.449552578797 80782.62492162197 False False NaN NaN 1.0 1000.0 False False SARS_CoV2_RBD_ssm Motif0065_bcov_4helix_02700_0001__14__C
4376.787309743447 149707.3543091789 False False NaN NaN 1.0 1000.0 True False SARS_CoV2_RBD_ssm Motif0065_bcov_4helix_02700_0001__14__E
2292.2719848971465 12566.694677497004 False False NaN NaN 1.0 1000.0 False False SARS_CoV2_RBD_ssm Motif0065_bcov_4helix_02700_0001__14__D
100551.4144322526 inf False False NaN NaN 1.0 1000.0 False False SARS_CoV2_RBD_ssm Motif0065_bcov_4helix_02700_0001__14__G
7.432841089246513 17451.244303838463 False False NaN NaN 1.0 1000.0 False True SARS_CoV2_RBD_ssm Motif0065_bcov_4helix_02700_0001__14__F
134186.2523541586 inf False False NaN NaN 1.0 1000.0 False False SARS_CoV2_RBD_ssm Motif0065_bcov_4helix_02700_0001__14__I
134186.2523541586 inf False False NaN NaN 1.0 1000.0 False False SARS_CoV2_RBD_ssm Motif0065_bcov_4helix_02700_0001__14__H
21721.840557375515 585155.5703408365 False False NaN NaN 1.0 1000.0 False False SARS_CoV2_RBD_ssm Motif0065_bcov_4helix_02700_0001__14__M
7872.5693623049865 562323.0015621764 False False NaN NaN 1.0 1000.0 False False SARS_CoV2_RBD_ssm Motif0065_bcov_4helix_02700_0001__14__L
103598.22284096412 inf False False NaN NaN 1.0 1000.0 False False SARS_CoV2_RBD_ssm Motif0065_bcov_4helix_02700_0001__14__N
126409.51966685387 inf False False NaN NaN 1.0 1000.0 False False SARS_CoV2_RBD_ssm Motif0065_bcov_4helix_02700_0001__14__Q
33654.029261199066 inf False False NaN NaN 1.0 1000.0 True True SARS_CoV2_RBD_ssm Motif0065_bcov_4helix_02700_0001__14__P
5725.752016236521 312625.7850453006 False False NaN NaN 1.0 1000.0 True False SARS_CoV2_RBD_ssm Motif0065_bcov_4helix_02700_0001__14__S
149707.3543091789 inf False False NaN NaN 1.0 1000.0 False False SARS_CoV2_RBD_ssm Motif0065_bcov_4helix_02700_0001__14__R
1200.5405976769516 3962.248454976548 False False NaN NaN 1.0 1000.0 False False SARS_CoV2_RBD_ssm Motif0065_bcov_4helix_02700_0001__14__T
143865.82491564588 inf False False NaN NaN 1.0 1000.0 False False SARS_CoV2_RBD_ssm Motif0065_bcov_4helix_02700_0001__14__W
149707.3543091789 inf False False NaN NaN 1.0 1000.0 False False SARS_CoV2_RBD_ssm Motif0065_bcov_4helix_02700_0001__14__V
52662.18667553793 inf False False NaN NaN 1.0 1000.0 False False SARS_CoV2_RBD_ssm Motif0065_bcov_4helix_02700_0001__14__Y
149707.3543091789 inf False False NaN NaN 1.0 1000.0 False False SARS_CoV2_RBD_ssm Motif0065_bcov_4helix_02700_0001__15__A
134186.2523541586 inf False False NaN NaN 1.0 1000.0 False False SARS_CoV2_RBD_ssm Motif0065_bcov_4helix_02700_0001__15__C
78406.8198726606 inf False False NaN NaN 1.0 1000.0 True False SARS_CoV2_RBD_ssm Motif0065_bcov_4helix_02700_0001__15__E
16938.00579038403 1582736.8790209056 False False NaN NaN 1.0 1000.0 False False SARS_CoV2_RBD_ssm Motif0065_bcov_4helix_02700_0001__15__G
88350.7671655625 inf False False NaN NaN 1.0 1000.0 False False SARS_CoV2_RBD_ssm Motif0065_bcov_4helix_02700_0001__15__F
4290.5473088358485 191989.50105547096 False False NaN NaN 1.0 1000.0 True False SARS_CoV2_RBD_ssm Motif0065_bcov_4helix_02700_0001__15__I
149707.3543091789 inf False False NaN NaN 1.0 1000.0 False False SARS_CoV2_RBD_ssm Motif0065_bcov_4helix_02700_0001__15__H
123918.75273684337 inf False False NaN NaN 1.0 1000.0 False False SARS_CoV2_RBD_ssm Motif0065_bcov_4helix_02700_0001__15__K
149707.3543091789 inf False False NaN NaN 1.0 1000.0 False False SARS_CoV2_RBD_ssm Motif0065_bcov_4helix_02700_0001__15__M
149707.3543091789 inf False False NaN NaN 1.0 1000.0 False False SARS_CoV2_RBD_ssm Motif0065_bcov_4helix_02700_0001__15__L
135528.11487770008 inf False False NaN NaN 1.0 1000.0 False False SARS_CoV2_RBD_ssm Motif0065_bcov_4helix_02700_0001__15__N
26769.82123242178 inf False False NaN NaN 1.0 1000.0 False False SARS_CoV2_RBD_ssm Motif0065_bcov_4helix_02700_0001__15__Q
149707.3543091789 inf False False NaN NaN 1.0 1000.0 False False SARS_CoV2_RBD_ssm Motif0065_bcov_4helix_02700_0001__15__P
120274.32054986196 inf False False NaN NaN 1.0 1000.0 False False SARS_CoV2_RBD_ssm Motif0065_bcov_4helix_02700_0001__15__S
18897.196915965284 2452162.0577526195 False False NaN NaN 1.0 1000.0 False False SARS_CoV2_RBD_ssm Motif0065_bcov_4helix_02700_0001__15__R
964.5097620248819 38684.438807292674 False False NaN NaN 1.0 1000.0 True False SARS_CoV2_RBD_ssm Motif0065_bcov_4helix_02700_0001__15__T
149707.3543091789 inf False False NaN NaN 1.0 1000.0 False False SARS_CoV2_RBD_ssm Motif0065_bcov_4helix_02700_0001__15__W
117904.44128013159 inf False False NaN NaN 1.0 1000.0 False False SARS_CoV2_RBD_ssm Motif0065_bcov_4helix_02700_0001__15__V
102572.49786234065 inf False False NaN NaN 1.0 1000.0 False False SARS_CoV2_RBD_ssm Motif0065_bcov_4helix_02700_0001__15__Y
149707.3543091789 inf False False NaN NaN 1.0 1000.0 False False SARS_CoV2_RBD_ssm Motif0065_bcov_4helix_02700_0001__16__A
32664.269238988527 172084.74331042857 False False NaN NaN 1.0 1000.0 False False SARS_CoV2_RBD_ssm Motif0065_bcov_4helix_02700_0001__16__C
141031.09980947524 inf False False NaN NaN 1.0 1000.0 False False SARS_CoV2_RBD_ssm Motif0065_bcov_4helix_02700_0001__16__E
103598.22284096412 inf False False NaN NaN 1.0 1000.0 False False SARS_CoV2_RBD_ssm Motif0065_bcov_4helix_02700_0001__16__D
84903.35066608341 inf False False NaN NaN 1.0 1000.0 False False SARS_CoV2_RBD_ssm Motif0065_bcov_4helix_02700_0001__16__G
16938.00579038403 inf False False NaN NaN 1.0 1000.0 True False SARS_CoV2_RBD_ssm Motif0065_bcov_4helix_02700_0001__16__F
149707.3543091789 inf False False NaN NaN 1.0 1000.0 False False SARS_CoV2_RBD_ssm Motif0065_bcov_4helix_02700_0001__16__I
15641.964169727935 220686.98067562052 False False NaN NaN 1.0 1000.0 False False SARS_CoV2_RBD_ssm Motif0065_bcov_4helix_02700_0001__16__H
17802.014314345575 602886.3692777344 False False NaN NaN 1.0 1000.0 False False SARS_CoV2_RBD_ssm Motif0065_bcov_4helix_02700_0001__16__K
149707.3543091789 inf False False NaN NaN 1.0 1000.0 False False SARS_CoV2_RBD_ssm Motif0065_bcov_4helix_02700_0001__16__M
138252.22998674202 inf False False NaN NaN 1.0 1000.0 False False SARS_CoV2_RBD_ssm Motif0065_bcov_4helix_02700_0001__16__L
128950.35101215758 inf False False NaN NaN 1.0 1000.0 False False SARS_CoV2_RBD_ssm Motif0065_bcov_4helix_02700_0001__16__N
149707.3543091789 inf False False NaN NaN 1.0 1000.0 False False SARS_CoV2_RBD_ssm Motif0065_bcov_4helix_02700_0001__16__Q
87476.00709461627 inf False False NaN NaN 1.0 1000.0 False False SARS_CoV2_RBD_ssm Motif0065_bcov_4helix_02700_0001__16__S
90126.61758559027 3305143.9697623597 False False NaN NaN 1.0 1000.0 False False SARS_CoV2_RBD_ssm Motif0065_bcov_4helix_02700_0001__16__R
149707.3543091789 inf False False NaN NaN 1.0 1000.0 False False SARS_CoV2_RBD_ssm Motif0065_bcov_4helix_02700_0001__16__T
149707.3543091789 inf False False NaN NaN 1.0 1000.0 False False SARS_CoV2_RBD_ssm Motif0065_bcov_4helix_02700_0001__16__W
41889.703965935936 627365.9734447508 False False NaN NaN 1.0 1000.0 False False SARS_CoV2_RBD_ssm Motif0065_bcov_4helix_02700_0001__16__V
61139.16385219888 1221948.7839831451 False False NaN NaN 1.0 1000.0 False False SARS_CoV2_RBD_ssm Motif0065_bcov_4helix_02700_0001__16__Y
18159.834802063946 8421695.16290463 False False NaN NaN 1.0 1000.0 False False SARS_CoV2_RBD_ssm Motif0065_bcov_4helix_02700_0001__17__A
67535.6731202798 1505919.8328981858 False False NaN NaN 1.0 1000.0 False False SARS_CoV2_RBD_ssm Motif0065_bcov_4helix_02700_0001__17__C
130239.85452227901 inf False False NaN NaN 1.0 1000.0 False False SARS_CoV2_RBD_ssm Motif0065_bcov_4helix_02700_0001__17__D
119083.48569293278 inf False False NaN NaN 1.0 1000.0 False False SARS_CoV2_RBD_ssm Motif0065_bcov_4helix_02700_0001__17__G
13473.197622879508 inf False False NaN NaN 1.0 1000.0 False False SARS_CoV2_RBD_ssm Motif0065_bcov_4helix_02700_0001__17__F
20462.95639802725 639976.0295109889 False False NaN NaN 1.0 1000.0 False False SARS_CoV2_RBD_ssm Motif0065_bcov_4helix_02700_0001__17__I
60533.82559623658 6004444.138146216 False False NaN NaN 1.0 1000.0 False False SARS_CoV2_RBD_ssm Motif0065_bcov_4helix_02700_0001__17__H
6388.040285370182 562323.0015621764 False False NaN NaN 1.0 1000.0 True False SARS_CoV2_RBD_ssm Motif0065_bcov_4helix_02700_0001__17__K
33654.029261199066 1011455.7826382616 False False NaN NaN 1.0 1000.0 False False SARS_CoV2_RBD_ssm Motif0065_bcov_4helix_02700_0001__17__M
149707.3543091789 inf False False NaN NaN 1.0 1000.0 False False SARS_CoV2_RBD_ssm Motif0065_bcov_4helix_02700_0001__17__L
93786.11966730167 inf False False NaN NaN 1.0 1000.0 False False SARS_CoV2_RBD_ssm Motif0065_bcov_4helix_02700_0001__17__N
4931.87349218287 80782.62492162197 False False NaN NaN 1.0 1000.0 False False SARS_CoV2_RBD_ssm Motif0065_bcov_4helix_02700_0001__17__Q
149707.3543091789 inf False False NaN NaN 1.0 1000.0 False False SARS_CoV2_RBD_ssm Motif0065_bcov_4helix_02700_0001__17__P
117904.44128013159 inf False False NaN NaN 1.0 1000.0 False False SARS_CoV2_RBD_ssm Motif0065_bcov_4helix_02700_0001__17__S
149707.3543091789 inf False False NaN NaN 1.0 1000.0 False False SARS_CoV2_RBD_ssm Motif0065_bcov_4helix_02700_0001__17__R
19861.1438773982 2763157.5846155714 False False NaN NaN 1.0 1000.0 False False SARS_CoV2_RBD_ssm Motif0065_bcov_4helix_02700_0001__17__T
88350.7671655625 3272419.7720419383 False False NaN NaN 1.0 1000.0 False False SARS_CoV2_RBD_ssm Motif0065_bcov_4helix_02700_0001__17__W
7126.9343436103645 484356.6220794995 False False NaN NaN 1.0 1000.0 False False SARS_CoV2_RBD_ssm Motif0065_bcov_4helix_02700_0001__17__V
26769.82123242178 359355.2783027406 False False NaN NaN 1.0 1000.0 False False SARS_CoV2_RBD_ssm Motif0065_bcov_4helix_02700_0001__17__Y
136883.39602647716 inf False False NaN NaN 1.0 1000.0 False False SARS_CoV2_RBD_ssm Motif0065_bcov_4helix_02700_0001__18__C
105.9160187575468 75347.41277103158 False False NaN NaN 1.0 1000.0 True False SARS_CoV2_RBD_ssm Motif0065_bcov_4helix_02700_0001__18__E
132857.675598177 inf False False NaN NaN 1.0 1000.0 False False SARS_CoV2_RBD_ssm Motif0065_bcov_4helix_02700_0001__18__D
149707.3543091789 inf False False NaN NaN 1.0 1000.0 False False SARS_CoV2_RBD_ssm Motif0065_bcov_4helix_02700_0001__18__G
16277.090639295197 inf False False NaN NaN 1.0 1000.0 True False SARS_CoV2_RBD_ssm Motif0065_bcov_4helix_02700_0001__18__F
149707.3543091789 inf False False NaN NaN 1.0 1000.0 False False SARS_CoV2_RBD_ssm Motif0065_bcov_4helix_02700_0001__18__I
5899.248028080495 inf False False NaN NaN 1.0 1000.0 False False SARS_CoV2_RBD_ssm Motif0065_bcov_4helix_02700_0001__18__H
149707.3543091789 inf False False NaN NaN 1.0 1000.0 False False SARS_CoV2_RBD_ssm Motif0065_bcov_4helix_02700_0001__18__K
58753.53474007748 6632641.845791919 False False NaN NaN 1.0 1000.0 False False SARS_CoV2_RBD_ssm Motif0065_bcov_4helix_02700_0001__18__M
97594.2122081339 inf False False NaN NaN 1.0 1000.0 False False SARS_CoV2_RBD_ssm Motif0065_bcov_4helix_02700_0001__18__L
22603.83438858558 750422.2254676417 False False NaN NaN 1.0 1000.0 False False SARS_CoV2_RBD_ssm Motif0065_bcov_4helix_02700_0001__18__N
84903.35066608341 2681893.5287994146 False False NaN NaN 1.0 1000.0 False False SARS_CoV2_RBD_ssm Motif0065_bcov_4helix_02700_0001__18__Q
33320.82105069218 inf False False NaN NaN 1.0 1000.0 False False SARS_CoV2_RBD_ssm Motif0065_bcov_4helix_02700_0001__18__P
6713.894540367732 95671.22067261439 False False NaN NaN 1.0 1000.0 False False SARS_CoV2_RBD_ssm Motif0065_bcov_4helix_02700_0001__18__S
149707.3543091789 inf False False NaN NaN 1.0 1000.0 False False SARS_CoV2_RBD_ssm Motif0065_bcov_4helix_02700_0001__18__R
149707.3543091789 inf False False NaN NaN 1.0 1000.0 False False SARS_CoV2_RBD_ssm Motif0065_bcov_4helix_02700_0001__18__T
41474.95442171872 inf False False NaN NaN 1.0 1000.0 False False SARS_CoV2_RBD_ssm Motif0065_bcov_4helix_02700_0001__18__W
4509.408342015984 451768.1663305109 False False NaN NaN 1.0 1000.0 False False SARS_CoV2_RBD_ssm Motif0065_bcov_4helix_02700_0001__18__V
0.0 397.83625765142455 False False NaN NaN 1.0 1000.0 False False SARS_CoV2_RBD_ssm Motif0065_bcov_4helix_02700_0001__18__Y
149707.3543091789 inf False False NaN NaN 1.0 1000.0 False False SARS_CoV2_RBD_ssm Motif0065_bcov_4helix_02700_0001__19__C
149707.3543091789 inf False False NaN NaN 1.0 1000.0 False False SARS_CoV2_RBD_ssm Motif0065_bcov_4helix_02700_0001__19__E
120274.32054986196 inf False False NaN NaN 1.0 1000.0 False False SARS_CoV2_RBD_ssm Motif0065_bcov_4helix_02700_0001__19__D
91027.88376144606 inf False False NaN NaN 1.0 1000.0 False False SARS_CoV2_RBD_ssm Motif0065_bcov_4helix_02700_0001__19__G
143865.82491564588 inf False False NaN NaN 1.0 1000.0 False False SARS_CoV2_RBD_ssm Motif0065_bcov_4helix_02700_0001__19__F
149707.3543091789 inf False False NaN NaN 1.0 1000.0 False False SARS_CoV2_RBD_ssm Motif0065_bcov_4helix_02700_0001__19__I
105680.54712006747 inf False False NaN NaN 1.0 1000.0 False False SARS_CoV2_RBD_ssm Motif0065_bcov_4helix_02700_0001__19__H
8274.149519891873 348786.6927264367 False False NaN NaN 1.0 1000.0 False False SARS_CoV2_RBD_ssm Motif0065_bcov_4helix_02700_0001__19__K
149707.3543091789 inf False False NaN NaN 1.0 1000.0 False False SARS_CoV2_RBD_ssm Motif0065_bcov_4helix_02700_0001__19__M
108882.77337835266 inf False False NaN NaN 1.0 1000.0 False False SARS_CoV2_RBD_ssm Motif0065_bcov_4helix_02700_0001__19__L
149707.3543091789 inf False False NaN NaN 1.0 1000.0 False False SARS_CoV2_RBD_ssm Motif0065_bcov_4helix_02700_0001__19__N
74601.39878319953 1783467.531393701 False False NaN NaN 1.0 1000.0 False False SARS_CoV2_RBD_ssm Motif0065_bcov_4helix_02700_0001__19__Q
149707.3543091789 inf False False NaN NaN 1.0 1000.0 False False SARS_CoV2_RBD_ssm Motif0065_bcov_4helix_02700_0001__19__P
115581.25799444312 inf False False NaN NaN 1.0 1000.0 False False SARS_CoV2_RBD_ssm Motif0065_bcov_4helix_02700_0001__19__S
143865.82491564588 inf False False NaN NaN 1.0 1000.0 False False SARS_CoV2_RBD_ssm Motif0065_bcov_4helix_02700_0001__19__R
15333.75568054891 714000.9987499578 False False NaN NaN 1.0 1000.0 False False SARS_CoV2_RBD_ssm Motif0065_bcov_4helix_02700_0001__19__T
65549.45896420539 inf False False NaN NaN 1.0 1000.0 False True SARS_CoV2_RBD_ssm Motif0065_bcov_4helix_02700_0001__19__W
90126.61758559027 inf False False NaN NaN 1.0 1000.0 False True SARS_CoV2_RBD_ssm Motif0065_bcov_4helix_02700_0001__19__V
149707.3543091789 inf False False NaN NaN 1.0 1000.0 False False SARS_CoV2_RBD_ssm Motif0065_bcov_4helix_02700_0001__19__Y
125157.94026421166 inf False False NaN NaN 1.0 1000.0 False False SARS_CoV2_RBD_ssm Motif0065_bcov_4helix_02700_0001__20__A
23994.42568433144 499033.11208513053 False False NaN NaN 1.0 1000.0 False False SARS_CoV2_RBD_ssm Motif0065_bcov_4helix_02700_0001__20__C
149707.3543091789 inf False False NaN NaN 1.0 1000.0 False False SARS_CoV2_RBD_ssm Motif0065_bcov_4helix_02700_0001__20__E
119083.48569293278 inf False False NaN NaN 1.0 1000.0 False False SARS_CoV2_RBD_ssm Motif0065_bcov_4helix_02700_0001__20__D
51113.39955560366 inf False False NaN NaN 1.0 1000.0 False False SARS_CoV2_RBD_ssm Motif0065_bcov_4helix_02700_0001__20__G
149707.3543091789 inf False False NaN NaN 1.0 1000.0 False False SARS_CoV2_RBD_ssm Motif0065_bcov_4helix_02700_0001__20__F
8871.008208895317 294507.63121953217 False False NaN NaN 1.0 1000.0 False False SARS_CoV2_RBD_ssm Motif0065_bcov_4helix_02700_0001__20__I
126409.51966685387 inf False False NaN NaN 1.0 1000.0 False False SARS_CoV2_RBD_ssm Motif0065_bcov_4helix_02700_0001__20__H
86609.90801447166 inf False False NaN NaN 1.0 1000.0 False False SARS_CoV2_RBD_ssm Motif0065_bcov_4helix_02700_0001__20__K
117904.44128013159 inf False False NaN NaN 1.0 1000.0 False False SARS_CoV2_RBD_ssm Motif0065_bcov_4helix_02700_0001__20__M
139634.7522866093 inf False False NaN NaN 1.0 1000.0 False False SARS_CoV2_RBD_ssm Motif0065_bcov_4helix_02700_0001__20__L
100551.4144322526 inf False False NaN NaN 1.0 1000.0 False False SARS_CoV2_RBD_ssm Motif0065_bcov_4helix_02700_0001__20__N
19469.80087971592 277439.5107363632 False False NaN NaN 1.0 1000.0 False False SARS_CoV2_RBD_ssm Motif0065_bcov_4helix_02700_0001__20__Q
149707.3543091789 inf False False NaN NaN 1.0 1000.0 False False SARS_CoV2_RBD_ssm Motif0065_bcov_4helix_02700_0001__20__P
149707.3543091789 inf False False NaN NaN 1.0 1000.0 False False SARS_CoV2_RBD_ssm Motif0065_bcov_4helix_02700_0001__20__S
149707.3543091789 inf False False NaN NaN 1.0 1000.0 False False SARS_CoV2_RBD_ssm Motif0065_bcov_4helix_02700_0001__20__R
149707.3543091789 inf False False NaN NaN 1.0 1000.0 False False SARS_CoV2_RBD_ssm Motif0065_bcov_4helix_02700_0001__20__T
149707.3543091789 inf False False NaN NaN 1.0 1000.0 False False SARS_CoV2_RBD_ssm Motif0065_bcov_4helix_02700_0001__20__W
69582.07155149728 inf False False NaN NaN 1.0 1000.0 False False SARS_CoV2_RBD_ssm Motif0065_bcov_4helix_02700_0001__20__Y
49610.16203575814 inf False False NaN NaN 1.0 1000.0 False False SARS_CoV2_RBD_ssm Motif0065_bcov_4helix_02700_0001__21__A
16938.00579038403 53720.69662771622 False False NaN NaN 1.0 1000.0 False False SARS_CoV2_RBD_ssm Motif0065_bcov_4helix_02700_0001__21__C
13607.929599108313 inf False False NaN NaN 1.0 1000.0 True False SARS_CoV2_RBD_ssm Motif0065_bcov_4helix_02700_0001__21__E
90126.61758559027 inf False False NaN NaN 1.0 1000.0 False False SARS_CoV2_RBD_ssm Motif0065_bcov_4helix_02700_0001__21__D
130239.85452227901 inf False False NaN NaN 1.0 1000.0 False False SARS_CoV2_RBD_ssm Motif0065_bcov_4helix_02700_0001__21__G
95671.22067261439 inf False False NaN NaN 1.0 1000.0 False False SARS_CoV2_RBD_ssm Motif0065_bcov_4helix_02700_0001__21__F
149707.3543091789 inf False False NaN NaN 1.0 1000.0 False False SARS_CoV2_RBD_ssm Motif0065_bcov_4helix_02700_0001__21__I
29.636424285751477 1874442.2995218167 False False NaN NaN 1.0 1000.0 False False SARS_CoV2_RBD_ssm Motif0065_bcov_4helix_02700_0001__21__H
149707.3543091789 inf False False NaN NaN 1.0 1000.0 False False SARS_CoV2_RBD_ssm Motif0065_bcov_4helix_02700_0001__21__K
139634.7522866093 inf False False NaN NaN 1.0 1000.0 False False SARS_CoV2_RBD_ssm Motif0065_bcov_4helix_02700_0001__21__M
149707.3543091789 inf False False NaN NaN 1.0 1000.0 False False SARS_CoV2_RBD_ssm Motif0065_bcov_4helix_02700_0001__21__L
70980.67118968235 1349791.6629070982 False False NaN NaN 1.0 1000.0 False False SARS_CoV2_RBD_ssm Motif0065_bcov_4helix_02700_0001__21__N
8356.891015090783 inf False False NaN NaN 1.0 1000.0 False False SARS_CoV2_RBD_ssm Motif0065_bcov_4helix_02700_0001__21__Q
105680.54712006747 inf False False NaN NaN 1.0 1000.0 False False SARS_CoV2_RBD_ssm Motif0065_bcov_4helix_02700_0001__21__P
92857.54422505126 inf False False NaN NaN 1.0 1000.0 False False SARS_CoV2_RBD_ssm Motif0065_bcov_4helix_02700_0001__21__S
149707.3543091789 inf False False NaN NaN 1.0 1000.0 False False SARS_CoV2_RBD_ssm Motif0065_bcov_4helix_02700_0001__21__R
138252.22998674202 inf False False NaN NaN 1.0 1000.0 False False SARS_CoV2_RBD_ssm Motif0065_bcov_4helix_02700_0001__21__T
16115.931326034866 1174268.7633724823 False False NaN NaN 1.0 1000.0 False False SARS_CoV2_RBD_ssm Motif0065_bcov_4helix_02700_0001__21__W
149707.3543091789 inf False False NaN NaN 1.0 1000.0 False False SARS_CoV2_RBD_ssm Motif0065_bcov_4helix_02700_0001__21__V
94723.98086397459 inf False False NaN NaN 1.0 1000.0 False False SARS_CoV2_RBD_ssm Motif0065_bcov_4helix_02700_0001__22__A
76100.88689874196 inf False False NaN NaN 1.0 1000.0 False False SARS_CoV2_RBD_ssm Motif0065_bcov_4helix_02700_0001__22__C
50106.26365611567 9119489.079906814 False False NaN NaN 1.0 1000.0 False False SARS_CoV2_RBD_ssm Motif0065_bcov_4helix_02700_0001__22__E
123918.75273684337 inf False False NaN NaN 1.0 1000.0 False False SARS_CoV2_RBD_ssm Motif0065_bcov_4helix_02700_0001__22__D
125157.94026421166 inf False False NaN NaN 1.0 1000.0 False False SARS_CoV2_RBD_ssm Motif0065_bcov_4helix_02700_0001__22__G
48151.13450900089 706931.681930652 False False NaN NaN 1.0 1000.0 False False SARS_CoV2_RBD_ssm Motif0065_bcov_4helix_02700_0001__22__I
85752.3841727443 inf False False NaN NaN 1.0 1000.0 False False SARS_CoV2_RBD_ssm Motif0065_bcov_4helix_02700_0001__22__H
135528.11487770008 inf False False NaN NaN 1.0 1000.0 False False SARS_CoV2_RBD_ssm Motif0065_bcov_4helix_02700_0001__22__K
82406.3556825467 inf False False NaN NaN 1.0 1000.0 False False SARS_CoV2_RBD_ssm Motif0065_bcov_4helix_02700_0001__22__M
88350.7671655625 inf False False NaN NaN 1.0 1000.0 False False SARS_CoV2_RBD_ssm Motif0065_bcov_4helix_02700_0001__22__L
37174.985331156575 inf False False NaN NaN 1.0 1000.0 True False SARS_CoV2_RBD_ssm Motif0065_bcov_4helix_02700_0001__22__N
149707.3543091789 inf False False NaN NaN 1.0 1000.0 False False SARS_CoV2_RBD_ssm Motif0065_bcov_4helix_02700_0001__22__Q
143865.82491564588 inf False False NaN NaN 1.0 1000.0 False False SARS_CoV2_RBD_ssm Motif0065_bcov_4helix_02700_0001__22__P
134186.2523541586 inf False False NaN NaN 1.0 1000.0 False False SARS_CoV2_RBD_ssm Motif0065_bcov_4helix_02700_0001__22__S
28416.704666202182 inf False False NaN NaN 1.0 1000.0 False False SARS_CoV2_RBD_ssm Motif0065_bcov_4helix_02700_0001__22__R
inf inf True False NaN NaN 1.0 1000.0 False False SARS_CoV2_RBD_ssm Motif0065_bcov_4helix_02700_0001__22__T
inf inf True False NaN NaN 1.0 1000.0 False False SARS_CoV2_RBD_ssm Motif0065_bcov_4helix_02700_0001__22__W
13744.008895099405 1139733.6927485112 False False NaN NaN 1.0 1000.0 False False SARS_CoV2_RBD_ssm Motif0065_bcov_4helix_02700_0001__22__V
1805.3157701473422 4883.043061567203 False False NaN NaN 1.0 1000.0 False False SARS_CoV2_RBD_ssm Motif0065_bcov_4helix_02700_0001__22__Y
149707.3543091789 inf False False NaN NaN 1.0 1000.0 False False SARS_CoV2_RBD_ssm Motif0065_bcov_4helix_02700_0001__23__C
149707.3543091789 inf False False NaN NaN 1.0 1000.0 False False SARS_CoV2_RBD_ssm Motif0065_bcov_4helix_02700_0001__23__E
20667.5859620075 820725.7362889819 False False NaN NaN 1.0 1000.0 False False SARS_CoV2_RBD_ssm Motif0065_bcov_4helix_02700_0001__23__D
141031.09980947524 inf False False NaN NaN 1.0 1000.0 False False SARS_CoV2_RBD_ssm Motif0065_bcov_4helix_02700_0001__23__G
149707.3543091789 inf False False NaN NaN 1.0 1000.0 False False SARS_CoV2_RBD_ssm Motif0065_bcov_4helix_02700_0001__23__F
70277.89226701231 inf False False NaN NaN 1.0 1000.0 False False SARS_CoV2_RBD_ssm Motif0065_bcov_4helix_02700_0001__23__I
79982.79695210105 inf False False NaN NaN 1.0 1000.0 False False SARS_CoV2_RBD_ssm Motif0065_bcov_4helix_02700_0001__23__H
53188.80854229334 1663472.3665148735 False False NaN NaN 1.0 1000.0 False False SARS_CoV2_RBD_ssm Motif0065_bcov_4helix_02700_0001__23__K
43590.5939246658 1084417.5016595414 False False NaN NaN 1.0 1000.0 False False SARS_CoV2_RBD_ssm Motif0065_bcov_4helix_02700_0001__23__M
87476.00709461627 inf False False NaN NaN 1.0 1000.0 False False SARS_CoV2_RBD_ssm Motif0065_bcov_4helix_02700_0001__23__L
149707.3543091789 inf False False NaN NaN 1.0 1000.0 False False SARS_CoV2_RBD_ssm Motif0065_bcov_4helix_02700_0001__23__N
41889.703965935936 inf False False NaN NaN 1.0 1000.0 False False SARS_CoV2_RBD_ssm Motif0065_bcov_4helix_02700_0001__23__Q
39856.61598759239 inf False False NaN NaN 1.0 1000.0 False False SARS_CoV2_RBD_ssm Motif0065_bcov_4helix_02700_0001__23__P
122691.83439291436 inf False False NaN NaN 1.0 1000.0 False False SARS_CoV2_RBD_ssm Motif0065_bcov_4helix_02700_0001__23__S
25982.52474997289 1363289.5795361653 False False NaN NaN 1.0 1000.0 False False SARS_CoV2_RBD_ssm Motif0065_bcov_4helix_02700_0001__23__R
42731.68701565115 inf False False NaN NaN 1.0 1000.0 False False SARS_CoV2_RBD_ssm Motif0065_bcov_4helix_02700_0001__23__T
91027.88376144606 inf False False NaN NaN 1.0 1000.0 False False SARS_CoV2_RBD_ssm Motif0065_bcov_4helix_02700_0001__23__W
126409.51966685387 inf False False NaN NaN 1.0 1000.0 False False SARS_CoV2_RBD_ssm Motif0065_bcov_4helix_02700_0001__23__V
149707.3543091789 inf False False NaN NaN 1.0 1000.0 False False SARS_CoV2_RBD_ssm Motif0065_bcov_4helix_02700_0001__23__Y
146757.52799645005 inf False False NaN NaN 1.0 1000.0 False False SARS_CoV2_RBD_ssm Motif0065_bcov_4helix_02700_0001__24__A
64900.45442000541 1598564.24781111 False False NaN NaN 1.0 1000.0 False False SARS_CoV2_RBD_ssm Motif0065_bcov_4helix_02700_0001__24__C
36442.49125689297 inf False False NaN NaN 1.0 1000.0 False False SARS_CoV2_RBD_ssm Motif0065_bcov_4helix_02700_0001__24__E
138252.22998674202 inf False False NaN NaN 1.0 1000.0 False False SARS_CoV2_RBD_ssm Motif0065_bcov_4helix_02700_0001__24__D
149707.3543091789 inf False False NaN NaN 1.0 1000.0 False False SARS_CoV2_RBD_ssm Motif0065_bcov_4helix_02700_0001__24__G
76861.8957677293 inf False False NaN NaN 1.0 1000.0 False False SARS_CoV2_RBD_ssm Motif0065_bcov_4helix_02700_0001__24__I
120274.32054986196 inf False False NaN NaN 1.0 1000.0 False False SARS_CoV2_RBD_ssm Motif0065_bcov_4helix_02700_0001__24__H
145304.48316480216 inf False False NaN NaN 1.0 1000.0 False False SARS_CoV2_RBD_ssm Motif0065_bcov_4helix_02700_0001__24__K
79982.79695210105 2197931.011560946 False False NaN NaN 1.0 1000.0 False False SARS_CoV2_RBD_ssm Motif0065_bcov_4helix_02700_0001__24__M
143865.82491564588 inf False False NaN NaN 1.0 1000.0 False False SARS_CoV2_RBD_ssm Motif0065_bcov_4helix_02700_0001__24__L
106737.35259126802 inf False False NaN NaN 1.0 1000.0 False False SARS_CoV2_RBD_ssm Motif0065_bcov_4helix_02700_0001__24__N
139634.7522866093 inf False False NaN NaN 1.0 1000.0 False False SARS_CoV2_RBD_ssm Motif0065_bcov_4helix_02700_0001__24__Q
61139.16385219888 inf False False NaN NaN 1.0 1000.0 False False SARS_CoV2_RBD_ssm Motif0065_bcov_4helix_02700_0001__24__P
15031.620116213033 991526.1078700718 False False NaN NaN 1.0 1000.0 False False SARS_CoV2_RBD_ssm Motif0065_bcov_4helix_02700_0001__24__S
54257.903593993324 inf False False NaN NaN 1.0 1000.0 False False SARS_CoV2_RBD_ssm Motif0065_bcov_4helix_02700_0001__24__R
105680.54712006747 inf False False NaN NaN 1.0 1000.0 False False SARS_CoV2_RBD_ssm Motif0065_bcov_4helix_02700_0001__24__T
90126.61758559027 inf False False NaN NaN 1.0 1000.0 False False SARS_CoV2_RBD_ssm Motif0065_bcov_4helix_02700_0001__24__W
6848.843820629108 inf False False NaN NaN 1.0 1000.0 False False SARS_CoV2_RBD_ssm Motif0065_bcov_4helix_02700_0001__24__V
71690.4779015791 inf False False NaN NaN 1.0 1000.0 False False SARS_CoV2_RBD_ssm Motif0065_bcov_4helix_02700_0001__24__Y
149707.3543091789 inf False False NaN NaN 1.0 1000.0 False False SARS_CoV2_RBD_ssm Motif0065_bcov_4helix_02700_0001__25__A
138252.22998674202 inf False False NaN NaN 1.0 1000.0 False False SARS_CoV2_RBD_ssm Motif0065_bcov_4helix_02700_0001__25__C
12819.28524051469 1432831.0492891127 False False NaN NaN 1.0 1000.0 False False SARS_CoV2_RBD_ssm Motif0065_bcov_4helix_02700_0001__25__E
24721.480776992328 inf False False NaN NaN 1.0 1000.0 True False SARS_CoV2_RBD_ssm Motif0065_bcov_4helix_02700_0001__25__G
64257.87566337165 inf False False NaN NaN 1.0 1000.0 False False SARS_CoV2_RBD_ssm Motif0065_bcov_4helix_02700_0001__25__F
55901.97233079493 1349791.6629070982 False False NaN NaN 1.0 1000.0 False False SARS_CoV2_RBD_ssm Motif0065_bcov_4helix_02700_0001__25__I
105680.54712006747 inf False False NaN NaN 1.0 1000.0 False False SARS_CoV2_RBD_ssm Motif0065_bcov_4helix_02700_0001__25__H
91938.1625990606 inf False False NaN NaN 1.0 1000.0 False False SARS_CoV2_RBD_ssm Motif0065_bcov_4helix_02700_0001__25__K
28700.87171286417 2846884.0225870037 False False NaN NaN 1.0 1000.0 False False SARS_CoV2_RBD_ssm Motif0065_bcov_4helix_02700_0001__25__M
149707.3543091789 inf False False NaN NaN 1.0 1000.0 False False SARS_CoV2_RBD_ssm Motif0065_bcov_4helix_02700_0001__25__L
94723.98086397459 inf False False NaN NaN 1.0 1000.0 False False SARS_CoV2_RBD_ssm Motif0065_bcov_4helix_02700_0001__25__N
149707.3543091789 inf False False NaN NaN 1.0 1000.0 False False SARS_CoV2_RBD_ssm Motif0065_bcov_4helix_02700_0001__25__Q
143865.82491564588 inf False False NaN NaN 1.0 1000.0 False False SARS_CoV2_RBD_ssm Motif0065_bcov_4helix_02700_0001__25__P
67535.6731202798 inf False False NaN NaN 1.0 1000.0 False False SARS_CoV2_RBD_ssm Motif0065_bcov_4helix_02700_0001__25__S
69582.07155149728 inf False False NaN NaN 1.0 1000.0 False False SARS_CoV2_RBD_ssm Motif0065_bcov_4helix_02700_0001__25__R
149707.3543091789 inf False False NaN NaN 1.0 1000.0 False False SARS_CoV2_RBD_ssm Motif0065_bcov_4helix_02700_0001__25__T
9702.091031930851 inf False False NaN NaN 1.0 1000.0 False True SARS_CoV2_RBD_ssm Motif0065_bcov_4helix_02700_0001__25__W
57025.60197464388 inf False False NaN NaN 1.0 1000.0 False False SARS_CoV2_RBD_ssm Motif0065_bcov_4helix_02700_0001__25__V
149707.3543091789 inf False False NaN NaN 1.0 1000.0 False False SARS_CoV2_RBD_ssm Motif0065_bcov_4helix_02700_0001__25__Y
64257.87566337165 1186011.4510062078 False False NaN NaN 1.0 1000.0 False False SARS_CoV2_RBD_ssm Motif0065_bcov_4helix_02700_0001__26__A
1954.898287480168 6713.894540367732 False False NaN NaN 1.0 1000.0 True False SARS_CoV2_RBD_ssm Motif0065_bcov_4helix_02700_0001__26__C
48151.13450900089 inf False False NaN NaN 1.0 1000.0 False True SARS_CoV2_RBD_ssm Motif0065_bcov_4helix_02700_0001__26__E
134186.2523541586 inf False False NaN NaN 1.0 1000.0 False False SARS_CoV2_RBD_ssm Motif0065_bcov_4helix_02700_0001__26__D
78406.8198726606 inf False False NaN NaN 1.0 1000.0 True False SARS_CoV2_RBD_ssm Motif0065_bcov_4helix_02700_0001__26__G
63621.659072645154 inf False False NaN NaN 1.0 1000.0 False False SARS_CoV2_RBD_ssm Motif0065_bcov_4helix_02700_0001__26__F
51624.53355115964 1713877.2426926442 False False NaN NaN 1.0 1000.0 False False SARS_CoV2_RBD_ssm Motif0065_bcov_4helix_02700_0001__26__I
127673.6148635225 inf False False NaN NaN 1.0 1000.0 False False SARS_CoV2_RBD_ssm Motif0065_bcov_4helix_02700_0001__26__H
660.837110908975 2116.8747194187467 False False NaN NaN 1.0 1000.0 True False SARS_CoV2_RBD_ssm Motif0065_bcov_4helix_02700_0001__26__K
85752.3841727443 inf False False NaN NaN 1.0 1000.0 False False SARS_CoV2_RBD_ssm Motif0065_bcov_4helix_02700_0001__26__M
12947.478092919822 inf False False NaN NaN 1.0 1000.0 False False SARS_CoV2_RBD_ssm Motif0065_bcov_4helix_02700_0001__26__N
97594.2122081339 inf False False NaN NaN 1.0 1000.0 False False SARS_CoV2_RBD_ssm Motif0065_bcov_4helix_02700_0001__26__Q
149707.3543091789 inf False False NaN NaN 1.0 1000.0 False False SARS_CoV2_RBD_ssm Motif0065_bcov_4helix_02700_0001__26__P
73131.45650740094 inf False False NaN NaN 1.0 1000.0 True False SARS_CoV2_RBD_ssm Motif0065_bcov_4helix_02700_0001__26__S
88350.7671655625 inf False False NaN NaN 1.0 1000.0 False False SARS_CoV2_RBD_ssm Motif0065_bcov_4helix_02700_0001__26__R
149707.3543091789 inf False False NaN NaN 1.0 1000.0 False False SARS_CoV2_RBD_ssm Motif0065_bcov_4helix_02700_0001__26__T
49610.16203575814 inf False False NaN NaN 1.0 1000.0 False False SARS_CoV2_RBD_ssm Motif0065_bcov_4helix_02700_0001__26__W
42731.68701565115 inf False False NaN NaN 1.0 1000.0 False False SARS_CoV2_RBD_ssm Motif0065_bcov_4helix_02700_0001__26__V
10401.954784693442 991526.1078700718 False False NaN NaN 1.0 1000.0 False False SARS_CoV2_RBD_ssm Motif0065_bcov_4helix_02700_0001__26__Y
inf inf True False NaN NaN 1.0 1000.0 True True SARS_CoV2_RBD_ssm Motif0065_bcov_4helix_02700_0001__27__C
83230.41923937207 2380044.3343766755 False False NaN NaN 1.0 1000.0 False False SARS_CoV2_RBD_ssm Motif0065_bcov_4helix_02700_0001__27__E
149707.3543091789 inf False False NaN NaN 1.0 1000.0 False False SARS_CoV2_RBD_ssm Motif0065_bcov_4helix_02700_0001__27__D
4646.047924187404 366578.31939662487 False False NaN NaN 1.0 1000.0 False False SARS_CoV2_RBD_ssm Motif0065_bcov_4helix_02700_0001__27__G
84903.35066608341 inf False False NaN NaN 1.0 1000.0 False False SARS_CoV2_RBD_ssm Motif0065_bcov_4helix_02700_0001__27__F
94723.98086397459 inf False False NaN NaN 1.0 1000.0 False False SARS_CoV2_RBD_ssm Motif0065_bcov_4helix_02700_0001__27__I
121477.06375536066 inf False False NaN NaN 1.0 1000.0 False False SARS_CoV2_RBD_ssm Motif0065_bcov_4helix_02700_0001__27__H
34673.78000184267 591007.1260442443 False False NaN NaN 1.0 1000.0 False False SARS_CoV2_RBD_ssm Motif0065_bcov_4helix_02700_0001__27__K
123918.75273684337 inf False False NaN NaN 1.0 1000.0 False False SARS_CoV2_RBD_ssm Motif0065_bcov_4helix_02700_0001__27__M
88350.7671655625 inf False False NaN NaN 1.0 1000.0 False False SARS_CoV2_RBD_ssm Motif0065_bcov_4helix_02700_0001__27__L
6200.1689655452055 81590.45117083825 False False NaN NaN 1.0 1000.0 False False SARS_CoV2_RBD_ssm Motif0065_bcov_4helix_02700_0001__27__N
inf inf True False NaN NaN 1.0 1000.0 True False SARS_CoV2_RBD_ssm Motif0065_bcov_4helix_02700_0001__27__Q
149707.3543091789 inf False False NaN NaN 1.0 1000.0 False False SARS_CoV2_RBD_ssm Motif0065_bcov_4helix_02700_0001__27__P
131542.25306750188 inf False False NaN NaN 1.0 1000.0 False False SARS_CoV2_RBD_ssm Motif0065_bcov_4helix_02700_0001__27__S
149707.3543091789 inf False False NaN NaN 1.0 1000.0 False False SARS_CoV2_RBD_ssm Motif0065_bcov_4helix_02700_0001__27__R
43159.003885807695 inf False False NaN NaN 1.0 1000.0 False False SARS_CoV2_RBD_ssm Motif0065_bcov_4helix_02700_0001__27__T
149707.3543091789 inf False False NaN NaN 1.0 1000.0 False False SARS_CoV2_RBD_ssm Motif0065_bcov_4helix_02700_0001__27__W
8356.891015090783 inf False False NaN NaN 1.0 1000.0 False False SARS_CoV2_RBD_ssm Motif0065_bcov_4helix_02700_0001__27__V
68893.14014999727 inf False False NaN NaN 1.0 1000.0 False False SARS_CoV2_RBD_ssm Motif0065_bcov_4helix_02700_0001__27__Y
4786.8278223381985 359355.2783027406 False False NaN NaN 1.0 1000.0 True False SARS_CoV2_RBD_ssm Motif0065_bcov_4helix_02700_0001__28__A
15956.367649539461 inf False False NaN NaN 1.0 1000.0 True False SARS_CoV2_RBD_ssm Motif0065_bcov_4helix_02700_0001__28__C
75347.41277103158 inf False False NaN NaN 1.0 1000.0 False False SARS_CoV2_RBD_ssm Motif0065_bcov_4helix_02700_0001__28__E
149707.3543091789 inf False False NaN NaN 1.0 1000.0 False False SARS_CoV2_RBD_ssm Motif0065_bcov_4helix_02700_0001__28__D
17980.034457489044 209976.0898143866 False False NaN NaN 1.0 1000.0 False False SARS_CoV2_RBD_ssm Motif0065_bcov_4helix_02700_0001__28__G
44466.764862551485 inf False False NaN NaN 1.0 1000.0 False False SARS_CoV2_RBD_ssm Motif0065_bcov_4helix_02700_0001__28__F
100551.4144322526 inf False False NaN NaN 1.0 1000.0 False False SARS_CoV2_RBD_ssm Motif0065_bcov_4helix_02700_0001__28__I
44026.49986391241 742992.3024432104 False False NaN NaN 1.0 1000.0 False False SARS_CoV2_RBD_ssm Motif0065_bcov_4helix_02700_0001__28__H
149707.3543091789 inf False False NaN NaN 1.0 1000.0 False False SARS_CoV2_RBD_ssm Motif0065_bcov_4helix_02700_0001__28__K
20462.95639802725 inf False False NaN NaN 1.0 1000.0 False False SARS_CoV2_RBD_ssm Motif0065_bcov_4helix_02700_0001__28__M
22829.872732471453 inf False False NaN NaN 1.0 1000.0 False False SARS_CoV2_RBD_ssm Motif0065_bcov_4helix_02700_0001__28__L
149707.3543091789 inf False False NaN NaN 1.0 1000.0 False False SARS_CoV2_RBD_ssm Motif0065_bcov_4helix_02700_0001__28__N
22158.449552578797 706931.681930652 False False NaN NaN 1.0 1000.0 False False SARS_CoV2_RBD_ssm Motif0065_bcov_4helix_02700_0001__28__Q
149707.3543091789 inf False False NaN NaN 1.0 1000.0 False False SARS_CoV2_RBD_ssm Motif0065_bcov_4helix_02700_0001__28__P
31078.931391646198 750422.2254676417 False False NaN NaN 1.0 1000.0 False False SARS_CoV2_RBD_ssm Motif0065_bcov_4helix_02700_0001__28__S
8871.008208895317 inf False False NaN NaN 1.0 1000.0 False False SARS_CoV2_RBD_ssm Motif0065_bcov_4helix_02700_0001__28__R
55901.97233079493 inf False False NaN NaN 1.0 1000.0 False False SARS_CoV2_RBD_ssm Motif0065_bcov_4helix_02700_0001__28__T
50106.26365611567 inf False False NaN NaN 1.0 1000.0 False False SARS_CoV2_RBD_ssm Motif0065_bcov_4helix_02700_0001__28__W
149707.3543091789 inf False False NaN NaN 1.0 1000.0 False False SARS_CoV2_RBD_ssm Motif0065_bcov_4helix_02700_0001__28__Y
466.4942998984213 56460.99205410282 False False NaN NaN 1.0 1000.0 False False SARS_CoV2_RBD_ssm Motif0065_bcov_4helix_02700_0001__29__A
18341.433150084566 509063.67763804144 False False NaN NaN 1.0 1000.0 False False SARS_CoV2_RBD_ssm Motif0065_bcov_4helix_02700_0001__29__C
32664.269238988527 inf False False NaN NaN 1.0 1000.0 False False SARS_CoV2_RBD_ssm Motif0065_bcov_4helix_02700_0001__29__E
130239.85452227901 inf False False NaN NaN 1.0 1000.0 False False SARS_CoV2_RBD_ssm Motif0065_bcov_4helix_02700_0001__29__D
56460.99205410282 inf False False NaN NaN 1.0 1000.0 False False SARS_CoV2_RBD_ssm Motif0065_bcov_4helix_02700_0001__29__G
11605.131696726274 138252.22998674202 False False NaN NaN 1.0 1000.0 False False SARS_CoV2_RBD_ssm Motif0065_bcov_4helix_02700_0001__29__F
29570.536826635675 101556.92857657501 False False NaN NaN 1.0 1000.0 False False SARS_CoV2_RBD_ssm Motif0065_bcov_4helix_02700_0001__29__I
41474.95442171872 inf False False NaN NaN 1.0 1000.0 False False SARS_CoV2_RBD_ssm Motif0065_bcov_4helix_02700_0001__29__H
144.18637890872546 1084417.5016595414 False False NaN NaN 1.0 1000.0 False False SARS_CoV2_RBD_ssm Motif0065_bcov_4helix_02700_0001__29__K
19664.49888851309 inf False False NaN NaN 1.0 1000.0 False False SARS_CoV2_RBD_ssm Motif0065_bcov_4helix_02700_0001__29__M
20462.95639802725 1084417.5016595414 False False NaN NaN 1.0 1000.0 False False SARS_CoV2_RBD_ssm Motif0065_bcov_4helix_02700_0001__29__N
145304.48316480216 inf False False NaN NaN 1.0 1000.0 False False SARS_CoV2_RBD_ssm Motif0065_bcov_4helix_02700_0001__29__Q
36442.49125689297 inf False False NaN NaN 1.0 1000.0 False False SARS_CoV2_RBD_ssm Motif0065_bcov_4helix_02700_0001__29__P
85752.3841727443 inf False False NaN NaN 1.0 1000.0 False False SARS_CoV2_RBD_ssm Motif0065_bcov_4helix_02700_0001__29__S
130239.85452227901 inf False False NaN NaN 1.0 1000.0 False False SARS_CoV2_RBD_ssm Motif0065_bcov_4helix_02700_0001__29__R
28416.704666202182 inf False False NaN NaN 1.0 1000.0 False False SARS_CoV2_RBD_ssm Motif0065_bcov_4helix_02700_0001__29__T
10611.034075865757 inf False False NaN NaN 1.0 1000.0 False False SARS_CoV2_RBD_ssm Motif0065_bcov_4helix_02700_0001__29__W
14445.091477413243 148225.10327641465 False False NaN NaN 1.0 1000.0 False False SARS_CoV2_RBD_ssm Motif0065_bcov_4helix_02700_0001__29__V
37546.735184468096 256210.73341873317 False False NaN NaN 1.0 1000.0 False False SARS_CoV2_RBD_ssm Motif0065_bcov_4helix_02700_0001__29__Y
4376.787309743447 9416.753969889236 False False NaN NaN 1.0 1000.0 False False SARS_CoV2_RBD_ssm Motif0065_bcov_4helix_02700_0001__30__A
5340.512282319589 18710.09595640126 False False NaN NaN 1.0 1000.0 False False SARS_CoV2_RBD_ssm Motif0065_bcov_4helix_02700_0001__30__C
145304.48316480216 inf False False NaN NaN 1.0 1000.0 False False SARS_CoV2_RBD_ssm Motif0065_bcov_4helix_02700_0001__30__E
146757.52799645005 inf False False NaN NaN 1.0 1000.0 False False SARS_CoV2_RBD_ssm Motif0065_bcov_4helix_02700_0001__30__D
4164.3629471735485 10611.034075865757 False False NaN NaN 1.0 1000.0 False False SARS_CoV2_RBD_ssm Motif0065_bcov_4helix_02700_0001__30__G
43590.5939246658 inf False False NaN NaN 1.0 1000.0 False False SARS_CoV2_RBD_ssm Motif0065_bcov_4helix_02700_0001__30__F
85752.3841727443 inf False False NaN NaN 1.0 1000.0 False False SARS_CoV2_RBD_ssm Motif0065_bcov_4helix_02700_0001__30__I
15031.620116213033 205838.7313149564 False False NaN NaN 1.0 1000.0 False False SARS_CoV2_RBD_ssm Motif0065_bcov_4helix_02700_0001__30__H
64900.45442000541 7855067.129680888 False False NaN NaN 1.0 1000.0 False False SARS_CoV2_RBD_ssm Motif0065_bcov_4helix_02700_0001__30__K
16938.00579038403 127673.6148635225 False False NaN NaN 1.0 1000.0 False False SARS_CoV2_RBD_ssm Motif0065_bcov_4helix_02700_0001__30__M
993.7353723239981 11605.131696726274 False False NaN NaN 1.0 1000.0 True False SARS_CoV2_RBD_ssm Motif0065_bcov_4helix_02700_0001__30__N
149707.3543091789 inf False False NaN NaN 1.0 1000.0 False False SARS_CoV2_RBD_ssm Motif0065_bcov_4helix_02700_0001__30__Q
15181.936317375146 inf False False NaN NaN 1.0 1000.0 False False SARS_CoV2_RBD_ssm Motif0065_bcov_4helix_02700_0001__30__P
1249.2873601104316 20462.95639802725 False False NaN NaN 1.0 1000.0 True False SARS_CoV2_RBD_ssm Motif0065_bcov_4helix_02700_0001__30__S
141031.09980947524 inf False False NaN NaN 1.0 1000.0 False False SARS_CoV2_RBD_ssm Motif0065_bcov_4helix_02700_0001__30__R
4.050895567229897 524488.816134151 False False NaN NaN 1.0 1000.0 False True SARS_CoV2_RBD_ssm Motif0065_bcov_4helix_02700_0001__30__T
111071.31712325731 inf False False NaN NaN 1.0 1000.0 False False SARS_CoV2_RBD_ssm Motif0065_bcov_4helix_02700_0001__30__W
90126.61758559027 inf False False NaN NaN 1.0 1000.0 False False SARS_CoV2_RBD_ssm Motif0065_bcov_4helix_02700_0001__30__V
2557.4152954974147 11376.464755147808 False False NaN NaN 1.0 1000.0 False False SARS_CoV2_RBD_ssm Motif0065_bcov_4helix_02700_0001__30__Y
136883.39602647716 inf False False NaN NaN 1.0 1000.0 False False SARS_CoV2_RBD_ssm Motif0065_bcov_4helix_02700_0001__31__A
145304.48316480216 inf False False NaN NaN 1.0 1000.0 False False SARS_CoV2_RBD_ssm Motif0065_bcov_4helix_02700_0001__31__C
21506.772829084694 621154.4291532182 False False NaN NaN 1.0 1000.0 False False SARS_CoV2_RBD_ssm Motif0065_bcov_4helix_02700_0001__31__E
105680.54712006747 inf False False NaN NaN 1.0 1000.0 False False SARS_CoV2_RBD_ssm Motif0065_bcov_4helix_02700_0001__31__D
136883.39602647716 inf False False NaN NaN 1.0 1000.0 False False SARS_CoV2_RBD_ssm Motif0065_bcov_4helix_02700_0001__31__F
139634.7522866093 inf False False NaN NaN 1.0 1000.0 False False SARS_CoV2_RBD_ssm Motif0065_bcov_4helix_02700_0001__31__I
790.4586420538361 inf False False NaN NaN 1.0 1000.0 False False SARS_CoV2_RBD_ssm Motif0065_bcov_4helix_02700_0001__31__H
42.402870725328306 3586.9718375427046 False False NaN NaN 1.0 1000.0 True True SARS_CoV2_RBD_ssm Motif0065_bcov_4helix_02700_0001__31__K
62368.061045628165 inf False False NaN NaN 1.0 1000.0 False False SARS_CoV2_RBD_ssm Motif0065_bcov_4helix_02700_0001__31__M
139634.7522866093 inf False False NaN NaN 1.0 1000.0 False False SARS_CoV2_RBD_ssm Motif0065_bcov_4helix_02700_0001__31__L
32340.860632661886 1011455.7826382616 False False NaN NaN 1.0 1000.0 False False SARS_CoV2_RBD_ssm Motif0065_bcov_4helix_02700_0001__31__N
149707.3543091789 inf False False NaN NaN 1.0 1000.0 False False SARS_CoV2_RBD_ssm Motif0065_bcov_4helix_02700_0001__31__Q
32990.91193137843 inf False False NaN NaN 1.0 1000.0 False False SARS_CoV2_RBD_ssm Motif0065_bcov_4helix_02700_0001__31__P
109971.60111213606 inf False False NaN NaN 1.0 1000.0 False False SARS_CoV2_RBD_ssm Motif0065_bcov_4helix_02700_0001__31__S
149707.3543091789 inf False False NaN NaN 1.0 1000.0 False False SARS_CoV2_RBD_ssm Motif0065_bcov_4helix_02700_0001__31__R
135528.11487770008 inf False False NaN NaN 1.0 1000.0 False False SARS_CoV2_RBD_ssm Motif0065_bcov_4helix_02700_0001__31__T
55901.97233079493 1001441.3689487731 False False NaN NaN 1.0 1000.0 False False SARS_CoV2_RBD_ssm Motif0065_bcov_4helix_02700_0001__31__W
130239.85452227901 inf False False NaN NaN 1.0 1000.0 False False SARS_CoV2_RBD_ssm Motif0065_bcov_4helix_02700_0001__31__V
149707.3543091789 inf False False NaN NaN 1.0 1000.0 False False SARS_CoV2_RBD_ssm Motif0065_bcov_4helix_02700_0001__31__Y
58171.8165743342 inf False False NaN NaN 1.0 1000.0 True False SARS_CoV2_RBD_ssm Motif0065_bcov_4helix_02700_0001__32__A
20667.5859620075 177299.08311747792 False False NaN NaN 1.0 1000.0 False False SARS_CoV2_RBD_ssm Motif0065_bcov_4helix_02700_0001__32__C
66204.95355384737 1258975.0540866165 False False NaN NaN 1.0 1000.0 False False SARS_CoV2_RBD_ssm Motif0065_bcov_4helix_02700_0001__32__E
128950.35101215758 inf False False NaN NaN 1.0 1000.0 False False SARS_CoV2_RBD_ssm Motif0065_bcov_4helix_02700_0001__32__G
106737.35259126802 inf False False NaN NaN 1.0 1000.0 False False SARS_CoV2_RBD_ssm Motif0065_bcov_4helix_02700_0001__32__F
77630.5147254065 inf False False NaN NaN 1.0 1000.0 False False SARS_CoV2_RBD_ssm Motif0065_bcov_4helix_02700_0001__32__I
126409.51966685387 inf False False NaN NaN 1.0 1000.0 False False SARS_CoV2_RBD_ssm Motif0065_bcov_4helix_02700_0001__32__H
27307.894639193448 inf False False NaN NaN 1.0 1000.0 False False SARS_CoV2_RBD_ssm Motif0065_bcov_4helix_02700_0001__32__K
104634.20506937384 inf False False NaN NaN 1.0 1000.0 False False SARS_CoV2_RBD_ssm Motif0065_bcov_4helix_02700_0001__32__M
149707.3543091789 inf False False NaN NaN 1.0 1000.0 False False SARS_CoV2_RBD_ssm Motif0065_bcov_4helix_02700_0001__32__L
9.069478665614554 inf False False NaN NaN 1.0 1000.0 False False SARS_CoV2_RBD_ssm Motif0065_bcov_4helix_02700_0001__32__N
149707.3543091789 inf False False NaN NaN 1.0 1000.0 False False SARS_CoV2_RBD_ssm Motif0065_bcov_4helix_02700_0001__32__Q
105680.54712006747 inf False False NaN NaN 1.0 1000.0 False False SARS_CoV2_RBD_ssm Motif0065_bcov_4helix_02700_0001__32__P
9897.103061672658 1696908.1610818247 False False NaN NaN 1.0 1000.0 True False SARS_CoV2_RBD_ssm Motif0065_bcov_4helix_02700_0001__32__S
141031.09980947524 inf False False NaN NaN 1.0 1000.0 False False SARS_CoV2_RBD_ssm Motif0065_bcov_4helix_02700_0001__32__R
6917.332258835404 55348.487456232666 False False NaN NaN 1.0 1000.0 False False SARS_CoV2_RBD_ssm Motif0065_bcov_4helix_02700_0001__32__T
114436.88910340915 inf False False NaN NaN 1.0 1000.0 False False SARS_CoV2_RBD_ssm Motif0065_bcov_4helix_02700_0001__32__W
34330.47524934922 inf False False NaN NaN 1.0 1000.0 False False SARS_CoV2_RBD_ssm Motif0065_bcov_4helix_02700_0001__32__V
76100.88689874196 1536188.821539436 False False NaN NaN 1.0 1000.0 False False SARS_CoV2_RBD_ssm Motif0065_bcov_4helix_02700_0001__32__Y
10717.144416624422 3144731.0798292435 False False NaN NaN 1.0 1000.0 True False SARS_CoV2_RBD_ssm Motif0065_bcov_4helix_02700_0001__33__A
8111.116086552178 29570.536826635675 False False NaN NaN 1.0 1000.0 False False SARS_CoV2_RBD_ssm Motif0065_bcov_4helix_02700_0001__33__C
7565.384417752718 303431.50695311476 False False NaN NaN 1.0 1000.0 False False SARS_CoV2_RBD_ssm Motif0065_bcov_4helix_02700_0001__33__D
134186.2523541586 inf False False NaN NaN 1.0 1000.0 False False SARS_CoV2_RBD_ssm Motif0065_bcov_4helix_02700_0001__33__G
149707.3543091789 inf False False NaN NaN 1.0 1000.0 False False SARS_CoV2_RBD_ssm Motif0065_bcov_4helix_02700_0001__33__F
149707.3543091789 inf False False NaN NaN 1.0 1000.0 False False SARS_CoV2_RBD_ssm Motif0065_bcov_4helix_02700_0001__33__I
57025.60197464388 4499383.061809891 False False NaN NaN 1.0 1000.0 False False SARS_CoV2_RBD_ssm Motif0065_bcov_4helix_02700_0001__33__H
139634.7522866093 inf False False NaN NaN 1.0 1000.0 False False SARS_CoV2_RBD_ssm Motif0065_bcov_4helix_02700_0001__33__K
26242.349997472593 inf False False NaN NaN 1.0 1000.0 True False SARS_CoV2_RBD_ssm Motif0065_bcov_4helix_02700_0001__33__M
112182.03029448996 inf False False NaN NaN 1.0 1000.0 False False SARS_CoV2_RBD_ssm Motif0065_bcov_4helix_02700_0001__33__L
45360.546836288835 1598564.24781111 False False NaN NaN 1.0 1000.0 False False SARS_CoV2_RBD_ssm Motif0065_bcov_4helix_02700_0001__33__N
38684.438807292674 inf False False NaN NaN 1.0 1000.0 False False SARS_CoV2_RBD_ssm Motif0065_bcov_4helix_02700_0001__33__Q
85752.3841727443 inf False False NaN NaN 1.0 1000.0 False False SARS_CoV2_RBD_ssm Motif0065_bcov_4helix_02700_0001__33__P
635.0514744883363 101556.92857657501 False False NaN NaN 1.0 1000.0 False False SARS_CoV2_RBD_ssm Motif0065_bcov_4helix_02700_0001__33__S
20260.352869333896 579361.9508325121 False False NaN NaN 1.0 1000.0 False False SARS_CoV2_RBD_ssm Motif0065_bcov_4helix_02700_0001__33__R
5235.283092167034 inf False False NaN NaN 1.0 1000.0 False False SARS_CoV2_RBD_ssm Motif0065_bcov_4helix_02700_0001__33__T
21293.834484242296 inf False False NaN NaN 1.0 1000.0 False False SARS_CoV2_RBD_ssm Motif0065_bcov_4helix_02700_0001__33__W
102572.49786234065 inf False False NaN NaN 1.0 1000.0 False False SARS_CoV2_RBD_ssm Motif0065_bcov_4helix_02700_0001__33__V
136883.39602647716 inf False False NaN NaN 1.0 1000.0 False False SARS_CoV2_RBD_ssm Motif0065_bcov_4helix_02700_0001__33__Y
30466.55366301957 inf False False NaN NaN 1.0 1000.0 True False SARS_CoV2_RBD_ssm Motif0065_bcov_4helix_02700_0001__34__A
14589.54239218736 inf False False NaN NaN 1.0 1000.0 True False SARS_CoV2_RBD_ssm Motif0065_bcov_4helix_02700_0001__34__C
143865.82491564588 inf False False NaN NaN 1.0 1000.0 False False SARS_CoV2_RBD_ssm Motif0065_bcov_4helix_02700_0001__34__D
14.33393786460975 21506.772829084694 False False NaN NaN 1.0 1000.0 True False SARS_CoV2_RBD_ssm Motif0065_bcov_4helix_02700_0001__34__G
68893.14014999727 inf False False NaN NaN 1.0 1000.0 False False SARS_CoV2_RBD_ssm Motif0065_bcov_4helix_02700_0001__34__F
34673.78000184267 inf False False NaN NaN 1.0 1000.0 False False SARS_CoV2_RBD_ssm Motif0065_bcov_4helix_02700_0001__34__I
103598.22284096412 inf False False NaN NaN 1.0 1000.0 False False SARS_CoV2_RBD_ssm Motif0065_bcov_4helix_02700_0001__34__H
149707.3543091789 inf False False NaN NaN 1.0 1000.0 False False SARS_CoV2_RBD_ssm Motif0065_bcov_4helix_02700_0001__34__K
26504.773497447288 706931.681930652 False False NaN NaN 1.0 1000.0 False False SARS_CoV2_RBD_ssm Motif0065_bcov_4helix_02700_0001__34__M
149707.3543091789 inf False False NaN NaN 1.0 1000.0 False False SARS_CoV2_RBD_ssm Motif0065_bcov_4helix_02700_0001__34__L
91938.1625990606 inf False False NaN NaN 1.0 1000.0 False False SARS_CoV2_RBD_ssm Motif0065_bcov_4helix_02700_0001__34__N
111071.31712325731 inf False False NaN NaN 1.0 1000.0 False False SARS_CoV2_RBD_ssm Motif0065_bcov_4helix_02700_0001__34__Q
11152.303455688474 820725.7362889819 False False NaN NaN 1.0 1000.0 False False SARS_CoV2_RBD_ssm Motif0065_bcov_4helix_02700_0001__34__P
127673.6148635225 inf False False NaN NaN 1.0 1000.0 False False SARS_CoV2_RBD_ssm Motif0065_bcov_4helix_02700_0001__34__S
58753.53474007748 1073680.6947124165 False False NaN NaN 1.0 1000.0 False False SARS_CoV2_RBD_ssm Motif0065_bcov_4helix_02700_0001__34__R
65549.45896420539 4544376.892427993 False False NaN NaN 1.0 1000.0 False False SARS_CoV2_RBD_ssm Motif0065_bcov_4helix_02700_0001__34__T
139634.7522866093 inf False False NaN NaN 1.0 1000.0 False False SARS_CoV2_RBD_ssm Motif0065_bcov_4helix_02700_0001__34__W
109971.60111213606 inf False False NaN NaN 1.0 1000.0 False False SARS_CoV2_RBD_ssm Motif0065_bcov_4helix_02700_0001__34__V
21293.834484242296 3992974.0123743527 False False NaN NaN 1.0 1000.0 False False SARS_CoV2_RBD_ssm Motif0065_bcov_4helix_02700_0001__34__Y
53720.69662771622 845594.5468242731 False False NaN NaN 1.0 1000.0 False False SARS_CoV2_RBD_ssm Motif0065_bcov_4helix_02700_0001__35__A
149707.3543091789 inf False False NaN NaN 1.0 1000.0 False False SARS_CoV2_RBD_ssm Motif0065_bcov_4helix_02700_0001__35__C
64900.45442000541 3875541.2373416685 False False NaN NaN 1.0 1000.0 False False SARS_CoV2_RBD_ssm Motif0065_bcov_4helix_02700_0001__35__E
54800.48262993329 inf False False NaN NaN 1.0 1000.0 False False SARS_CoV2_RBD_ssm Motif0065_bcov_4helix_02700_0001__35__D
72407.38268059494 inf False False NaN NaN 1.0 1000.0 False False SARS_CoV2_RBD_ssm Motif0065_bcov_4helix_02700_0001__35__G
56460.99205410282 1052524.9433510625 False False NaN NaN 1.0 1000.0 False False SARS_CoV2_RBD_ssm Motif0065_bcov_4helix_02700_0001__35__F
145304.48316480216 inf False False NaN NaN 1.0 1000.0 False False SARS_CoV2_RBD_ssm Motif0065_bcov_4helix_02700_0001__35__I
115581.25799444312 inf False False NaN NaN 1.0 1000.0 False False SARS_CoV2_RBD_ssm Motif0065_bcov_4helix_02700_0001__35__H
43590.5939246658 inf False False NaN NaN 1.0 1000.0 False False SARS_CoV2_RBD_ssm Motif0065_bcov_4helix_02700_0001__35__K
73131.45650740094 1520979.0312271633 False False NaN NaN 1.0 1000.0 False False SARS_CoV2_RBD_ssm Motif0065_bcov_4helix_02700_0001__35__M
149707.3543091789 inf False False NaN NaN 1.0 1000.0 False False SARS_CoV2_RBD_ssm Motif0065_bcov_4helix_02700_0001__35__L
123918.75273684337 inf False False NaN NaN 1.0 1000.0 False False SARS_CoV2_RBD_ssm Motif0065_bcov_4helix_02700_0001__35__N
13207.722402587528 inf False False NaN NaN 1.0 1000.0 False False SARS_CoV2_RBD_ssm Motif0065_bcov_4helix_02700_0001__35__Q
145304.48316480216 inf False False NaN NaN 1.0 1000.0 False False SARS_CoV2_RBD_ssm Motif0065_bcov_4helix_02700_0001__35__P
19861.1438773982 274692.5848874886 False False NaN NaN 1.0 1000.0 False False SARS_CoV2_RBD_ssm Motif0065_bcov_4helix_02700_0001__35__S
121477.06375536066 inf False False NaN NaN 1.0 1000.0 False False SARS_CoV2_RBD_ssm Motif0065_bcov_4helix_02700_0001__35__R
149707.3543091789 inf False False NaN NaN 1.0 1000.0 False False SARS_CoV2_RBD_ssm Motif0065_bcov_4helix_02700_0001__35__T
17802.014314345575 377686.0090526621 False False NaN NaN 1.0 1000.0 False False SARS_CoV2_RBD_ssm Motif0065_bcov_4helix_02700_0001__35__W
149707.3543091789 inf False False NaN NaN 1.0 1000.0 False False SARS_CoV2_RBD_ssm Motif0065_bcov_4helix_02700_0001__35__Y
85752.3841727443 inf False False NaN NaN 1.0 1000.0 False False SARS_CoV2_RBD_ssm Motif0065_bcov_4helix_02700_0001__36__A
93786.11966730167 inf False False NaN NaN 1.0 1000.0 False False SARS_CoV2_RBD_ssm Motif0065_bcov_4helix_02700_0001__36__C
14882.792194270347 inf False False NaN NaN 1.0 1000.0 True False SARS_CoV2_RBD_ssm Motif0065_bcov_4helix_02700_0001__36__E
44466.764862551485 inf False False NaN NaN 1.0 1000.0 False False SARS_CoV2_RBD_ssm Motif0065_bcov_4helix_02700_0001__36__D
1003.672726047237 19086.168885124916 False False NaN NaN 1.0 1000.0 True False SARS_CoV2_RBD_ssm Motif0065_bcov_4helix_02700_0001__36__G
149707.3543091789 inf False False NaN NaN 1.0 1000.0 False False SARS_CoV2_RBD_ssm Motif0065_bcov_4helix_02700_0001__36__F
123918.75273684337 inf False False NaN NaN 1.0 1000.0 False False SARS_CoV2_RBD_ssm Motif0065_bcov_4helix_02700_0001__36__I
16439.86154568813 inf False False NaN NaN 1.0 1000.0 False False SARS_CoV2_RBD_ssm Motif0065_bcov_4helix_02700_0001__36__H
33990.56955381108 inf False False NaN NaN 1.0 1000.0 False False SARS_CoV2_RBD_ssm Motif0065_bcov_4helix_02700_0001__36__K
6388.040285370182 149707.3543091789 False False NaN NaN 1.0 1000.0 False False SARS_CoV2_RBD_ssm Motif0065_bcov_4helix_02700_0001__36__M
149707.3543091789 inf False False NaN NaN 1.0 1000.0 False False SARS_CoV2_RBD_ssm Motif0065_bcov_4helix_02700_0001__36__L
94723.98086397459 inf False False NaN NaN 1.0 1000.0 False False SARS_CoV2_RBD_ssm Motif0065_bcov_4helix_02700_0001__36__N
38684.438807292674 1404598.6170856885 False False NaN NaN 1.0 1000.0 False False SARS_CoV2_RBD_ssm Motif0065_bcov_4helix_02700_0001__36__Q
149707.3543091789 inf False False NaN NaN 1.0 1000.0 False False SARS_CoV2_RBD_ssm Motif0065_bcov_4helix_02700_0001__36__P
149707.3543091789 inf False False NaN NaN 1.0 1000.0 False False SARS_CoV2_RBD_ssm Motif0065_bcov_4helix_02700_0001__36__S
149707.3543091789 inf False False NaN NaN 1.0 1000.0 False False SARS_CoV2_RBD_ssm Motif0065_bcov_4helix_02700_0001__36__R
59934.48078835312 inf False False NaN NaN 1.0 1000.0 False False SARS_CoV2_RBD_ssm Motif0065_bcov_4helix_02700_0001__36__T
94723.98086397459 inf False False NaN NaN 1.0 1000.0 False False SARS_CoV2_RBD_ssm Motif0065_bcov_4helix_02700_0001__36__W
149707.3543091789 inf False False NaN NaN 1.0 1000.0 False False SARS_CoV2_RBD_ssm Motif0065_bcov_4helix_02700_0001__36__Y
128950.35101215758 inf False False NaN NaN 1.0 1000.0 False False SARS_CoV2_RBD_ssm Motif0065_bcov_4helix_02700_0001__37__A
9139.80862863304 25982.52474997289 False False NaN NaN 1.0 1000.0 False False SARS_CoV2_RBD_ssm Motif0065_bcov_4helix_02700_0001__37__C
149707.3543091789 inf False False NaN NaN 1.0 1000.0 False False SARS_CoV2_RBD_ssm Motif0065_bcov_4helix_02700_0001__37__E
90126.61758559027 inf False False NaN NaN 1.0 1000.0 False True SARS_CoV2_RBD_ssm Motif0065_bcov_4helix_02700_0001__37__D
26769.82123242178 3914296.649715088 False False NaN NaN 1.0 1000.0 False False SARS_CoV2_RBD_ssm Motif0065_bcov_4helix_02700_0001__37__G
9323.51878206856 499033.11208513053 False False NaN NaN 1.0 1000.0 False False SARS_CoV2_RBD_ssm Motif0065_bcov_4helix_02700_0001__37__F
58753.53474007748 inf False False NaN NaN 1.0 1000.0 False False SARS_CoV2_RBD_ssm Motif0065_bcov_4helix_02700_0001__37__I
149707.3543091789 inf False False NaN NaN 1.0 1000.0 False False SARS_CoV2_RBD_ssm Motif0065_bcov_4helix_02700_0001__37__H
84062.7234317657 inf False False NaN NaN 1.0 1000.0 False False SARS_CoV2_RBD_ssm Motif0065_bcov_4helix_02700_0001__37__K
82406.3556825467 inf False False NaN NaN 1.0 1000.0 False False SARS_CoV2_RBD_ssm Motif0065_bcov_4helix_02700_0001__37__M
68211.02985148253 1021570.3404646412 False False NaN NaN 1.0 1000.0 False False SARS_CoV2_RBD_ssm Motif0065_bcov_4helix_02700_0001__37__L
149707.3543091789 inf False False NaN NaN 1.0 1000.0 False False SARS_CoV2_RBD_ssm Motif0065_bcov_4helix_02700_0001__37__N
9799.111942250149 128950.35101215758 False False NaN NaN 1.0 1000.0 False False SARS_CoV2_RBD_ssm Motif0065_bcov_4helix_02700_0001__37__Q
126409.51966685387 inf False False NaN NaN 1.0 1000.0 False False SARS_CoV2_RBD_ssm Motif0065_bcov_4helix_02700_0001__37__P
120274.32054986196 inf False False NaN NaN 1.0 1000.0 False False SARS_CoV2_RBD_ssm Motif0065_bcov_4helix_02700_0001__37__S
58753.53474007748 inf False False NaN NaN 1.0 1000.0 False False SARS_CoV2_RBD_ssm Motif0065_bcov_4helix_02700_0001__37__T
143865.82491564588 inf False False NaN NaN 1.0 1000.0 False False SARS_CoV2_RBD_ssm Motif0065_bcov_4helix_02700_0001__37__W
120274.32054986196 inf False False NaN NaN 1.0 1000.0 False False SARS_CoV2_RBD_ssm Motif0065_bcov_4helix_02700_0001__37__V
139634.7522866093 inf False False NaN NaN 1.0 1000.0 False False SARS_CoV2_RBD_ssm Motif0065_bcov_4helix_02700_0001__37__Y
41889.703965935936 inf False False NaN NaN 1.0 1000.0 False False SARS_CoV2_RBD_ssm Motif0065_bcov_4helix_02700_0001__38__A
15487.09323735441 447295.2141886244 False False NaN NaN 1.0 1000.0 False False SARS_CoV2_RBD_ssm Motif0065_bcov_4helix_02700_0001__38__C
149707.3543091789 inf False False NaN NaN 1.0 1000.0 False False SARS_CoV2_RBD_ssm Motif0065_bcov_4helix_02700_0001__38__E
14020.263473890873 1001441.3689487731 False False NaN NaN 1.0 1000.0 False False SARS_CoV2_RBD_ssm Motif0065_bcov_4helix_02700_0001__38__D
136883.39602647716 inf False False NaN NaN 1.0 1000.0 False False SARS_CoV2_RBD_ssm Motif0065_bcov_4helix_02700_0001__38__G
94723.98086397459 inf False False NaN NaN 1.0 1000.0 False False SARS_CoV2_RBD_ssm Motif0065_bcov_4helix_02700_0001__38__F
78406.8198726606 2029752.4133501141 False False NaN NaN 1.0 1000.0 False False SARS_CoV2_RBD_ssm Motif0065_bcov_4helix_02700_0001__38__I
9049.315473894092 451768.1663305109 False False NaN NaN 1.0 1000.0 False False SARS_CoV2_RBD_ssm Motif0065_bcov_4helix_02700_0001__38__H
136883.39602647716 inf False False NaN NaN 1.0 1000.0 False False SARS_CoV2_RBD_ssm Motif0065_bcov_4helix_02700_0001__38__K
149707.3543091789 inf False False NaN NaN 1.0 1000.0 False False SARS_CoV2_RBD_ssm Motif0065_bcov_4helix_02700_0001__38__M
149707.3543091789 inf False False NaN NaN 1.0 1000.0 False False SARS_CoV2_RBD_ssm Motif0065_bcov_4helix_02700_0001__38__N
85752.3841727443 inf False False NaN NaN 1.0 1000.0 False False SARS_CoV2_RBD_ssm Motif0065_bcov_4helix_02700_0001__38__Q
138252.22998674202 inf False False NaN NaN 1.0 1000.0 False False SARS_CoV2_RBD_ssm Motif0065_bcov_4helix_02700_0001__38__P
72407.38268059494 inf False False NaN NaN 1.0 1000.0 False False SARS_CoV2_RBD_ssm Motif0065_bcov_4helix_02700_0001__38__S
139634.7522866093 inf False False NaN NaN 1.0 1000.0 False False SARS_CoV2_RBD_ssm Motif0065_bcov_4helix_02700_0001__38__R
6848.843820629108 inf False False NaN NaN 1.0 1000.0 False False SARS_CoV2_RBD_ssm Motif0065_bcov_4helix_02700_0001__38__T
149707.3543091789 inf False False NaN NaN 1.0 1000.0 False False SARS_CoV2_RBD_ssm Motif0065_bcov_4helix_02700_0001__38__W
143865.82491564588 inf False False NaN NaN 1.0 1000.0 False False SARS_CoV2_RBD_ssm Motif0065_bcov_4helix_02700_0001__38__V
68211.02985148253 inf False False NaN NaN 1.0 1000.0 False False SARS_CoV2_RBD_ssm Motif0065_bcov_4helix_02700_0001__38__Y
149707.3543091789 inf False False NaN NaN 1.0 1000.0 False False SARS_CoV2_RBD_ssm Motif0065_bcov_4helix_02700_0001__39__A
25982.52474997289 231944.2346163016 False False NaN NaN 1.0 1000.0 False False SARS_CoV2_RBD_ssm Motif0065_bcov_4helix_02700_0001__39__C
36806.916169461925 inf False False NaN NaN 1.0 1000.0 True False SARS_CoV2_RBD_ssm Motif0065_bcov_4helix_02700_0001__39__E
84062.7234317657 5944994.196184369 False False NaN NaN 1.0 1000.0 False False SARS_CoV2_RBD_ssm Motif0065_bcov_4helix_02700_0001__39__D
71690.4779015791 inf False False NaN NaN 1.0 1000.0 False False SARS_CoV2_RBD_ssm Motif0065_bcov_4helix_02700_0001__39__G
19664.49888851309 inf False False NaN NaN 1.0 1000.0 False False SARS_CoV2_RBD_ssm Motif0065_bcov_4helix_02700_0001__39__F
149707.3543091789 inf False False NaN NaN 1.0 1000.0 False False SARS_CoV2_RBD_ssm Motif0065_bcov_4helix_02700_0001__39__H
69582.07155149728 inf False False NaN NaN 1.0 1000.0 False False SARS_CoV2_RBD_ssm Motif0065_bcov_4helix_02700_0001__39__K
149707.3543091789 inf False False NaN NaN 1.0 1000.0 False False SARS_CoV2_RBD_ssm Motif0065_bcov_4helix_02700_0001__39__M
8192.227247417706 659367.9431812015 False False NaN NaN 1.0 1000.0 False False SARS_CoV2_RBD_ssm Motif0065_bcov_4helix_02700_0001__39__L
5783.009536398879 2875352.8628128655 False False NaN NaN 1.0 1000.0 False False SARS_CoV2_RBD_ssm Motif0065_bcov_4helix_02700_0001__39__N
73862.77107247488 inf False False NaN NaN 1.0 1000.0 False False SARS_CoV2_RBD_ssm Motif0065_bcov_4helix_02700_0001__39__Q
14020.263473890873 inf False False NaN NaN 1.0 1000.0 True False SARS_CoV2_RBD_ssm Motif0065_bcov_4helix_02700_0001__39__P
61139.16385219888 inf False False NaN NaN 1.0 1000.0 True False SARS_CoV2_RBD_ssm Motif0065_bcov_4helix_02700_0001__39__S
50106.26365611567 inf False False NaN NaN 1.0 1000.0 False False SARS_CoV2_RBD_ssm Motif0065_bcov_4helix_02700_0001__39__R
15333.75568054891 404930.522301567 False False NaN NaN 1.0 1000.0 False False SARS_CoV2_RBD_ssm Motif0065_bcov_4helix_02700_0001__39__T
80782.62492162197 inf False False NaN NaN 1.0 1000.0 False False SARS_CoV2_RBD_ssm Motif0065_bcov_4helix_02700_0001__39__W
149707.3543091789 inf False False NaN NaN 1.0 1000.0 False False SARS_CoV2_RBD_ssm Motif0065_bcov_4helix_02700_0001__39__V
81590.45117083825 inf False False NaN NaN 1.0 1000.0 False False SARS_CoV2_RBD_ssm Motif0065_bcov_4helix_02700_0001__39__Y
125157.94026421166 inf False False NaN NaN 1.0 1000.0 False False SARS_CoV2_RBD_ssm Motif0065_bcov_4helix_02700_0001__40__A
145304.48316480216 inf False False NaN NaN 1.0 1000.0 False False SARS_CoV2_RBD_ssm Motif0065_bcov_4helix_02700_0001__40__C
10717.144416624422 101556.92857657501 False False NaN NaN 1.0 1000.0 False False SARS_CoV2_RBD_ssm Motif0065_bcov_4helix_02700_0001__40__D
22829.872732471453 inf False False NaN NaN 1.0 1000.0 True False SARS_CoV2_RBD_ssm Motif0065_bcov_4helix_02700_0001__40__G
126409.51966685387 inf False False NaN NaN 1.0 1000.0 False False SARS_CoV2_RBD_ssm Motif0065_bcov_4helix_02700_0001__40__F
78406.8198726606 inf False False NaN NaN 1.0 1000.0 True False SARS_CoV2_RBD_ssm Motif0065_bcov_4helix_02700_0001__40__I
149707.3543091789 inf False False NaN NaN 1.0 1000.0 False False SARS_CoV2_RBD_ssm Motif0065_bcov_4helix_02700_0001__40__H
149707.3543091789 inf False False NaN NaN 1.0 1000.0 False False SARS_CoV2_RBD_ssm Motif0065_bcov_4helix_02700_0001__40__K
8959.71829098426 6501952.598560838 False False NaN NaN 1.0 1000.0 True False SARS_CoV2_RBD_ssm Motif0065_bcov_4helix_02700_0001__40__M
61139.16385219888 inf False False NaN NaN 1.0 1000.0 False False SARS_CoV2_RBD_ssm Motif0065_bcov_4helix_02700_0001__40__L
92857.54422505126 inf False False NaN NaN 1.0 1000.0 False False SARS_CoV2_RBD_ssm Motif0065_bcov_4helix_02700_0001__40__N
139634.7522866093 inf False False NaN NaN 1.0 1000.0 False False SARS_CoV2_RBD_ssm Motif0065_bcov_4helix_02700_0001__40__Q
76100.88689874196 inf False False NaN NaN 1.0 1000.0 False False SARS_CoV2_RBD_ssm Motif0065_bcov_4helix_02700_0001__40__P
4376.787309743447 142441.4108075701 False False NaN NaN 1.0 1000.0 False False SARS_CoV2_RBD_ssm Motif0065_bcov_4helix_02700_0001__40__S
23756.85711319943 inf False False NaN NaN 1.0 1000.0 False False SARS_CoV2_RBD_ssm Motif0065_bcov_4helix_02700_0001__40__R
136883.39602647716 inf False False NaN NaN 1.0 1000.0 False False SARS_CoV2_RBD_ssm Motif0065_bcov_4helix_02700_0001__40__T
149707.3543091789 inf False False NaN NaN 1.0 1000.0 False False SARS_CoV2_RBD_ssm Motif0065_bcov_4helix_02700_0001__40__W
93786.11966730167 inf False False NaN NaN 1.0 1000.0 False False SARS_CoV2_RBD_ssm Motif0065_bcov_4helix_02700_0001__40__V
14020.263473890873 862590.9972154421 False False NaN NaN 1.0 1000.0 False False SARS_CoV2_RBD_ssm Motif0065_bcov_4helix_02700_0001__40__Y
5340.512282319589 inf False False NaN NaN 1.0 1000.0 False False SARS_CoV2_RBD_ssm Motif0065_bcov_4helix_02700_0001__41__A
10932.559019398568 413069.6257998276 False False NaN NaN 1.0 1000.0 False False SARS_CoV2_RBD_ssm Motif0065_bcov_4helix_02700_0001__41__C
109971.60111213606 inf False False NaN NaN 1.0 1000.0 False False SARS_CoV2_RBD_ssm Motif0065_bcov_4helix_02700_0001__41__E
116737.07057438763 inf False False NaN NaN 1.0 1000.0 False False SARS_CoV2_RBD_ssm Motif0065_bcov_4helix_02700_0001__41__D
12819.28524051469 inf False False NaN NaN 1.0 1000.0 False False SARS_CoV2_RBD_ssm Motif0065_bcov_4helix_02700_0001__41__G
13207.722402587528 4635718.867965785 False False NaN NaN 1.0 1000.0 True False SARS_CoV2_RBD_ssm Motif0065_bcov_4helix_02700_0001__41__F
46735.01676597515 686140.9257398099 False False NaN NaN 1.0 1000.0 False False SARS_CoV2_RBD_ssm Motif0065_bcov_4helix_02700_0001__41__I
56460.99205410282 inf False False NaN NaN 1.0 1000.0 False False SARS_CoV2_RBD_ssm Motif0065_bcov_4helix_02700_0001__41__H
77630.5147254065 inf False False NaN NaN 1.0 1000.0 False False SARS_CoV2_RBD_ssm Motif0065_bcov_4helix_02700_0001__41__M
149707.3543091789 inf False False NaN NaN 1.0 1000.0 False False SARS_CoV2_RBD_ssm Motif0065_bcov_4helix_02700_0001__41__L
63621.659072645154 inf False False NaN NaN 1.0 1000.0 False False SARS_CoV2_RBD_ssm Motif0065_bcov_4helix_02700_0001__41__N
104634.20506937384 inf False False NaN NaN 1.0 1000.0 False False SARS_CoV2_RBD_ssm Motif0065_bcov_4helix_02700_0001__41__Q
76100.88689874196 inf False False NaN NaN 1.0 1000.0 False False SARS_CoV2_RBD_ssm Motif0065_bcov_4helix_02700_0001__41__P
57595.85799439036 inf False False NaN NaN 1.0 1000.0 False False SARS_CoV2_RBD_ssm Motif0065_bcov_4helix_02700_0001__41__S
4692.50840342928 1970057.6951299834 False False NaN NaN 1.0 1000.0 True False SARS_CoV2_RBD_ssm Motif0065_bcov_4helix_02700_0001__41__R
inf inf True False NaN NaN 1.0 1000.0 False False SARS_CoV2_RBD_ssm Motif0065_bcov_4helix_02700_0001__41__T
85752.3841727443 inf False False NaN NaN 1.0 1000.0 False False SARS_CoV2_RBD_ssm Motif0065_bcov_4helix_02700_0001__41__W
116737.07057438763 inf False False NaN NaN 1.0 1000.0 False False SARS_CoV2_RBD_ssm Motif0065_bcov_4helix_02700_0001__41__V
138252.22998674202 inf False False NaN NaN 1.0 1000.0 False False SARS_CoV2_RBD_ssm Motif0065_bcov_4helix_02700_0001__41__Y
12319.081146453298 556755.4470912644 False False NaN NaN 1.0 1000.0 False False SARS_CoV2_RBD_ssm Motif0065_bcov_4helix_02700_0001__42__A
4509.408342015984 34673.78000184267 False False NaN NaN 1.0 1000.0 False False SARS_CoV2_RBD_ssm Motif0065_bcov_4helix_02700_0001__42__C
149707.3543091789 inf False False NaN NaN 1.0 1000.0 False False SARS_CoV2_RBD_ssm Motif0065_bcov_4helix_02700_0001__42__E
111071.31712325731 inf False False NaN NaN 1.0 1000.0 False False SARS_CoV2_RBD_ssm Motif0065_bcov_4helix_02700_0001__42__D
149707.3543091789 inf False False NaN NaN 1.0 1000.0 False False SARS_CoV2_RBD_ssm Motif0065_bcov_4helix_02700_0001__42__G
112182.03029448996 inf False False NaN NaN 1.0 1000.0 False False SARS_CoV2_RBD_ssm Motif0065_bcov_4helix_02700_0001__42__F
77.80348680890627 1505919.8328981858 False False NaN NaN 1.0 1000.0 False False SARS_CoV2_RBD_ssm Motif0065_bcov_4helix_02700_0001__42__I
106737.35259126802 inf False False NaN NaN 1.0 1000.0 False False SARS_CoV2_RBD_ssm Motif0065_bcov_4helix_02700_0001__42__H
149707.3543091789 inf False False NaN NaN 1.0 1000.0 False False SARS_CoV2_RBD_ssm Motif0065_bcov_4helix_02700_0001__42__K
105680.54712006747 inf False False NaN NaN 1.0 1000.0 False False SARS_CoV2_RBD_ssm Motif0065_bcov_4helix_02700_0001__42__M
128950.35101215758 inf False False NaN NaN 1.0 1000.0 False False SARS_CoV2_RBD_ssm Motif0065_bcov_4helix_02700_0001__42__N
112182.03029448996 inf False False NaN NaN 1.0 1000.0 False False SARS_CoV2_RBD_ssm Motif0065_bcov_4helix_02700_0001__42__Q
43590.5939246658 924814.3025239127 False False NaN NaN 1.0 1000.0 False False SARS_CoV2_RBD_ssm Motif0065_bcov_4helix_02700_0001__42__P
96627.9328793406 inf False False NaN NaN 1.0 1000.0 False False SARS_CoV2_RBD_ssm Motif0065_bcov_4helix_02700_0001__42__S
149707.3543091789 inf False False NaN NaN 1.0 1000.0 False False SARS_CoV2_RBD_ssm Motif0065_bcov_4helix_02700_0001__42__R
33990.56955381108 inf False False NaN NaN 1.0 1000.0 False False SARS_CoV2_RBD_ssm Motif0065_bcov_4helix_02700_0001__42__T
52140.77888667118 1284280.4526737593 False False NaN NaN 1.0 1000.0 False False SARS_CoV2_RBD_ssm Motif0065_bcov_4helix_02700_0001__42__W
5612.932081400366 897615.6506922871 False False NaN NaN 1.0 1000.0 False False SARS_CoV2_RBD_ssm Motif0065_bcov_4helix_02700_0001__42__V
52662.18667553793 inf False False NaN NaN 1.0 1000.0 False False SARS_CoV2_RBD_ssm Motif0065_bcov_4helix_02700_0001__42__Y
149707.3543091789 inf False False NaN NaN 1.0 1000.0 False False SARS_CoV2_RBD_ssm Motif0065_bcov_4helix_02700_0001__43__C
95671.22067261439 inf False False NaN NaN 1.0 1000.0 False False SARS_CoV2_RBD_ssm Motif0065_bcov_4helix_02700_0001__43__E
1509.2752414253764 3962.248454976548 False False NaN NaN 1.0 1000.0 True False SARS_CoV2_RBD_ssm Motif0065_bcov_4helix_02700_0001__43__D
80782.62492162197 2154623.0875021573 False False NaN NaN 1.0 1000.0 False False SARS_CoV2_RBD_ssm Motif0065_bcov_4helix_02700_0001__43__G
113303.85059743492 inf False False NaN NaN 1.0 1000.0 False False SARS_CoV2_RBD_ssm Motif0065_bcov_4helix_02700_0001__43__F
139634.7522866093 inf False False NaN NaN 1.0 1000.0 False False SARS_CoV2_RBD_ssm Motif0065_bcov_4helix_02700_0001__43__I
63621.659072645154 inf False False NaN NaN 1.0 1000.0 False False SARS_CoV2_RBD_ssm Motif0065_bcov_4helix_02700_0001__43__H
98570.15433021514 inf False False NaN NaN 1.0 1000.0 False False SARS_CoV2_RBD_ssm Motif0065_bcov_4helix_02700_0001__43__K
78406.8198726606 1912118.589742208 False False NaN NaN 1.0 1000.0 False False SARS_CoV2_RBD_ssm Motif0065_bcov_4helix_02700_0001__43__M
146757.52799645005 inf False False NaN NaN 1.0 1000.0 False False SARS_CoV2_RBD_ssm Motif0065_bcov_4helix_02700_0001__43__L
104634.20506937384 inf False False NaN NaN 1.0 1000.0 False False SARS_CoV2_RBD_ssm Motif0065_bcov_4helix_02700_0001__43__N
22158.449552578797 780892.3770147514 False False NaN NaN 1.0 1000.0 False False SARS_CoV2_RBD_ssm Motif0065_bcov_4helix_02700_0001__43__Q
29866.242194902 inf False False NaN NaN 1.0 1000.0 False False SARS_CoV2_RBD_ssm Motif0065_bcov_4helix_02700_0001__43__P
59934.48078835312 1052524.9433510625 False False NaN NaN 1.0 1000.0 False False SARS_CoV2_RBD_ssm Motif0065_bcov_4helix_02700_0001__43__S
28987.88042999283 inf False False NaN NaN 1.0 1000.0 False False SARS_CoV2_RBD_ssm Motif0065_bcov_4helix_02700_0001__43__R
132857.675598177 inf False False NaN NaN 1.0 1000.0 False False SARS_CoV2_RBD_ssm Motif0065_bcov_4helix_02700_0001__43__T
65549.45896420539 inf False False NaN NaN 1.0 1000.0 False False SARS_CoV2_RBD_ssm Motif0065_bcov_4helix_02700_0001__43__W
68211.02985148253 inf False False NaN NaN 1.0 1000.0 False False SARS_CoV2_RBD_ssm Motif0065_bcov_4helix_02700_0001__43__V
52140.77888667118 inf False False NaN NaN 1.0 1000.0 False False SARS_CoV2_RBD_ssm Motif0065_bcov_4helix_02700_0001__43__Y
83230.41923937207 5070017.454199192 False False NaN NaN 1.0 1000.0 False False SARS_CoV2_RBD_ssm Motif0065_bcov_4helix_02700_0001__44__A
17980.034457489044 50106.26365611567 False False NaN NaN 1.0 1000.0 False False SARS_CoV2_RBD_ssm Motif0065_bcov_4helix_02700_0001__44__C
146757.52799645005 inf False False NaN NaN 1.0 1000.0 False False SARS_CoV2_RBD_ssm Motif0065_bcov_4helix_02700_0001__44__D
106737.35259126802 inf False False NaN NaN 1.0 1000.0 False False SARS_CoV2_RBD_ssm Motif0065_bcov_4helix_02700_0001__44__G
27856.783321441224 inf False False NaN NaN 1.0 1000.0 False False SARS_CoV2_RBD_ssm Motif0065_bcov_4helix_02700_0001__44__F
149707.3543091789 inf False False NaN NaN 1.0 1000.0 False False SARS_CoV2_RBD_ssm Motif0065_bcov_4helix_02700_0001__44__I
84903.35066608341 inf False False NaN NaN 1.0 1000.0 False False SARS_CoV2_RBD_ssm Motif0065_bcov_4helix_02700_0001__44__H
134186.2523541586 inf False False NaN NaN 1.0 1000.0 False False SARS_CoV2_RBD_ssm Motif0065_bcov_4helix_02700_0001__44__K
8274.149519891873 633639.6331791976 False False NaN NaN 1.0 1000.0 False False SARS_CoV2_RBD_ssm Motif0065_bcov_4helix_02700_0001__44__M
30466.55366301957 551243.0169220436 False False NaN NaN 1.0 1000.0 False False SARS_CoV2_RBD_ssm Motif0065_bcov_4helix_02700_0001__44__L
145304.48316480216 inf False False NaN NaN 1.0 1000.0 False False SARS_CoV2_RBD_ssm Motif0065_bcov_4helix_02700_0001__44__N
136883.39602647716 inf False False NaN NaN 1.0 1000.0 False False SARS_CoV2_RBD_ssm Motif0065_bcov_4helix_02700_0001__44__Q
8783.176444450803 inf False False NaN NaN 1.0 1000.0 False False SARS_CoV2_RBD_ssm Motif0065_bcov_4helix_02700_0001__44__P
149707.3543091789 inf False False NaN NaN 1.0 1000.0 False False SARS_CoV2_RBD_ssm Motif0065_bcov_4helix_02700_0001__44__S
143865.82491564588 inf False False NaN NaN 1.0 1000.0 False False SARS_CoV2_RBD_ssm Motif0065_bcov_4helix_02700_0001__44__R
149707.3543091789 inf False False NaN NaN 1.0 1000.0 False False SARS_CoV2_RBD_ssm Motif0065_bcov_4helix_02700_0001__44__T
149707.3543091789 inf False False NaN NaN 1.0 1000.0 False False SARS_CoV2_RBD_ssm Motif0065_bcov_4helix_02700_0001__44__W
12319.081146453298 2551729.6704672347 False False NaN NaN 1.0 1000.0 False False SARS_CoV2_RBD_ssm Motif0065_bcov_4helix_02700_0001__44__V
149707.3543091789 inf False False NaN NaN 1.0 1000.0 False False SARS_CoV2_RBD_ssm Motif0065_bcov_4helix_02700_0001__44__Y
12.84784847347627 32990.91193137843 False False NaN NaN 1.0 1000.0 True True SARS_CoV2_RBD_ssm Motif0065_bcov_4helix_02700_0001__45__A
28.19804081124791 134186.2523541586 False False NaN NaN 1.0 1000.0 True False SARS_CoV2_RBD_ssm Motif0065_bcov_4helix_02700_0001__45__C
101556.92857657501 inf False False NaN NaN 1.0 1000.0 False False SARS_CoV2_RBD_ssm Motif0065_bcov_4helix_02700_0001__45__E
91938.1625990606 inf False False NaN NaN 1.0 1000.0 False False SARS_CoV2_RBD_ssm Motif0065_bcov_4helix_02700_0001__45__D
57025.60197464388 inf False False NaN NaN 1.0 1000.0 False False SARS_CoV2_RBD_ssm Motif0065_bcov_4helix_02700_0001__45__G
145304.48316480216 inf False False NaN NaN 1.0 1000.0 False False SARS_CoV2_RBD_ssm Motif0065_bcov_4helix_02700_0001__45__F
149707.3543091789 inf False False NaN NaN 1.0 1000.0 False False SARS_CoV2_RBD_ssm Motif0065_bcov_4helix_02700_0001__45__I
149707.3543091789 inf False False NaN NaN 1.0 1000.0 False False SARS_CoV2_RBD_ssm Motif0065_bcov_4helix_02700_0001__45__H
13744.008895099405 812599.7388999815 False False NaN NaN 1.0 1000.0 False False SARS_CoV2_RBD_ssm Motif0065_bcov_4helix_02700_0001__45__M
143865.82491564588 inf False False NaN NaN 1.0 1000.0 False False SARS_CoV2_RBD_ssm Motif0065_bcov_4helix_02700_0001__45__L
4.610297024801332 44911.43251117703 False False NaN NaN 1.0 1000.0 True True SARS_CoV2_RBD_ssm Motif0065_bcov_4helix_02700_0001__45__N
19086.168885124916 212075.8507125306 False False NaN NaN 1.0 1000.0 False False SARS_CoV2_RBD_ssm Motif0065_bcov_4helix_02700_0001__45__Q
149707.3543091789 inf False False NaN NaN 1.0 1000.0 False False SARS_CoV2_RBD_ssm Motif0065_bcov_4helix_02700_0001__45__P
30771.219199649735 inf False False NaN NaN 1.0 1000.0 True True SARS_CoV2_RBD_ssm Motif0065_bcov_4helix_02700_0001__45__S
49.22841653067334 19277.030573976146 False False NaN NaN 1.0 1000.0 True False SARS_CoV2_RBD_ssm Motif0065_bcov_4helix_02700_0001__45__R
149707.3543091789 inf False False NaN NaN 1.0 1000.0 False False SARS_CoV2_RBD_ssm Motif0065_bcov_4helix_02700_0001__45__T
6324.79236175265 1491009.7355427572 False False NaN NaN 1.0 1000.0 True False SARS_CoV2_RBD_ssm Motif0065_bcov_4helix_02700_0001__45__W
149707.3543091789 inf False False NaN NaN 1.0 1000.0 False False SARS_CoV2_RBD_ssm Motif0065_bcov_4helix_02700_0001__45__V
149707.3543091789 inf False False NaN NaN 1.0 1000.0 False False SARS_CoV2_RBD_ssm Motif0065_bcov_4helix_02700_0001__45__Y
5725.752016236521 735635.9430130804 False False NaN NaN 1.0 1000.0 False False SARS_CoV2_RBD_ssm Motif0065_bcov_4helix_02700_0001__46__A
60533.82559623658 699932.3583471797 False False NaN NaN 1.0 1000.0 False False SARS_CoV2_RBD_ssm Motif0065_bcov_4helix_02700_0001__46__C
16604.260161145023 7855067.129680888 False False NaN NaN 1.0 1000.0 False False SARS_CoV2_RBD_ssm Motif0065_bcov_4helix_02700_0001__46__E
116737.07057438763 inf False False NaN NaN 1.0 1000.0 False False SARS_CoV2_RBD_ssm Motif0065_bcov_4helix_02700_0001__46__D
47674.39060297123 318909.56332471163 False False NaN NaN 1.0 1000.0 False False SARS_CoV2_RBD_ssm Motif0065_bcov_4helix_02700_0001__46__G
58171.8165743342 1095261.6766761376 False False NaN NaN 1.0 1000.0 False False SARS_CoV2_RBD_ssm Motif0065_bcov_4helix_02700_0001__46__F
60533.82559623658 1476247.2629136199 False False NaN NaN 1.0 1000.0 False False SARS_CoV2_RBD_ssm Motif0065_bcov_4helix_02700_0001__46__I
8274.149519891873 1647002.343084032 False False NaN NaN 1.0 1000.0 True False SARS_CoV2_RBD_ssm Motif0065_bcov_4helix_02700_0001__46__H
9702.091031930851 inf False False NaN NaN 1.0 1000.0 False True SARS_CoV2_RBD_ssm Motif0065_bcov_4helix_02700_0001__46__K
149707.3543091789 inf False False NaN NaN 1.0 1000.0 False False SARS_CoV2_RBD_ssm Motif0065_bcov_4helix_02700_0001__46__M
106737.35259126802 inf False False NaN NaN 1.0 1000.0 False False SARS_CoV2_RBD_ssm Motif0065_bcov_4helix_02700_0001__46__N
5235.283092167034 35370.72297987969 False False NaN NaN 1.0 1000.0 False False SARS_CoV2_RBD_ssm Motif0065_bcov_4helix_02700_0001__46__Q
98570.15433021514 inf False False NaN NaN 1.0 1000.0 False False SARS_CoV2_RBD_ssm Motif0065_bcov_4helix_02700_0001__46__P
44466.764862551485 inf False False NaN NaN 1.0 1000.0 False False SARS_CoV2_RBD_ssm Motif0065_bcov_4helix_02700_0001__46__S
92857.54422505126 inf False False NaN NaN 1.0 1000.0 False False SARS_CoV2_RBD_ssm Motif0065_bcov_4helix_02700_0001__46__R
73131.45650740094 1491009.7355427572 False False NaN NaN 1.0 1000.0 False False SARS_CoV2_RBD_ssm Motif0065_bcov_4helix_02700_0001__46__T
68893.14014999727 1598564.24781111 False False NaN NaN 1.0 1000.0 False False SARS_CoV2_RBD_ssm Motif0065_bcov_4helix_02700_0001__46__W
96627.9328793406 inf False False NaN NaN 1.0 1000.0 False False SARS_CoV2_RBD_ssm Motif0065_bcov_4helix_02700_0001__46__V
61750.555490720915 2009655.8548020988 False False NaN NaN 1.0 1000.0 False False SARS_CoV2_RBD_ssm Motif0065_bcov_4helix_02700_0001__46__Y
79982.79695210105 2219910.321676557 False False NaN NaN 1.0 1000.0 False False SARS_CoV2_RBD_ssm Motif0065_bcov_4helix_02700_0001__47__A
1352.7991951519805 8871.008208895317 False False NaN NaN 1.0 1000.0 True False SARS_CoV2_RBD_ssm Motif0065_bcov_4helix_02700_0001__47__C
13076.952873849028 421372.3252784047 False False NaN NaN 1.0 1000.0 False False SARS_CoV2_RBD_ssm Motif0065_bcov_4helix_02700_0001__47__E
4.656399995049345 inf False False NaN NaN 1.0 1000.0 False False SARS_CoV2_RBD_ssm Motif0065_bcov_4helix_02700_0001__47__D
53188.80854229334 inf False False NaN NaN 1.0 1000.0 False False SARS_CoV2_RBD_ssm Motif0065_bcov_4helix_02700_0001__47__G
134186.2523541586 inf False False NaN NaN 1.0 1000.0 False False SARS_CoV2_RBD_ssm Motif0065_bcov_4helix_02700_0001__47__F
119083.48569293278 inf False False NaN NaN 1.0 1000.0 False False SARS_CoV2_RBD_ssm Motif0065_bcov_4helix_02700_0001__47__I
5.299417545375246 322098.6589579584 False False NaN NaN 1.0 1000.0 True False SARS_CoV2_RBD_ssm Motif0065_bcov_4helix_02700_0001__47__H
96627.9328793406 inf False False NaN NaN 1.0 1000.0 False False SARS_CoV2_RBD_ssm Motif0065_bcov_4helix_02700_0001__47__M
145304.48316480216 inf False False NaN NaN 1.0 1000.0 False False SARS_CoV2_RBD_ssm Motif0065_bcov_4helix_02700_0001__47__L
45360.546836288835 inf False False NaN NaN 1.0 1000.0 False True SARS_CoV2_RBD_ssm Motif0065_bcov_4helix_02700_0001__47__N
143865.82491564588 inf False False NaN NaN 1.0 1000.0 False False SARS_CoV2_RBD_ssm Motif0065_bcov_4helix_02700_0001__47__Q
24476.713640586448 573625.6938935759 False False NaN NaN 1.0 1000.0 False False SARS_CoV2_RBD_ssm Motif0065_bcov_4helix_02700_0001__47__P
23288.753174394118 125157.94026421166 False False NaN NaN 1.0 1000.0 False False SARS_CoV2_RBD_ssm Motif0065_bcov_4helix_02700_0001__47__S
85752.3841727443 inf False False NaN NaN 1.0 1000.0 False False SARS_CoV2_RBD_ssm Motif0065_bcov_4helix_02700_0001__47__R
37174.985331156575 285846.2053511858 False False NaN NaN 1.0 1000.0 False False SARS_CoV2_RBD_ssm Motif0065_bcov_4helix_02700_0001__47__T
10932.559019398568 585155.5703408365 False False NaN NaN 1.0 1000.0 False False SARS_CoV2_RBD_ssm Motif0065_bcov_4helix_02700_0001__47__W
107804.72611718078 inf False False NaN NaN 1.0 1000.0 False False SARS_CoV2_RBD_ssm Motif0065_bcov_4helix_02700_0001__47__V
13339.799626613389 274692.5848874886 False False NaN NaN 1.0 1000.0 False False SARS_CoV2_RBD_ssm Motif0065_bcov_4helix_02700_0001__47__Y
149707.3543091789 inf False False NaN NaN 1.0 1000.0 False False SARS_CoV2_RBD_ssm Motif0065_bcov_4helix_02700_0001__48__A
[truncated: 6,805,429 more chars]
