# Supplementary material for: Design of protein-binding proteins from the target structure alone
Source: Nature. 2022 Mar 24;605(7910):551–60. doi: 10.1038/s41586-022-04654-9 (PMC9117152; doi:10.1038/s41586-022-04654-9)
Supplement: Supplementary file 4 — Supplementary Data 1 Experimental data and analysis. This file contains all the experimental results and the analysis protocols. [file 41586_2022_4654_MOESM4_ESM.gz › supplemental_files/ngs_analysis/affinities/affinities_no_doubly_transformed_thresold/InsulinR.sc]

kd_lb kd_ub low_conf avid_doesnt_agree avid_lb avid_ub lowest_conc highest_conc binder_4000_nm binder_400_nm target description
1943.4145441793557 3978.3625765149495 True False 0.0 inf 10.0 1000.0 True False InsulinR ems_3hC_1737_000000024_0001
358.0402943876281 968.4323397498115 True False 0.0 inf 10.0 1000.0 True False InsulinR Motif0345_ems_3hM_540_0001_0002_0001
2278.8063927388366 3978.3625765149495 False False 0.0 3978.3625765149495 10.0 1000.0 True False InsulinR Motif0026_ems_3hM_549_0001_0002_0001
1924.1728160191644 3978.3625765149495 False False 0.0 10036.72726047436 10.0 1000.0 True False InsulinR Motif0168_bcov_4helix_05182_0001_0001
2062.9736996174447 3978.3625765149495 False False 0.0 3978.3625765149495 10.0 1000.0 True False InsulinR Motif0083_bcov_4helix_03383_0001_0001
1867.5831781383924 3978.3625765149495 False False 8996.156689820671 18786.188297319568 10.0 1000.0 True False InsulinR Motif0223_ems_3hM_961_0001_0002_0001
inf inf False False 16506.721039744105 4384817.313878765 10.0 1000.0 False False InsulinR Motif0370_ems_3hC_1775_0002_0001_0003_0001
5415.854000392274 11197.658908624146 False False 0.0 8390.877767570124 10.0 1000.0 False False InsulinR Motif0025_ems_3hC_618_0002_0001_0001_0001
1830.7844114678887 3978.3625765149495 False False 0.0 3978.3625765149495 10.0 1000.0 True False InsulinR Motif0128_ems_3hM_2415_0001_0001
33456.333946028644 inf False False 0.0 13663.271871037796 10.0 1000.0 False False InsulinR Motif0089_ems_3hM_225_0001_0001_0001
1707.6056748524763 3978.3625765149495 False False 8996.156689820671 26878.691778478344 10.0 1000.0 True False InsulinR Motif0202_ems_3hC_1229_0002_0001_0001_0001
1830.7844114678887 4098.910940945931 False False 9268.749233678931 28817.595674094657 10.0 1000.0 True False InsulinR Motif0026_ems_3hC_1630_0002_0001_0001
477.8061608275632 inf False False 18416.02617127691 1396347.5228665187 10.0 1000.0 False False InsulinR mot_H_939e21fe2f0d34f930171d0ca936c898_0001_000000009_0001_39_47_H_._EHEE_hb1_5736_0001_0001_0001_0001
428.2689943258716 12005.40597677194 False False 14218.055498722146 226038.34388591629 10.0 1000.0 True False InsulinR Motif0029_ems_3hM_2692_0001_0001
2698.8005091615787 9086.118256718884 False False 0.0 3978.3625765149495 10.0 1000.0 False False InsulinR rif_a931d026c71441bc397ce2b3e062e9cc_0001_000000006_0001
inf inf False False 39622.484549774534 3776860.090527853 10.0 1000.0 False False InsulinR pol_HEEHE_1089_000000010_0001
1943.4145441793557 3978.3625765149495 False False 0.0 3978.3625765149495 10.0 1000.0 True False InsulinR Motif0349_bcov_4helix_06196_0001_0001
2371.3350702976686 3978.3625765149495 False False 0.0 3978.3625765149495 10.0 1000.0 True False InsulinR Motif0026_ems_3hM_3712_0001_0002_0001
482.58422243583874 1292.3767115891997 False False 0.0 3978.3625765149495 10.0 1000.0 True False InsulinR Motif0202_ems_3hM_1993_0001_0001
522.569561294961 inf False False 26612.566117305272 275809.7358559283 10.0 1000.0 False False InsulinR mot_H_9abadfa308aada7ec3b7866b3b500928_0001_000000003_0001_61_65_H_._EHEE_hb1_5583_0001_0001
2418.998905210653 3978.3625765149495 False False 0.0 3978.3625765149495 10.0 1000.0 True False InsulinR Motif0012_ems_3hM_524_0001_0002_0001
inf inf False False 63247.92361754163 inf 10.0 1000.0 False False InsulinR rif_35b4de58e136c00844eaf90c5a4bf1e4_0001_1_000000008_0001_0001
0.0 42060.06576646248 True False 19548.98287480583 inf 10.0 1000.0 False True InsulinR ems_3hM_681_000000007_0001
2002.3019482825348 3978.3625765149495 False False 0.0 3978.3625765149495 10.0 1000.0 True False InsulinR Motif0139_ems_3hM_2062_0001_0002_0001
1759.3478344061816 3978.3625765149495 False False 5923.239759237706 13663.271871037796 10.0 1000.0 True False InsulinR Motif0144_ems_3hM_3499_0001_0001_0001
inf inf False False 20959.15563781385 inf 10.0 1000.0 False True InsulinR rif_1d8736c59f3e51a5bf52447d16f21cc5_0001_000000000_0001
0.0 104019.54784696022 True False 27418.953483225745 807826.2492164575 10.0 1000.0 False False InsulinR Motif0092_bcov_4helix_07650_0001_0003_0001
2324.6104012328883 3978.3625765149495 False False 0.0 3978.3625765149495 10.0 1000.0 True False InsulinR ems_3hM_1994_000000036_0001
4351.0765593330125 21810.18140292322 False False 10548.701220871191 43767.87309744455 10.0 1000.0 False False InsulinR Motif0089_ems_3hM_2027_0001_0002_0001
7299.752940030099 inf False False 16838.506132642957 178020.14314350244 10.0 1000.0 False False InsulinR mot_H_050cc6f9bdefbd7e5bcc876593c4a14b_0001_1_000000019_0001_36_44_H_._3h_hb1_3794_0001_0001
2395.048421000645 3978.3625765149495 False False 0.0 3978.3625765149495 10.0 1000.0 True False InsulinR Motif0026_ems_3hM_3404_0001_0001
1982.4771765173616 3978.3625765149495 False False 0.0 3978.3625765149495 10.0 1000.0 True False InsulinR Motif0092_p1-15H-GBL-16H-GABBL-15H_0419_0001_0001_0002_0001_0001
2645.623477268483 9741.548596453227 False False 6102.719847182369 18600.186432989693 10.0 1000.0 False False InsulinR Motif0170_bcov_4helix_13779_0001_0001
2278.8063927388366 3978.3625765149495 False False 0.0 3978.3625765149495 10.0 1000.0 True False InsulinR Motif0012_bcov_4helix_03335_0001_0001
1091.2538004193555 9455.051093275873 False False 5692.116984286569 65164.39895107678 10.0 1000.0 True False InsulinR rif_e0497dde7f66cf9122b44b7489e44ff2_0001_1_000000023_0001
inf inf False False 29396.829347143947 7356359.430133308 10.0 1000.0 False False InsulinR rif_4f8cfc8c9a1d2d5deb3d9b9e51f6b1c7_0001_000000010_0001
1193.488210279488 3530.594786352075 False False 0.0 3978.3625765149495 10.0 1000.0 True False InsulinR Motif0025_HHH_eva_0088_0001_0001_0001
2189.8881523038112 3978.3625765149495 False False 0.0 3978.3625765149495 10.0 1000.0 True False InsulinR Motif0348_ems_3hM_2628_0001_0002_0001
2168.206091389912 3978.3625765149495 False False 0.0 3978.3625765149495 10.0 1000.0 True False InsulinR ems_3hM_1612_000000042_0001
560.265300599379 3978.3625765149495 False False 19744.47270355387 273078.94639200805 10.0 1000.0 True False InsulinR Motif0026_bcov_4helix_01298_0001_0001_0001
1608.64178968782 3978.3625765149495 False False 9549.601604208638 24576.258316532665 10.0 1000.0 True False InsulinR Motif0202_ems_3hM_111_0001_0001_0001
inf inf False False 20751.63924536023 inf 10.0 1000.0 False False InsulinR Motif0113_ems_3hM_2056_0001_0001
1169.9717775507188 3978.3625765149495 False False 8645.129754805268 47868.27822339318 10.0 1000.0 True False InsulinR rif_c28146eabbaf95c298e461d37d0caee3_0001_1_000000004_0001
1724.6817316010006 3978.3625765149495 False False 0.0 7446.477974124701 10.0 1000.0 True False InsulinR Motif0083_ems_3hC_1775_0002_0001_0001_0001
2395.048421000645 3978.3625765149495 False False 0.0 3978.3625765149495 10.0 1000.0 True False InsulinR mot_H_100dc28d1f3bc2f4dd38a30b7b37f94b_0001_000000024_0001_20_30_H_._ems_3hM_2074_0001_0001
1849.0922555825673 3978.3625765149495 False False 0.0 3978.3625765149495 10.0 1000.0 True False InsulinR Motif0128_ems_3hM_2885_0001_0002_0001
2211.787033826849 3978.3625765149495 False False 0.0 3978.3625765149495 10.0 1000.0 True False InsulinR Motif0290_ems_3hM_482_0001_0001_0001
281.9804081125133 571.5266331414267 False False 0.0 3978.3625765149495 10.0 1000.0 True False InsulinR Motif0128_HHH_eva_0293_0001_0003_0001
1561.3318726156915 3978.3625765149495 False False 9361.436726015727 24332.92902626995 10.0 1000.0 True False InsulinR Motif0144_HHH_eva_0056_0001_0001_0001
912.3070713273934 3978.3625765149495 False False 9937.353723241951 364424.9125690305 10.0 1000.0 True False InsulinR rif_d3a60ea7be9c896810939cdce6c4a4cf_0001_000000002_0001
732.9440403450426 2189.8881523038112 False False 0.0 3978.3625765149495 10.0 1000.0 True False InsulinR Motif0166_bcov_4helix_01150_0001_0001
2083.6034366136187 3978.3625765149495 False False 0.0 3978.3625765149495 10.0 1000.0 True False InsulinR Motif0012_bcov_4helix_10849_0001_0001_0001
2146.7387043464482 3978.3625765149495 False False 0.0 3978.3625765149495 10.0 1000.0 True False InsulinR Motif0025_ems_3hC_859_0001_0002_0001
2002.3019482825348 3978.3625765149495 False False 0.0 3978.3625765149495 10.0 1000.0 True False InsulinR Motif0144_bcov_4helix_07791_0001_0002_0001
1657.3852445571497 3978.3625765149495 False False 6542.941692169304 18974.050180292776 10.0 1000.0 True False InsulinR Motif0290_ems_3hM_116_0001_0005_0001
1017.8321219189104 3164.5558439520723 False False 0.0 3978.3625765149495 10.0 1000.0 True False InsulinR Motif0012_HHH_eva_0129_0001_0002_0001
3071.4867247067327 10137.094533079111 False False 5579.959792458152 9838.964082417768 10.0 1000.0 False False InsulinR ems_3hC_954_000000050_0001
1924.1728160191644 7085.068285899069 False False 11086.79099863776 33790.89728548896 10.0 1000.0 True False InsulinR rif_HEEH_10107_000000009_0001
inf inf False False 49811.92227105858 7356359.430133308 10.0 1000.0 False False InsulinR Motif0201_bcov_4helix_10684_0001_0001
1759.3478344061816 3978.3625765149495 False False 6741.199368383728 13799.904589748183 10.0 1000.0 True False InsulinR Motif0349_ems_3hM_236_0001_0003_0001
1069.751789451383 3565.9007342155983 False False 0.0 3978.3625765149495 10.0 1000.0 True False InsulinR rif_3h_hb1_3903_000000020_0001
2125.4838656895513 3978.3625765149495 False False 0.0 3978.3625765149495 10.0 1000.0 True False InsulinR Motif0129_ems_3hM_2792_0001_0002_0001
1217.4773233061062 3978.3625765149495 False False 6350.514744884566 50310.0414937692 10.0 1000.0 True False InsulinR Motif0092_ems_3hC_234_0001_0001
1867.5831781383924 3978.3625765149495 False False 7826.323188653361 19163.790682095718 10.0 1000.0 True False InsulinR Motif0029_HHH_eva_0212_0001_0001
195.1318242929824 740.273480748493 False False 0.0 3978.3625765149495 10.0 1000.0 True True InsulinR Motif0290_ems_3hC_617_0002_0001_0003_0001
3938.972848034608 7227.4781584456505 False False 0.0 3978.3625765149495 10.0 1000.0 False False InsulinR ems_3hC_897_0002_000000028_0001
2189.8881523038112 3978.3625765149495 False False 0.0 3978.3625765149495 10.0 1000.0 True False InsulinR Motif0025_ems_3hC_1598_0002_0001_0001_0001
1982.4771765173616 3978.3625765149495 False False 0.0 4527.747715458932 10.0 1000.0 True False InsulinR Motif0202_ems_3hM_2028_0001_0001
47.4999363495023 inf False False 28249.775192720976 2613605.69160533 10.0 1000.0 False False InsulinR Motif0130_bcov_4helix_02355_0001_0001
2083.6034366136187 3978.3625765149495 False False 0.0 3978.3625765149495 10.0 1000.0 True False InsulinR Motif0201_ems_3hM_1612_0001_0001_0001
2324.6104012328883 3978.3625765149495 False False 0.0 3978.3625765149495 10.0 1000.0 True False InsulinR ems_3hC_897_0002_000000032_0001
1759.3478344061816 3978.3625765149495 False False 0.0 3978.3625765149495 10.0 1000.0 True False InsulinR ems_3hM_133_000000053_0001
inf inf False False 36956.606711929184 inf 10.0 1000.0 False False InsulinR rif_a3afaf7431e499811ff53846ab5494b7_0001_1_000000008_0001
1017.8321219189104 inf False False 28532.272944648153 1144368.8910344364 10.0 1000.0 False False InsulinR mot_H_ems_4hM_3961_0001_000000006_0001_4_11_H_._3h_hb1_3550_0001_0002_0001_0001
1830.7844114678887 3978.3625765149495 False False 11197.658908624146 25320.94351978193 10.0 1000.0 True False InsulinR Motif0202_bcov_4helix_14350_0001_0001
2233.9049041651188 3978.3625765149495 False False 0.0 3978.3625765149495 10.0 1000.0 True False InsulinR Motif0012_ems_3hC_640_0001_0001_0001_0001
1905.1216000189752 4806.2954367973025 False False 12246.714636905072 28532.272944648153 10.0 1000.0 True False InsulinR rif_ems_3hC_820_000000008_0001
1530.5674665382714 4181.299050858942 False False 10444.258634525944 30896.363084922905 10.0 1000.0 True False InsulinR Motif0370_HHH_eva_0027_0001_0001_0001
2233.9049041651188 3978.3625765149495 False False 0.0 3978.3625765149495 10.0 1000.0 True False InsulinR Motif0129_ems_3hM_480_0001_0001_0001
2022.3249677653598 3978.3625765149495 False False 0.0 3978.3625765149495 10.0 1000.0 True False InsulinR Motif0139_bcov_4helix_11579_0001_0001_0001
618.8814471422332 1830.7844114678887 False False 0.0 3978.3625765149495 10.0 1000.0 True False InsulinR Motif0144_ems_3hM_2382_0001_0001_0001
1427.5879099876058 3978.3625765149495 False False 0.0 3978.3625765149495 10.0 1000.0 True False InsulinR Motif0144_ems_3hM_1166_0001_0001_0001
inf inf False False 34128.80625834387 3064658.2202274445 10.0 1000.0 False False InsulinR Motif0234_ems_3hM_1733_0001_0001_0001
2347.856505245217 3978.3625765149495 False False 0.0 3978.3625765149495 10.0 1000.0 True False InsulinR Motif0201_bcov_4helix_03661_0001_0001
2371.3350702976686 3978.3625765149495 False False 0.0 3978.3625765149495 10.0 1000.0 True False InsulinR rif_b37c26e38a006825cc2524272ead278c_0001_1_000000004_0001
921.4301420406671 3978.3625765149495 False False 0.0 36228.41555918949 10.0 1000.0 True False InsulinR rif_d6141ba6c2db678589fb70f333e30eb3_0001_000000025_0001
1924.1728160191644 3978.3625765149495 False False 0.0 3978.3625765149495 10.0 1000.0 True False InsulinR Motif0348_ems_3hC_505_0001_0002_0001
2371.3350702976686 3978.3625765149495 False False 0.0 3978.3625765149495 10.0 1000.0 True False InsulinR Motif0128_ems_3hC_622_0001_0001
59.71516335249866 inf False False 21380.434666133897 1355281.1487774139 10.0 1000.0 False False InsulinR Motif0381_bcov_4helix_02628_0001_0001
2233.9049041651188 3978.3625765149495 False False 7085.068285899069 12871.420164094001 10.0 1000.0 True False InsulinR Motif0370_ems_3hC_617_0001_0001_0002_0001
7904.586420539886 inf False False 22471.051709613163 190861.68885129923 10.0 1000.0 False False InsulinR rif_3h_hb1_2411_000000008_0001
1962.8486896211507 3978.3625765149495 False False 5001.450304775979 9645.097620250732 10.0 1000.0 True False InsulinR Motif0026_ems_3hM_1377_0001_0002_0001
2189.8881523038112 3978.3625765149495 False False 0.0 4139.9000503553925 10.0 1000.0 True False InsulinR Motif0092_p1-14H-GBL-14H-GABBL-15H_0023_0001_0001_0002_0001_0001_0001
1759.3478344061816 3978.3625765149495 False False 0.0 3978.3625765149495 10.0 1000.0 True False InsulinR Motif0370_ems_3hC_1775_0001_0001
903.2743280469243 2593.4942429844937 False False 0.0 3978.3625765149495 10.0 1000.0 True False InsulinR Motif0201_HHH_eva_0351_0001_0001_0001
450.11501718271126 1229.652096539167 False False 0.0 3978.3625765149495 10.0 1000.0 True False InsulinR pol_5ed6274a28ad977443fd5a2672370f21_0001_000000006_0001_0001
1982.4771765173616 3978.3625765149495 False False 0.0 3978.3625765149495 10.0 1000.0 True False InsulinR Motif0201_ems_3hC_478_0001_0001
2146.7387043464482 9549.601604208638 False False 0.0 23383.466517940833 10.0 1000.0 False False InsulinR pol_EHEE_04162_000000014_0001
2443.188894262759 3978.3625765149495 False False 0.0 3978.3625765149495 10.0 1000.0 True False InsulinR rif_8c7aabcf16d8330ee86cc1a5baefe8e7_0001_1_000000008_0001_0001
565.8679536053726 1741.928548917012 False False 0.0 3978.3625765149495 10.0 1000.0 True False InsulinR ems_3hM_2476_000000013_0001
1962.8486896211507 3978.3625765149495 False False 0.0 6945.464450445125 10.0 1000.0 True False InsulinR Motif0083_ems_3hC_1684_0002_0001_0002_0001
497.2070069598672 inf False False 12617.802337117913 662049.5355386662 10.0 1000.0 False False InsulinR Motif0275_ems_3hM_1201_0001_0001
2233.9049041651188 3978.3625765149495 False False 4351.0765593330125 8474.786545245832 10.0 1000.0 True False InsulinR Motif0026_ems_3hM_3556_0001_0004_0001
2104.4394709797543 3978.3625765149495 False False 4223.112041367534 7014.919094949581 10.0 1000.0 True False InsulinR Motif0370_ems_3hM_880_0001_0002_0001
1830.7844114678887 3978.3625765149495 False False 5749.038154129428 10977.020790730468 10.0 1000.0 True False InsulinR rif_3h_hb1_47_000000009_0001_0001
793.6733689377676 2301.5944566662247 False False 0.0 3978.3625765149495 10.0 1000.0 True False InsulinR Motif0144_ems_3hC_1302_0001_0001_0001
690.4664409150141 1982.4771765173616 False False 0.0 3978.3625765149495 10.0 1000.0 True False InsulinR Motif0290_HHH_eva_0501_0001_0001_0001
1776.941312750243 inf False False 13000.134365734926 559019.7233081087 10.0 1000.0 False False InsulinR Motif0092_ems_3hM_2872_0001_0001
2104.4394709797543 3978.3625765149495 False False 0.0 9455.051093275873 10.0 1000.0 True False InsulinR ems_3hM_1007_000000012_0001
1193.488210279488 10977.020790730468 False False 5051.464807823733 24822.020899698007 10.0 1000.0 False False InsulinR rif_d0cf69318a0ef86cde464aca4192dc7f_0001_000000023_0001_0001
2002.3019482825348 3978.3625765149495 False False 0.0 3978.3625765149495 10.0 1000.0 True False InsulinR mot_H_0be3944e2f0df8919524e08148f99f0c_0001_1_000000015_0001_5_10_H_._ed6d0565d5214bc78c814957ec0a28f1_0001_1_0001_0001
1707.6056748524763 3978.3625765149495 False False 13130.135709392285 84404.5992524376 10.0 1000.0 True False InsulinR Motif0290_bcov_4helix_01391_0001_0001
inf inf False False 33456.333946028644 2536739.93483975 10.0 1000.0 False False InsulinR mot_H_ems_3hM_1998_000000004_0001_46_53_H_._p1-14H-GBL-16H-GABBL-16H_0600_0001_0001_0002_0001_0001_0001
7155.918968758065 40018.709395272235 False False 11197.658908624146 29690.797640615405 10.0 1000.0 False False InsulinR rif_d17955b2f080204fba8f8f65689aae66_0001_1_000000024_0001
1427.5879099876058 3978.3625765149495 False False 0.0 3978.3625765149495 10.0 1000.0 True False InsulinR Motif0089_ems_3hM_2958_0001_0002_0001
2189.8881523038112 3978.3625765149495 False False 0.0 3978.3625765149495 10.0 1000.0 True False InsulinR rif_a465ea0a3505728d75008154fc370a9c_0001_000000010_0001
2002.3019482825348 3978.3625765149495 False False 0.0 3978.3625765149495 10.0 1000.0 True False InsulinR mot_H_7efc8b6adcdf9a66387ac31a973366ea_0001_000000014_0001_57_62_H_._3h_hb1_5416_0001_0001_0001_0001
inf inf False False 33125.08311487988 inf 10.0 1000.0 False False InsulinR mot_H_3h_hb1_2462_000000006_0001_23_28_H_._ead4bc94d0939010a7410434a0e29e46_0001_0001_0001_0001
inf inf False False 27147.478696263097 6273659.73444962 10.0 1000.0 False False InsulinR rif_6c7423625f63ccb02075f311b7743d14_0001_000000018_0001_0001
1344.8523885103348 3978.3625765149495 False False 5579.959792458152 26878.691778478344 10.0 1000.0 True False InsulinR rif_91a7a3ae9a44e388881a9c0b94cd81c6_0001_1_000000022_0001
1982.4771765173616 3978.3625765149495 False False 0.0 4394.587324926346 10.0 1000.0 True False InsulinR Motif0370_ems_3hC_672_0001_0001
1592.7146432552663 3978.3625765149495 False False 6741.199368383728 31832.55378275916 10.0 1000.0 True False InsulinR rif_3h_hb1_3475_000000017_0001
1830.7844114678887 3978.3625765149495 False False 4307.99659339902 7983.63228474529 10.0 1000.0 True False InsulinR Motif0129_ems_3hM_1166_0001_0002_0001
2062.9736996174447 3978.3625765149495 False False 0.0 8996.156689820671 10.0 1000.0 True False InsulinR rif_95d62046a429e46e30c632f70dfa151a_0001_000000013_0001
3637.5753389733304 14503.838414246455 False False 10340.850133193997 30590.4584999237 10.0 1000.0 False False InsulinR Motif0397_ems_3hC_975_0001_0001
1962.8486896211507 3978.3625765149495 False False 4806.2954367973025 9176.97943928608 10.0 1000.0 True False InsulinR Motif0290_p1-14H-GBL-14H-GABBL-15H_0023_0001_0001_0002_0001_0002_0001
1608.64178968782 3978.3625765149495 False False 0.0 4098.910940945931 10.0 1000.0 True False InsulinR Motif0025_ems_3hM_1166_0001_0003_0001
755.1529777115373 14943.319222036542 False False 5982.4721568300865 242343.69941181212 10.0 1000.0 False False InsulinR ems_p1-14H-GBL-14H-GBL-14H_0112_0001_0001_0001_000000015_0001
1102.1663384235487 3978.3625765149495 False False 18600.186432989693 114902.29402702165 10.0 1000.0 True False InsulinR rif_c28146eabbaf95c298e461d37d0caee3_0001_1_000000012_0001
1427.5879099876058 3978.3625765149495 False False 8996.156689820671 32150.879320586777 10.0 1000.0 True False InsulinR Motif0139_HEEHE_1012_0001_0001
2278.8063927388366 3978.3625765149495 False False 0.0 3978.3625765149495 10.0 1000.0 True False InsulinR Motif0370_ems_3hM_2476_0001_0001_0001
2042.548217443015 3978.3625765149495 False False 0.0 3978.3625765149495 10.0 1000.0 True False InsulinR Motif0144_ems_3hM_2545_0001_0001
1905.1216000189752 3978.3625765149495 False False 0.0 3978.3625765149495 10.0 1000.0 True False InsulinR Motif0348_ems_3hC_1278_0002_0001_0002_0001
2104.4394709797543 3978.3625765149495 False False 0.0 3978.3625765149495 10.0 1000.0 True False InsulinR Motif0370_ems_3hM_2504_0001_0003_0001
538.4039415717598 1592.7146432552663 False False 0.0 3978.3625765149495 10.0 1000.0 True False InsulinR ems_3hC_193_000000066_0001
inf inf False False 29987.70561702153 inf 10.0 1000.0 False False InsulinR mot_H_100dc28d1f3bc2f4dd38a30b7b37f94b_0001_000000024_0001_20_30_H_._3h_hb1_5488_0001_0001_0001_0001
2347.856505245217 3978.3625765149495 False False 0.0 3978.3625765149495 10.0 1000.0 True False InsulinR Motif0202_ems_3hM_2640_0001_0001
330.6442048396025 3978.3625765149495 False False 5806.528535670726 109325.59019401298 10.0 1000.0 True False InsulinR mot_H_9abadfa308aada7ec3b7866b3b500928_0001_000000003_0001_59_65_H_._886c6eb027ae3cf96a25d0dbff2e2d77_0001_0001_0001_0001
250.24329471940177 834.1586872503187 False False 0.0 3978.3625765149495 10.0 1000.0 True False InsulinR Motif0168_ems_3hM_2202_0001_0001
2443.188894262759 3978.3625765149495 False False 0.0 3978.3625765149495 10.0 1000.0 True False InsulinR Motif0012_bcov_4helix_00636_0001_0002_0001
296.3642428575513 inf False False 38457.19314042646 947239.8086400279 10.0 1000.0 False False InsulinR mot_H_287a451093d6167ba36fbca2a2c4b2e4_0001_1_000000010_0001_55_63_H_._3h_hb1_1254_0001_0001_0001
747.6762155559777 3978.3625765149495 False False 7672.113703218655 29105.77163083562 10.0 1000.0 True False InsulinR mot_H_HHH_eva_0608_000000027_0001_1_10_H_._ae1b1708666c4c5116aa9a452c226bd1_0001_0001_0001_0001
2256.2439532067697 3978.3625765149495 False False 8907.085831505625 22695.76222670931 10.0 1000.0 True False InsulinR Motif0144_bcov_4helix_05841_0001_0001
2467.620783205386 6876.69747568825 False False 0.0 3978.3625765149495 10.0 1000.0 False False InsulinR ems_3hC_954_000000032_0001
1886.2590099197778 6674.454820181916 False False 5204.529242965602 11886.54057106134 10.0 1000.0 True False InsulinR Motif0025_ems_3hM_447_0001_0001_0001
1982.4771765173616 3978.3625765149495 False False 4058.3276643029058 7904.586420539886 10.0 1000.0 True False InsulinR ems_3hM_675_000000061_0001
1530.5674665382714 3978.3625765149495 False False 4664.942998985055 16343.288158162499 10.0 1000.0 True False InsulinR rif_b37c26e38a006825cc2524272ead278c_0001_1_000000002_0001
868.0288749290177 2753.0463993957273 False False 0.0 3978.3625765149495 10.0 1000.0 True False InsulinR ems_3hC_897_0001_000000036_0001
594.7329062687671 3978.3625765149495 False False 12369.181783274109 153337.55680552847 10.0 1000.0 True False InsulinR Motif0201_ems_3hM_377_0001_0003_0001
2146.7387043464482 3978.3625765149495 False False 0.0 3978.3625765149495 10.0 1000.0 True False InsulinR Motif0092_ems_3hC_581_0002_0001_0001
1624.7282075846979 3978.3625765149495 False False 0.0 7596.152181404617 10.0 1000.0 True False InsulinR ems_3hC_528_0002_000000029_0001
2211.787033826849 3978.3625765149495 False False 0.0 3978.3625765149495 10.0 1000.0 True False InsulinR ems_3hM_675_000000026_0001
560.265300599379 1673.9590970027223 False False 0.0 3978.3625765149495 10.0 1000.0 True False InsulinR Motif0375_bcov_4helix_02612_0001_0001
1741.928548917012 4265.343161781212 False False 0.0 9549.601604208638 10.0 1000.0 True False InsulinR mot_H_EHEE_hb1_2146_000000009_0001_19_26_H_._EHEE_hb1_6152_0001_0001
9455.051093275873 inf False False 13527.991951522585 575958.579944068 10.0 1000.0 False False InsulinR Motif0375_bcov_4helix_12827_0001_0001
1886.2590099197778 3978.3625765149495 False False 0.0 3978.3625765149495 10.0 1000.0 True False InsulinR Motif0025_p1-15H-GBL-16H-GBL-15H_0656_0001_0001_0002_0001_0001
1962.8486896211507 3978.3625765149495 False False 0.0 3978.3625765149495 10.0 1000.0 True False InsulinR Motif0201_ems_3hM_3669_0001_0002_0001
1690.6986879727492 3978.3625765149495 False False 0.0 40018.709395272235 10.0 1000.0 True False InsulinR Motif0234_bcov_4helix_14280_0001_0001_0001
1886.2590099197778 3978.3625765149495 False False 8144.103293668667 21810.18140292322 10.0 1000.0 True False InsulinR mot_P_EHEE_hb1_5574_000000002_0001_47_51_59_61_P_._EHEE_hb1_6544_0001_0001_0001
1707.6056748524763 3978.3625765149495 False False 10654.18823307991 30590.4584999237 10.0 1000.0 True False InsulinR pol_9b6b299a9702e6e6429e83a88b2dc98c_0001_1_000000027_0001
2233.9049041651188 3978.3625765149495 False False 0.0 3978.3625765149495 10.0 1000.0 True False InsulinR Motif0026_ems_3hC_740_0001_0001_0002_0001
968.4323397498115 3978.3625765149495 False False 24822.020899698007 262423.4999747966 10.0 1000.0 True False InsulinR ems_3hM_2476_000000023_0001
454.6161673545383 137440.08895102885 False False 22695.76222670931 1015569.2857660525 10.0 1000.0 False False InsulinR rif_e4cf1a0cdac3444faaf76a8efd5e30e5_0001_000000006_0001_0001
859.4345296326901 8996.156689820671 False False 4711.592428974908 111523.03455691261 10.0 1000.0 True False InsulinR rif_d0a85c6cc308d10b0a398903e2909d70_0001_1_000000016_0001
inf inf False False 9361.436726015727 inf 10.0 1000.0 False False InsulinR rif_47fd97e525eccb92cbc820147b5c9814_0001_1_000000016_0001
1657.3852445571497 3978.3625765149495 False False 6350.514744884566 15243.67993839947 10.0 1000.0 True False InsulinR Motif0170_ems_3hC_265_0001_0001_0001
1943.4145441793557 5001.450304775979 False False 8225.544326605359 17874.41356581902 10.0 1000.0 True False InsulinR Motif0370_bcov_4helix_09564_0001_0001
2083.6034366136187 5256.574535395262 False False 0.0 3978.3625765149495 10.0 1000.0 True False InsulinR HHH_eva_0129_000000034_0001
1812.6578331365238 3978.3625765149495 False False 9838.964082417768 20546.177470653718 10.0 1000.0 True False InsulinR rif_845029c368b5b784241f89a3ae3bf240_0001_000000025_0001
1962.8486896211507 3978.3625765149495 False False 0.0 3978.3625765149495 10.0 1000.0 True False InsulinR Motif0012_ems_3hC_645_0001_0001
1059.160187575627 3978.3625765149495 False False 0.0 259825.24749979842 10.0 1000.0 True False InsulinR mot_H_ems_3hM_3146_000000018_0001_28_32_H_._3h_hb1_6671_0001_0003_0001
2211.787033826849 4618.755444539664 False False 0.0 3978.3625765149495 10.0 1000.0 True False InsulinR Motif0370_HHH_eva_0310_0001_0002_0001
1962.8486896211507 3978.3625765149495 False False 0.0 7596.152181404617 10.0 1000.0 True False InsulinR Motif0223_bcov_4helix_14168_0001_0001
112.88923934764155 inf False False 21168.747194192 542579.035940088 10.0 1000.0 False False InsulinR Motif0144_ems_3hM_1965_0001_0002_0001
inf inf False False 26878.691778478344 185248.4748159025 10.0 1000.0 False False InsulinR rif_bbb91c0911f3928725766a774b6617e8_0001_000000005_0001
1017.8321219189104 inf False False 34814.79526413657 1453044.8316484673 10.0 1000.0 False False InsulinR Motif0370_ems_3hM_1945_0001_0003_0001
2042.548217443015 3978.3625765149495 False False 0.0 4098.910940945931 10.0 1000.0 True False InsulinR Motif0375_bcov_4helix_06043_0001_0001
1794.710725877745 4351.0765593330125 False False 9645.097620250732 24822.020899698007 10.0 1000.0 True False InsulinR Motif0092_bcov_4helix_08410_0001_0001
1943.4145441793557 3978.3625765149495 False False 6608.371109091002 12617.802337117913 10.0 1000.0 True False InsulinR Motif0202_bcov_4helix_05027_0001_0001
606.6870376847696 40018.709395272235 False False 9549.601604208638 117211.83013696494 10.0 1000.0 False False InsulinR Motif0170_HHH_eva_0023_0001_0001
inf inf False False 17522.21700403787 inf 10.0 1000.0 False False InsulinR Motif0128_ems_3hM_1239_0001_0001
2002.3019482825348 3978.3625765149495 False False 4482.918530157363 7983.63228474529 10.0 1000.0 True False InsulinR Motif0170_p1-15H-GBL-16H-GABBL-16H_0021_0001_0001_0002_0001_0001
64.02273768705874 6674.454820181916 False False 98971.03061675113 1264095.1966689217 10.0 1000.0 True False InsulinR rif_16945b0f44389545dd55a52a00229fe9_0001_1_000000016_0001
1943.4145441793557 3978.3625765149495 False False 0.0 4711.592428974908 10.0 1000.0 True False InsulinR Motif0139_ems_3hM_2769_0001_0001_0001
2104.4394709797543 3978.3625765149495 False False 0.0 3978.3625765149495 10.0 1000.0 True False InsulinR Motif0348_ems_3hC_453_0001_0001_0001
2256.2439532067697 3978.3625765149495 False False 0.0 3978.3625765149495 10.0 1000.0 True False InsulinR ems_3hM_2476_000000022_0001
250.24329471940177 912.3070713273934 False False 0.0 3978.3625765149495 10.0 1000.0 True False InsulinR Motif0202_ems_3hM_452_0001_0001
2347.856505245217 3978.3625765149495 False False 0.0 3978.3625765149495 10.0 1000.0 True False InsulinR HHH_eva_0374_000000026_0001
1007.7545761573363 8063.468607592735 False False 0.0 25574.152954979763 10.0 1000.0 True False InsulinR Motif0025_bcov_4helix_07714_0001_0002_0001
2002.3019482825348 3978.3625765149495 False False 4307.99659339902 7155.918968758065 10.0 1000.0 True False InsulinR ems_3hM_2551_000000000_0001
683.6301395198161 1886.2590099197778 False False 0.0 3978.3625765149495 10.0 1000.0 True False InsulinR ems_3hC_965_0001_000000024_0001
2002.3019482825348 3978.3625765149495 False False 0.0 3978.3625765149495 10.0 1000.0 True False InsulinR Motif0144_HHH_eva_0419_0001_0004_0001
1924.1728160191644 3978.3625765149495 False False 0.0 3978.3625765149495 10.0 1000.0 True False InsulinR Motif0202_bcov_4helix_01628_0001_0002_0001
1794.710725877745 3978.3625765149495 False False 0.0 3978.3625765149495 10.0 1000.0 True False InsulinR Motif0026_bcov_4helix_05952_0001_0002_0001
2347.856505245217 3978.3625765149495 False False 0.0 3978.3625765149495 10.0 1000.0 True False InsulinR Motif0202_p1-15H-GBL-16H-GABBL-16H_0175_0001_0001_0001_0001_0002_0001
4181.299050858942 inf False False 19941.917430589423 431590.0388581978 10.0 1000.0 False False InsulinR mot_H_03c3d3996f773e08b7d78df8b17c4313_0001_000000012_0001_2_8_H_._ems_3hM_1089_0001_0002_0001
2278.8063927388366 3978.3625765149495 False False 0.0 3978.3625765149495 10.0 1000.0 True False InsulinR ems_3hC_1737_000000007_0001
4307.99659339902 inf False False 43767.87309744455 476743.90602984664 10.0 1000.0 False False InsulinR Motif0348_ems_3hC_471_0001_0001_0001
2189.8881523038112 3978.3625765149495 False False 0.0 3978.3625765149495 10.0 1000.0 True False InsulinR Motif0012_ems_3hC_618_0001_0002_0001
94.37735868048875 inf False False 31832.55378275916 462722.93827711174 10.0 1000.0 False False InsulinR mot_H_3h_hb1_2462_000000006_0001_23_28_H_._3h_hb1_1145_0001_0001_0001_0001
inf inf False False 29987.70561702153 inf 10.0 1000.0 False True InsulinR rif_0c0b92d66601b2f46abfeef11739cb0c_0001_1_000000007_0001
1962.8486896211507 3978.3625765149495 False False 0.0 4018.146202280102 10.0 1000.0 True False InsulinR Motif0025_ems_3hC_690_0002_0001_0002_0001
571.5266331414267 1657.3852445571497 False False 0.0 3978.3625765149495 10.0 1000.0 True False InsulinR Motif0202_bcov_4helix_01951_0001_0001
1193.488210279488 3899.973116865946 False False 0.0 3978.3625765149495 10.0 1000.0 True False InsulinR Motif0144_bcov_4helix_01556_0001_0002_0001
725.6871686584575 18233.689278491976 False False 19941.917430589423 262423.4999747966 10.0 1000.0 False False InsulinR rif_EHEE_hb1_6475_000000027_0001
4711.592428974908 inf False False 27418.953483225745 975942.1220816297 10.0 1000.0 False False InsulinR rif_62dc9028cd93e239f4eef384219d861a_0001_1_000000000_0001
1905.1216000189752 3978.3625765149495 False False 0.0 7299.752940030099 10.0 1000.0 True False InsulinR Motif0089_bcov_4helix_07714_0001_0002_0001
61.52459251724268 29987.70561702153 False False 27147.478696263097 716904.7790160007 10.0 1000.0 False False InsulinR mot_H_4464a77df5c884d23cb0552da1799058_0001_1_000000014_0001_40_48_H_._0663add6c606278c74d8a9cc4941d33c_0001_1_0001_0001
2278.8063927388366 3978.3625765149495 False False 0.0 3978.3625765149495 10.0 1000.0 True False InsulinR Motif0025_ems_3hC_618_0001_0001_0003_0001
2146.7387043464482 3978.3625765149495 False False 0.0 3978.3625765149495 10.0 1000.0 True False InsulinR HHH_eva_0703_000000008_0001
1943.4145441793557 3978.3625765149495 False False 0.0 3978.3625765149495 10.0 1000.0 True False InsulinR Motif0201_bcov_4helix_03960_0001_0001
inf inf False False 4223.112041367534 inf 10.0 1000.0 False False InsulinR Motif0022_ems_3hM_2175_0001_0002_0001
1413.4533762253527 3978.3625765149495 False False 0.0 3978.3625765149495 10.0 1000.0 True False InsulinR Motif0144_bcov_4helix_03148_0001_0001
1794.710725877745 3978.3625765149495 False False 8645.129754805268 18053.157701477227 10.0 1000.0 True False InsulinR Motif0026_HHH_eva_0709_0001_0001
2395.048421000645 3978.3625765149495 False False 0.0 3978.3625765149495 10.0 1000.0 True False InsulinR Motif0144_ems_3hM_3051_0001_0001_0001
949.3503967746416 3041.075965056174 False False 0.0 3978.3625765149495 10.0 1000.0 True False InsulinR Motif0201_ems_3hM_1661_0001_0001_0001
2042.548217443015 4058.3276643029058 False False 0.0 3978.3625765149495 10.0 1000.0 True False InsulinR Motif0129_ems_3hM_2032_0001_0001_0001
193.1998260326559 inf False False 30590.4584999237 2038007.2407427807 10.0 1000.0 False False InsulinR mot_H_4464a77df5c884d23cb0552da1799058_0001_1_000000014_0001_40_48_H_._3h_hb1_1569_0001_0001_0001_0001
2211.787033826849 3978.3625765149495 False False 0.0 3978.3625765149495 10.0 1000.0 True False InsulinR HHH_eva_0703_000000021_0001
1982.4771765173616 3978.3625765149495 False False 0.0 3978.3625765149495 10.0 1000.0 True False InsulinR rif_HEEHE_0160_000000016_0001
2395.048421000645 3978.3625765149495 False False 0.0 17697.43917407826 10.0 1000.0 True False InsulinR Motif0290_ems_3hM_1593_0001_0005_0001
1962.8486896211507 3978.3625765149495 False False 5309.140280749208 15705.578684212916 10.0 1000.0 True False InsulinR HHH_eva_0374_000000010_0001
7672.113703218655 inf False False 36590.69971478141 418897.0396594759 10.0 1000.0 False False InsulinR Motif0381_bcov_4helix_10653_0001_0001
2062.9736996174447 3978.3625765149495 False False 0.0 3978.3625765149495 10.0 1000.0 True False InsulinR Motif0370_bcov_4helix_14531_0001_0001
415.6736665555715 inf False False 18974.050180292776 1239187.5273688093 10.0 1000.0 False False InsulinR rif_82a532839a562416aa16d84088c06581_0001_1_000000005_0001
2062.9736996174447 3978.3625765149495 False False 0.0 3978.3625765149495 10.0 1000.0 True False InsulinR Motif0129_ems_3hC_79_0002_0001_0001_0001
1741.928548917012 3978.3625765149495 False False 0.0 3978.3625765149495 10.0 1000.0 True False InsulinR rif_3h_hb1_581_000000014_0001
4902.901975076926 18974.050180292776 False False 5309.140280749208 17874.41356581902 10.0 1000.0 False False InsulinR Motif0349_bcov_4helix_09630_0001_0001
2168.206091389912 3978.3625765149495 False False 0.0 3978.3625765149495 10.0 1000.0 True False InsulinR rif_3h_hb1_1521_000000017_0001
1867.5831781383924 3978.3625765149495 False False 0.0 3978.3625765149495 10.0 1000.0 True False InsulinR ems_3hC_954_0001_000000023_0001
2104.4394709797543 3978.3625765149495 False False 0.0 3978.3625765149495 10.0 1000.0 True False InsulinR Motif0290_bcov_4helix_00080_0001_0002_0001
1905.1216000189752 3978.3625765149495 False False 0.0 3978.3625765149495 10.0 1000.0 True False InsulinR Motif0025_bcov_4helix_05200_0001_0001
1759.3478344061816 3978.3625765149495 False False 24332.92902626995 76410.38261932091 10.0 1000.0 True False InsulinR Motif0092_ems_ferrC_449_0001_0001
1849.0922555825673 10868.337416564813 False False 6287.638361271844 18416.02617127691 10.0 1000.0 False False InsulinR Motif0092_ems_3hM_2209_0001_0002_0001
inf inf False False 31205.326715772157 4701117.654740321 10.0 1000.0 False False InsulinR Motif0374_HHH_eva_0403_0001_0001
2062.9736996174447 3978.3625765149495 False False 0.0 3978.3625765149495 10.0 1000.0 True False InsulinR Motif0089_ems_3hM_2420_0001_0001_0001
1924.1728160191644 3978.3625765149495 False False 0.0 3978.3625765149495 10.0 1000.0 True False InsulinR Motif0026_ems_3hM_1140_0001_0002_0001
5362.2316835567035 13663.271871037796 False False 6042.2968783983815 12005.40597677194 10.0 1000.0 False False InsulinR Motif0025_bcov_4helix_12918_0001_0001
7904.586420539886 31205.326715772157 False False 5415.854000392274 19163.790682095718 10.0 1000.0 False False InsulinR Motif0348_ems_3hM_2912_0001_0001_0001
inf inf False False 45545.02425437196 inf 10.0 1000.0 False False InsulinR rif_eee051b612c7e59d2414926ae0001112_0001_1_000000005_0001
1982.4771765173616 3978.3625765149495 False False 0.0 3978.3625765149495 10.0 1000.0 True False InsulinR Motif0290_ems_3hM_225_0001_0004_0001
2002.3019482825348 3978.3625765149495 False False 0.0 4758.708353264661 10.0 1000.0 True False InsulinR Motif0128_ems_3hC_648_0002_0001_0001
inf inf False False 17348.729706968174 4562858.479939668 10.0 1000.0 False False InsulinR Motif0199_ems_4hM_3961_0002_0001_0001
inf inf False False 29987.70561702153 8207257.362892642 10.0 1000.0 False False InsulinR Motif0065_ems_3hM_3556_0001_0002_0001
2146.7387043464482 3978.3625765149495 False False 7155.918968758065 16181.473423923255 10.0 1000.0 True False InsulinR Motif0170_ems_3hC_617_0001_0001_0001
inf inf False False 27147.478696263097 5244888.161343267 10.0 1000.0 False False InsulinR Motif0083_ems_3hM_1956_0001_0002_0001
1561.3318726156915 3978.3625765149495 False False 8818.89686287685 27970.07444823857 10.0 1000.0 True False InsulinR pol_2c0b0b1e22dc14a353d2d92e3c086b92_0001_1_000000024_0001_0001
8731.581052353311 inf False False 14077.282672002115 262423.4999747966 10.0 1000.0 False False InsulinR rif_4b07148aa3f800f3d220b49c53406c7e_0001_000000015_0001_0001
606.6870376847696 1830.7844114678887 False False 0.0 3978.3625765149495 10.0 1000.0 True False InsulinR Motif0029_HHH_eva_0141_0001_0001_0001
2256.2439532067697 3978.3625765149495 False False 0.0 3978.3625765149495 10.0 1000.0 True False InsulinR Motif0370_bcov_4helix_10760_0001_0001_0001
1485.5537037606218 3978.3625765149495 False False 13663.271871037796 36956.606711929184 10.0 1000.0 True False InsulinR Motif0175_bcov_4helix_01668_0001_0001
2347.856505245217 3978.3625765149495 False False 0.0 3978.3625765149495 10.0 1000.0 True False InsulinR ems_3hM_3051_000000045_0001
inf inf False False 27147.478696263097 inf 10.0 1000.0 False True InsulinR Motif0089_ems_3hM_1496_0001_0001_0001
487.41006466019746 1399.4587883419324 False False 0.0 3978.3625765149495 10.0 1000.0 True False InsulinR Motif0348_bcov_4helix_01917_0001_0001_0001
1982.4771765173616 3978.3625765149495 False False 0.0 3978.3625765149495 10.0 1000.0 True False InsulinR HHH_eva_0374_000000038_0001
2104.4394709797543 3978.3625765149495 False False 0.0 3978.3625765149495 10.0 1000.0 True False InsulinR Motif0089_bcov_4helix_06446_0001_0001
2395.048421000645 3978.3625765149495 False False 0.0 3978.3625765149495 10.0 1000.0 True False InsulinR Motif0012_bcov_4helix_05513_0001_0001
1830.7844114678887 3978.3625765149495 False False 0.0 5635.759390382737 10.0 1000.0 True False InsulinR pol_8bfbe5d1bbe295b5aa936524e44ff7b0_0001_1_000000023_0001
2395.048421000645 3978.3625765149495 False False 0.0 3978.3625765149495 10.0 1000.0 True False InsulinR Motif0026_ems_3hC_1775_0001_0001_0002_0001
2146.7387043464482 3978.3625765149495 False False 0.0 3978.3625765149495 10.0 1000.0 True False InsulinR Motif0091_bcov_4helix_12479_0001_0001
9176.97943928608 26088.19342937485 False False 7085.068285899069 15550.077905161292 10.0 1000.0 False False InsulinR mot_H_03c3d3996f773e08b7d78df8b17c4313_0001_000000012_0001_2_8_H_._3h_hb1_1988_0001_0001_0001_0001
594.7329062687671 1867.5831781383924 False False 0.0 3978.3625765149495 10.0 1000.0 True False InsulinR Motif0012_ems_3hM_3556_0001_0003_0001
1943.4145441793557 3978.3625765149495 False False 0.0 6225.384516110732 10.0 1000.0 True False InsulinR mot_H_ems_3hM_186_000000018_0001_1_7_H_._b4286079303e32bafeee7be44d8005f3_0001_0001_0001_0001
5982.4721568300865 45545.02425437196 False False 18053.157701477227 75653.8441775454 10.0 1000.0 False False InsulinR Motif0025_bcov_4helix_07686_0001_0001
2168.206091389912 3978.3625765149495 False False 0.0 3978.3625765149495 10.0 1000.0 True False InsulinR Motif0025_bcov_4helix_04125_0001_0001
1456.2824269783562 3978.3625765149495 False False 0.0 3978.3625765149495 10.0 1000.0 True False InsulinR mot_H_0738369eac78ae2577940fe623a87e06_0001_000000019_0001_16_26_H_._f3258be8ffe536f2689da0e37abd3ccf_0001_0001_0001
1205.4230923822836 3861.3595216494555 False False 0.0 3978.3625765149495 10.0 1000.0 True False InsulinR Motif0129_ems_3hM_773_0001_0001_0001
2395.048421000645 3978.3625765149495 False False 0.0 3978.3625765149495 10.0 1000.0 True False InsulinR Motif0201_HHH_eva_0310_0001_0002_0001
296.3642428575513 inf False False 6350.514744884566 695820.7155151751 10.0 1000.0 False False InsulinR mot_H_1d093d8facd031590e769bfa2e47527f_0001_000000008_0001_21_25_H_._3h_hb1_3773_0001_0003_1_0001_0001
2104.4394709797543 3978.3625765149495 False False 0.0 3978.3625765149495 10.0 1000.0 True False InsulinR Motif0089_ems_3hM_954_0001_0001_0001
1592.7146432552663 8144.103293668667 False False 15862.634471055057 62001.68965546678 10.0 1000.0 False False InsulinR Motif0139_HHH_eva_0323_0001_0002_0001
2146.7387043464482 3978.3625765149495 False False 0.0 3978.3625765149495 10.0 1000.0 True False InsulinR Motif0025_HHH_eva_0412_0001_0004_0001
939.9508878956849 7014.919094949581 False False 0.0 3978.3625765149495 10.0 1000.0 False False InsulinR Motif0223_HHH_eva_0351_0001_0002_0001
1962.8486896211507 3978.3625765149495 False False 0.0 4618.755444539664 10.0 1000.0 True False InsulinR ems_3hM_1391_000000011_0001
1640.9754896605446 8645.129754805268 False False 12492.873601106858 46460.479241884816 10.0 1000.0 False False InsulinR Motif0348_bcov_4helix_10624_0001_0001
7227.4781584456505 22471.051709613163 False False 4664.942998985055 12743.9803604891 10.0 1000.0 False False InsulinR Motif0202_HHH_eva_0351_0001_0001_0001
inf inf False False 33790.89728548896 8207257.362892642 10.0 1000.0 False False InsulinR Motif0370_ems_3hM_3624_0001_0001
4806.2954367973025 3665783.1939674444 False False 7446.477974124701 105059.7433254299 10.0 1000.0 False False InsulinR mot_H_0738369eac78ae2577940fe623a87e06_0001_000000019_0001_16_26_H_._3h_hb1_6278_0001_0004_0001_0001
2418.998905210653 3978.3625765149495 False False 0.0 3978.3625765149495 10.0 1000.0 True False InsulinR Motif0348_HHH_eva_0019_0001_0004_0001
1849.0922555825673 3978.3625765149495 False False 0.0 6102.719847182369 10.0 1000.0 True False InsulinR Motif0025_ems_3hM_2512_0001_0004_0001
497.2070069598672 7014.919094949581 False False 0.0 3978.3625765149495 10.0 1000.0 True False InsulinR Motif0091_bcov_4helix_13725_0001_0001_0001
477.8061608275632 1017.8321219189104 False False 0.0 3978.3625765149495 10.0 1000.0 True False InsulinR ems_3hC_897_0002_000000010_0001
1266.9117847164007 3978.3625765149495 False False 7748.834840250847 69865.05581425433 10.0 1000.0 True False InsulinR rif_12cee4de80d38f3d3d6fff3a427ac942_0001_000000011_0001
2395.048421000645 3978.3625765149495 False False 0.0 3978.3625765149495 10.0 1000.0 True False InsulinR Motif0113_ems_3hM_1377_0001_0001
987.8978297787831 3978.3625765149495 False False 6042.2968783983815 56690.61402215708 10.0 1000.0 True False InsulinR Motif0129_ems_3hC_1093_0001_0001_0001
2042.548217443015 3978.3625765149495 False False 0.0 3978.3625765149495 10.0 1000.0 True False InsulinR rif_ems_3hM_2027_000000026_0001
2146.7387043464482 3978.3625765149495 False False 0.0 3978.3625765149495 10.0 1000.0 True False InsulinR Motif0223_ems_3hM_3637_0001_0002_0001
2042.548217443015 3978.3625765149495 False False 0.0 3978.3625765149495 10.0 1000.0 True False InsulinR Motif0343_bcov_4helix_12531_0001_0001
2189.8881523038112 3978.3625765149495 False False 5204.529242965602 10868.337416564813 10.0 1000.0 True False InsulinR Motif0025_ems_3hM_1377_0001_0004_0001
1924.1728160191644 4711.592428974908 False False 0.0 3978.3625765149495 10.0 1000.0 True False InsulinR Motif0348_ems_3hM_1278_0001_0002_0001
2922.4142284980926 7983.63228474529 False False 0.0 4098.910940945931 10.0 1000.0 False False InsulinR Motif0290_ems_3hM_2209_0001_0004_0001
1266.9117847164007 13000.134365734926 False False 6225.384516110732 44647.60734670316 10.0 1000.0 False False InsulinR Motif0345_ems_3hM_1453_0001_0001
747.6762155559777 6414.019892333406 False False 21810.18140292322 320206.54091753217 10.0 1000.0 True False InsulinR Motif0202_ems_3hM_3581_0001_0002_0001
2211.787033826849 3978.3625765149495 False False 0.0 3978.3625765149495 10.0 1000.0 True False InsulinR ems_3hC_1746_0002_000000041_0001
2002.3019482825348 3978.3625765149495 False False 6350.514744884566 13394.051437151064 10.0 1000.0 True False InsulinR ems_3hM_1391_000000023_0001
594.7329062687671 inf False False 17348.729706968174 975942.1220816297 10.0 1000.0 False False InsulinR rif_ems_3hC_1249_0001_000000029_0001
2233.9049041651188 3978.3625765149495 False False 0.0 3978.3625765149495 10.0 1000.0 True False InsulinR Motif0025_ems_3hC_1775_0001_0001_0003_0001
2211.787033826849 3978.3625765149495 False False 0.0 3978.3625765149495 10.0 1000.0 True False InsulinR Motif0139_ems_3hM_1411_0001_0003_0001
1794.710725877745 3978.3625765149495 False False 9741.548596453227 21810.18140292322 10.0 1000.0 True False InsulinR Motif0026_HHH_eva_0150_0001_0002_0001
2233.9049041651188 3978.3625765149495 False False 0.0 3978.3625765149495 10.0 1000.0 True False InsulinR Motif0092_ems_3hM_1052_0001_0005_0001
1427.5879099876058 inf False False 33125.08311487988 857523.8417276953 10.0 1000.0 False False InsulinR mot_H_b283fec0a490c50419963fc0dba06018_0001_000000007_0001_4_13_H_._ems_3hM_1411_0001_0001_0001
6542.941692169304 inf False False 27693.143018057974 491189.7231264572 10.0 1000.0 False False InsulinR mot_H_3h_hb1_2462_000000006_0001_23_28_H_._93efe7c4ed41fc63afee16846a06cc52_0001_1_0001_0001_0001
2125.4838656895513 3978.3625765149495 False False 0.0 15243.67993839947 10.0 1000.0 True False InsulinR Motif0202_bcov_4helix_08013_0001_0001
492.2841653067993 1456.2824269783562 False False 0.0 3978.3625765149495 10.0 1000.0 True False InsulinR Motif0129_bcov_4helix_00898_0001_0002_0001
1091.2538004193555 3359.2397960572803 False False 0.0 3978.3625765149495 10.0 1000.0 True False InsulinR ems_3hM_1391_000000032_0001
588.8444616522447 1794.710725877745 False False 0.0 3978.3625765149495 10.0 1000.0 True False InsulinR rif_3h_hb1_5597_000000013_0001
725.6871686584575 3565.9007342155983 False False 0.0 20342.74997094426 10.0 1000.0 True False InsulinR Motif0258_bcov_4helix_02312_0001_0001
4951.930994827699 17697.43917407826 False False 20342.74997094426 65164.39895107678 10.0 1000.0 False False InsulinR Motif0370_bcov_4helix_03425_0001_0001
732.9440403450426 6478.160091256744 False False 13000.134365734926 134731.97622882944 10.0 1000.0 True False InsulinR Motif0202_ems_3hC_174_0002_0001_0001_0001
885.4762553150905 2672.0797120411676 False False 0.0 3978.3625765149495 10.0 1000.0 True False InsulinR Motif0025_HHH_eva_0310_0001_0001_0001
1413.4533762253527 3978.3625765149495 False False 0.0 3978.3625765149495 10.0 1000.0 True False InsulinR Motif0202_ems_3hC_617_0002_0001_0004_0001
58992.48028081895 919381.6259908781 False False 4806.2954367973025 33125.08311487988 10.0 1000.0 False False InsulinR Motif0202_ems_3hC_936_0001_0001_0001_0001
968.4323397498115 inf False False 16343.288158162499 1605065.4702532953 10.0 1000.0 False False InsulinR mot_H_c69deb4367f5fba1502500e37f999bb6_0001_000000017_0001_37_45_H_._3fd10ce6deab4a5afbce921726ec8b8a_0001_1_0001_0001
1456.2824269783562 9838.964082417768 False False 13130.135709392285 52352.83092168257 10.0 1000.0 False False InsulinR Motif0202_bcov_4helix_05820_0001_0001
2168.206091389912 3978.3625765149495 False False 0.0 3978.3625765149495 10.0 1000.0 True False InsulinR Motif0202_ems_3hM_2698_0001_0001_0001
2125.4838656895513 3978.3625765149495 False False 4351.0765593330125 8996.156689820671 10.0 1000.0 True False InsulinR Motif0201_ems_3hM_1391_0001_0002_0001
2324.6104012328883 3978.3625765149495 False False 0.0 3978.3625765149495 10.0 1000.0 True False InsulinR Motif0348_ems_3hM_1095_0001_0003_0001
463.7539523183643 1254.3681036796047 False False 0.0 3978.3625765149495 10.0 1000.0 True False InsulinR Motif0091_bcov_4helix_00259_0001_0001
2189.8881523038112 3978.3625765149495 False False 0.0 3978.3625765149495 10.0 1000.0 True False InsulinR Motif0345_bcov_4helix_11376_0001_0001
284.8002121936387 868.0288749290177 False False 0.0 3978.3625765149495 10.0 1000.0 True False InsulinR ems_3hC_897_0002_000000008_0001
2062.9736996174447 3978.3625765149495 False False 8474.786545245832 18786.188297319568 10.0 1000.0 True False InsulinR Motif0091_ems_3hM_2959_0001_0001_0001
1673.9590970027223 3978.3625765149495 False False 6808.61136206757 16021.260815765589 10.0 1000.0 True False InsulinR Motif0026_ems_3hM_2028_0001_0001
354.49534097784965 1485.5537037606218 False False 8144.103293668667 41643.629471745 10.0 1000.0 True False InsulinR pol_7486c2f7fe2f56bf22cda2f5eda85870_0001_1_000000027_0001
2278.8063927388366 3978.3625765149495 False False 0.0 3978.3625765149495 10.0 1000.0 True False InsulinR Motif0210_bcov_4helix_13843_0001_0001
2022.3249677653598 3978.3625765149495 False False 0.0 3978.3625765149495 10.0 1000.0 True False InsulinR Motif0029_bcov_4helix_12984_0001_0001
2418.998905210653 3978.3625765149495 False False 0.0 3978.3625765149495 10.0 1000.0 True False InsulinR Motif0029_HHH_eva_0498_0001_0001
2395.048421000645 3978.3625765149495 False False 0.0 3978.3625765149495 10.0 1000.0 True False InsulinR Motif0083_ems_3hC_1775_0001_0001_0001_0001
2395.048421000645 3978.3625765149495 False False 0.0 3978.3625765149495 10.0 1000.0 True False InsulinR Motif0025_ems_3hM_604_0001_0001_0001
740.273480748493 2371.3350702976686 False False 0.0 3978.3625765149495 10.0 1000.0 True False InsulinR Motif0025_ems_3hM_3710_0001_0003_0001
4711.592428974908 inf False False 8307.799769871404 169380.05790388442 10.0 1000.0 False False InsulinR ems_3hC_676_000000011_0001
1943.4145441793557 3978.3625765149495 False False 0.0 5470.012540396191 10.0 1000.0 True False InsulinR ems_3hC_897_0002_000000001_0001
1962.8486896211507 3978.3625765149495 False False 0.0 3978.3625765149495 10.0 1000.0 True False InsulinR Motif0091_bcov_4helix_12034_0001_0001
2002.3019482825348 5204.529242965602 False False 0.0 4058.3276643029058 10.0 1000.0 True False InsulinR Motif0092_bcov_4helix_00051_0001_0001_0001
1830.7844114678887 3978.3625765149495 False False 0.0 4223.112041367534 10.0 1000.0 True False InsulinR Motif0092_bcov_4helix_09968_0001_0001_0001
2062.9736996174447 3978.3625765149495 False False 17176.960105909104 50813.141908706835 10.0 1000.0 True False InsulinR mot_H_100dc28d1f3bc2f4dd38a30b7b37f94b_0001_000000024_0001_20_30_H_._HHH_eva_0545_0001_0001_0001_0001
1759.3478344061816 3978.3625765149495 False False 0.0 9086.118256718884 10.0 1000.0 True False InsulinR Motif0201_bcov_4helix_02342_0001_0001
5415.854000392274 inf False False 32150.879320586777 174512.44303842977 10.0 1000.0 False False InsulinR Motif0181_HHH_eva_0540_0001_0001
2146.7387043464482 3978.3625765149495 False False 0.0 3978.3625765149495 10.0 1000.0 True False InsulinR mot_H_0738369eac78ae2577940fe623a87e06_0001_000000019_0001_16_26_H_._3h_hb1_1936_0001_0001
424.0287072533383 1048.6734530451747 False False 0.0 3978.3625765149495 10.0 1000.0 True False InsulinR ems_3hC_898_000000037_0001
2301.5944566662247 3978.3625765149495 False False 4394.587324926346 7904.586420539886 10.0 1000.0 True False InsulinR ems_3hM_3051_000000036_0001
2146.7387043464482 3978.3625765149495 False False 0.0 3978.3625765149495 10.0 1000.0 True False InsulinR Motif0144_ems_3hM_2060_0001_0002_0001
1759.3478344061816 3978.3625765149495 False False 0.0 3978.3625765149495 10.0 1000.0 True False InsulinR Motif0025_ems_3hM_1825_0001_0002_0001
inf inf False False 33790.89728548896 inf 10.0 1000.0 False False InsulinR mot_H_8954e390f339e5555f03dd9a05a7d47e_0001_000000024_0001_8_15_H_._3h_hb1_4294_0001_0002_0001
5101.979455901974 232887.53174400306 False False 39622.484549774534 418897.0396594759 10.0 1000.0 False False InsulinR Motif0130_HEEHE_1202_0001_0001_0001
4573.025192613525 307712.1919965813 False False 5806.528535670726 108243.15860793377 10.0 1000.0 False False InsulinR mot_H_82a8a008b63010fe1f53149a24338456_0001_000000006_0001_38_45_H_._186ecd78ec02e4e116a907bdea10fd0d_0001_0001_0001
1794.710725877745 3978.3625765149495 False False 5806.528535670726 19744.47270355387 10.0 1000.0 True False InsulinR Motif0025_ems_3hM_1542_0001_0001_0001
6478.160091256744 36956.606711929184 False False 5864.593821027438 39230.18272254902 10.0 1000.0 False False InsulinR mot_H_64576c0f577f974ad45c630699acf6e8_0001_1_000000023_0001_41_49_H_._ems_3hM_1181_0001_0002_0001
18053.157701477227 inf False False 0.0 4351.0765593330125 10.0 1000.0 False False InsulinR mot_H_92dcd38760b9c380f26067408cbbf476_0001_000000009_0001_55_64_H_._3h_hb1_1349_0001_0001_0001
1217.4773233061062 3978.3625765149495 False False 0.0 3978.3625765149495 10.0 1000.0 True False InsulinR ems_3hM_2476_000000019_0001
1385.6027607345868 3978.3625765149495 False False 7983.63228474529 28817.595674094657 10.0 1000.0 True False InsulinR Motif0089_bcov_4helix_01419_0001_0002_0001
502.17907702946576 1358.3009123954391 False False 0.0 3978.3625765149495 10.0 1000.0 True False InsulinR Motif0144_ems_3hM_3556_0001_0002_0001
1905.1216000189752 3978.3625765149495 False False 0.0 5923.239759237706 10.0 1000.0 True False InsulinR Motif0022_ems_3hM_3050_0001_0001_0001
1886.2590099197778 3978.3625765149495 False False 7520.942753865953 17522.21700403787 10.0 1000.0 True False InsulinR Motif0290_bcov_4helix_06520_0001_0001_0001
1905.1216000189752 3978.3625765149495 False False 4854.358391165279 17522.21700403787 10.0 1000.0 True False InsulinR Motif0144_bcov_4helix_00978_0001_0001
1500.4092407982278 3978.3625765149495 False False 0.0 3978.3625765149495 10.0 1000.0 True False InsulinR rif_3f5844d6951937678fe8341c4a7d6927_0001_000000029_0001
inf inf False False 32150.879320586777 5679462.315779889 10.0 1000.0 False False InsulinR Motif0144_ems_3hM_120_0001_0001_0001
0.0 18233.689278491976 True False 30590.4584999237 1453044.8316484673 10.0 1000.0 True False InsulinR Motif0026_ems_3hC_1544_0001_0001_0002_0001
242.88367643960544 770.3315525635396 False False 0.0 3978.3625765149495 10.0 1000.0 True False InsulinR HHH_eva_0703_000000025_0001
1924.1728160191644 3978.3625765149495 False False 0.0 3978.3625765149495 10.0 1000.0 True False InsulinR Motif0202_bcov_4helix_06562_0001_0002_0001
1982.4771765173616 3978.3625765149495 False False 0.0 3978.3625765149495 10.0 1000.0 True False InsulinR ems_3hM_649_000000014_0001
270.97762972536816 842.5002741228218 False False 0.0 3978.3625765149495 10.0 1000.0 True False InsulinR ems_3hC_897_0001_000000010_0001
2104.4394709797543 6876.69747568825 False False 0.0 3978.3625765149495 10.0 1000.0 True False InsulinR Motif0223_bcov_4helix_11850_0001_0001
43.00107272595147 81922.27247419693 False False 25574.152954979763 815904.5117086226 10.0 1000.0 False False InsulinR pol_4bc9486a2fe116c8ba2651f96b95a97c_0001_1_000000015_0001
2062.9736996174447 3978.3625765149495 False False 0.0 3978.3625765149495 10.0 1000.0 True False InsulinR ems_3hM_2146_000000016_0001
1292.3767115891997 3978.3625765149495 False False 0.0 3978.3625765149495 10.0 1000.0 True False InsulinR Motif0025_ems_3hC_618_0001_0001_0002_0001
2347.856505245217 3978.3625765149495 False False 0.0 3978.3625765149495 10.0 1000.0 True False InsulinR Motif0223_bcov_4helix_13405_0001_0001
2042.548217443015 3978.3625765149495 False False 0.0 3978.3625765149495 10.0 1000.0 True False InsulinR Motif0370_ems_3hC_416_0002_0001_0001
252.74572766659597 958.8439007423879 False False 0.0 3978.3625765149495 10.0 1000.0 True False InsulinR Motif0083_bcov_4helix_00192_0001_0001
1091.2538004193555 6163.747045654197 False False 6287.638361271844 46000.47449691563 10.0 1000.0 True False InsulinR Motif0290_ems_3hC_618_0001_0002_0001
inf inf False False 18600.186432989693 inf 10.0 1000.0 False False InsulinR ems_3hM_3394_000000011_0001
1943.4145441793557 3978.3625765149495 False False 0.0 3978.3625765149495 10.0 1000.0 True False InsulinR Motif0092_bcov_4helix_12689_0001_0002_0001
0.0 2864.831122927256 False False 46000.47449691563 511133.99555618066 10.0 1000.0 False False InsulinR Motif0012_bcov_4helix_07326_0001_0001
1943.4145441793557 4265.343161781212 False False 0.0 3978.3625765149495 10.0 1000.0 True False InsulinR pol_f81d663fa71a6099dd05bfe7cf303023_0001_000000025_0001
1924.1728160191644 3978.3625765149495 False False 10340.850133193997 21168.747194192 10.0 1000.0 True False InsulinR ems_3hM_2795_000000007_0001
1924.1728160191644 3978.3625765149495 False False 6478.160091256744 17348.729706968174 10.0 1000.0 True False InsulinR Motif0089_ems_3hC_690_0002_0001_0001_0001
2125.4838656895513 3978.3625765149495 False False 0.0 3978.3625765149495 10.0 1000.0 True False InsulinR Motif0129_ems_3hM_1628_0001_0004_0001
1943.4145441793557 3978.3625765149495 False False 0.0 8144.103293668667 10.0 1000.0 True False InsulinR Motif0091_bcov_4helix_02878_0001_0001
inf inf False False 29105.77163083562 inf 10.0 1000.0 False True InsulinR rif_7cd92f716bcdcb94a79f383a779cbb7c_0001_000000014_0001_0001
1982.4771765173616 3978.3625765149495 False False 10868.337416564813 26088.19342937485 10.0 1000.0 True False InsulinR Motif0223_ems_3hM_3658_0001_0001_0001
2233.9049041651188 17697.43917407826 False False 11086.79099863776 44205.55182841902 10.0 1000.0 False False InsulinR ems_3hM_341_000000031_0001
1292.3767115891997 3978.3625765149495 False False 0.0 3978.3625765149495 10.0 1000.0 True False InsulinR Motif0202_HHH_eva_0501_0001_0002_0001
340.66305489044737 834.1586872503187 False False 0.0 3978.3625765149495 10.0 1000.0 True False InsulinR ems_3hC_897_0002_000000009_0001
66.62231756833144 3978.3625765149495 False False 19163.790682095718 1239187.5273688093 10.0 1000.0 True False InsulinR Motif0202_ems_3hM_380_0001_0001_0001
2189.8881523038112 3978.3625765149495 False False 0.0 3978.3625765149495 10.0 1000.0 True False InsulinR Motif0144_ems_3hM_1825_0001_0002_0001
492.2841653067993 3978.3625765149495 False False 0.0 481511.3450901454 10.0 1000.0 True False InsulinR ems_3hM_1669_000000033_0001
2256.2439532067697 3978.3625765149495 False False 0.0 3978.3625765149495 10.0 1000.0 True False InsulinR ems_3hM_3622_000000014_0001
299.3278852861268 1015569.2857660525 False False 22695.76222670931 289878.8043000069 10.0 1000.0 False False InsulinR Motif0275_ems_3hM_1436_0001_0004_0001
395.4992309693153 1069.751789451383 False False 0.0 3978.3625765149495 10.0 1000.0 True False InsulinR Motif0029_ems_3hC_897_0001_0001_0002_0001
2002.3019482825348 3978.3625765149495 False False 0.0 3978.3625765149495 10.0 1000.0 True False InsulinR Motif0202_ems_3hC_859_0001_0001_0001
2233.9049041651188 3978.3625765149495 False False 0.0 4711.592428974908 10.0 1000.0 True False InsulinR Motif0202_ems_3hC_617_0001_0004_0001
1924.1728160191644 3978.3625765149495 False False 4058.3276643029058 8818.89686287685 10.0 1000.0 True False InsulinR Motif0144_ems_3hM_2202_0001_0002_0001
762.7045074886532 2324.6104012328883 False False 0.0 3978.3625765149495 10.0 1000.0 True False InsulinR Motif0089_ems_3hC_899_0001_0001_0002_0001
0.0 169380.05790388442 True False 24822.020899698007 1653700.559067441 10.0 1000.0 False False InsulinR Motif0012_bcov_4helix_02689_0001_0001
606.6870376847696 3978.3625765149495 False False 0.0 24092.008936900966 10.0 1000.0 True False InsulinR mot_H_HHH_eva_0247_000000013_0001_25_34_H_._EHEE_hb1_1874_0001_0001_0001
683.6301395198161 2125.4838656895513 False False 0.0 3978.3625765149495 10.0 1000.0 True False InsulinR Motif0029_ems_3hM_604_0001_0002_0001
1943.4145441793557 3978.3625765149495 False False 0.0 3978.3625765149495 10.0 1000.0 True False InsulinR Motif0168_ems_3hM_1825_0001_0002_0001
912.3070713273934 2893.479434156528 False False 0.0 3978.3625765149495 10.0 1000.0 True False InsulinR Motif0144_ems_3hM_447_0001_0002_0001
26088.19342937485 156419.6416973198 False False 0.0 9741.548596453227 10.0 1000.0 False False InsulinR mot_H_HHH_eva_0247_000000013_0001_25_34_H_._3h_hb1_3188_0001_0002_0001
1515.4133332062097 3978.3625765149495 False False 0.0 3978.3625765149495 10.0 1000.0 True False InsulinR ems_3hM_614_000000035_0001
inf inf False False 16343.288158162499 inf 10.0 1000.0 False False InsulinR Motif0089_bcov_4helix_02380_0001_0001
2542.392160557293 inf False False 30590.4584999237 975942.1220816297 10.0 1000.0 False False InsulinR mot_H_ems_3hC_1176_000000013_0001_29_39_H_._6d020c29a157e579fdf7689390e9347e_0001_1_0001_0001
912.3070713273934 23617.30118312026 False False 23151.947047466158 371749.8533116685 10.0 1000.0 False False InsulinR Motif0290_bcov_4helix_02342_0001_0001
1886.2590099197778 4351.0765593330125 False False 6163.747045654197 13261.437066486216 10.0 1000.0 True False InsulinR Motif0012_bcov_4helix_08246_0001_0001_0001
1038.29054756948 6163.747045654197 False False 7672.113703218655 84404.5992524376 10.0 1000.0 True False InsulinR mot_H_3h_hb1_2462_000000006_0001_23_28_H_._0d44e719b5c5c7e2239c55dbc8cf91a3_0001_0001_0001
1962.8486896211507 3978.3625765149495 False False 0.0 3978.3625765149495 10.0 1000.0 True False InsulinR Motif0092_bcov_4helix_01391_0001_0001
2002.3019482825348 4758.708353264661 False False 0.0 3978.3625765149495 10.0 1000.0 True False InsulinR Motif0225_ems_3hM_3647_0001_0002_0001
631.3209642297924 1812.6578331365238 False False 0.0 3978.3625765149495 10.0 1000.0 True False InsulinR Motif0012_bcov_4helix_00220_0001_0001
279.1885228836766 850.9252768640498 False False 0.0 3978.3625765149495 10.0 1000.0 True False InsulinR ems_3hC_897_0002_000000036_0001
2347.856505245217 3978.3625765149495 False False 0.0 3978.3625765149495 10.0 1000.0 True False InsulinR Motif0026_ems_3hM_2628_0001_0001
4527.747715458932 inf False False 28817.595674094657 323408.6063267077 10.0 1000.0 False False InsulinR Motif0025_bcov_4helix_14113_0001_0001_0001
1849.0922555825673 3978.3625765149495 False False 10137.094533079111 21168.747194192 10.0 1000.0 True False InsulinR HHH_eva_0017_000000013_0001
1943.4145441793557 3978.3625765149495 False False 0.0 3978.3625765149495 10.0 1000.0 True False InsulinR Motif0223_HHH_eva_0310_0001_0003_0001
150.65112753215394 3978.3625765149495 False False 0.0 217218.4055738129 10.0 1000.0 True False InsulinR Motif0369_ems_3hM_3131_0001_0001
0.0 52876.359230899434 True False 7299.752940030099 4089798.2752471636 10.0 1000.0 False False InsulinR rif_EHEE_hb1_165_000000013_0001_0001
834.1586872503187 inf False False 9086.118256718884 883507.6716558865 10.0 1000.0 False False InsulinR rif_c539ad88a5c917c77e17077b4cf5fa57_0001_000000023_0001
0.0 22248.566049121968 True False 39230.18272254902 1527164.7213084016 10.0 1000.0 True False InsulinR rif_069d1585ae11fb35a31570eb630733e4_0001_000000027_0001_0001
1254.3681036796047 11422.731852687486 False False 7748.834840250847 107171.44416627099 10.0 1000.0 False False InsulinR rif_3a3aa6d780704b73dc5b815870cd09cc_0001_1_000000020_0001
2125.4838656895513 3978.3625765149495 False False 0.0 3978.3625765149495 10.0 1000.0 True False InsulinR Motif0370_p1-14H-GBL-14H-GABBL-16H_0827_0001_0001_0002_0001_0001
1905.1216000189752 3978.3625765149495 False False 6876.69747568825 14077.282672002115 10.0 1000.0 True False InsulinR Motif0026_ems_3hC_398_0001_0001_0001_0001
6042.2968783983815 1410310.9980951848 False False 21380.434666133897 188971.96915970207 10.0 1000.0 False False InsulinR Motif0397_bcov_4helix_01592_0001_0001
1924.1728160191644 3978.3625765149495 False False 0.0 3978.3625765149495 10.0 1000.0 True False InsulinR HHH_eva_0348_000000060_0001
1886.2590099197778 3978.3625765149495 False False 8063.468607592735 42480.66642412706 10.0 1000.0 True False InsulinR Motif0370_ems_3hC_617_0002_0001_0003_0001
2395.048421000645 3978.3625765149495 False False 0.0 3978.3625765149495 10.0 1000.0 True False InsulinR ems_3hM_1822_000000006_0001
2278.8063927388366 3978.3625765149495 False False 0.0 3978.3625765149495 10.0 1000.0 True False InsulinR Motif0026_ems_3hM_2027_0001_0003_0001
1943.4145441793557 3978.3625765149495 False False 0.0 6042.2968783983815 10.0 1000.0 True False InsulinR pol_d98b4791b6225abad9199bf72535a804_0001_000000027_0001
1724.6817316010006 4223.112041367534 False False 7227.4781584456505 67810.33485773024 10.0 1000.0 True False InsulinR Motif0234_bcov_4helix_12611_0001_0002_0001
1608.64178968782 inf False False 35162.943216777894 655494.5896422432 10.0 1000.0 False False InsulinR pol_03a20271528d402c1d4e28bb2274ff25_0001_000000013_0001
1905.1216000189752 3978.3625765149495 False False 0.0 4018.146202280102 10.0 1000.0 True False InsulinR Motif0092_bcov_4helix_14647_0001_0001_0001
2022.3249677653598 4265.343161781212 False False 0.0 3978.3625765149495 10.0 1000.0 True False InsulinR Motif0370_bcov_4helix_01330_0001_0001
1886.2590099197778 3978.3625765149495 False False 0.0 4573.025192613525 10.0 1000.0 True False InsulinR rif_b13fda4a92f7c2d3f78c09946962e9df_0001_000000026_0001
1254.3681036796047 3978.3625765149495 False False 0.0 3978.3625765149495 10.0 1000.0 True False InsulinR Motif0029_bcov_4helix_09963_0001_0001
1794.710725877745 4573.025192613525 False False 5101.979455901974 13527.991951522585 10.0 1000.0 True False InsulinR mot_H_36b5aecac1a97134dbc5617548d65688_0001_1_000000007_0001_16_26_H_._52358db61e27fbfda8cf83ce2569dae2_0001_1_0001_0001_0001
2443.188894262759 3978.3625765149495 False False 0.0 3978.3625765149495 10.0 1000.0 True False InsulinR Motif0113_ems_3hM_2914_0001_0002_0001
549.2258607973524 8474.786545245832 False False 14943.319222036542 164398.61545692413 10.0 1000.0 True False InsulinR Motif0025_ems_3hM_3021_0001_0003_0001
762.7045074886532 inf False False 26878.691778478344 883507.6716558865 10.0 1000.0 False False InsulinR Motif0270_bcov_4helix_00601_0001_0001
1690.6986879727492 3978.3625765149495 False False 9741.548596453227 23617.30118312026 10.0 1000.0 True False InsulinR Motif0092_ems_3hC_436_0002_0001_0002_0001
1741.928548917012 11652.3287629265 False False 8474.786545245832 31832.55378275916 10.0 1000.0 False False InsulinR Motif0145_HEEHE_2218_0001_0001_0001
1867.5831781383924 4854.358391165279 False False 4854.358391165279 11197.658908624146 10.0 1000.0 True False InsulinR Motif0201_bcov_4helix_02890_0001_0001
1943.4145441793557 3978.3625765149495 False False 0.0 3978.3625765149495 10.0 1000.0 True False InsulinR HHH_eva_0374_000000017_0001
13527.991951522585 40018.709395272235 False False 0.0 3978.3625765149495 10.0 1000.0 False False InsulinR Motif0201_p1-14H-GBL-14H-GABBL-16H_0188_0001_0001_0001_0001_0002_0001
inf inf False False 34470.094320927274 4428665.487017549 10.0 1000.0 False False InsulinR ems_3hC_464_0001_000000007_0001
0.0 133397.99626616793 True False 32797.11199493056 inf 10.0 1000.0 False True InsulinR mot_H_EHEE_hb1_4456_000000025_0001_15_25_H_._ems_3hC_136_0002_0001_0001_0001
2278.8063927388366 3978.3625765149495 False False 0.0 6945.464450445125 10.0 1000.0 True False InsulinR Motif0202_ems_3hM_773_0001_0002_0001
2042.548217443015 3978.3625765149495 False False 0.0 3978.3625765149495 10.0 1000.0 True False InsulinR Motif0026_ems_3hM_1855_0001_0002_0001
1962.8486896211507 3978.3625765149495 False False 6042.2968783983815 12246.714636905072 10.0 1000.0 True False InsulinR Motif0144_ems_3hM_1605_0001_0001_0001
1962.8486896211507 6163.747045654197 False False 0.0 4139.9000503553925 10.0 1000.0 True False InsulinR ems_3hC_954_000000015_0001
1962.8486896211507 3978.3625765149495 False False 0.0 3978.3625765149495 10.0 1000.0 True False InsulinR pol_16fcbc9e3b409cd257630b2bf4fa6e33_0001_000000000_0001
231.09548421206412 921.4301420406671 False False 0.0 3978.3625765149495 10.0 1000.0 True False InsulinR rif_ems_coilM_45_0002_000000024_0001_0001
1867.5831781383924 3978.3625765149495 False False 6542.941692169304 19548.98287480583 10.0 1000.0 True False InsulinR Motif0201_ems_3hM_3712_0001_0002_0001
1905.1216000189752 9268.749233678931 False False 0.0 4806.2954367973025 10.0 1000.0 False False InsulinR Motif0223_HHH_eva_0662_0001_0001
1962.8486896211507 3978.3625765149495 False False 0.0 3978.3625765149495 10.0 1000.0 True False InsulinR Motif0348_ems_3hM_480_0001_0002_0001
2002.3019482825348 3978.3625765149495 False False 0.0 5579.959792458152 10.0 1000.0 True False InsulinR Motif0201_ems_3hM_256_0001_0001
2022.3249677653598 3978.3625765149495 False False 0.0 3978.3625765149495 10.0 1000.0 True False InsulinR Motif0202_bcov_4helix_06136_0001_0001
197.08314253591237 785.8152167700664 False False 0.0 3978.3625765149495 10.0 1000.0 True True InsulinR Motif0223_bcov_4helix_06585_0001_0001_0001
inf inf False False 30287.582673191762 inf 10.0 1000.0 False False InsulinR mot_H_939e21fe2f0d34f930171d0ca936c898_0001_000000009_0001_37_47_H_._3h_hb1_5166_0001_0001_0001_0001
2125.4838656895513 3978.3625765149495 False False 0.0 3978.3625765149495 10.0 1000.0 True False InsulinR Motif0128_ems_3hC_648_0001_0001
2324.6104012328883 3978.3625765149495 False False 0.0 3978.3625765149495 10.0 1000.0 True False InsulinR Motif0144_p1-14H-GBL-14H-GABBL-15H_0023_0001_0001_0002_0001_0001
43.865394287743094 inf False False 24822.020899698007 1621116.1249558295 10.0 1000.0 False False InsulinR rif_825242d824770740bf99b185d83a64b8_0001_1_000000004_0001_0001
419.83040322112714 1007.7545761573363 False False 0.0 3978.3625765149495 10.0 1000.0 True False InsulinR Motif0026_bcov_4helix_01733_0001_0001
1059.160187575627 inf False False 35869.71837543518 1315422.5306754175 10.0 1000.0 False False InsulinR Motif0083_ems_3hC_1014_0001_0001
1886.2590099197778 3978.3625765149495 False False 5806.528535670726 12125.460036539667 10.0 1000.0 True False InsulinR Motif0202_bcov_4helix_11937_0001_0001
1592.7146432552663 3978.3625765149495 False False 0.0 3978.3625765149495 10.0 1000.0 True False InsulinR ems_3hM_2476_000000040_0001
2371.3350702976686 3978.3625765149495 False False 0.0 3978.3625765149495 10.0 1000.0 True False InsulinR Motif0202_ems_3hC_617_0001_0001_0004_0001
1886.2590099197778 5152.999250460997 False False 9176.97943928608 22922.71984897642 10.0 1000.0 True False InsulinR Motif0012_bcov_4helix_08118_0001_0001
4902.901975076926 9268.749233678931 False False 4664.942998985055 10238.465478409891 10.0 1000.0 False False InsulinR Motif0223_ems_3hM_2792_0001_0001_0001
inf inf False False 11652.3287629265 inf 10.0 1000.0 False True InsulinR mot_H_287a451093d6167ba36fbca2a2c4b2e4_0001_1_000000010_0001_55_63_H_._78d307e0f2019ac690ba30f4cbb879ff_0001_1_0001_0001_0001
2002.3019482825348 3978.3625765149495 False False 4618.755444539664 7826.323188653361 10.0 1000.0 True False InsulinR Motif0370_bcov_4helix_12917_0001_0001
1905.1216000189752 15092.752414256916 False False 4265.343161781212 29396.829347143947 10.0 1000.0 False False InsulinR Motif0012_bcov_4helix_03778_0001_0001
18053.157701477227 inf False False 0.0 10444.258634525944 10.0 1000.0 False False InsulinR Motif0025_ems_3hC_235_0001_0001_0001
1515.4133332062097 7372.750469430405 False False 0.0 7672.113703218655 10.0 1000.0 True False InsulinR Motif0349_ems_3hM_1218_0001_0003_0001
1657.3852445571497 9741.548596453227 False False 12617.802337117913 40418.896489224986 10.0 1000.0 False False InsulinR rif_b9f1852093796c5124bcd9ae03ce4fba_0001_1_000000004_0001
0.0 7372.750469430405 False False 0.0 7808923.7701502 10.0 1000.0 True False InsulinR Motif0129_HHH_eva_0419_0001_0002_0001
inf inf False False 30287.582673191762 3487866.927265499 10.0 1000.0 False False InsulinR rif_8cc863750dfc36cf2f12eb1af9c26b2f_0001_1_000000015_0001_0001
1229.652096539167 3978.3625765149495 False False 7672.113703218655 42060.06576646248 10.0 1000.0 True False InsulinR rif_589efb083e4423d92535788b66c69e9f_0001_000000016_0001_0001
2042.548217443015 3978.3625765149495 False False 0.0 8144.103293668667 10.0 1000.0 True False InsulinR Motif0364_bcov_4helix_07714_0001_0001
1943.4145441793557 3978.3625765149495 False False 0.0 4058.3276643029058 10.0 1000.0 True False InsulinR Motif0290_ems_3hM_910_0001_0004_0001
5051.464807823733 inf False False 31832.55378275916 418897.0396594759 10.0 1000.0 False False InsulinR rif_ems_p1-14H-GBL-16H-GBL-16H_0025_0001_0001_0002_000000023_0001
1982.4771765173616 3978.3625765149495 False False 0.0 5204.529242965602 10.0 1000.0 True False InsulinR ems_3hC_954_000000007_0001
1924.1728160191644 4307.99659339902 False False 0.0 4098.910940945931 10.0 1000.0 True False InsulinR Motif0348_bcov_4helix_01330_0001_0002_0001
6876.69747568825 inf False False 21380.434666133897 262423.4999747966 10.0 1000.0 False False InsulinR rif_37fafb125ab8e5e0c99499ec86874080_0001_1_000000022_0001_0001
1794.710725877745 3978.3625765149495 False False 10868.337416564813 29105.77163083562 10.0 1000.0 True False InsulinR Motif0129_ems_3hM_111_0001_0001_0001
1592.7146432552663 3978.3625765149495 False False 0.0 16506.721039744105 10.0 1000.0 True False InsulinR ems_3hC_1194_000000008_0001
1305.3004787050927 4018.146202280102 False False 12492.873601106858 43767.87309744455 10.0 1000.0 True False InsulinR Motif0128_HHH_eva_0434_0001_0001
1500.4092407982278 4223.112041367534 False False 11086.79099863776 39622.484549774534 10.0 1000.0 True False InsulinR mot_H_19ad1a1424fec9bae468779145af4bf6_0001_000000000_0001_22_32_H_._ems_3hM_1030_0001_0001
1924.1728160191644 3978.3625765149495 False False 0.0 3978.3625765149495 10.0 1000.0 True False InsulinR Motif0012_ems_3hM_1686_0001_0002_0001
inf inf False False 0.0 inf 10.0 1000.0 False True InsulinR HHH_eva_0618_000000021_0001
inf inf False False 9455.051093275873 inf 10.0 1000.0 False True InsulinR Motif0370_bcov_4helix_09455_0001_0001
0.0 753474.1277105361 True False 7672.113703218655 inf 10.0 1000.0 False False InsulinR Motif0364_ems_3hM_3133_0001_0001
12617.802337117913 inf False False 23383.466517940833 179800.34457493728 10.0 1000.0 False False InsulinR Motif0175_bcov_4helix_05108_0001_0001
1545.8731412036552 3978.3625765149495 False False 7826.323188653361 27970.07444823857 10.0 1000.0 True False InsulinR Motif0201_ems_3hM_1545_0001_0001
1905.1216000189752 3978.3625765149495 False False 4527.747715458932 26878.691778478344 10.0 1000.0 True False InsulinR ems_3hM_1618_000000000_0001
324.12920776355514 1059.160187575627 False False 0.0 3978.3625765149495 10.0 1000.0 True False InsulinR Motif0223_bcov_4helix_00276_0001_0001
1069.751789451383 3978.3625765149495 False False 22695.76222670931 112638.26490248181 10.0 1000.0 True False InsulinR Motif0089_ems_3hC_325_0001_0001_0003_0001
0.0 40823.08545411727 True False 32150.879320586777 9340624.455494737 10.0 1000.0 False False InsulinR rif_a32cae8a7740d06f3587c89c56ebdfcd_0001_000000005_0001_0001
2083.6034366136187 3978.3625765149495 False False 0.0 3978.3625765149495 10.0 1000.0 True False InsulinR Motif0129_HHH_eva_0536_0001_0001
2002.3019482825348 3978.3625765149495 False False 0.0 4711.592428974908 10.0 1000.0 True False InsulinR Motif0290_ems_3hC_372_0002_0001_0003_0001
4181.299050858942 24092.008936900966 False False 13130.135709392285 63247.92361754163 10.0 1000.0 False False InsulinR Motif0181_ems_3hC_614_0001_0001
921.4301420406671 18974.050180292776 False False 22922.71984897642 210830.04439849406 10.0 1000.0 False False InsulinR Motif0202_ems_3hC_1544_0001_0002_0001
1924.1728160191644 3978.3625765149495 False False 4438.533198175604 9361.436726015727 10.0 1000.0 True False InsulinR Motif0144_ems_3hC_1737_0002_0001_0001_0001
inf inf False False 24576.258316532665 6793474.5122776525 10.0 1000.0 False False InsulinR Motif0091_ems_3hC_265_0001_0001
1886.2590099197778 3978.3625765149495 False False 12492.873601106858 28532.272944648153 10.0 1000.0 True False InsulinR ems_3hM_482_000000002_0001
1905.1216000189752 3978.3625765149495 False False 0.0 3978.3625765149495 10.0 1000.0 True False InsulinR pol_7b369509830d94a0a7db5d65073b8b3b_0001_1_000000022_0001_0001
2418.998905210653 3978.3625765149495 False False 0.0 3978.3625765149495 10.0 1000.0 True False InsulinR Motif0029_ems_3hC_897_0002_0001_0002_0001
1331.5370183270645 inf False False 42480.66642412706 840627.2343179059 10.0 1000.0 False False InsulinR mot_H_c2d12a4ece4d89de23059df703788e09_0001_1_000000021_0001_58_65_H_._551267aec0d3da5c7405270e8dda2e8c_0001_0001_0001
57.95894923182511 inf False False 30287.582673191762 3351771.5612738235 10.0 1000.0 False False InsulinR Motif0348_ems_3hC_870_0001_0001_0002_0001
2189.8881523038112 3978.3625765149495 False False 0.0 3978.3625765149495 10.0 1000.0 True False InsulinR Motif0139_ems_3hC_414_0001_0002_0001
2418.998905210653 3978.3625765149495 False False 0.0 3978.3625765149495 10.0 1000.0 True False InsulinR Motif0092_ems_3hM_198_0001_0001_0001
65.96269066171432 1982.4771765173616 False False 4951.930994827699 682110.2985150223 10.0 1000.0 True False InsulinR mot_H_1d2c954517e0034c35565d2828b0543b_0001_000000019_0001_57_62_H_._EHEE_hb1_2197_0001_0001
2211.787033826849 3978.3625765149495 False False 0.0 3978.3625765149495 10.0 1000.0 True False InsulinR ems_3hM_2415_000000058_0001
2002.3019482825348 3978.3625765149495 False False 0.0 3978.3625765149495 10.0 1000.0 True False InsulinR Motif0202_bcov_4helix_14647_0001_0001
1962.8486896211507 3978.3625765149495 False False 0.0 3978.3625765149495 10.0 1000.0 True False InsulinR ems_3hM_1912_000000003_0001
4223.112041367534 11086.79099863776 False False 0.0 3978.3625765149495 10.0 1000.0 False False InsulinR Motif0144_ems_3hC_154_0002_0001_0002_0001
inf inf False False 29690.797640615405 320206.54091753217 10.0 1000.0 False False InsulinR Motif0012_ems_3hM_1484_0001_0001_0001
817.7224656899504 2593.4942429844937 False False 0.0 3978.3625765149495 10.0 1000.0 True False InsulinR Motif0201_ems_3hM_3029_0001_0001_0001
1924.1728160191644 3978.3625765149495 False False 0.0 10238.465478409891 10.0 1000.0 True False InsulinR Motif0083_HHH_eva_0408_0001_0001_0001
1924.1728160191644 3978.3625765149495 False False 0.0 3978.3625765149495 10.0 1000.0 True False InsulinR Motif0129_ems_3hC_1212_0001_0001_0001_0001
2301.5944566662247 3978.3625765149495 False False 0.0 3978.3625765149495 10.0 1000.0 True False InsulinR Motif0144_ems_3hC_3_0001_0001_0002_0001
2022.3249677653598 3978.3625765149495 False False 0.0 3978.3625765149495 10.0 1000.0 True False InsulinR HHH_eva_0374_000000031_0001
522.569561294961 1576.9451913418482 False False 0.0 3978.3625765149495 10.0 1000.0 True False InsulinR Motif0089_ems_3hC_690_0001_0001_0001_0001
1962.8486896211507 3978.3625765149495 False False 0.0 5923.239759237706 10.0 1000.0 True False InsulinR Motif0223_HEEHE_1995_0001_0001_0001
2146.7387043464482 3978.3625765149495 False False 0.0 3978.3625765149495 10.0 1000.0 True False InsulinR Motif0370_bcov_4helix_00750_0001_0001_0001
2002.3019482825348 3978.3625765149495 False False 0.0 3978.3625765149495 10.0 1000.0 True False InsulinR Motif0290_ems_3hC_1103_0001_0004_0001
4351.0765593330125 inf False False 21594.239012795253 329909.1193138744 10.0 1000.0 False False InsulinR Motif0348_ems_3hC_291_0001_0001_0001_0001
inf inf False False 0.0 inf 10.0 1000.0 False False InsulinR Motif0012_ems_3hM_598_0001_0001_0001
inf inf False False 6542.941692169304 inf 10.0 1000.0 False False InsulinR mot_H_64576c0f577f974ad45c630699acf6e8_0001_1_000000023_0001_41_49_H_._b155ab3380bfd31eb67a6c3d6dfda5cc_0001_1_0001_0001
inf inf False False 7014.919094949581 inf 10.0 1000.0 False False InsulinR Motif0382_ems_3hM_3673_0001_0001_0001
inf inf False False 18416.02617127691 inf 10.0 1000.0 False False InsulinR rif_9017613d673c362efbea47c063edee1c_0001_000000007_0001_0001
inf inf False False 0.0 inf 10.0 1000.0 False False InsulinR mot_H_1d2c954517e0034c35565d2828b0543b_0001_000000019_0001_57_62_H_._3h_hb1_6286_0001_0002_0001_0001
inf inf False False 8645.129754805268 inf 10.0 1000.0 False False InsulinR Motif0223_ems_3hM_3677_0001_0003_0001
inf inf False False 18786.188297319568 inf 10.0 1000.0 False False InsulinR Motif0026_bcov_4helix_11180_0001_0001_0001
inf inf False False 11086.79099863776 inf 10.0 1000.0 False False InsulinR Motif0202_bcov_4helix_11011_0001_0001_0001
inf inf False False 9549.601604208638 inf 10.0 1000.0 False False InsulinR Motif0026_ems_3hM_2963_0001_0001
inf inf False False 14360.236053709352 inf 10.0 1000.0 False False InsulinR rif_b5d367c642eb8ef79d2167c6b4a36795_0001_1_000000009_0001
inf inf False False 13799.904589748183 inf 10.0 1000.0 False False InsulinR Motif0370_ems_3hC_776_0002_0001_0001
inf inf False False 13261.437066486216 inf 10.0 1000.0 False False InsulinR Motif0345_HHH_eva_0702_0001_0001
inf inf False False 5051.464807823733 inf 10.0 1000.0 False False InsulinR ems_3hM_2721_000000011_0001
inf inf False False 0.0 inf 10.0 1000.0 False False InsulinR rif_ferr_hb1_1423_000000010_0001_0001
inf inf False False 0.0 inf 10.0 1000.0 False False InsulinR mot_H_0929c3bbd978fe60c4dcedd63e8fc2d0_0001_000000015_0001_28_33_H_._d31cdc528c28de72deaf0c5b82f153d6_0001_1_0001_0001_0001
inf inf False False 0.0 inf 10.0 1000.0 False False InsulinR rif_3h_hb1_3119_000000015_0001_0001
inf inf False False 4902.901975076926 inf 10.0 1000.0 False False InsulinR Motif0181_ems_3hM_3259_0001_0001_0001
inf inf False False 16181.473423923255 inf 10.0 1000.0 False False InsulinR Motif0201_ems_3hC_436_0001_0001_0003_0001
inf inf False False 5524.712665800157 inf 10.0 1000.0 False False InsulinR rif_3h_hb1_2802_000000010_0001
inf inf False False 6542.941692169304 inf 10.0 1000.0 False False InsulinR mot_H_HHH_eva_0065_000000013_0001_6_10_H_._ca1482dc8183846f2ef81f2ce4b09902_0001_1_0001_0001_0001
inf inf False False 5524.712665800157 inf 10.0 1000.0 False False InsulinR rif_3h_hb1_2720_000000011_0001_0001
inf inf False False 5982.4721568300865 inf 10.0 1000.0 False False InsulinR rif_ems_3hM_3480_000000026_0001_0001
inf inf False False 30590.4584999237 inf 10.0 1000.0 False False InsulinR mot_H_100dc28d1f3bc2f4dd38a30b7b37f94b_0001_000000024_0001_20_30_H_._ef019d353c48966a6f378b6c16e0bfb3_0001_0001_0001
inf inf False False 0.0 inf 10.0 1000.0 False False InsulinR mot_H_9d2a29c948a89ff6e214a78060c87c8f_0001_000000006_0001_60_64_H_._1cd86ef9f1587ae5d14d35bbbd8e7f1d_0001_1_0001_0001
inf inf False False 17348.729706968174 inf 10.0 1000.0 False False InsulinR Motif0026_bcov_4helix_03817_0001_0001_0001
inf inf False False 14360.236053709352 inf 10.0 1000.0 False False InsulinR mot_H_ems_4hM_3335_0001_000000000_0001_17_21_H_._3h_hb1_6022_0001_0001_0001
inf inf False False 33456.333946028644 inf 10.0 1000.0 False False InsulinR rif_e13b96729bc624858cf847876a2b39a7_0001_1_000000018_0001
inf inf False False 0.0 inf 10.0 1000.0 False False InsulinR Motif0210_bcov_4helix_12426_0001_0001_0001
inf inf False False 0.0 inf 10.0 1000.0 False False InsulinR Motif0235_bcov_4helix_02605_0001_0002_0001
inf inf False False 14648.87679838893 inf 10.0 1000.0 False False InsulinR rif_c6d9ae31f47d2ec57c0dbc9f7b598965_0001_000000026_0001
inf inf False False 0.0 inf 10.0 1000.0 False False InsulinR mot_H_EHEE_hb1_2146_000000009_0001_19_26_H_._ems_3hM_1312_0001_0001
inf inf False False 0.0 inf 10.0 1000.0 False False InsulinR pol_3h_hb1_3955_000000016_0001
inf inf False False 0.0 inf 10.0 1000.0 False False InsulinR mot_H_36b5aecac1a97134dbc5617548d65688_0001_1_000000007_0001_16_26_H_._EHEE_hb1_3821_0001_0001_0001
inf inf False False 8474.786545245832 inf 10.0 1000.0 False False InsulinR Motif0025_bcov_4helix_11686_0001_0002_0001
inf inf False False 8996.156689820671 inf 10.0 1000.0 False False InsulinR rif_EHEE_hb1_555_000000026_0001
inf inf False False 8645.129754805268 inf 10.0 1000.0 False False InsulinR Motif0125_ems_3hM_2065_0001_0001
inf inf False False 5524.712665800157 inf 10.0 1000.0 False False InsulinR Motif0168_ems_3hM_2204_0001_0004_0001
inf inf False False 0.0 inf 10.0 1000.0 False False InsulinR mot_H_628e139d59be1bc863c5d658fcdcedb8_0001_1_000000014_0001_59_65_H_._EHEE_hb1_4567_0001_0001
inf inf False False 15862.634471055057 inf 10.0 1000.0 False False InsulinR Motif0130_bcov_4helix_13038_0001_0001_0001
inf inf False False 7014.919094949581 inf 10.0 1000.0 False False InsulinR mot_H_ems_3hC_528_0002_000000026_0001_49_59_H_._3h_hb1_2105_0001_0002_0001_0001
inf inf False False 14795.365566372802 inf 10.0 1000.0 False False InsulinR mot_H_64576c0f577f974ad45c630699acf6e8_0001_1_000000023_0001_41_49_H_._EHEE_hb1_70_0001_0001
3133.2236078733367 inf False False 34470.094320927274 570256.0197466016 10.0 1000.0 False False InsulinR mot_H_2112d4d00a70539e708ec99b0d7b8f9f_0001_000000019_0001_36_42_H_._3h_hb1_646_0001_0001
inf inf False False 20959.15563781385 inf 10.0 1000.0 False False InsulinR mot_H_9a2e382d935b0cc0a838704df8c5a458_0001_000000010_0001_59_65_H_._4h_hb1_1988_0001_0001
inf inf False False 4018.146202280102 inf 10.0 1000.0 False False InsulinR Motif0145_ems_3hM_1908_0001_0002_0001
inf inf False False 8645.129754805268 inf 10.0 1000.0 False False InsulinR rif_3h_hb1_1349_000000004_0001
inf inf False False 15396.116737783474 inf 10.0 1000.0 False False InsulinR rif_bf4fbdf09d36a26283c708948c33cb09_0001_1_000000007_0001
inf inf False False 7748.834840250847 inf 10.0 1000.0 False False InsulinR mot_H_EHEE_hb1_2491_000000009_0001_15_20_H_._EHEE_hb1_5950_0001_0001_0001
inf inf False False 9838.964082417768 inf 10.0 1000.0 False False InsulinR mot_H_ems_4hM_1516_0002_000000029_0001_25_29_H_._ems_3hM_2831_0001_0001_0001
inf inf False False 0.0 inf 10.0 1000.0 False False InsulinR ems_3hM_2408_000000008_0001
inf inf False False 8645.129754805268 inf 10.0 1000.0 False False InsulinR rif_12fb46b75ccdf390f2ab42b32abc8979_0001_000000005_0001
inf inf False False 27147.478696263097 inf 10.0 1000.0 False False InsulinR mot_H_b9e05bdfd8e123309c3c5185a510ed31_0001_000000009_0001_20_30_H_._3h_hb1_1284_0001_0001_0001_0001
inf inf False False 0.0 inf 10.0 1000.0 False False InsulinR mot_P_EHEE_hb1_1101_000000008_0001_44_46_61_63_P_._EHEE_hb1_1267_0001_0001
inf inf False False 0.0 inf 10.0 1000.0 False False InsulinR Motif0129_ems_3hC_1249_0002_0001_0003_0001
inf inf False False 7904.586420539886 inf 10.0 1000.0 False False InsulinR mot_H_317026103514263f78028212a015c21a_0001_000000025_0001_58_65_H_._3h_hb1_2449_0001_0001_0001
inf inf False False 4181.299050858942 inf 10.0 1000.0 False False InsulinR mot_H_3h_hb1_3426_000000002_0001_52_56_H_._3h_hb1_4854_0001_0001_0001
inf inf False False 41643.629471745 inf 10.0 1000.0 False False InsulinR mot_H_ems_3hC_68_0002_000000004_0001_59_63_H_._7d4aace9d598fc44ed4bdfad86f6f982_0001_0001_0001_0001
inf inf False False 4758.708353264661 inf 10.0 1000.0 False False InsulinR Motif0397_HHH_eva_0060_0001_0001_0001
inf inf False False 10654.18823307991 inf 10.0 1000.0 False False InsulinR Motif0129_ems_3hC_793_0001_0001_0002_0001
inf inf False False 14218.055498722146 inf 10.0 1000.0 False False InsulinR rif_9066116b05dfa64c652cbe5318fc265e_0001_1_000000028_0001
inf inf False False 47868.27822339318 inf 10.0 1000.0 False False InsulinR rif_2fdae56a8c7538d6777667fc26eada6b_0001_1_000000000_0001
inf inf False False 7748.834840250847 inf 10.0 1000.0 False False InsulinR Motif0012_bcov_4helix_03554_0001_0001_0001
inf inf False False 8818.89686287685 inf 10.0 1000.0 False False InsulinR ems_3hC_821_000000016_0001
inf inf False False 0.0 inf 10.0 1000.0 False False InsulinR pol_3fce52bf986e69f77070361a24f1eb49_0001_000000017_0001
inf inf False False 6741.199368383728 inf 10.0 1000.0 False False InsulinR Motif0130_ems_3hM_2729_0001_0003_0001
inf inf False False 19744.47270355387 inf 10.0 1000.0 False False InsulinR rif_a7b157c5dac4d6e430a42da47a8c9d85_0001_1_000000011_0001
inf inf False False 33125.08311487988 inf 10.0 1000.0 False False InsulinR mot_H_ems_4hM_1516_0002_000000029_0001_25_29_H_._3h_hb1_6225_0001_0001_0001
inf inf False False 29690.797640615405 inf 10.0 1000.0 False False InsulinR Motif0091_bcov_4helix_01875_0001_0001
inf inf False False 35514.5726489457 inf 10.0 1000.0 False False InsulinR Motif0262_HEEHE_0007_0001_0001
inf inf False False 50310.0414937692 inf 10.0 1000.0 False False InsulinR Motif0142_bcov_4helix_04073_0001_0001
inf inf False False 4307.99659339902 inf 10.0 1000.0 False False InsulinR Motif0089_ems_ferrM_5945_0001_0001
inf inf False False 37326.1727790485 inf 10.0 1000.0 False False InsulinR Motif0092_bcov_4helix_14007_0001_0001_0001
inf inf False False 5692.116984286569 inf 10.0 1000.0 False False InsulinR Motif0026_bcov_4helix_10658_0001_0001
inf inf False False 11768.852050555774 inf 10.0 1000.0 False False InsulinR Motif0139_bcov_4helix_05101_0001_0002_0001
inf inf False False 12005.40597677194 inf 10.0 1000.0 False False InsulinR pol_c1fabdc8152bd9ad45740d113c0f2483_0001_000000023_0001
inf inf False False 9838.964082417768 inf 10.0 1000.0 False False InsulinR mot_H_510982ac8a7d7038d91f006f64d3e42e_0001_1_000000001_0001_38_45_H_._3h_hb1_3493_0001_0002_0001_0001
inf inf False False 0.0 inf 10.0 1000.0 False False InsulinR Motif0026_ems_3hM_1165_0001_0002_0001
inf inf False False 0.0 inf 10.0 1000.0 False False InsulinR Motif0025_bcov_4helix_02137_0001_0002_0001
inf inf False False 58408.39631764248 2774395.1073645223 10.0 1000.0 False False InsulinR mot_H_3h_hb1_2462_000000006_0001_23_28_H_._HEEHE_3317_0001_0001
inf inf False False 10760.730115410697 inf 10.0 1000.0 False False InsulinR mot_H_9abadfa308aada7ec3b7866b3b500928_0001_000000003_0001_59_65_H_._EHEE_hb1_2536_0001_0001_0001
inf inf False False 9838.964082417768 inf 10.0 1000.0 False False InsulinR mot_H_EHEE_hb1_4112_000000025_0001_24_32_H_._ems_3hC_209_0002_0001_0002_0001_0001
inf inf False False 17522.21700403787 inf 10.0 1000.0 False False InsulinR mot_H_939e21fe2f0d34f930171d0ca936c898_0001_000000009_0001_37_47_H_._8a8463335f3720e4eeb83fe64bdce82c_0001_0001_0002_0001_0001
inf inf False False 0.0 inf 10.0 1000.0 False False InsulinR Motif0201_bcov_4helix_13571_0001_0001
inf inf False False 0.0 inf 10.0 1000.0 False False InsulinR Motif0139_bcov_4helix_00869_0001_0001_0001
inf inf False False 6287.638361271844 inf 10.0 1000.0 False False InsulinR Motif0290_ems_3hC_242_0001_0002_0001
4265.343161781212 110418.8460959532 False False 28249.775192720976 196644.98888518248 10.0 1000.0 False False InsulinR Motif0223_bcov_4helix_00228_0001_0001
inf inf False False 17006.891193969397 inf 10.0 1000.0 False False InsulinR Motif0235_bcov_4helix_01530_0001_0001
inf inf False False 16838.506132642957 inf 10.0 1000.0 False False InsulinR pol_2c4ab1b5778fdcf08a63704cd0a4fece_0001_000000019_0001
inf inf False False 31517.3799829299 inf 10.0 1000.0 False False InsulinR Motif0145_bcov_4helix_00424_0001_0001
inf inf False False 14503.838414246455 inf 10.0 1000.0 False False InsulinR Motif0201_bcov_4helix_08512_0001_0001
inf inf False False 21810.18140292322 inf 10.0 1000.0 False False InsulinR pol_0f0e60a51850112c976e2ea70ce73cd9_0001_1_000000010_0001
inf inf False False 0.0 inf 10.0 1000.0 False False InsulinR rif_12f07e73ac0f89cdf9148c08efb246fb_0001_1_000000017_0001
inf inf False False 4307.99659339902 inf 10.0 1000.0 False False InsulinR mot_H_874637946a44a4e57957c033be8c8c0c_0001_000000019_0001_61_65_H_._EHEE_hb1_2329_0001_0001
inf inf False False 41643.629471745 inf 10.0 1000.0 False False InsulinR Motif0177_bcov_4helix_14351_0001_0001
inf inf False False 4018.146202280102 inf 10.0 1000.0 False False InsulinR rif_98a87782ce6cba64b9c39e8dcccc12a1_0001_000000025_0001_0001
inf inf False False 12871.420164094001 inf 10.0 1000.0 False False InsulinR Motif0125_bcov_4helix_02755_0001_0001
inf inf False False 0.0 inf 10.0 1000.0 False False InsulinR Motif0130_ems_3hM_3350_0001_0003_0001
inf inf False False 26349.075363668566 inf 10.0 1000.0 False False InsulinR rif_EHEE_10861_000000013_0001_0001
inf inf False False 40823.08545411727 inf 10.0 1000.0 False False InsulinR HEEHE_1488_000000008_0001
inf inf False False 10340.850133193997 inf 10.0 1000.0 False False InsulinR Motif0364_bcov_4helix_09313_0001_0001_0001
inf inf False False 22471.051709613163 inf 10.0 1000.0 False False InsulinR Motif0168_ems_3hC_786_0002_0001_0001
inf inf False False 8645.129754805268 inf 10.0 1000.0 False False InsulinR rif_3d0c9551a0eb0eadacfc754d44724e25_0001_000000017_0001_0001
inf inf False False 44647.60734670316 inf 10.0 1000.0 False False InsulinR Motif0201_bcov_4helix_05765_0001_0001
inf inf False False 51834.48606107191 inf 10.0 1000.0 False False InsulinR Motif0364_bcov_4helix_06573_0001_0001
inf inf False False 12369.181783274109 inf 10.0 1000.0 False False InsulinR Motif0012_ems_3hC_709_0002_0001_0001_0001
inf inf False False 10654.18823307991 inf 10.0 1000.0 False False InsulinR Motif0201_HHH_eva_0019_0001_0001
inf inf False False 0.0 inf 10.0 1000.0 False False InsulinR Motif0370_ems_3hM_116_0001_0002_0001
inf inf False False 0.0 inf 10.0 1000.0 False False InsulinR mot_H_64576c0f577f974ad45c630699acf6e8_0001_1_000000023_0001_41_49_H_._ems_3hM_3464_0001_0003_0001_0001
inf inf False False 13000.134365734926 inf 10.0 1000.0 False False InsulinR Motif0139_ems_3hM_254_0001_0004_0001
inf inf False False 5806.528535670726 inf 10.0 1000.0 False False InsulinR rif_2a6813cfb0e454e9f5dd9e72eef9b032_0001_1_000000025_0001
inf inf False False 16343.288158162499 inf 10.0 1000.0 False False InsulinR Motif0318_HHH_eva_0384_0001_0004_0001
inf inf False False 31832.55378275916 inf 10.0 1000.0 False False InsulinR mot_H_EHEE_hb1_2491_000000009_0001_15_20_H_._340ed870efaf4c55e2a4e1e68d2f8d3a_0001_1_0001_0001_0001
inf inf False False 70563.70637239693 inf 10.0 1000.0 False False InsulinR rif_f69ca8fc6f93c8ef0813fcf11e4c80b6_0001_1_000000023_0001_0001
inf inf False False 48830.43061568336 inf 10.0 1000.0 False False InsulinR Motif0130_bcov_4helix_05643_0001_0001
inf inf False False 16671.78825014156 inf 10.0 1000.0 False False InsulinR Motif0026_bcov_4helix_09704_0001_0001
inf inf False False 9549.601604208638 inf 10.0 1000.0 False False InsulinR rif_65b355192b659eff27f117488e0e8a50_0001_1_000000011_0001
inf inf False False 6102.719847182369 inf 10.0 1000.0 False False InsulinR Motif0129_ems_3hC_933_0002_0001_0001
inf inf False False 9455.051093275873 inf 10.0 1000.0 False False InsulinR Motif0083_bcov_4helix_08828_0001_0001
inf inf False False 8390.877767570124 inf 10.0 1000.0 False False InsulinR Motif0139_HEEHE_3146_0001_0001
inf inf False False 0.0 inf 10.0 1000.0 False False InsulinR Motif0025_bcov_4helix_06706_0001_0001
inf inf False False 4664.942998985055 inf 10.0 1000.0 False False InsulinR mot_H_c69deb4367f5fba1502500e37f999bb6_0001_000000017_0001_37_45_H_._EHEE_hb1_1958_0001_0002_0001
inf inf False False 6287.638361271844 inf 10.0 1000.0 False False InsulinR Motif0025_ems_3hM_330_0001_0001_0001
inf inf False False 0.0 inf 10.0 1000.0 False False InsulinR rif_ems_3hM_1367_000000012_0001
428.2689943258716 inf False False 30287.582673191762 2038007.2407427807 10.0 1000.0 False False InsulinR rif_a4e07677c7ad72635339c60bef6394ab_0001_1_000000018_0001
inf inf False False 16671.78825014156 inf 10.0 1000.0 False False InsulinR rif_5453727d5a482ff6c7ce0ba2dcd133b5_0001_000000000_0001
inf inf False False 25574.152954979763 inf 10.0 1000.0 False False InsulinR Motif0025_ems_3hM_3346_0001_0001_0001
inf inf False False 0.0 inf 10.0 1000.0 False False InsulinR mot_H_41a80bfb88d35e6992c92c6eec5b51c7_0001_1_000000029_0001_21_29_H_._3h_hb1_5208_0001_0001
inf inf False False 5982.4721568300865 inf 10.0 1000.0 False False InsulinR mot_H_ems_3hM_3187_000000006_0001_55_59_H_._4375ee1095e391dac76f3e54c3cbefe6_0001_1_0001_0001
732.9440403450426 inf False False 15550.077905161292 1264095.1966689217 10.0 1000.0 False False InsulinR rif_0032e54630fcf04047a55bf64c9b4ae5_0001_1_000000019_0001_0001
inf inf False False 21168.747194192 inf 10.0 1000.0 False False InsulinR rif_aaad428d94a59ece13df5343d7a8b7ee_0001_000000021_0001
inf inf False False 8818.89686287685 inf 10.0 1000.0 False False InsulinR Motif0201_bcov_4helix_04799_0001_0001
inf inf False False 4018.146202280102 inf 10.0 1000.0 False False InsulinR rif_EHEE_00877_000000024_0001_0001
inf inf False False 16021.260815765589 inf 10.0 1000.0 False False InsulinR Motif0202_ems_3hM_1355_0001_0001
inf inf False False 25574.152954979763 inf 10.0 1000.0 False False InsulinR mot_H_482386b992bfb676cfec6b265fe9eca8_0001_000000005_0001_1_5_H_._ems_3hC_997_0001_0001_0001
inf inf False False 13130.135709392285 inf 10.0 1000.0 False False InsulinR rif_6d6e84ae9d545fddfff087f629cab7f0_0001_000000008_0001
487.41006466019746 inf False False 23617.30118312026 1190834.8569296866 10.0 1000.0 False False InsulinR rif_67801dfa4f41be11370b1e60673a6814_0001_000000006_0001
inf inf False False 36228.41555918949 inf 10.0 1000.0 False False InsulinR Motif0083_bcov_4helix_00722_0001_0001_0001
inf inf False False 16021.260815765589 inf 10.0 1000.0 False False InsulinR rif_EHEE_13708_000000025_0001_0001
inf inf False False 0.0 inf 10.0 1000.0 False False InsulinR Motif0234_ems_3hM_988_0001_0001_0001
inf inf False False 17176.960105909104 inf 10.0 1000.0 False False InsulinR Motif0012_ems_3hM_2781_0001_0003_0001
inf inf False False 30896.363084922905 inf 10.0 1000.0 False False InsulinR mot_P_EHEE_hb1_6653_000000010_0001_46_48_57_61_P_._EHEE_hb1_2258_0001_0001
inf inf False False 22028.283216952426 inf 10.0 1000.0 False False InsulinR Motif0026_bcov_4helix_08106_0001_0001
inf inf False False 27418.953483225745 inf 10.0 1000.0 False False InsulinR Motif0113_ems_3hM_1278_0001_0001_0001
inf inf False False 7748.834840250847 inf 10.0 1000.0 False False InsulinR Motif0089_ems_3hM_1876_0001_0002_0001
inf inf False False 27693.143018057974 inf 10.0 1000.0 False False InsulinR mot_P_ems_ferrM_6691_000000000_0001_4_6_58_62_P_._ems_ferrC_693_0001_0001
inf inf False False 12125.460036539667 inf 10.0 1000.0 False False InsulinR Motif0175_bcov_4helix_04074_0001_0001
inf inf False False 14648.87679838893 inf 10.0 1000.0 False False InsulinR Motif0098_bcov_4helix_10024_0001_0001
inf inf False False 19548.98287480583 inf 10.0 1000.0 False False InsulinR Motif0012_ems_3hM_87_0001_0001_0001
inf inf False False 17006.891193969397 inf 10.0 1000.0 False False InsulinR Motif0196_ems_3hM_365_0001_0001_0001
1690.6986879727492 3978.3625765149495 False False 0.0 18416.02617127691 10.0 1000.0 True False InsulinR Motif0089_ems_3hM_1930_0001_0002_0001
inf inf False False 31517.3799829299 inf 10.0 1000.0 False False InsulinR Motif0083_ems_3hC_984_0001_0002_0001
inf inf False False 28532.272944648153 inf 10.0 1000.0 False False InsulinR Motif0349_ems_3hM_2333_0001_0002_0001
inf inf False False 0.0 inf 10.0 1000.0 False False InsulinR mot_H_7f39e2d7389de0c2f60e905c27398b6a_0001_1_000000012_0001_1_7_H_._3h_hb1_6594_0001_0001
inf inf False False 0.0 inf 10.0 1000.0 False False InsulinR Motif0130_ems_3hC_338_0001_0001_0003_0001
inf inf False False 0.0 inf 10.0 1000.0 False False InsulinR Motif0168_ems_3hC_335_0001_0001_0005_0001
inf inf False False 21810.18140292322 inf 10.0 1000.0 False False InsulinR rif_0092ecaa6ebc763df10b5788a3bafe52_0001_000000003_0001
inf inf False False 0.0 inf 10.0 1000.0 False False InsulinR pol_HEEHE_0812_000000001_0001_0001
7299.752940030099 inf False False 21168.747194192 326642.692389975 10.0 1000.0 False False InsulinR Motif0083_bcov_4helix_09002_0001_0001
inf inf False False 15396.116737783474 inf 10.0 1000.0 False False InsulinR Motif0348_HHH_eva_0451_0001_0001
inf inf False False 8996.156689820671 inf 10.0 1000.0 False False InsulinR Motif0129_HHH_eva_0385_0001_0001_0001
inf inf False False 6542.941692169304 inf 10.0 1000.0 False False InsulinR mot_H_7c7040cacadad1ff49364c86f3d36d94_0001_1_000000020_0001_18_22_H_._d7eaf13fe435c01c5d6d1c2a3a5c8683_0001_1_0001_0001_0001
inf inf False False 14218.055498722146 inf 10.0 1000.0 False False InsulinR mot_H_6792f2186577ebd01aa11eb855ed7b57_0001_000000004_0001_38_45_H_._3h_hb1_2208_0001_0001
inf inf False False 21810.18140292322 inf 10.0 1000.0 False False InsulinR rif_6b759ec3b9716ff461ff6d485fb8ccf8_0001_000000004_0001_0001
inf inf False False 0.0 inf 10.0 1000.0 False False InsulinR Motif0144_HHH_eva_0652_0001_0002_0001
inf inf False False 9741.548596453227 inf 10.0 1000.0 False False InsulinR Motif0170_ems_3hC_1212_0001_0001_0002_0001
inf inf False False 4307.99659339902 inf 10.0 1000.0 False False InsulinR ems_3hM_2298_000000005_0001
inf inf False False 14503.838414246455 inf 10.0 1000.0 False False InsulinR Motif0275_bcov_4helix_09604_0001_0001
inf inf False False 0.0 inf 10.0 1000.0 False False InsulinR Motif0130_ems_3hM_1613_0001_0001
inf inf False False 10137.094533079111 inf 10.0 1000.0 False False InsulinR rif_a7a40a9ce014b157daa5964652e89ca8_0001_000000004_0001_0001
inf inf False False 0.0 inf 10.0 1000.0 False False InsulinR Motif0025_ems_3hM_2373_0001_0001_0001
inf inf False False 10036.72726047436 inf 10.0 1000.0 False False InsulinR Motif0022_ems_3hM_1181_0001_0001
inf inf False False 6102.719847182369 inf 10.0 1000.0 False False InsulinR mot_P_EHEE_hb1_1589_000000012_0001_44_46_59_61_P_._EHEE_hb1_1789_0001_0001_0001
inf inf False False 5692.116984286569 inf 10.0 1000.0 False False InsulinR Motif0128_HHH_eva_0364_0001_0001
inf inf False False 4482.918530157363 inf 10.0 1000.0 False False InsulinR rif_EHEE_03564_000000007_0001_0001
inf inf False False 15092.752414256916 inf 10.0 1000.0 False False InsulinR mot_H_8954e390f339e5555f03dd9a05a7d47e_0001_000000024_0001_8_15_H_._HHH_eva_0066_0001_0001
inf inf False False 7904.586420539886 inf 10.0 1000.0 False False InsulinR pol_9d91b9c6d5294e2e4193a8117bbe349e_0001_000000007_0001
inf inf False False 0.0 inf 10.0 1000.0 False False InsulinR rif_3h_hb1_6801_000000028_0001
inf inf False False 9741.548596453227 inf 10.0 1000.0 False False InsulinR rif_EHEE_05554_000000023_0001_0001
inf inf False False 7446.477974124701 inf 10.0 1000.0 False False InsulinR rif_HEEH_21862_000000024_0001
inf inf False False 13527.991951522585 inf 10.0 1000.0 False False InsulinR rif_702997820559c2f17efcc64b63c1c749_0001_1_000000008_0001
inf inf False False 0.0 inf 10.0 1000.0 False False InsulinR mot_H_c60f954567b2d6d0ba8bb2325cff320f_0001_000000024_0001_59_65_H_._af27c80decd7eab0252a0046c15af034_0001_0001_0001
inf inf False False 0.0 inf 10.0 1000.0 False False InsulinR rif_36e58d0b226a5d16c128555b7bd431a0_0001_000000016_0001
inf inf False False 20141.33660489533 inf 10.0 1000.0 False False InsulinR Motif0290_ems_3hC_174_0002_0001_0003_0001
inf inf False False 7014.919094949581 inf 10.0 1000.0 False False InsulinR Motif0147_bcov_4helix_09484_0001_0001_0001
inf inf False False 27693.143018057974 inf 10.0 1000.0 False False InsulinR mot_H_20f586c726b7297ab593af94d5550752_0001_000000017_0001_56_64_H_._ad1329039e86f1e88397da09d2ca0af7_0001_0001_0001_0001
inf inf False False 9086.118256718884 inf 10.0 1000.0 False False InsulinR rif_0b51bf56906baa25a3ac332d66c6d681_0001_000000012_0001
inf inf False False 5524.712665800157 inf 10.0 1000.0 False False InsulinR mot_H_ems_4hM_2275_000000008_0001_32_39_H_._ems_3hM_2948_0001_0001_0001
inf inf False False 6876.69747568825 inf 10.0 1000.0 False False InsulinR mot_H_100dc28d1f3bc2f4dd38a30b7b37f94b_0001_000000024_0001_20_30_H_._EHEE_hb1_3936_0001_0002_0001
inf inf False False 21168.747194192 inf 10.0 1000.0 False False InsulinR mot_H_HHH_eva_0065_000000013_0001_6_13_H_._3h_hb1_2443_0001_0001
inf inf False False 7596.152181404617 inf 10.0 1000.0 False False InsulinR ems_3hM_932_000000049_0001
inf inf False False 14795.365566372802 inf 10.0 1000.0 False False InsulinR rif_b5d408fb59e05adbbadd706aaa09cbfb_0001_000000018_0001
inf inf False False 16343.288158162499 inf 10.0 1000.0 False False InsulinR HHH_eva_0736_000000032_0001
inf inf False False 46000.47449691563 inf 10.0 1000.0 False False InsulinR Motif0196_bcov_4helix_08898_0001_0001
inf inf False False 21380.434666133897 inf 10.0 1000.0 False False InsulinR rif_45f7e39696a660b91a216b7075032f2c_0001_000000015_0001_0001
inf inf False False 4902.901975076926 inf 10.0 1000.0 False False InsulinR rif_a11af67446ad6388c3d0d2387e901b04_0001_000000017_0001
inf inf False False 11086.79099863776 inf 10.0 1000.0 False False InsulinR Motif0202_ems_3hM_1960_0001_0001_0001
inf inf False False 7299.752940030099 inf 10.0 1000.0 False False InsulinR mot_H_7f39e2d7389de0c2f60e905c27398b6a_0001_1_000000012_0001_1_7_H_._5560783f366cbf3ae937180e39aeb462_0001_0001_0001_0001
inf inf False False 12617.802337117913 inf 10.0 1000.0 False False InsulinR rif_1a97b0783d9d4ae08297499bdb81940f_0001_000000007_0001_0001
inf inf False False 10868.337416564813 inf 10.0 1000.0 False False InsulinR rif_7322d101fec001059bc3a6a3ff9b1a1f_0001_000000013_0001_0001
inf inf False False 9549.601604208638 inf 10.0 1000.0 False False InsulinR Motif0223_ems_3hM_890_0001_0002_0001
inf inf False False 7446.477974124701 inf 10.0 1000.0 False False InsulinR pol_d22f067720e9cd115f49d13205a8551f_0001_000000025_0001
inf inf False False 0.0 inf 10.0 1000.0 False False InsulinR mot_H_3h_hb1_3426_000000002_0001_52_56_H_._EHEE_hb1_1977_0001_0001_0001
inf inf False False 5692.116984286569 inf 10.0 1000.0 False False InsulinR rif_2d660a51e621682441583250def07cbe_0001_1_000000026_0001
inf inf False False 4181.299050858942 inf 10.0 1000.0 False False InsulinR Motif0026_bcov_4helix_09133_0001_0002_0001
inf inf False False 27693.143018057974 inf 10.0 1000.0 False False InsulinR rif_bc97ff0e2638fb5abe0036eb203208d0_0001_000000014_0001
inf inf False False 24822.020899698007 inf 10.0 1000.0 False False InsulinR Motif0397_HHH_eva_0393_0001_0002_0001
inf inf False False 4902.901975076926 inf 10.0 1000.0 False False InsulinR mot_H_ems_4hC_2788_0001_000000008_0001_34_41_H_._11f0209fb01958891e55643923016f8d_0001_0001_0001_0001_0001
inf inf False False 31832.55378275916 inf 10.0 1000.0 False False InsulinR Motif0224_bcov_4helix_00951_0001_0001_0001
inf inf False False 0.0 inf 10.0 1000.0 False False InsulinR Motif0026_ems_3hC_880_0002_0001_0002_0001
inf inf False False 28532.272944648153 inf 10.0 1000.0 False False InsulinR Motif0092_bcov_4helix_00271_0001_0001_0001
inf inf False False 12617.802337117913 inf 10.0 1000.0 False False InsulinR Motif0026_bcov_4helix_11737_0001_0002_0001
inf inf False False 65816.04294058759 inf 10.0 1000.0 False False InsulinR Motif0089_bcov_4helix_00876_0001_0001
inf inf False False 5806.528535670726 inf 10.0 1000.0 False False InsulinR mot_H_d5df4b299ca3074c1b4ca371b633e360_0001_000000024_0001_21_30_H_._bbdae9bdc26aeef6d8cd1afada67b7ff_0001_1_0001_0001
inf inf False False 4902.901975076926 inf 10.0 1000.0 False False InsulinR Motif0012_ems_3hC_701_0001_0004_0001
inf inf False False 17006.891193969397 inf 10.0 1000.0 False False InsulinR rif_0e9ccdc8ea377aa0238f9c7edfbe4640_0001_1_000000005_0001
inf inf False False 13527.991951522585 inf 10.0 1000.0 False False InsulinR Motif0128_bcov_4helix_14307_0001_0001_0001
inf inf False False 12369.181783274109 inf 10.0 1000.0 False False InsulinR rif_03f2d6b396054c13e006a64e21fa2d25_0001_000000002_0001_0001
inf inf False False 7155.918968758065 inf 10.0 1000.0 False False InsulinR ems_3hM_45_000000039_0001
inf inf False False 8225.544326605359 inf 10.0 1000.0 False False InsulinR rif_HHH_eva_0362_000000010_0001
inf inf False False 0.0 inf 10.0 1000.0 False False InsulinR ems_3hC_144_000000017_0001
inf inf False False 18233.689278491976 inf 10.0 1000.0 False False InsulinR rif_HEEHE_2932_000000026_0001_0001
7014.919094949581 inf False False 16671.78825014156 204629.56398032614 10.0 1000.0 False False InsulinR rif_HHH_eva_0392_000000028_0001
inf inf False False 34470.094320927274 inf 10.0 1000.0 False False InsulinR Motif0130_bcov_4helix_05889_0001_0001
inf inf False False 30287.582673191762 inf 10.0 1000.0 False False InsulinR rif_69b2c0e19e32369698a7ec004ab43efd_0001_000000014_0001_0001
inf inf False False 15705.578684212916 inf 10.0 1000.0 False False InsulinR mot_H_1d093d8facd031590e769bfa2e47527f_0001_000000008_0001_21_25_H_._234a31c3bc45f4a36510bd3e71e80eb0_0001_0001_0001_0001
inf inf False False 4307.99659339902 inf 10.0 1000.0 False False InsulinR pol_334a1c7ecad821806bad3ec2cf037196_0001_000000017_0001
inf inf False False 7299.752940030099 inf 10.0 1000.0 False False InsulinR Motif0372_bcov_4helix_03758_0001_0001
inf inf False False 0.0 inf 10.0 1000.0 False False InsulinR Motif0262_HHH_eva_0045_0001_0003_0001
inf inf False False 10137.094533079111 inf 10.0 1000.0 False False InsulinR ems_3hC_913_000000059_0001
inf inf False False 32797.11199493056 inf 10.0 1000.0 False False InsulinR Motif0349_bcov_4helix_06085_0001_0002_0001
inf inf False False 0.0 inf 10.0 1000.0 False False InsulinR pol_3h_hb1_2656_000000014_0001_0001
inf inf False False 0.0 inf 10.0 1000.0 False False InsulinR Motif0170_ems_3hC_177_0001_0001
inf inf False False 6876.69747568825 inf 10.0 1000.0 False False InsulinR mot_H_3h_hb1_2462_000000006_0001_23_28_H_._ems_3hM_2415_0001_0001
inf inf False False 0.0 inf 10.0 1000.0 False False InsulinR Motif0202_ems_3hM_2042_0001_0001_0001
inf inf False False 11422.731852687486 inf 10.0 1000.0 False False InsulinR ems_3hC_505_000000033_0001
inf inf False False 0.0 inf 10.0 1000.0 False False InsulinR Motif0224_ems_3hC_107_0002_0001_0001
inf inf False False 8818.89686287685 inf 10.0 1000.0 False False InsulinR rif_HHH_eva_0188_000000012_0001_0001
inf inf False False 44647.60734670316 inf 10.0 1000.0 False False InsulinR mot_H_c2d12a4ece4d89de23059df703788e09_0001_1_000000021_0001_61_65_H_._EHEE_hb1_3888_0001_0001
inf inf False False 12743.9803604891 inf 10.0 1000.0 False False InsulinR rif_9a0b4aaf5e4887374ee4acef75ae53e3_0001_000000017_0001
inf inf False False 10036.72726047436 inf 10.0 1000.0 False False InsulinR Motif0290_bcov_4helix_11420_0001_0001
inf inf False False 8474.786545245832 inf 10.0 1000.0 False False InsulinR Motif0201_ems_3hM_1423_0001_0001_0001
inf inf False False 20751.63924536023 inf 10.0 1000.0 False False InsulinR rif_a5d7c45297523bc1b845658f8ad6e4ed_0001_000000012_0001_0001
inf inf False False 22028.283216952426 inf 10.0 1000.0 False False InsulinR Motif0025_ems_thioM_1039_0001_0001_0001
inf inf False False 15243.67993839947 inf 10.0 1000.0 False False InsulinR Motif0374_HEEHE_1342_0001_0001
inf inf False False 10340.850133193997 inf 10.0 1000.0 False False InsulinR Motif0168_bcov_4helix_04635_0001_0001
inf inf False False 4902.901975076926 inf 10.0 1000.0 False False InsulinR Motif0370_bcov_4helix_08965_0001_0001
inf inf False False 29105.77163083562 1997850.4467628484 10.0 1000.0 False False InsulinR pol_EHEE_hb1_681_000000008_0001
inf inf False False 12743.9803604891 inf 10.0 1000.0 False False InsulinR rif_2ea8d054c9d911ca834cdf537887589c_0001_000000025_0001
inf inf False False 13527.991951522585 inf 10.0 1000.0 False False InsulinR ems_4hM_4273_0001_000000034_0001
inf inf False False 8225.544326605359 inf 10.0 1000.0 False False InsulinR rif_bd3138152b83fbdbd115440ed3e3a24f_0001_000000027_0001
inf inf False False 0.0 inf 10.0 1000.0 False False InsulinR mot_H_7ee69b245f2e5c7391f2bc0f29aa955b_0001_000000007_0001_21_30_H_._EHEE_hb1_4574_0001_0001
inf inf False False 0.0 inf 10.0 1000.0 False False InsulinR Motif0089_ems_3hC_153_0001_0001_0003_0001
inf inf False False 28249.775192720976 inf 10.0 1000.0 False False InsulinR Motif0290_bcov_4helix_00845_0001_0002_0001
inf inf False False 0.0 inf 10.0 1000.0 False False InsulinR Motif0246_ems_3hM_1034_0001_0003_0001
inf inf False False 39230.18272254902 inf 10.0 1000.0 False False InsulinR pol_3h_hb1_3856_000000005_0001
inf inf False False 29105.77163083562 inf 10.0 1000.0 False False InsulinR mot_H_HHH_eva_0065_000000013_0001_6_13_H_._ems_3hM_3299_0001_0001
inf inf False False 10444.258634525944 inf 10.0 1000.0 False False InsulinR rif_HHH_eva_0422_000000005_0001_0001
inf inf False False 7596.152181404617 inf 10.0 1000.0 False False InsulinR Motif0092_ems_3hM_3610_0001_0002_0001
inf inf False False 17176.960105909104 inf 10.0 1000.0 False False InsulinR ems_3hM_616_000000001_0001
inf inf False False 9086.118256718884 inf 10.0 1000.0 False False InsulinR Motif0025_bcov_4helix_10645_0001_0003_0001
inf inf False False 6542.941692169304 inf 10.0 1000.0 False False InsulinR Motif0290_ems_3hC_1278_0001_0002_0001
inf inf False False 11086.79099863776 inf 10.0 1000.0 False False InsulinR ems_3hC_821_000000020_0001
inf inf False False 14218.055498722146 inf 10.0 1000.0 False False InsulinR Motif0012_ems_3hM_874_0001_0001_0001
inf inf False False 27418.953483225745 inf 10.0 1000.0 False False InsulinR Motif0092_bcov_4helix_06123_0001_0001
inf inf False False 9268.749233678931 inf 10.0 1000.0 False False InsulinR rif_3h_hb1_972_000000021_0001
inf inf False False 12005.40597677194 inf 10.0 1000.0 False False InsulinR mot_H_3h_hb1_2462_000000006_0001_23_28_H_._HHH_eva_0419_0001_0001
inf inf False False 11197.658908624146 inf 10.0 1000.0 False False InsulinR rif_5d7b9e1a89226ce83e7a6505e0bb22f3_0001_000000006_0001
842.5002741228218 inf False False 12005.40597677194 2319442.346163748 10.0 1000.0 False False InsulinR mot_H_d1f97fb2786dab4d965dfe9c1a9a6852_0001_000000016_0001_39_47_H_._4f112d259933b985e6d3b91e22fcb5c6_0001_0001_0001_0001
1943.4145441793557 inf False False 38841.765071830756 824063.5568257079 10.0 1000.0 False False InsulinR rif_b6604989188eda6427d14a4fdadf7129_0001_000000018_0001_0001
inf inf False False 20751.63924536023 inf 10.0 1000.0 False False InsulinR Motif0142_ems_3hM_2861_0001_0002_0001
inf inf False False 18416.02617127691 inf 10.0 1000.0 False False InsulinR Motif0122_ems_3hM_2912_0001_0003_0001
inf inf False False 8645.129754805268 inf 10.0 1000.0 False False InsulinR pol_HHH_eva_0319_000000026_0001_0001
inf inf False False 8225.544326605359 inf 10.0 1000.0 False False InsulinR rif_ems_f2_779_000000007_0001
inf inf False False 15550.077905161292 inf 10.0 1000.0 False False InsulinR rif_50046c75c3241088b2661e990285567c_0001_000000001_0001_0001
inf inf False False 12369.181783274109 inf 10.0 1000.0 False False InsulinR Motif0139_bcov_4helix_12152_0001_0001_0001
inf inf False False 17176.960105909104 inf 10.0 1000.0 False False InsulinR pol_HEEH_00810_000000027_0001_0001
inf inf False False 11768.852050555774 inf 10.0 1000.0 False False InsulinR mot_H_9a96df25000fda3a079d6199a7df9a5b_0001_1_000000020_0001_53_62_H_._HHH_eva_0165_0001_0001
inf inf False False 14795.365566372802 inf 10.0 1000.0 False False InsulinR rif_EHEE_hb1_1724_000000019_0001_0001
inf inf False False 21810.18140292322 inf 10.0 1000.0 False False InsulinR Motif0025_bcov_4helix_07877_0001_0001
inf inf False False 0.0 inf 10.0 1000.0 False False InsulinR Motif0348_HEEHE_0186_0001_0001
inf inf False False 26349.075363668566 inf 10.0 1000.0 False False InsulinR Motif0349_HHH_eva_0529_0001_0001
inf inf False False 23151.947047466158 inf 10.0 1000.0 False False InsulinR pol_c4b2007aa42f98218aafb42d43655759_0001_000000010_0001
inf inf False False 10444.258634525944 inf 10.0 1000.0 False False InsulinR rif_8fa4d3ddc96d5e734c19f814e89bbec2_0001_000000001_0001
inf inf False False 0.0 inf 10.0 1000.0 False False InsulinR rif_03b87c0964fa90dbf336a613a6a4d0c6_0001_1_000000029_0001
inf inf False False 0.0 inf 10.0 1000.0 False False InsulinR Motif0092_ems_3hM_363_0001_0002_0001
166.41256869016226 inf False False 36590.69971478141 3419142.169655426 10.0 1000.0 False False InsulinR mot_H_c69deb4367f5fba1502500e37f999bb6_0001_000000017_0001_37_45_H_._28bb4c3cc08fdb6c7fc9a08ee029a999_0001_0001_0001
inf inf False False 12369.181783274109 inf 10.0 1000.0 False False InsulinR Motif0290_ems_3hM_629_0001_0004_0001
inf inf False False 44205.55182841902 inf 10.0 1000.0 False False InsulinR rif_1401f71a6d85414cacf145f618dfb5ae_0001_000000022_0001
inf inf False False 6741.199368383728 inf 10.0 1000.0 False False InsulinR Motif0026_ems_3hC_836_0002_0001_0001_0001
inf inf False False 14360.236053709352 inf 10.0 1000.0 False False InsulinR rif_f7ce57540f9fec147307c06f1939e6ef_0001_000000006_0001
inf inf False False 14360.236053709352 inf 10.0 1000.0 False False InsulinR mot_H_26a44f1f28efbe238600556d644a5cb3_0001_000000011_0001_2_8_H_._319b7d448fd3df02bf9cff13292bf14c_0001_0001_0001
inf inf False False 0.0 inf 10.0 1000.0 False False InsulinR Motif0089_ems_3hM_142_0001_0004_0001
inf inf False False 35162.943216777894 inf 10.0 1000.0 False False InsulinR mot_H_HHH_eva_0247_000000013_0001_25_34_H_._aad6df8a4d9a5e193768d126ae50c95e_0001_0001_0001_0001
inf inf False False 49811.92227105858 inf 10.0 1000.0 False False InsulinR mot_H_EHEE_hb1_1689_000000015_0001_15_23_H_._ems_4hM_3664_0001_0001_0001
inf inf False False 28532.272944648153 inf 10.0 1000.0 False False InsulinR rif_3h_hb1_5426_000000011_0001
inf inf False False 33456.333946028644 inf 10.0 1000.0 False False InsulinR mot_H_6792f2186577ebd01aa11eb855ed7b57_0001_000000004_0001_38_45_H_._701ecede337336c6d766bc8596dd3d03_0001_0001_0001_0001
inf inf False False 4618.755444539664 inf 10.0 1000.0 False False InsulinR Motif0129_ems_3hM_645_0001_0001_0001
inf inf False False 18233.689278491976 inf 10.0 1000.0 False False InsulinR mot_H_7032950ae22d3c95fdb1a361d41a39f4_0001_000000023_0001_22_30_H_._EHEE_hb1_1567_0001_0001
inf inf False False 15243.67993839947 inf 10.0 1000.0 False False InsulinR Motif0201_bcov_4helix_14384_0001_0001
inf inf False False 5204.529242965602 inf 10.0 1000.0 False False InsulinR pol_162eeabde4186aab06edb10ff5a1218d_0001_1_000000028_0001
inf inf False False 10444.258634525944 inf 10.0 1000.0 False False InsulinR mot_H_04dc27fc183be2d684ffd7e57a4e26ea_0001_000000029_0001_57_65_H_._3h_hb1_4020_0001_0001_1_0001_0001
inf inf False False 16181.473423923255 inf 10.0 1000.0 False False InsulinR Motif0012_bcov_4helix_02338_0001_0003_0001
inf inf False False 7014.919094949581 inf 10.0 1000.0 False False InsulinR rif_079d6458c4269c5f698e3430952726a3_0001_000000026_0001_0001
inf inf False False 0.0 inf 10.0 1000.0 False False InsulinR pol_2d180f16e909c9f41123289ba471ff79_0001_000000010_0001
inf inf False False 8390.877767570124 inf 10.0 1000.0 False False InsulinR mot_H_92dcd38760b9c380f26067408cbbf476_0001_000000009_0001_55_64_H_._EHEE_hb1_4576_0001_0001_0001
inf inf False False 30287.582673191762 inf 10.0 1000.0 False False InsulinR mot_H_317026103514263f78028212a015c21a_0001_000000025_0001_58_65_H_._59251a283f826c3a20099baf30a82452_0001_0001_0001
inf inf False False 11086.79099863776 inf 10.0 1000.0 False False InsulinR Motif0026_HHH_eva_0363_0001_0002_0001
inf inf False False 6741.199368383728 inf 10.0 1000.0 False False InsulinR rif_3h_hb1_5487_000000003_0001
inf inf False False 4758.708353264661 inf 10.0 1000.0 False False InsulinR Motif0290_ems_3hM_1373_0001_0003_0001
inf inf False False 17006.891193969397 inf 10.0 1000.0 False False InsulinR mot_H_57d3085ba05778a6503ff6312cb3e366_0001_1_000000012_0001_53_63_H_._ems_3hM_2486_0001_0001_0001
inf inf False False 7596.152181404617 inf 10.0 1000.0 False False InsulinR mot_H_939e21fe2f0d34f930171d0ca936c898_0001_000000009_0001_39_47_H_._0fcf9af69fce3822529a8a2d6f1f36d6_0001_0001_0001_0001
inf inf False False 10036.72726047436 inf 10.0 1000.0 False False InsulinR mot_H_b01702e851cb238e1f3e7d0c69df3da8_0001_000000001_0001_28_32_H_._3h_hb1_6546_0001_0001
3133.2236078733367 inf False False 26349.075363668566 1573439.3395287679 10.0 1000.0 False False InsulinR Motif0202_ems_3hM_1605_0001_0002_0001
inf inf False False 32150.879320586777 inf 10.0 1000.0 False False InsulinR mot_H_EHEE_hb1_1689_000000015_0001_15_23_H_._HEEHE_1724_0001_0001
inf inf False False 13527.991951522585 inf 10.0 1000.0 False False InsulinR rif_cb1fb76e3536db4f8181631c080dd1fd_0001_000000020_0001_0001
inf inf False False 6542.941692169304 inf 10.0 1000.0 False False InsulinR rif_6e53e7ed50e8811f5122a4f759f211ec_0001_000000001_0001_0001
inf inf False False 60780.01142580806 inf 10.0 1000.0 False False InsulinR Motif0025_bcov_4helix_14409_0001_0001
inf inf False False 25829.894484529534 6028863.692779364 10.0 1000.0 False False InsulinR mot_H_4464a77df5c884d23cb0552da1799058_0001_1_000000014_0001_40_48_H_._2aff24ddb3df29ee4bc46d1f6d2c4b1b_0001_0001_0001
inf inf False False 6741.199368383728 inf 10.0 1000.0 False False InsulinR Motif0129_bcov_4helix_00360_0001_0001
inf inf False False 13130.135709392285 inf 10.0 1000.0 False False InsulinR Motif0201_bcov_4helix_01951_0001_0001_0001
inf inf False False 0.0 inf 10.0 1000.0 False False InsulinR Motif0370_bcov_4helix_07512_0001_0003_0001
inf inf False False 9086.118256718884 inf 10.0 1000.0 False False InsulinR Motif0012_ems_3hM_1437_0001_0004_0001
inf inf False False 0.0 inf 10.0 1000.0 False False InsulinR Motif0139_ems_3hC_692_0001_0001_0001_0001
inf inf False False 0.0 inf 10.0 1000.0 False False InsulinR Motif0092_ems_3hC_1435_0001_0001_0002_0001
inf inf False False 11768.852050555774 inf 10.0 1000.0 False False InsulinR rif_ce3fa4ff6ed282d4227c1bfb2bf9b5e3_0001_000000012_0001
inf inf False False 35162.943216777894 inf 10.0 1000.0 False False InsulinR Motif0012_bcov_4helix_04323_0001_0001
inf inf False False 49811.92227105858 inf 10.0 1000.0 False False InsulinR rif_a0a4c47b5487b107d7f20d61fad8bfe9_0001_000000004_0001
inf inf False False 0.0 inf 10.0 1000.0 False False InsulinR Motif0145_HHH_eva_0088_0001_0001_0001
inf inf False False 14943.319222036542 inf 10.0 1000.0 False False InsulinR Motif0025_ems_3hC_974_0001_0003_0001
inf inf False False 0.0 inf 10.0 1000.0 False False InsulinR Motif0223_ems_3hM_773_0001_0004_0001
inf inf False False 71269.34343612082 2887046.674047905 10.0 1000.0 False False InsulinR rif_4dc91347653fcaaa71b93ab5768e7d5e_0001_1_000000022_0001
inf inf False False 4618.755444539664 inf 10.0 1000.0 False False InsulinR Motif0130_ems_3hM_237_0001_0001_0001
inf inf False False 7155.918968758065 inf 10.0 1000.0 False False InsulinR Motif0012_ems_3hM_502_0001_0001_0001
inf inf False False 0.0 inf 10.0 1000.0 False False InsulinR pol_HHH_eva_0125_000000015_0001
inf inf False False 13799.904589748183 inf 10.0 1000.0 False False InsulinR Motif0223_ems_3hC_562_0001_0004_0001
inf inf False False 15862.634471055057 inf 10.0 1000.0 False False InsulinR mot_H_8954e390f339e5555f03dd9a05a7d47e_0001_000000024_0001_8_15_H_._EHEE_hb1_6389_0001_0001
inf inf False False 8063.468607592735 inf 10.0 1000.0 False False InsulinR rif_ad4a34d742ae1e1007b916faabfd60f0_0001_000000006_0001
inf inf False False 19163.790682095718 inf 10.0 1000.0 False False InsulinR mot_H_100dc28d1f3bc2f4dd38a30b7b37f94b_0001_000000024_0001_20_30_H_._3h_hb1_3587_0001_0001_0001
inf inf False False 9549.601604208638 inf 10.0 1000.0 False False InsulinR Motif0397_ems_3hM_1311_0001_0001_0001
inf inf False False 20546.177470653718 inf 10.0 1000.0 False False InsulinR rif_a038ae4a0a7f88b87493e1dcb338562b_0001_000000023_0001
inf inf False False 40418.896489224986 inf 10.0 1000.0 False False InsulinR rif_1741559a2952672dcaba02b8144a1093_0001_1_000000022_0001_0001
inf inf False False 9086.118256718884 inf 10.0 1000.0 False False InsulinR mot_H_37734626114437e2861139ad359fa698_0001_1_000000023_0001_21_28_H_._3h_hb1_6666_0001_0002_0001_0001
inf inf False False 8645.129754805268 inf 10.0 1000.0 False False InsulinR mot_H_3h_hb1_2067_000000022_0001_3_10_H_._e056275d3d19d07e5f32c804e32520bb_0001_1_0001_0001_0001
inf inf False False 4618.755444539664 inf 10.0 1000.0 False False InsulinR Motif0234_ems_3hC_1397_0001_0002_0001
inf inf False False 10036.72726047436 inf 10.0 1000.0 False False InsulinR Motif0144_ems_3hM_1165_0001_0002_0001
inf inf False False 14648.87679838893 inf 10.0 1000.0 False False InsulinR mot_H_b283fec0a490c50419963fc0dba06018_0001_000000007_0001_4_13_H_._3h_hb1_2675_0001_0001_0001
inf inf False False 9549.601604208638 inf 10.0 1000.0 False False InsulinR Motif0182_p1-14H-GBL-16H-GABBL-15H_0052_0001_0001_0002_0001_0001
inf inf False False 4018.146202280102 inf 10.0 1000.0 False False InsulinR rif_e2623eee0f8338e86a9803a072397679_0001_000000026_0001
inf inf False False 9741.548596453227 inf 10.0 1000.0 False False InsulinR Motif0012_ems_3hM_840_0001_0001
inf inf False False 33790.89728548896 inf 10.0 1000.0 False False InsulinR Motif0139_bcov_4helix_01423_0001_0001_0001
inf inf False False 5692.116984286569 inf 10.0 1000.0 False False InsulinR Motif0089_bcov_4helix_09167_0001_0001_0001
inf inf False False 26878.691778478344 inf 10.0 1000.0 False False InsulinR Motif0128_bcov_4helix_06927_0001_0001_0001
inf inf False False 9741.548596453227 inf 10.0 1000.0 False False InsulinR Motif0225_p1-14H-GBL-14H-GABBL-15H_0590_0001_0001_0002_0001_0001
inf inf False False 8474.786545245832 inf 10.0 1000.0 False False InsulinR mot_H_27b1ca67353a3bd1d3d7a8d462c6ed70_0001_000000000_0001_40_45_H_._3h_hb1_2498_0001_0001
inf inf False False 31205.326715772157 inf 10.0 1000.0 False False InsulinR Motif0348_bcov_4helix_11363_0001_0002_0001
inf inf False False 7596.152181404617 inf 10.0 1000.0 False False InsulinR HHH_eva_0302_000000009_0001
inf inf False False 20959.15563781385 inf 10.0 1000.0 False False InsulinR Motif0025_HHH_eva_0330_0001_0003_0001
inf inf False False 6287.638361271844 inf 10.0 1000.0 False False InsulinR Motif0202_HHH_eva_0198_0001_0004_0001
inf inf False False 7299.752940030099 inf 10.0 1000.0 False False InsulinR Motif0089_bcov_4helix_08167_0001_0001
inf inf False False 7155.918968758065 inf 10.0 1000.0 False False InsulinR pol_37fea0fa33a2fcd5be857a60906bbaff_0001_000000007_0001
inf inf False False 25829.894484529534 inf 10.0 1000.0 False False InsulinR mot_H_EHEE_hb1_2728_000000003_0001_35_39_H_._EHEE_hb1_3071_0001_0001
inf inf False False 0.0 inf 10.0 1000.0 False False InsulinR ems_3hC_193_000000021_0001
inf inf False False 0.0 inf 10.0 1000.0 False False InsulinR Motif0290_bcov_4helix_13573_0001_0001_0001
inf inf False False 27693.143018057974 inf 10.0 1000.0 False False InsulinR Motif0147_bcov_4helix_13720_0001_0001
inf inf False False 12743.9803604891 inf 10.0 1000.0 False False InsulinR rif_d7433b0d93a67f53b85b9df6ce391051_0001_000000012_0001_0001
inf inf False False 9741.548596453227 inf 10.0 1000.0 False False InsulinR Motif0092_ems_3hM_1416_0001_0002_0001
inf inf False False 0.0 inf 10.0 1000.0 False False InsulinR rif_28a0fc824a05ace2ac410b9ea3585f08_0001_1_000000016_0001_0001
inf inf False False 10340.850133193997 inf 10.0 1000.0 False False InsulinR Motif0201_ems_3hM_3370_0001_0001_0001
inf inf False False 0.0 inf 10.0 1000.0 False False InsulinR Motif0170_ems_3hM_3216_0001_0001
inf inf False False 4307.99659339902 inf 10.0 1000.0 False False InsulinR mot_H_100dc28d1f3bc2f4dd38a30b7b37f94b_0001_000000024_0001_20_30_H_._3e63fedce808056f5207f323d843c6d5_0001_0001_0001_0001
inf inf False False 0.0 inf 10.0 1000.0 False False InsulinR mot_H_ems_4hM_3961_0001_000000006_0001_4_11_H_._3h_hb1_5382_0001_0001
inf inf False False 18974.050180292776 3453333.5913519827 10.0 1000.0 False False InsulinR mot_H_100dc28d1f3bc2f4dd38a30b7b37f94b_0001_000000024_0001_20_30_H_._3h_hb1_2015_0001_0003_0001
inf inf False False 20342.74997094426 inf 10.0 1000.0 False False InsulinR mot_H_68dd360596209197ff9111cfd8ad1293_0001_1_000000027_0001_20_30_H_._EHEE_hb1_843_0001_0002_0001
inf inf False False 5204.529242965602 inf 10.0 1000.0 False False InsulinR ems_3hM_146_000000006_0001
inf inf False False 13937.903635645675 inf 10.0 1000.0 False False InsulinR mot_H_ems_4hM_2275_000000008_0001_32_39_H_._171549419a1f1406e2cac3dfe35cd757_0001_0001_0002_0001_0001
inf inf False False 17874.41356581902 inf 10.0 1000.0 False False InsulinR rif_3h_hb1_6270_000000001_0001
inf inf False False 11197.658908624146 inf 10.0 1000.0 False False InsulinR Motif0025_ems_3hM_2227_0001_0001
inf inf False False 8225.544326605359 inf 10.0 1000.0 False False InsulinR rif_18523d6c3ca642f18bdf9f6e6ad42eb1_0001_1_000000010_0001_0001
inf inf False False 8645.129754805268 inf 10.0 1000.0 False False InsulinR rif_ems_p1-14H-GBL-14H-GBL-15H_0390_0001_0001_0002_000000009_0001_0001
inf inf False False 29396.829347143947 inf 10.0 1000.0 False False InsulinR Motif0025_HHH_eva_0378_0001_0001_0001
inf inf False False 0.0 inf 10.0 1000.0 False False InsulinR Motif0290_ems_3hM_198_0001_0005_0001
inf inf False False 4307.99659339902 inf 10.0 1000.0 False False InsulinR Motif0012_bcov_4helix_06625_0001_0001
inf inf False False 4482.918530157363 inf 10.0 1000.0 False False InsulinR Motif0026_ems_3hM_3187_0001_0001
inf inf False False 17006.891193969397 inf 10.0 1000.0 False False InsulinR pol_9ae906911d028d5b82c54ad7bc138ed8_0001_1_000000008_0001
inf inf False False 8996.156689820671 inf 10.0 1000.0 False False InsulinR rif_41e2496d60c1b9b9f86444df6c398793_0001_1_000000018_0001_0001
inf inf False False 10444.258634525944 inf 10.0 1000.0 False False InsulinR ems_3hC_298_0001_000000002_0001
inf inf False False 9086.118256718884 inf 10.0 1000.0 False False InsulinR mot_H_c2d12a4ece4d89de23059df703788e09_0001_1_000000021_0001_58_65_H_._c3ca8d7bc6d3003a141afe10a170223a_0001_0001_0001_0001
inf inf False False 15396.116737783474 inf 10.0 1000.0 False False InsulinR rif_05461d58a9470785ba51467641569673_0001_1_000000001_0001
inf inf False False 7446.477974124701 inf 10.0 1000.0 False False InsulinR ems_3hM_1930_000000060_0001
inf inf False False 0.0 inf 10.0 1000.0 False False InsulinR Motif0382_bcov_4helix_11976_0001_0001
inf inf False False 33456.333946028644 inf 10.0 1000.0 False False InsulinR Motif0343_ems_3hC_123_0001_0001
72.14242332335117 inf False False 25070.24110869496 2038007.2407427807 10.0 1000.0 False False InsulinR Motif0012_bcov_4helix_08848_0001_0001
inf inf False False 13663.271871037796 inf 10.0 1000.0 False False InsulinR Motif0290_ems_3hM_2340_0001_0004_0001
inf inf False False 25829.894484529534 6463757.89806318 10.0 1000.0 False False InsulinR Motif0130_bcov_4helix_10139_0001_0001
inf inf False False 5362.2316835567035 inf 10.0 1000.0 False False InsulinR Motif0130_ems_3hM_1169_0001_0001_0001
inf inf False False 6542.941692169304 inf 10.0 1000.0 False False InsulinR Motif0089_ems_3hM_2957_0001_0002_0001
inf inf False False 7299.752940030099 inf 10.0 1000.0 False False InsulinR Motif0223_ems_3hC_1344_0002_0001_0001_0001
inf inf False False 5982.4721568300865 inf 10.0 1000.0 False False InsulinR mot_H_HHH_rd3_0017.min_rise1.48_000000005_0001_37_42_H_._3h_hb1_6622_0001_0001
inf inf False False 24576.258316532665 inf 10.0 1000.0 False False InsulinR Motif0397_ems_3hC_90_0001_0001_0001
inf inf False False 37326.1727790485 inf 10.0 1000.0 False False InsulinR mot_H_5ee177cda2a69df9c7ff8567cc73e6cb_0001_1_000000011_0001_3_12_H_._19ee863fb7d8c5cbdca5c3ae805ac8b1_0001_1_0001_0001
inf inf False False 4018.146202280102 inf 10.0 1000.0 False False InsulinR mot_H_8e0df331432489bcfe8b797ceafaec94_0001_1_000000024_0001_3_12_H_._2ae96d3839fbc1cdd40b7e334cb7c956_0001_0001_0001_0001
inf inf False False 13130.135709392285 inf 10.0 1000.0 False False InsulinR rif_2618a7b746a2ebb03891d3bd9696c929_0001_000000017_0001
inf inf False False 31832.55378275916 inf 10.0 1000.0 False False InsulinR rif_9abadfa308aada7ec3b7866b3b500928_0001_000000004_0001
inf inf False False 21810.18140292322 inf 10.0 1000.0 False False InsulinR rif_20e523f56a3bb99712dbf91953b63e51_0001_000000007_0001
inf inf False False 0.0 inf 10.0 1000.0 False False InsulinR Motif0290_ems_3hM_2165_0001_0001_0001
inf inf False False 0.0 inf 10.0 1000.0 False False InsulinR Motif0233_ems_3hM_1715_0001_0001_0001
inf inf False False 12005.40597677194 inf 10.0 1000.0 False False InsulinR Motif0139_bcov_4helix_13016_0001_0001
inf inf False False 9455.051093275873 inf 10.0 1000.0 False False InsulinR Motif0089_ems_3hM_2340_0001_0001_0001
inf inf False False 27970.07444823857 inf 10.0 1000.0 False False InsulinR Motif0225_HHH_eva_0679_0001_0001_0001
inf inf False False 27418.953483225745 inf 10.0 1000.0 False False InsulinR mot_H_26a44f1f28efbe238600556d644a5cb3_0001_000000011_0001_1_6_H_._3h_hb1_2860_0001_0001
inf inf False False 4018.146202280102 inf 10.0 1000.0 False False InsulinR Motif0025_ems_3hM_2515_0001_0003_0001
inf inf False False 4307.99659339902 inf 10.0 1000.0 False False InsulinR mot_H_37734626114437e2861139ad359fa698_0001_1_000000023_0001_21_28_H_._3h_hb1_505_0001_0001_0001
inf inf False False 0.0 inf 10.0 1000.0 False False InsulinR mot_H_628e139d59be1bc863c5d658fcdcedb8_0001_1_000000014_0001_59_65_H_._EHEE_hb1_2930_0001_0001
inf inf False False 23383.466517940833 inf 10.0 1000.0 False False InsulinR rif_3h_hb1_4028_000000003_0001_0001
inf inf False False 30896.363084922905 inf 10.0 1000.0 False False InsulinR Motif0223_ems_3hM_3710_0001_0002_0001
inf inf False False 0.0 inf 10.0 1000.0 False False InsulinR mot_H_0c3d297521dfe48991d68750fb028f31_0001_000000001_0001_39_46_H_._3h_hb1_5908_0001_0001
inf inf False False 0.0 inf 10.0 1000.0 False False InsulinR Motif0290_bcov_4helix_03527_0001_0003_0001
inf inf False False 0.0 inf 10.0 1000.0 False False InsulinR pol_3h_hb1_2146_000000023_0001_0001
inf inf False False 14503.838414246455 inf 10.0 1000.0 False False InsulinR mot_H_3h_hb1_3426_000000002_0001_52_56_H_._3h_hb1_6615_0001_0001
inf inf False False 12871.420164094001 inf 10.0 1000.0 False False InsulinR Motif0168_ems_3hM_2912_0001_0003_0001
inf inf False False 4307.99659339902 inf 10.0 1000.0 False False InsulinR Motif0290_bcov_4helix_02009_0001_0001_0001
inf inf False False 0.0 inf 10.0 1000.0 False False InsulinR rif_e117b97ae4c9dc1c05fbb6772c3bd6f0_0001_000000024_0001
inf inf False False 34128.80625834387 inf 10.0 1000.0 False False InsulinR mot_H_7f39e2d7389de0c2f60e905c27398b6a_0001_1_000000012_0001_1_7_H_._191c91b9c4209bfef4c6e34d10072b61_0001_1_0001_0001_0001
inf inf False False 11768.852050555774 inf 10.0 1000.0 False False InsulinR rif_edfc8dd01b6448e5452987db575f9754_0001_1_000000013_0001
inf inf False False 9741.548596453227 inf 10.0 1000.0 False False InsulinR rif_bbe1ba1ddf2cfb4a277fdfb36003c91c_0001_000000013_0001
inf inf False False 6542.941692169304 inf 10.0 1000.0 False False InsulinR mot_H_0738369eac78ae2577940fe623a87e06_0001_000000019_0001_16_26_H_._366e2e29c304a13e054491658d0ee831_0001_1_0001_0001_0001
inf inf False False 0.0 inf 10.0 1000.0 False False InsulinR rif_d5bcc35625315b67d5c9068ecd005e94_0001_1_000000010_0001
inf inf False False 20141.33660489533 inf 10.0 1000.0 False False InsulinR rif_257d4313d57d9a868fd6ed65f3fc7869_0001_000000011_0001
inf inf False False 29987.70561702153 inf 10.0 1000.0 False False InsulinR mot_H_c2d12a4ece4d89de23059df703788e09_0001_1_000000021_0001_61_65_H_._EHEE_hb1_3560_0001_0001
inf inf False False 6876.69747568825 inf 10.0 1000.0 False False InsulinR Motif0144_ems_3hM_1245_0001_0002_0001
inf inf False False 0.0 inf 10.0 1000.0 False False InsulinR Motif0092_ems_3hM_1846_0001_0001_0001
inf inf False False 0.0 inf 10.0 1000.0 False False InsulinR rif_3h_hb1_343_000000027_0001_0001
inf inf False False 0.0 inf 10.0 1000.0 False False InsulinR mot_H_ems_3hM_2368_000000009_0001_47_52_H_._EHEE_hb1_1591_0001_0001
inf inf False False 10444.258634525944 inf 10.0 1000.0 False False InsulinR mot_H_79ec1bb742edb033945235041690adfb_0001_1_000000029_0001_43_49_H_._ems_3hM_2044_0001_0001
inf inf False False 9741.548596453227 inf 10.0 1000.0 False False InsulinR mot_H_HHH_eva_0065_000000013_0001_6_13_H_._3h_hb1_4324_0001_0001
428.2689943258716 inf False False 28817.595674094657 3930215.7554122503 10.0 1000.0 False False InsulinR rif_8ef303bcae631b62913a1c8eff302d3f_0001_000000028_0001
inf inf False False 6741.199368383728 inf 10.0 1000.0 False False InsulinR Motif0275_ems_3hM_853_0001_0003_0001
inf inf False False 10760.730115410697 inf 10.0 1000.0 False False InsulinR Motif0343_bcov_4helix_11697_0001_0001
inf inf False False 4018.146202280102 inf 10.0 1000.0 False False InsulinR ems_3hM_3695_000000017_0001
inf inf False False 24822.020899698007 inf 10.0 1000.0 False False InsulinR rif_b5b7bbb4797cba809bb46f59449ae188_0001_000000007_0001
inf inf False False 8390.877767570124 inf 10.0 1000.0 False False InsulinR Motif0128_bcov_4helix_00252_0001_0001
inf inf False False 33125.08311487988 inf 10.0 1000.0 False False InsulinR mot_H_6a2ff3f4fd2cdaa3fceafd0f1e7456c6_0001_000000027_0001_3_11_H_._3h_hb1_5933_0001_0001_0001
inf inf False False 8063.468607592735 inf 10.0 1000.0 False False InsulinR mot_H_ems_4hM_2275_000000008_0001_32_39_H_._3cb77d154716167d1045712f63241535_0001_0001_0001_0001
inf inf False False 5982.4721568300865 inf 10.0 1000.0 False False InsulinR mot_H_ems_4hM_3961_0001_000000006_0001_4_11_H_._HHH_eva_0344_0001_0002_0001
732.9440403450426 inf False False 24332.92902626995 2099760.8981445283 10.0 1000.0 False False InsulinR Motif0089_bcov_4helix_07088_0001_0004_0001
inf inf False False 8390.877767570124 inf 10.0 1000.0 False False InsulinR ems_3hC_1794_000000006_0001
inf inf False False 8645.129754805268 inf 10.0 1000.0 False False InsulinR rif_8eecd4fdfa566e32f00a38a4c9ec2bd5_0001_000000012_0001
inf inf False False 13000.134365734926 inf 10.0 1000.0 False False InsulinR rif_3h_hb1_5917_000000010_0001
560.265300599379 inf False False 13130.135709392285 919381.6259908781 10.0 1000.0 False False InsulinR rif_8ef4f8057e1ab16d259bf5fd7ea8c444_0001_1_000000017_0001
inf inf False False 4758.708353264661 inf 10.0 1000.0 False False InsulinR Motif0089_ems_3hM_2532_0001_0002_0001
inf inf False False 12743.9803604891 inf 10.0 1000.0 False False InsulinR Motif0275_ems_3hM_1080_0001_0002_0001
inf inf False False 21810.18140292322 inf 10.0 1000.0 False False InsulinR Motif0144_bcov_4helix_12651_0001_0001
inf inf False False 17348.729706968174 inf 10.0 1000.0 False False InsulinR rif_017e8bf6dedbd06f73c719a35e8a9fff_0001_1_000000001_0001
inf inf False False 13937.903635645675 inf 10.0 1000.0 False False InsulinR mot_H_631f02333a33d0ad4847fdbdb18bd315_0001_1_000000001_0001_42_51_H_._ems_3hM_2375_0001_0001
inf inf False False 7596.152181404617 inf 10.0 1000.0 False False InsulinR ems_3hM_756_000000029_0001
inf inf False False 33790.89728548896 inf 10.0 1000.0 False False InsulinR Motif0290_bcov_4helix_12722_0001_0001_0001
inf inf False False 9838.964082417768 inf 10.0 1000.0 False False InsulinR mot_H_ems_3hM_1356_000000005_0001_56_63_H_._EHEE_hb1_609_0001_0001
inf inf False False 22471.051709613163 inf 10.0 1000.0 False False InsulinR Motif0138_bcov_4helix_14114_0001_0001
inf inf False False 0.0 inf 10.0 1000.0 False False InsulinR Motif0113_ems_3hC_871_0002_0001_0003_0001
inf inf False False 22248.566049121968 inf 10.0 1000.0 False False InsulinR mot_H_100dc28d1f3bc2f4dd38a30b7b37f94b_0001_000000024_0001_20_30_H_._3h_hb1_2976_0001_0003_0001_0001
inf inf False False 0.0 inf 10.0 1000.0 False False InsulinR Motif0175_HEEHE_0098_0001_0001
inf inf False False 5982.4721568300865 inf 10.0 1000.0 False False InsulinR Motif0170_ems_3hM_1087_0001_0002_0001
inf inf False False 18600.186432989693 inf 10.0 1000.0 False False InsulinR mot_H_9abadfa308aada7ec3b7866b3b500928_0001_000000003_0001_61_65_H_._EHEE_hb1_1970_0001_0001
inf inf False False 0.0 inf 10.0 1000.0 False False InsulinR mot_H_d1ae8f0929283288cdef6d8bdfbcdd66_0001_1_000000010_0001_39_49_H_._3h_hb1_5420_0001_0001
inf inf False False 0.0 inf 10.0 1000.0 False False InsulinR HHH_eva_0067_000000024_0001
inf inf False False 0.0 inf 10.0 1000.0 False False InsulinR ems_3hM_1592_000000058_0001
inf inf False False 15705.578684212916 inf 10.0 1000.0 False False InsulinR Motif0168_bcov_4helix_05812_0001_0001
inf inf False False 15550.077905161292 inf 10.0 1000.0 False False InsulinR mot_H_3h_hb1_6512_000000019_0001_14_18_H_._2aff24ddb3df29ee4bc46d1f6d2c4b1b_0001_0001_0001
inf inf False False 10868.337416564813 inf 10.0 1000.0 False False InsulinR ems_p1-14H-GBL-14H-GBL-15H_0621_0001_0001_0001_000000032_0001
inf inf False False 18053.157701477227 inf 10.0 1000.0 False False InsulinR pol_e4151dd091c1f6889019e378a78b3cfb_0001_000000022_0001
463.7539523183643 inf False False 27418.953483225745 892342.7483724444 10.0 1000.0 False False InsulinR Motif0129_HHH_eva_0325_0001_0003_0001
inf inf False False 5524.712665800157 inf 10.0 1000.0 False False InsulinR mot_H_ems_4hM_2275_000000008_0001_32_39_H_._ems_3hM_754_0001_0001_0001
inf inf False False 10340.850133193997 inf 10.0 1000.0 False False InsulinR Motif0025_ems_3hM_874_0001_0001_0001
inf inf False False 18053.157701477227 inf 10.0 1000.0 False False InsulinR rif_8f3f025ead41aedafd27b5fca93c62fe_0001_1_000000004_0001
inf inf False False 24332.92902626995 inf 10.0 1000.0 False False InsulinR mot_H_33e2de67689dcb672da3c382c0a67adf_0001_1_000000007_0001_22_32_H_._96dc63cfdd1cb82c280db95bfed81dde_0001_1_0001_0001
inf inf False False 7596.152181404617 inf 10.0 1000.0 False False InsulinR mot_H_100dc28d1f3bc2f4dd38a30b7b37f94b_0001_000000024_0001_20_30_H_._EHEE_hb1_4828_0001_0002_0001_0001
inf inf False False 7904.586420539886 inf 10.0 1000.0 False False InsulinR Motif0177_ems_3hM_1581_0001_0001
inf inf False False 12125.460036539667 inf 10.0 1000.0 False False InsulinR mot_H_9abadfa308aada7ec3b7866b3b500928_0001_000000003_0001_59_65_H_._EHEE_hb1_1227_0001_0001_0001
inf inf False False 20342.74997094426 inf 10.0 1000.0 False False InsulinR pol_a30b27a1abe16c050aff19d9bebdc7df_0001_000000017_0001
inf inf False False 42480.66642412706 inf 10.0 1000.0 False False InsulinR rif_HEEHE_0817_000000021_0001
inf inf False False 0.0 inf 10.0 1000.0 False False InsulinR rif_db73a7b33553624fe9c8652886240cc5_0001_000000010_0001
inf inf False False 18974.050180292776 inf 10.0 1000.0 False False InsulinR mot_H_63660e1d1d12ba3797769951049384a5_0001_000000020_0001_1_10_H_._2836c63c5fc5be571f0f9bfeaf954035_0001_1_0001_0001_0001
inf inf False False 8390.877767570124 inf 10.0 1000.0 False False InsulinR Motif0223_ems_3hM_1520_0001_0002_0001
4058.3276643029058 inf False False 16838.506132642957 910278.8376147301 10.0 1000.0 False False InsulinR rif_d3a60ea7be9c896810939cdce6c4a4cf_0001_000000013_0001
inf inf False False 17697.43917407826 inf 10.0 1000.0 False False InsulinR mot_P_EHEE_hb1_5278_000000010_0001_46_52_57_63_P_._EHEE_hb1_316_0001_0001
inf inf False False 11197.658908624146 inf 10.0 1000.0 False False InsulinR Motif0224_bcov_4helix_05417_0001_0001
inf inf False False 0.0 inf 10.0 1000.0 False False InsulinR Motif0122_ems_3hC_921_0001_0001_0001_0001
inf inf False False 39230.18272254902 inf 10.0 1000.0 False False InsulinR ems_3hC_219_000000014_0001
inf inf False False 4758.708353264661 inf 10.0 1000.0 False False InsulinR Motif0091_bcov_4helix_04748_0001_0001
inf inf False False 8063.468607592735 inf 10.0 1000.0 False False InsulinR Motif0349_bcov_4helix_04125_0001_0002_0001
inf inf False False 15705.578684212916 inf 10.0 1000.0 False False InsulinR pol_3h_hb1_431_000000020_0001_0001
inf inf False False 10760.730115410697 inf 10.0 1000.0 False False InsulinR mot_H_ems_coilM_67_000000016_0001_25_29_H_._0431b50978c8f031912fb032ca488d06_0001_0001_0001_0001
inf inf False False 7155.918968758065 inf 10.0 1000.0 False False InsulinR Motif0364_ems_3hM_1241_0001_0001
inf inf False False 5051.464807823733 inf 10.0 1000.0 False False InsulinR Motif0370_ems_3hM_2032_0001_0001_0001
inf inf False False 10444.258634525944 inf 10.0 1000.0 False False InsulinR mot_H_3h_hb1_2462_000000006_0001_23_28_H_._EHEE_hb1_318_0001_0002_0001
inf inf False False 25070.24110869496 inf 10.0 1000.0 False False InsulinR mot_H_7c7040cacadad1ff49364c86f3d36d94_0001_1_000000020_0001_17_22_H_._2f7145af4fe56fb81a6bc0befa2cd0f4_0001_0001_0001_0001_0001
4351.0765593330125 inf False False 15862.634471055057 675356.7312029931 10.0 1000.0 False False InsulinR mot_H_c2d12a4ece4d89de23059df703788e09_0001_1_000000021_0001_61_65_H_._EHEE_hb1_3088_0001_0002_0001
inf inf False False 18233.689278491976 inf 10.0 1000.0 False False InsulinR Motif0144_bcov_4helix_11775_0001_0001
inf inf False False 16181.473423923255 inf 10.0 1000.0 False False InsulinR mot_H_3h_hb1_2048_000000014_0001_50_55_H_._3h_hb1_2385_0001_0001_0001
inf inf False False 14795.365566372802 inf 10.0 1000.0 False False InsulinR ems_3hM_3135_000000050_0001
inf inf False False 6876.69747568825 inf 10.0 1000.0 False False InsulinR Motif0026_bcov_4helix_10153_0001_0001
inf inf False False 15705.578684212916 inf 10.0 1000.0 False False InsulinR Motif0225_ems_3hC_1325_0002_0001_0001
inf inf False False 9268.749233678931 inf 10.0 1000.0 False False InsulinR Motif0168_ems_3hM_305_0001_0001_0001
inf inf False False 11197.658908624146 inf 10.0 1000.0 False False InsulinR Motif0202_bcov_4helix_09672_0001_0001
inf inf False False 14360.236053709352 inf 10.0 1000.0 False False InsulinR Motif0175_p1-16H-GBL-16H-GABBL-16H_0013_0001_0001_0002_0001_0001_0001
inf inf False False 7596.152181404617 inf 10.0 1000.0 False False InsulinR mot_H_ems_4hM_1516_0002_000000029_0001_25_29_H_._ab995002d4ccc9f4461583964fda12c4_0001_1_0001_0001_0001
inf inf False False 0.0 inf 10.0 1000.0 False False InsulinR ems_3hC_1039_0002_000000034_0001
inf inf False False 6287.638361271844 inf 10.0 1000.0 False False InsulinR Motif0191_ems_3hM_3398_0001_0001
inf inf False False 9741.548596453227 inf 10.0 1000.0 False False InsulinR Motif0012_ems_3hM_2625_0001_0001_0001
inf inf False False 13000.134365734926 inf 10.0 1000.0 False False InsulinR mot_H_64576c0f577f974ad45c630699acf6e8_0001_1_000000023_0001_41_49_H_._3h_hb1_3293_0001_0001_0001
inf inf False False 8996.156689820671 inf 10.0 1000.0 False False InsulinR Motif0223_ems_3hC_174_0001_0003_0001
inf inf False False 11652.3287629265 inf 10.0 1000.0 False False InsulinR Motif0201_ems_3hC_101_0001_0001
inf inf False False 27693.143018057974 inf 10.0 1000.0 False False InsulinR rif_d1314eaa3e7dd8d1652c157122cf7b9e_0001_000000005_0001
inf inf False False 14360.236053709352 inf 10.0 1000.0 False False InsulinR Motif0201_bcov_4helix_01837_0001_0001
inf inf False False 0.0 inf 10.0 1000.0 False False InsulinR pol_HHH_eva_0278_000000024_0001
inf inf False False 0.0 inf 10.0 1000.0 False False InsulinR rif_HEEH_09416_000000022_0001
inf inf False False 5362.2316835567035 inf 10.0 1000.0 False False InsulinR Motif0012_ems_3hM_3034_0001_0002_0001
inf inf False False 21380.434666133897 inf 10.0 1000.0 False False InsulinR Motif0139_bcov_4helix_04361_0001_0001_0001
inf inf False False 20751.63924536023 inf 10.0 1000.0 False False InsulinR mot_H_9a2e382d935b0cc0a838704df8c5a458_0001_000000010_0001_59_65_H_._6d2a30825370f978505b9d801e043019_0001_0001_0001
inf inf False False 27693.143018057974 inf 10.0 1000.0 False False InsulinR rif_6f970de48e8ef454f00db03db58755fe_0001_000000001_0001
inf inf False False 0.0 inf 10.0 1000.0 False False InsulinR Motif0223_HHH_eva_0168_0001_0005_0001
inf inf False False 9086.118256718884 inf 10.0 1000.0 False False InsulinR Motif0370_bcov_4helix_08284_0001_0001_0001
inf inf False False 7014.919094949581 inf 10.0 1000.0 False False InsulinR Motif0122_ems_3hM_2328_0001_0001
inf inf False False 14648.87679838893 inf 10.0 1000.0 False False InsulinR mot_H_c69deb4367f5fba1502500e37f999bb6_0001_000000017_0001_37_45_H_._EHEE_hb1_1441_0001_0001
inf inf False False 11086.79099863776 inf 10.0 1000.0 False False InsulinR mot_H_57d3085ba05778a6503ff6312cb3e366_0001_1_000000012_0001_53_63_H_._ems_3hC_830_0001_0001_0002_0001
inf inf False False 13000.134365734926 inf 10.0 1000.0 False False InsulinR pol_ee12a13e8cb606421535de8cdbebfacc_0001_1_000000009_0001_0001
inf inf False False 8645.129754805268 inf 10.0 1000.0 False False InsulinR Motif0145_bcov_4helix_13809_0001_0001
inf inf False False 4307.99659339902 inf 10.0 1000.0 False False InsulinR Motif0025_ems_3hM_3408_0001_0001_0001
inf inf False False 12125.460036539667 inf 10.0 1000.0 False False InsulinR mot_H_92dcd38760b9c380f26067408cbbf476_0001_000000009_0001_55_64_H_._7ebfa4346bf3be64c3c2040636a41a1f_0001_0001_0001_0001
inf inf False False 16343.288158162499 inf 10.0 1000.0 False False InsulinR mot_H_3bc26d8fff551f6f0e8f54e30692e5b9_0001_1_000000009_0001_38_48_H_._0ef50e9df041f4cb16a864061202c1c7_0001_0001_0001
inf inf False False 17348.729706968174 inf 10.0 1000.0 False False InsulinR rif_3h_hb1_6672_000000005_0001
inf inf False False 20141.33660489533 inf 10.0 1000.0 False False InsulinR Motif0092_ems_3hM_131_0001_0003_0001
inf inf False False 7299.752940030099 inf 10.0 1000.0 False False InsulinR Motif0089_ems_3hC_114_0001_0001_0002_0001
inf inf False False 21810.18140292322 inf 10.0 1000.0 False False InsulinR rif_f57aa7213b9ec1c8adcd72844759cab0_0001_000000004_0001
inf inf False False 13799.904589748183 inf 10.0 1000.0 False False InsulinR mot_H_33e2de67689dcb672da3c382c0a67adf_0001_1_000000007_0001_22_32_H_._3h_hb1_704_0001_0001_0001
inf inf False False 25574.152954979763 inf 10.0 1000.0 False False InsulinR mot_H_ems_4hM_5398_0001_000000027_0001_52_61_H_._ems_4hM_4103_0001_0001
inf inf False False 4307.99659339902 inf 10.0 1000.0 False False InsulinR mot_H_939e21fe2f0d34f930171d0ca936c898_0001_000000009_0001_39_47_H_._3h_hb1_6622_0001_0001
inf inf False False 9086.118256718884 inf 10.0 1000.0 False False InsulinR rif_3h_hb1_4669_000000019_0001
inf inf False False 26612.566117305272 inf 10.0 1000.0 False False InsulinR mot_H_0738369eac78ae2577940fe623a87e06_0001_000000019_0001_16_26_H_._3h_hb1_5852_0001_0001_0001
48830.43061568336 inf False False 12492.873601106858 34470.094320927274 10.0 1000.0 False False InsulinR Motif0144_HHH_eva_0711_0001_0001_0001
inf inf False False 7014.919094949581 inf 10.0 1000.0 False False InsulinR rif_ems_3hM_1086_000000009_0001
inf inf False False 0.0 inf 10.0 1000.0 False False InsulinR rif_HEEH_20812_000000029_0001_0001
inf inf False False 0.0 inf 10.0 1000.0 False False InsulinR Motif0370_ems_3hM_1889_0001_0001
inf inf False False 19355.428588916653 inf 10.0 1000.0 False False InsulinR mot_H_954c9a197a072b0b789c16450edf60ce_0001_000000021_0001_42_50_H_._a0393c94de8fa8edecc66429d7309454_0001_1_0001_0001
inf inf False False 24576.258316532665 inf 10.0 1000.0 False False InsulinR Motif0092_bcov_4helix_04534_0001_0001
inf inf False False 23617.30118312026 inf 10.0 1000.0 False False InsulinR mot_H_c69deb4367f5fba1502500e37f999bb6_0001_000000017_0001_37_45_H_._3h_hb1_946_0001_0001_0001
inf inf False False 33456.333946028644 inf 10.0 1000.0 False False InsulinR mot_H_e44746bd77c29a3da479eb4facefec76_0001_1_000000004_0001_21_30_H_._ems_3hM_1355_0001_0002_0001
inf inf False False 0.0 inf 10.0 1000.0 False False InsulinR rif_3h_hb1_5481_000000008_0001
inf inf False False 5362.2316835567035 inf 10.0 1000.0 False False InsulinR mot_H_3h_hb1_4928_000000010_0001_47_57_H_._ems_3hC_142_0001_0001_0001_0001
inf inf False False 0.0 inf 10.0 1000.0 False False InsulinR Motif0092_bcov_4helix_05866_0001_0001_0001
inf inf False False 18416.02617127691 inf 10.0 1000.0 False False InsulinR Motif0139_bcov_4helix_14169_0001_0001_0001
inf inf False False 6287.638361271844 inf 10.0 1000.0 False False InsulinR Motif0349_HHH_eva_0212_0001_0001
inf inf False False 13527.991951522585 inf 10.0 1000.0 False False InsulinR Motif0083_bcov_4helix_00938_0001_0001
inf inf False False 14503.838414246455 inf 10.0 1000.0 False False InsulinR rif_643a4ca6be140010dd24cee0eea8cef3_0001_000000021_0001
inf inf False False 4758.708353264661 inf 10.0 1000.0 False False InsulinR Motif0012_ems_3hC_614_0001_0003_0001
inf inf False False 7014.919094949581 inf 10.0 1000.0 False False InsulinR Motif0144_ems_3hM_1575_0001_0003_0001
inf inf False False 24092.008936900966 inf 10.0 1000.0 False False InsulinR Motif0026_bcov_4helix_11775_0001_0002_0001
inf inf False False 9549.601604208638 inf 10.0 1000.0 False False InsulinR Motif0290_ems_3hM_2719_0001_0002_0001
inf inf False False 22471.051709613163 inf 10.0 1000.0 False False InsulinR Motif0130_ems_3hM_1722_0001_0004_0001
inf inf False False 5362.2316835567035 inf 10.0 1000.0 False False InsulinR mot_H_3h_hb1_766_000000000_0001_30_37_H_._3h_hb1_6134_0001_0003_0001
inf inf False False 20141.33660489533 inf 10.0 1000.0 False False InsulinR HHH_eva_0374_000000011_0001
inf inf False False 5524.712665800157 inf 10.0 1000.0 False False InsulinR Motif0290_ems_3hM_1581_0001_0002_0001
inf inf False False 6414.019892333406 inf 10.0 1000.0 False False InsulinR ems_3hC_1204_000000050_0001
inf inf False False 0.0 inf 10.0 1000.0 False False InsulinR Motif0223_ems_3hM_2587_0001_0002_0001
inf inf False False 11422.731852687486 inf 10.0 1000.0 False False InsulinR rif_ems_3hM_624_000000028_0001
inf inf False False 5982.4721568300865 inf 10.0 1000.0 False False InsulinR rif_ems_ferrM_2537_000000018_0001_0001
inf inf False False 4307.99659339902 inf 10.0 1000.0 False False InsulinR HHH_eva_0604_000000004_0001
inf inf False False 9838.964082417768 inf 10.0 1000.0 False False InsulinR Motif0170_ems_3hC_1260_0001_0001_0001
inf inf False False 7596.152181404617 inf 10.0 1000.0 False False InsulinR Motif0130_ems_3hM_3032_0001_0001
inf inf False False 7904.586420539886 inf 10.0 1000.0 False False InsulinR Motif0026_p1-14H-GBL-14H-GABBL-15H_0148_0001_0001_0002_0001_0001
inf inf False False 9549.601604208638 inf 10.0 1000.0 False False InsulinR rif_HEEHE_3130_000000022_0001
inf inf False False 9838.964082417768 inf 10.0 1000.0 False False InsulinR rif_3h_hb1_581_000000019_0001_0001
inf inf False False 4758.708353264661 inf 10.0 1000.0 False False InsulinR pol_ems_4hM_2800_0002_000000004_0001
inf inf False False 0.0 inf 10.0 1000.0 False False InsulinR mot_H_975201da9647c4986eca9d0746f242b2_0001_000000025_0001_17_23_H_._3h_hb1_1510_0001_0001_0001
inf inf False False 25320.94351978193 inf 10.0 1000.0 False False InsulinR mot_H_c1c51ba16cbf779536cf3a22c764dc23_0001_000000005_0001_25_33_H_._ems_3hC_1249_0001_0001_0001
inf inf False False 9741.548596453227 inf 10.0 1000.0 False False InsulinR mot_H_939e21fe2f0d34f930171d0ca936c898_0001_000000009_0001_39_47_H_._099145c87b93c26bfcf39b87c74ac60c_0001_0001_0001_0001
inf inf False False 5204.529242965602 inf 10.0 1000.0 False False InsulinR rif_744e2dfa45781dfc131438f0a939fd3c_0001_1_000000023_0001
inf inf False False 6741.199368383728 inf 10.0 1000.0 False False InsulinR Motif0290_ems_3hM_3656_0001_0001_0001
inf inf False False 10654.18823307991 inf 10.0 1000.0 False False InsulinR pol_3h_hb1_324_000000029_0001
inf inf False False 7155.918968758065 inf 10.0 1000.0 False False InsulinR pol_af4d22b0c59e99a7062ae3bd57dc179e_0001_1_000000007_0001
inf inf False False 8063.468607592735 inf 10.0 1000.0 False False InsulinR rif_HEEH_25006_000000015_0001
inf inf False False 13527.991951522585 inf 10.0 1000.0 False False InsulinR mot_H_HHH_eva_0065_000000013_0001_6_13_H_._cc1325350885a6ac718ba5cc273eb302_0001_0001_0001
inf inf False False 5982.4721568300865 inf 10.0 1000.0 False False InsulinR Motif0012_bcov_4helix_06332_0001_0001
inf inf False False 18053.157701477227 inf 10.0 1000.0 False False InsulinR pol_3h_hb1_334_000000008_0001
inf inf False False 29396.829347143947 inf 10.0 1000.0 False False InsulinR Motif0182_bcov_4helix_13673_0001_0001_0001
inf inf False False 8474.786545245832 inf 10.0 1000.0 False False InsulinR Motif0177_HEEHE_2711_0001_0001
inf inf False False 9086.118256718884 inf 10.0 1000.0 False False InsulinR Motif0142_bcov_4helix_04989_0001_0001
inf inf False False 0.0 inf 10.0 1000.0 False False InsulinR rif_4cb9c3f16c4b8f48acb492efa74e948d_0001_000000008_0001
inf inf False False 12871.420164094001 inf 10.0 1000.0 False False InsulinR ems_3hM_45_000000003_0001
inf inf False False 20546.177470653718 inf 10.0 1000.0 False False InsulinR rif_38997253c094f05124bedac49363f671_0001_1_000000017_0001_0001
inf inf False False 14218.055498722146 inf 10.0 1000.0 False False InsulinR ems_3hM_1391_000000034_0001
inf inf False False 14077.282672002115 inf 10.0 1000.0 False False InsulinR pol_9ff115eb89e8ed1660b20a26fd8c3bf3_0001_1_000000008_0001
inf inf False False 8996.156689820671 inf 10.0 1000.0 False False InsulinR Motif0234_p1-14H-GBL-14H-GBL-15H_0605_0001_0001_0001_0001_0001
inf inf False False 0.0 inf 10.0 1000.0 False False InsulinR Motif0139_ems_3hC_1225_0001_0001_0002_0001
inf inf False False 0.0 inf 10.0 1000.0 False False InsulinR mot_H_d5df4b299ca3074c1b4ca371b633e360_0001_000000024_0001_22_30_H_._3h_hb1_6557_0001_0001_0001
inf inf False False 18053.157701477227 inf 10.0 1000.0 False False InsulinR Motif0175_ems_3hM_844_0001_0001_0001
inf inf False False 10444.258634525944 inf 10.0 1000.0 False False InsulinR ems_3hM_3588_000000016_0001
inf inf False False 13663.271871037796 inf 10.0 1000.0 False False InsulinR mot_H_64576c0f577f974ad45c630699acf6e8_0001_1_000000023_0001_41_49_H_._3h_hb1_1254_0001_0001_0001_0001
inf inf False False 36228.41555918949 inf 10.0 1000.0 False False InsulinR mot_H_7ab7ebeb95dc960a08fa13fa54b1cf8c_0001_000000019_0001_38_47_H_._EHEE_hb1_4718_0001_0001
inf inf False False 0.0 inf 10.0 1000.0 False False InsulinR mot_H_ee2aa38ac8724a76ab36d8743fc62d70_0001_1_000000008_0001_3_13_H_._ems_3hM_3556_0001_0001_0001_0001
inf inf False False 19744.47270355387 inf 10.0 1000.0 False False InsulinR Motif0129_bcov_4helix_09039_0001_0001
inf inf False False 7596.152181404617 inf 10.0 1000.0 False False InsulinR Motif0083_bcov_4helix_08081_0001_0001_0001
inf inf False False 26878.691778478344 inf 10.0 1000.0 False False InsulinR rif_3h_hb1_534_000000018_0001
inf inf False False 13130.135709392285 inf 10.0 1000.0 False False InsulinR mot_H_6a6ae12487a46e9485933092fd4fb134_0001_000000021_0001_53_62_H_._ems_3hM_3153_0001_0001_0001
inf inf False False 4618.755444539664 inf 10.0 1000.0 False False InsulinR Motif0381_ems_3hM_3264_0001_0002_0001
inf inf False False 46460.479241884816 inf 10.0 1000.0 False False InsulinR HHH_eva_0374_000000009_0001
inf inf False False 0.0 inf 10.0 1000.0 False False InsulinR rif_3h_hb1_331_000000013_0001
inf inf False False 0.0 inf 10.0 1000.0 False False InsulinR Motif0025_ems_3hM_1640_0001_0001_0001
inf inf False False 19548.98287480583 inf 10.0 1000.0 False False InsulinR pol_04d00e6e84e2c886101092ceb1fc8d2b_0001_1_000000012_0001
inf inf False False 0.0 inf 10.0 1000.0 False False InsulinR Motif0092_ems_3hC_406_0001_0001_0003_0001
inf inf False False 15092.752414256916 inf 10.0 1000.0 False False InsulinR rif_a2ecaa7223b8af323f11172aa0138cbd_0001_1_000000018_0001
inf inf False False 0.0 inf 10.0 1000.0 False False InsulinR Motif0246_ems_3hM_2426_0001_0001
inf inf False False 18786.188297319568 inf 10.0 1000.0 False False InsulinR Motif0275_bcov_4helix_03277_0001_0001
inf inf False False 6414.019892333406 inf 10.0 1000.0 False False InsulinR rif_HHH_eva_0394_000000013_0001_0001
inf inf False False 6102.719847182369 inf 10.0 1000.0 False False InsulinR ems_3hM_2298_000000011_0001
inf inf False False 0.0 inf 10.0 1000.0 False False InsulinR rif_ems_3hM_3711_000000004_0001
inf inf False False 0.0 inf 10.0 1000.0 False False InsulinR Motif0144_ems_3hM_3602_0001_0001_0001
inf inf False False 23617.30118312026 inf 10.0 1000.0 False False InsulinR rif_271c524914897b91f79fa155215f9ae4_0001_000000001_0001
inf inf False False 19744.47270355387 inf 10.0 1000.0 False False InsulinR Motif0202_ems_3hM_2071_0001_0001
inf inf False False 0.0 inf 10.0 1000.0 False False InsulinR Motif0223_ems_3hM_3270_0001_0003_0001
inf inf False False 0.0 inf 10.0 1000.0 False False InsulinR Motif0177_ems_3hC_369_0001_0001_0001
inf inf False False 12369.181783274109 inf 10.0 1000.0 False False InsulinR Motif0129_ems_3hM_1401_0001_0002_0001
inf inf False False 8474.786545245832 inf 10.0 1000.0 False False InsulinR pol_83bf421f8a022d9bfa8f4ee8d65f0728_0001_000000008_0001
inf inf False False 4018.146202280102 inf 10.0 1000.0 False False InsulinR pol_ems_p1-15H-GBL-16H-GBL-16H_0456_0001_0001_0002_000000015_0001
inf inf False False 6876.69747568825 inf 10.0 1000.0 False False InsulinR Motif0201_HHH_eva_0371_0001_0003_0001
inf inf False False 9741.548596453227 inf 10.0 1000.0 False False InsulinR Motif0170_HHH_eva_0058_0001_0001
inf inf False False 5051.464807823733 inf 10.0 1000.0 False False InsulinR Motif0397_HHH_eva_0407_0001_0003_0001
inf inf False False 10340.850133193997 inf 10.0 1000.0 False False InsulinR ems_3hM_282_000000020_0001
inf inf False False 6287.638361271844 inf 10.0 1000.0 False False InsulinR Motif0092_ems_3hC_79_0002_0001_0003_0001
inf inf False False 14943.319222036542 inf 10.0 1000.0 False False InsulinR mot_H_3h_hb1_2462_000000006_0001_23_28_H_._HHH_eva_0060_0001_0001
inf inf False False 0.0 inf 10.0 1000.0 False False InsulinR Motif0139_ems_4hM_2279_0001_0001_0001
inf inf False False 12005.40597677194 inf 10.0 1000.0 False False InsulinR pol_EHEE_07457_000000017_0001
inf inf False False 17176.960105909104 inf 10.0 1000.0 False False InsulinR pol_ea74b541d2db46c7e83351ead8d9a03e_0001_1_000000025_0001
inf inf False False 30287.582673191762 inf 10.0 1000.0 False False InsulinR mot_H_64576c0f577f974ad45c630699acf6e8_0001_1_000000023_0001_41_49_H_._EHEE_hb1_3576_0001_0001
inf inf False False 4018.146202280102 inf 10.0 1000.0 False False InsulinR Motif0349_ems_3hM_2575_0001_0001_0001
inf inf False False 7155.918968758065 inf 10.0 1000.0 False False InsulinR mot_H_8954e390f339e5555f03dd9a05a7d47e_0001_000000024_0001_8_15_H_._25e4e8523bb898988f824d7176892a6f_0001_0001_0001
inf inf False False 0.0 inf 10.0 1000.0 False False InsulinR mot_H_ems_4hM_2275_000000008_0001_32_39_H_._EHEE_hb1_5195_0001_0002_0001_0001
inf inf False False 14943.319222036542 inf 10.0 1000.0 False False InsulinR rif_HHH_eva_0708_000000014_0001_0001
inf inf False False 8225.544326605359 inf 10.0 1000.0 False False InsulinR rif_aca8fe34009506a3376166cc07e10fe2_0001_000000021_0001
inf inf False False 11422.731852687486 inf 10.0 1000.0 False False InsulinR rif_544ef0e38e907b7890d4414ebae48784_0001_1_000000005_0001_0001
inf inf False False 5806.528535670726 inf 10.0 1000.0 False False InsulinR mot_H_ems_4hM_3961_0001_000000006_0001_4_11_H_._3h_hb1_265_0001_0001_0001
inf inf False False 16671.78825014156 inf 10.0 1000.0 False False InsulinR mot_H_100dc28d1f3bc2f4dd38a30b7b37f94b_0001_000000024_0001_20_30_H_._3h_hb1_6465_0001_0001_0001_0001
inf inf False False 7446.477974124701 inf 10.0 1000.0 False False InsulinR rif_805987125661928e36eea4344f6083c8_0001_000000011_0001_0001
inf inf False False 8645.129754805268 inf 10.0 1000.0 False False InsulinR Motif0348_bcov_4helix_09993_0001_0003_0001
inf inf False False 23383.466517940833 inf 10.0 1000.0 False False InsulinR pol_12a1c369602a72a72db8bae75163fa83_0001_000000027_0001_0001
inf inf False False 4307.99659339902 inf 10.0 1000.0 False False InsulinR pol_HEEHE_2387_000000029_0001
inf inf False False 18974.050180292776 inf 10.0 1000.0 False False InsulinR Motif0202_ems_3hM_2136_0001_0001_0001
inf inf False False 10137.094533079111 inf 10.0 1000.0 False False InsulinR Motif0202_ems_3hM_497_0001_0001_0001
inf inf False False 11652.3287629265 inf 10.0 1000.0 False False InsulinR mot_H_c2d12a4ece4d89de23059df703788e09_0001_1_000000021_0001_61_65_H_._EHEE_hb1_1316_0001_0001
inf inf False False 7446.477974124701 inf 10.0 1000.0 False False InsulinR Motif0168_bcov_4helix_14591_0001_0002_0001
inf inf False False 0.0 inf 10.0 1000.0 False False InsulinR mot_H_4464a77df5c884d23cb0552da1799058_0001_1_000000014_0001_40_48_H_._EHEE_hb1_4718_0001_0001
inf inf False False 8474.786545245832 inf 10.0 1000.0 False False InsulinR Motif0025_ems_3hM_3052_0001_0003_0001
inf inf False False 0.0 inf 10.0 1000.0 False False InsulinR Motif0026_ems_3hM_2359_0001_0002_0001
inf inf False False 9549.601604208638 inf 10.0 1000.0 False False InsulinR Motif0025_bcov_4helix_11096_0001_0001
inf inf False False 12743.9803604891 inf 10.0 1000.0 False False InsulinR rif_02c3993d93f75e10151adec57ccb591a_0001_000000004_0001
inf inf False False 13527.991951522585 inf 10.0 1000.0 False False InsulinR mot_H_3h_hb1_2048_000000014_0001_50_55_H_._2f9763e910f61f82979661ebb6392536_0001_0001_0001
inf inf False False 24332.92902626995 inf 10.0 1000.0 False False InsulinR ems_3hM_706_000000044_0001
inf inf False False 9268.749233678931 inf 10.0 1000.0 False False InsulinR Motif0139_ems_3hM_675_0001_0001_0001
inf inf False False 7596.152181404617 inf 10.0 1000.0 False False InsulinR Motif0139_HHH_eva_0544_0001_0001_0001
inf inf False False 6414.019892333406 inf 10.0 1000.0 False False InsulinR Motif0175_bcov_4helix_04891_0001_0001
inf inf False False 15862.634471055057 inf 10.0 1000.0 False False InsulinR Motif0142_HHH_eva_0352_0001_0001_0001
inf inf False False 21168.747194192 inf 10.0 1000.0 False False InsulinR ems_3hM_1813_000000043_0001
inf inf False False 30896.363084922905 inf 10.0 1000.0 False False InsulinR Motif0202_ems_3hC_1093_0001_0002_0001
inf inf False False 6741.199368383728 inf 10.0 1000.0 False False InsulinR Motif0089_bcov_4helix_03072_0001_0001
inf inf False False 13799.904589748183 inf 10.0 1000.0 False False InsulinR rif_888a9e4e0a6304d93ff69e614c6fbf41_0001_1_000000006_0001
inf inf False False 7155.918968758065 inf 10.0 1000.0 False False InsulinR ems_3hM_2739_000000002_0001
inf inf False False 16838.506132642957 inf 10.0 1000.0 False False InsulinR mot_H_510982ac8a7d7038d91f006f64d3e42e_0001_1_000000001_0001_38_45_H_._3h_hb1_1411_0001_0001
inf inf False False 0.0 inf 10.0 1000.0 False False InsulinR mot_H_3h_hb1_3367_000000015_0001_6_11_H_._EHEE_hb1_2481_0001_0001
5749.038154129428 4341403.281068082 False False 0.0 111523.03455691261 10.0 1000.0 False False InsulinR mot_H_ems_4hM_1516_0002_000000015_0001_21_29_H_._EHEE_hb1_1106_0001_0001
inf inf False False 13937.903635645675 inf 10.0 1000.0 False False InsulinR rif_EHEE_hb1_1729_000000002_0001_0001
inf inf False False 0.0 inf 10.0 1000.0 False False InsulinR Motif0177_ems_3hC_784_0001_0002_0001
inf inf False False 17522.21700403787 inf 10.0 1000.0 False False InsulinR rif_8cd5d9f8a31458624cfb8990b5c7ff59_0001_1_000000022_0001
inf inf False False 46925.08403430361 inf 10.0 1000.0 False False InsulinR mot_H_ems_3hC_68_0002_000000004_0001_59_63_H_._79f18ad4a116fc15f3405eed3e4522fb_0001_0001_0001
inf inf False False 4482.918530157363 inf 10.0 1000.0 False False InsulinR Motif0234_ems_3hM_441_0001_0001
inf inf False False 14360.236053709352 inf 10.0 1000.0 False False InsulinR rif_3h_hb1_3611_000000007_0001
inf inf False False 0.0 inf 10.0 1000.0 False False InsulinR Motif0383_ems_3hM_1757_0001_0001_0001
inf inf False False 8390.877767570124 inf 10.0 1000.0 False False InsulinR Motif0177_ems_3hM_2892_0001_0002_0001
inf inf False False 4758.708353264661 inf 10.0 1000.0 False False InsulinR Motif0397_ems_3hM_155_0001_0003_0001
inf inf False False 0.0 inf 10.0 1000.0 False False InsulinR mot_H_EHEE_hb1_1689_000000015_0001_15_23_H_._3h_hb1_1532_0001_0003_1_0001_0001
inf inf False False 7596.152181404617 inf 10.0 1000.0 False False InsulinR rif_61d6a3de2f20207a2bcb7bd53cade36f_0001_000000028_0001
inf inf False False 24332.92902626995 inf 10.0 1000.0 False False InsulinR mot_H_1d093d8facd031590e769bfa2e47527f_0001_000000008_0001_21_25_H_._ems_3hM_1776_0001_0001_0001_0001
inf inf False False 9741.548596453227 inf 10.0 1000.0 False False InsulinR Motif0290_ems_3hM_2465_0001_0001_0001
inf inf False False 8390.877767570124 inf 10.0 1000.0 False False InsulinR pol_3h_hb1_3166_000000000_0001
inf inf False False 5051.464807823733 inf 10.0 1000.0 False False InsulinR rif_43ebe47ea1c641005821e8858f95464b_0001_1_000000010_0001_0001
inf inf False False 5051.464807823733 inf 10.0 1000.0 False False InsulinR Motif0223_ems_3hC_436_0001_0004_0001
inf inf False False 5982.4721568300865 inf 10.0 1000.0 False False InsulinR Motif0201_ems_3hC_214_0001_0001_0001_0001
inf inf False False 6102.719847182369 inf 10.0 1000.0 False False InsulinR Motif0092_ems_3hM_923_0001_0001_0001
inf inf False False 24332.92902626995 inf 10.0 1000.0 False False InsulinR rif_50bb92c43185242dd741b67c870cb38c_0001_1_000000012_0001_0001
inf inf False False 0.0 inf 10.0 1000.0 False False InsulinR Motif0092_ems_3hM_841_0001_0003_0001
inf inf False False 0.0 inf 10.0 1000.0 False False InsulinR Motif0381_bcov_4helix_07512_0001_0003_0001
inf inf False False 5362.2316835567035 inf 10.0 1000.0 False False InsulinR rif_9b44c3e9b952b6d61ce10cc97a5c0d90_0001_000000014_0001_0001
inf inf False False 11768.852050555774 inf 10.0 1000.0 False False InsulinR mot_H_3h_hb1_2462_000000006_0001_23_28_H_._EHEE_hb1_616_0001_0001
inf inf False False 0.0 inf 10.0 1000.0 False False InsulinR Motif0343_ems_3hM_507_0001_0001
inf inf False False 70563.70637239693 inf 10.0 1000.0 False False InsulinR rif_0951b4c76cdaa24a82cf204000e3d98d_0001_000000024_0001
inf inf False False 7014.919094949581 inf 10.0 1000.0 False False InsulinR rif_3h_hb1_3570_000000026_0001
inf inf False False 10036.72726047436 inf 10.0 1000.0 False False InsulinR Motif0225_bcov_4helix_03767_0001_0001
inf inf False False 0.0 inf 10.0 1000.0 False False InsulinR Motif0025_bcov_4helix_11931_0001_0001
inf inf False False 0.0 inf 10.0 1000.0 False False InsulinR Motif0145_ems_3hM_2209_0001_0001_0001
inf inf False False 0.0 inf 10.0 1000.0 False False InsulinR pol_e48f999970c07ec13af16cf736c0ec9d_0001_000000027_0001_0001
inf inf False False 0.0 inf 10.0 1000.0 False False InsulinR mot_H_dc743011c789b89e388691475b14d0ca_0001_1_000000017_0001_6_10_H_._9d722f4281fe2ab0f1894ca7efdbd281_0001_1_0001_0001_0001
inf inf False False 11536.959171214368 inf 10.0 1000.0 False False InsulinR ems_3hM_2071_000000021_0001
inf inf False False 0.0 inf 10.0 1000.0 False False InsulinR Motif0012_bcov_4helix_04092_0001_0001
inf inf False False 0.0 inf 10.0 1000.0 False False InsulinR Motif0348_ems_3hC_1507_0002_0001_0001
inf inf False False 5362.2316835567035 inf 10.0 1000.0 False False InsulinR Motif0144_bcov_4helix_07201_0001_0001
inf inf False False 10444.258634525944 inf 10.0 1000.0 False False InsulinR rif_34b46b9c6278c7227113136d8d81985d_0001_1_000000021_0001
inf inf False False 13799.904589748183 inf 10.0 1000.0 False False InsulinR Motif0012_ems_3hM_1508_0001_0002_0001
inf inf False False 8063.468607592735 inf 10.0 1000.0 False False InsulinR Motif0364_ems_3hC_649_0002_0001_0003_0001
inf inf False False 11422.731852687486 inf 10.0 1000.0 False False InsulinR mot_H_HHH_eva_0065_000000013_0001_6_13_H_._9d2a29c948a89ff6e214a78060c87c8f_0001_0001_0001_0001
inf inf False False 16021.260815765589 inf 10.0 1000.0 False False InsulinR Motif0202_HEEHE_1067_0001_0001
inf inf False False 32797.11199493056 inf 10.0 1000.0 False False InsulinR mot_H_939e21fe2f0d34f930171d0ca936c898_0001_000000009_0001_37_47_H_._0b28ea263c399bf28bfda2e505c25efc_0001_0001_0001
inf inf False False 5362.2316835567035 inf 10.0 1000.0 False False InsulinR Motif0128_ems_3hC_844_0001_0001
inf inf False False 13527.991951522585 inf 10.0 1000.0 False False InsulinR mot_H_0738369eac78ae2577940fe623a87e06_0001_000000019_0001_16_26_H_._EHEE_hb1_1056_0001_0001
inf inf False False 0.0 inf 10.0 1000.0 False False InsulinR Motif0234_ems_3hC_464_0001_0002_0001
inf inf False False 10238.465478409891 inf 10.0 1000.0 False False InsulinR Motif0223_ems_3hC_618_0001_0001_0004_0001
inf inf False False 7596.152181404617 inf 10.0 1000.0 False False InsulinR pol_3h_hb1_4286_000000006_0001
inf inf False False 17522.21700403787 inf 10.0 1000.0 False False InsulinR Motif0202_p1-14H-GBL-14H-GABBL-16H_0827_0001_0001_0001_0001_0001
inf inf False False 21810.18140292322 inf 10.0 1000.0 False False InsulinR mot_H_ems_3hC_1176_000000013_0001_29_39_H_._3h_hb1_3165_0001_0001
inf inf False False 8996.156689820671 inf 10.0 1000.0 False False InsulinR Motif0223_ems_3hM_305_0001_0002_0001
7155.918968758065 inf False False 15862.634471055057 178020.14314350244 10.0 1000.0 False False InsulinR ems_3hC_219_000000040_0001
inf inf False False 13527.991951522585 inf 10.0 1000.0 False False InsulinR Motif0370_ems_3hC_474_0001_0001_0002_0001
inf inf False False 30896.363084922905 inf 10.0 1000.0 False False InsulinR Motif0129_bcov_4helix_06332_0001_0001_0001
inf inf False False 24576.258316532665 inf 10.0 1000.0 False False InsulinR Motif0022_bcov_4helix_13327_0001_0001
inf inf False False 7014.919094949581 inf 10.0 1000.0 False False InsulinR pol_464ee4a1e01308756012c4e6a318f3fc_0001_1_000000020_0001
inf inf False False 19744.47270355387 inf 10.0 1000.0 False False InsulinR mot_H_c2d12a4ece4d89de23059df703788e09_0001_1_000000021_0001_61_65_H_._EHEE_hb1_2554_0001_0001
1028.0104431380992 14218.055498722146 False False 11652.3287629265 67810.33485773024 10.0 1000.0 False False InsulinR Motif0026_bcov_4helix_04696_0001_0001
inf inf False False 22695.76222670931 inf 10.0 1000.0 False False InsulinR pol_3h_hb1_5404_000000019_0001
inf inf False False 0.0 inf 10.0 1000.0 False False InsulinR mot_H_281ffed84a83fbfe1f063adf6726672d_0001_000000005_0001_40_49_H_._3h_hb1_617_0001_0002_0001_0001
inf inf False False 7904.586420539886 inf 10.0 1000.0 False False InsulinR Motif0130_ems_3hM_2426_0001_0001
inf inf False False 26349.075363668566 inf 10.0 1000.0 False False InsulinR Motif0130_HEEHE_3038_0001_0001
inf inf False False 14795.365566372802 inf 10.0 1000.0 False False InsulinR mot_H_03c3d3996f773e08b7d78df8b17c4313_0001_000000012_0001_2_8_H_._36dd4d8c1df3db4438ac4e8c687ed452_0001_1_0001_0001
inf inf False False 7155.918968758065 inf 10.0 1000.0 False False InsulinR ems_3hC_1028_0001_000000009_0001
inf inf False False 0.0 inf 10.0 1000.0 False False InsulinR Motif0012_ems_3hC_241_0002_0001_0002_0001
inf inf False False 4758.708353264661 inf 10.0 1000.0 False False InsulinR rif_5f698e54d9c525ced53a7e65c4082aa9_0001_1_000000019_0001_0001
inf inf False False 25829.894484529534 9528371.007050196 10.0 1000.0 False False InsulinR Motif0370_ems_3hM_2958_0001_0001_0001
inf inf False False 11768.852050555774 inf 10.0 1000.0 False False InsulinR Motif0202_HHH_eva_0115_0001_0003_0001
inf inf False False 0.0 inf 10.0 1000.0 False False InsulinR mot_H_334dfd5d9d3e7d263c1c9a76ef7bbaf2_0001_1_000000000_0001_37_41_H_._EHEE_hb1_2758_0001_0001
inf inf False False 41643.629471745 inf 10.0 1000.0 False False InsulinR pol_EHEE_hb1_1515_000000018_0001
inf inf False False 0.0 inf 10.0 1000.0 False False InsulinR mot_H_EHEE_hb1_2491_000000009_0001_15_20_H_._2e08665fc9966b9923898fbbafa9b47d_0001_0001_0001_0001
inf inf False False 0.0 inf 10.0 1000.0 False False InsulinR Motif0012_ems_3hC_496_0002_0001_0001_0001
inf inf False False 7014.919094949581 inf 10.0 1000.0 False False InsulinR pol_3h_hb1_5487_000000012_0001_0001
inf inf False False 0.0 inf 10.0 1000.0 False False InsulinR Motif0383_HEEHE_0658_0001_0001
inf inf False False 4181.299050858942 inf 10.0 1000.0 False False InsulinR pol_84cd272d8947ad65eb013ea628e63d3f_0001_1_000000004_0001
inf inf False False 20342.74997094426 inf 10.0 1000.0 False False InsulinR mot_H_b86cb3ec953d797f943e1c7c7fb70565_0001_000000013_0001_21_31_H_._3h_hb1_1098_0001_0001_0001_0001
inf inf False False 15862.634471055057 inf 10.0 1000.0 False False InsulinR mot_H_ems_3hC_1480_000000029_0001_52_60_H_._EHEE_hb1_6457_0001_0001
inf inf False False 18786.188297319568 inf 10.0 1000.0 False False InsulinR Motif0224_bcov_4helix_01144_0001_0001
inf inf False False 24822.020899698007 inf 10.0 1000.0 False False InsulinR rif_598265dde4110a8f0201d9a266b9cc82_0001_1_000000028_0001
inf inf False False 7155.918968758065 inf 10.0 1000.0 False False InsulinR Motif0083_bcov_4helix_05124_0001_0001
inf inf False False 6414.019892333406 inf 10.0 1000.0 False False InsulinR Motif0168_ems_3hM_3153_0001_0001
inf inf False False 12743.9803604891 inf 10.0 1000.0 False False InsulinR rif_276cf6f5fc8a2559ea38deef3eabf135_0001_000000019_0001
inf inf False False 0.0 inf 10.0 1000.0 False False InsulinR mot_H_454a360f23e253d473f34e95d38c797b_0001_1_000000010_0001_39_48_H_._3h_hb1_5723_0001_0001_0001
inf inf False False 26612.566117305272 inf 10.0 1000.0 False False InsulinR rif_1b7db9453de4f6377239abecc6ee1d5d_0001_1_000000006_0001_0001
inf inf False False 0.0 inf 10.0 1000.0 False False InsulinR Motif0142_ems_3hC_908_0001_0001_0001
inf inf False False 4307.99659339902 inf 10.0 1000.0 False False InsulinR Motif0012_ems_3hM_343_0001_0003_0001
inf inf False False 0.0 inf 10.0 1000.0 False False InsulinR rif_3h_hb1_6655_000000021_0001
inf inf False False 4902.901975076926 inf 10.0 1000.0 False False InsulinR mot_H_100dc28d1f3bc2f4dd38a30b7b37f94b_0001_000000024_0001_20_30_H_._3h_hb1_854_0001_0002_0001_0001
inf inf False False 0.0 inf 10.0 1000.0 False False InsulinR mot_H_628e139d59be1bc863c5d658fcdcedb8_0001_1_000000014_0001_61_65_H_._3h_hb1_211_0001_0001
inf inf False False 5204.529242965602 inf 10.0 1000.0 False False InsulinR Motif0246_ems_3hM_3661_0001_0001
inf inf False False 22922.71984897642 inf 10.0 1000.0 False False InsulinR mot_H_03f51e901bd9239719427316cc7f1825_0001_000000020_0001_59_65_H_._EHEE_hb1_5214_0001_0001
inf inf False False 13527.991951522585 inf 10.0 1000.0 False False InsulinR rif_3h_hb1_73_000000020_0001
inf inf False False 14503.838414246455 inf 10.0 1000.0 False False InsulinR rif_EHEE_hb1_3476_000000029_0001_0001
inf inf False False 0.0 inf 10.0 1000.0 False False InsulinR Motif0202_ems_3hM_2999_0001_0002_0001
inf inf False False 11768.852050555774 inf 10.0 1000.0 False False InsulinR pol_87df7f007a8f830cd345278ff1e041d9_0001_1_000000011_0001
inf inf False False 4482.918530157363 inf 10.0 1000.0 False False InsulinR Motif0202_ems_3hM_2166_0001_0001
inf inf False False 0.0 inf 10.0 1000.0 False False InsulinR mot_H_dd75af91ee1c30a692737ab3f967bb63_0001_000000029_0001_18_28_H_._3h_hb1_4947_0001_0003_0001
inf inf False False 4307.99659339902 inf 10.0 1000.0 False False InsulinR Motif0092_HHH_eva_0067_0001_0001
inf inf False False 11197.658908624146 inf 10.0 1000.0 False False InsulinR Motif0012_ems_3hC_1507_0002_0001_0003_0001
inf inf False False 0.0 inf 10.0 1000.0 False False InsulinR rif_21795611afd35a64f51a6f0208d15af2_0001_000000022_0001
inf inf False False 14943.319222036542 inf 10.0 1000.0 False False InsulinR Motif0223_ems_3hC_390_0001_0004_0001
inf inf False False 18786.188297319568 inf 10.0 1000.0 False False InsulinR Motif0349_HHH_eva_0228_0001_0001
inf inf False False 8225.544326605359 inf 10.0 1000.0 False False InsulinR Motif0262_HEEHE_1753_0001_0001
inf inf False False 4181.299050858942 inf 10.0 1000.0 False False InsulinR Motif0210_bcov_4helix_00678_0001_0001_0001
inf inf False False 9086.118256718884 inf 10.0 1000.0 False False InsulinR rif_5efbe7cded74541e16b485fbf7577c09_0001_000000024_0001
inf inf False False 4758.708353264661 inf 10.0 1000.0 False False InsulinR rif_36e58d0b226a5d16c128555b7bd431a0_0001_000000005_0001
inf inf False False 5204.529242965602 inf 10.0 1000.0 False False InsulinR mot_H_8637e1c0d1640c2ded9eeeee1e5fead8_0001_000000022_0001_45_51_H_._EHEE_hb1_315_0001_0001_0001
inf inf False False 5692.116984286569 inf 10.0 1000.0 False False InsulinR Motif0130_ems_3hM_2065_0001_0001_0001
inf inf False False 0.0 inf 10.0 1000.0 False False InsulinR Motif0089_ems_3hM_682_0001_0001_0001
inf inf False False 5982.4721568300865 inf 10.0 1000.0 False False InsulinR rif_ferr_hb1_1423_000000011_0001_0001
inf inf False False 14943.319222036542 inf 10.0 1000.0 False False InsulinR mot_H_3h_hb1_2020_000000020_0001_6_15_H_._3h_hb1_4518_0001_0001_0001
4181.299050858942 inf False False 22922.71984897642 511133.99555618066 10.0 1000.0 False False InsulinR rif_e6b0967285fc2c71e88fdbead408a160_0001_000000027_0001_0001
inf inf False False 0.0 inf 10.0 1000.0 False False InsulinR Motif0144_ems_3hC_618_0001_0001_0001_0001
inf inf False False 9268.749233678931 inf 10.0 1000.0 False False InsulinR Motif0091_ems_3hC_1683_0002_0001_0001
inf inf False False 9741.548596453227 inf 10.0 1000.0 False False InsulinR mot_H_9d7b30fc9484794f019b3adc1b896188_0001_1_000000010_0001_3_7_H_._28378758a9c459fd0d7266636f1f7ea8_0001_1_0001_0001_0001
inf inf False False 11768.852050555774 inf 10.0 1000.0 False False InsulinR mot_H_482386b992bfb676cfec6b265fe9eca8_0001_000000005_0001_1_5_H_._29f9079909ebc4762b46a497e902c00d_0001_1_0001_0001
inf inf False False 27970.07444823857 inf 10.0 1000.0 False False InsulinR Motif0089_ems_3hM_2400_0001_0002_0001
inf inf False False 13663.271871037796 inf 10.0 1000.0 False False InsulinR mot_H_628e139d59be1bc863c5d658fcdcedb8_0001_1_000000014_0001_59_65_H_._3h_hb1_4294_0001_0001
inf inf False False 11197.658908624146 inf 10.0 1000.0 False False InsulinR Motif0092_ems_3hM_2957_0001_0004_0001
inf inf False False 5692.116984286569 inf 10.0 1000.0 False False InsulinR mot_H_57d3085ba05778a6503ff6312cb3e366_0001_1_000000012_0001_53_63_H_._3h_hb1_5182_0001_0001
inf inf False False 41231.31630865839 inf 10.0 1000.0 False False InsulinR rif_2b9f4a4ae181f8daa454abd77a3d3e7b_0001_000000025_0001
inf inf False False 6414.019892333406 inf 10.0 1000.0 False False InsulinR Motif0223_ems_3hM_1609_0001_0002_0001
inf inf False False 37326.1727790485 inf 10.0 1000.0 False False InsulinR rif_ae10dbfce126b64a1c41980c0e22d408_0001_000000009_0001
inf inf False False 7014.919094949581 inf 10.0 1000.0 False False InsulinR Motif0139_ems_3hM_84_0001_0001_0001
inf inf False False 25070.24110869496 inf 10.0 1000.0 False False InsulinR Motif0139_bcov_4helix_11364_0001_0001_0001
inf inf False False 7596.152181404617 inf 10.0 1000.0 False False InsulinR Motif0166_ems_3hM_3469_0001_0001
inf inf False False 8645.129754805268 inf 10.0 1000.0 False False InsulinR mot_H_ems_3hM_889_000000018_0001_48_55_H_._b24aaf5b6f53f31ef722bfa630a8caa2_0001_0001_0001
inf inf False False 11197.658908624146 inf 10.0 1000.0 False False InsulinR Motif0168_ems_3hM_2373_0001_0002_0001
inf inf False False 17874.41356581902 inf 10.0 1000.0 False False InsulinR rif_58b0944156d8882663a76158dde2b630_0001_000000012_0001_0001
inf inf False False 17874.41356581902 inf 10.0 1000.0 False False InsulinR rif_d006e20ac410a38ef8f7243f62047ac4_0001_000000016_0001
inf inf False False 0.0 inf 10.0 1000.0 False False InsulinR Motif0092_ems_3hC_898_0001_0001_0001
inf inf False False 0.0 inf 10.0 1000.0 False False InsulinR rif_ems_3hM_2337_000000008_0001
12617.802337117913 inf False False 30896.363084922905 171073.8584829231 10.0 1000.0 False False InsulinR Motif0202_bcov_4helix_08898_0001_0002_0001
inf inf False False 9086.118256718884 inf 10.0 1000.0 False False InsulinR rif_3h_hb1_5642_000000015_0001
inf inf False False 23383.466517940833 inf 10.0 1000.0 False False InsulinR rif_9a1d2150937856f4b5ed3ff1ac757f63_0001_000000002_0001
inf inf False False 4307.99659339902 inf 10.0 1000.0 False False InsulinR rif_19494853914ae1e9b5299b400bd44ea6_0001_1_000000010_0001_0001
inf inf False False 17522.21700403787 inf 10.0 1000.0 False False InsulinR Motif0201_ems_3hM_1190_0001_0001_0001
inf inf False False 0.0 inf 10.0 1000.0 False False InsulinR mot_H_9abadfa308aada7ec3b7866b3b500928_0001_000000003_0001_59_65_H_._3h_hb1_1170_0001_0001_3_0001_0001
inf inf False False 7014.919094949581 inf 10.0 1000.0 False False InsulinR Motif0089_ems_3hM_3398_0001_0002_0001
inf inf False False 0.0 inf 10.0 1000.0 False False InsulinR mot_H_425886bf4c9b5c40f5e0a5ff5ba68457_0001_000000012_0001_55_65_H_._2d4c36c0a8f0b500e7cbb27b22f1e45c_0001_0001_0001_0001
inf inf False False 13130.135709392285 inf 10.0 1000.0 False False InsulinR mot_H_3h_hb1_3773_000000019_0001_56_62_H_._3h_hb1_6278_0001_0001
inf inf False False 4307.99659339902 inf 10.0 1000.0 False False InsulinR Motif0144_HHH_eva_0392_0001_0002_0001
inf inf False False 4758.708353264661 inf 10.0 1000.0 False False InsulinR mot_H_0707a94f946108db4b5d08f2c037dd90_0001_1_000000024_0001_39_47_H_._7a6815568e27ebf84dedac5ad97738af_0001_0001_0001
inf inf False False 4482.918530157363 inf 10.0 1000.0 False False InsulinR Motif0224_ems_3hM_1892_0001_0001
inf inf False False 22922.71984897642 inf 10.0 1000.0 False False InsulinR mot_H_628e139d59be1bc863c5d658fcdcedb8_0001_1_000000014_0001_59_65_H_._3h_hb1_2232_0001_0001
inf inf False False 7446.477974124701 inf 10.0 1000.0 False False InsulinR mot_H_482386b992bfb676cfec6b265fe9eca8_0001_000000005_0001_1_5_H_._2540ca5f54e8e2a249e99a6262f46d5b_0001_0001_0001_0001
inf inf False False 6741.199368383728 inf 10.0 1000.0 False False InsulinR mot_H_425886bf4c9b5c40f5e0a5ff5ba68457_0001_000000012_0001_55_65_H_._EHEE_hb1_808_0001_0001
inf inf False False 42060.06576646248 inf 10.0 1000.0 False False InsulinR Motif0142_bcov_4helix_02289_0001_0002_0001
inf inf False False 7014.919094949581 inf 10.0 1000.0 False False InsulinR Motif0235_ems_3hM_1671_0001_0001_0001
inf inf False False 4758.708353264661 inf 10.0 1000.0 False False InsulinR mot_H_b0e25262af13cbe0e33b7687beaa2c11_0001_000000022_0001_54_60_H_._3h_hb1_2523_0001_0001
inf inf False False 21380.434666133897 3593552.7830285714 10.0 1000.0 False False InsulinR rif_14e53ace549e6831d19b9671ff686e84_0001_1_000000017_0001_0001
inf inf False False 50310.0414937692 inf 10.0 1000.0 False False InsulinR rif_HHH_eva_0654_000000006_0001
inf inf False False 0.0 inf 10.0 1000.0 False False InsulinR Motif0348_ems_3hC_177_0001_0005_0001
inf inf False False 27418.953483225745 inf 10.0 1000.0 False False InsulinR mot_H_287a451093d6167ba36fbca2a2c4b2e4_0001_1_000000010_0001_55_63_H_._3h_hb1_3255_0001_0001
inf inf False False 9086.118256718884 inf 10.0 1000.0 False False InsulinR mot_P_EHEE_hb1_6653_000000010_0001_46_48_57_61_P_._EHEE_hb1_6036_0001_0001_0001
inf inf False False 5524.712665800157 inf 10.0 1000.0 False False InsulinR Motif0223_ems_3hM_1278_0001_0001
inf inf False False 9741.548596453227 inf 10.0 1000.0 False False InsulinR Motif0091_ems_4hM_3622_0001_0001
inf inf False False 0.0 inf 10.0 1000.0 False False InsulinR rif_3h_hb1_3485_000000024_0001
inf inf False False 6102.719847182369 inf 10.0 1000.0 False False InsulinR Motif0139_ems_3hM_1007_0001_0005_0001
inf inf False False 5362.2316835567035 inf 10.0 1000.0 False False InsulinR Motif0145_bcov_4helix_01927_0001_0001
inf inf False False 4181.299050858942 inf 10.0 1000.0 False False InsulinR rif_HEEH_17746_000000023_0001
inf inf False False 8996.156689820671 inf 10.0 1000.0 False False InsulinR rif_HEEH_18028_000000010_0001_0001
inf inf False False 48830.43061568336 inf 10.0 1000.0 False False InsulinR rif_99b8b0cef40aa31ab067566d5e5dfe5d_0001_000000020_0001
inf inf False False 16343.288158162499 inf 10.0 1000.0 False False InsulinR Motif0138_bcov_4helix_13810_0001_0001_0001
inf inf False False 5806.528535670726 inf 10.0 1000.0 False False InsulinR rif_463da78cf0d802f6664b8b98b31d0c98_0001_000000006_0001
inf inf False False 4482.918530157363 inf 10.0 1000.0 False False InsulinR rif_ae5d31fa68ec90f4c710960f2b3d1640_0001_1_000000004_0001_0001
inf inf False False 40823.08545411727 inf 10.0 1000.0 False False InsulinR Motif0089_bcov_4helix_02246_0001_0001
inf inf False False 14943.319222036542 inf 10.0 1000.0 False False InsulinR mot_H_510982ac8a7d7038d91f006f64d3e42e_0001_1_000000001_0001_38_45_H_._EHEE_hb1_2041_0001_0001_0001
inf inf False False 12617.802337117913 inf 10.0 1000.0 False False InsulinR Motif0113_ems_3hM_114_0001_0001_0001
inf inf False False 9741.548596453227 inf 10.0 1000.0 False False InsulinR Motif0202_ems_3hM_2146_0001_0002_0001
inf inf False False 12369.181783274109 inf 10.0 1000.0 False False InsulinR Motif0177_bcov_4helix_09045_0001_0001
inf inf False False 0.0 inf 10.0 1000.0 False False InsulinR mot_H_26a44f1f28efbe238600556d644a5cb3_0001_000000011_0001_2_8_H_._bfa3af0da4e37647479d38ff7d745a94_0001_0001_0001_0001
inf inf False False 11197.658908624146 inf 10.0 1000.0 False False InsulinR ems_3hC_453_0002_000000040_0001
inf inf False False 48830.43061568336 4255860.485313286 10.0 1000.0 False False InsulinR rif_2a2f49e9d1454c6289866b5b44410bdc_0001_1_000000015_0001_0001
inf inf False False 6741.199368383728 inf 10.0 1000.0 False False InsulinR Motif0202_ems_3hM_772_0001_0001_0001
inf inf False False 24092.008936900966 inf 10.0 1000.0 False False InsulinR mot_H_ems_3hM_889_000000018_0001_48_55_H_._EHEE_hb1_3898_0001_0001
inf inf False False 19941.917430589423 inf 10.0 1000.0 False False InsulinR Motif0092_p1-14H-GBL-16H-GABBL-16H_0541_0001_0001_0002_0001_0001
inf inf False False 0.0 inf 10.0 1000.0 False False InsulinR Motif0290_ems_3hM_1276_0001_0001_0001
inf inf False False 11197.658908624146 inf 10.0 1000.0 False False InsulinR Motif0297_HHH_eva_0128_0001_0001
inf inf False False 8645.129754805268 inf 10.0 1000.0 False False InsulinR rif_954e7c177ad1c4da1e0b1eccd13d8ba9_0001_1_000000028_0001
inf inf False False 0.0 inf 10.0 1000.0 False False InsulinR mot_H_100dc28d1f3bc2f4dd38a30b7b37f94b_0001_000000024_0001_20_30_H_._EHEE_hb1_2628_0001_0002_0001
inf inf False False 17522.21700403787 inf 10.0 1000.0 False False InsulinR pol_EHEE_hb1_3847_000000028_0001
inf inf False False 0.0 inf 10.0 1000.0 False False InsulinR mot_H_9abadfa308aada7ec3b7866b3b500928_0001_000000003_0001_61_65_H_._EHEE_hb1_3056_0001_0001_0001
inf inf False False 7596.152181404617 inf 10.0 1000.0 False False InsulinR mot_H_3h_hb1_6512_000000019_0001_14_18_H_._3h_hb1_2887_0001_0001
inf inf False False 23617.30118312026 inf 10.0 1000.0 False False InsulinR mot_H_d1f97fb2786dab4d965dfe9c1a9a6852_0001_000000016_0001_39_47_H_._ea1521bd48e9364fc07022ac9f0e039d_0001_1_0001_0001
inf inf False False 0.0 inf 10.0 1000.0 False False InsulinR rif_9a583b65c62e28c86138d08b575809b6_0001_000000027_0001_0001
inf inf False False 35869.71837543518 inf 10.0 1000.0 False False InsulinR mot_H_ems_4hM_3922_000000027_0001_49_59_H_._3h_hb1_3520_0001_0001_0001
inf inf False False 4181.299050858942 inf 10.0 1000.0 False False InsulinR Motif0129_ems_3hC_1775_0001_0002_0001
inf inf False False 11197.658908624146 inf 10.0 1000.0 False False InsulinR mot_H_dd75af91ee1c30a692737ab3f967bb63_0001_000000029_0001_18_28_H_._3h_hb1_3193_0001_0001
inf inf False False 25829.894484529534 inf 10.0 1000.0 False False InsulinR Motif0144_bcov_4helix_04092_0001_0001
inf inf False False 9455.051093275873 inf 10.0 1000.0 False False InsulinR rif_2f4510e7a1451d6e0bee80b04f15a978_0001_000000026_0001
inf inf False False 16181.473423923255 inf 10.0 1000.0 False False InsulinR Motif0139_bcov_4helix_13814_0001_0001
inf inf False False 8645.129754805268 inf 10.0 1000.0 False False InsulinR rif_b5dba47f7c6dd379c704eaa368934ac9_0001_000000007_0001
inf inf False False 0.0 inf 10.0 1000.0 False False InsulinR mot_H_3h_hb1_2462_000000006_0001_23_28_H_._3h_hb1_2835_0001_0002_0001_0001
inf inf False False 18786.188297319568 inf 10.0 1000.0 False False InsulinR rif_8bd06ebc3cbedac15846a86c2748c4c6_0001_1_000000002_0001
inf inf False False 0.0 inf 10.0 1000.0 False False InsulinR Motif0029_ems_3hM_2510_0001_0001
inf inf False False 4018.146202280102 inf 10.0 1000.0 False False InsulinR Motif0125_HEEHE_1776_0001_0001
8307.799769871404 inf False False 51834.48606107191 270375.194447533 10.0 1000.0 False False InsulinR rif_7e3c6c928266fc858bbc129d185903ea_0001_1_000000020_0001
inf inf False False 7155.918968758065 inf 10.0 1000.0 False False InsulinR rif_502ac99296c34527e21c30772b09f696_0001_000000013_0001_0001
inf inf False False 13663.271871037796 inf 10.0 1000.0 False False InsulinR Motif0125_HHH_eva_0718_0001_0001
inf inf False False 5204.529242965602 inf 10.0 1000.0 False False InsulinR mot_H_2cd83384dffaee57737fd15f0ea4e940_0001_000000004_0001_2_11_H_._162eeabde4186aab06edb10ff5a1218d_0001_1_0001_0001
inf inf False False 4618.755444539664 inf 10.0 1000.0 False False InsulinR Motif0175_ems_3hM_269_0001_0002_0001
inf inf False False 10654.18823307991 inf 10.0 1000.0 False False InsulinR rif_060cc4d272840572514e5585bed80a70_0001_000000006_0001_0001
inf inf False False 23853.474194951435 2887046.674047905 10.0 1000.0 False False InsulinR rif_3h_hb1_3139_000000010_0001_0001
inf inf False False 0.0 inf 10.0 1000.0 False False InsulinR Motif0113_ems_3hC_140_0001_0001
inf inf False False 13527.991951522585 inf 10.0 1000.0 False False InsulinR rif_93efe7c4ed41fc63afee16846a06cc52_0001_1_000000011_0001
inf inf False False 8390.877767570124 inf 10.0 1000.0 False False InsulinR mot_H_04eab577b91b8be5a51051bd3f07f835_0001_1_000000016_0001_18_28_H_._3h_hb1_1450_0001_0001
inf inf False False 4482.918530157363 inf 10.0 1000.0 False False InsulinR rif_ems_3hM_754_000000026_0001
inf inf False False 26878.691778478344 inf 10.0 1000.0 False False InsulinR mot_H_14ef967814b8a03df402efe0bb69b0e6_0001_000000003_0001_59_65_H_._3h_hb1_3978_0001_0001_0001
inf inf False False 9549.601604208638 inf 10.0 1000.0 False False InsulinR Motif0130_HEEHE_1219_0001_0001
inf inf False False 10137.094533079111 inf 10.0 1000.0 False False InsulinR ems_3hM_2325_000000038_0001
inf inf False False 29396.829347143947 inf 10.0 1000.0 False False InsulinR Motif0113_bcov_4helix_13720_0001_0001
inf inf False False 4758.708353264661 inf 10.0 1000.0 False False InsulinR rif_b080d085dab12de028b97b5c6d4f235f_0001_1_000000003_0001
inf inf False False 0.0 inf 10.0 1000.0 False False InsulinR pol_3h_hb1_617_000000008_0001
inf inf False False 46000.47449691563 inf 10.0 1000.0 False False InsulinR Motif0129_bcov_4helix_04004_0001_0001
inf inf False False 21810.18140292322 inf 10.0 1000.0 False False InsulinR Motif0089_bcov_4helix_02785_0001_0001_0001
inf inf False False 27418.953483225745 inf 10.0 1000.0 False False InsulinR Motif0170_ems_3hC_1197_0001_0002_0001
52.469480647284165 inf False False 8818.89686287685 2562107.3341881493 10.0 1000.0 False False InsulinR HHH_eva_0057_000000034_0001
inf inf False False 12246.714636905072 inf 10.0 1000.0 False False InsulinR rif_3h_hb1_3483_000000009_0001
inf inf False False 15092.752414256916 inf 10.0 1000.0 False False InsulinR Motif0025_ems_3hC_1702_0001_0001_0001
inf inf False False 28249.775192720976 inf 10.0 1000.0 False False InsulinR Motif0129_HEEHE_0776_0001_0002_0001
inf inf False False 12369.181783274109 inf 10.0 1000.0 False False InsulinR mot_H_7f39e2d7389de0c2f60e905c27398b6a_0001_1_000000012_0001_1_7_H_._HHH_eva_0546_0001_0001_0001
inf inf False False 7748.834840250847 inf 10.0 1000.0 False False InsulinR Motif0065_bcov_4helix_02632_0001_0001
inf inf False False 22248.566049121968 inf 10.0 1000.0 False False InsulinR ems_3hM_2465_000000045_0001
inf inf False False 4307.99659339902 inf 10.0 1000.0 False False InsulinR Motif0224_ems_3hM_469_0001_0001
inf inf False False 19941.917430589423 5244888.161343267 10.0 1000.0 False False InsulinR Motif0025_bcov_4helix_01647_0001_0001_0001
inf inf False False 9741.548596453227 inf 10.0 1000.0 False False InsulinR mot_H_b86cb3ec953d797f943e1c7c7fb70565_0001_000000013_0001_21_31_H_._f200743fedc15cff70d7dcc017919276_0001_1_0001_0001
1943.4145441793557 inf False False 30896.363084922905 1088827.7337838528 10.0 1000.0 False False InsulinR pol_c2909940f959dffb85f82ceb3839b7b5_0001_1_000000007_0001
inf inf False False 10444.258634525944 inf 10.0 1000.0 False False InsulinR Motif0199_bcov_4helix_02869_0001_0001
inf inf False False 0.0 inf 10.0 1000.0 False False InsulinR Motif0170_ems_3hC_1278_0002_0001_0001
inf inf False False 5806.528535670726 inf 10.0 1000.0 False False InsulinR Motif0166_ems_3hM_1680_0001_0001
inf inf False False 4758.708353264661 inf 10.0 1000.0 False False InsulinR rif_432336f112f82e26a3487b9e3e3d8b56_0001_000000002_0001
inf inf False False 10654.18823307991 inf 10.0 1000.0 False False InsulinR Motif0128_ems_3hM_450_0001_0001
inf inf False False 37699.43450683901 inf 10.0 1000.0 False False InsulinR Motif0089_bcov_4helix_05719_0001_0001
inf inf False False 22471.051709613163 inf 10.0 1000.0 False False InsulinR Motif0025_ems_3hC_617_0001_0001_0003_0001
978.1166631473103 inf False False 28249.775192720976 1239187.5273688093 10.0 1000.0 False False InsulinR rif_ems_3hM_2712_000000025_0001
inf inf False False 7748.834840250847 inf 10.0 1000.0 False False InsulinR rif_ems_3hC_578_000000011_0001
inf inf False False 5204.529242965602 inf 10.0 1000.0 False False InsulinR rif_3h_hb1_2956_000000024_0001
inf inf False False 24332.92902626995 inf 10.0 1000.0 False False InsulinR Motif0139_ems_3hM_1543_0001_0001_0001
inf inf False False 29987.70561702153 inf 10.0 1000.0 False False InsulinR ems_3hM_1327_000000016_0001
inf inf False False 4902.901975076926 inf 10.0 1000.0 False False InsulinR Motif0223_ems_3hM_2969_0001_0001_0001
inf inf False False 4181.299050858942 inf 10.0 1000.0 False False InsulinR mot_H_ems_3hM_889_000000018_0001_48_55_H_._79f27a7ac5aa862afb84fdb406f6ea4b_0001_0001_0001
inf inf False False 40418.896489224986 7356359.430133308 10.0 1000.0 False False InsulinR Motif0012_bcov_4helix_06601_0001_0001_0001
inf inf False False 17006.891193969397 inf 10.0 1000.0 False False InsulinR Motif0168_ems_3hC_1356_0001_0001
inf inf False False 5524.712665800157 inf 10.0 1000.0 False False InsulinR ems_3hM_2476_000000058_0001
inf inf False False 22248.566049121968 inf 10.0 1000.0 False False InsulinR Motif0144_bcov_4helix_06689_0001_0001_0001
inf inf False False 7155.918968758065 inf 10.0 1000.0 False False InsulinR Motif0025_ems_3hC_965_0001_0004_0001
inf inf False False 11652.3287629265 inf 10.0 1000.0 False False InsulinR mot_H_0738369eac78ae2577940fe623a87e06_0001_000000019_0001_16_26_H_._ems_3hC_617_0002_0001_0001_0001
inf inf False False 7748.834840250847 inf 10.0 1000.0 False False InsulinR Motif0139_ems_3hC_709_0002_0001_0004_0001
inf inf False False 6741.199368383728 inf 10.0 1000.0 False False InsulinR mot_H_b0faa46efe518d9b90dca207f7835423_0001_000000011_0001_36_42_H_._EHEE_hb1_1132_0001_0001
inf inf False False 6414.019892333406 inf 10.0 1000.0 False False InsulinR Motif0223_ems_3hC_104_0001_0001_0001
inf inf False False 4902.901975076926 inf 10.0 1000.0 False False InsulinR Motif0012_ems_3hC_475_0001_0001_0001
inf inf False False 17006.891193969397 inf 10.0 1000.0 False False InsulinR ems_3hC_464_0001_000000001_0001
inf inf False False 0.0 inf 10.0 1000.0 False False InsulinR Motif0355_bcov_4helix_04266_0001_0001
104.25131853633705 inf False False 28532.272944648153 1637327.286205386 10.0 1000.0 False False InsulinR rif_aede2cabedc34f15a7bdfc96c5aa1387_0001_000000009_0001_0001
inf inf False False 10036.72726047436 inf 10.0 1000.0 False False InsulinR pol_EHEE_07848_000000004_0001
1592.7146432552663 inf False False 23383.466517940833 3189095.633248145 10.0 1000.0 False False InsulinR mot_H_3799dc9e9330f07093b875986d21bb55_0001_000000009_0001_17_23_H_._943f1fa41212caa503983820ec902718_0001_0001_0001_0001
inf inf False False 17874.41356581902 inf 10.0 1000.0 False False InsulinR Motif0290_bcov_4helix_07223_0001_0001_0001
inf inf False False 0.0 inf 10.0 1000.0 False False InsulinR mot_H_64576c0f577f974ad45c630699acf6e8_0001_1_000000023_0001_41_49_H_._ems_3hM_130_0001_0001
inf inf False False 5362.2316835567035 inf 10.0 1000.0 False False InsulinR Motif0025_ems_3hC_618_0001_0001_0001
inf inf False False 4482.918530157363 inf 10.0 1000.0 False False InsulinR Motif0202_bcov_4helix_03845_0001_0002_0001
inf inf False False 8645.129754805268 inf 10.0 1000.0 False False InsulinR ems_3hM_284_000000022_0001
inf inf False False 5051.464807823733 inf 10.0 1000.0 False False InsulinR Motif0129_ems_3hM_2373_0001_0001_0001
inf inf False False 13937.903635645675 inf 10.0 1000.0 False False InsulinR mot_H_9d2a29c948a89ff6e214a78060c87c8f_0001_000000006_0001_60_64_H_._144c9a6a4c6dadb709af7f1a3b16280f_0001_0001_0001
inf inf False False 11536.959171214368 inf 10.0 1000.0 False False InsulinR Motif0370_ems_3hM_1994_0001_0001_0001
inf inf False False 0.0 inf 10.0 1000.0 False False InsulinR Motif0012_ems_3hM_3350_0001_0002_0001
inf inf False False 93235.18782070855 inf 10.0 1000.0 False False InsulinR pol_4h_hb1_1440_000000002_0001
inf inf False False 5806.528535670726 inf 10.0 1000.0 False False InsulinR rif_3h_hb1_6503_000000028_0001
inf inf False False 15243.67993839947 inf 10.0 1000.0 False False InsulinR rif_6da8ec0262b1bae5a769aa84441da29e_0001_000000016_0001_0001
inf inf False False 0.0 inf 10.0 1000.0 False False InsulinR ems_3hC_1128_0001_000000044_0001
inf inf False False 5982.4721568300865 inf 10.0 1000.0 False False InsulinR Motif0223_ems_3hC_265_0001_0002_0001
inf inf False False 11652.3287629265 inf 10.0 1000.0 False False InsulinR rif_4294a75ba627efd4a9c09c3e8db3a7aa_0001_1_000000014_0001
inf inf False False 14218.055498722146 inf 10.0 1000.0 False False InsulinR Motif0348_bcov_4helix_11250_0001_0001
inf inf False False 11768.852050555774 inf 10.0 1000.0 False False InsulinR pol_840387e84036885475cf135143a1b7c0_0001_000000015_0001
inf inf False False 15550.077905161292 inf 10.0 1000.0 False False InsulinR Motif0138_ems_3hM_440_0001_0001
inf inf False False 0.0 inf 10.0 1000.0 False False InsulinR mot_H_3h_hb1_3367_000000015_0001_6_11_H_._EHEE_hb1_6398_0001_0001_0001
inf inf False False 0.0 inf 10.0 1000.0 False False InsulinR rif_EHEE_hb1_5411_000000007_0001
inf inf False False 7446.477974124701 inf 10.0 1000.0 False False InsulinR rif_3h_hb1_2146_000000021_0001_0001
inf inf False False 22028.283216952426 inf 10.0 1000.0 False False InsulinR Motif0025_bcov_4helix_13779_0001_0001
inf inf False False 24576.258316532665 inf 10.0 1000.0 False False InsulinR mot_H_ems_4hM_2275_000000008_0001_32_39_H_._8c828a299a1c512fcf1e1b1e5d4ec04c_0001_1_0001_0001
inf inf False False 10137.094533079111 inf 10.0 1000.0 False False InsulinR rif_2e6460924a1e3f43bc5aaca206b234c1_0001_000000016_0001_0001
inf inf False False 23151.947047466158 inf 10.0 1000.0 False False InsulinR Motif0025_ems_3hM_2352_0001_0003_0001
inf inf False False 11768.852050555774 inf 10.0 1000.0 False False InsulinR ems_3hC_463_000000059_0001
inf inf False False 6414.019892333406 inf 10.0 1000.0 False False InsulinR Motif0092_ems_3hC_436_0001_0002_0001
inf inf False False 5524.712665800157 inf 10.0 1000.0 False False InsulinR pol_8689711ff1b529ade0ef9c5d4f207c39_0001_1_000000011_0001_0001
inf inf False False 5362.2316835567035 inf 10.0 1000.0 False False InsulinR Motif0290_bcov_4helix_00906_0001_0002_0001
inf inf False False 0.0 inf 10.0 1000.0 False False InsulinR Motif0142_HEEHE_3344_0001_0001
inf inf False False 10137.094533079111 inf 10.0 1000.0 False False InsulinR Motif0364_ems_3hM_673_0001_0001
inf inf False False 34128.80625834387 inf 10.0 1000.0 False False InsulinR mot_H_9abadfa308aada7ec3b7866b3b500928_0001_000000003_0001_59_65_H_._7d49532659699c3caffd955db6c2ff01_0001_1_0001_0001
inf inf False False 29690.797640615405 inf 10.0 1000.0 False False InsulinR Motif0196_bcov_4helix_12691_0001_0001
inf inf False False 12246.714636905072 inf 10.0 1000.0 False False InsulinR rif_44781f95eca28a37ed3b9dfcc00b16b5_0001_000000023_0001_0001
inf inf False False 5051.464807823733 inf 10.0 1000.0 False False InsulinR mot_H_ems_4hC_2788_0001_000000008_0001_34_41_H_._7eaa07af48ac8a65409ed20207b229dc_0001_0001_0001_0001
inf inf False False 4482.918530157363 inf 10.0 1000.0 False False InsulinR rif_170417cc5283bf9d9d37c887479f0a73_0001_000000015_0001_0001
inf inf False False 0.0 inf 10.0 1000.0 False False InsulinR Motif0234_ems_3hM_3029_0001_0001_0001
inf inf False False 4758.708353264661 inf 10.0 1000.0 False False InsulinR Motif0345_ems_3hC_565_0001_0001
inf inf False False 9086.118256718884 inf 10.0 1000.0 False False InsulinR mot_H_3h_hb1_3367_000000015_0001_6_11_H_._ed6d0565d5214bc78c814957ec0a28f1_0001_1_0001_0001
inf inf False False 10760.730115410697 inf 10.0 1000.0 False False InsulinR Motif0234_ems_3hC_438_0002_0001_0001_0001
inf inf False False 7748.834840250847 inf 10.0 1000.0 False False InsulinR Motif0083_bcov_4helix_04662_0001_0001
inf inf False False 29396.829347143947 inf 10.0 1000.0 False False InsulinR Motif0129_p1-15H-GABBL-15H-GBBL-16H_0059_0001_0001_0002_0001_0001
inf inf False False 6876.69747568825 inf 10.0 1000.0 False False InsulinR Motif0290_ems_3hM_1265_0001_0002_0001
inf inf False False 9268.749233678931 inf 10.0 1000.0 False False InsulinR Motif0026_bcov_4helix_09326_0001_0001
inf inf False False 29987.70561702153 inf 10.0 1000.0 False False InsulinR mot_P_EHEE_hb1_5278_000000010_0001_44_50_59_63_P_._EHEE_hb1_2427_0001_0001
inf inf False False 7904.586420539886 inf 10.0 1000.0 False False InsulinR pol_4ed312544b9ccf77f2ab35d68d87bbec_0001_000000026_0001_0001
inf inf False False 7155.918968758065 inf 10.0 1000.0 False False InsulinR rif_EEHEE_03777_000000001_0001_0001
inf inf False False 24576.258316532665 inf 10.0 1000.0 False False InsulinR Motif0382_ems_3hM_51_0001_0001
inf inf False False 16021.260815765589 inf 10.0 1000.0 False False InsulinR Motif0234_bcov_4helix_03358_0001_0002_0001
inf inf False False 13130.135709392285 inf 10.0 1000.0 False False InsulinR Motif0083_ems_3hM_3133_0001_0001
inf inf False False 0.0 inf 10.0 1000.0 False False InsulinR Motif0012_ems_3hC_438_0001_0003_0001
inf inf False False 30590.4584999237 inf 10.0 1000.0 False False InsulinR mot_H_ems_4hM_1516_0002_000000029_0001_25_29_H_._3h_hb1_5768_0001_0001
inf inf False False 33456.333946028644 inf 10.0 1000.0 False False InsulinR rif_HEEHE_1089_000000001_0001
inf inf False False 7299.752940030099 inf 10.0 1000.0 False False InsulinR mot_H_914b41d2674c6ae74f88d797cceba3f3_0001_000000012_0001_22_30_H_._3h_hb1_2306_0001_0001_0001
inf inf False False 10036.72726047436 inf 10.0 1000.0 False False InsulinR rif_1acdbbd8d45cf6b55f6d40008daa79e8_0001_000000013_0001
inf inf False False 7904.586420539886 inf 10.0 1000.0 False False InsulinR Motif0092_ems_3hM_629_0001_0003_0001
inf inf False False 4902.901975076926 inf 10.0 1000.0 False False InsulinR Motif0290_bcov_4helix_02251_0001_0002_0001
inf inf False False 4902.901975076926 inf 10.0 1000.0 False False InsulinR Motif0144_bcov_4helix_14224_0001_0001
inf inf False False 8474.786545245832 inf 10.0 1000.0 False False InsulinR mot_H_c2d12a4ece4d89de23059df703788e09_0001_1_000000021_0001_58_65_H_._EHEE_hb1_528_0001_0001
inf inf False False 7155.918968758065 inf 10.0 1000.0 False False InsulinR Motif0349_ems_3hC_1327_0001_0001_0003_0001
inf inf False False 10036.72726047436 inf 10.0 1000.0 False False InsulinR Motif0290_ems_3hM_988_0001_0003_0001
inf inf False False 8645.129754805268 inf 10.0 1000.0 False False InsulinR Motif0089_bcov_4helix_02890_0001_0001
inf inf False False 7299.752940030099 inf 10.0 1000.0 False False InsulinR Motif0139_ems_3hM_3108_0001_0001_0001
inf inf False False 18416.02617127691 inf 10.0 1000.0 False False InsulinR mot_H_0c795af81eae4168d9c6ff5270de5d31_0001_000000021_0001_41_48_H_._dea46f940093e25720543808ba4992e4_0001_0001_0001_0001
inf inf False False 12125.460036539667 inf 10.0 1000.0 False False InsulinR mot_H_EHEE_hb1_2728_000000003_0001_35_39_H_._3h_hb1_2408_0001_0001_0001
4482.918530157363 inf False False 13937.903635645675 326642.692389975 10.0 1000.0 False False InsulinR Motif0265_bcov_4helix_08709_0001_0001
inf inf False False 4758.708353264661 inf 10.0 1000.0 False False InsulinR Motif0170_ems_3hC_420_0002_0001_0001
inf inf False False 7299.752940030099 inf 10.0 1000.0 False False InsulinR Motif0130_HHH_eva_0323_0001_0001_0001
inf inf False False 67138.94540369337 inf 10.0 1000.0 False False InsulinR rif_ada955eefbbbe552c2fc2d5cb98f5340_0001_000000027_0001
inf inf False False 33456.333946028644 inf 10.0 1000.0 False False InsulinR mot_H_5ee177cda2a69df9c7ff8567cc73e6cb_0001_1_000000011_0001_3_12_H_._d2a60185080c720c211d9d92bb8ace7f_0001_0001_0001
inf inf False False 8063.468607592735 inf 10.0 1000.0 False False InsulinR rif_48f76ea7d58acb06347a92dc5d10fd80_0001_1_000000010_0001_0001
inf inf False False 7596.152181404617 inf 10.0 1000.0 False False InsulinR Motif0374_ems_4hC_108_0001_0001_0002_0001
inf inf False False 8063.468607592735 inf 10.0 1000.0 False False InsulinR rif_e52c244d4a87aa0afacdd6bb8627fd44_0001_1_000000004_0001
inf inf False False 62001.68965546678 inf 10.0 1000.0 False False InsulinR Motif0223_ems_3hM_1901_0001_0002_0001
inf inf False False 28249.775192720976 inf 10.0 1000.0 False False InsulinR mot_H_EHEE_hb1_4112_000000025_0001_24_32_H_._3h_hb1_1125_0001_0002_0001_0001
inf inf False False 4618.755444539664 inf 10.0 1000.0 False False InsulinR Motif0130_ems_3hC_1692_0001_0002_0001
inf inf False False 35162.943216777894 inf 10.0 1000.0 False False InsulinR Motif0026_bcov_4helix_14155_0001_0001_0001
inf inf False False 22471.051709613163 5457851.652695326 10.0 1000.0 False False InsulinR Motif0233_ems_3hM_1542_0001_0001_0001
inf inf False False 11197.658908624146 inf 10.0 1000.0 False False InsulinR Motif0175_bcov_4helix_00658_0001_0001
inf inf False False 0.0 inf 10.0 1000.0 False False InsulinR mot_H_EHEE_hb1_4456_000000025_0001_16_22_H_._EHEE_hb1_1742_0001_0001_0001
inf inf False False 14077.282672002115 inf 10.0 1000.0 False False InsulinR Motif0302_bcov_4helix_01684_0001_0001
inf inf False False 0.0 inf 10.0 1000.0 False False InsulinR Motif0348_HHH_eva_0261_0001_0003_0001
inf inf False False 30896.363084922905 inf 10.0 1000.0 False False InsulinR Motif0145_ems_3hC_913_0002_0001_0003_0001
inf inf False False 12125.460036539667 inf 10.0 1000.0 False False InsulinR mot_H_ems_4hM_2275_000000008_0001_32_39_H_._07f3581e64b7ff477f0fa56c82efecac_0001_0001_0001
inf inf False False 0.0 inf 10.0 1000.0 False False InsulinR pol_EHEE_hb1_1612_000000023_0001
inf inf False False 9455.051093275873 inf 10.0 1000.0 False False InsulinR mot_H_3h_hb1_5991_000000027_0001_61_65_H_._3h_hb1_4056_0001_0001
inf inf False False 6542.941692169304 inf 10.0 1000.0 False False InsulinR mot_H_1d093d8facd031590e769bfa2e47527f_0001_000000008_0001_21_25_H_._3h_hb1_6399_0001_0002_0001
inf inf False False 9268.749233678931 inf 10.0 1000.0 False False InsulinR pol_87ca1e8e029de7b2f514b56edbf89498_0001_1_000000002_0001
inf inf False False 6414.019892333406 inf 10.0 1000.0 False False InsulinR Motif0089_ems_3hM_1004_0001_0002_0001
468.39149184154826 3978.3625765149495 False False 4058.3276643029058 198611.4387740341 10.0 1000.0 True False InsulinR Motif0201_ems_3hC_618_0001_0001_0003_0001
inf inf False False 4902.901975076926 inf 10.0 1000.0 False False InsulinR HHH_eva_0612_000000023_0001
inf inf False False 16021.260815765589 inf 10.0 1000.0 False False InsulinR Motif0168_HHH_eva_0534_0001_0002_0001
inf inf False False 9741.548596453227 inf 10.0 1000.0 False False InsulinR HHH_eva_0621_000000024_0001
inf inf False False 15092.752414256916 inf 10.0 1000.0 False False InsulinR rif_3h_hb1_3904_000000001_0001
inf inf False False 16838.506132642957 inf 10.0 1000.0 False False InsulinR rif_9cfe00ae737d62c50b1b3f07dbc1ecd8_0001_1_000000021_0001
inf inf False False 8063.468607592735 inf 10.0 1000.0 False False InsulinR Motif0144_bcov_4helix_05535_0001_0001_0001
inf inf False False 8645.129754805268 inf 10.0 1000.0 False False InsulinR mot_H_317026103514263f78028212a015c21a_0001_000000025_0001_58_65_H_._ems_3hM_754_0001_0001_0001
inf inf False False 7446.477974124701 inf 10.0 1000.0 False False InsulinR ems_3hC_142_000000019_0001
inf inf False False 0.0 inf 10.0 1000.0 False False InsulinR Motif0175_HEEHE_1712_0001_0001
inf inf False False 7748.834840250847 inf 10.0 1000.0 False False InsulinR mot_H_939e21fe2f0d34f930171d0ca936c898_0001_000000009_0001_39_47_H_._8e257ee7c168324b0daa1e7d19ed2966_0001_0001_0001
inf inf False False 6287.638361271844 inf 10.0 1000.0 False False InsulinR rif_ems_3hC_982_0002_000000013_0001_0001
inf inf False False 14077.282672002115 inf 10.0 1000.0 False False InsulinR pol_b7a621ba93ed21b1a3111a0e33dd788a_0001_000000018_0001
inf inf False False 20751.63924536023 inf 10.0 1000.0 False False InsulinR Motif0092_ems_3hC_798_0001_0001_0001_0001
inf inf False False 14943.319222036542 inf 10.0 1000.0 False False InsulinR Motif0290_ems_3hM_3256_0001_0003_0001
inf inf False False 11768.852050555774 inf 10.0 1000.0 False False InsulinR mot_H_174c77adf0d566f7ec0fb6c2ce0a0ed6_0001_1_000000020_0001_8_12_H_._03ae656e94d1a1ccefdd9c936e5558cd_0001_0001_0001
inf inf False False 14648.87679838893 inf 10.0 1000.0 False False InsulinR rif_3h_hb1_3908_000000001_0001_0001
inf inf False False 6287.638361271844 inf 10.0 1000.0 False False InsulinR Motif0348_ems_3hC_871_0002_0001_0003_0001
inf inf False False 49318.73492184023 inf 10.0 1000.0 False False InsulinR mot_H_3h_hb1_2952_000000017_0001_29_33_H_._EHEE_hb1_4428_0001_0001_0001
inf inf False False 8474.786545245832 inf 10.0 1000.0 False False InsulinR Motif0370_HHH_eva_0405_0001_0002_0001
inf inf False False 0.0 inf 10.0 1000.0 False False InsulinR Motif0168_bcov_4helix_00898_0001_0001
inf inf False False 9361.436726015727 inf 10.0 1000.0 False False InsulinR Motif0083_ems_3hM_3610_0001_0001
104.25131853633705 inf False False 32150.879320586777 1738055.9074358689 10.0 1000.0 False False InsulinR Motif0182_bcov_4helix_05172_0001_0002_0001
inf inf False False 0.0 inf 10.0 1000.0 False False InsulinR rif_2fc1d1ca670725555800b668be2492b1_0001_1_000000026_0001
inf inf False False 18786.188297319568 inf 10.0 1000.0 False False InsulinR Motif0281_ems_3hM_2244_0001_0001
inf inf False False 9838.964082417768 inf 10.0 1000.0 False False InsulinR mot_H_ee4821750afab60c719bc887ea71be35_0001_1_000000027_0001_55_59_H_._EHEE_hb1_5175_0001_0001_0001
inf inf False False 0.0 inf 10.0 1000.0 False False InsulinR Motif0348_ems_3hC_900_0001_0001_0001
inf inf False False 0.0 inf 10.0 1000.0 False False InsulinR mot_H_3h_hb1_431_000000014_0001_30_34_H_._3h_hb1_688_0001_0001
inf inf False False 8645.129754805268 inf 10.0 1000.0 False False InsulinR Motif0364_bcov_4helix_05509_0001_0001
inf inf False False 10760.730115410697 inf 10.0 1000.0 False False InsulinR ems_3hM_1876_000000047_0001
inf inf False False 0.0 inf 10.0 1000.0 False False InsulinR mot_P_EHEE_hb1_2250_000000015_0001_47_49_59_61_P_._EHEE_hb1_6093_0001_0001
inf inf False False 6287.638361271844 inf 10.0 1000.0 False False InsulinR pol_550c1160cf257577fe09ca969ac0affc_0001_000000004_0001_0001
inf inf False False 6102.719847182369 inf 10.0 1000.0 False False InsulinR Motif0290_bcov_4helix_03552_0001_0001_0001
inf inf False False 18416.02617127691 inf 10.0 1000.0 False False InsulinR Motif0170_p1-14H-GBL-16H-GABBL-16H_0616_0001_0001_0001_0001_0001
inf inf False False 4482.918530157363 inf 10.0 1000.0 False False InsulinR rif_3h_hb1_6478_000000013_0001
inf inf False False 39230.18272254902 inf 10.0 1000.0 False False InsulinR mot_H_3h_hb1_3426_000000002_0001_52_56_H_._EHEE_hb1_3599_0001_0001_0001
inf inf False False 4618.755444539664 inf 10.0 1000.0 False False InsulinR mot_H_b0faa46efe518d9b90dca207f7835423_0001_000000011_0001_36_42_H_._51e698867f0fbeab75d4891d74d7b86a_0001_1_0001_0001
inf inf False False 21168.747194192 inf 10.0 1000.0 False False InsulinR Motif0129_ems_3hC_898_0002_0001_0002_0001
inf inf False False 11536.959171214368 inf 10.0 1000.0 False False InsulinR Motif0026_ems_3hC_350_0002_0001_0001_0001
inf inf False False 35514.5726489457 inf 10.0 1000.0 False False InsulinR Motif0142_HEEHE_1599_0001_0001
inf inf False False 46000.47449691563 6028863.692779364 10.0 1000.0 False False InsulinR Motif0175_bcov_4helix_10850_0001_0001
1344.8523885103348 inf False False 25070.24110869496 1099716.01112169 10.0 1000.0 False False InsulinR Motif0012_ems_3hM_1647_0001_0001_0001
inf inf False False 0.0 inf 10.0 1000.0 False False InsulinR Motif0177_ems_3hM_2367_0001_0002_0001
inf inf False False 5051.464807823733 inf 10.0 1000.0 False False InsulinR pol_d99e715e5e17826b53b7437294bea080_0001_1_000000021_0001_0001
inf inf False False 29105.77163083562 inf 10.0 1000.0 False False InsulinR Motif0201_ems_3hC_807_0001_0001_0001
inf inf False False 23853.474194951435 inf 10.0 1000.0 False False InsulinR Motif0348_ems_3hC_1544_0001_0001_0001_0001
0.0 3978.3625765149495 False False 8390.877767570124 1512044.2785231688 10.0 1000.0 True False InsulinR Motif0145_bcov_4helix_01119_0001_0001
inf inf False False 24576.258316532665 inf 10.0 1000.0 False False InsulinR Motif0175_bcov_4helix_03534_0001_0001
inf inf False False 0.0 inf 10.0 1000.0 False False InsulinR Motif0092_ems_3hM_1081_0001_0002_0001
inf inf False False 8645.129754805268 inf 10.0 1000.0 False False InsulinR Motif0130_ems_3hM_2184_0001_0002_0001
inf inf False False 14218.055498722146 inf 10.0 1000.0 False False InsulinR mot_H_EHEE_hb1_4456_000000025_0001_15_25_H_._3h_hb1_2887_0001_0002_0001_0001
inf inf False False 0.0 inf 10.0 1000.0 False False InsulinR Motif0026_ems_3hM_2708_0001_0001_0001
inf inf False False 29690.797640615405 inf 10.0 1000.0 False False InsulinR Motif0168_ems_3hM_150_0001_0002_0001
inf inf False False 0.0 inf 10.0 1000.0 False False InsulinR Motif0145_ems_3hM_1683_0001_0001_0001
inf inf False False 16181.473423923255 inf 10.0 1000.0 False False InsulinR mot_H_939e21fe2f0d34f930171d0ca936c898_0001_000000009_0001_37_47_H_._4073c95ef74fff6fe198f9959d1e9ff2_0001_0001_0001_0001
inf inf False False 10444.258634525944 inf 10.0 1000.0 False False InsulinR Motif0348_ems_3hC_1054_0002_0001_0002_0001
inf inf False False 0.0 inf 10.0 1000.0 False False InsulinR rif_23cd2430860890aab7d57729a07a183c_0001_000000019_0001
inf inf False False 0.0 inf 10.0 1000.0 False False InsulinR mot_H_7ea99a44e90a4243a6b6759ef4799800_0001_1_000000002_0001_1_10_H_._3h_hb1_5070_0001_0001_0001
inf inf False False 0.0 inf 10.0 1000.0 False False InsulinR mot_H_ems_3hC_1176_000000013_0001_29_39_H_._3h_hb1_5559_0001_0001
inf inf False False 14503.838414246455 inf 10.0 1000.0 False False InsulinR Motif0025_ems_3hM_1859_0001_0002_0001
inf inf False False 6876.69747568825 inf 10.0 1000.0 False False InsulinR rif_2f50abe2963df35b40b4e37b54ffe50f_0001_000000029_0001
inf inf False False 4307.99659339902 inf 10.0 1000.0 False False InsulinR Motif0348_bcov_4helix_05969_0001_0001
inf inf False False 39230.18272254902 inf 10.0 1000.0 False False InsulinR rif_1b81301a8950c7fb8ef824bfe8062feb_0001_000000012_0001
inf inf False False 13799.904589748183 inf 10.0 1000.0 False False InsulinR Motif0355_bcov_4helix_08903_0001_0001
inf inf False False 0.0 inf 10.0 1000.0 False False InsulinR Motif0025_ems_3hM_1605_0001_0003_0001
inf inf False False 5051.464807823733 inf 10.0 1000.0 False False InsulinR Motif0142_ems_4hM_4191_0001_0001_0001
inf inf False False 17006.891193969397 inf 10.0 1000.0 False False InsulinR Motif0098_ems_3hM_3276_0001_0002_0001
inf inf False False 4902.901975076926 inf 10.0 1000.0 False False InsulinR Motif0181_ems_3hC_821_0001_0001
inf inf False False 11652.3287629265 inf 10.0 1000.0 False False InsulinR rif_e09c2156b4d33ded9e8da2f495c18c95_0001_000000001_0001
inf inf False False 18053.157701477227 inf 10.0 1000.0 False False InsulinR Motif0139_ems_3hC_289_0002_0001_0003_0001
inf inf False False 5362.2316835567035 inf 10.0 1000.0 False False InsulinR mot_H_510982ac8a7d7038d91f006f64d3e42e_0001_1_000000001_0001_38_45_H_._ems_3hM_2754_0001_0001_0001
inf inf False False 5362.2316835567035 inf 10.0 1000.0 False False InsulinR Motif0092_ems_3hM_2987_0001_0001_0001
inf inf False False 4307.99659339902 inf 10.0 1000.0 False False InsulinR Motif0144_ems_3hM_1859_0001_0002_0001
inf inf False False 11086.79099863776 inf 10.0 1000.0 False False InsulinR mot_H_2dc2e731fadd9e32fa3e5a9f3fb07326_0001_000000017_0001_58_62_H_._3h_hb1_4099_0001_0001_0001
inf inf False False 7446.477974124701 inf 10.0 1000.0 False False InsulinR Motif0092_ems_3hM_3049_0001_0003_0001
inf inf False False 0.0 inf 10.0 1000.0 False False InsulinR Motif0223_ems_3hC_241_0001_0001_0002_0001
inf inf False False 37326.1727790485 inf 10.0 1000.0 False False InsulinR mot_H_939e21fe2f0d34f930171d0ca936c898_0001_000000009_0001_39_47_H_._EHEE_hb1_1337_0001_0001_0001
inf inf False False 11536.959171214368 inf 10.0 1000.0 False False InsulinR Motif0129_ems_3hM_1717_0001_0003_0001
inf inf False False 6414.019892333406 inf 10.0 1000.0 False False InsulinR Motif0145_bcov_4helix_04730_0001_0001
104.25131853633705 inf False False 34470.094320927274 4517681.6633065995 10.0 1000.0 False False InsulinR rif_HEEHE_0749_000000013_0001_0001
inf inf False False 4181.299050858942 inf 10.0 1000.0 False False InsulinR Motif0092_ems_3hC_974_0002_0001_0002_0001
inf inf False False 34128.80625834387 inf 10.0 1000.0 False False InsulinR Motif0168_ems_3hM_391_0001_0002_0001
inf inf False False 7748.834840250847 inf 10.0 1000.0 False False InsulinR Motif0025_ems_3hM_1846_0001_0002_0001
inf inf False False 4307.99659339902 inf 10.0 1000.0 False False InsulinR mot_H_EHEE_hb1_1689_000000015_0001_15_23_H_._ems_3hC_692_0001_0001_0001
inf inf False False 14648.87679838893 inf 10.0 1000.0 False False InsulinR Motif0345_bcov_4helix_10664_0001_0001_0001
inf inf False False 25070.24110869496 inf 10.0 1000.0 False False InsulinR mot_H_3h_hb1_2048_000000014_0001_50_55_H_._5b082198a08c6f3132d6295b4996d427_0001_0001_0001
inf inf False False 16838.506132642957 inf 10.0 1000.0 False False InsulinR mot_H_ba99e85c50c70e0194290582dffd3a4b_0001_000000022_0001_19_28_H_._ems_3hC_676_0001_0001_0001_0001
inf inf False False 0.0 inf 10.0 1000.0 False False InsulinR mot_H_100dc28d1f3bc2f4dd38a30b7b37f94b_0001_000000024_0001_20_30_H_._ems_3hM_1804_0001_0002_0001_0001
inf inf False False 37326.1727790485 inf 10.0 1000.0 False False InsulinR rif_ems_p1-14H-GBL-15H-GBL-15H_0119_0001_0001_0002_000000029_0001
inf inf False False 43767.87309744455 inf 10.0 1000.0 False False InsulinR pol_11d086dd320cf11c09b049e55067d174_0001_000000021_0001
inf inf False False 4181.299050858942 inf 10.0 1000.0 False False InsulinR Motif0128_HHH_eva_0412_0001_0001_0001
inf inf False False 8063.468607592735 inf 10.0 1000.0 False False InsulinR Motif0345_bcov_4helix_13086_0001_0001
inf inf False False 15243.67993839947 inf 10.0 1000.0 False False InsulinR pol_4ef49089a863a98951cd5a1b721eb351_0001_000000018_0001
inf inf False False 8996.156689820671 inf 10.0 1000.0 False False InsulinR Motif0182_ems_3hC_1070_0002_0001_0002_0001
inf inf False False 0.0 inf 10.0 1000.0 False False InsulinR Motif0381_ems_3hM_2486_0001_0001
inf inf False False 6287.638361271844 inf 10.0 1000.0 False False InsulinR Motif0223_ems_3hM_2514_0001_0003_0001
inf inf False False 12369.181783274109 inf 10.0 1000.0 False False InsulinR pol_EHEE_hb1_176_000000027_0001_0001
5256.574535395262 inf False False 30590.4584999237 564609.9205411903 10.0 1000.0 False False InsulinR Motif0026_ems_3hM_1884_0001_0001_0001
inf inf False False 5524.712665800157 inf 10.0 1000.0 False False InsulinR mot_H_EHEE_hb1_1689_000000015_0001_15_23_H_._EHEE_hb1_5753_0001_0001
inf inf False False 8996.156689820671 inf 10.0 1000.0 False False InsulinR Motif0144_HHH_eva_0129_0001_0004_0001
inf inf False False 51834.48606107191 inf 10.0 1000.0 False False InsulinR Motif0202_ems_3hC_979_0001_0001_0001_0001
inf inf False False 33456.333946028644 inf 10.0 1000.0 False False InsulinR mot_H_ems_3hM_2368_000000009_0001_47_52_H_._EHEE_hb1_6601_0001_0001_0001
inf inf False False 42905.47308836836 inf 10.0 1000.0 False False InsulinR Motif0275_bcov_4helix_09853_0001_0001
inf inf False False 8818.89686287685 inf 10.0 1000.0 False False InsulinR ems_3hC_104_000000057_0001
inf inf False False 33456.333946028644 inf 10.0 1000.0 False False InsulinR rif_163e198dc3b12cb10ba4e3a5b1a0afdf_0001_000000022_0001_0001
inf inf False False 0.0 inf 10.0 1000.0 False False InsulinR Motif0343_bcov_4helix_11520_0001_0001_0001
inf inf False False 20342.74997094426 inf 10.0 1000.0 False False InsulinR mot_H_64576c0f577f974ad45c630699acf6e8_0001_1_000000023_0001_41_49_H_._064915294029d219c7329546f37662cf_0001_1_0001_0001
inf inf False False 10137.094533079111 inf 10.0 1000.0 False False InsulinR Motif0202_ems_3hC_857_0002_0001_0001_0001
inf inf False False 22695.76222670931 inf 10.0 1000.0 False False InsulinR Motif0345_HHH_eva_0067_0001_0001
inf inf False False 0.0 inf 10.0 1000.0 False False InsulinR Motif0026_bcov_4helix_14591_0001_0002_0001
inf inf False False 0.0 inf 10.0 1000.0 False False InsulinR mot_H_EHEE_hb1_4456_000000025_0001_15_25_H_._EHEE_hb1_4456_0001_0001_0001
inf inf False False 4618.755444539664 inf 10.0 1000.0 False False InsulinR rif_702165efeb64b2c050db757c3c38c7fb_0001_000000013_0001
inf inf False False 13937.903635645675 inf 10.0 1000.0 False False InsulinR rif_ems_p1-14H-GBL-16H-GBL-15H_0839_0001_0001_0001_000000024_0001
inf inf False False 59582.40508362707 inf 10.0 1000.0 False False InsulinR Motif0092_bcov_4helix_01176_0001_0001
inf inf False False 42060.06576646248 inf 10.0 1000.0 False False InsulinR Motif0177_bcov_4helix_02891_0001_0001
inf inf False False 16671.78825014156 inf 10.0 1000.0 False False InsulinR mot_H_64576c0f577f974ad45c630699acf6e8_0001_1_000000023_0001_41_49_H_._4bce490a9a2abecdc1620751370c81e3_0001_1_0001_0001
inf inf False False 0.0 inf 10.0 1000.0 False False InsulinR Motif0026_ems_3hC_487_0001_0001_0001
inf inf False False 10036.72726047436 inf 10.0 1000.0 False False InsulinR pol_ac22801d5d689b698b69783813d4928d_0001_000000005_0001
732.9440403450426 inf False False 24822.020899698007 937861.1966732943 10.0 1000.0 False False InsulinR mot_H_0929c3bbd978fe60c4dcedd63e8fc2d0_0001_000000015_0001_28_33_H_._66e4b3f9012c0890b5305507c66df479_0001_0001_0001
inf inf False False 7596.152181404617 inf 10.0 1000.0 False False InsulinR Motif0234_ems_3hM_1359_0001_0002_0001
inf inf False False 5362.2316835567035 inf 10.0 1000.0 False False InsulinR Motif0092_bcov_4helix_07698_0001_0003_0001
inf inf False False 10444.258634525944 inf 10.0 1000.0 False False InsulinR Motif0182_p1-15H-GBL-16H-GABBL-16H_0184_0001_0001_0001_0001_0001
inf inf False False 11536.959171214368 inf 10.0 1000.0 False False InsulinR mot_H_0c3d297521dfe48991d68750fb028f31_0001_000000001_0001_39_46_H_._3h_hb1_6138_0001_0001_0001
inf inf False False 43334.527819252 inf 10.0 1000.0 False False InsulinR Motif0139_bcov_4helix_14280_0001_0001_0001
inf inf False False 17697.43917407826 inf 10.0 1000.0 False False InsulinR mot_H_ems_4hM_2275_000000008_0001_31_40_H_._3h_hb1_904_0001_0001_0001
inf inf False False 4618.755444539664 inf 10.0 1000.0 False False InsulinR Motif0129_ems_3hM_1406_0001_0004_0001
inf inf False False 0.0 inf 10.0 1000.0 False False InsulinR rif_166b88f4bb6c18ccfc3e787c79dbe3d9_0001_1_000000027_0001_0001
inf inf False False 17006.891193969397 inf 10.0 1000.0 False False InsulinR pol_HHH_eva_0746_000000001_0001_0001
inf inf False False 22028.283216952426 inf 10.0 1000.0 False False InsulinR mot_H_4464a77df5c884d23cb0552da1799058_0001_1_000000014_0001_40_48_H_._EHEE_hb1_6109_0001_0001_0001
inf inf False False 4618.755444539664 inf 10.0 1000.0 False False InsulinR Motif0026_HHH_eva_0355_0001_0003_0001
inf inf False False 10444.258634525944 inf 10.0 1000.0 False False InsulinR Motif0348_HHH_eva_0324_0001_0003_0001
inf inf False False 7014.919094949581 inf 10.0 1000.0 False False InsulinR Motif0201_ems_3hM_1869_0001_0003_0001
inf inf False False 16021.260815765589 inf 10.0 1000.0 False False InsulinR rif_0f9f0fc047765c0e72a4c0a75a4451ee_0001_000000010_0001
inf inf False False 7155.918968758065 inf 10.0 1000.0 False False InsulinR ems_3hM_1296_000000029_0001
inf inf False False 13000.134365734926 inf 10.0 1000.0 False False InsulinR Motif0275_ems_3hM_3069_0001_0003_0001
inf inf False False 21810.18140292322 inf 10.0 1000.0 False False InsulinR mot_H_b8b136950e128dc5ff5ac92f4c9c752b_0001_000000005_0001_24_28_H_._3h_hb1_3898_0001_0001_0001
inf inf False False 17874.41356581902 inf 10.0 1000.0 False False InsulinR rif_3h_hb1_2460_000000028_0001
inf inf False False 27970.07444823857 inf 10.0 1000.0 False False InsulinR Motif0202_ems_3hM_3219_0001_0002_0001
inf inf False False 65816.04294058759 inf 10.0 1000.0 False False InsulinR Motif0026_p1-15H-GABBL-14H-GBL-16H_0177_0001_0001_0002_0001_0001_0001
inf inf False False 12743.9803604891 inf 10.0 1000.0 False False InsulinR rif_9aa666f22a0e38a74a2199545204f697_0001_000000005_0001
inf inf False False 0.0 inf 10.0 1000.0 False False InsulinR ems_3hM_2466_000000014_0001
166.41256869016226 inf False False 69173.3225883707 1755436.4665102256 10.0 1000.0 False False InsulinR Motif0348_bGM_398_0001_0001
inf inf False False 0.0 inf 10.0 1000.0 False False InsulinR ems_4hM_4903_000000037_0001
inf inf False False 5051.464807823733 inf 10.0 1000.0 False False InsulinR mot_H_1429272d4182f3cfd7dc447f31c9816a_0001_000000022_0001_26_30_H_._3h_hb1_450_0001_0001_0001
inf inf False False 0.0 inf 10.0 1000.0 False False InsulinR Motif0175_ems_3hM_3660_0001_0001
inf inf False False 16343.288158162499 inf 10.0 1000.0 False False InsulinR ems_3hC_1275_000000006_0001
inf inf False False 14795.365566372802 inf 10.0 1000.0 False False InsulinR rif_2d6b863673c653493d0433e25c4f1c99_0001_000000012_0001
inf inf False False 45094.083420170224 inf 10.0 1000.0 False False InsulinR rif_165849fbf4e3e210ff6e5c4c66c8ee9d_0001_000000004_0001
inf inf False False 24822.020899698007 inf 10.0 1000.0 False False InsulinR Motif0223_ems_3hC_249_0001_0003_0001
inf inf False False 12369.181783274109 inf 10.0 1000.0 False False InsulinR rif_EHEE_hb1_3447_000000025_0001_0001
inf inf False False 9549.601604208638 inf 10.0 1000.0 False False InsulinR Motif0181_bcov_4helix_03071_0001_0001
inf inf False False 29396.829347143947 inf 10.0 1000.0 False False InsulinR Motif0234_ems_3hM_3624_0001_0001
inf inf False False 9741.548596453227 inf 10.0 1000.0 False False InsulinR Motif0290_ems_3hC_1281_0001_0001_0004_0001
inf inf False False 8474.786545245832 inf 10.0 1000.0 False False InsulinR Motif0349_bcov_4helix_09963_0001_0001_0001
inf inf False False 0.0 inf 10.0 1000.0 False False InsulinR Motif0234_ems_3hM_3427_0001_0001
inf inf False False 14503.838414246455 inf 10.0 1000.0 False False InsulinR pol_fef8289474187f4a3a57f314c2c72150_0001_1_000000012_0001
inf inf False False 18416.02617127691 inf 10.0 1000.0 False False InsulinR Motif0372_ems_3hM_874_0001_0002_0001
inf inf False False 18786.188297319568 inf 10.0 1000.0 False False InsulinR mot_H_64576c0f577f974ad45c630699acf6e8_0001_1_000000023_0001_41_49_H_._8c0022290dd54185ff34fa74abe30d1c_0001_0001_0002_0001_0001
inf inf False False 7446.477974124701 inf 10.0 1000.0 False False InsulinR mot_H_a461730a7e318c92b5ffbfc91165739b_0001_1_000000001_0001_41_49_H_._f13796669729b1a4e7942211f68eebe2_0001_0001_0001
inf inf False False 41231.31630865839 inf 10.0 1000.0 False False InsulinR Motif0139_bcov_4helix_03307_0001_0001_0001
inf inf False False 30896.363084922905 inf 10.0 1000.0 False False InsulinR Motif0026_bcov_4helix_06711_0001_0001
inf inf False False 72701.85723918695 inf 10.0 1000.0 False False InsulinR mot_H_c2d12a4ece4d89de23059df703788e09_0001_1_000000021_0001_58_65_H_._EHEE_hb1_4662_0001_0001
inf inf False False 10444.258634525944 inf 10.0 1000.0 False False InsulinR Motif0275_bcov_4helix_08903_0001_0001_0001
inf inf False False 15862.634471055057 inf 10.0 1000.0 False False InsulinR mot_P_EHEE_hb1_3775_000000022_0001_44_50_57_61_P_._EHEE_hb1_4354_0001_0001
inf inf False False 20546.177470653718 inf 10.0 1000.0 False False InsulinR pol_5dcd98cfb153a7cf6590b561e5730a51_0001_000000021_0001
inf inf False False 7299.752940030099 inf 10.0 1000.0 False False InsulinR pol_809b5e0eee15a62e4c7a10ad5416505d_0001_000000017_0001
inf inf False False 4307.99659339902 inf 10.0 1000.0 False False InsulinR pol_HHH_eva_0357_000000021_0001
inf inf False False 24092.008936900966 inf 10.0 1000.0 False False InsulinR pol_EHEE_hb1_5625_000000019_0001_0001
inf inf False False 6414.019892333406 inf 10.0 1000.0 False False InsulinR rif_EHEE_hb1_5676_000000029_0001
inf inf False False 12005.40597677194 inf 10.0 1000.0 False False InsulinR rif_c648d22198e7a4fa8217107bf8b9d700_0001_1_000000001_0001
inf inf False False 0.0 inf 10.0 1000.0 False False InsulinR Motif0142_ems_3hM_1084_0001_0001_0001
inf inf False False 34128.80625834387 inf 10.0 1000.0 False False InsulinR mot_H_5ee6166b1cd76faaf7b8ab7f0add1f39_0001_000000009_0001_37_46_H_._8a451fa2acb97deb4caf04926aba13fb_0001_1_0001_0001
inf inf False False 20751.63924536023 inf 10.0 1000.0 False False InsulinR rif_7e8b97bbc7d81f6b2cb34393f97be7ec_0001_000000023_0001
inf inf False False 8474.786545245832 inf 10.0 1000.0 False False InsulinR mot_H_305c5c6527f41e22137cac9bb5121026_0001_1_000000012_0001_56_64_H_._3h_hb1_318_0001_0002_0001
inf inf False False 0.0 inf 10.0 1000.0 False False InsulinR Motif0113_ems_coilM_45_0002_0001_0001
inf inf False False 40418.896489224986 inf 10.0 1000.0 False False InsulinR mot_H_080a9464acef36d48e24939dc304350a_0001_000000009_0001_17_26_H_._79f3b41257c14173b4ea53e5427786f0_0001_1_0001_0001
inf inf False False 38841.765071830756 inf 10.0 1000.0 False False InsulinR Motif0026_HEEHE_2065_0001_0001
inf inf False False 0.0 inf 10.0 1000.0 False False InsulinR pol_3h_hb1_5387_000000007_0001
inf inf False False 31205.326715772157 inf 10.0 1000.0 False False InsulinR Motif0223_ems_3hC_1212_0001_0003_0001
inf inf False False 4307.99659339902 inf 10.0 1000.0 False False InsulinR rif_7bdf25e2b489894f29ee60286082ef48_0001_000000019_0001
inf inf False False 11768.852050555774 inf 10.0 1000.0 False False InsulinR HHH_eva_0709_000000028_0001
inf inf False False 5051.464807823733 inf 10.0 1000.0 False False InsulinR Motif0234_ems_3hM_348_0001_0001
inf inf False False 11422.731852687486 inf 10.0 1000.0 False False InsulinR Motif0383_bcov_4helix_01461_0001_0001
inf inf False False 27418.953483225745 inf 10.0 1000.0 False False InsulinR mot_H_939e21fe2f0d34f930171d0ca936c898_0001_000000009_0001_37_47_H_._EHEE_hb1_1983_0001_0001_0001
inf inf False False 5982.4721568300865 inf 10.0 1000.0 False False InsulinR mot_H_4464a77df5c884d23cb0552da1799058_0001_1_000000014_0001_40_48_H_._0d0c5cb93bb1dd4f6ab1d8b5923d9497_0001_0001_0001
52.469480647284165 inf False False 39230.18272254902 2228938.504824468 10.0 1000.0 False False InsulinR Motif0370_bcov_4helix_08174_0001_0001
inf inf False False 35514.5726489457 inf 10.0 1000.0 False False InsulinR mot_H_3h_hb1_2462_000000006_0001_23_28_H_._HEEHE_3176_0001_0001_0001
inf inf False False 25829.894484529534 inf 10.0 1000.0 False False InsulinR Motif0177_ems_3hM_1510_0001_0004_0001
inf inf False False 6414.019892333406 inf 10.0 1000.0 False False InsulinR Motif0348_ems_3hM_2149_0001_0003_0001
inf inf False False 0.0 inf 10.0 1000.0 False False InsulinR ems_3hC_963_0002_000000010_0001
inf inf False False 0.0 inf 10.0 1000.0 False False InsulinR Motif0129_ems_3hM_2202_0001_0001_0001
inf inf False False 24332.92902626995 inf 10.0 1000.0 False False InsulinR rif_ems_3hM_1981_000000006_0001_0001
inf inf False False 0.0 inf 10.0 1000.0 False False InsulinR rif_0c266318d5ae928c11a728dfa993e923_0001_000000021_0001_0001
inf inf False False 0.0 inf 10.0 1000.0 False False InsulinR pol_HEEH_23057_000000003_0001
inf inf False False 9455.051093275873 inf 10.0 1000.0 False False InsulinR mot_H_3eee5b2045d9af2698cb9a5bc61dca27_0001_1_000000020_0001_36_46_H_._71af70b56cff6339c566935d3c9cb2fc_0001_0001_0001_0001_0001
inf inf False False 33125.08311487988 inf 10.0 1000.0 False False InsulinR Motif0382_ems_3hC_450_0001_0001_0001
inf inf False False 16181.473423923255 inf 10.0 1000.0 False False InsulinR mot_H_37734626114437e2861139ad359fa698_0001_1_000000023_0001_21_28_H_._3h_hb1_2594_0001_0003_0001
inf inf False False 0.0 inf 10.0 1000.0 False False InsulinR pol_EHEE_01974_000000027_0001
inf inf False False 0.0 inf 10.0 1000.0 False False InsulinR Motif0142_ems_3hM_1290_0001_0001
inf inf False False 0.0 inf 10.0 1000.0 False False InsulinR Motif0234_ems_3hM_1955_0001_0002_0001
inf inf False False 24576.258316532665 inf 10.0 1000.0 False False InsulinR Motif0144_HHH_eva_0522_0001_0001
inf inf False False 13261.437066486216 inf 10.0 1000.0 False False InsulinR mot_H_b283fec0a490c50419963fc0dba06018_0001_000000007_0001_4_13_H_._3h_hb1_2087_0001_0001_0001
inf inf False False 5524.712665800157 inf 10.0 1000.0 False False InsulinR Motif0089_ems_3hM_3601_0001_0004_0001
inf inf False False 4181.299050858942 inf 10.0 1000.0 False False InsulinR ems_3hC_289_0001_000000012_0001
inf inf False False 7299.752940030099 inf 10.0 1000.0 False False InsulinR Motif0025_ems_3hM_441_0001_0003_0001
inf inf False False 18600.186432989693 inf 10.0 1000.0 False False InsulinR Motif0026_ems_3hC_1062_0001_0001_0001
inf inf False False 0.0 inf 10.0 1000.0 False False InsulinR mot_H_36b5aecac1a97134dbc5617548d65688_0001_1_000000007_0001_16_26_H_._ems_3hM_869_0001_0001
inf inf False False 0.0 inf 10.0 1000.0 False False InsulinR mot_H_36b5aecac1a97134dbc5617548d65688_0001_1_000000007_0001_16_26_H_._3h_hb1_4433_0001_0001_0001
inf inf False False 5362.2316835567035 inf 10.0 1000.0 False False InsulinR Motif0089_ems_3hC_1794_0001_0001_0001_0001
inf inf False False 16021.260815765589 inf 10.0 1000.0 False False InsulinR rif_3827cff919403212deb35f181dac68fa_0001_1_000000017_0001
inf inf False False 8225.544326605359 inf 10.0 1000.0 False False InsulinR mot_H_EHEE_hb1_4112_000000025_0001_24_32_H_._HHH_eva_0509_0001_0001
inf inf False False 5982.4721568300865 inf 10.0 1000.0 False False InsulinR Motif0224_HHH_eva_0318_0001_0001_0001
inf inf False False 6542.941692169304 inf 10.0 1000.0 False False InsulinR pol_1f88358216de767bb3cb95f97d354bc8_0001_000000025_0001_0001
inf inf False False 0.0 inf 10.0 1000.0 False False InsulinR Motif0025_bcov_4helix_09286_0001_0001_0001
inf inf False False 4018.146202280102 inf 10.0 1000.0 False False InsulinR Motif0089_bcov_4helix_02750_0001_0001
inf inf False False 53939.174051440496 inf 10.0 1000.0 False False InsulinR Motif0025_bcov_4helix_05905_0001_0002_0001
10868.337416564813 inf False False 27970.07444823857 239944.25684337819 10.0 1000.0 False False InsulinR Motif0145_bcov_4helix_03409_0001_0002_0001
inf inf False False 9455.051093275873 inf 10.0 1000.0 False False InsulinR mot_H_0738369eac78ae2577940fe623a87e06_0001_000000019_0001_16_26_H_._9dc22709d2ebbaa2d2f9e4284cf95c77_0001_0001_0001_0001
inf inf False False 17176.960105909104 inf 10.0 1000.0 False False InsulinR Motif0139_bcov_4helix_08454_0001_0002_0001
inf inf False False 7596.152181404617 inf 10.0 1000.0 False False InsulinR rif_a4e07677c7ad72635339c60bef6394ab_0001_1_000000006_0001
8225.544326605359 inf False False 53405.122823208374 511133.99555618066 10.0 1000.0 False False InsulinR rif_HEEH_06267_000000013_0001_0001
inf inf False False 10760.730115410697 inf 10.0 1000.0 False False InsulinR rif_5efbe7cded74541e16b485fbf7577c09_0001_000000014_0001_0001
inf inf False False 25829.894484529534 inf 10.0 1000.0 False False InsulinR Motif0142_bcov_4helix_04479_0001_0002_0001
inf inf False False 6414.019892333406 inf 10.0 1000.0 False False InsulinR rif_9ce38612de60f705574e03314291926f_0001_1_000000002_0001_0001
inf inf False False 25070.24110869496 inf 10.0 1000.0 False False InsulinR rif_0eb20290b46d5cd2db39b7cbc03cc97a_0001_1_000000022_0001
inf inf False False 4482.918530157363 inf 10.0 1000.0 False False InsulinR Motif0130_ems_3hM_3301_0001_0002_0001
inf inf False False 46460.479241884816 inf 10.0 1000.0 False False InsulinR Motif0130_HEEHE_0749_0001_0001
inf inf False False 22695.76222670931 inf 10.0 1000.0 False False InsulinR Motif0397_ems_3hC_493_0002_0001_0002_0001
inf inf False False 16838.506132642957 inf 10.0 1000.0 False False InsulinR Motif0092_ems_3hC_1197_0001_0004_0001
inf inf False False 20751.63924536023 inf 10.0 1000.0 False False InsulinR mot_H_ee2aa38ac8724a76ab36d8743fc62d70_0001_1_000000008_0001_3_13_H_._EHEE_hb1_2339_0001_0001_0001
inf inf False False 26088.19342937485 inf 10.0 1000.0 False False InsulinR Motif0142_ems_3hM_2099_0001_0002_0001
inf inf False False 0.0 inf 10.0 1000.0 False False InsulinR mot_H_3468e939393c4aaea57615f45ede1532_0001_000000005_0001_39_49_H_._EHEE_hb1_6042_0001_0001
inf inf False False 15705.578684212916 inf 10.0 1000.0 False False InsulinR Motif0092_bcov_4helix_06332_0001_0001
inf inf False False 19355.428588916653 inf 10.0 1000.0 False False InsulinR Motif0012_bcov_4helix_07735_0001_0002_0001
inf inf False False 22695.76222670931 inf 10.0 1000.0 False False InsulinR rif_caf7314551c4ab998f69523d596d05a8_0001_1_000000020_0001
inf inf False False 14218.055498722146 inf 10.0 1000.0 False False InsulinR mot_H_ems_4hM_3961_0001_000000006_0001_4_11_H_._43497b2686c227649017a00017f8d4ba_0001_0001_0001
inf inf False False 4618.755444539664 inf 10.0 1000.0 False False InsulinR Motif0130_bcov_4helix_01608_0001_0001
inf inf False False 0.0 inf 10.0 1000.0 False False InsulinR Motif0089_ems_3hM_2054_0001_0003_0001
inf inf False False 6102.719847182369 inf 10.0 1000.0 False False InsulinR mot_H_c25c2f3c9fc09e7259a78e6190f4ea4f_0001_000000025_0001_56_63_H_._EHEE_hb1_4032_0001_0001_0001
inf inf False False 11768.852050555774 inf 10.0 1000.0 False False InsulinR Motif0275_ems_3hM_2428_0001_0001_0001
inf inf False False 7748.834840250847 inf 10.0 1000.0 False False InsulinR Motif0065_ems_3hM_2924_0001_0001_0001
inf inf False False 24576.258316532665 inf 10.0 1000.0 False False InsulinR rif_d6141ba6c2db678589fb70f333e30eb3_0001_000000008_0001
inf inf False False 0.0 inf 10.0 1000.0 False False InsulinR rif_079d6458c4269c5f698e3430952726a3_0001_000000005_0001_0001
inf inf False False 0.0 inf 10.0 1000.0 False False InsulinR mot_H_939e21fe2f0d34f930171d0ca936c898_0001_000000009_0001_37_47_H_._EHEE_hb1_3071_0001_0001_0001
inf inf False False 0.0 inf 10.0 1000.0 False False InsulinR Motif0201_ems_3hM_273_0001_0001_0001
inf inf False False 27147.478696263097 inf 10.0 1000.0 False False InsulinR rif_d7be6aeba7779552084aca63f28b70f2_0001_000000018_0001
inf inf False False 6287.638361271844 inf 10.0 1000.0 False False InsulinR Motif0374_HEEHE_2014_0001_0001
inf inf False False 17874.41356581902 inf 10.0 1000.0 False False InsulinR Motif0182_HHH_eva_0458_0001_0001
inf inf False False 0.0 inf 10.0 1000.0 False False InsulinR Motif0129_ems_3hC_1480_0002_0001_0003_0001
inf inf False False 4902.901975076926 inf 10.0 1000.0 False False InsulinR rif_18523d6c3ca642f18bdf9f6e6ad42eb1_0001_1_000000015_0001_0001
inf inf False False 28817.595674094657 inf 10.0 1000.0 False False InsulinR rif_ems_3hM_2443_000000004_0001
inf inf False False 9086.118256718884 inf 10.0 1000.0 False False InsulinR Motif0348_ems_3hM_1140_0001_0002_0001
inf inf False False 12246.714636905072 inf 10.0 1000.0 False False InsulinR rif_50258f6cb1c646d9fad7883c6511d9ea_0001_000000010_0001_0001
inf inf False False 16838.506132642957 inf 10.0 1000.0 False False InsulinR Motif0383_bcov_4helix_03640_0001_0001_0001
inf inf False False 9838.964082417768 inf 10.0 1000.0 False False InsulinR rif_a767a4b36e8e1a33d22ec2e519f3aed3_0001_000000017_0001_0001
inf inf False False 0.0 inf 10.0 1000.0 False False InsulinR Motif0012_ems_3hM_3176_0001_0003_0001
inf inf False False 6741.199368383728 inf 10.0 1000.0 False False InsulinR Motif0025_ems_3hM_638_0001_0001_0001
inf inf False False 8063.468607592735 inf 10.0 1000.0 False False InsulinR rif_ems_p1-14H-GBL-14H-GBL-15H_0390_0001_0001_0002_000000003_0001_0001
inf inf False False 7014.919094949581 inf 10.0 1000.0 False False InsulinR rif_3h_hb1_6320_000000019_0001
inf inf False False 8996.156689820671 inf 10.0 1000.0 False False InsulinR Motif0012_HHH_eva_0153_0001_0003_0001
inf inf False False 23151.947047466158 inf 10.0 1000.0 False False InsulinR pol_9f5280079770bfbdd6138bfa2b0295a9_0001_000000004_0001
inf inf False False 0.0 inf 10.0 1000.0 False False InsulinR mot_H_3h_hb1_2462_000000006_0001_23_28_H_._3h_hb1_5452_0001_0001_0001_0001
inf inf False False 7596.152181404617 inf 10.0 1000.0 False False InsulinR rif_0ce96bdfd00a57f69b6dcd0045c0d1fc_0001_000000027_0001_0001
inf inf False False 30287.582673191762 inf 10.0 1000.0 False False InsulinR mot_H_c2d12a4ece4d89de23059df703788e09_0001_1_000000021_0001_58_65_H_._6f4b8b01f7edd16d36b085de7a30c1db_0001_1_0001_0001
inf inf False False 13261.437066486216 inf 10.0 1000.0 False False InsulinR Motif0177_bcov_4helix_04104_0001_0001
inf inf False False 10654.18823307991 inf 10.0 1000.0 False False InsulinR Motif0144_ems_3hC_793_0001_0001_0002_0001
inf inf False False 8474.786545245832 inf 10.0 1000.0 False False InsulinR Motif0381_bcov_4helix_08027_0001_0001
inf inf False False 7596.152181404617 inf 10.0 1000.0 False False InsulinR ems_3hM_1436_000000001_0001
inf inf False False 14648.87679838893 inf 10.0 1000.0 False False InsulinR rif_3h_hb1_5940_000000007_0001
inf inf False False 6542.941692169304 inf 10.0 1000.0 False False InsulinR mot_H_ee2aa38ac8724a76ab36d8743fc62d70_0001_1_000000008_0001_3_13_H_._3h_hb1_3138_0001_0002_0001
inf inf False False 0.0 inf 10.0 1000.0 False False InsulinR rif_HEEH_06256_000000018_0001_0001
inf inf False False 6876.69747568825 inf 10.0 1000.0 False False InsulinR Motif0083_ems_3hC_634_0001_0001_0001_0001
inf inf False False 10036.72726047436 inf 10.0 1000.0 False False InsulinR Motif0089_HHH_eva_0419_0001_0001_0001
inf inf False False 5362.2316835567035 inf 10.0 1000.0 False False InsulinR Motif0201_ems_3hM_2640_0001_0001_0001
inf inf False False 0.0 inf 10.0 1000.0 False False InsulinR mot_H_8e54a76fac21d3ab8ebf4091724f32a7_0001_000000028_0001_36_45_H_._EHEE_hb1_2484_0001_0001_0001
inf inf False False 21810.18140292322 inf 10.0 1000.0 False False InsulinR ems_3hM_461_000000020_0001
inf inf False False 14077.282672002115 inf 10.0 1000.0 False False InsulinR rif_3h_hb1_3950_000000005_0001_0001
inf inf False False 17874.41356581902 inf 10.0 1000.0 False False InsulinR pol_3h_hb1_2387_000000010_0001
inf inf False False 12871.420164094001 inf 10.0 1000.0 False False InsulinR Motif0345_ems_3hC_1333_0001_0002_0001
inf inf False False 19744.47270355387 inf 10.0 1000.0 False False InsulinR mot_H_287a451093d6167ba36fbca2a2c4b2e4_0001_1_000000010_0001_55_63_H_._3h_hb1_5804_0001_0001_0001
inf inf False False 5051.464807823733 inf 10.0 1000.0 False False InsulinR Motif0370_ems_3hM_3153_0001_0001
inf inf False False 0.0 inf 10.0 1000.0 False False InsulinR mot_H_ems_4hM_2275_000000008_0001_32_39_H_._EHEE_hb1_4510_0001_0001
inf inf False False 15396.116737783474 inf 10.0 1000.0 False False InsulinR rif_09e7cb7e633bb54c4420ff763e5edef5_0001_000000013_0001
inf inf False False 14503.838414246455 inf 10.0 1000.0 False False InsulinR Motif0345_ems_3hM_2981_0001_0001_0001
inf inf False False 10340.850133193997 inf 10.0 1000.0 False False InsulinR rif_596f2bad032e79ba26eb473e6961cccf_0001_000000018_0001_0001
inf inf False False 8474.786545245832 inf 10.0 1000.0 False False InsulinR Motif0025_bcov_4helix_02750_0001_0002_0001
inf inf False False 7748.834840250847 inf 10.0 1000.0 False False InsulinR Motif0234_ems_3hM_3052_0001_0001_0001
inf inf False False 0.0 inf 10.0 1000.0 False False InsulinR mot_H_ems_3hM_889_000000018_0001_48_55_H_._3h_hb1_2393_0001_0001_0001
inf inf False False 14648.87679838893 inf 10.0 1000.0 False False InsulinR rif_3h_hb1_2946_000000023_0001
inf inf False False 0.0 inf 10.0 1000.0 False False InsulinR pol_132f6ad436abfc9285ee599d4e0e35c1_0001_000000023_0001
inf inf False False 0.0 inf 10.0 1000.0 False False InsulinR ems_3hM_2886_000000050_0001
inf inf False False 4902.901975076926 inf 10.0 1000.0 False False InsulinR rif_EHEE_01316_000000004_0001
inf inf False False 4902.901975076926 inf 10.0 1000.0 False False InsulinR mot_H_ems_coilM_67_000000016_0001_25_29_H_._c3ceb07e700611780e384f070c9ec8a9_0001_0001_0002_0001_0001
inf inf False False 4664.942998985055 inf 10.0 1000.0 False False InsulinR rif_690cdd0e2e6e0b22a22ade4c37e5c4f2_0001_000000004_0001
inf inf False False 7596.152181404617 inf 10.0 1000.0 False False InsulinR mot_H_64576c0f577f974ad45c630699acf6e8_0001_1_000000023_0001_41_49_H_._38d42c021a454d975f13f027be2480be_0001_0001_0001
inf inf False False 31205.326715772157 inf 10.0 1000.0 False False InsulinR Motif0201_bcov_4helix_06096_0001_0002_0001
inf inf False False 12871.420164094001 inf 10.0 1000.0 False False InsulinR mot_H_33e2de67689dcb672da3c382c0a67adf_0001_1_000000007_0001_22_32_H_._86692bd96f093fe488f7b6622e0f86c2_0001_0001_0001
inf inf False False 22028.283216952426 inf 10.0 1000.0 False False InsulinR rif_EHEE_hb1_4365_000000016_0001_0001
inf inf False False 0.0 inf 10.0 1000.0 False False InsulinR Motif0026_ems_3hM_3350_0001_0001
inf inf False False 4181.299050858942 inf 10.0 1000.0 False False InsulinR Motif0223_ems_3hM_3702_0001_0003_0001
inf inf False False 64519.20688225419 inf 10.0 1000.0 False False InsulinR rif_0f4c98a20d629a3dc592d0b946cdb135_0001_1_000000026_0001_0001
inf inf False False 0.0 inf 10.0 1000.0 False False InsulinR mot_H_c69deb4367f5fba1502500e37f999bb6_0001_000000017_0001_37_45_H_._EHEE_hb1_1984_0001_0001_0001
inf inf False False 27693.143018057974 inf 10.0 1000.0 False False InsulinR mot_H_ems_4hM_3961_0001_000000006_0001_4_11_H_._3h_hb1_4197_0001_0001
inf inf False False 8818.89686287685 inf 10.0 1000.0 False False InsulinR rif_0b15b337f6f0d8b5218df7b5de92e7d6_0001_000000016_0001
inf inf False False 19355.428588916653 inf 10.0 1000.0 False False InsulinR mot_H_3h_hb1_2462_000000006_0001_23_28_H_._d2fbbf4d8590ece5061e8a2c11971045_0001_0001_0001_0001_0001
inf inf False False 37699.43450683901 inf 10.0 1000.0 False False InsulinR mot_H_37734626114437e2861139ad359fa698_0001_1_000000023_0001_21_28_H_._EHEE_hb1_4320_0001_0001_0001
inf inf False False 12005.40597677194 inf 10.0 1000.0 False False InsulinR Motif0182_ems_3hM_2862_0001_0002_0001
inf inf False False 6542.941692169304 inf 10.0 1000.0 False False InsulinR rif_3h_hb1_3182_000000026_0001_0001
inf inf False False 0.0 inf 10.0 1000.0 False False InsulinR rif_EHEE_hb1_1899_000000019_0001
inf inf False False 46460.479241884816 inf 10.0 1000.0 False False InsulinR Motif0382_bcov_4helix_00665_0001_0001
inf inf False False 5051.464807823733 inf 10.0 1000.0 False False InsulinR mot_H_8637e1c0d1640c2ded9eeeee1e5fead8_0001_000000022_0001_45_51_H_._ems_3hC_140_0002_0001_0002_0001_0001
inf inf False False 19163.790682095718 inf 10.0 1000.0 False False InsulinR Motif0026_ems_3hC_429_0002_0001_0001
inf inf False False 13261.437066486216 inf 10.0 1000.0 False False InsulinR rif_HEEH_15910_000000019_0001
inf inf False False 4181.299050858942 inf 10.0 1000.0 False False InsulinR pol_3h_hb1_3979_000000019_0001
inf inf False False 28817.595674094657 inf 10.0 1000.0 False False InsulinR rif_0b9d417ad7c3d237087795e775fd5a38_0001_000000006_0001_0001
inf inf False False 29396.829347143947 inf 10.0 1000.0 False False InsulinR rif_7893fd715048dbce5e23317e54f1e302_0001_000000027_0001
inf inf False False 10137.094533079111 inf 10.0 1000.0 False False InsulinR Motif0201_HHH_eva_0294_0001_0002_0001
inf inf False False 26612.566117305272 inf 10.0 1000.0 False False InsulinR rif_ferr_hb1_1102_000000000_0001_0001
inf inf False False 21594.239012795253 inf 10.0 1000.0 False False InsulinR Motif0275_bcov_4helix_01899_0001_0001
inf inf False False 7748.834840250847 inf 10.0 1000.0 False False InsulinR mot_H_b0faa46efe518d9b90dca207f7835423_0001_000000011_0001_36_42_H_._27a878948db31dd075a7d6e2b80784db_0001_0001_0001
inf inf False False 0.0 inf 10.0 1000.0 False False InsulinR mot_H_100dc28d1f3bc2f4dd38a30b7b37f94b_0001_000000024_0001_20_30_H_._3h_hb1_2127_0001_0001_0001
inf inf False False 14795.365566372802 inf 10.0 1000.0 False False InsulinR mot_H_20f586c726b7297ab593af94d5550752_0001_000000017_0001_56_64_H_._683700c84d1a85033f93edb36714eff8_0001_1_0001_0001
inf inf False False 38457.19314042646 inf 10.0 1000.0 False False InsulinR Motif0370_bcov_4helix_00802_0001_0001
inf inf False False 8474.786545245832 inf 10.0 1000.0 False False InsulinR Motif0012_ems_3hC_797_0001_0005_0001
inf inf False False 6741.199368383728 inf 10.0 1000.0 False False InsulinR rif_3h_hb1_2385_000000028_0001
inf inf False False 8474.786545245832 inf 10.0 1000.0 False False InsulinR rif_c54170186faf145f28ccbf8b94d104fd_0001_1_000000017_0001
inf inf False False 10760.730115410697 inf 10.0 1000.0 False False InsulinR Motif0129_bcov_4helix_13405_0001_0001_0001
inf inf False False 6287.638361271844 inf 10.0 1000.0 False False InsulinR mot_H_64576c0f577f974ad45c630699acf6e8_0001_1_000000023_0001_41_49_H_._EHEE_hb1_5243_0001_0001_0001
inf inf False False 21380.434666133897 inf 10.0 1000.0 False False InsulinR Motif0168_ems_3hC_690_0001_0001_0001
inf inf False False 18233.689278491976 inf 10.0 1000.0 False False InsulinR mot_H_3h_hb1_6540_000000004_0001_14_21_H_._3h_hb1_4340_0001_0001_0001
inf inf False False 7596.152181404617 inf 10.0 1000.0 False False InsulinR pol_35917cddb035a7d2cbe1c93d5b5192fc_0001_1_000000002_0001
inf inf False False 18786.188297319568 inf 10.0 1000.0 False False InsulinR rif_EHEE_hb1_3914_000000013_0001_0001
inf inf False False 0.0 inf 10.0 1000.0 False False InsulinR Motif0290_HHH_eva_0669_0001_0001
inf inf False False 5051.464807823733 inf 10.0 1000.0 False False InsulinR Motif0139_ems_3hM_3616_0001_0004_0001
inf inf False False 20959.15563781385 inf 10.0 1000.0 False False InsulinR mot_P_EHEE_hb1_3987_000000006_0001_44_46_59_65_P_._EHEE_hb1_4391_0001_0001
inf inf False False 18600.186432989693 inf 10.0 1000.0 False False InsulinR mot_P_EHEE_hb1_286_000000001_0001_46_50_61_63_P_._EHEE_hb1_286_0001_0001_0001
inf inf False False 5692.116984286569 inf 10.0 1000.0 False False InsulinR Motif0348_ems_3hC_581_0001_0002_0001
inf inf False False 5806.528535670726 inf 10.0 1000.0 False False InsulinR Motif0177_bcov_4helix_04757_0001_0001
inf inf False False 0.0 inf 10.0 1000.0 False False InsulinR Motif0235_ems_3hM_480_0001_0002_0001
inf inf False False 7596.152181404617 inf 10.0 1000.0 False False InsulinR Motif0025_ems_3hM_2408_0001_0002_0001
inf inf False False 32472.388113792607 inf 10.0 1000.0 False False InsulinR pol_aa36f732613a27c7393ba4e63838d3e6_0001_1_000000028_0001_0001
inf inf False False 36956.606711929184 inf 10.0 1000.0 False False InsulinR mot_H_EHEE_05507_000000022_0001_22_30_H_._d204e463c45055aef815be731c16c4ef_0001_1_0001_0001
inf inf False False 19355.428588916653 inf 10.0 1000.0 False False InsulinR mot_H_1429272d4182f3cfd7dc447f31c9816a_0001_000000022_0001_26_30_H_._ems_3hM_3240_0001_0001_0001
inf inf False False 14077.282672002115 inf 10.0 1000.0 False False InsulinR rif_a771094858b5aec42a138e215ee9226a_0001_000000025_0001
inf inf False False 0.0 inf 10.0 1000.0 False False InsulinR mot_P_EHEE_hb1_5278_000000010_0001_44_46_57_63_P_._ems_ferrM_1386_0001_0001_0001
inf inf False False 6287.638361271844 inf 10.0 1000.0 False False InsulinR rif_ems_3hM_1986_000000005_0001
inf inf False False 8307.799769871404 inf 10.0 1000.0 False False InsulinR Motif0225_ems_3hC_1587_0001_0002_0001
inf inf False False 8063.468607592735 inf 10.0 1000.0 False False InsulinR mot_H_EHEE_hb1_1505_000000018_0001_27_35_H_._3h_hb1_4614_0001_0002_0001
inf inf False False 23151.947047466158 inf 10.0 1000.0 False False InsulinR Motif0092_ems_3hM_1899_0001_0001_0001
inf inf False False 8645.129754805268 inf 10.0 1000.0 False False InsulinR Motif0349_ems_3hM_2032_0001_0002_0001
inf inf False False 8996.156689820671 inf 10.0 1000.0 False False InsulinR pol_HEEH_16300_000000005_0001
inf inf False False 11197.658908624146 inf 10.0 1000.0 False False InsulinR mot_H_100dc28d1f3bc2f4dd38a30b7b37f94b_0001_000000024_0001_20_30_H_._970cd5c63f7533337a8fadf1c51466ef_0001_0001_0001
428.2689943258716 inf False False 25070.24110869496 1355281.1487774139 10.0 1000.0 False False InsulinR Motif0026_ems_3hM_3628_0001_0001
inf inf False False 8818.89686287685 inf 10.0 1000.0 False False InsulinR Motif0202_bcov_4helix_10103_0001_0001_0001
inf inf False False 30287.582673191762 inf 10.0 1000.0 False False InsulinR Motif0348_ems_3hM_2981_0001_0001
inf inf False False 26088.19342937485 inf 10.0 1000.0 False False InsulinR mot_H_64576c0f577f974ad45c630699acf6e8_0001_1_000000023_0001_41_49_H_._3h_hb1_2508_0001_0001
inf inf False False 9838.964082417768 inf 10.0 1000.0 False False InsulinR mot_H_975201da9647c4986eca9d0746f242b2_0001_000000025_0001_17_23_H_._665ac70a09087647c8bca29b906c9e87_0001_1_0001_0001
inf inf False False 42905.47308836836 inf 10.0 1000.0 False False InsulinR rif_ems_ferrM_959_000000015_0001
inf inf False False 6542.941692169304 inf 10.0 1000.0 False False InsulinR rif_38997253c094f05124bedac49363f671_0001_1_000000005_0001
inf inf False False 4902.901975076926 inf 10.0 1000.0 False False InsulinR Motif0370_ems_3hM_1948_0001_0003_0001
inf inf False False 15550.077905161292 inf 10.0 1000.0 False False InsulinR Motif0012_ems_3hM_412_0001_0002_0001
inf inf False False 0.0 inf 10.0 1000.0 False False InsulinR Motif0083_ems_3hM_417_0001_0001_0001
inf inf False False 5051.464807823733 inf 10.0 1000.0 False False InsulinR Motif0223_ems_3hM_3021_0001_0001
inf inf False False 12743.9803604891 inf 10.0 1000.0 False False InsulinR pol_ems_3hM_3092_000000022_0001
inf inf False False 7596.152181404617 inf 10.0 1000.0 False False InsulinR ems_3hM_675_000000009_0001
inf inf False False 0.0 inf 10.0 1000.0 False False InsulinR ems_3hM_3601_000000022_0001
inf inf False False 12246.714636905072 inf 10.0 1000.0 False False InsulinR mot_H_04dc27fc183be2d684ffd7e57a4e26ea_0001_000000029_0001_57_65_H_._EHEE_hb1_2305_0001_0001
inf inf False False 8996.156689820671 inf 10.0 1000.0 False False InsulinR Motif0348_bcov_4helix_07514_0001_0001
inf inf False False 7299.752940030099 inf 10.0 1000.0 False False InsulinR Motif0201_bcov_4helix_00245_0001_0001
inf inf False False 9741.548596453227 inf 10.0 1000.0 False False InsulinR pol_5d40d559415e1d8a84e543969b331626_0001_000000016_0001
inf inf False False 15243.67993839947 inf 10.0 1000.0 False False InsulinR mot_H_edf7100868024181db3c4eef0c4ce6f3_0001_000000016_0001_36_44_H_._3h_hb1_5214_0001_0001
inf inf False False 27693.143018057974 inf 10.0 1000.0 False False InsulinR Motif0092_bcov_4helix_06481_0001_0001_0001
inf inf False False 57830.095364002416 inf 10.0 1000.0 False False InsulinR Motif0139_bcov_4helix_06484_0001_0001_0001
inf inf False False 7596.152181404617 inf 10.0 1000.0 False False InsulinR rif_321b7b174a8b3d5b4d95b97c593c3e1e_0001_000000014_0001_0001
inf inf False False 14503.838414246455 inf 10.0 1000.0 False False InsulinR Motif0139_ems_3hC_786_0001_0003_0001
inf inf False False 22248.566049121968 inf 10.0 1000.0 False False InsulinR mot_H_914b41d2674c6ae74f88d797cceba3f3_0001_000000012_0001_22_30_H_._e32b8a443cf129323adc6faace4111f1_0001_1_0001_0001_0001
inf inf False False 0.0 inf 10.0 1000.0 False False InsulinR ems_3hM_812_000000020_0001
inf inf False False 34128.80625834387 inf 10.0 1000.0 False False InsulinR mot_H_317026103514263f78028212a015c21a_0001_000000025_0001_58_65_H_._3h_hb1_2939_0001_0001
inf inf False False 7014.919094949581 inf 10.0 1000.0 False False InsulinR ems_3hM_2051_000000000_0001
inf inf False False 4902.901975076926 inf 10.0 1000.0 False False InsulinR mot_H_c69deb4367f5fba1502500e37f999bb6_0001_000000017_0001_37_45_H_._203bb28d2eb3761dd8cf297300f8b436_0001_1_0001_0001
inf inf False False 21594.239012795253 inf 10.0 1000.0 False False InsulinR rif_877bfc5a5079d34557376665d7030903_0001_000000007_0001_0001
inf inf False False 60780.01142580806 inf 10.0 1000.0 False False InsulinR rif_EHEE_hb1_2937_000000027_0001
inf inf False False 13527.991951522585 inf 10.0 1000.0 False False InsulinR ems_3hM_3009_000000041_0001
inf inf False False 0.0 inf 10.0 1000.0 False False InsulinR Motif0199_ems_3hM_2069_0001_0001
inf inf False False 0.0 inf 10.0 1000.0 False False InsulinR Motif0026_ems_3hM_850_0001_0001_0001
637.6341738720902 inf False False 32150.879320586777 1670237.5646581135 10.0 1000.0 False False InsulinR ems_3hC_333_0001_000000002_0001
inf inf False False 5362.2316835567035 inf 10.0 1000.0 False False InsulinR mot_H_ems_4hM_3961_0001_000000006_0001_4_11_H_._3h_hb1_1152_0001_0001_0001
inf inf False False 13937.903635645675 inf 10.0 1000.0 False False InsulinR Motif0091_bcov_4helix_08910_0001_0001
inf inf False False 4618.755444539664 inf 10.0 1000.0 False False InsulinR Motif0145_bcov_4helix_02070_0001_0001
inf inf False False 9455.051093275873 inf 10.0 1000.0 False False InsulinR Motif0025_ems_3hC_1275_0002_0001_0001
inf inf False False 8063.468607592735 inf 10.0 1000.0 False False InsulinR mot_H_EHEE_hb1_1689_000000015_0001_15_23_H_._3h_hb1_4277_0001_0002_0001_0001
inf inf False False 4618.755444539664 inf 10.0 1000.0 False False InsulinR Motif0348_ems_3hM_2822_0001_0001_0001
inf inf False False 6542.941692169304 inf 10.0 1000.0 False False InsulinR Motif0348_HEEHE_0097_0001_0001_0001
inf inf False False 42480.66642412706 inf 10.0 1000.0 False False InsulinR mot_H_2112d4d00a70539e708ec99b0d7b8f9f_0001_000000019_0001_36_42_H_._3h_hb1_4785_0001_0001_0001
inf inf False False 12246.714636905072 inf 10.0 1000.0 False False InsulinR Motif0139_ems_3hM_2201_0001_0005_0001
inf inf False False 0.0 inf 10.0 1000.0 False False InsulinR Motif0383_ems_ferrM_1761_0001_0001
166.41256869016226 inf False False 26878.691778478344 2413621.0063818023 10.0 1000.0 False False InsulinR Motif0174_ems_3hM_706_0001_0001
inf inf False False 22471.051709613163 inf 10.0 1000.0 False False InsulinR Motif0144_ems_3hC_1260_0002_0001_0002_0001
inf inf False False 8996.156689820671 inf 10.0 1000.0 False False InsulinR mot_H_1d2c954517e0034c35565d2828b0543b_0001_000000019_0001_57_62_H_._08086d6cda3bf86e912da371e826fb55_0001_0001_0001_0001_0001
inf inf False False 7596.152181404617 inf 10.0 1000.0 False False InsulinR Motif0348_ems_3hC_1128_0001_0002_0001
inf inf False False 4018.146202280102 inf 10.0 1000.0 False False InsulinR Motif0026_ems_3hM_1509_0001_0002_0001
inf inf False False 12369.181783274109 inf 10.0 1000.0 False False InsulinR mot_H_05b7c9acb603474a94ddc405a8c19ccd_0001_000000001_0001_57_65_H_._ems_3hC_101_0001_0001
inf inf False False 6414.019892333406 inf 10.0 1000.0 False False InsulinR rif_a35386f06e054b26e4cea604b7b9341e_0001_000000006_0001_0001
inf inf False False 9838.964082417768 inf 10.0 1000.0 False False InsulinR mot_H_64576c0f577f974ad45c630699acf6e8_0001_1_000000023_0001_41_49_H_._3h_hb1_924_0001_0001_0001_0001
inf inf False False 35869.71837543518 4701117.654740321 10.0 1000.0 False False InsulinR rif_f594cd4e73ea6c050a26a19ee47f040e_0001_1_000000028_0001
inf inf False False 0.0 inf 10.0 1000.0 False False InsulinR mot_H_100dc28d1f3bc2f4dd38a30b7b37f94b_0001_000000024_0001_20_30_H_._EHEE_hb1_2717_0001_0001_0001
inf inf False False 16671.78825014156 inf 10.0 1000.0 False False InsulinR Motif0290_ems_3hM_255_0001_0001_0001
inf inf False False 24332.92902626995 inf 10.0 1000.0 False False InsulinR rif_4b3718d32096e4d738412564dd9435bb_0001_000000027_0001
inf inf False False 0.0 inf 10.0 1000.0 False False InsulinR mot_H_3h_hb1_2462_000000006_0001_23_28_H_._EHEE_hb1_5810_0001_0001_0001
inf inf False False 29987.70561702153 inf 10.0 1000.0 False False InsulinR mot_H_70f831dd54c9627821668b4a84eabd29_0001_1_000000002_0001_26_34_H_._3h_hb1_143_0001_0001_0001
inf inf False False 0.0 inf 10.0 1000.0 False False InsulinR rif_HEEHE_0564_000000009_0001
inf inf False False 12743.9803604891 inf 10.0 1000.0 False False InsulinR Motif0166_bcov_4helix_11632_0001_0001
inf inf False False 22471.051709613163 inf 10.0 1000.0 False False InsulinR mot_H_d4416e50ce8986ef13b8fe02f5b667a3_0001_1_000000012_0001_25_31_H_._3h_hb1_2939_0001_0001
inf inf False False 15396.116737783474 inf 10.0 1000.0 False False InsulinR Motif0130_HEEHE_1388_0001_0001
inf inf False False 10137.094533079111 inf 10.0 1000.0 False False InsulinR Motif0221_ems_3hM_2799_0001_0001
inf inf False False 5806.528535670726 inf 10.0 1000.0 False False InsulinR Motif0177_bcov_4helix_08227_0001_0001
inf inf False False 9549.601604208638 inf 10.0 1000.0 False False InsulinR mot_H_4464a77df5c884d23cb0552da1799058_0001_1_000000014_0001_40_48_H_._EHEE_hb1_3701_0001_0001_0001
inf inf False False 36228.41555918949 4384817.313878765 10.0 1000.0 False False InsulinR mot_H_4464a77df5c884d23cb0552da1799058_0001_1_000000014_0001_40_48_H_._3h_hb1_401_0001_0001
inf inf False False 5524.712665800157 inf 10.0 1000.0 False False InsulinR Motif0370_ems_3hM_3288_0001_0001_0001
inf inf False False 4482.918530157363 inf 10.0 1000.0 False False InsulinR Motif0025_ems_3hM_1287_0001_0003_0001
inf inf False False 5204.529242965602 inf 10.0 1000.0 False False InsulinR rif_ems_3hM_496_000000000_0001_0001
inf inf False False 6542.941692169304 inf 10.0 1000.0 False False InsulinR Motif0089_ems_3hM_3610_0001_0001_0001
inf inf False False 23151.947047466158 inf 10.0 1000.0 False False InsulinR mot_H_ems_4hM_2275_000000008_0001_31_40_H_._c4ce58597491f50b9bda289a29f96766_0001_0001_0001
inf inf False False 8474.786545245832 inf 10.0 1000.0 False False InsulinR Motif0345_ems_3hM_1667_0001_0001
inf inf False False 18053.157701477227 inf 10.0 1000.0 False False InsulinR mot_H_ems_4hM_2275_000000008_0001_32_39_H_._3h_hb1_1206_0001_0001_0001
inf inf False False 5692.116984286569 inf 10.0 1000.0 False False InsulinR Motif0364_bcov_4helix_09520_0001_0002_0001
inf inf False False 12871.420164094001 inf 10.0 1000.0 False False InsulinR mot_H_EHEE_hb1_2728_000000003_0001_35_39_H_._26021e5f153849e6bbcb3e85ec782e53_0001_0001_0001_0001
inf inf False False 42060.06576646248 inf 10.0 1000.0 False False InsulinR mot_H_136af60aa42797bc7dcc8784c6ec357b_0001_000000027_0001_20_29_H_._8c18889563d248b98da24b68dc87cd51_0001_0001_0001_0001
inf inf False False 7155.918968758065 inf 10.0 1000.0 False False InsulinR Motif0246_bcov_4helix_04089_0001_0001_0001
inf inf False False 18786.188297319568 inf 10.0 1000.0 False False InsulinR pol_060b6b87f92fec31817666e6310c7a85_0001_000000028_0001
inf inf False False 10036.72726047436 inf 10.0 1000.0 False False InsulinR pol_3h_hb1_5696_000000001_0001
inf inf False False 8996.156689820671 inf 10.0 1000.0 False False InsulinR rif_c31511196a668cb7f26710e5913b1740_0001_1_000000012_0001_0001
inf inf False False 7155.918968758065 inf 10.0 1000.0 False False InsulinR Motif0026_ems_3hC_1680_0002_0001_0001
inf inf False False 4018.146202280102 inf 10.0 1000.0 False False InsulinR rif_ems_ferrM_6098_0001_000000005_0001_0001
inf inf False False 9086.118256718884 inf 10.0 1000.0 False False InsulinR Motif0026_bcov_4helix_14137_0001_0001
inf inf False False 0.0 inf 10.0 1000.0 False False InsulinR mot_H_HHH_eva_0065_000000013_0001_5_10_H_._3h_hb1_830_0001_0001_0001
inf inf False False 6542.941692169304 inf 10.0 1000.0 False False InsulinR Motif0139_ems_3hC_453_0001_0003_0001
inf inf False False 8818.89686287685 inf 10.0 1000.0 False False InsulinR rif_ems_3hM_2689_000000015_0001_0001
inf inf False False 28817.595674094657 inf 10.0 1000.0 False False InsulinR rif_bf2b0d76b3fc10c512e107312eaf2e0a_0001_1_000000001_0001
inf inf False False 14218.055498722146 inf 10.0 1000.0 False False InsulinR Motif0223_ems_3hM_107_0001_0002_0001
inf inf False False 13663.271871037796 inf 10.0 1000.0 False False InsulinR ems_p1-14H-GBL-14H-GBL-15H_0164_0001_0001_0002_000000023_0001
inf inf False False 12246.714636905072 inf 10.0 1000.0 False False InsulinR rif_3h_hb1_176_000000005_0001
inf inf False False 12369.181783274109 inf 10.0 1000.0 False False InsulinR Motif0060_bcov_4helix_02174_0001_0001
inf inf False False 15862.634471055057 inf 10.0 1000.0 False False InsulinR mot_H_3h_hb1_2462_000000006_0001_23_28_H_._3h_hb1_1496_0001_0002_0001
inf inf False False 27418.953483225745 inf 10.0 1000.0 False False InsulinR mot_H_100dc28d1f3bc2f4dd38a30b7b37f94b_0001_000000024_0001_20_30_H_._EHEE_hb1_1110_0001_0001_0001_0001
inf inf False False 10137.094533079111 inf 10.0 1000.0 False False InsulinR Motif0092_ems_3hM_1351_0001_0003_0001
428.2689943258716 inf False False 29987.70561702153 5244888.161343267 10.0 1000.0 False False InsulinR Motif0142_bcov_4helix_13211_0001_0001
inf inf False False 11536.959171214368 inf 10.0 1000.0 False False InsulinR ems_3hM_321_000000054_0001
inf inf False False 5362.2316835567035 inf 10.0 1000.0 False False InsulinR mot_H_ems_4hM_3335_0001_000000000_0001_17_21_H_._EHEE_hb1_330_0001_0001
inf inf False False 14795.365566372802 inf 10.0 1000.0 False False InsulinR rif_acc6194ea0140eca848a3e0081c7001a_0001_000000020_0001_0001
inf inf False False 8225.544326605359 inf 10.0 1000.0 False False InsulinR Motif0025_ems_3hM_327_0001_0002_0001
inf inf False False 11768.852050555774 inf 10.0 1000.0 False False InsulinR rif_3a494c1b4b15417f9a2f9e874ecb4c1d_0001_1_000000012_0001
inf inf False False 11197.658908624146 inf 10.0 1000.0 False False InsulinR mot_H_3h_hb1_2462_000000006_0001_23_28_H_._79db9eb2ca7bb1873abed44f464ddbab_0001_0001_0001_0001
inf inf False False 15396.116737783474 inf 10.0 1000.0 False False InsulinR Motif0089_ems_3hC_174_0001_0001_0001
inf inf False False 13527.991951522585 inf 10.0 1000.0 False False InsulinR rif_744e2dfa45781dfc131438f0a939fd3c_0001_1_000000020_0001
inf inf False False 0.0 inf 10.0 1000.0 False False InsulinR mot_H_3h_hb1_2067_000000022_0001_3_10_H_._5d457733905db9e82d739fe65ee69ab0_0001_0001_0001_0001
inf inf False False 9741.548596453227 inf 10.0 1000.0 False False InsulinR Motif0025_ems_3hC_325_0002_0001_0002_0001
inf inf False False 13527.991951522585 inf 10.0 1000.0 False False InsulinR mot_H_90c447daebc881cffc9b494f3b90af2e_0001_000000003_0001_45_49_H_._HHH_eva_0214_0001_0001_0001
inf inf False False 13527.991951522585 inf 10.0 1000.0 False False InsulinR Motif0026_ems_3hM_3712_0001_0001_0001
inf inf False False 7596.152181404617 inf 10.0 1000.0 False False InsulinR pol_6357206e42d978b946eb7942e3526b2f_0001_1_000000022_0001
inf inf False False 18053.157701477227 inf 10.0 1000.0 False False InsulinR mot_H_7032950ae22d3c95fdb1a361d41a39f4_0001_000000023_0001_22_30_H_._EHEE_hb1_5822_0001_0001_0001
inf inf False False 0.0 inf 10.0 1000.0 False False InsulinR mot_H_510982ac8a7d7038d91f006f64d3e42e_0001_1_000000001_0001_38_45_H_._EHEE_hb1_3385_0001_0001_0001
inf inf False False 12005.40597677194 inf 10.0 1000.0 False False InsulinR rif_HHH_eva_0375_000000010_0001_0001
inf inf False False 0.0 inf 10.0 1000.0 False False InsulinR Motif0387_ems_3hM_3388_0001_0002_0001
inf inf False False 10868.337416564813 inf 10.0 1000.0 False False InsulinR Motif0223_ems_3hM_2820_0001_0001
inf inf False False 23853.474194951435 inf 10.0 1000.0 False False InsulinR rif_8a8463335f3720e4eeb83fe64bdce82c_0001_000000018_0001
inf inf False False 7904.586420539886 inf 10.0 1000.0 False False InsulinR Motif0383_bcov_4helix_07228_0001_0001
inf inf False False 0.0 inf 10.0 1000.0 False False InsulinR rif_3h_hb1_5278_000000007_0001
inf inf False False 8996.156689820671 inf 10.0 1000.0 False False InsulinR rif_3h_hb1_3266_000000023_0001
inf inf False False 7299.752940030099 inf 10.0 1000.0 False False InsulinR mot_H_EHEE_hb1_1505_000000018_0001_27_35_H_._EHEE_hb1_6389_0001_0001
inf inf False False 20342.74997094426 inf 10.0 1000.0 False False InsulinR Motif0223_ems_3hM_235_0001_0001_0001
inf inf False False 40823.08545411727 inf 10.0 1000.0 False False InsulinR mot_H_c2d12a4ece4d89de23059df703788e09_0001_1_000000021_0001_58_65_H_._EHEE_hb1_6078_0001_0001_0001
inf inf False False 20141.33660489533 inf 10.0 1000.0 False False InsulinR mot_H_939e21fe2f0d34f930171d0ca936c898_0001_000000009_0001_37_47_H_._EHEE_hb1_2990_0001_0001_0001
inf inf False False 0.0 inf 10.0 1000.0 False False InsulinR Motif0089_ems_3hM_2562_0001_0002_0001
560.265300599379 inf False False 26878.691778478344 1015569.2857660525 10.0 1000.0 False False InsulinR Motif0201_bcov_4helix_08710_0001_0001
inf inf False False 4307.99659339902 inf 10.0 1000.0 False False InsulinR Motif0142_ems_3hM_1892_0001_0001_0001
inf inf False False 10760.730115410697 inf 10.0 1000.0 False False InsulinR mot_H_EHEE_hb1_4456_000000027_0001_19_23_H_._537bcca77ab1c3b4aee0d579da266d9e_0001_0001_0001
inf inf False False 23383.466517940833 5969171.973048883 10.0 1000.0 False False InsulinR Motif0129_ems_3hC_1044_0001_0001_0003_0001
inf inf False False 38841.765071830756 inf 10.0 1000.0 False False InsulinR rif_9ab9eae5b267c13efdc70ddcc61e2591_0001_000000015_0001_0001
inf inf False False 28249.775192720976 inf 10.0 1000.0 False False InsulinR Motif0147_bcov_4helix_06320_0001_0001
inf inf False False 6287.638361271844 inf 10.0 1000.0 False False InsulinR Motif0223_bcov_4helix_11344_0001_0001
inf inf False False 5982.4721568300865 inf 10.0 1000.0 False False InsulinR Motif0370_ems_3hM_3176_0001_0001_0001
inf inf False False 65816.04294058759 inf 10.0 1000.0 False False InsulinR Motif0201_bcov_4helix_14532_0001_0001
inf inf False False 8390.877767570124 inf 10.0 1000.0 False False InsulinR Motif0275_bcov_4helix_01513_0001_0001
inf inf False False 8996.156689820671 inf 10.0 1000.0 False False InsulinR Motif0223_ems_3hM_138_0001_0002_0001
inf inf False False 12369.181783274109 inf 10.0 1000.0 False False InsulinR Motif0225_bcov_4helix_11401_0001_0001
inf inf False False 9086.118256718884 inf 10.0 1000.0 False False InsulinR Motif0145_ems_3hM_3507_0001_0003_0001
inf inf False False 0.0 inf 10.0 1000.0 False False InsulinR Motif0145_ems_3hM_2684_0001_0001
inf inf False False 44647.60734670316 inf 10.0 1000.0 False False InsulinR mot_H_6a8c1a537de7c54c6c52b8ae1cc5d169_0001_1_000000004_0001_41_49_H_._0dacc21957233f32f9877ca3c318ff79_0001_1_0001_0001
inf inf False False 11536.959171214368 inf 10.0 1000.0 False False InsulinR mot_H_4464a77df5c884d23cb0552da1799058_0001_1_000000014_0001_40_48_H_._3h_hb1_935_0001_0001
inf inf False False 23151.947047466158 inf 10.0 1000.0 False False InsulinR Motif0129_ems_3hM_3561_0001_0001
inf inf False False 0.0 inf 10.0 1000.0 False False InsulinR Motif0191_ems_3hC_1013_0002_0001_0001
inf inf False False 5806.528535670726 inf 10.0 1000.0 False False InsulinR rif_3h_hb1_3293_000000021_0001_0001
inf inf False False 0.0 inf 10.0 1000.0 False False InsulinR Motif0145_bcov_4helix_08583_0001_0001_0001
inf inf False False 0.0 inf 10.0 1000.0 False False InsulinR Motif0089_bcov_4helix_01173_0001_0002_0001
inf inf False False 14360.236053709352 inf 10.0 1000.0 False False InsulinR mot_H_d4416e50ce8986ef13b8fe02f5b667a3_0001_1_000000012_0001_25_31_H_._3h_hb1_3015_0001_0001_0001
inf inf False False 13000.134365734926 inf 10.0 1000.0 False False InsulinR mot_P_EHEE_hb1_6129_000000027_0001_44_48_59_61_P_._EHEE_hb1_1914_0001_0001_0001
inf inf False False 0.0 inf 10.0 1000.0 False False InsulinR Motif0233_ems_3hM_1216_0001_0003_0001
inf inf False False 18053.157701477227 inf 10.0 1000.0 False False InsulinR mot_H_100dc28d1f3bc2f4dd38a30b7b37f94b_0001_000000024_0001_20_30_H_._3h_hb1_6061_0001_0003_0001_0001
inf inf False False 6876.69747568825 inf 10.0 1000.0 False False InsulinR Motif0012_bcov_4helix_02494_0001_0001
inf inf False False 15550.077905161292 inf 10.0 1000.0 False False InsulinR Motif0170_p1-15H-GBL-16H-GBL-15H_0056_0001_0001_0001_0001_0001
inf inf False False 7596.152181404617 inf 10.0 1000.0 False False InsulinR mot_H_04dc27fc183be2d684ffd7e57a4e26ea_0001_000000029_0001_57_65_H_._EHEE_hb1_3965_0001_0001_0001
inf inf False False 15243.67993839947 inf 10.0 1000.0 False False InsulinR mot_H_b6a873b8013227d0f2bdbf77f313dcb0_0001_000000014_0001_36_46_H_._b469ec5182bd429d9fb8aa26186fb5fb_0001_0001_0001_0001
inf inf False False 8390.877767570124 inf 10.0 1000.0 False False InsulinR rif_199c7e343579614182f81c948790cd95_0001_000000029_0001
inf inf False False 7748.834840250847 inf 10.0 1000.0 False False InsulinR Motif0144_bcov_4helix_06195_0001_0001
inf inf False False 4902.901975076926 inf 10.0 1000.0 False False InsulinR pol_1631bdc7558907d393295463328c4712_0001_000000005_0001
inf inf False False 9268.749233678931 inf 10.0 1000.0 False False InsulinR Motif0089_ems_3hM_3240_0001_0002_0001
inf inf False False 19941.917430589423 inf 10.0 1000.0 False False InsulinR Motif0130_HEEHE_1488_0001_0001
inf inf False False 5524.712665800157 inf 10.0 1000.0 False False InsulinR mot_H_907c9c2080a35ec3cb577f63bd0b9bc0_0001_000000001_0001_55_62_H_._HEEHE_1021_0001_0001
inf inf False False 16671.78825014156 inf 10.0 1000.0 False False InsulinR rif_b51248de3e3643cdcbeae9447f156e35_0001_000000012_0001_0001
inf inf False False 0.0 inf 10.0 1000.0 False False InsulinR ems_3hC_414_0002_000000034_0001
inf inf False False 12125.460036539667 inf 10.0 1000.0 False False InsulinR Motif0225_HHH_eva_0202_0001_0001
inf inf False False 8645.129754805268 inf 10.0 1000.0 False False InsulinR Motif0139_ems_3hM_3050_0001_0001
inf inf False False 0.0 inf 10.0 1000.0 False False InsulinR Motif0089_ems_3hM_3174_0001_0001_0001
inf inf False False 11536.959171214368 inf 10.0 1000.0 False False InsulinR Motif0290_p1-15H-GBL-16H-GBL-16H_0014_0001_0001_0001_0001_0001_0001
inf inf False False 0.0 inf 10.0 1000.0 False False InsulinR rif_d088df8987aa7be508ffeccdc4ef38c7_0001_000000010_0001_0001
inf inf False False 7446.477974124701 inf 10.0 1000.0 False False InsulinR mot_H_7ab7ebeb95dc960a08fa13fa54b1cf8c_0001_000000019_0001_38_47_H_._EHEE_hb1_939_0001_0001_0001
inf inf False False 27693.143018057974 inf 10.0 1000.0 False False InsulinR rif_714ab03a0f51ea024819f86a950728be_0001_000000011_0001
inf inf False False 4758.708353264661 inf 10.0 1000.0 False False InsulinR mot_H_3h_hb1_2462_000000006_0001_23_28_H_._ems_3hC_344_0001_0001
inf inf False False 18416.02617127691 inf 10.0 1000.0 False False InsulinR mot_H_c1c51ba16cbf779536cf3a22c764dc23_0001_000000005_0001_25_33_H_._ea74b541d2db46c7e83351ead8d9a03e_0001_1_0001_0001
inf inf False False 0.0 inf 10.0 1000.0 False False InsulinR ems_3hM_2785_000000041_0001
inf inf False False 9455.051093275873 inf 10.0 1000.0 False False InsulinR Motif0145_HHH_eva_0240_0001_0001_0001
inf inf False False 7155.918968758065 inf 10.0 1000.0 False False InsulinR pol_2689a7055ec674eb05e46dadef418ada_0001_1_000000016_0001
inf inf False False 26088.19342937485 inf 10.0 1000.0 False False InsulinR pol_047cbc349c3c35eff6585723269b962d_0001_000000007_0001_0001
inf inf False False 0.0 inf 10.0 1000.0 False False InsulinR rif_3h_hb1_6212_000000023_0001
inf inf False False 0.0 inf 10.0 1000.0 False False InsulinR mot_H_b6a873b8013227d0f2bdbf77f313dcb0_0001_000000014_0001_36_46_H_._3h_hb1_3631_0001_0001
inf inf False False 6287.638361271844 inf 10.0 1000.0 False False InsulinR Motif0147_bcov_4helix_05934_0001_0001
inf inf False False 8996.156689820671 inf 10.0 1000.0 False False InsulinR mot_H_34532c7631d395e1d18ed0b2d88cb459_0001_1_000000021_0001_19_28_H_._3h_hb1_3985_0001_0001
inf inf False False 7904.586420539886 inf 10.0 1000.0 False False InsulinR mot_H_ems_3hM_3187_000000006_0001_55_59_H_._ems_3hM_634_0001_0001
inf inf False False 7596.152181404617 inf 10.0 1000.0 False False InsulinR rif_4f2310037312a6a9372dc1df542d4ed4_0001_000000000_0001
inf inf False False 17697.43917407826 inf 10.0 1000.0 False False InsulinR rif_43642e40158d6d50ca32f4d9c2045359_0001_000000016_0001_0001
inf inf False False 16838.506132642957 inf 10.0 1000.0 False False InsulinR Motif0012_ems_3hC_701_0001_0001_0001
inf inf False False 11536.959171214368 inf 10.0 1000.0 False False InsulinR Motif0225_ems_3hM_2197_0001_0001
inf inf False False 24092.008936900966 inf 10.0 1000.0 False False InsulinR Motif0201_bcov_4helix_14183_0001_0002_0001
inf inf False False 8818.89686287685 inf 10.0 1000.0 False False InsulinR pol_EHEE_hb1_3080_000000013_0001
inf inf False False 10444.258634525944 inf 10.0 1000.0 False False InsulinR pol_97312a050515bde4b1904e47a8850f34_0001_000000014_0001_0001
inf inf False False 27147.478696263097 inf 10.0 1000.0 False False InsulinR Motif0130_ems_3hC_290_0002_0001_0002_0001
inf inf False False 13799.904589748183 inf 10.0 1000.0 False False InsulinR Motif0345_p1-15H-GBL-16H-GABBL-16H_0008_0001_0001_0002_0001_0002_0001
inf inf False False 26088.19342937485 3969517.9129663687 10.0 1000.0 False False InsulinR Motif0349_ems_3hC_1107_0001_0002_0001
inf inf False False 8390.877767570124 inf 10.0 1000.0 False False InsulinR mot_P_EHEE_hb1_6653_000000010_0001_46_48_57_61_P_._EHEE_hb1_5952_0001_0001_0001
inf inf False False 30896.363084922905 7579264.47722578 10.0 1000.0 False False InsulinR Motif0246_ems_3hC_101_0001_0001_0002_0001
inf inf False False 0.0 inf 10.0 1000.0 False False InsulinR mot_H_d4416e50ce8986ef13b8fe02f5b667a3_0001_1_000000012_0001_25_31_H_._2d85866cdc2aaa3af35dfa52c250cf2c_0001_0001_0001_0001_0001
inf inf False False 19355.428588916653 inf 10.0 1000.0 False False InsulinR Motif0201_bcov_4helix_02172_0001_0001
inf inf False False 19355.428588916653 inf 10.0 1000.0 False False InsulinR Motif0370_ems_3hM_3104_0001_0004_0001
inf inf False False 8390.877767570124 inf 10.0 1000.0 False False InsulinR ems_4hM_4967_000000016_0001
inf inf False False 15705.578684212916 inf 10.0 1000.0 False False InsulinR Motif0168_ems_3hC_975_0001_0003_0001
inf inf False False 7904.586420539886 inf 10.0 1000.0 False False InsulinR Motif0348_ems_3hC_1225_0001_0001_0005_0001
inf inf False False 6287.638361271844 inf 10.0 1000.0 False False InsulinR mot_H_4464a77df5c884d23cb0552da1799058_0001_1_000000014_0001_40_48_H_._f604ac054ddc3905e975c3bbac7a8d5e_0001_1_0001_0001
inf inf False False 4307.99659339902 inf 10.0 1000.0 False False InsulinR rif_0e9fc1af79249f63f5d894c2c9af366b_0001_1_000000025_0001
inf inf False False 33125.08311487988 inf 10.0 1000.0 False False InsulinR Motif0144_bcov_4helix_06126_0001_0001
inf inf False False 0.0 inf 10.0 1000.0 False False InsulinR mot_H_5ee177cda2a69df9c7ff8567cc73e6cb_0001_1_000000011_0001_3_12_H_._53054223ed9414f234dea16bdf759a83_0001_1_0001_0001_0001
inf inf False False 5806.528535670726 inf 10.0 1000.0 False False InsulinR rif_490020f37a11c82ac84c00193acf41f1_0001_1_000000010_0001
1794.710725877745 3978.3625765149495 False False 9268.749233678931 24822.020899698007 10.0 1000.0 True False InsulinR Motif0144_bcov_4helix_11580_0001_0001_0001
inf inf False False 11197.658908624146 inf 10.0 1000.0 False False InsulinR Motif0091_ems_3hM_516_0001_0001_0001
inf inf False False 4482.918530157363 inf 10.0 1000.0 False False InsulinR mot_H_7ab7ebeb95dc960a08fa13fa54b1cf8c_0001_000000019_0001_38_47_H_._3h_hb1_6112_0001_0002_0001
inf inf False False 0.0 inf 10.0 1000.0 False False InsulinR rif_3h_hb1_3593_000000029_0001
inf inf False False 12005.40597677194 inf 10.0 1000.0 False False InsulinR mot_H_7f39e2d7389de0c2f60e905c27398b6a_0001_1_000000012_0001_1_7_H_._ems_3hC_242_0002_0001_0001_0001
inf inf False False 0.0 inf 10.0 1000.0 False False InsulinR rif_087bef38baf5df3ce90f1516e46a4123_0001_000000008_0001
inf inf False False 13261.437066486216 inf 10.0 1000.0 False False InsulinR rif_98b4bbe2abeeddef152c258891666e3d_0001_000000014_0001_0001
inf inf False False 30896.363084922905 inf 10.0 1000.0 False False InsulinR mot_H_37734626114437e2861139ad359fa698_0001_1_000000023_0001_21_28_H_._EHEE_hb1_4098_0001_0001_0001
inf inf False False 19163.790682095718 6463757.89806318 10.0 1000.0 False False InsulinR Motif0128_bcov_4helix_04239_0001_0002_0001
inf inf False False 20342.74997094426 inf 10.0 1000.0 False False InsulinR rif_bbb91c0911f3928725766a774b6617e8_0001_000000006_0001_0001
inf inf False False 11422.731852687486 inf 10.0 1000.0 False False InsulinR rif_HHH_eva_0536_000000006_0001
inf inf False False 0.0 inf 10.0 1000.0 False False InsulinR mot_H_d1f97fb2786dab4d965dfe9c1a9a6852_0001_000000016_0001_39_47_H_._ems_3hM_2587_0001_0001_0001
inf inf False False 10654.18823307991 inf 10.0 1000.0 False False InsulinR Motif0026_ems_3hC_436_0002_0001_0003_0001
5101.979455901974 inf False False 48830.43061568336 849033.5066610839 10.0 1000.0 False False InsulinR Motif0381_HHH_eva_0002_0001_0001
inf inf False False 6287.638361271844 inf 10.0 1000.0 False False InsulinR pol_EEHEE_03777_000000000_0001_0001
inf inf False False 0.0 inf 10.0 1000.0 False False InsulinR Motif0025_ems_3hM_1245_0001_0002_0001
560.265300599379 inf False False 25829.894484529534 7356359.430133308 10.0 1000.0 False False InsulinR ems_3hM_232_000000018_0001
inf inf False False 0.0 inf 10.0 1000.0 False False InsulinR mot_H_080a9464acef36d48e24939dc304350a_0001_000000009_0001_17_26_H_._3h_hb1_2535_0001_0001
inf inf False False 28532.272944648153 7579264.47722578 10.0 1000.0 False False InsulinR rif_ems_3hM_127_000000009_0001_0001
inf inf False False 7904.586420539886 inf 10.0 1000.0 False False InsulinR pol_a64b9d1c96211f929705a8f4f94f81f4_0001_1_000000017_0001_0001
inf inf False False 5806.528535670726 inf 10.0 1000.0 False False InsulinR rif_3b23bf81d86420500651c21e158b0fbb_0001_000000028_0001
inf inf False False 11086.79099863776 inf 10.0 1000.0 False False InsulinR mot_H_0738369eac78ae2577940fe623a87e06_0001_000000019_0001_16_26_H_._3h_hb1_1170_0001_0001_0001_0001
inf inf False False 7446.477974124701 inf 10.0 1000.0 False False InsulinR Motif0129_HHH_eva_0390_0001_0002_0001
inf inf False False 7155.918968758065 inf 10.0 1000.0 False False InsulinR Motif0089_bcov_4helix_01155_0001_0001
inf inf False False 16671.78825014156 inf 10.0 1000.0 False False InsulinR mot_H_ems_3hM_1356_000000005_0001_56_63_H_._2df9bd06406465625921a8204d7fc7c5_0001_1_0001_0001_0001
inf inf False False 46000.47449691563 inf 10.0 1000.0 False False InsulinR Motif0379_ems_thioM_1039_0001_0001
inf inf False False 13799.904589748183 inf 10.0 1000.0 False False InsulinR Motif0025_ems_3hM_1058_0001_0002_0001
inf inf False False 7014.919094949581 inf 10.0 1000.0 False False InsulinR Motif0130_ems_3hM_3053_0001_0002_0001
inf inf False False 6542.941692169304 inf 10.0 1000.0 False False InsulinR mot_H_9a2e382d935b0cc0a838704df8c5a458_0001_000000010_0001_59_65_H_._af5bbe4956bf4d64e78c517f2139807b_0001_1_0001_0001_0001
inf inf False False 6542.941692169304 inf 10.0 1000.0 False False InsulinR rif_2e41c12262ee2142e0876627ec8c4843_0001_000000010_0001_0001
inf inf False False 44205.55182841902 inf 10.0 1000.0 False False InsulinR rif_64260598cfbb8288759a82ab26df671f_0001_000000017_0001_0001
inf inf False False 7596.152181404617 inf 10.0 1000.0 False False InsulinR Motif0370_ems_3hM_2171_0001_0001
inf inf False False 25574.152954979763 inf 10.0 1000.0 False False InsulinR Motif0265_ems_3hM_2914_0001_0001
inf inf False False 4351.0765593330125 inf 10.0 1000.0 False False InsulinR Motif0122_ems_3hM_1545_0001_0002_0001
inf inf False False 10760.730115410697 inf 10.0 1000.0 False False InsulinR Motif0223_HHH_eva_0546_0001_0001
inf inf False False 28249.775192720976 inf 10.0 1000.0 False False InsulinR ems_3hM_2829_000000025_0001
inf inf False False 29987.70561702153 inf 10.0 1000.0 False False InsulinR Motif0144_ems_3hM_1560_0001_0002_0001
inf inf False False 20141.33660489533 inf 10.0 1000.0 False False InsulinR Motif0381_bcov_4helix_12952_0001_0001
inf inf False False 0.0 inf 10.0 1000.0 False False InsulinR Motif0083_ems_3hM_1213_0001_0003_0001
inf inf False False 17006.891193969397 inf 10.0 1000.0 False False InsulinR Motif0026_ems_3hM_1452_0001_0001_0001
inf inf False False 10137.094533079111 inf 10.0 1000.0 False False InsulinR Motif0397_ems_3hM_1868_0001_0002_0001
inf inf False False 5204.529242965602 inf 10.0 1000.0 False False InsulinR mot_H_050cc6f9bdefbd7e5bcc876593c4a14b_0001_1_000000019_0001_36_41_H_._HHH_eva_0348_0001_0001_0001
inf inf False False 34470.094320927274 inf 10.0 1000.0 False False InsulinR Motif0290_bcov_4helix_10992_0001_0002_0001
inf inf False False 21168.747194192 inf 10.0 1000.0 False False InsulinR Motif0113_bcov_4helix_11569_0001_0001
inf inf False False 10868.337416564813 inf 10.0 1000.0 False False InsulinR Motif0129_bcov_4helix_09860_0001_0001
inf inf False False 10137.094533079111 inf 10.0 1000.0 False False InsulinR rif_6056cdba0850a2521a80070f991a4c75_0001_000000013_0001
inf inf False False 16506.721039744105 inf 10.0 1000.0 False False InsulinR mot_H_ems_4hM_3961_0001_000000006_0001_4_11_H_._3h_hb1_6161_0001_0001_0001
inf inf False False 25829.894484529534 inf 10.0 1000.0 False False InsulinR rif_c8aa28b4e40fa1ed7e30b110ac336809_0001_000000021_0001
inf inf False False 10654.18823307991 inf 10.0 1000.0 False False InsulinR ems_3hC_1480_000000027_0001
inf inf False False 0.0 inf 10.0 1000.0 False False InsulinR Motif0383_bcov_4helix_10760_0001_0002_0001
inf inf False False 0.0 inf 10.0 1000.0 False False InsulinR Motif0098_ems_3hC_123_0001_0001_0001
inf inf False False 4482.918530157363 inf 10.0 1000.0 False False InsulinR rif_3h_hb1_4130_000000002_0001
inf inf False False 6287.638361271844 inf 10.0 1000.0 False False InsulinR Motif0026_ems_3hM_2792_0001_0001_0001
inf inf False False 5051.464807823733 inf 10.0 1000.0 False False InsulinR mot_H_ems_4hM_2275_000000008_0001_31_40_H_._3h_hb1_6204_0001_0002_0001_0001
inf inf False False 15396.116737783474 inf 10.0 1000.0 False False InsulinR mot_H_EHEE_hb1_1689_000000015_0001_15_23_H_._62f5c7761c8d8b7d964ff2f03505a9f2_0001_0001_0001_0001
inf inf False False 11652.3287629265 inf 10.0 1000.0 False False InsulinR pol_589efb083e4423d92535788b66c69e9f_0001_000000006_0001
inf inf False False 5204.529242965602 inf 10.0 1000.0 False False InsulinR Motif0290_ems_3hC_1427_0001_0001_0003_0001
inf inf False False 0.0 inf 10.0 1000.0 False False InsulinR Motif0139_ems_3hM_224_0001_0004_0001
inf inf False False 0.0 inf 10.0 1000.0 False False InsulinR Motif0201_ems_3hM_1043_0001_0003_0001
inf inf False False 12246.714636905072 inf 10.0 1000.0 False False InsulinR ems_3hM_874_000000015_0001
inf inf False False 5362.2316835567035 inf 10.0 1000.0 False False InsulinR mot_H_82a8a008b63010fe1f53149a24338456_0001_000000006_0001_38_45_H_._791943e7b081fa712885449e5ff72e28_0001_1_0001_0001_0001_0001
inf inf False False 7748.834840250847 inf 10.0 1000.0 False False InsulinR Motif0139_bcov_4helix_00276_0001_0001_0001
inf inf False False 4018.146202280102 inf 10.0 1000.0 False False InsulinR rif_0d592685f73fce0b7c369913b8e69d6c_0001_000000004_0001
inf inf False False 8225.544326605359 inf 10.0 1000.0 False False InsulinR Motif0201_bcov_4helix_04122_0001_0001
inf inf False False 0.0 inf 10.0 1000.0 False False InsulinR Motif0012_bcov_4helix_09434_0001_0001
inf inf False False 35869.71837543518 inf 10.0 1000.0 False False InsulinR rif_ems_3hC_578_000000018_0001
inf inf False False 9455.051093275873 inf 10.0 1000.0 False False InsulinR Motif0235_ems_3hM_3521_0001_0001_0001
inf inf False False 8063.468607592735 inf 10.0 1000.0 False False InsulinR Motif0202_ems_3hM_3115_0001_0001
inf inf False False 34128.80625834387 inf 10.0 1000.0 False False InsulinR rif_5b2ffa41b0df9d03076fef222d9a5a5e_0001_1_000000025_0001
inf inf False False 4307.99659339902 inf 10.0 1000.0 False False InsulinR mot_H_7ab7ebeb95dc960a08fa13fa54b1cf8c_0001_000000019_0001_38_47_H_._EHEE_hb1_4756_0001_0001_0001
inf inf False False 0.0 inf 10.0 1000.0 False False InsulinR rif_EHEE_hb1_5388_000000025_0001
inf inf False False 5806.528535670726 inf 10.0 1000.0 False False InsulinR Motif0089_ems_3hM_2989_0001_0001_0001
inf inf False False 7014.919094949581 inf 10.0 1000.0 False False InsulinR rif_fdbd53f5c7e911081e92a811abd910ba_0001_1_000000003_0001_0001
inf inf False False 27147.478696263097 inf 10.0 1000.0 False False InsulinR Motif0026_bcov_4helix_08980_0001_0001
inf inf False False 23853.474194951435 inf 10.0 1000.0 False False InsulinR mot_H_EHEE_hb1_3483_000000026_0001_15_23_H_._db81b7cd570df8bffa8eefa4bd38edca_0001_1_0001_0001_0001
inf inf False False 10340.850133193997 inf 10.0 1000.0 False False InsulinR mot_H_080a9464acef36d48e24939dc304350a_0001_000000009_0001_17_26_H_._EHEE_hb1_3237_0001_0001_0001
inf inf False False 0.0 inf 10.0 1000.0 False False InsulinR Motif0370_ems_3hC_1397_0001_0001
inf inf False False 27147.478696263097 inf 10.0 1000.0 False False InsulinR Motif0235_bcov_4helix_03176_0001_0003_0001
0.0 481511.3450901454 True False 80308.08006489262 inf 10.0 1000.0 True False InsulinR mot_P_EHEE_hb1_907_000000011_0001_46_52_57_59_P_._EHEE_hb1_3412_0001_0001_0001
inf inf False False 10137.094533079111 inf 10.0 1000.0 False False InsulinR mot_H_c2d12a4ece4d89de23059df703788e09_0001_1_000000021_0001_61_65_H_._43c0be58ffa97bd65729f949cdd69652_0001_1_0001_0001
inf inf False False 14503.838414246455 inf 10.0 1000.0 False False InsulinR Motif0290_bcov_4helix_00158_0001_0001_0001
inf inf False False 4482.918530157363 inf 10.0 1000.0 False False InsulinR Motif0177_ems_3hM_1688_0001_0001
487.41006466019746 inf False False 41231.31630865839 2366063.1373216384 10.0 1000.0 False False InsulinR mot_H_c2d12a4ece4d89de23059df703788e09_0001_1_000000021_0001_61_65_H_._EHEE_hb1_3397_0001_0002_0001_0001
inf inf False False 10340.850133193997 inf 10.0 1000.0 False False InsulinR Motif0026_bcov_4helix_10322_0001_0001
inf inf False False 17874.41356581902 inf 10.0 1000.0 False False InsulinR HHH_eva_0563_000000011_0001
inf inf False False 8063.468607592735 inf 10.0 1000.0 False False InsulinR Motif0181_HHH_eva_0387_0001_0002_0001
inf inf False False 19163.790682095718 inf 10.0 1000.0 False False InsulinR Motif0202_ems_3hC_1107_0002_0001_0003_0001
inf inf False False 46460.479241884816 5512430.169222283 10.0 1000.0 False False InsulinR mot_P_ems_ferrM_6691_000000000_0001_2_6_58_62_P_._EHEE_hb1_5574_0001_0001_0001
inf inf False False 14503.838414246455 inf 10.0 1000.0 False False InsulinR Motif0025_ems_3hM_1965_0001_0003_0001
inf inf False False 38841.765071830756 inf 10.0 1000.0 False False InsulinR pol_a8a96f0296ad70e4b3e9417c0d5af928_0001_1_000000000_0001
inf inf False False 16838.506132642957 inf 10.0 1000.0 False False InsulinR rif_4026aec4b14743ee001711742b420d95_0001_000000022_0001_0001
inf inf False False 0.0 inf 10.0 1000.0 False False InsulinR Motif0348_ems_3hC_974_0002_0001_0002_0001
inf inf False False 0.0 inf 10.0 1000.0 False False InsulinR mot_H_64576c0f577f974ad45c630699acf6e8_0001_1_000000023_0001_41_49_H_._3h_hb1_5194_0001_0001
inf inf False False 0.0 inf 10.0 1000.0 False False InsulinR Motif0348_HEEHE_0431_0001_0001_0001
inf inf False False 102989.6513336239 inf 10.0 1000.0 False False InsulinR rif_6a3a926f70b8955b7b43c6c1f2680afd_0001_1_000000021_0001
inf inf False False 22922.71984897642 inf 10.0 1000.0 False False InsulinR mot_H_140960c7f7c5128daf285e7965da34a3_0001_000000004_0001_25_31_H_._EHEE_hb1_1745_0001_0004_0001
inf inf False False 7596.152181404617 inf 10.0 1000.0 False False InsulinR Motif0025_ems_3hC_138_0001_0004_0001
inf inf False False 7299.752940030099 inf 10.0 1000.0 False False InsulinR mot_H_3h_hb1_5661_000000027_0001_29_36_H_._ems_3hC_921_0001_0001_0001_0001
inf inf False False 5524.712665800157 inf 10.0 1000.0 False False InsulinR Motif0144_HHH_eva_0131_0001_0002_0001
inf inf False False 18416.02617127691 inf 10.0 1000.0 False False InsulinR Motif0092_bcov_4helix_13737_0001_0001
inf inf False False 20751.63924536023 inf 10.0 1000.0 False False InsulinR Motif0364_ems_3hM_3658_0001_0001
inf inf False False 0.0 inf 10.0 1000.0 False False InsulinR Motif0139_ems_3hM_1727_0001_0006_0001
inf inf False False 8996.156689820671 inf 10.0 1000.0 False False InsulinR Motif0370_ems_3hC_1436_0001_0001
inf inf False False 20141.33660489533 inf 10.0 1000.0 False False InsulinR Motif0091_bcov_4helix_01419_0001_0001_0001
inf inf False False 24822.020899698007 inf 10.0 1000.0 False False InsulinR pol_3h_hb1_6175_000000014_0001
inf inf False False 0.0 inf 10.0 1000.0 False False InsulinR Motif0129_ems_3hC_162_0002_0001_0003_0001
inf inf False False 7014.919094949581 inf 10.0 1000.0 False False InsulinR Motif0091_ems_3hM_2345_0001_0001
inf inf False False 6876.69747568825 inf 10.0 1000.0 False False InsulinR Motif0139_HHH_eva_0128_0001_0001
inf inf False False 6102.719847182369 inf 10.0 1000.0 False False InsulinR Motif0025_ems_coilM_45_0002_0001_0001
inf inf False False 7748.834840250847 inf 10.0 1000.0 False False InsulinR Motif0397_ems_3hC_898_0001_0001
inf inf False False 22028.283216952426 inf 10.0 1000.0 False False InsulinR mot_P_EHEE_06503_000000005_0001_44_46_61_63_P_._EHEE_hb1_6616_0001_0001_0001
inf inf False False 11197.658908624146 inf 10.0 1000.0 False False InsulinR mot_H_8cd5d9f8a31458624cfb8990b5c7ff59_0001_1_000000013_0001_55_65_H_._ems_4hM_3289_0001_0001_0001
inf inf False False 14943.319222036542 inf 10.0 1000.0 False False InsulinR Motif0083_bcov_4helix_09833_0001_0002_0001
inf inf False False 18233.689278491976 inf 10.0 1000.0 False False InsulinR rif_52602a783761d7f899c8d54c5ab908a4_0001_000000005_0001
inf inf False False 11086.79099863776 inf 10.0 1000.0 False False InsulinR rif_94ba4ec743f669b1dff215a975ef15fa_0001_1_000000021_0001_0001
inf inf False False 31517.3799829299 inf 10.0 1000.0 False False InsulinR Motif0290_ems_3hM_3133_0001_0002_0001
inf inf False False 0.0 inf 10.0 1000.0 False False InsulinR Motif0168_HHH_eva_0390_0001_0002_0001
inf inf False False 9086.118256718884 inf 10.0 1000.0 False False InsulinR rif_88628483dd588802f25203af3388ba32_0001_1_000000002_0001
inf inf False False 0.0 inf 10.0 1000.0 False False InsulinR Motif0012_ems_3hM_1092_0001_0001_0001
inf inf False False 6287.638361271844 inf 10.0 1000.0 False False InsulinR Motif0201_ems_3hM_2201_0001_0001
inf inf False False 12005.40597677194 inf 10.0 1000.0 False False InsulinR mot_H_20f586c726b7297ab593af94d5550752_0001_000000017_0001_59_64_H_._1907379f242a796bfeff593c34847071_0001_1_0001_0001_0001
inf inf False False 0.0 inf 10.0 1000.0 False False InsulinR mot_H_ems_3hC_528_0002_000000026_0001_49_59_H_._EHEE_hb1_6037_0001_0001
inf inf False False 9838.964082417768 inf 10.0 1000.0 False False InsulinR Motif0181_bcov_4helix_01448_0001_0001_0001
inf inf False False 7155.918968758065 inf 10.0 1000.0 False False InsulinR mot_H_82a8a008b63010fe1f53149a24338456_0001_000000006_0001_38_45_H_._HHH_eva_0358_0001_0001
inf inf False False 12005.40597677194 inf 10.0 1000.0 False False InsulinR Motif0089_ems_3hC_1610_0001_0001_0001
inf inf False False 18233.689278491976 inf 10.0 1000.0 False False InsulinR Motif0083_bcov_4helix_01454_0001_0001
inf inf False False 0.0 inf 10.0 1000.0 False False InsulinR rif_EHEE_04919_000000014_0001
inf inf False False 6414.019892333406 inf 10.0 1000.0 False False InsulinR Motif0387_bcov_4helix_03189_0001_0001
inf inf False False 5524.712665800157 inf 10.0 1000.0 False False InsulinR rif_346bb6b5e8e6e62727c47c4113ce4ee8_0001_000000015_0001_0001
4951.930994827699 inf False False 39622.484549774534 956712.2067264288 10.0 1000.0 False False InsulinR rif_0cd074c2d6d3de76f1399c5a775575d2_0001_1_000000012_0001_0001
inf inf False False 43767.87309744455 inf 10.0 1000.0 False False InsulinR mot_H_9abadfa308aada7ec3b7866b3b500928_0001_000000003_0001_59_65_H_._EHEE_hb1_1426_0001_0001
inf inf False False 0.0 inf 10.0 1000.0 False False InsulinR rif_00fd77c0c7f9be8fe0d5818406acb0f3_0001_000000026_0001
inf inf False False 35162.943216777894 inf 10.0 1000.0 False False InsulinR rif_2d9492f8a324e5d665e8361030fd0241_0001_000000020_0001
inf inf False False 0.0 inf 10.0 1000.0 False False InsulinR mot_H_287a451093d6167ba36fbca2a2c4b2e4_0001_1_000000010_0001_55_63_H_._3h_hb1_5194_0001_0002_0001
inf inf False False 5204.529242965602 inf 10.0 1000.0 False False InsulinR pol_ffccd2b74cff07e1a3bb3cb09195fc90_0001_1_000000018_0001
inf inf False False 8225.544326605359 inf 10.0 1000.0 False False InsulinR Motif0139_bcov_4helix_06705_0001_0001
inf inf False False 10868.337416564813 inf 10.0 1000.0 False False InsulinR mot_H_cc35bd8216d0658a82e12ec9df81e9d9_0001_000000007_0001_60_65_H_._EHEE_hb1_2392_0001_0001_0001
inf inf False False 26088.19342937485 inf 10.0 1000.0 False False InsulinR mot_P_EHEE_hb1_6129_000000027_0001_44_48_59_61_P_._EHEE_hb1_271_0001_0001_0001
inf inf False False 0.0 inf 10.0 1000.0 False False InsulinR pol_efca962012d9b13090cf59996829adf9_0001_000000012_0001
inf inf False False 8063.468607592735 inf 10.0 1000.0 False False InsulinR Motif0224_bcov_4helix_13722_0001_0002_0001
inf inf False False 14360.236053709352 inf 10.0 1000.0 False False InsulinR Motif0182_bcov_4helix_06663_0001_0001_0001
inf inf False False 12125.460036539667 inf 10.0 1000.0 False False InsulinR Motif0397_bcov_4helix_12132_0001_0001_0001
inf inf False False 0.0 inf 10.0 1000.0 False False InsulinR mot_H_3ac16779e8f5e64f8d5afa0df408b04d_0001_000000002_0001_55_63_H_._EHEE_hb1_4235_0001_0001_0001
inf inf False False 8063.468607592735 inf 10.0 1000.0 False False InsulinR rif_2f88accfba67285fa3a61e710a9feb88_0001_000000012_0001
inf inf False False 0.0 inf 10.0 1000.0 False False InsulinR mot_H_527b0437c66eb3931b07eee55023549e_0001_000000004_0001_55_65_H_._3h_hb1_6704_0001_0001_0001
inf inf False False 21594.239012795253 inf 10.0 1000.0 False False InsulinR Motif0022_bcov_4helix_10901_0001_0001
inf inf False False 20342.74997094426 inf 10.0 1000.0 False False InsulinR rif_3h_hb1_2815_000000022_0001_0001
inf inf False False 0.0 inf 10.0 1000.0 False False InsulinR Motif0012_ems_3hC_618_0001_0001_0002_0001
inf inf False False 6414.019892333406 inf 10.0 1000.0 False False InsulinR Motif0129_ems_3hM_2326_0001_0002_0001
inf inf False False 13527.991951522585 inf 10.0 1000.0 False False InsulinR mot_H_2cd83384dffaee57737fd15f0ea4e940_0001_000000004_0001_2_11_H_._4h_hb1_4537_0001_0001
inf inf False False 42480.66642412706 inf 10.0 1000.0 False False InsulinR rif_ems_bGM_70_0002_000000001_0001_0001
inf inf False False 11536.959171214368 inf 10.0 1000.0 False False InsulinR pol_09ac4752b5ccafd30a612070d7dcd4c0_0001_000000004_0001_0001
inf inf False False 17006.891193969397 inf 10.0 1000.0 False False InsulinR rif_3h_hb1_6110_000000024_0001
inf inf False False 18416.02617127691 inf 10.0 1000.0 False False InsulinR Motif0139_bcov_4helix_10848_0001_0001_0001
inf inf False False 15092.752414256916 inf 10.0 1000.0 False False InsulinR rif_EHEE_hb1_3664_000000015_0001
166.41256869016226 inf False False 20751.63924536023 1605065.4702532953 10.0 1000.0 False False InsulinR Motif0223_ems_3hM_1612_0001_0001_0001
inf inf False False 0.0 inf 10.0 1000.0 False False InsulinR mot_H_dc743011c789b89e388691475b14d0ca_0001_1_000000017_0001_6_10_H_._8900c6e022e19e65d48186aaae6d741a_0001_0001_0001
inf inf False False 0.0 inf 10.0 1000.0 False False InsulinR mot_H_510982ac8a7d7038d91f006f64d3e42e_0001_1_000000001_0001_38_45_H_._3h_hb1_1118_0001_0002_0001_0001
inf inf False False 19355.428588916653 inf 10.0 1000.0 False False InsulinR rif_06cf3a4b441384dfe12e3b71ce8db354_0001_000000020_0001
inf inf False False 5051.464807823733 inf 10.0 1000.0 False False InsulinR Motif0382_HEEHE_0732_0001_0001
inf inf False False 18974.050180292776 inf 10.0 1000.0 False False InsulinR rif_3h_hb1_3930_000000013_0001
inf inf False False 8225.544326605359 inf 10.0 1000.0 False False InsulinR ems_3hM_3533_000000017_0001
487.41006466019746 inf False False 17348.729706968174 1302398.5452231872 10.0 1000.0 False False InsulinR Motif0012_ems_3hC_214_0001_0001_0003_0001
inf inf False False 10137.094533079111 inf 10.0 1000.0 False False InsulinR ems_3hC_1212_0001_000000001_0001
inf inf False False 5362.2316835567035 inf 10.0 1000.0 False False InsulinR mot_H_EHEE_hb1_1689_000000015_0001_15_23_H_._3h_hb1_6915_0001_0001_0001
inf inf False False 0.0 inf 10.0 1000.0 False False InsulinR Motif0175_ems_3hM_992_0001_0001_0001
inf inf False False 12743.9803604891 inf 10.0 1000.0 False False InsulinR Motif0223_ems_3hM_2347_0001_0001_0001
inf inf False False 21168.747194192 inf 10.0 1000.0 False False InsulinR rif_0a9f94c56d65f5ecb1ed2aa8729e930c_0001_000000020_0001
inf inf False False 5204.529242965602 inf 10.0 1000.0 False False InsulinR Motif0025_ems_3hC_1266_0001_0001_0001_0001
inf inf False False 17176.960105909104 inf 10.0 1000.0 False False InsulinR mot_H_c1c51ba16cbf779536cf3a22c764dc23_0001_000000005_0001_25_33_H_._3h_hb1_2639_0001_0001_0001
inf inf False False 15092.752414256916 inf 10.0 1000.0 False False InsulinR Motif0364_ems_thioM_1039_0001_0001
inf inf False False 7748.834840250847 inf 10.0 1000.0 False False InsulinR Motif0139_bcov_4helix_13298_0001_0001_0001
inf inf False False 0.0 inf 10.0 1000.0 False False InsulinR mot_H_ems_4hM_3335_0001_000000000_0001_17_21_H_._3h_hb1_963_0001_0001_0001
inf inf False False 4018.146202280102 inf 10.0 1000.0 False False InsulinR mot_H_3h_hb1_4928_000000010_0001_47_57_H_._3h_hb1_5147_0001_0001_0001_0001
inf inf False False 19941.917430589423 inf 10.0 1000.0 False False InsulinR Motif0201_ems_3hC_174_0002_0001_0002_0001
inf inf False False 18786.188297319568 inf 10.0 1000.0 False False InsulinR rif_743c41efb2a45aa29349b0d0bd0984d7_0001_000000000_0001
inf inf False False 10444.258634525944 inf 10.0 1000.0 False False InsulinR mot_H_EHEE_hb1_4112_000000025_0001_24_32_H_._2051c93d6f136ab5bac26191f104723f_0001_1_0001_0001
inf inf False False 7446.477974124701 inf 10.0 1000.0 False False InsulinR mot_H_4464a77df5c884d23cb0552da1799058_0001_1_000000014_0001_40_48_H_._3h_hb1_1805_0001_0002_0001
inf inf False False 10137.094533079111 inf 10.0 1000.0 False False InsulinR Motif0177_bcov_4helix_00861_0001_0001
inf inf False False 17348.729706968174 inf 10.0 1000.0 False False InsulinR pol_EHEE_hb1_3469_000000001_0001
inf inf False False 8645.129754805268 inf 10.0 1000.0 False False InsulinR pol_EHEE_11360_000000002_0001
inf inf False False 13000.134365734926 inf 10.0 1000.0 False False InsulinR mot_H_4464a77df5c884d23cb0552da1799058_0001_1_000000014_0001_40_48_H_._225b42ab312daa3703aaaac6a4ad7b3e_0001_0001_0001_0001
inf inf False False 0.0 inf 10.0 1000.0 False False InsulinR Motif0235_ems_3hM_664_0001_0001
inf inf False False 30590.4584999237 inf 10.0 1000.0 False False InsulinR Motif0012_bcov_4helix_13289_0001_0002_0001
inf inf False False 10036.72726047436 inf 10.0 1000.0 False False InsulinR Motif0130_HEEHE_0562_0001_0001
842.5002741228218 inf False False 18416.02617127691 824063.5568257079 10.0 1000.0 False False InsulinR rif_713ac7cb48468372e9a9e9cda756d626_0001_000000003_0001
inf inf False False 27970.07444823857 inf 10.0 1000.0 False False InsulinR mot_H_4acf022f904d10e1c644870b404f31dc_0001_1_000000016_0001_39_48_H_._1e5312f23702ec21c2d8e10613b8aa99_0001_1_0001_0001_0001
inf inf False False 11197.658908624146 inf 10.0 1000.0 False False InsulinR mot_H_ems_3hM_1120_000000028_0001_3_13_H_._3h_hb1_6622_0001_0001
inf inf False False 10036.72726047436 inf 10.0 1000.0 False False InsulinR pol_6f78d487b2114cba39c339ce838aa349_0001_1_000000006_0001
inf inf False False 9455.051093275873 inf 10.0 1000.0 False False InsulinR Motif0235_ems_3hC_1081_0001_0002_0001
inf inf False False 6542.941692169304 inf 10.0 1000.0 False False InsulinR Motif0202_HHH_eva_0285_0001_0002_0001
inf inf False False 0.0 inf 10.0 1000.0 False False InsulinR rif_00f397f6c15953443ec66f9e74845d75_0001_000000026_0001_0001
inf inf False False 0.0 inf 10.0 1000.0 False False InsulinR Motif0246_bcov_4helix_14090_0001_0001_0001
inf inf False False 26612.566117305272 inf 10.0 1000.0 False False InsulinR pol_59f6843b92503b4e20b42d31bfcecfc4_0001_000000004_0001_0001
inf inf False False 35514.5726489457 inf 10.0 1000.0 False False InsulinR rif_f5905903f2df8938605ec8a3e65f2c5a_0001_000000023_0001
inf inf False False 0.0 inf 10.0 1000.0 False False InsulinR Motif0201_bcov_4helix_10716_0001_0001
inf inf False False 14503.838414246455 inf 10.0 1000.0 False False InsulinR rif_ems_p1-15H-GBL-16H-GABBL-16H_0236_0001_0001_0002_000000011_0001_0001
inf inf False False 0.0 inf 10.0 1000.0 False False InsulinR pol_3c2bb5a7e42d195381f886c589310d0f_0001_000000018_0001
inf inf False False 12125.460036539667 inf 10.0 1000.0 False False InsulinR Motif0092_ems_3hM_2461_0001_0002_0001
inf inf False False 0.0 inf 10.0 1000.0 False False InsulinR Motif0177_ems_3hM_1181_0001_0004_0001
inf inf False False 6542.941692169304 inf 10.0 1000.0 False False InsulinR Motif0092_ems_3hM_1007_0001_0003_0001
52.469480647284165 inf False False 17874.41356581902 2366063.1373216384 10.0 1000.0 False False InsulinR ems_3hM_1358_000000039_0001
inf inf False False 16838.506132642957 inf 10.0 1000.0 False False InsulinR Motif0144_bcov_4helix_08118_0001_0002_0001
5806.528535670726 1355281.1487774139 False False 38457.19314042646 553484.8745624836 10.0 1000.0 False False InsulinR rif_HHH_eva_0309_000000023_0001
inf inf False False 10868.337416564813 inf 10.0 1000.0 False False InsulinR Motif0022_ems_3hM_1942_0001_0001_0001
inf inf False False 10868.337416564813 inf 10.0 1000.0 False False InsulinR Motif0092_bcov_4helix_00605_0001_0001_0001
inf inf False False 12743.9803604891 inf 10.0 1000.0 False False InsulinR Motif0092_bcov_4helix_05805_0001_0001_0001
inf inf False False 5692.116984286569 inf 10.0 1000.0 False False InsulinR Motif0083_ems_3hM_3660_0001_0002_0001
inf inf False False 14648.87679838893 inf 10.0 1000.0 False False InsulinR rif_fb9208036f6bf5cbf2d71fca1e2e26e0_0001_1_000000022_0001
inf inf False False 38841.765071830756 inf 10.0 1000.0 False False InsulinR Motif0012_bcov_4helix_06927_0001_0001
inf inf False False 4618.755444539664 inf 10.0 1000.0 False False InsulinR Motif0083_ems_3hM_2036_0001_0002_0001
inf inf False False 14077.282672002115 inf 10.0 1000.0 False False InsulinR Motif0234_bcov_4helix_11652_0001_0001
inf inf False False 39230.18272254902 inf 10.0 1000.0 False False InsulinR mot_H_04dc27fc183be2d684ffd7e57a4e26ea_0001_000000029_0001_57_65_H_._7644081b7119ff17df89541e253b47c4_0001_0001_0001
inf inf False False 18974.050180292776 inf 10.0 1000.0 False False InsulinR mot_H_3h_hb1_2462_000000006_0001_23_28_H_._3h_hb1_214_0001_0001_0001
inf inf False False 11768.852050555774 inf 10.0 1000.0 False False InsulinR Motif0168_ems_3hM_1411_0001_0002_0001
72.14242332335117 inf False False 26878.691778478344 3453333.5913519827 10.0 1000.0 False False InsulinR Motif0138_bcov_4helix_01636_0001_0001
inf inf False False 0.0 inf 10.0 1000.0 False False InsulinR Motif0144_ems_3hM_1542_0001_0002_0001
inf inf False False 6542.941692169304 inf 10.0 1000.0 False False InsulinR pol_ea74b541d2db46c7e83351ead8d9a03e_0001_1_000000001_0001
inf inf False False 11197.658908624146 inf 10.0 1000.0 False False InsulinR mot_H_c60f954567b2d6d0ba8bb2325cff320f_0001_000000024_0001_59_65_H_._79da44a0d4e91eb275c071b3ebe8e8b3_0001_0001_0001
inf inf False False 4018.146202280102 inf 10.0 1000.0 False False InsulinR Motif0113_ems_3hM_3556_0001_0001
inf inf False False 0.0 inf 10.0 1000.0 False False InsulinR Motif0201_ems_3hM_7_0001_0001_0001
inf inf False False 12743.9803604891 inf 10.0 1000.0 False False InsulinR mot_P_ferr_hb1_820_000000009_0001_1_3_59_61_P_._EHEE_hb1_2278_0001_0001
inf inf False False 0.0 inf 10.0 1000.0 False False InsulinR mot_H_939e21fe2f0d34f930171d0ca936c898_0001_000000009_0001_37_47_H_._HEEHE_1897_0001_0002_0001_0001
inf inf False False 6414.019892333406 inf 10.0 1000.0 False False InsulinR Motif0083_ems_3hM_3711_0001_0001
inf inf False False 33125.08311487988 inf 10.0 1000.0 False False InsulinR Motif0202_ems_3hM_2446_0001_0002_0001
inf inf False False 5806.528535670726 inf 10.0 1000.0 False False InsulinR rif_ems_3hM_3705_000000000_0001_0001
inf inf False False 15550.077905161292 inf 10.0 1000.0 False False InsulinR Motif0210_ems_3hM_2781_0001_0003_0001
inf inf False False 36956.606711929184 inf 10.0 1000.0 False False InsulinR mot_H_04dc27fc183be2d684ffd7e57a4e26ea_0001_000000029_0001_57_65_H_._EHEE_hb1_5974_0001_0001_0001
inf inf False False 12005.40597677194 inf 10.0 1000.0 False False InsulinR mot_H_227d3da1e936822906e7c9a0498676f2_0001_000000024_0001_42_46_H_._3h_hb1_3260_0001_0001_0001
inf inf False False 47868.27822339318 inf 10.0 1000.0 False False InsulinR Motif0012_bcov_4helix_12019_0001_0001
inf inf False False 9086.118256718884 inf 10.0 1000.0 False False InsulinR rif_e3b29a63575de6d2acc87d25f012961e_0001_000000014_0001
inf inf False False 8996.156689820671 inf 10.0 1000.0 False False InsulinR rif_0640412b3daae12fd3aec251ea5c1ab6_0001_000000002_0001
978.1166631473103 inf False False 53939.174051440496 1179044.412801671 10.0 1000.0 False False InsulinR mot_H_0b9eb56d560f22a58dc70327f2f37728_0001_1_000000012_0001_21_31_H_._addd2a06a02d2d8491bb0a0ac21ae6a1_0001_0001_0001
inf inf False False 0.0 inf 10.0 1000.0 False False InsulinR mot_H_3h_hb1_4912_000000028_0001_31_41_H_._HHH_eva_0233_0001_0001
inf inf False False 0.0 inf 10.0 1000.0 False False InsulinR rif_68cb890311becd6a424c16cb63903f41_0001_1_000000012_0001
inf inf False False 18786.188297319568 inf 10.0 1000.0 False False InsulinR mot_H_c2d12a4ece4d89de23059df703788e09_0001_1_000000021_0001_58_65_H_._3h_hb1_4728_0001_0001
inf inf False False 16021.260815765589 inf 10.0 1000.0 False False InsulinR rif_c98a7b00409cb1a80a5e77bd7d9d7c7d_0001_1_000000001_0001_0001
inf inf False False 14077.282672002115 inf 10.0 1000.0 False False InsulinR Motif0223_ems_3hC_798_0001_0001_0001
inf inf False False 11536.959171214368 inf 10.0 1000.0 False False InsulinR Motif0026_ems_3hM_1344_0001_0001_0001
3133.2236078733367 inf False False 48830.43061568336 824063.5568257079 10.0 1000.0 False False InsulinR mot_P_EHEE_hb1_907_000000011_0001_48_52_57_61_P_._EHEE_hb1_650_0001_0001_0001
inf inf False False 4758.708353264661 inf 10.0 1000.0 False False InsulinR Motif0290_HHH_eva_0523_0001_0001
inf inf False False 6102.719847182369 inf 10.0 1000.0 False False InsulinR mot_H_3h_hb1_2462_000000006_0001_23_28_H_._3h_hb1_5568_0001_0001_0001
inf inf False False 35162.943216777894 inf 10.0 1000.0 False False InsulinR rif_a3d111bde8ec76b55aad2a34c4b32033_0001_000000013_0001
inf inf False False 0.0 inf 10.0 1000.0 False False InsulinR rif_EHEE_hb1_745_000000006_0001
inf inf False False 10340.850133193997 inf 10.0 1000.0 False False InsulinR Motif0275_ems_3hM_754_0001_0003_0001
inf inf False False 5982.4721568300865 inf 10.0 1000.0 False False InsulinR pol_EHEE_hb1_2170_000000018_0001
inf inf False False 21594.239012795253 inf 10.0 1000.0 False False InsulinR Motif0348_bcov_4helix_01349_0001_0001
inf inf False False 8996.156689820671 inf 10.0 1000.0 False False InsulinR rif_57f16503c3ed7559aa135d11549c9b80_0001_000000020_0001
inf inf False False 12492.873601106858 inf 10.0 1000.0 False False InsulinR Motif0345_ems_3hM_3635_0001_0001_0001
inf inf False False 26349.075363668566 inf 10.0 1000.0 False False InsulinR Motif0364_ems_3hC_894_0002_0001_0001_0001
inf inf False False 13000.134365734926 inf 10.0 1000.0 False False InsulinR mot_H_41a80bfb88d35e6992c92c6eec5b51c7_0001_1_000000029_0001_21_29_H_._684d4a120e608449033b5007f68bc969_0001_0001_0001
inf inf False False 11536.959171214368 inf 10.0 1000.0 False False InsulinR rif_aa51b960762605dfb0c42f6b6342ba53_0001_000000017_0001_0001
3133.2236078733367 inf False False 15396.116737783474 1214770.6375539727 10.0 1000.0 False False InsulinR Motif0092_ems_3hM_3658_0001_0001_0001
inf inf False False 24092.008936900966 inf 10.0 1000.0 False False InsulinR mot_H_7a2e1ffbcb41c2b6eba9261d6cecbf7e_0001_000000010_0001_40_44_H_._EHEE_hb1_2787_0001_0001_0001
inf inf False False 7748.834840250847 inf 10.0 1000.0 False False InsulinR Motif0182_ems_3hM_1482_0001_0001
inf inf False False 10444.258634525944 inf 10.0 1000.0 False False InsulinR mot_H_d4801c8323bc204965d1bffcde239475_0001_1_000000014_0001_38_43_H_._EHEE_hb1_3914_0001_0001_0001
inf inf False False 6287.638361271844 inf 10.0 1000.0 False False InsulinR pol_5d40d559415e1d8a84e543969b331626_0001_000000007_0001
inf inf False False 9268.749233678931 inf 10.0 1000.0 False False InsulinR rif_32e02851c5ded4d2b42d10bcf64613ed_0001_1_000000015_0001_0001
inf inf False False 8818.89686287685 inf 10.0 1000.0 False False InsulinR Motif0139_ems_3hM_2358_0001_0001_0001
inf inf False False 11422.731852687486 inf 10.0 1000.0 False False InsulinR pol_3h_hb1_1383_000000012_0001_0001
inf inf False False 20546.177470653718 inf 10.0 1000.0 False False InsulinR rif_743c41efb2a45aa29349b0d0bd0984d7_0001_000000009_0001
inf inf False False 6287.638361271844 inf 10.0 1000.0 False False InsulinR mot_H_EHEE_hb1_5585_000000007_0001_23_32_H_._ems_3hM_3005_0001_0002_0001
inf inf False False 18974.050180292776 inf 10.0 1000.0 False False InsulinR rif_0a89b7170fd2c6ec2824ddca42e12b43_0001_1_000000009_0001_0001
inf inf False False 0.0 inf 10.0 1000.0 False False InsulinR rif_3h_hb1_2007_000000028_0001
inf inf False False 0.0 inf 10.0 1000.0 False False InsulinR Motif0139_ems_3hM_2054_0001_0001_0001
inf inf False False 0.0 inf 10.0 1000.0 False False InsulinR mot_H_5a8f583829a5aa8bf6f84962c228dfd5_0001_000000003_0001_60_65_H_._11d7eb57a555e6953a4fc61ee6abcbab_0001_0001_0001
inf inf False False 10760.730115410697 inf 10.0 1000.0 False False InsulinR rif_9507a63c6ab1c4ffeae81e77984ca689_0001_1_000000010_0001
428.2689943258716 inf False False 14943.319222036542 1341862.5235419953 10.0 1000.0 False False InsulinR Motif0012_ems_3hM_2914_0001_0001_0001
inf inf False False 12743.9803604891 inf 10.0 1000.0 False False InsulinR mot_H_7c7040cacadad1ff49364c86f3d36d94_0001_1_000000020_0001_18_22_H_._4c3180ed44ea10269ca541538e2c9f9f_0001_0001_0001
inf inf False False 18053.157701477227 inf 10.0 1000.0 False False InsulinR rif_1e5312f23702ec21c2d8e10613b8aa99_0001_1_000000020_0001_0001
inf inf False False 7014.919094949581 inf 10.0 1000.0 False False InsulinR rif_c052100cc455fcede44a3a5c94bc1f2b_0001_1_000000023_0001
inf inf False False 0.0 inf 10.0 1000.0 False False InsulinR Motif0348_ems_3hC_281_0001_0001_0001
inf inf False False 0.0 inf 10.0 1000.0 False False InsulinR Motif0168_ems_3hM_925_0001_0002_0001
inf inf False False 0.0 inf 10.0 1000.0 False False InsulinR mot_H_6a2ff3f4fd2cdaa3fceafd0f1e7456c6_0001_000000027_0001_3_11_H_._69b3fbbb8e831c1a1e32d266a5698d06_0001_0001_0001_0001
inf inf False False 0.0 inf 10.0 1000.0 False False InsulinR mot_H_06d6c94188ba5cb0f575164e5db69022_0001_000000000_0001_35_39_H_._3h_hb1_3427_0001_0001_0001
inf inf False False 0.0 inf 10.0 1000.0 False False InsulinR Motif0144_HEEHE_1583_0001_0001
inf inf False False 7014.919094949581 inf 10.0 1000.0 False False InsulinR rif_3h_hb1_3744_000000006_0001
inf inf False False 7904.586420539886 inf 10.0 1000.0 False False InsulinR ems_p1-14H-GBL-14H-GBL-15H_0453_0001_0001_0002_000000003_0001
inf inf False False 10868.337416564813 inf 10.0 1000.0 False False InsulinR mot_H_a04bf36a16917bd31c73dbc53469bb4e_0001_000000020_0001_27_33_H_._3h_hb1_4949_0001_0001
inf inf False False 0.0 inf 10.0 1000.0 False False InsulinR Motif0025_ems_3hC_1684_0002_0001_0003_0001
inf inf False False 24092.008936900966 inf 10.0 1000.0 False False InsulinR pol_a40f968a1f8a09073b2147fd69ad3ce3_0001_000000018_0001
inf inf False False 18233.689278491976 inf 10.0 1000.0 False False InsulinR pol_9024fc7fac297d0408f6c2d12835a220_0001_1_000000006_0001
inf inf False False 15550.077905161292 inf 10.0 1000.0 False False InsulinR rif_3h_hb1_5335_000000009_0001_0001
477.8061608275632 inf False False 23853.474194951435 1005514.1443228254 10.0 1000.0 False False InsulinR Motif0348_ems_3hM_1134_0001_0002_0001
5982.4721568300865 inf False False 17522.21700403787 383014.24561686476 10.0 1000.0 False False InsulinR Motif0025_ems_3hM_3264_0001_0001_0001
inf inf False False 21168.747194192 inf 10.0 1000.0 False False InsulinR Motif0202_ems_3hM_2338_0001_0001
inf inf False False 11536.959171214368 inf 10.0 1000.0 False False InsulinR Motif0275_bcov_4helix_03867_0001_0001
inf inf False False 10340.850133193997 inf 10.0 1000.0 False False InsulinR pol_1c26cd859794646d7286e90e8620df70_0001_1_000000007_0001_0001
inf inf False False 7155.918968758065 inf 10.0 1000.0 False False InsulinR Motif0381_bcov_4helix_11730_0001_0001
inf inf False False 13527.991951522585 inf 10.0 1000.0 False False InsulinR ems_3hC_936_0001_000000053_0001
inf inf False False 12871.420164094001 inf 10.0 1000.0 False False InsulinR Motif0139_ems_3hM_2868_0001_0002_0001
inf inf False False 63880.40285371709 inf 10.0 1000.0 False False InsulinR Motif0349_bcov_4helix_07114_0001_0001
inf inf False False 30590.4584999237 inf 10.0 1000.0 False False InsulinR Motif0201_bcov_4helix_03487_0001_0001
inf inf False False 5692.116984286569 inf 10.0 1000.0 False False InsulinR mot_H_ems_4hM_2275_000000008_0001_32_39_H_._3h_hb1_5948_0001_0001_0001_0001
inf inf False False 8063.468607592735 inf 10.0 1000.0 False False InsulinR Motif0234_bcov_4helix_01999_0001_0001
inf inf False False 45094.083420170224 5244888.161343267 10.0 1000.0 False False InsulinR pol_d47e94540e7a9e51b26816d3dcdffd42_0001_000000024_0001_0001
inf inf False False 4902.901975076926 inf 10.0 1000.0 False False InsulinR Motif0345_ems_3hM_567_0001_0001
inf inf False False 0.0 inf 10.0 1000.0 False False InsulinR pol_fb62b313bd77fd1aef711075c61fda91_0001_1_000000017_0001_0001
inf inf False False 5362.2316835567035 inf 10.0 1000.0 False False InsulinR Motif0175_ems_3hC_625_0001_0002_0001
inf inf False False 7748.834840250847 inf 10.0 1000.0 False False InsulinR Motif0370_ems_3hC_793_0001_0002_0001
inf inf False False 0.0 inf 10.0 1000.0 False False InsulinR Motif0397_ems_3hM_687_0001_0001_0001
560.265300599379 inf False False 46460.479241884816 1328576.7559821727 10.0 1000.0 False False InsulinR Motif0092_bcov_4helix_09222_0001_0001_0001
inf inf False False 23617.30118312026 inf 10.0 1000.0 False False InsulinR rif_ems_3hM_2368_000000004_0001_0001
inf inf False False 14077.282672002115 inf 10.0 1000.0 False False InsulinR Motif0139_bcov_4helix_13636_0001_0001
inf inf False False 4181.299050858942 inf 10.0 1000.0 False False InsulinR mot_H_64576c0f577f974ad45c630699acf6e8_0001_1_000000023_0001_41_49_H_._EHEE_hb1_5850_0001_0001_0001_0001
inf inf False False 0.0 inf 10.0 1000.0 False False InsulinR Motif0223_ems_3hM_111_0001_0002_0001
inf inf False False 0.0 inf 10.0 1000.0 False False InsulinR pol_EEHEE_07249_000000003_0001_0001
inf inf False False 22028.283216952426 inf 10.0 1000.0 False False InsulinR Motif0025_ems_3hC_347_0001_0001_0003_0001
inf inf False False 4618.755444539664 inf 10.0 1000.0 False False InsulinR pol_eda41705f5eaa2cad7684aa90f7b82e3_0001_000000014_0001
inf inf False False 30287.582673191762 inf 10.0 1000.0 False False InsulinR Motif0381_bcov_4helix_07107_0001_0001
inf inf False False 9086.118256718884 inf 10.0 1000.0 False False InsulinR Motif0223_ems_3hM_1519_0001_0003_0001
inf inf False False 0.0 inf 10.0 1000.0 False False InsulinR Motif0139_ems_3hM_832_0001_0002_0001
inf inf False False 7748.834840250847 inf 10.0 1000.0 False False InsulinR pol_74d91ac0aa444c454d06fb3df88d677f_0001_1_000000004_0001_0001
inf inf False False 9086.118256718884 inf 10.0 1000.0 False False InsulinR rif_c4dd8cf0dac887b0ed015202f8c0b8fc_0001_000000009_0001_0001
inf inf False False 7596.152181404617 inf 10.0 1000.0 False False InsulinR Motif0345_ems_3hM_2222_0001_0002_0001
inf inf False False 15396.116737783474 inf 10.0 1000.0 False False InsulinR mot_H_36b5aecac1a97134dbc5617548d65688_0001_1_000000007_0001_16_26_H_._3h_hb1_2497_0001_0002_0001_0001
inf inf False False 9838.964082417768 inf 10.0 1000.0 False False InsulinR rif_9e9ff4dbb4c38f39e9b56fadec92fcb5_0001_000000022_0001
inf inf False False 16838.506132642957 inf 10.0 1000.0 False False InsulinR Motif0113_bcov_4helix_09334_0001_0001
inf inf False False 7014.919094949581 inf 10.0 1000.0 False False InsulinR Motif0175_bcov_4helix_12127_0001_0002_0001
inf inf False False 7155.918968758065 inf 10.0 1000.0 False False InsulinR mot_H_100dc28d1f3bc2f4dd38a30b7b37f94b_0001_000000024_0001_20_30_H_._ems_3hM_2508_0001_0001
inf inf False False 0.0 inf 10.0 1000.0 False False InsulinR Motif0089_ems_3hM_2264_0001_0005_0001
inf inf False False 20546.177470653718 inf 10.0 1000.0 False False InsulinR mot_H_7a6ee8097c4415db36aba0a05a247f28_0001_000000004_0001_42_48_H_._3h_hb1_3080_0001_0001_0001
inf inf False False 9838.964082417768 inf 10.0 1000.0 False False InsulinR rif_HEEHE_0376_000000017_0001_0001
inf inf False False 10036.72726047436 inf 10.0 1000.0 False False InsulinR Motif0130_ems_3hM_2844_0001_0001_0001
inf inf False False 36590.69971478141 inf 10.0 1000.0 False False InsulinR mot_H_ems_4hM_2275_000000008_0001_32_39_H_._9ddc42b146c0c722eb8024ff23e7f23c_0001_1_0001_0001_0001
inf inf False False 17348.729706968174 inf 10.0 1000.0 False False InsulinR Motif0139_ems_3hC_614_0001_0003_0001
inf inf False False 8063.468607592735 inf 10.0 1000.0 False False InsulinR Motif0290_ems_3hM_1610_0001_0001_0001
inf inf False False 0.0 inf 10.0 1000.0 False False InsulinR Motif0092_ems_3hC_289_0002_0001_0001_0001
inf inf False False 15092.752414256916 inf 10.0 1000.0 False False InsulinR Motif0089_ems_3hM_1647_0001_0001_0001
inf inf False False 13937.903635645675 inf 10.0 1000.0 False False InsulinR Motif0025_bcov_4helix_14063_0001_0001
inf inf False False 11422.731852687486 inf 10.0 1000.0 False False InsulinR mot_H_ca5936fd3269a441f1e7ff1b75c1d249_0001_000000013_0001_58_64_H_._3h_hb1_2423_0001_0001
inf inf False False 0.0 inf 10.0 1000.0 False False InsulinR mot_H_c69deb4367f5fba1502500e37f999bb6_0001_000000017_0001_37_45_H_._EHEE_hb1_1452_0001_0001_0001
inf inf False False 33790.89728548896 inf 10.0 1000.0 False False InsulinR rif_928247c4d33d096db13ef6b420e729be_0001_000000022_0001
inf inf False False 22695.76222670931 inf 10.0 1000.0 False False InsulinR Motif0290_ems_3hM_1669_0001_0002_0001
inf inf False False 8225.544326605359 inf 10.0 1000.0 False False InsulinR rif_EHEE_hb1_488_000000028_0001_0001
inf inf False False 5982.4721568300865 inf 10.0 1000.0 False False InsulinR mot_H_100dc28d1f3bc2f4dd38a30b7b37f94b_0001_000000024_0001_20_30_H_._394f1fe8a63be8b7ac835ad6da812648_0001_0001_0001
inf inf False False 8996.156689820671 inf 10.0 1000.0 False False InsulinR Motif0130_bcov_4helix_09211_0001_0001_0001
inf inf False False 18600.186432989693 inf 10.0 1000.0 False False InsulinR mot_H_874637946a44a4e57957c033be8c8c0c_0001_000000019_0001_61_65_H_._06701afc933ee38682eac25fad49a439_0001_0001_0001
inf inf False False 0.0 inf 10.0 1000.0 False False InsulinR mot_H_3h_hb1_4928_000000010_0001_47_57_H_._3h_hb1_5154_0001_0002_0001_0001
inf inf False False 30590.4584999237 inf 10.0 1000.0 False False InsulinR Motif0144_ems_3hC_1549_0001_0001_0001
inf inf False False 13261.437066486216 inf 10.0 1000.0 False False InsulinR Motif0129_bcov_4helix_09604_0001_0002_0001
inf inf False False 30287.582673191762 inf 10.0 1000.0 False False InsulinR rif_e1978e8fa7166ce529c2cb4e51bb6c0a_0001_1_000000010_0001
inf inf False False 19744.47270355387 inf 10.0 1000.0 False False InsulinR Motif0199_ems_3hM_2454_0001_0001_0001
428.2689943258716 inf False False 20546.177470653718 1573439.3395287679 10.0 1000.0 False False InsulinR pol_7893fd715048dbce5e23317e54f1e302_0001_000000016_0001
inf inf False False 4181.299050858942 inf 10.0 1000.0 False False InsulinR mot_H_3h_hb1_3367_000000015_0001_6_11_H_._EHEE_hb1_4336_0001_0001
inf inf False False 6102.719847182369 inf 10.0 1000.0 False False InsulinR mot_H_ems_4hM_3961_0001_000000006_0001_4_11_H_._3h_hb1_4324_0001_0001
inf inf False False 4758.708353264661 inf 10.0 1000.0 False False InsulinR Motif0129_ems_3hM_3635_0001_0002_0001
inf inf False False 0.0 inf 10.0 1000.0 False False InsulinR Motif0144_ems_3hC_880_0001_0001_0001
inf inf False False 0.0 inf 10.0 1000.0 False False InsulinR ems_3hM_910_000000001_0001
inf inf False False 7748.834840250847 inf 10.0 1000.0 False False InsulinR HHH_eva_0261_000000024_0001
inf inf False False 10340.850133193997 inf 10.0 1000.0 False False InsulinR pol_2ea8d054c9d911ca834cdf537887589c_0001_000000011_0001
inf inf False False 7596.152181404617 inf 10.0 1000.0 False False InsulinR Motif0139_ems_3hM_420_0001_0001_0001
inf inf False False 4018.146202280102 inf 10.0 1000.0 False False InsulinR mot_H_ems_3hC_115_000000029_0001_32_36_H_._3h_hb1_962_0001_0001
inf inf False False 6414.019892333406 inf 10.0 1000.0 False False InsulinR Motif0089_ems_3hM_1303_0001_0001_0001
inf inf False False 0.0 inf 10.0 1000.0 False False InsulinR mot_H_907c9c2080a35ec3cb577f63bd0b9bc0_0001_000000001_0001_59_63_H_._1907379f242a796bfeff593c34847071_0001_1_0001_0001_0001
inf inf False False 23151.947047466158 inf 10.0 1000.0 False False InsulinR pol_89237c93f78be54ff7d4232ffa813605_0001_1_000000014_0001_0001
inf inf False False 0.0 inf 10.0 1000.0 False False InsulinR Motif0089_HEEHE_0505_0001_0002_0001
inf inf False False 23853.474194951435 inf 10.0 1000.0 False False InsulinR mot_H_ems_p1-14H-GBL-16H-GBL-16H_0773_0001_0001_0001_000000018_0001_4_10_H_._4d1127c9cb45e8fce78f568daf70b3cf_0001_0001_0001
inf inf False False 4307.99659339902 inf 10.0 1000.0 False False InsulinR Motif0092_ems_3hM_249_0001_0001_0001
inf inf False False 4482.918530157363 inf 10.0 1000.0 False False InsulinR mot_H_b86cb3ec953d797f943e1c7c7fb70565_0001_000000013_0001_21_31_H_._afe2ec90b7930e3d7bae9f8bc491e81a_0001_1_0001_0001_0001
inf inf False False 12125.460036539667 inf 10.0 1000.0 False False InsulinR ems_3hM_2957_000000007_0001
inf inf False False 10654.18823307991 inf 10.0 1000.0 False False InsulinR pol_3h_hb1_4713_000000017_0001
inf inf False False 7085.068285899069 inf 10.0 1000.0 False False InsulinR mot_H_dd75af91ee1c30a692737ab3f967bb63_0001_000000029_0001_18_28_H_._ems_3hM_3224_0001_0001
inf inf False False 23853.474194951435 inf 10.0 1000.0 False False InsulinR pol_EHEE_hb1_5312_000000024_0001_0001
inf inf False False 21810.18140292322 inf 10.0 1000.0 False False InsulinR Motif0234_ems_3hC_1325_0001_0001_0001
inf inf False False 9455.051093275873 inf 10.0 1000.0 False False InsulinR mot_H_3h_hb1_4200_000000008_0001_1_8_H_._EHEE_hb1_616_0001_0001_0001
inf inf False False 21810.18140292322 inf 10.0 1000.0 False False InsulinR ems_3hC_333_0002_000000026_0001
inf inf False False 17874.41356581902 inf 10.0 1000.0 False False InsulinR rif_HEEHE_1349_000000010_0001_0001
inf inf False False 5806.528535670726 inf 10.0 1000.0 False False InsulinR Motif0130_HEEHE_2929_0001_0001
inf inf False False 39622.484549774534 8207257.362892642 10.0 1000.0 False False InsulinR rif_53edd9482a99afe21cf06ce0d98fed33_0001_000000000_0001_0001
inf inf False False 49811.92227105858 inf 10.0 1000.0 False False InsulinR rif_494cfb57b0cc764fdadbed6b8241521d_0001_000000022_0001
inf inf False False 22695.76222670931 6999323.58347418 10.0 1000.0 False False InsulinR Motif0012_ems_3hM_139_0001_0001_0001
inf inf False False 8063.468607592735 inf 10.0 1000.0 False False InsulinR Motif0223_ems_3hM_1329_0001_0002_0001
inf inf False False 5362.2316835567035 inf 10.0 1000.0 False False InsulinR pol_c8f40750b7485b6ef4ab6fb584f6f251_0001_000000000_0001
inf inf False False 23617.30118312026 inf 10.0 1000.0 False False InsulinR rif_5da4424b3076219a63adbf7fe74f8273_0001_000000002_0001_0001
1812.6578331365238 3978.3625765149495 False False 4394.587324926346 8907.085831505625 10.0 1000.0 True False InsulinR Motif0290_bcov_4helix_07231_0001_0001
inf inf False False 17697.43917407826 inf 10.0 1000.0 False False InsulinR rif_3h_hb1_1663_000000022_0001_0001
inf inf False False 22471.051709613163 inf 10.0 1000.0 False False InsulinR Motif0177_bcov_4helix_01558_0001_0001
inf inf False False 0.0 inf 10.0 1000.0 False False InsulinR pol_494fcf10894a51d05be2890f2fe11fe0_0001_1_000000007_0001_0001
inf inf False False 8645.129754805268 inf 10.0 1000.0 False False InsulinR pol_f5e862205d72aba6c966e695933ba0f9_0001_000000022_0001
978.1166631473103 inf False False 8307.799769871404 611391.6385221655 10.0 1000.0 False False InsulinR Motif0012_ems_3hM_249_0001_0001_0001
2418.998905210653 inf False False 37699.43450683901 1056805.4712009912 10.0 1000.0 False False InsulinR mot_H_ems_coilM_67_000000016_0001_25_29_H_._6177cd7b4288200a343a72c4d2021da2_0001_1_0001_0001_0001
0.0 174512.44303842977 True False 33790.89728548896 5969171.973048883 10.0 1000.0 True False InsulinR mot_H_03c3d3996f773e08b7d78df8b17c4313_0001_000000012_0001_2_8_H_._3ac1036f6b2179c4ef809719c9873e00_0001_0001_0001_0001
inf inf False False 0.0 inf 10.0 1000.0 False False InsulinR Motif0119_ems_3hM_3561_0001_0004_0001
inf inf False False 4018.146202280102 inf 10.0 1000.0 False False InsulinR Motif0142_ems_3hM_591_0001_0001
inf inf False False 6741.199368383728 inf 10.0 1000.0 False False InsulinR rif_3f2fe587fd82cabf7aa1f952b17173a6_0001_000000010_0001_0001
inf inf False False 12871.420164094001 inf 10.0 1000.0 False False InsulinR rif_ems_3hM_3153_000000025_0001_0001
inf inf False False 6414.019892333406 inf 10.0 1000.0 False False InsulinR ems_3hM_3219_000000002_0001
inf inf False False 0.0 inf 10.0 1000.0 False False InsulinR rif_479411be1cb2c02ffa718645ea08c971_0001_000000002_0001
inf inf False False 4307.99659339902 inf 10.0 1000.0 False False InsulinR Motif0083_ems_3hM_260_0001_0001_0001
inf inf False False 8063.468607592735 inf 10.0 1000.0 False False InsulinR rif_HHH_eva_0328_000000003_0001
inf inf False False 38076.42885190736 inf 10.0 1000.0 False False InsulinR rif_8a1b9774381fc60ee2cb83432cea28b0_0001_1_000000025_0001
inf inf False False 7904.586420539886 inf 10.0 1000.0 False False InsulinR rif_b4bb1c8adf8cd7cb25f26f678b3ed96b_0001_1_000000016_0001_0001
inf inf False False 5204.529242965602 inf 10.0 1000.0 False False InsulinR Motif0348_ems_3hM_1317_0001_0001
inf inf False False 40823.08545411727 inf 10.0 1000.0 False False InsulinR Motif0364_ems_3hM_3398_0001_0001
inf inf False False 24092.008936900966 inf 10.0 1000.0 False False InsulinR rif_af2d30c64e0f455d4da4df7e13b4cf38_0001_000000013_0001
inf inf False False 29987.70561702153 inf 10.0 1000.0 False False InsulinR pol_b13fda4a92f7c2d3f78c09946962e9df_0001_000000002_0001_0001
inf inf False False 0.0 inf 10.0 1000.0 False False InsulinR Motif0130_ems_3hM_388_0001_0001_0001
inf inf False False 20342.74997094426 inf 10.0 1000.0 False False InsulinR rif_a1f9bb104310a0e3d7c97c0dc0af8709_0001_1_000000023_0001
inf inf False False 34814.79526413657 inf 10.0 1000.0 False False InsulinR rif_4h_hb1_758_000000023_0001_0001
inf inf False False 0.0 inf 10.0 1000.0 False False InsulinR Motif0089_bcov_4helix_12759_0001_0001
inf inf False False 5204.529242965602 inf 10.0 1000.0 False False InsulinR Motif0130_HHH_eva_0299_0001_0002_0001
inf inf False False 22471.051709613163 inf 10.0 1000.0 False False InsulinR rif_ac01a7880251273380376926f35751dc_0001_000000011_0001_0001
inf inf False False 9549.601604208638 inf 10.0 1000.0 False False InsulinR Motif0262_HEEHE_1091_0001_0001
inf inf False False 25829.894484529534 inf 10.0 1000.0 False False InsulinR rif_ems_p1-15H-GBL-16H-GABBL-16H_0381_0001_0001_0001_000000023_0001
inf inf False False 10036.72726047436 inf 10.0 1000.0 False False InsulinR Motif0177_ems_3hM_1007_0001_0001_0001
inf inf False False 9838.964082417768 inf 10.0 1000.0 False False InsulinR Motif0144_bcov_4helix_11269_0001_0002_0001
inf inf False False 22028.283216952426 inf 10.0 1000.0 False False InsulinR Motif0290_bcov_4helix_01275_0001_0001
inf inf False False 18786.188297319568 inf 10.0 1000.0 False False InsulinR HHH_eva_0000_000000048_0001
inf inf False False 20141.33660489533 inf 10.0 1000.0 False False InsulinR Motif0025_ems_3hM_3394_0001_0001
inf inf False False 13527.991951522585 inf 10.0 1000.0 False False InsulinR ems_3hM_285_000000043_0001
inf inf False False 5692.116984286569 inf 10.0 1000.0 False False InsulinR Motif0199_ems_3hM_1634_0001_0001
inf inf False False 11768.852050555774 inf 10.0 1000.0 False False InsulinR pol_EHEE_hb1_4570_000000004_0001
inf inf False False 16838.506132642957 inf 10.0 1000.0 False False InsulinR rif_0c6ecd11d83e30506d30d386f3255e7c_0001_1_000000024_0001
inf inf False False 13937.903635645675 inf 10.0 1000.0 False False InsulinR rif_0eb20290b46d5cd2db39b7cbc03cc97a_0001_1_000000016_0001_0001
inf inf False False 14795.365566372802 inf 10.0 1000.0 False False InsulinR rif_9b1553f8d793194bc5ab9a1ed70c4a9e_0001_1_000000006_0001_0001
inf inf False False 6542.941692169304 inf 10.0 1000.0 False False InsulinR rif_465a9869e6e432c80de2aefcc97b9e97_0001_000000011_0001
inf inf False False 18416.02617127691 inf 10.0 1000.0 False False InsulinR rif_0d8d7ef942543acdff4e5c685d375979_0001_1_000000021_0001_0001
inf inf False False 23151.947047466158 inf 10.0 1000.0 False False InsulinR Motif0144_ems_3hM_1979_0001_0002_0001
inf inf False False 0.0 inf 10.0 1000.0 False False InsulinR rif_3h_hb1_5098_000000001_0001
inf inf False False 8645.129754805268 inf 10.0 1000.0 False False InsulinR HHH_eva_0331_000000000_0001
inf inf False False 12369.181783274109 inf 10.0 1000.0 False False InsulinR Motif0145_bcov_4helix_06944_0002_0001
inf inf False False 6287.638361271844 inf 10.0 1000.0 False False InsulinR Motif0138_ems_3hM_1892_0001_0001
inf inf False False 0.0 inf 10.0 1000.0 False False InsulinR Motif0012_ems_3hC_963_0001_0002_0001
inf inf False False 26878.691778478344 inf 10.0 1000.0 False False InsulinR Motif0092_ems_3hM_3270_0001_0002_0001
inf inf False False 0.0 inf 10.0 1000.0 False False InsulinR mot_H_305c5c6527f41e22137cac9bb5121026_0001_1_000000012_0001_56_64_H_._ems_3hM_540_0001_0001_0001_0001
inf inf False False 10868.337416564813 inf 10.0 1000.0 False False InsulinR rif_3e6e2d236466ab29503095ed4882670c_0001_1_000000028_0001_0001
inf inf False False 27147.478696263097 inf 10.0 1000.0 False False InsulinR Motif0092_bcov_4helix_08608_0001_0001_0001
inf inf False False 10036.72726047436 inf 10.0 1000.0 False False InsulinR rif_HEEHE_0331_000000007_0001
inf inf False False 0.0 inf 10.0 1000.0 False False InsulinR Motif0290_HHH_eva_0388_0001_0001_0001
inf inf False False 0.0 inf 10.0 1000.0 False False InsulinR ems_3hM_435_000000021_0001
inf inf False False 6542.941692169304 inf 10.0 1000.0 False False InsulinR mot_H_7ab7ebeb95dc960a08fa13fa54b1cf8c_0001_000000019_0001_38_47_H_._3h_hb1_6469_0001_0001
inf inf False False 13261.437066486216 inf 10.0 1000.0 False False InsulinR mot_H_EHEE_hb1_1505_000000018_0001_27_35_H_._EHEE_hb1_5761_0001_0001_0001
inf inf False False 4618.755444539664 inf 10.0 1000.0 False False InsulinR Motif0223_ems_3hM_401_0001_0004_0001
inf inf False False 6876.69747568825 inf 10.0 1000.0 False False InsulinR pol_3h_hb1_2711_000000009_0001
inf inf False False 0.0 inf 10.0 1000.0 False False InsulinR Motif0129_HEEHE_3224_0001_0001
inf inf False False 34814.79526413657 inf 10.0 1000.0 False False InsulinR Motif0348_bcov_4helix_13722_0001_0001
inf inf False False 23383.466517940833 inf 10.0 1000.0 False False InsulinR rif_EHEE_hb1_3886_000000019_0001_0001
inf inf False False 8063.468607592735 inf 10.0 1000.0 False False InsulinR Motif0025_ems_3hM_524_0001_0002_0001
inf inf False False 10654.18823307991 inf 10.0 1000.0 False False InsulinR rif_3a843a39d849a7938cdc2719976d3b35_0001_1_000000010_0001
inf inf False False 7446.477974124701 inf 10.0 1000.0 False False InsulinR mot_H_EHEE_hb1_1689_000000015_0001_15_23_H_._0dd6c39478cb9573fc273487cd268293_0001_1_0001_0001_0001
inf inf False False 8063.468607592735 inf 10.0 1000.0 False False InsulinR Motif0349_bcov_4helix_04229_0001_0001_0001
inf inf False False 47394.33487464668 3487866.927265499 10.0 1000.0 False False InsulinR mot_H_3h_hb1_3367_000000015_0001_6_11_H_._6b169789cd5932ec4a064d6a5179e28d_0001_1_0001_0001
inf inf False False 4482.918530157363 inf 10.0 1000.0 False False InsulinR ems_3hM_3710_000000017_0001
inf inf False False 4758.708353264661 inf 10.0 1000.0 False False InsulinR mot_H_64576c0f577f974ad45c630699acf6e8_0001_1_000000023_0001_41_49_H_._3h_hb1_454_0001_0001_0001
inf inf False False 10760.730115410697 inf 10.0 1000.0 False False InsulinR rif_EHEE_07966_000000026_0001
inf inf False False 5362.2316835567035 inf 10.0 1000.0 False False InsulinR Motif0223_ems_3hM_286_0001_0001
inf inf False False 24332.92902626995 inf 10.0 1000.0 False False InsulinR Motif0092_ems_3hM_616_0001_0002_0001
inf inf False False 0.0 inf 10.0 1000.0 False False InsulinR mot_H_3h_hb1_4676_000000024_0001_4_11_H_._EHEE_hb1_1117_0001_0001_0001_0001
inf inf False False 11768.852050555774 inf 10.0 1000.0 False False InsulinR Motif0348_ems_3hM_2912_0001_0002_0001
inf inf False False 7596.152181404617 inf 10.0 1000.0 False False InsulinR Motif0348_ems_3hM_3095_0001_0005_0001
inf inf False False 17697.43917407826 inf 10.0 1000.0 False False InsulinR mot_H_d4801c8323bc204965d1bffcde239475_0001_1_000000014_0001_38_43_H_._EHEE_hb1_2551_0001_0001_0001
inf inf False False 29396.829347143947 inf 10.0 1000.0 False False InsulinR ems_3hM_330_000000000_0001
inf inf False False 13000.134365734926 inf 10.0 1000.0 False False InsulinR mot_H_100dc28d1f3bc2f4dd38a30b7b37f94b_0001_000000024_0001_20_30_H_._b5dba47f7c6dd379c704eaa368934ac9_0001_0001_0001
inf inf False False 0.0 inf 10.0 1000.0 False False InsulinR Motif0089_ems_3hM_3294_0001_0002_0001
inf inf False False 0.0 inf 10.0 1000.0 False False InsulinR mot_H_6a2ff3f4fd2cdaa3fceafd0f1e7456c6_0001_000000027_0001_3_11_H_._3h_hb1_1419_0001_0001_0001_0001
inf inf False False 29690.797640615405 inf 10.0 1000.0 False False InsulinR Motif0025_ems_3hM_1377_0001_0002_0001
inf inf False False 23617.30118312026 2692800.557666664 10.0 1000.0 False False InsulinR rif_3704780dc570247a14a91293b51c0f37_0001_000000006_0001_0001
inf inf False False 7299.752940030099 inf 10.0 1000.0 False False InsulinR HHH_eva_0696_000000015_0001
inf inf False False 0.0 inf 10.0 1000.0 False False InsulinR mot_H_1429272d4182f3cfd7dc447f31c9816a_0001_000000022_0001_26_30_H_._4h_hb1_5048_0001_0001_0001
inf inf False False 11652.3287629265 inf 10.0 1000.0 False False InsulinR Motif0012_ems_3hM_167_0001_0001_0001
inf inf False False 13527.991951522585 inf 10.0 1000.0 False False InsulinR Motif0130_bcov_4helix_02941_0001_0001
inf inf False False 31205.326715772157 inf 10.0 1000.0 False False InsulinR mot_H_628e139d59be1bc863c5d658fcdcedb8_0001_1_000000014_0001_59_65_H_._EHEE_hb1_2305_0001_0001_0001
inf inf False False 15092.752414256916 inf 10.0 1000.0 False False InsulinR rif_3h_hb1_3008_000000013_0001
inf inf False False 0.0 inf 10.0 1000.0 False False InsulinR Motif0130_ems_3hC_453_0001_0001_0001
inf inf False False 31205.326715772157 inf 10.0 1000.0 False False InsulinR Motif0089_bcov_4helix_08980_0001_0002_0001
inf inf False False 0.0 inf 10.0 1000.0 False False InsulinR HHH_eva_0265_000000043_0001
inf inf False False 6741.199368383728 inf 10.0 1000.0 False False InsulinR Motif0026_ems_3hC_535_0002_0001_0003_0001
inf inf False False 25574.152954979763 inf 10.0 1000.0 False False InsulinR Motif0348_HHH_eva_0240_0001_0003_0001
inf inf False False 22028.283216952426 inf 10.0 1000.0 False False InsulinR mot_H_24da036ec9cfd9ff36cc02b266469925_0001_1_000000011_0001_18_26_H_._EHEE_hb1_507_0001_0001
inf inf False False 19744.47270355387 3969517.9129663687 10.0 1000.0 False False InsulinR rif_908ef565a7c2e68b95ae1bca1b5f7716_0001_1_000000010_0001_0001
inf inf False False 0.0 inf 10.0 1000.0 False False InsulinR Motif0168_bcov_4helix_08105_0001_0001_0001
inf inf False False 29105.77163083562 inf 10.0 1000.0 False False InsulinR rif_3b3aad9ede50992e40881221ee7130e4_0001_000000006_0001
inf inf False False 28249.775192720976 inf 10.0 1000.0 False False InsulinR Motif0144_bcov_4helix_07198_0001_0002_0001
inf inf False False 0.0 inf 10.0 1000.0 False False InsulinR Motif0202_ems_3hM_3023_0001_0003_0001
inf inf False False 4902.901975076926 inf 10.0 1000.0 False False InsulinR rif_17323e15bbbf7995c42081b3fcd2192f_0001_000000024_0001
inf inf False False 11652.3287629265 inf 10.0 1000.0 False False InsulinR Motif0223_ems_3hM_2338_0001_0001
inf inf False False 30896.363084922905 9065918.071995225 10.0 1000.0 False False InsulinR Motif0348_bcov_4helix_11696_0001_0001_0001
inf inf False False 0.0 inf 10.0 1000.0 False False InsulinR Motif0129_ems_3hC_372_0001_0001_0001_0001
inf inf False False 33790.89728548896 inf 10.0 1000.0 False False InsulinR HHH_eva_0709_000000040_0001
inf inf False False 0.0 inf 10.0 1000.0 False False InsulinR Motif0083_ems_3hM_2234_0001_0001
inf inf False False 0.0 inf 10.0 1000.0 False False InsulinR mot_H_100dc28d1f3bc2f4dd38a30b7b37f94b_0001_000000024_0001_20_30_H_._ems_3hC_963_0001_0001_0001_0001
inf inf False False 5362.2316835567035 inf 10.0 1000.0 False False InsulinR mot_H_92dcd38760b9c380f26067408cbbf476_0001_000000009_0001_55_64_H_._3h_hb1_2449_0001_0001_0001_0001
inf inf False False 12125.460036539667 inf 10.0 1000.0 False False InsulinR mot_H_907c9c2080a35ec3cb577f63bd0b9bc0_0001_000000001_0001_59_63_H_._ems_3hM_629_0001_0001
inf inf False False 6287.638361271844 inf 10.0 1000.0 False False InsulinR Motif0201_ems_3hM_2471_0001_0002_0001
inf inf False False 14795.365566372802 inf 10.0 1000.0 False False InsulinR Motif0348_ems_3hM_1540_0001_0001_0001
inf inf False False 15705.578684212916 inf 10.0 1000.0 False False InsulinR pol_58270c0e1ab4933ece2ad3011c4b1bcc_0001_1_000000018_0001_0001
inf inf False False 0.0 inf 10.0 1000.0 False False InsulinR Motif0349_ems_3hM_3297_0001_0002_0001
inf inf False False 21594.239012795253 inf 10.0 1000.0 False False InsulinR Motif0233_ems_3hC_504_0002_0001_0001
inf inf False False 0.0 inf 10.0 1000.0 False False InsulinR rif_ems_3hM_3655_000000021_0001_0001
inf inf False False 10654.18823307991 inf 10.0 1000.0 False False InsulinR rif_3h_hb1_2920_000000011_0001_0001
inf inf False False 38076.42885190736 inf 10.0 1000.0 False False InsulinR rif_8b1387b67c952b8991ff112f1b0ab368_0001_000000023_0001
inf inf False False 10036.72726047436 inf 10.0 1000.0 False False InsulinR Motif0139_bcov_4helix_13765_0001_0001
inf inf False False 15550.077905161292 inf 10.0 1000.0 False False InsulinR Motif0092_ems_3hC_1225_0001_0001_0001
inf inf False False 33456.333946028644 inf 10.0 1000.0 False False InsulinR Motif0012_bcov_4helix_00145_0001_0001
inf inf False False 9549.601604208638 inf 10.0 1000.0 False False InsulinR rif_4b6f0e14d738dfd19b4bb48269092240_0001_000000015_0001_0001
inf inf False False 34814.79526413657 inf 10.0 1000.0 False False InsulinR mot_H_0fd4b5c4e1500047a6354da73f0829b1_0001_000000006_0001_1_9_H_._4ae59479a53560c8e5ec3f1eea3e10b2_0001_1_0001_0001_0001
inf inf False False 16506.721039744105 inf 10.0 1000.0 False False InsulinR mot_H_fd6d2c438228d4e16f457bcc425efc11_0001_000000027_0001_25_29_H_._EHEE_hb1_1547_0001_0001_0001
inf inf False False 5692.116984286569 inf 10.0 1000.0 False False InsulinR Motif0290_ems_3hM_257_0001_0001_0001
inf inf False False 11886.54057106134 inf 10.0 1000.0 False False InsulinR HHH_eva_0067_000000057_0001
inf inf False False 7596.152181404617 inf 10.0 1000.0 False False InsulinR Motif0025_bcov_4helix_04998_0001_0001
3260.445050579665 83568.91015092826 False False 45094.083420170224 301649.0461685927 10.0 1000.0 False False InsulinR mot_H_3h_hb1_2462_000000006_0001_23_28_H_._4ca948380da5ab12544190aa2adcd706_0001_0001_0001
inf inf False False 12125.460036539667 inf 10.0 1000.0 False False InsulinR Motif0349_bcov_4helix_09963_0001_0002_0001
inf inf False False 46000.47449691563 6999323.58347418 10.0 1000.0 False False InsulinR rif_8d2e3dd7ddfb3e98ef87e6067b1fb041_0001_000000004_0001
inf inf False False 0.0 inf 10.0 1000.0 False False InsulinR Motif0201_ems_3hC_844_0002_0001_0001_0001
inf inf False False 0.0 inf 10.0 1000.0 False False InsulinR pol_095af1b1b3ad339d26d0f9e69ef05018_0001_000000015_0001
inf inf False False 11086.79099863776 inf 10.0 1000.0 False False InsulinR rif_ea90a73036bcd1ac92d94ac5792e09ed_0001_000000009_0001_0001
inf inf False False 4482.918530157363 inf 10.0 1000.0 False False InsulinR ems_3hM_1994_000000028_0001
inf inf False False 6741.199368383728 inf 10.0 1000.0 False False InsulinR Motif0348_ems_3hM_2486_0001_0003_0001
inf inf False False 0.0 inf 10.0 1000.0 False False InsulinR rif_HEEH_10107_000000018_0001_0001
inf inf False False 20751.63924536023 inf 10.0 1000.0 False False InsulinR pol_3h_hb1_1138_000000003_0001_0001
inf inf False False 20141.33660489533 inf 10.0 1000.0 False False InsulinR mot_H_1225c7603d58e94b4530586c2cbe5c30_0001_000000023_0001_18_25_H_._3c6e6c7a1689b1ff61bc13c65436e505_0001_1_0001_0001
6608.371109091002 inf False False 31832.55378275916 326642.692389975 10.0 1000.0 False False InsulinR rif_3h_hb1_3617_000000015_0001
inf inf False False 14360.236053709352 inf 10.0 1000.0 False False InsulinR mot_H_0c3d297521dfe48991d68750fb028f31_0001_000000001_0001_39_46_H_._HHH_eva_0096_0001_0002_0001
inf inf False False 12871.420164094001 inf 10.0 1000.0 False False InsulinR pol_7198da80dac605b28d9338d8a371b049_0001_000000028_0001
inf inf False False 9549.601604208638 inf 10.0 1000.0 False False InsulinR Motif0364_ems_3hM_3464_0001_0001_0001
1135.563080644121 inf False False 26088.19342937485 1110713.1712329078 10.0 1000.0 False False InsulinR Motif0223_ems_3hC_898_0001_0001_0001_0001
inf inf False False 11197.658908624146 inf 10.0 1000.0 False False InsulinR rif_79c913834b817c7902110b44fab27208_0001_000000007_0001_0001
inf inf False False 4018.146202280102 inf 10.0 1000.0 False False InsulinR Motif0144_ems_3hC_900_0001_0001_0001
inf inf False False 22695.76222670931 inf 10.0 1000.0 False False InsulinR mot_H_3h_hb1_3367_000000015_0001_6_11_H_._570407ec72f8cc15d46cffd884593cdf_0001_0001_0001
inf inf False False 11197.658908624146 inf 10.0 1000.0 False False InsulinR Motif0262_ems_3hM_261_0001_0004_0001
inf inf False False 33790.89728548896 inf 10.0 1000.0 False False InsulinR Motif0175_bcov_4helix_12119_0001_0001
inf inf False False 32150.879320586777 inf 10.0 1000.0 False False InsulinR rif_61902e9134e0f452077145fea336ab1c_0001_000000009_0001
inf inf False False 32472.388113792607 inf 10.0 1000.0 False False InsulinR Motif0144_HEEHE_0919_0001_0001
inf inf False False 10868.337416564813 inf 10.0 1000.0 False False InsulinR Motif0202_ems_3hM_890_0001_0001
inf inf False False 7596.152181404617 inf 10.0 1000.0 False False InsulinR rif_ems_3hC_189_000000013_0001_0001
inf inf False False 36590.69971478141 inf 10.0 1000.0 False False InsulinR Motif0370_bcov_4helix_14532_0001_0001
inf inf False False 25070.24110869496 inf 10.0 1000.0 False False InsulinR Motif0202_p1-15H-GBL-16H-GBL-14H_0441_0001_0001_0002_0001_0001
inf inf False False 37699.43450683901 inf 10.0 1000.0 False False InsulinR mot_H_9abadfa308aada7ec3b7866b3b500928_0001_000000003_0001_59_65_H_._9aa86e3a9e96aa7e9350e2430d7957f5_0001_0001_0001
inf inf False False 10654.18823307991 inf 10.0 1000.0 False False InsulinR rif_d2fa3439f5d99aee223c596bbb89462e_0001_000000028_0001
inf inf False False 6876.69747568825 inf 10.0 1000.0 False False InsulinR Motif0290_ems_3hC_830_0002_0001_0001_0001
inf inf False False 18416.02617127691 inf 10.0 1000.0 False False InsulinR Motif0370_ems_3hM_616_0001_0001
inf inf False False 16671.78825014156 inf 10.0 1000.0 False False InsulinR rif_39bb50767b6f29a966fb349a1eeb933a_0001_000000019_0001_0001
inf inf False False 4758.708353264661 inf 10.0 1000.0 False False InsulinR mot_H_ems_3hM_889_000000018_0001_48_55_H_._3h_hb1_6212_0001_0002_0001_0001
inf inf False False 6542.941692169304 inf 10.0 1000.0 False False InsulinR Motif0234_ems_3hM_1269_0001_0001
inf inf False False 6414.019892333406 inf 10.0 1000.0 False False InsulinR Motif0092_ems_3hM_3029_0001_0002_0001
inf inf False False 41231.31630865839 inf 10.0 1000.0 False False InsulinR Motif0129_bcov_4helix_10816_0001_0001_0001
inf inf False False 5051.464807823733 inf 10.0 1000.0 False False InsulinR Motif0083_ems_3hM_3324_0001_0001_0001
inf inf False False 4482.918530157363 inf 10.0 1000.0 False False InsulinR rif_3h_hb1_1241_000000006_0001
inf inf False False 6414.019892333406 inf 10.0 1000.0 False False InsulinR mot_H_5ee6166b1cd76faaf7b8ab7f0add1f39_0001_000000009_0001_37_46_H_._562cfc600921e269a5c8db1ad3a25dda_0001_0001_0001
inf inf False False 5692.116984286569 inf 10.0 1000.0 False False InsulinR Motif0348_ems_3hM_1028_0001_0002_0001
inf inf False False 0.0 inf 10.0 1000.0 False False InsulinR mot_H_ems_4hM_1516_0002_000000029_0001_25_29_H_._EHEE_hb1_356_0001_0001
inf inf False False 0.0 inf 10.0 1000.0 False False InsulinR rif_76c76819e2f52e1c0cbda7b54557eb0f_0001_000000001_0001
inf inf False False 5051.464807823733 inf 10.0 1000.0 False False InsulinR Motif0201_ems_3hC_420_0001_0002_0001
inf inf False False 14218.055498722146 inf 10.0 1000.0 False False InsulinR Motif0145_bcov_4helix_09455_0001_0002_0001
inf inf False False 0.0 inf 10.0 1000.0 False False InsulinR Motif0348_ems_3hC_1260_0002_0001_0001_0001
inf inf False False 4618.755444539664 inf 10.0 1000.0 False False InsulinR rif_ems_3hM_679_000000005_0001
inf inf False False 6287.638361271844 inf 10.0 1000.0 False False InsulinR mot_H_5ee6166b1cd76faaf7b8ab7f0add1f39_0001_000000009_0001_37_46_H_._96204d05c2a9239628aa74d2bc927951_0001_0001_0001
52.469480647284165 inf False False 30896.363084922905 2437757.216445622 10.0 1000.0 False False InsulinR Motif0089_bcov_4helix_13112_0001_0003_0001
inf inf False False 7748.834840250847 inf 10.0 1000.0 False False InsulinR ems_3hM_1954_000000007_0001
inf inf False False 10444.258634525944 inf 10.0 1000.0 False False InsulinR Motif0145_ems_3hM_3110_0001_0001_0001
inf inf False False 38457.19314042646 4562858.479939668 10.0 1000.0 False False InsulinR mot_H_8954e390f339e5555f03dd9a05a7d47e_0001_000000024_0001_8_15_H_._71af70b56cff6339c566935d3c9cb2fc_0001_0001_0002_0001
inf inf False False 6542.941692169304 inf 10.0 1000.0 False False InsulinR Motif0201_ems_3hM_1417_0001_0001_0001
inf inf False False 25574.152954979763 inf 10.0 1000.0 False False InsulinR Motif0092_ems_3hM_139_0001_0001_0001
inf inf False False 0.0 inf 10.0 1000.0 False False InsulinR mot_H_EHEE_hb1_1689_000000015_0001_15_23_H_._09e6512810bb3dc306f3e4d5f8c09499_0001_0001_0001_0001
inf inf False False 6542.941692169304 inf 10.0 1000.0 False False InsulinR rif_2cc7b8f98439a87e32ec7275918ffe1e_0001_1_000000000_0001
inf inf False False 45545.02425437196 inf 10.0 1000.0 False False InsulinR Motif0129_ems_3hM_2809_0001_0002_0001
inf inf False False 12871.420164094001 inf 10.0 1000.0 False False InsulinR pol_fd6d2c438228d4e16f457bcc425efc11_0001_000000012_0001
inf inf False False 17874.41356581902 inf 10.0 1000.0 False False InsulinR rif_f2af944e12e75566b670f47ab908d077_0001_1_000000007_0001
inf inf False False 5524.712665800157 inf 10.0 1000.0 False False InsulinR Motif0177_ems_3hM_3065_0001_0001
inf inf False False 12125.460036539667 inf 10.0 1000.0 False False InsulinR Motif0290_bcov_4helix_14371_0001_0001
inf inf False False 8390.877767570124 inf 10.0 1000.0 False False InsulinR Motif0012_ems_3hM_122_0001_0003_0001
inf inf False False 34470.094320927274 inf 10.0 1000.0 False False InsulinR Motif0012_ems_3hM_2957_0001_0002_0001
inf inf False False 29396.829347143947 inf 10.0 1000.0 False False InsulinR mot_H_ems_3hC_1480_000000029_0001_52_60_H_._3h_hb1_1988_0001_0001_0001
inf inf False False 6542.941692169304 inf 10.0 1000.0 False False InsulinR ems_3hC_898_0001_000000034_0001
inf inf False False 0.0 inf 10.0 1000.0 False False InsulinR rif_4fa83419e06a1850086437485376441d_0001_000000013_0001
inf inf False False 15705.578684212916 inf 10.0 1000.0 False False InsulinR Motif0089_ems_3hM_2155_0001_0001_0001
inf inf False False 0.0 inf 10.0 1000.0 False False InsulinR Motif0290_bcov_4helix_05332_0001_0001_0001
inf inf False False 15243.67993839947 inf 10.0 1000.0 False False InsulinR Motif0177_ems_3hM_45_0001_0002_0001
inf inf False False 13799.904589748183 inf 10.0 1000.0 False False InsulinR Motif0370_ems_3hM_1399_0001_0002_0001
inf inf False False 16671.78825014156 inf 10.0 1000.0 False False InsulinR mot_H_3h_hb1_2462_000000006_0001_23_28_H_._3h_hb1_5594_0001_0001_0001
inf inf False False 10654.18823307991 inf 10.0 1000.0 False False InsulinR Motif0168_ems_3hM_76_0001_0002_0001
inf inf False False 6741.199368383728 inf 10.0 1000.0 False False InsulinR mot_H_7032950ae22d3c95fdb1a361d41a39f4_0001_000000023_0001_22_30_H_._ems_3hM_620_0001_0001_0001
inf inf False False 30590.4584999237 inf 10.0 1000.0 False False InsulinR Motif0025_HEEHE_0976_0001_0001_0001
inf inf False False 46925.08403430361 inf 10.0 1000.0 False False InsulinR mot_H_ems_4hM_1516_0002_000000029_0001_25_29_H_._EHEE_hb1_2193_0001_0001_0001
inf inf False False 19941.917430589423 inf 10.0 1000.0 False False InsulinR mot_H_3h_hb1_2462_000000006_0001_23_28_H_._703af64b70460d1466df4e7c75a4c2ac_0001_0001_0001_0001
inf inf False False 9549.601604208638 inf 10.0 1000.0 False False InsulinR mot_H_5ee6166b1cd76faaf7b8ab7f0add1f39_0001_000000009_0001_37_46_H_._09e87e721992b5a302f89236ba0cbcca_0001_0001_0001
inf inf False False 8390.877767570124 inf 10.0 1000.0 False False InsulinR pol_cbf7ff1952bef240e31147135db361fa_0001_000000008_0001
inf inf False False 7155.918968758065 inf 10.0 1000.0 False False InsulinR Motif0364_ems_3hM_567_0001_0001_0001
inf inf False False 5204.529242965602 inf 10.0 1000.0 False False InsulinR Motif0129_ems_3hM_640_0001_0001_0001
inf inf False False 19941.917430589423 inf 10.0 1000.0 False False InsulinR Motif0128_bcov_4helix_04599_0001_0001
inf inf False False 33790.89728548896 inf 10.0 1000.0 False False InsulinR ems_3hM_2815_000000045_0001
inf inf False False 29105.77163083562 inf 10.0 1000.0 False False InsulinR rif_0b80ead5a9f2ae26b600f0f3f39fa495_0001_000000004_0001
inf inf False False 16506.721039744105 inf 10.0 1000.0 False False InsulinR rif_bbac5a100aebc0b9cdf2ab16511fe9a2_0001_1_000000011_0001_0001
inf inf False False 26612.566117305272 inf 10.0 1000.0 False False InsulinR Motif0345_p1-15H-GBL-16H-GABBL-16H_0008_0001_0001_0002_0001_0001_0001
inf inf False False 8225.544326605359 inf 10.0 1000.0 False False InsulinR mot_H_7b1c38c54a8756e096ace1dbb6d7aac2_0001_000000014_0001_24_32_H_._3h_hb1_3744_0001_0001
inf inf False False 9455.051093275873 inf 10.0 1000.0 False False InsulinR Motif0223_bcov_4helix_06354_0001_0002_0001
inf inf False False 11768.852050555774 inf 10.0 1000.0 False False InsulinR pol_3h_hb1_2708_000000000_0001
inf inf False False 7155.918968758065 inf 10.0 1000.0 False False InsulinR rif_1ca95c48d1b2c3043f25783b6908019f_0001_1_000000027_0001_0001
inf inf False False 15705.578684212916 inf 10.0 1000.0 False False InsulinR Motif0383_bcov_4helix_08564_0001_0001
inf inf False False 32472.388113792607 inf 10.0 1000.0 False False InsulinR mot_H_c1c51ba16cbf779536cf3a22c764dc23_0001_000000005_0001_25_33_H_._048df55d38879d16b3d2ad4ebf08c015_0001_1_0001_0001
inf inf False False 4482.918530157363 inf 10.0 1000.0 False False InsulinR Motif0235_ems_3hM_3553_0001_0001
inf inf False False 9549.601604208638 inf 10.0 1000.0 False False InsulinR Motif0026_ems_3hC_1517_0001_0001
inf inf False False 5051.464807823733 inf 10.0 1000.0 False False InsulinR mot_H_HHH_eva_0247_000000013_0001_25_34_H_._3h_hb1_2476_0001_0001_0001_0001
inf inf False False 24332.92902626995 inf 10.0 1000.0 False False InsulinR Motif0129_ems_3hC_333_0002_0001_0002_0001
inf inf False False 8996.156689820671 inf 10.0 1000.0 False False InsulinR rif_436aa74771d5a56356de20ee8d4707d9_0001_000000017_0001_0001
inf inf False False 9741.548596453227 inf 10.0 1000.0 False False InsulinR mot_H_3h_hb1_2462_000000006_0001_23_28_H_._3h_hb1_5728_0001_0001
inf inf False False 6287.638361271844 inf 10.0 1000.0 False False InsulinR mot_H_ems_3hC_1176_000000013_0001_29_39_H_._006ebcfd33922d344594731b9971e7f0_0001_0001_0001
inf inf False False 14503.838414246455 inf 10.0 1000.0 False False InsulinR mot_H_8479d6802c20350b5373a80ead994e61_0001_1_000000024_0001_61_65_H_._HEEHE_0570_0001_0001
inf inf False False 6876.69747568825 inf 10.0 1000.0 False False InsulinR Motif0290_ems_3hM_225_0001_0003_0001
inf inf False False 4902.901975076926 inf 10.0 1000.0 False False InsulinR rif_EHEE_hb1_662_000000022_0001
inf inf False False 0.0 inf 10.0 1000.0 False False InsulinR Motif0130_bcov_4helix_02642_0001_0001_0001
inf inf False False 8390.877767570124 inf 10.0 1000.0 False False InsulinR ems_3hM_1592_000000060_0001
inf inf False False 40823.08545411727 inf 10.0 1000.0 False False InsulinR Motif0290_bcov_4helix_11524_0001_0001_0001
inf inf False False 8818.89686287685 inf 10.0 1000.0 False False InsulinR Motif0349_HHH_eva_0680_0001_0001
inf inf False False 6741.199368383728 inf 10.0 1000.0 False False InsulinR Motif0201_ems_3hM_286_0001_0001
inf inf False False 15243.67993839947 inf 10.0 1000.0 False False InsulinR Motif0026_ems_3hM_1813_0001_0002_0001
inf inf False False 23383.466517940833 inf 10.0 1000.0 False False InsulinR Motif0170_ems_3hM_155_0001_0001
inf inf False False 37326.1727790485 inf 10.0 1000.0 False False InsulinR rif_ems_p1-14H-GABBL-16H-GABBL-15H_0054_0001_0001_0001_000000015_0001
inf inf False False 0.0 inf 10.0 1000.0 False False InsulinR Motif0025_ems_3hM_3273_0001_0004_0001
inf inf False False 5692.116984286569 inf 10.0 1000.0 False False InsulinR Motif0025_ems_3hM_1841_0001_0002_0001
inf inf False False 7596.152181404617 inf 10.0 1000.0 False False InsulinR mot_H_0707a94f946108db4b5d08f2c037dd90_0001_1_000000024_0001_39_47_H_._3h_hb1_5938_0001_0002_0001
inf inf False False 10760.730115410697 inf 10.0 1000.0 False False InsulinR mot_H_e9605a9db54cca6c32a8a7323d8a8f30_0001_000000007_0001_10_15_H_._3h_hb1_6758_0001_0001_0001
inf inf False False 7155.918968758065 inf 10.0 1000.0 False False InsulinR ems_3hM_380_000000015_0001
inf inf False False 23383.466517940833 inf 10.0 1000.0 False False InsulinR pol_dd1b5486904c0467b7c0f49fde02777a_0001_000000017_0001
4482.918530157363 inf False False 45094.083420170224 587535.3474009435 10.0 1000.0 False False InsulinR Motif0145_HEEHE_3354_0001_0001
inf inf False False 12369.181783274109 inf 10.0 1000.0 False False InsulinR mot_H_ems_coilM_67_000000016_0001_25_29_H_._abbb700bc38ed24a32fdc0a3b81542a1_0001_0001_0001_0001
inf inf False False 9838.964082417768 inf 10.0 1000.0 False False InsulinR Motif0223_ems_3hM_1804_0001_0002_0001
inf inf False False 7014.919094949581 inf 10.0 1000.0 False False InsulinR Motif0092_ems_3hC_114_0001_0001_0002_0001
inf inf False False 0.0 inf 10.0 1000.0 False False InsulinR Motif0129_ems_3hC_235_0001_0001_0001
inf inf False False 20141.33660489533 inf 10.0 1000.0 False False InsulinR mot_P_ferr_hb1_820_000000009_0001_1_3_59_61_P_._EHEE_hb1_3898_0001_0001_0001
inf inf False False 13000.134365734926 inf 10.0 1000.0 False False InsulinR Motif0202_ems_3hM_1859_0001_0001_0001
inf inf False False 5204.529242965602 inf 10.0 1000.0 False False InsulinR rif_367e2df0190719eae55397b0ab18a14b_0001_000000024_0001
inf inf False False 27693.143018057974 inf 10.0 1000.0 False False InsulinR mot_H_8954e390f339e5555f03dd9a05a7d47e_0001_000000024_0001_8_15_H_._3h_hb1_1080_0001_0002_3_0001_0001
1943.4145441793557 inf False False 38841.765071830756 1035982.2284099516 10.0 1000.0 False False InsulinR rif_340ed870efaf4c55e2a4e1e68d2f8d3a_0001_1_000000004_0001_0001
inf inf False False 15243.67993839947 inf 10.0 1000.0 False False InsulinR pol_3d2cb5794687d9c6d4fb8d59d5477a9a_0001_000000009_0001
inf inf False False 36228.41555918949 inf 10.0 1000.0 False False InsulinR Motif0139_bcov_4helix_04972_0001_0003_0001
inf inf False False 28817.595674094657 inf 10.0 1000.0 False False InsulinR rif_7c841b25e6748e9352137cc6838e3e5c_0001_000000025_0001
inf inf False False 4902.901975076926 inf 10.0 1000.0 False False InsulinR pol_1f2adf890c500ddc60657eb9e959a619_0001_000000021_0001
inf inf False False 32150.879320586777 inf 10.0 1000.0 False False InsulinR rif_246f4b4a6c0b44fd33620b09669a084b_0001_1_000000022_0001
inf inf False False 0.0 inf 10.0 1000.0 False False InsulinR ems_3hM_638_000000012_0001
inf inf False False 4181.299050858942 inf 10.0 1000.0 False False InsulinR Motif0089_ems_3hM_580_0001_0002_0001
inf inf False False 20141.33660489533 inf 10.0 1000.0 False False InsulinR mot_H_3h_hb1_2462_000000006_0001_23_28_H_._EHEE_hb1_5685_0001_0001_0001
inf inf False False 8390.877767570124 inf 10.0 1000.0 False False InsulinR mot_H_100dc28d1f3bc2f4dd38a30b7b37f94b_0001_000000024_0001_20_30_H_._p1-15H-GBL-16H-GBL-16H_0141_0001_0001_0001_0001_0001
inf inf False False 6741.199368383728 inf 10.0 1000.0 False False InsulinR Motif0202_bcov_4helix_01015_0001_0001
inf inf False False 8996.156689820671 inf 10.0 1000.0 False False InsulinR rif_3h_hb1_6465_000000025_0001
inf inf False False 17006.891193969397 inf 10.0 1000.0 False False InsulinR pol_EHEE_hb1_3583_000000026_0001_0001
inf inf False False 19163.790682095718 inf 10.0 1000.0 False False InsulinR rif_21107341be42420a65049529e31061ed_0001_000000024_0001
inf inf False False 25829.894484529534 inf 10.0 1000.0 False False InsulinR Motif0290_HHH_eva_0257_0001_0002_0001
inf inf False False 9549.601604208638 inf 10.0 1000.0 False False InsulinR Motif0025_ems_3hM_3247_0001_0004_0001
inf inf False False 30590.4584999237 inf 10.0 1000.0 False False InsulinR rif_a6e656459d1c5b4bd347cea137610feb_0001_1_000000003_0001
842.5002741228218 inf False False 36228.41555918949 1790720.7394870836 10.0 1000.0 False False InsulinR mot_H_84bea4bf96810cecb8e7ae8b9f991b16_0001_1_000000020_0001_41_47_H_._888c569807b61c75b9f0c4aa0810b581_0001_0001_0001
inf inf False False 0.0 inf 10.0 1000.0 False False InsulinR Motif0182_ems_3hC_356_0002_0001_0001
inf inf False False 0.0 inf 10.0 1000.0 False False InsulinR Motif0144_ems_3hC_119_0001_0001_0001
inf inf False False 10444.258634525944 inf 10.0 1000.0 False False InsulinR Motif0026_ems_3hC_836_0002_0001_0002_0001
inf inf False False 7748.834840250847 inf 10.0 1000.0 False False InsulinR ems_3hC_617_000000050_0001
inf inf False False 16021.260815765589 inf 10.0 1000.0 False False InsulinR Motif0275_ems_3hC_212_0001_0001_0001
inf inf False False 29690.797640615405 inf 10.0 1000.0 False False InsulinR Motif0130_bcov_4helix_14551_0001_0001
inf inf False False 0.0 inf 10.0 1000.0 False False InsulinR rif_3h_hb1_1256_000000000_0001
637.6341738720902 inf False False 10340.850133193997 731314.5650742219 10.0 1000.0 False False InsulinR pol_7cafcd7bbad07bd7ae5f4bbee86b2988_0001_000000015_0001
inf inf False False 13663.271871037796 inf 10.0 1000.0 False False InsulinR Motif0129_bcov_4helix_01505_0001_0002_0001
inf inf False False 10137.094533079111 inf 10.0 1000.0 False False InsulinR mot_H_080a9464acef36d48e24939dc304350a_0001_000000009_0001_17_26_H_._EHEE_hb1_3671_0001_0001_0001_0001
inf inf False False 9838.964082417768 inf 10.0 1000.0 False False InsulinR Motif0348_bcov_4helix_03506_0001_0001_0001
inf inf False False 11197.658908624146 inf 10.0 1000.0 False False InsulinR mot_H_HHH_rd3_0017.min_rise1.48_000000005_0001_37_42_H_._ems_3hM_2379_0001_0001
inf inf False False 12617.802337117913 inf 10.0 1000.0 False False InsulinR rif_ems_3hM_2539_000000007_0001
inf inf False False 13000.134365734926 inf 10.0 1000.0 False False InsulinR mot_H_0275e54757866e034136a53371fc7346_0001_1_000000014_0001_22_27_H_._HHH_eva_0392_0001_0001_0001
inf inf False False 6876.69747568825 inf 10.0 1000.0 False False InsulinR mot_H_6a8c1a537de7c54c6c52b8ae1cc5d169_0001_1_000000004_0001_41_49_H_._ems_3hC_495_0001_0001_0001_0001
inf inf False False 13799.904589748183 inf 10.0 1000.0 False False InsulinR rif_0a8eae835b3fa9f372816a12a59399da_0001_000000018_0001
inf inf False False 45545.02425437196 inf 10.0 1000.0 False False InsulinR Motif0372_bcov_4helix_14116_0001_0001
inf inf False False 0.0 inf 10.0 1000.0 False False InsulinR mot_H_ems_3hC_528_0002_000000026_0001_49_59_H_._3h_hb1_6944_0001_0001_0001
inf inf False False 18416.02617127691 inf 10.0 1000.0 False False InsulinR rif_b9aae05c4e072804e55f8d652771719d_0001_000000011_0001
inf inf False False 5051.464807823733 inf 10.0 1000.0 False False InsulinR rif_8ab70e655514d7e0e548bf4549d36ade_0001_1_000000004_0001_0001
inf inf False False 0.0 inf 10.0 1000.0 False False InsulinR Motif0290_ems_3hM_2217_0001_0004_0001
inf inf False False 8818.89686287685 inf 10.0 1000.0 False False InsulinR Motif0033_bcov_4helix_11459_0001_0001
104.25131853633705 inf False False 31832.55378275916 1653700.559067441 10.0 1000.0 False False InsulinR Motif0065_ems_3hC_798_0001_0001_0001
inf inf False False 4018.146202280102 inf 10.0 1000.0 False False InsulinR pol_3h_hb1_163_000000017_0001_0001
inf inf False False 5362.2316835567035 inf 10.0 1000.0 False False InsulinR Motif0349_ems_3hC_478_0001_0001_0001
inf inf False False 6542.941692169304 inf 10.0 1000.0 False False InsulinR Motif0144_bcov_4helix_10658_0001_0001
inf inf False False 11768.852050555774 inf 10.0 1000.0 False False InsulinR rif_7c97f9b0577646ccc41fc720e16f83b4_0001_000000024_0001
inf inf False False 6414.019892333406 inf 10.0 1000.0 False False InsulinR pol_ferr_hb1_2301_000000015_0001_0001
inf inf False False 17176.960105909104 inf 10.0 1000.0 False False InsulinR rif_b184d536ed76bc673c907334f88b7005_0001_1_000000007_0001_0001
inf inf False False 64519.20688225419 inf 10.0 1000.0 False False InsulinR Motif0089_bcov_4helix_07576_0001_0001
inf inf False False 0.0 inf 10.0 1000.0 False False InsulinR rif_3h_hb1_1244_000000020_0001
inf inf False False 4902.901975076926 inf 10.0 1000.0 False False InsulinR Motif0290_bcov_4helix_01349_0001_0002_0001
inf inf False False 9268.749233678931 inf 10.0 1000.0 False False InsulinR Motif0202_ems_3hM_139_0001_0001_0001
inf inf False False 29396.829347143947 inf 10.0 1000.0 False False InsulinR Motif0290_ems_3hM_1931_0001_0004_0001
inf inf False False 14648.87679838893 inf 10.0 1000.0 False False InsulinR rif_EHEE_hb1_461_000000014_0001
inf inf False False 45094.083420170224 7211410.087377033 10.0 1000.0 False False InsulinR Motif0130_bcov_4helix_14044_0001_0002_0001
inf inf False False 7904.586420539886 inf 10.0 1000.0 False False InsulinR Motif0175_bcov_4helix_00901_0001_0001
inf inf False False 8063.468607592735 inf 10.0 1000.0 False False InsulinR Motif0012_ems_3hM_613_0001_0001_0001
inf inf False False 8063.468607592735 inf 10.0 1000.0 False False InsulinR Motif0364_ems_3hM_2863_0001_0001
inf inf False False 12743.9803604891 inf 10.0 1000.0 False False InsulinR mot_H_3h_hb1_3367_000000015_0001_6_11_H_._3h_hb1_5251_0001_0001_1_0001_0001
inf inf False False 6102.719847182369 inf 10.0 1000.0 False False InsulinR Motif0129_HHH_eva_0190_0001_0002_0001
inf inf False False 0.0 inf 10.0 1000.0 False False InsulinR Motif0026_ems_3hM_2998_0001_0001_0001
inf inf False False 5051.464807823733 inf 10.0 1000.0 False False InsulinR rif_daf3fe05b80e7bff1a065d3b6647bd5b_0001_000000028_0001
inf inf False False 0.0 inf 10.0 1000.0 False False InsulinR rif_730ca1a18773787d4979f5188990e946_0001_000000003_0001_0001
inf inf False False 24092.008936900966 inf 10.0 1000.0 False False InsulinR Motif0113_ems_3hC_807_0001_0003_0001
inf inf False False 75653.8441775454 inf 10.0 1000.0 False False InsulinR rif_d17955b2f080204fba8f8f65689aae66_0001_1_000000017_0001
inf inf False False 8225.544326605359 inf 10.0 1000.0 False False InsulinR pol_693db8198fc3f601759bc8cb5ab70b55_0001_000000007_0001
inf inf False False 0.0 inf 10.0 1000.0 False False InsulinR Motif0130_bcov_4helix_01922_0001_0001
inf inf False False 10444.258634525944 inf 10.0 1000.0 False False InsulinR rif_ab257bc890ceb95942a493d6b46eb834_0001_1_000000017_0001
inf inf False False 0.0 inf 10.0 1000.0 False False InsulinR Motif0175_ems_3hM_1813_0001_0001
inf inf False False 7155.918968758065 inf 10.0 1000.0 False False InsulinR Motif0290_ems_3hC_587_0001_0002_0001
inf inf False False 7446.477974124701 inf 10.0 1000.0 False False InsulinR Motif0026_ems_3hM_2928_0001_0001
inf inf False False 18600.186432989693 5512430.169222283 10.0 1000.0 False False InsulinR rif_7be0b29440775c21ea48934e1d1cd174_0001_000000026_0001
inf inf False False 8907.085831505625 inf 10.0 1000.0 False False InsulinR mot_H_ems_3hM_2368_000000009_0001_47_52_H_._0bf68fa5e6f4f5b1481e5a5ac3972326_0001_0001_0001_0001_0001
inf inf False False 25829.894484529534 inf 10.0 1000.0 False False InsulinR rif_HEEHE_1089_000000019_0001_0001
inf inf False False 5362.2316835567035 inf 10.0 1000.0 False False InsulinR rif_EHEE_hb1_2291_000000002_0001
inf inf False False 10137.094533079111 inf 10.0 1000.0 False False InsulinR Motif0202_HHH_eva_0301_0001_0002_0001
inf inf False False 11197.658908624146 inf 10.0 1000.0 False False InsulinR ems_3hM_3219_000000003_0001
inf inf False False 16838.506132642957 inf 10.0 1000.0 False False InsulinR rif_HEEHE_1405_000000011_0001
inf inf False False 10340.850133193997 inf 10.0 1000.0 False False InsulinR Motif0139_bcov_4helix_06501_0001_0001
inf inf False False 59582.40508362707 inf 10.0 1000.0 False False InsulinR mot_H_90c447daebc881cffc9b494f3b90af2e_0001_000000003_0001_45_49_H_._proteinG_2774_0001_0001_0001
inf inf False False 41643.629471745 inf 10.0 1000.0 False False InsulinR Motif0144_bcov_4helix_13556_0001_0001
inf inf False False 8390.877767570124 inf 10.0 1000.0 False False InsulinR mot_H_939e21fe2f0d34f930171d0ca936c898_0001_000000009_0001_39_47_H_._HEEHE_1349_0001_0001
inf inf False False 24576.258316532665 inf 10.0 1000.0 False False InsulinR mot_H_939e21fe2f0d34f930171d0ca936c898_0001_000000009_0001_39_47_H_._EHEE_hb1_6279_0001_0001
inf inf False False 13527.991951522585 inf 10.0 1000.0 False False InsulinR mot_H_080a9464acef36d48e24939dc304350a_0001_000000009_0001_17_26_H_._3h_hb1_4360_0001_0001
inf inf False False 21810.18140292322 inf 10.0 1000.0 False False InsulinR rif_5af3425d4ae6045b7d662f8aa82a854c_0001_000000008_0001
inf inf False False 11536.959171214368 inf 10.0 1000.0 False False InsulinR rif_4f575086fd6ab18483b3fd27c2b89281_0001_000000026_0001_0001
inf inf False False 21168.747194192 inf 10.0 1000.0 False False InsulinR rif_ems_ferrM_1370_000000011_0001
inf inf False False 8390.877767570124 inf 10.0 1000.0 False False InsulinR Motif0089_p1-14H-GABBL-16H-GABBL-15H_0014_0001_0001_0002_0001_0001_0001
inf inf False False 0.0 inf 10.0 1000.0 False False InsulinR Motif0382_ems_3hM_576_0001_0001
inf inf False False 27147.478696263097 inf 10.0 1000.0 False False InsulinR rif_df86e3257263224f8030c1cc3e0ed14e_0001_000000029_0001_0001
inf inf False False 49318.73492184023 inf 10.0 1000.0 False False InsulinR Motif0012_bcov_4helix_05608_0001_0001
inf inf False False 5806.528535670726 inf 10.0 1000.0 False False InsulinR Motif0089_bcov_4helix_01717_0001_0001
inf inf False False 11309.635497710395 6726212.388393711 10.0 1000.0 False False InsulinR Motif0218_bcov_4helix_00202_0001_0001
inf inf False False 29105.77163083562 inf 10.0 1000.0 False False InsulinR mot_H_3h_hb1_3367_000000015_0001_6_11_H_._3h_hb1_1237_0001_0003_0001_0001
inf inf False False 12125.460036539667 inf 10.0 1000.0 False False InsulinR Motif0130_ems_3hM_1545_0001_0002_0001
inf inf False False 4482.918530157363 inf 10.0 1000.0 False False InsulinR Motif0139_ems_3hC_1387_0001_0001_0002_0001
inf inf False False 4902.901975076926 inf 10.0 1000.0 False False InsulinR mot_H_36b5aecac1a97134dbc5617548d65688_0001_1_000000007_0001_16_26_H_._3h_hb1_50_0001_0001
inf inf False False 31832.55378275916 inf 10.0 1000.0 False False InsulinR mot_H_c1c51ba16cbf779536cf3a22c764dc23_0001_000000005_0001_25_33_H_._3h_hb1_5539_0001_0002_0001
inf inf False False 6102.719847182369 inf 10.0 1000.0 False False InsulinR rif_36b0f1207df1bf66515bbbcf7f3ad7a3_0001_000000001_0001
inf inf False False 7596.152181404617 inf 10.0 1000.0 False False InsulinR mot_H_dc743011c789b89e388691475b14d0ca_0001_1_000000017_0001_6_10_H_._3h_hb1_5791_0001_0001_0001
inf inf False False 24332.92902626995 inf 10.0 1000.0 False False InsulinR rif_5d1f72ed00145d16674c02430b86d314_0001_000000024_0001_0001
inf inf False False 10760.730115410697 inf 10.0 1000.0 False False InsulinR Motif0139_bcov_4helix_14034_0001_0002_0001
inf inf False False 8390.877767570124 inf 10.0 1000.0 False False InsulinR Motif0026_ems_3hM_213_0001_0001
inf inf False False 4307.99659339902 inf 10.0 1000.0 False False InsulinR Motif0234_ems_3hM_1213_0001_0002_0001
1943.4145441793557 inf False False 16506.721039744105 511133.99555618066 10.0 1000.0 False False InsulinR pol_HEEH_14939_000000026_0001
inf inf False False 32797.11199493056 7504222.254678985 10.0 1000.0 False False InsulinR pol_7ed6601f1759999c3dba869d41851f8a_0001_000000021_0001_0001
inf inf False False 22248.566049121968 inf 10.0 1000.0 False False InsulinR rif_400ef233f1379d9fee748a2fc3951f93_0001_1_000000009_0001
inf inf False False 0.0 inf 10.0 1000.0 False False InsulinR Motif0089_bcov_4helix_11348_0001_0002_0001
inf inf False False 0.0 inf 10.0 1000.0 False False InsulinR rif_f34cb9ae7a30ec655dc9e31f4a85315d_0001_000000029_0001_0001
inf inf False False 8063.468607592735 inf 10.0 1000.0 False False InsulinR ems_3hM_286_000000005_0001
inf inf False False 6741.199368383728 inf 10.0 1000.0 False False InsulinR ems_3hM_1610_000000037_0001
inf inf False False 4902.901975076926 inf 10.0 1000.0 False False InsulinR Motif0144_ems_3hC_807_0001_0002_0001
inf inf False False 5982.4721568300865 inf 10.0 1000.0 False False InsulinR ems_3hM_2237_000000004_0001
inf inf False False 14503.838414246455 inf 10.0 1000.0 False False InsulinR rif_c43a9661ba547f64838df690790872bf_0001_000000017_0001_0001
inf inf False False 16838.506132642957 inf 10.0 1000.0 False False InsulinR mot_H_100dc28d1f3bc2f4dd38a30b7b37f94b_0001_000000024_0001_20_30_H_._3h_hb1_4286_0001_0002_0001_0001
inf inf False False 0.0 inf 10.0 1000.0 False False InsulinR rif_7a2e1ffbcb41c2b6eba9261d6cecbf7e_0001_000000017_0001
inf inf False False 16671.78825014156 inf 10.0 1000.0 False False InsulinR mot_H_0738369eac78ae2577940fe623a87e06_0001_000000019_0001_16_26_H_._EHEE_hb1_6091_0001_0001
inf inf False False 28817.595674094657 inf 10.0 1000.0 False False InsulinR rif_3d495ef2b44f510d9f09d2cc93bd379a_0001_000000013_0001
inf inf False False 5051.464807823733 inf 10.0 1000.0 False False InsulinR rif_34e4d516d9ffde4742634e19d3ea338d_0001_000000011_0001
inf inf False False 6542.941692169304 inf 10.0 1000.0 False False InsulinR Motif0092_ems_3hC_249_0002_0001_0001_0001
inf inf False False 19355.428588916653 inf 10.0 1000.0 False False InsulinR pol_EHEE_hb1_309_000000017_0001_0001
inf inf False False 5982.4721568300865 inf 10.0 1000.0 False False InsulinR Motif0130_HEEHE_2078_0001_0001
inf inf False False 4018.146202280102 inf 10.0 1000.0 False False InsulinR mot_H_3h_hb1_431_000000014_0001_30_34_H_._EHEE_hb1_2211_0001_0001
inf inf False False 35869.71837543518 inf 10.0 1000.0 False False InsulinR rif_c5ea7ca71c89f48a37916790c06030c3_0001_000000028_0001
inf inf False False 22471.051709613163 inf 10.0 1000.0 False False InsulinR Motif0092_ems_3hM_706_0001_0002_0001
inf inf False False 13261.437066486216 inf 10.0 1000.0 False False InsulinR mot_H_6a2ff3f4fd2cdaa3fceafd0f1e7456c6_0001_000000027_0001_3_11_H_._3h_hb1_2449_0001_0003_0001
inf inf False False 5204.529242965602 inf 10.0 1000.0 False False InsulinR pol_ems_3hM_807_000000026_0001_0001
inf inf False False 12871.420164094001 inf 10.0 1000.0 False False InsulinR pol_be7fbd426028c83c103813429a610449_0001_1_000000029_0001
inf inf False False 30896.363084922905 inf 10.0 1000.0 False False InsulinR rif_21630b6814e3530c2f02d40995c8c874_0001_000000029_0001
inf inf False False 6542.941692169304 inf 10.0 1000.0 False False InsulinR Motif0128_ems_3hC_899_0001_0001_0001
inf inf False False 5982.4721568300865 inf 10.0 1000.0 False False InsulinR Motif0025_ems_3hM_1177_0001_0001_0001
inf inf False False 0.0 inf 10.0 1000.0 False False InsulinR mot_H_ee2aa38ac8724a76ab36d8743fc62d70_0001_1_000000008_0001_3_13_H_._4h_hb1_472_0001_0001
inf inf False False 8645.129754805268 inf 10.0 1000.0 False False InsulinR rif_HEEHE_2985_000000021_0001
inf inf False False 10340.850133193997 inf 10.0 1000.0 False False InsulinR Motif0202_bcov_4helix_02515_0001_0001
inf inf False False 0.0 inf 10.0 1000.0 False False InsulinR mot_H_5a8f583829a5aa8bf6f84962c228dfd5_0001_000000003_0001_60_65_H_._3h_hb1_5181_0001_0001_0001_0001
inf inf False False 8063.468607592735 inf 10.0 1000.0 False False InsulinR Motif0202_bcov_4helix_01349_0001_0001
inf inf False False 11197.658908624146 inf 10.0 1000.0 False False InsulinR Motif0176_ems_3hM_2461_0001_0001
inf inf False False 23151.947047466158 inf 10.0 1000.0 False False InsulinR rif_988a0bab9a55ba144066926c4374e1b5_0001_000000026_0001_0001
inf inf False False 14943.319222036542 inf 10.0 1000.0 False False InsulinR mot_H_e5a7b467062a27f1221fc7aed72469da_0001_000000011_0001_58_65_H_._3h_hb1_5565_0001_0001_0001_0001
inf inf False False 12743.9803604891 inf 10.0 1000.0 False False InsulinR rif_0eeb9e0e7b56deb829bfdfc106d14637_0001_000000019_0001
inf inf False False 11768.852050555774 inf 10.0 1000.0 False False InsulinR Motif0129_ems_3hC_46_0001_0001_0002_0001
inf inf False False 15705.578684212916 inf 10.0 1000.0 False False InsulinR pol_cd62dd52d1c58268de2e63815ab77918_0001_000000002_0001
inf inf False False 15862.634471055057 inf 10.0 1000.0 False False InsulinR Motif0202_bcov_4helix_04378_0001_0001
inf inf False False 12617.802337117913 inf 10.0 1000.0 False False InsulinR mot_H_9abadfa308aada7ec3b7866b3b500928_0001_000000003_0001_59_65_H_._18982d84195fc2503d3b4f31e9a2eefb_0001_1_0001_0001
inf inf False False 10340.850133193997 inf 10.0 1000.0 False False InsulinR rif_24303f7e7eb257d1bb5d63adc8973052_0001_1_000000022_0001_0001
inf inf False False 6414.019892333406 inf 10.0 1000.0 False False InsulinR Motif0025_ems_3hM_1196_0001_0001_0001
inf inf False False 0.0 inf 10.0 1000.0 False False InsulinR Motif0012_ems_3hM_2252_0001_0001_0001
inf inf False False 24332.92902626995 inf 10.0 1000.0 False False InsulinR rif_ferr_hb1_472_000000021_0001
inf inf False False 7446.477974124701 inf 10.0 1000.0 False False InsulinR Motif0168_ems_3hM_347_0001_0001_0001
inf inf False False 63247.92361754163 inf 10.0 1000.0 False False InsulinR rif_90115829af9f9cba7f26368ba3cec986_0001_1_000000025_0001
inf inf False False 7596.152181404617 inf 10.0 1000.0 False False InsulinR mot_H_317026103514263f78028212a015c21a_0001_000000025_0001_58_65_H_._EHEE_hb1_6602_0001_0001
7596.152181404617 inf False False 28249.775192720976 738627.7107249633 10.0 1000.0 False False InsulinR Motif0349_HHH_eva_0241_0001_0002_0001
inf inf False False 38076.42885190736 inf 10.0 1000.0 False False InsulinR rif_1b31007bc61eb1e0f5007adad2b85f91_0001_1_000000021_0001_0001
inf inf False False 16838.506132642957 inf 10.0 1000.0 False False InsulinR rif_7dd92114edeb9198b24fc41217fd1519_0001_000000019_0001
inf inf False False 0.0 inf 10.0 1000.0 False False InsulinR Motif0202_bcov_4helix_02447_0001_0001
inf inf False False 33790.89728548896 inf 10.0 1000.0 False False InsulinR rif_HEEHE_2862_000000006_0001_0001
inf inf False False 9268.749233678931 inf 10.0 1000.0 False False InsulinR mot_H_6decebb36ec7b5a9ffb6689393ed20e3_0001_000000013_0001_57_62_H_._3h_hb1_1867_0001_0001_0001
inf inf False False 5204.529242965602 inf 10.0 1000.0 False False InsulinR rif_EHEE_hb1_5316_000000022_0001_0001
inf inf False False 4902.901975076926 inf 10.0 1000.0 False False InsulinR rif_ems_3hM_3590_000000008_0001
inf inf False False 7155.918968758065 inf 10.0 1000.0 False False InsulinR rif_HHH_eva_0022_000000013_0001
inf inf False False 27147.478696263097 inf 10.0 1000.0 False False InsulinR rif_3h_hb1_3305_000000015_0001
inf inf False False 7904.586420539886 inf 10.0 1000.0 False False InsulinR Motif0382_ems_3hM_2866_0001_0001_0001
inf inf False False 0.0 inf 10.0 1000.0 False False InsulinR mot_H_2112d4d00a70539e708ec99b0d7b8f9f_0001_000000019_0001_36_42_H_._37bf32d75b28bfa69f959043250033f6_0001_0001_0001_0001
inf inf False False 11086.79099863776 inf 10.0 1000.0 False False InsulinR Motif0201_ems_3hC_1603_0001_0001_0001
inf inf False False 9838.964082417768 inf 10.0 1000.0 False False InsulinR Motif0223_ems_3hC_291_0001_0001_0001
inf inf False False 0.0 inf 10.0 1000.0 False False InsulinR Motif0083_ems_3hC_1283_0001_0001_0001_0001
inf inf False False 0.0 inf 10.0 1000.0 False False InsulinR mot_H_EHEE_hb1_1689_000000015_0001_15_23_H_._EHEE_hb1_4696_0001_0001
inf inf False False 18974.050180292776 inf 10.0 1000.0 False False InsulinR mot_H_c69deb4367f5fba1502500e37f999bb6_0001_000000017_0001_37_45_H_._ems_3hM_2478_0001_0002_0001_0001
inf inf False False 16671.78825014156 inf 10.0 1000.0 False False InsulinR rif_67ea83f370f94295269a56c9382e0eed_0001_1_000000020_0001
inf inf False False 5204.529242965602 inf 10.0 1000.0 False False InsulinR ems_3hM_2359_000000004_0001
inf inf False False 20959.15563781385 inf 10.0 1000.0 False False InsulinR Motif0089_ems_3hM_1804_0001_0001_0001
inf inf False False 6542.941692169304 inf 10.0 1000.0 False False InsulinR mot_H_3h_hb1_2462_000000006_0001_23_28_H_._3h_hb1_1185_0001_0002_0001
inf inf False False 24822.020899698007 inf 10.0 1000.0 False False InsulinR Motif0139_p1-16H-GBL-16H-GABBL-15H_0072_0001_0001_0002_0001_0001
inf inf False False 6876.69747568825 inf 10.0 1000.0 False False InsulinR Motif0144_HHH_eva_0129_0001_0002_0001
inf inf False False 23151.947047466158 inf 10.0 1000.0 False False InsulinR ems_3hM_3628_000000013_0001
inf inf False False 7014.919094949581 inf 10.0 1000.0 False False InsulinR Motif0175_HEEHE_1809_0001_0001
inf inf False False 7904.586420539886 inf 10.0 1000.0 False False InsulinR mot_H_5a34bbfa91bb8ca0373ce9566b3706d4_0001_000000007_0001_5_13_H_._270c4c582019c8bf7c0e12facb3ca0ae_0001_1_0001_0001_0001
inf inf False False 15243.67993839947 inf 10.0 1000.0 False False InsulinR Motif0089_HHH_eva_0030_0001_0001
inf inf False False 10868.337416564813 inf 10.0 1000.0 False False InsulinR Motif0262_ems_3hM_3065_0001_0002_0001
inf inf False False 15396.116737783474 inf 10.0 1000.0 False False InsulinR rif_678b5d04482b725276788263f8c083ec_0001_000000012_0001
inf inf False False 6414.019892333406 inf 10.0 1000.0 False False InsulinR Motif0089_bcov_4helix_12939_0001_0001
104.25131853633705 inf False False 22028.283216952426 2017828.9512304747 10.0 1000.0 False False InsulinR Motif0012_bcov_4helix_10750_0001_0002_0001
inf inf False False 25070.24110869496 inf 10.0 1000.0 False False InsulinR pol_9f5280079770bfbdd6138bfa2b0295a9_0001_000000013_0001
inf inf False False 9086.118256718884 inf 10.0 1000.0 False False InsulinR Motif0026_ems_3hM_1996_0001_0001
inf inf False False 42480.66642412706 inf 10.0 1000.0 False False InsulinR Motif0201_ems_3hC_1275_0002_0001_0001_0001
inf inf False False 59582.40508362707 inf 10.0 1000.0 False False InsulinR Motif0144_bcov_4helix_04255_0001_0001_0001
104.25131853633705 inf False False 40418.896489224986 1958484.9002674695 10.0 1000.0 False False InsulinR rif_HEEHE_2286_000000012_0001_0001
inf inf False False 20141.33660489533 inf 10.0 1000.0 False False InsulinR mot_H_100dc28d1f3bc2f4dd38a30b7b37f94b_0001_000000024_0001_20_30_H_._3h_hb1_5265_0001_0003_0001
inf inf False False 41643.629471745 inf 10.0 1000.0 False False InsulinR Motif0349_bcov_4helix_06028_0001_0001
inf inf False False 5806.528535670726 inf 10.0 1000.0 False False InsulinR Motif0234_bcov_4helix_09735_0001_0001_0001
inf inf False False 16343.288158162499 inf 10.0 1000.0 False False InsulinR rif_a00dfcd95f661175fbd0c7007022b722_0001_000000002_0001_0001
inf inf False False 5524.712665800157 inf 10.0 1000.0 False False InsulinR mot_H_7032950ae22d3c95fdb1a361d41a39f4_0001_000000023_0001_22_30_H_._2f9763e910f61f82979661ebb6392536_0001_0001_0001
inf inf False False 4307.99659339902 inf 10.0 1000.0 False False InsulinR pol_EHEE_hb1_2619_000000000_0001
inf inf False False 8225.544326605359 inf 10.0 1000.0 False False InsulinR Motif0144_ems_3hC_871_0002_0001_0001_0001
inf inf False False 8063.468607592735 inf 10.0 1000.0 False False InsulinR mot_H_482386b992bfb676cfec6b265fe9eca8_0001_000000005_0001_1_5_H_._eb4f69df4b7b257bb97b3eed7c0f0e36_0001_1_0001_0001_0001
inf inf False False 11536.959171214368 inf 10.0 1000.0 False False InsulinR Motif0025_ems_3hC_504_0001_0006_0001
inf inf False False 20342.74997094426 inf 10.0 1000.0 False False InsulinR mot_H_03f51e901bd9239719427316cc7f1825_0001_000000020_0001_59_65_H_._3h_hb1_2536_0001_0001_0001_0001
inf inf False False 16343.288158162499 inf 10.0 1000.0 False False InsulinR pol_ems_3hC_1630_0002_000000028_0001
inf inf False False 8818.89686287685 inf 10.0 1000.0 False False InsulinR Motif0130_ems_3hC_614_0001_0004_0001
inf inf False False 19941.917430589423 inf 10.0 1000.0 False False InsulinR mot_H_3h_hb1_711_000000021_0001_54_63_H_._3h_hb1_119_0001_0001
inf inf False False 0.0 inf 10.0 1000.0 False False InsulinR mot_H_d1f97fb2786dab4d965dfe9c1a9a6852_0001_000000016_0001_39_47_H_._8859042300d40cb8750606b43517e7a1_0001_0001_0002_0001
inf inf False False 7446.477974124701 inf 10.0 1000.0 False False InsulinR ems_3hM_681_000000047_0001
inf inf False False 14360.236053709352 inf 10.0 1000.0 False False InsulinR mot_H_41a80bfb88d35e6992c92c6eec5b51c7_0001_1_000000029_0001_21_29_H_._EHEE_hb1_4695_0001_0001_0001
inf inf False False 0.0 inf 10.0 1000.0 False False InsulinR Motif0349_bcov_4helix_14114_0001_0001
inf inf False False 0.0 inf 10.0 1000.0 False False InsulinR Motif0026_ems_3hM_936_0001_0001_0001
inf inf False False 10444.258634525944 inf 10.0 1000.0 False False InsulinR mot_H_EHEE_hb1_1689_000000015_0001_15_23_H_._52800cbb2c4cf37319bdd1bbf866cbe5_0001_0001_0001_0001
inf inf False False 46000.47449691563 inf 10.0 1000.0 False False InsulinR mot_H_07d2d8a42fb0c6931fb03626c2a0eeb8_0001_000000014_0001_41_46_H_._995d1509c7af728a1781bf00e8dbbba6_0001_0001_0001_0001
inf inf False False 35162.943216777894 inf 10.0 1000.0 False False InsulinR Motif0012_ems_3hC_318_0001_0002_0001
inf inf False False 0.0 inf 10.0 1000.0 False False InsulinR Motif0290_ems_3hM_1055_0001_0001
inf inf False False 36956.606711929184 inf 10.0 1000.0 False False InsulinR rif_36bc664e6aa4586251ad97491154bd12_0001_1_000000010_0001
inf inf False False 0.0 inf 10.0 1000.0 False False InsulinR mot_H_3h_hb1_2462_000000006_0001_23_28_H_._EHEE_hb1_6549_0001_0001
inf inf False False 0.0 inf 10.0 1000.0 False False InsulinR rif_3h_hb1_2795_000000020_0001
inf inf False False 0.0 inf 10.0 1000.0 False False InsulinR ems_3hM_1242_000000006_0001
inf inf False False 14943.319222036542 inf 10.0 1000.0 False False InsulinR rif_3h_hb1_1138_000000027_0001
inf inf False False 0.0 inf 10.0 1000.0 False False InsulinR mot_H_ems_4hM_2275_000000008_0001_32_39_H_._ferr_hb1_170_0001_0001
inf inf False False 27693.143018057974 inf 10.0 1000.0 False False InsulinR Motif0092_p1-14H-GBL-14H-GBL-14H_0054_0001_0001_0002_0001_0001
inf inf False False 8996.156689820671 inf 10.0 1000.0 False False InsulinR Motif0246_ems_4hM_3542_0001_0001
inf inf False False 5051.464807823733 inf 10.0 1000.0 False False InsulinR rif_8ec9854d5e14dca2fd3dd61eb477fcc7_0001_1_000000024_0001
inf inf False False 29105.77163083562 inf 10.0 1000.0 False False InsulinR mot_H_d4416e50ce8986ef13b8fe02f5b667a3_0001_1_000000012_0001_25_31_H_._3h_hb1_918_0001_0001
inf inf False False 5204.529242965602 inf 10.0 1000.0 False False InsulinR Motif0234_bcov_4helix_07791_0001_0001
inf inf False False 27418.953483225745 inf 10.0 1000.0 False False InsulinR mot_H_3h_hb1_2462_000000006_0001_23_28_H_._EHEE_hb1_1345_0001_0001_0001
inf inf False False 27970.07444823857 4009213.092096035 10.0 1000.0 False False InsulinR mot_H_100dc28d1f3bc2f4dd38a30b7b37f94b_0001_000000024_0001_20_30_H_._EHEE_hb1_738_0001_0001
inf inf False False 8474.786545245832 inf 10.0 1000.0 False False InsulinR mot_H_100dc28d1f3bc2f4dd38a30b7b37f94b_0001_000000024_0001_20_30_H_._EHEE_hb1_2996_0001_0001_0001
inf inf False False 29105.77163083562 inf 10.0 1000.0 False False InsulinR rif_027b36d3bfc5a772878090e7ab12d434_0001_1_000000017_0001
inf inf False False 31517.3799829299 inf 10.0 1000.0 False False InsulinR Motif0145_bcov_4helix_00539_0001_0001_0001
inf inf False False 8063.468607592735 inf 10.0 1000.0 False False InsulinR mot_H_7032950ae22d3c95fdb1a361d41a39f4_0001_000000023_0001_22_30_H_._3h_hb1_2090_0001_0001
inf inf False False 12246.714636905072 inf 10.0 1000.0 False False InsulinR mot_H_ems_4hM_2275_000000008_0001_31_40_H_._3h_hb1_1977_0001_0001
inf inf False False 0.0 inf 10.0 1000.0 False False InsulinR mot_P_proteinG_3209_000000012_0001_7_9_14_16_P_._EHEE_hb1_578_0001_0001_0001
inf inf False False 8063.468607592735 inf 10.0 1000.0 False False InsulinR Motif0331_ems_3hC_59_0002_0001_0001
inf inf False False 9838.964082417768 inf 10.0 1000.0 False False InsulinR rif_a137a3c9349b570d6cff456b2732477b_0001_000000007_0001_0001
inf inf False False 13394.051437151064 inf 10.0 1000.0 False False InsulinR mot_H_cc35bd8216d0658a82e12ec9df81e9d9_0001_000000007_0001_60_65_H_._3h_hb1_2208_0001_0001
inf inf False False 0.0 inf 10.0 1000.0 False False InsulinR rif_a33618baf45eec601dd16c3df8113ac6_0001_1_000000020_0001_0001
inf inf False False 16343.288158162499 inf 10.0 1000.0 False False InsulinR ems_3hM_3647_000000034_0001
inf inf False False 5524.712665800157 inf 10.0 1000.0 False False InsulinR Motif0168_ems_3hM_869_0001_0002_0001
inf inf False False 11422.731852687486 inf 10.0 1000.0 False False InsulinR rif_681720d414ffb86ed5343a69bd1dde9f_0001_1_000000014_0001
inf inf False False 6876.69747568825 inf 10.0 1000.0 False False InsulinR rif_8bead2abb332289c435f1483f1aaecb5_0001_1_000000022_0001
inf inf False False 17006.891193969397 inf 10.0 1000.0 False False InsulinR rif_ca508cee38b9ad475c9ca3f38a8ee9f5_0001_000000007_0001
inf inf False False 25070.24110869496 inf 10.0 1000.0 False False InsulinR rif_529aa26556ab0217081d0c2dd4de06a7_0001_1_000000011_0001_0001
inf inf False False 16343.288158162499 inf 10.0 1000.0 False False InsulinR rif_8e77d1d63d60e1d38ccdaa0862605a09_0001_000000004_0001
inf inf False False 4482.918530157363 inf 10.0 1000.0 False False InsulinR rif_1271af85bb1471f4ede8b1b14e274a2e_0001_000000023_0001_0001
inf inf False False 28532.272944648153 inf 10.0 1000.0 False False InsulinR pol_49468d6c54d8157f7969f91124172a68_0001_000000011_0001
inf inf False False 8225.544326605359 inf 10.0 1000.0 False False InsulinR mot_P_EHEE_hb1_2250_000000015_0001_47_49_59_61_P_._EHEE_hb1_5374_0001_0001_0001
inf inf False False 10868.337416564813 inf 10.0 1000.0 False False InsulinR mot_H_b0faa46efe518d9b90dca207f7835423_0001_000000011_0001_36_42_H_._3h_hb1_3651_0001_0001_0001
inf inf False False 27147.478696263097 inf 10.0 1000.0 False False InsulinR Motif0147_bcov_4helix_11592_0001_0001
inf inf False False 12005.40597677194 inf 10.0 1000.0 False False InsulinR mot_H_0738369eac78ae2577940fe623a87e06_0001_000000019_0001_16_26_H_._ems_3hM_566_0001_0001_0001
inf inf False False 0.0 inf 10.0 1000.0 False False InsulinR Motif0144_HHH_eva_0111_0001_0003_0001
inf inf False False 16671.78825014156 inf 10.0 1000.0 False False InsulinR mot_H_3h_hb1_2462_000000006_0001_23_28_H_._EHEE_hb1_6336_0001_0002_0001
inf inf False False 13000.134365734926 inf 10.0 1000.0 False False InsulinR rif_b69e7856739149467739855dffabc509_0001_000000022_0001
inf inf False False 0.0 inf 10.0 1000.0 False False InsulinR ems_3hM_2795_000000001_0001
inf inf False False 12871.420164094001 inf 10.0 1000.0 False False InsulinR Motif0175_HEEHE_1315_0001_0001_0001
inf inf False False 19941.917430589423 inf 10.0 1000.0 False False InsulinR pol_550c1160cf257577fe09ca969ac0affc_0001_000000000_0001_0001
inf inf False False 0.0 inf 10.0 1000.0 False False InsulinR Motif0113_ems_3hM_3350_0001_0001_0001
inf inf False False 5692.116984286569 inf 10.0 1000.0 False False InsulinR Motif0130_HEEHE_1408_0001_0001
inf inf False False 12125.460036539667 inf 10.0 1000.0 False False InsulinR Motif0224_bcov_4helix_04587_0001_0001
inf inf False False 27693.143018057974 inf 10.0 1000.0 False False InsulinR mot_H_ems_4hM_2275_000000008_0001_32_39_H_._3h_hb1_6047_0001_0001_0001
inf inf False False 5524.712665800157 inf 10.0 1000.0 False False InsulinR Motif0372_bcov_4helix_07411_0001_0001
inf inf False False 6542.941692169304 inf 10.0 1000.0 False False InsulinR Motif0364_ems_3hM_1954_0001_0003_0001
inf inf False False 15396.116737783474 inf 10.0 1000.0 False False InsulinR mot_H_c2d12a4ece4d89de23059df703788e09_0001_1_000000021_0001_61_65_H_._3h_hb1_2565_0001_0001
inf inf False False 19163.790682095718 inf 10.0 1000.0 False False InsulinR Motif0168_bcov_4helix_00636_0001_0001_0001
inf inf False False 0.0 inf 10.0 1000.0 False False InsulinR Motif0223_ems_3hC_618_0002_0001_0005_0001
inf inf False False 6102.719847182369 inf 10.0 1000.0 False False InsulinR ems_3hM_2017_000000058_0001
inf inf False False 5524.712665800157 inf 10.0 1000.0 False False InsulinR mot_H_EHEE_hb1_1689_000000015_0001_15_23_H_._p1-15H-GBBL-14H-GBL-16H_0154_0001_0001_0002_0001_0001_0001
inf inf False False 0.0 inf 10.0 1000.0 False False InsulinR Motif0265_ems_3hM_3131_0001_0001
inf inf False False 0.0 inf 10.0 1000.0 False False InsulinR pol_8cc863750dfc36cf2f12eb1af9c26b2f_0001_1_000000015_0001
inf inf False False 0.0 inf 10.0 1000.0 False False InsulinR Motif0060_HHH_eva_0060_0001_0001
inf inf False False 6741.199368383728 inf 10.0 1000.0 False False InsulinR Motif0348_ems_3hM_78_0001_0001_0001
inf inf False False 5470.012540396191 inf 10.0 1000.0 False False InsulinR rif_3499f14b0fd8391163ffd418780ff3b1_0001_000000017_0001
inf inf False False 23383.466517940833 inf 10.0 1000.0 False False InsulinR mot_H_ems_3hM_1998_000000004_0001_46_53_H_._3h_hb1_1378_0001_0001
inf inf False False 0.0 inf 10.0 1000.0 False False InsulinR mot_H_317026103514263f78028212a015c21a_0001_000000025_0001_58_65_H_._3h_hb1_5461_0001_0001
inf inf False False 8225.544326605359 inf 10.0 1000.0 False False InsulinR mot_H_100dc28d1f3bc2f4dd38a30b7b37f94b_0001_000000024_0001_20_30_H_._7a3a13d4a09a675573887122c66e49c3_0001_1_0001_0001
inf inf False False 15396.116737783474 inf 10.0 1000.0 False False InsulinR mot_H_c2d12a4ece4d89de23059df703788e09_0001_1_000000021_0001_61_65_H_._EHEE_hb1_5738_0001_0001
inf inf False False 12369.181783274109 inf 10.0 1000.0 False False InsulinR Motif0176_bcov_4helix_02282_0001_0001
inf inf False False 28249.775192720976 inf 10.0 1000.0 False False InsulinR Motif0290_ems_3hC_605_0002_0001_0001_0001
inf inf False False 9455.051093275873 inf 10.0 1000.0 False False InsulinR pol_fe73b2e4ce6d670dc14edf296c003796_0001_000000016_0001
inf inf False False 9741.548596453227 inf 10.0 1000.0 False False InsulinR Motif0089_ems_3hM_99_0001_0001_0001
inf inf False False 0.0 inf 10.0 1000.0 False False InsulinR Motif0168_ems_3hM_1276_0001_0001_0001
inf inf False False 4181.299050858942 inf 10.0 1000.0 False False InsulinR ems_3hM_894_000000006_0001
732.9440403450426 inf False False 10654.18823307991 1453044.8316484673 10.0 1000.0 False False InsulinR pol_ems_p1-16H-GBL-16H-GABBL-16H_0016_0001_0001_0001_000000018_0001
inf inf False False 10654.18823307991 inf 10.0 1000.0 False False InsulinR rif_80f2c6a497725d2d6ca58d670bb8fbc7_0001_1_000000004_0001
8818.89686287685 inf False False 19163.790682095718 159563.67649543588 10.0 1000.0 False False InsulinR rif_3h_hb1_6630_000000023_0001_0001
inf inf False False 0.0 inf 10.0 1000.0 False False InsulinR rif_0424521d750effa318936688844b95a9_0001_1_000000005_0001
inf inf False False 5982.4721568300865 inf 10.0 1000.0 False False InsulinR mot_H_c60f954567b2d6d0ba8bb2325cff320f_0001_000000024_0001_59_65_H_._5ed6274a28ad977443fd5a2672370f21_0001_0001_0001
978.1166631473103 inf False False 50813.141908706835 985701.5433024449 10.0 1000.0 False False InsulinR Motif0092_ems_3hM_1458_0001_0002_0001
inf inf False False 12743.9803604891 inf 10.0 1000.0 False False InsulinR Motif0139_bcov_4helix_07849_0001_0001
inf inf False False 26878.691778478344 inf 10.0 1000.0 False False InsulinR pol_a31b1c0042afbc58ffe3c1cbfb17d556_0001_1_000000001_0001_0001
inf inf False False 35162.943216777894 inf 10.0 1000.0 False False InsulinR Motif0139_bcov_4helix_12952_0001_0001_0001
inf inf False False 6287.638361271844 inf 10.0 1000.0 False False InsulinR Motif0348_ems_3hC_1737_0001_0002_0001
inf inf False False 0.0 inf 10.0 1000.0 False False InsulinR Motif0370_bcov_4helix_04768_0001_0001
inf inf False False 7299.752940030099 inf 10.0 1000.0 False False InsulinR Motif0012_ems_3hM_3467_0001_0001_0001
inf inf False False 7446.477974124701 inf 10.0 1000.0 False False InsulinR Motif0202_ems_3hM_2400_0001_0002_0001
inf inf False False 24092.008936900966 inf 10.0 1000.0 False False InsulinR Motif0223_bcov_4helix_11235_0001_0001
inf inf False False 11422.731852687486 inf 10.0 1000.0 False False InsulinR pol_87d27451257ac21c5cea9aa9f1faa113_0001_000000010_0001
inf inf False False 4018.146202280102 inf 10.0 1000.0 False False InsulinR mot_H_7ab7ebeb95dc960a08fa13fa54b1cf8c_0001_000000019_0001_38_47_H_._EHEE_hb1_4703_0001_0001_0001
inf inf False False 0.0 inf 10.0 1000.0 False False InsulinR pol_c1292c897dc78e67943e4dc019e4ddd1_0001_000000021_0001
inf inf False False 21168.747194192 inf 10.0 1000.0 False False InsulinR Motif0168_bcov_4helix_14113_0001_0001
inf inf False False 34814.79526413657 inf 10.0 1000.0 False False InsulinR Motif0345_ems_3hC_908_0001_0001
inf inf False False 53405.122823208374 inf 10.0 1000.0 False False InsulinR mot_H_c1c51ba16cbf779536cf3a22c764dc23_0001_000000005_0001_25_33_H_._0d9a62c09583093f01ee94235be1c59e_0001_1_0001_0001_0001
inf inf False False 13000.134365734926 inf 10.0 1000.0 False False InsulinR pol_EHEE_hb1_2498_000000002_0001_0001
1943.4145441793557 inf False False 42060.06576646248 840627.2343179059 10.0 1000.0 False False InsulinR Motif0144_HEEHE_2065_0001_0001
inf inf False False 8390.877767570124 inf 10.0 1000.0 False False InsulinR mot_H_c69deb4367f5fba1502500e37f999bb6_0001_000000017_0001_37_45_H_._2f9c87e4b4a721a6b41de4b2cf1bdc99_0001_0001_0001
inf inf False False 5362.2316835567035 inf 10.0 1000.0 False False InsulinR pol_ems_3hM_3301_000000001_0001
inf inf False False 12369.181783274109 inf 10.0 1000.0 False False InsulinR ems_4hM_4273_0001_000000048_0001
inf inf False False 7596.152181404617 inf 10.0 1000.0 False False InsulinR Motif0223_ems_3hM_568_0001_0001
inf inf False False 9086.118256718884 inf 10.0 1000.0 False False InsulinR mot_H_3h_hb1_3773_000000019_0001_56_62_H_._EHEE_hb1_4341_0001_0001_0001
52.469480647284165 inf False False 29690.797640615405 2719728.5632433323 10.0 1000.0 False False InsulinR Motif0026_ems_3hM_3256_0001_0001
inf inf False False 10137.094533079111 inf 10.0 1000.0 False False InsulinR Motif0145_ems_3hM_2799_0001_0001_0001
inf inf False False 0.0 inf 10.0 1000.0 False False InsulinR Motif0177_ems_3hM_1876_0001_0001
inf inf False False 0.0 inf 10.0 1000.0 False False InsulinR mot_H_ems_4hM_3961_0001_000000006_0001_4_11_H_._3h_hb1_5098_0001_0002_0001_0001
inf inf False False 8063.468607592735 inf 10.0 1000.0 False False InsulinR Motif0025_ems_3hM_1931_0001_0004_0001
inf inf False False 19355.428588916653 inf 10.0 1000.0 False False InsulinR rif_EHEE_hb1_2065_000000028_0001
inf inf False False 30287.582673191762 inf 10.0 1000.0 False False InsulinR rif_2970b249cc3d1ea4f603407a3bc2e9ca_0001_000000029_0001
[truncated: 7,323,126 more chars]
