# Supplementary material for: Design of protein-binding proteins from the target structure alone
Source: Nature. 2022 Mar 24;605(7910):551–60. doi: 10.1038/s41586-022-04654-9 (PMC9117152; doi:10.1038/s41586-022-04654-9)
Supplement: Supplementary file 4 — Supplementary Data 1 Experimental data and analysis. This file contains all the experimental results and the analysis protocols. [file 41586_2022_4654_MOESM4_ESM.gz › supplemental_files/ngs_analysis/affinities/affinities_no_doubly_transformed_thresold/EGFR.sc]

kd_lb kd_ub low_conf avid_doesnt_agree avid_lb avid_ub lowest_conc highest_conc binder_4000_nm binder_400_nm target description
inf inf True False 0.0 inf 1.0 1000.0 False False EGFR cside_mot_73a64b345ec369ee8321e5a8e4059d1e_0001_000000002_0001_36_45_H_._bcov_4helix_08105_0001_0001_0001
inf inf True False 0.0 inf 1.0 1000.0 False False EGFR nside_mot_acda64e1a457c24c8f41aa1063684d26_0001_000000022_0001_35_40_H_._ems_3hM_1122_0001_0001_0001
inf inf False False 5958.240508361304 inf 1.0 1000.0 False False EGFR Motif0179_ems_3hM_2424_0001_0002_0001
inf inf False False 0.0 inf 1.0 1000.0 False False EGFR Motif0260_ems_3hM_2952_0001_0004_0001
inf inf False False 20260.352869333896 inf 1.0 1000.0 False False EGFR Motif0257_ems_3hC_1017_0001_0001_0001
0.0 804554.1969306757 True False 6848.843820629108 inf 1.0 1000.0 True False EGFR cside_mot_ee3637cf074d5336168aa4653724bfa7_0001_1_000000012_0001_20_25_H_._ems_3hM_2313_0001_0005_0001
inf inf False False 5393.917405142779 inf 1.0 1000.0 False False EGFR nside_mot_052e08a2c9b0e73539bc92944f952fda_0001_000000012_0001_54_61_H_._ems_3hM_201_0001_0001_0001
0.0 804554.1969306757 True False 12692.361624271984 inf 1.0 1000.0 True False EGFR Motif0303_ems_3hM_94_0001_0001_0001
inf inf False False 6262.170655200651 inf 1.0 1000.0 False False EGFR Motif0005_ems_3hM_274_0001_0002_0001
inf inf False False 12319.081146453298 inf 1.0 1000.0 False False EGFR cside_mot_e72bd83c11a18befedc8dd72dd1711c1_0001_1_000000023_0001_54_61_H_._ems_3hC_142_0001_0001_0001
inf inf False False 10196.995181544386 inf 1.0 1000.0 False False EGFR cside_pol_HEEHE_1071_000000005_0001
inf inf False False 19086.168885124916 inf 1.0 1000.0 False False EGFR nside_mot_e1eeb8ba46bc009d5302d4866716b6c8_0001_000000004_0001_54_64_H_._HHH_eva_0267_0001_0001
inf inf False False 13881.448984050383 inf 1.0 1000.0 False False EGFR Motif0849_bcov_4helix_11073_0001_0001_0001
inf inf False False 14302.070769716098 inf 1.0 1000.0 False False EGFR Motif0017_bcov_4helix_04870_0001_0001
inf inf False False 6388.040285370182 inf 1.0 1000.0 False False EGFR Motif0240_ems_3hC_535_0001_0001
inf inf False False 12076.346580191455 inf 1.0 1000.0 False False EGFR cside_rif_3h_hb1_4105_000000019_0001
inf inf False False 7342.887581156105 inf 1.0 1000.0 False False EGFR Motif0197_ems_3hM_1754_0001_0001
inf inf False False 5081.314190869504 inf 1.0 1000.0 False False EGFR Motif0123_bcov_4helix_14117_0001_0001
inf inf False False 0.0 inf 1.0 1000.0 False False EGFR Motif0021_HEEHE_3167_0001_0001
inf inf False False 4164.3629471735485 inf 1.0 1000.0 False False EGFR Motif0031_ems_3hC_1229_0002_0001_0001_0001
0.0 804554.1969306757 True False 31078.931391646198 inf 1.0 1000.0 True False EGFR cside_mot_e72bd83c11a18befedc8dd72dd1711c1_0001_1_000000023_0001_54_61_H_._bcov_4helix_02714_0001_0001_0001
inf inf False False 8356.891015090783 inf 1.0 1000.0 False False EGFR nside_mot_052e08a2c9b0e73539bc92944f952fda_0001_000000012_0001_54_61_H_._ems_3hM_3471_0001_0001_0001
inf inf False False 13339.799626613389 inf 1.0 1000.0 False False EGFR Motif0179_p1-14H-GBL-16H-GABBL-16H_0069_0001_0001_0001_0001_0001
inf inf False False 24234.36994117473 inf 1.0 1000.0 False False EGFR nside_mot_7adbe74b53731f71270a64f1722d6c3a_0001_000000002_0001_38_46_H_._bcov_4helix_13885_0001_0001_0001
inf inf False False 8696.214301436432 inf 1.0 1000.0 False False EGFR Motif0754_ems_3hC_318_0001_0001_0001
inf inf False False 0.0 inf 1.0 1000.0 False False EGFR cside_pol_e2f99e2bf0a0a705c6c9fb58dc0220bd_0001_1_000000016_0001
inf inf False False 12076.346580191455 inf 1.0 1000.0 False False EGFR Motif0098_ems_3hM_3324_0001_0001_0001
inf inf False False 8524.86452449412 inf 1.0 1000.0 False False EGFR Motif0464_bcov_4helix_09704_0001_0001
inf inf False False 0.0 inf 1.0 1000.0 False False EGFR Motif0593_ems_3hM_3610_0001_0001_0001
inf inf False False 0.0 inf 1.0 1000.0 False False EGFR Motif0291_ems_3hC_458_0002_0001_0001
inf inf False False 7342.887581156105 inf 1.0 1000.0 False False EGFR nside_mot_2b57f6184e3cbf08022d7a5dd7fdd81c_0001_000000023_0001_23_28_H_._bcov_4helix_09053_0001_0001_0001
inf inf False False 13744.008895099405 inf 1.0 1000.0 False False EGFR Motif0169_ems_3hC_793_0001_0003_0001_0001
inf inf False False 11721.183013693546 inf 1.0 1000.0 False False EGFR Motif0091_ems_3hM_1912_0001_0002_0001
inf inf False False 10611.034075865757 inf 1.0 1000.0 False False EGFR nside_mot_e1eeb8ba46bc009d5302d4866716b6c8_0001_000000004_0001_57_63_H_._bcov_4helix_12037_0001_0001_0001
inf inf False False 28700.87171286417 inf 1.0 1000.0 False False EGFR cside_mot_ee3637cf074d5336168aa4653724bfa7_0001_1_000000012_0001_20_25_H_._bcov_4helix_02380_0001_0003_0001
inf inf False False 24968.69558476227 inf 1.0 1000.0 False False EGFR Motif0001_HEEHE_0991_0001_0001
inf inf False False 6388.040285370182 inf 1.0 1000.0 False False EGFR Motif0129_ems_3hC_760_0002_0001_0001_0001
inf inf False False 49118.97231263188 inf 1.0 1000.0 False False EGFR Motif0423_bcov_4helix_00882_0001_0001
inf inf False False 13744.008895099405 inf 1.0 1000.0 False False EGFR Motif0462_ems_4hM_3181_0001_0001
inf inf False False 12442.271957917817 inf 1.0 1000.0 False False EGFR nside_pol_23c89e3f71dd0ee19f41e3c87fd82f74_0001_000000009_0001
inf inf False False 0.0 inf 1.0 1000.0 False False EGFR Motif0081_ems_3hM_1722_0001_0001_0001
inf inf False False 15956.367649539461 inf 1.0 1000.0 False False EGFR cside_mot_3c8c3ed6101de39c9fb3ebc1b07bd597_0001_000000025_0001_18_26_H_._bcov_4helix_12948_0001_0001_0001
inf inf False False 5840.839631762862 inf 1.0 1000.0 False False EGFR nside_mot_3h_hb1_5030_000000014_0001_10_19_H_._bcov_4helix_08225_0001_0001
inf inf False False 14882.792194270347 inf 1.0 1000.0 False False EGFR Motif0043_bcov_4helix_06342_0001_0001
inf inf False False 7794.623130995031 inf 1.0 1000.0 False False EGFR nside_mot_31b8bcbf38166be7d60656e7fc631c8d_0001_000000020_0001_26_32_H_._HEEHE_1976_0001_0001
inf inf False False 8030.808006487299 inf 1.0 1000.0 False False EGFR Motif0569_ems_3hM_154_0001_0001_0001
inf inf False False 5081.314190869504 inf 1.0 1000.0 False False EGFR Motif0158_ems_3hM_874_0001_0001_0001
inf inf False False 0.0 inf 1.0 1000.0 False False EGFR cside_mot_234dcd3293a06a3f818eead5685d6350_0001_000000010_0001_9_15_H_._bcov_4helix_02123_0001_0001_0001
inf inf False False 0.0 inf 1.0 1000.0 False False EGFR Motif0090_bcov_4helix_07658_0001_0001
inf inf False False 12319.081146453298 inf 1.0 1000.0 False False EGFR Motif0038_bcov_4helix_02214_0001_0001
inf inf False False 0.0 inf 1.0 1000.0 False False EGFR Motif0113_bcov_4helix_14334_0001_0001
inf inf False False 8959.71829098426 inf 1.0 1000.0 False False EGFR cside_mot_3h_hb1_1043_000000008_0001_45_50_H_._bcov_4helix_06513_0001_0001
inf inf False False 0.0 inf 1.0 1000.0 False False EGFR cside_mot_98ef8523505bf44d525dfdff6acffc30_0001_1_000000018_0001_40_48_H_._bcov_4helix_08487_0001_0001_0001
inf inf False False 6848.843820629108 inf 1.0 1000.0 False False EGFR Motif0159_bcov_4helix_03438_0001_0002_0001
inf inf False False 4164.3629471735485 inf 1.0 1000.0 False False EGFR Motif0153_ems_3hM_2860_0001_0002_0001
inf inf False False 6713.894540367732 inf 1.0 1000.0 False False EGFR Motif0160_ems_3hM_2017_0001_0001
inf inf False False 15487.09323735441 inf 1.0 1000.0 False False EGFR cside_mot_3h_hb1_2807_000000002_0001_31_39_H_._bcov_4helix_02867_0001_0001_0001
inf inf False False 8356.891015090783 inf 1.0 1000.0 False False EGFR Motif0264_ems_3hM_3324_0001_0001
inf inf False False 8524.86452449412 inf 1.0 1000.0 False False EGFR cside_mot_3c286613f92827190e5a3baf2c2c7df1_0001_1_000000012_0001_3_7_H_._HHH_eva_0364_0001_0004_0001
inf inf False False 9139.80862863304 inf 1.0 1000.0 False False EGFR Motif0097_ems_3hM_420_0001_0001
inf inf False False 13881.448984050383 inf 1.0 1000.0 False False EGFR cside_rif_0cd3794441492a7c2f9efccecbd99f3b_0001_000000015_0001
inf inf False False 6848.843820629108 inf 1.0 1000.0 False False EGFR Motif0190_HHH_eva_0212_0001_0001
inf inf False False 13881.448984050383 inf 1.0 1000.0 False False EGFR cside_pol_HHH_eva_0243_000000002_0001
inf inf False False 61750.555490720915 inf 1.0 1000.0 False False EGFR Motif0045_HEEHE_2176_0001_0001
inf inf False False 0.0 inf 1.0 1000.0 False False EGFR Motif0255_ems_3hC_378_0001_0001_0002_0001
inf inf False False 8356.891015090783 inf 1.0 1000.0 False False EGFR cside_pol_6b9de0c386a9e132efe6b7e7e4465382_0001_1_000000000_0001
inf inf False False 0.0 inf 1.0 1000.0 False False EGFR Motif0093_ems_3hM_111_0001_0001
inf inf False False 7490.479621537339 inf 1.0 1000.0 False False EGFR Motif0113_bcov_4helix_01668_0001_0001
inf inf False False 0.0 inf 1.0 1000.0 False False EGFR Motif0328_bcov_4helix_00159_0001_0001_0001
inf inf False False 4333.452781924209 inf 1.0 1000.0 False False EGFR nside_mot_f92f7d55248171e9e245c09c03b2c1b1_0001_000000006_0001_2_9_H_._ems_3hC_1044_0001_0001_0003_0001
inf inf False False 11490.229402699273 inf 1.0 1000.0 False False EGFR nside_pol_79da44a0d4e91eb275c071b3ebe8e8b3_0001_000000018_0001
inf inf False False 16938.00579038403 inf 1.0 1000.0 False False EGFR Motif0359_bcov_4helix_06371_0001_0001
inf inf False False 21293.834484242296 inf 1.0 1000.0 False False EGFR nside_pol_EHEE_hb1_2770_000000005_0001
inf inf False False 21506.772829084694 inf 1.0 1000.0 False False EGFR cside_mot_24da036ec9cfd9ff36cc02b266469925_0001_1_000000012_0001_7_12_H_._bcov_4helix_07936_0001_0002_0001
inf inf False False 4333.452781924209 inf 1.0 1000.0 False False EGFR Motif0084_ems_3hC_372_0002_0001_0001_0001
inf inf False False 8959.71829098426 inf 1.0 1000.0 False False EGFR cside_mot_15c4507f0652fad6f907a725bfd9fe8d_0001_000000020_0001_8_15_H_._HHH_eva_0002_0001_0002_0001
inf inf False False 10717.144416624422 inf 1.0 1000.0 False False EGFR cside_mot_0fed9e74a971ebb8c595144558a3b144_0001_1_000000010_0001_36_46_H_._bcov_4helix_03581_0001_0001
inf inf False False 5840.839631762862 inf 1.0 1000.0 False False EGFR nside_pol_ems_3hC_79_0001_000000004_0001
inf inf False False 0.0 inf 1.0 1000.0 False False EGFR Motif0106_ems_3hC_1737_0001_0001_0001
inf inf False False 13881.448984050383 inf 1.0 1000.0 False False EGFR Motif0948_ems_3hC_617_0001_0001
inf inf False False 24476.713640586448 inf 1.0 1000.0 False False EGFR Motif0103_ems_3hC_1502_0001_0001_0001
inf inf False False 0.0 inf 1.0 1000.0 False False EGFR Motif0686_HEEHE_3112_0001_0001
inf inf False False 18524.84748158539 inf 1.0 1000.0 False False EGFR nside_mot_ems_thioM_1114_0002_000000002_0001_1_3_25_27_P_._HEEHE_0426_0001_0001
inf inf False False 0.0 inf 1.0 1000.0 False False EGFR nside_mot_3h_hb1_6534_000000023_0001_2_10_H_._ems_3hC_182_0002_0001_0001_0001
inf inf False False 15487.09323735441 inf 1.0 1000.0 False False EGFR cside_pol_HEEH_23721_000000002_0001
inf inf False False 0.0 inf 1.0 1000.0 False False EGFR cside_mot_3h_hb1_2807_000000002_0001_31_39_H_._bcov_4helix_00174_0001_0002_0001
inf inf False False 38684.438807292674 inf 1.0 1000.0 False False EGFR Motif0255_ems_3hC_807_0001_0003_0001
inf inf False False 6986.505581423763 inf 1.0 1000.0 False False EGFR cside_mot_64968295bd1325e53cf24f9d98ae9e4d_0001_000000002_0001_46_51_H_._bcov_4helix_00052_0001_0002_0001
inf inf False False 6848.843820629108 inf 1.0 1000.0 False False EGFR cside_mot_3h_hb1_4176_000000002_0001_9_19_H_._HHH_eva_0000_0001_0001_0001
inf inf False False 8959.71829098426 inf 1.0 1000.0 False False EGFR Motif0655_ems_3hC_615_0001_0001
inf inf False False 11041.884609592542 inf 1.0 1000.0 False False EGFR cside_rif_7cf15f8bd8c37e702552fd87b7c2ec9f_0001_1_000000015_0001
inf inf False False 9606.030724684022 inf 1.0 1000.0 False False EGFR nside_pol_ce3fa4ff6ed282d4227c1bfb2bf9b5e3_0001_000000003_0001
inf inf False False 5958.240508361304 inf 1.0 1000.0 False False EGFR Motif0015_ems_3hM_1688_0001_0001
inf inf False False 19664.49888851309 inf 1.0 1000.0 False False EGFR cside_mot_006ebcfd33922d344594731b9971e7f0_0001_000000020_0001_1_10_H_._bcov_4helix_04125_0001_0002_0001
inf inf False False 13881.448984050383 inf 1.0 1000.0 False False EGFR Motif0169_bcov_4helix_10967_0001_0001
inf inf False False 16938.00579038403 inf 1.0 1000.0 False False EGFR cside_pol_69f2e83c38a7a60feb647f85f2e7db16_0001_000000000_0001
inf inf False False 13881.448984050383 inf 1.0 1000.0 False False EGFR nside_pol_HHH_eva_0328_000000012_0001
inf inf False False 7794.623130995031 inf 1.0 1000.0 False False EGFR nside_mot_8482dabdce6ce2b57e4cac0d7ad98ddc_0001_000000021_0001_39_46_H_._bcov_4helix_06387_0001_0002_0001
inf inf False False 7951.295055928028 inf 1.0 1000.0 False False EGFR Motif0613_ems_3hM_1109_0001_0001
inf inf False False 9996.074092289391 inf 1.0 1000.0 False False EGFR nside_pol_3h_hb1_748_000000000_0001
inf inf False False 0.0 inf 1.0 1000.0 False False EGFR Motif0001_bcov_4helix_02992_0001_0003_0001
inf inf False False 29866.242194902 inf 1.0 1000.0 False False EGFR cside_mot_902bd2d794eda2c58461ea262bc623ba_0001_000000010_0001_17_22_H_._bcov_4helix_01869_0001_0003_0001
inf inf False False 0.0 inf 1.0 1000.0 False False EGFR cside_mot_3c286613f92827190e5a3baf2c2c7df1_0001_1_000000012_0001_3_7_H_._bcov_4helix_04290_0001_0003_0001
inf inf False False 9606.030724684022 inf 1.0 1000.0 False False EGFR nside_mot_31b8bcbf38166be7d60656e7fc631c8d_0001_000000020_0001_26_32_H_._bcov_4helix_12815_0001_0001
inf inf False False 23288.753174394118 inf 1.0 1000.0 False False EGFR Motif0083_bcov_4helix_07806_0001_0001
inf inf False False 6388.040285370182 inf 1.0 1000.0 False False EGFR cside_mot_e952eb8ed002e30ecb6e269dd6ae3684_0001_000000004_0001_36_44_H_._bcov_4helix_13844_0001_0001
inf inf False False 0.0 inf 1.0 1000.0 False False EGFR Motif0192_bcov_4helix_05746_0001_0002_0001
inf inf False False 0.0 inf 1.0 1000.0 False False EGFR Motif0919_ems_3hM_1890_0001_0001
inf inf False False 11838.394843830467 inf 1.0 1000.0 False False EGFR Motif0566_ems_3hM_3238_0001_0002_0001
inf inf False False 0.0 inf 1.0 1000.0 False False EGFR nside_mot_052e08a2c9b0e73539bc92944f952fda_0001_000000012_0001_54_61_H_._bcov_4helix_08430_0001_0001_0001
inf inf False False 9606.030724684022 inf 1.0 1000.0 False False EGFR Motif0367_ems_3hM_3408_0001_0001
inf inf False False 6848.843820629108 inf 1.0 1000.0 False False EGFR nside_pol_d2ae09906de8c8b96fe4fcbf5084c4d0_0001_000000002_0001
inf inf False False 9996.074092289391 inf 1.0 1000.0 False False EGFR nside_mot_4ec27f44a49b7ab602f562c0b45b3bb7_0001_000000014_0001_18_22_H_._ems_3hC_40_0002_0001_0002_0001
inf inf False False 7490.479621537339 inf 1.0 1000.0 False False EGFR nside_mot_4be0e5f06208d32d52d12dfb137f7ba6_0001_000000016_0001_19_27_H_._ems_3hM_73_0001_0002_0001
inf inf False False 0.0 inf 1.0 1000.0 False False EGFR Motif0351_ems_3hM_224_0001_0001
inf inf False False 4333.452781924209 inf 1.0 1000.0 False False EGFR Motif0008_p1-15H-GBL-16H-GABBL-15H_0360_0001_0001_0002_0001_0001
inf inf False False 7951.295055928028 inf 1.0 1000.0 False False EGFR nside_mot_529aa26556ab0217081d0c2dd4de06a7_0001_1_000000024_0001_35_43_H_._bcov_4helix_13252_0001_0001
inf inf False False 12819.28524051469 inf 1.0 1000.0 False False EGFR nside_pol_ems_3hC_79_0002_000000020_0001
inf inf False False 7342.887581156105 inf 1.0 1000.0 False False EGFR Motif0240_bcov_4helix_14260_0001_0002_0001
inf inf False False 11490.229402699273 inf 1.0 1000.0 False False EGFR cside_mot_3h_hb1_2335_000000016_0001_49_56_H_._ems_3hM_3074_0001_0004_0001
inf inf False False 7342.887581156105 inf 1.0 1000.0 False False EGFR nside_mot_412157c4205f580f48b0f7d1e3304b37_0001_000000022_0001_35_44_H_._ems_3hC_369_0001_0001_0001_0001
inf inf False False 6388.040285370182 inf 1.0 1000.0 False False EGFR Motif0028_bcov_4helix_01311_0001_0001_0001
inf inf False False 8030.808006487299 inf 1.0 1000.0 False False EGFR cside_mot_e72bd83c11a18befedc8dd72dd1711c1_0001_1_000000023_0001_54_61_H_._bcov_4helix_07073_0001_0001_0001
inf inf False False 25725.272029676114 inf 1.0 1000.0 False False EGFR Motif0333_bcov_4helix_11812_0001_0001
inf inf False False 30466.55366301957 inf 1.0 1000.0 False False EGFR Motif0191_bcov_4helix_08459_0001_0001
inf inf False False 4786.8278223381985 inf 1.0 1000.0 False False EGFR nside_mot_ems_3hM_2114_000000023_0001_4_14_H_._ems_3hC_123_0002_0001_0002_0001
inf inf False False 26504.773497447288 inf 1.0 1000.0 False False EGFR cside_pol_44dfccd991af1b2ab3ff996d98dabe7f_0001_000000000_0001
inf inf False False 12692.361624271984 inf 1.0 1000.0 False False EGFR Motif0622_ems_3hC_464_0001_0001_0001
inf inf False False 5669.061402214373 inf 1.0 1000.0 False False EGFR nside_mot_e1eeb8ba46bc009d5302d4866716b6c8_0001_000000004_0001_54_64_H_._bcov_4helix_09082_0001_0001_0001
inf inf False False 11041.884609592542 inf 1.0 1000.0 False False EGFR cside_rif_3h_hb1_4972_000000001_0001
inf inf False False 31078.931391646198 inf 1.0 1000.0 False False EGFR cside_mot_3h_hb1_2807_000000002_0001_31_39_H_._bcov_4helix_01693_0001_0001_0001
inf inf False False 0.0 inf 1.0 1000.0 False False EGFR Motif0405_ems_3hM_1722_0001_0001
inf inf False False 5669.061402214373 inf 1.0 1000.0 False False EGFR cside_mot_019ea6a8e8e6e3afd590d720918a841f_0001_000000009_0001_23_30_H_._HEEHE_0113_0001_0001_0001
inf inf False False 34330.47524934922 inf 1.0 1000.0 False False EGFR nside_mot_70b98826c0051d77c59e288019398a32_0001_000000017_0001_6_13_H_._bcov_4helix_04398_0001_0001
inf inf False False 12692.361624271984 inf 1.0 1000.0 False False EGFR nside_pol_3h_hb1_3005_000000028_0001
inf inf False False 5393.917405142779 inf 1.0 1000.0 False False EGFR nside_mot_7adbe74b53731f71270a64f1722d6c3a_0001_000000002_0001_38_46_H_._ems_3hM_898_0001_0003_0001
inf inf False False 5235.283092167034 inf 1.0 1000.0 False False EGFR nside_pol_ems_3hC_414_000000009_0001
inf inf False False 7490.479621537339 inf 1.0 1000.0 False False EGFR cside_mot_9656fb277694fb3b447bca5eade28597_0001_000000019_0001_2_9_H_._ems_3hC_242_0001_0001_0003_0001
inf inf False False 11263.826490245367 inf 1.0 1000.0 False False EGFR Motif0125_ems_3hC_119_0001_0001
inf inf False False 16604.260161145023 inf 1.0 1000.0 False False EGFR Motif0663_bcov_4helix_03541_0001_0001
inf inf False False 6713.894540367732 inf 1.0 1000.0 False False EGFR nside_mot_0d6cdd265890adc2f5458014956a225e_0001_000000019_0001_18_27_H_._bcov_4helix_02413_0001_0001
inf inf False False 5669.061402214373 inf 1.0 1000.0 False False EGFR Motif0001_ems_3hM_2264_0001_0004_0001
inf inf False False 31703.61791261833 inf 1.0 1000.0 False False EGFR nside_mot_ems_3hC_495_0001_000000018_0001_2_11_H_._ems_3hM_1516_0001_0002_0001
inf inf False False 4600.047449690495 inf 1.0 1000.0 False False EGFR Motif0588_HHH_eva_0309_0001_0002_0001
inf inf False False 4001.8709395263163 inf 1.0 1000.0 False False EGFR nside_mot_cdcab460d8b9b4ee33c46009a4fbb42c_0001_000000024_0001_22_31_H_._bcov_4helix_12201_0001_0001
inf inf False False 5235.283092167034 inf 1.0 1000.0 False False EGFR Motif0025_ems_3hC_696_0001_0001
inf inf False False 0.0 inf 1.0 1000.0 False False EGFR cside_mot_3h_hb1_4176_000000002_0001_9_19_H_._ems_3hM_888_0001_0003_0001
inf inf False False 9702.091031930851 inf 1.0 1000.0 False False EGFR Motif0055_ems_3hM_1241_0001_0001
inf inf False False 7342.887581156105 inf 1.0 1000.0 False False EGFR cside_pol_EHEE_hb1_2479_000000003_0001
inf inf False False 6388.040285370182 inf 1.0 1000.0 False False EGFR Motif0123_ems_3hM_1757_0001_0001
inf inf False False 14160.466108629791 inf 1.0 1000.0 False False EGFR nside_mot_359448c81ec7171dd466f2d64631b9c5_0001_1_000000012_0001_35_44_H_._bcov_4helix_05859_0001_0001_0001
inf inf False False 5840.839631762862 inf 1.0 1000.0 False False EGFR Motif0029_HEEHE_1237_0001_0001
inf inf False False 21939.058962949286 inf 1.0 1000.0 False False EGFR nside_pol_5a456a5e86b3ddec350143ec61833ead_0001_000000003_0001
inf inf False False 0.0 inf 1.0 1000.0 False False EGFR Motif0598_ems_3hM_3370_0001_0001
inf inf False False 25470.566366015937 inf 1.0 1000.0 False False EGFR Motif0371_p1-15H-GBL-16H-GBL-16H_0456_0001_0001_0002_0001_0001
inf inf False False 8524.86452449412 inf 1.0 1000.0 False False EGFR Motif0241_ems_3hC_614_0001_0001
inf inf False False 4786.8278223381985 inf 1.0 1000.0 False False EGFR Motif0777_ems_3hM_540_0001_0001_0001
inf inf False False 14589.54239218736 inf 1.0 1000.0 False False EGFR cside_mot_dbb4139c4ab94b79d7c4f7155140a1bd_0001_000000022_0001_55_65_H_._bcov_4helix_04365_0001_0001_0001
inf inf False False 6713.894540367732 inf 1.0 1000.0 False False EGFR Motif0009_ems_3hC_1693_0002_0001_0001
inf inf False False 38684.438807292674 inf 1.0 1000.0 False False EGFR cside_mot_28bb4c3cc08fdb6c7fc9a08ee029a999_0001_000000005_0001_53_57_H_._bcov_4helix_08543_0001_0001
inf inf False False 15487.09323735441 inf 1.0 1000.0 False False EGFR Motif0777_bcov_4helix_12228_0001_0001
inf inf False False 6713.894540367732 inf 1.0 1000.0 False False EGFR cside_mot_61cd24ae9e8da695c346381293a6097e_0001_000000000_0001_6_12_H_._HHH_eva_0013_0001_0001_0001
inf inf False False 0.0 inf 1.0 1000.0 False False EGFR nside_mot_3h_hb1_5553_000000015_0001_42_51_H_._HHH_eva_0065_0001_0004_0001
inf inf False False 4164.3629471735485 inf 1.0 1000.0 False False EGFR cside_mot_5ac56b61432a529264fc2b1ea8f3f34e_0001_000000012_0001_8_12_H_._bcov_4helix_02699_0001_0001
inf inf False False 13207.722402587528 inf 1.0 1000.0 False False EGFR cside_pol_a6decccf2790b0cc537f0a99be7733c9_0001_000000001_0001
inf inf False False 31389.720705562682 inf 1.0 1000.0 False False EGFR cside_pol_f66abcc14e17f542e396b17ba4d2a966_0001_1_000000002_0001
inf inf False False 31389.720705562682 inf 1.0 1000.0 False False EGFR nside_pol_8f4152703e98322b098adc05abe1b416_0001_1_000000002_0001
inf inf False False 8696.214301436432 inf 1.0 1000.0 False False EGFR Motif0261_ems_3hM_390_0001_0003_0001
inf inf False False 0.0 inf 1.0 1000.0 False False EGFR Motif0179_ems_3hC_1146_0001_0002_0001
inf inf False False 12319.081146453298 inf 1.0 1000.0 False False EGFR Motif0202_ems_3hC_647_0002_0001_0001
inf inf False False 8030.808006487299 inf 1.0 1000.0 False False EGFR Motif0106_ems_3hM_3263_0001_0002_0001
inf inf False False 7794.623130995031 inf 1.0 1000.0 False False EGFR Motif0214_HEEHE_2441_0001_0001
0.0 79982.79695210105 True False 10717.144416624422 inf 1.0 1000.0 False True EGFR nside_mot_4dcce05f77d21f156d78f37ab8c14dff_0001_000000023_0001_23_31_H_._HHH_eva_0122_0001_0001_0001
inf inf False False 23994.42568433144 inf 1.0 1000.0 False False EGFR cside_mot_3h_hb1_1231_000000021_0001_3_11_H_._bcov_4helix_06824_0001_0001
inf inf False False 34330.47524934922 inf 1.0 1000.0 False False EGFR cside_mot_3h_hb1_2807_000000002_0001_31_39_H_._bcov_4helix_10760_0001_0002_0001
inf inf False False 8959.71829098426 inf 1.0 1000.0 False False EGFR cside_pol_92cdd10e354739571192769131b2b453_0001_000000005_0001
inf inf False False 22380.03404810456 inf 1.0 1000.0 False False EGFR cside_mot_3291c604f075028b954a74ce5477c4c6_0001_000000013_0001_2_6_H_._bcov_4helix_13967_0001_0001_0001
inf inf False False 6986.505581423763 inf 1.0 1000.0 False False EGFR nside_pol_3h_hb1_3458_000000026_0001
inf inf False False 7490.479621537339 inf 1.0 1000.0 False False EGFR cside_mot_3c286613f92827190e5a3baf2c2c7df1_0001_1_000000012_0001_3_7_H_._ems_3hM_2824_0001_0006_0001
inf inf False False 0.0 inf 1.0 1000.0 False False EGFR cside_pol_EHEE_hb1_294_000000020_0001
inf inf False False 0.0 inf 1.0 1000.0 False False EGFR Motif0239_ems_3hC_793_0002_0001_0002_0001
inf inf False False 5958.240508361304 inf 1.0 1000.0 False False EGFR Motif0017_bcov_4helix_06705_0001_0001
inf inf False False 11490.229402699273 inf 1.0 1000.0 False False EGFR Motif0423_bcov_4helix_10614_0001_0001
inf inf False False 6713.894540367732 inf 1.0 1000.0 False False EGFR Motif0085_bcov_4helix_10387_0001_0001
inf inf False False 14882.792194270347 inf 1.0 1000.0 False False EGFR Motif0085_bcov_4helix_11159_0001_0001
inf inf False False 5081.314190869504 inf 1.0 1000.0 False False EGFR Motif0544_ems_3hM_335_0001_0001_0001
inf inf False False 13339.799626613389 inf 1.0 1000.0 False False EGFR Motif0179_ems_3hC_1630_0002_0001_0001_0001
inf inf False False 5669.061402214373 inf 1.0 1000.0 False False EGFR nside_mot_9a31c3a4e37290247ad05e68d98e23c2_0001_000000017_0001_16_25_H_._ems_3hC_291_0001_0001
inf inf False False 6986.505581423763 inf 1.0 1000.0 False False EGFR Motif0132_ems_3hC_1642_0001_0001
inf inf False False 7794.623130995031 inf 1.0 1000.0 False False EGFR Motif0345_bcov_4helix_11520_0001_0001
inf inf False False 13744.008895099405 inf 1.0 1000.0 False False EGFR cside_mot_36aedc3324f391c701bbcbfdbcae1c8e_0001_000000001_0001_1_5_H_._bcov_4helix_13057_0001_0001
inf inf False False 18159.834802063946 inf 1.0 1000.0 False False EGFR cside_mot_3c286613f92827190e5a3baf2c2c7df1_0001_1_000000012_0001_3_7_H_._ems_3hC_1010_0001_0001_0001
inf inf False False 19664.49888851309 inf 1.0 1000.0 False False EGFR Motif0107_bcov_4helix_02833_0001_0001
inf inf False False 5958.240508361304 inf 1.0 1000.0 False False EGFR Motif0249_ems_3hM_2087_0001_0001
inf inf False False 7794.623130995031 inf 1.0 1000.0 False False EGFR Motif0113_bcov_4helix_05209_0001_0001
inf inf False False 13207.722402587528 inf 1.0 1000.0 False False EGFR cside_pol_b5c81d7aa8be91e208e1d01bd4f273e4_0001_000000000_0001
inf inf False False 5840.839631762862 inf 1.0 1000.0 False False EGFR cside_mot_3h_hb1_4176_000000002_0001_9_19_H_._ems_3hC_1070_0002_0001_0003_0001
inf inf False False 6986.505581423763 inf 1.0 1000.0 False False EGFR Motif0214_bcov_4helix_00540_0001_0001
inf inf False False 11838.394843830467 inf 1.0 1000.0 False False EGFR Motif0193_ems_3hM_937_0001_0002_0001
inf inf False False 10196.995181544386 inf 1.0 1000.0 False False EGFR Motif0001_ems_3hC_1737_0001_0002_0001
inf inf False False 8524.86452449412 inf 1.0 1000.0 False False EGFR Motif0329_bcov_4helix_12079_0001_0001
inf inf False False 0.0 inf 1.0 1000.0 False False EGFR Motif0051_HHH_eva_0706_0001_0001
inf inf False False 0.0 inf 1.0 1000.0 False False EGFR cside_mot_7f8829834e02fb8c94cc2b05f7d0962f_0001_000000002_0001_23_31_H_._bcov_4helix_06478_0001_0003_0001
inf inf False False 20462.95639802725 inf 1.0 1000.0 False False EGFR Motif0139_bcov_4helix_00809_0001_0001_0001
inf inf False False 4164.3629471735485 inf 1.0 1000.0 False False EGFR nside_mot_13d347bf58d8e49291c31bc16c4ec13b_0001_1_000000029_0001_34_39_H_._ems_3hM_3263_0001_0003_0001
inf inf False False 16938.00579038403 inf 1.0 1000.0 False False EGFR Motif0418_ems_3hM_1464_0001_0001
inf inf False False 23521.640706138034 inf 1.0 1000.0 False False EGFR Motif0181_HHH_eva_0310_0001_0002_0001
inf inf False False 4600.047449690495 inf 1.0 1000.0 False False EGFR Motif0159_ems_3hM_1266_0001_0001_0001
inf inf False False 35370.72297987969 inf 1.0 1000.0 False False EGFR Motif0001_ems_3hM_3610_0001_0002_0001
inf inf False False 9416.753969889236 inf 1.0 1000.0 False False EGFR Motif0392_ems_3hM_285_0001_0001_0001
inf inf False False 4600.047449690495 inf 1.0 1000.0 False False EGFR nside_mot_481477054fc9c2ccddb475d27a43af88_0001_000000001_0001_44_52_H_._ems_3hM_2629_0001_0001_0001
inf inf False False 7490.479621537339 inf 1.0 1000.0 False False EGFR nside_mot_4c482f19f227c02a0f5bb3b01c39a587_0001_000000017_0001_55_59_H_._bcov_4helix_04523_0001_0001_0001
inf inf False False 8959.71829098426 inf 1.0 1000.0 False False EGFR cside_mot_3h_hb1_1043_000000008_0001_45_50_H_._HHH_eva_0254_0001_0001
inf inf False False 11490.229402699273 inf 1.0 1000.0 False False EGFR Motif0023_bcov_4helix_06426_0001_0001
inf inf False False 4786.8278223381985 inf 1.0 1000.0 False False EGFR nside_mot_054b930907f5fc472772aca7ba22e474_0001_000000004_0001_27_31_H_._ems_3hM_2616_0001_0001_0001
inf inf False False 0.0 inf 1.0 1000.0 False False EGFR Motif0032_ems_3hM_1612_0001_0001
inf inf False False 7342.887581156105 inf 1.0 1000.0 False False EGFR Motif0352_ems_3hC_291_0001_0001_0001
inf inf False False 7794.623130995031 inf 1.0 1000.0 False False EGFR Motif0329_HEEHE_0298_0001_0001
inf inf False False 0.0 inf 1.0 1000.0 False False EGFR Motif0144_p1-14H-GBL-16H-GBL-16H_0049_0001_0001_0002_0001_0001
inf inf False False 10717.144416624422 inf 1.0 1000.0 False False EGFR Motif0029_ems_3hM_391_0001_0001
inf inf False False 0.0 inf 1.0 1000.0 False False EGFR nside_mot_3h_hb1_3367_000000029_0001_24_34_H_._ems_3hM_3000_0001_0001
inf inf False False 11041.884609592542 inf 1.0 1000.0 False False EGFR cside_mot_c2fc3a1b8c923a0c77aa34c27a6e97da_0001_000000021_0001_43_48_H_._bcov_4helix_12520_0001_0002_0001
inf inf False False 29866.242194902 inf 1.0 1000.0 False False EGFR nside_mot_9a31c3a4e37290247ad05e68d98e23c2_0001_000000017_0001_16_25_H_._bcov_4helix_09995_0001_0002_0001
inf inf False False 8959.71829098426 inf 1.0 1000.0 False False EGFR nside_mot_c3acd31678ed5f8d164f04dc356c1f2b_0001_000000014_0001_36_46_H_._bcov_4helix_13927_0001_0001
inf inf False False 5958.240508361304 inf 1.0 1000.0 False False EGFR cside_mot_3h_hb1_4176_000000002_0001_9_19_H_._ems_3hM_2031_0001_0003_0001
inf inf False False 7794.623130995031 inf 1.0 1000.0 False False EGFR Motif0017_bcov_4helix_07090_0001_0001_0001
inf inf False False 0.0 inf 1.0 1000.0 False False EGFR Motif0628_HHH_eva_0612_0001_0002_0001
inf inf False False 0.0 inf 1.0 1000.0 False False EGFR Motif0426_bcov_4helix_02440_0001_0001
inf inf False False 12692.361624271984 inf 1.0 1000.0 False False EGFR nside_pol_8c5f9a2dfccdb4cb7998294fcbbf5e8a_0001_000000021_0001
inf inf False False 16938.00579038403 inf 1.0 1000.0 False False EGFR cside_mot_08c800c6d11c9df3d04fa2d46242c077_0001_000000026_0001_44_49_H_._bcov_4helix_01860_0001_0001_0001
inf inf False False 7490.479621537339 inf 1.0 1000.0 False False EGFR nside_mot_5b53b1e55d3f2d06f7e2c8731c4a3d07_0001_000000024_0001_22_31_H_._ems_3hM_3219_0001_0003_0001
inf inf False False 4600.047449690495 inf 1.0 1000.0 False False EGFR nside_mot_37c9410152edf70606a99b8c467079e5_0001_1_000000026_0001_18_27_H_._bcov_4helix_01204_0001_0001
inf inf False False 19277.030573976146 inf 1.0 1000.0 False False EGFR Motif0149_bcov_4helix_09599_0001_0001
inf inf False False 7794.623130995031 inf 1.0 1000.0 False False EGFR nside_mot_4dcce05f77d21f156d78f37ab8c14dff_0001_000000023_0001_21_31_H_._ems_3hC_645_0001_0001_0001
inf inf False False 5081.314190869504 inf 1.0 1000.0 False False EGFR Motif0113_ems_3hM_1207_0001_0002_0001
inf inf False False 14302.070769716098 inf 1.0 1000.0 False False EGFR nside_mot_3h_hb1_3406_000000006_0001_56_63_H_._bcov_4helix_10336_0001_0001
inf inf False False 10505.974332540365 inf 1.0 1000.0 False False EGFR cside_mot_b2852dab2bc6681e066b3dd47ae8e322_0001_000000023_0001_38_46_H_._bcov_4helix_11517_0001_0002_0001
inf inf False False 8524.86452449412 inf 1.0 1000.0 False False EGFR Motif0054_ems_3hM_843_0001_0001_0001
inf inf False False 7342.887581156105 inf 1.0 1000.0 False False EGFR Motif0051_HHH_eva_0524_0001_0002_0001
inf inf False False 0.0 inf 1.0 1000.0 False False EGFR Motif0199_ems_3hM_2243_0001_0001
inf inf False False 14882.792194270347 inf 1.0 1000.0 False False EGFR nside_pol_EHEE_hb1_5685_000000011_0001
inf inf False False 11490.229402699273 inf 1.0 1000.0 False False EGFR cside_pol_90512860bec9108360bd6723039e2182_0001_000000001_0001
inf inf False False 7342.887581156105 inf 1.0 1000.0 False False EGFR Motif0159_bcov_4helix_05493_0001_0001_0001
inf inf False False 5840.839631762862 inf 1.0 1000.0 False False EGFR cside_mot_85ce91633d8857d93c75333fd97e9041_0001_000000003_0001_1_11_H_._bcov_4helix_14026_0001_0002_0001
inf inf False False 19664.49888851309 inf 1.0 1000.0 False False EGFR Motif0595_bcov_4helix_11930_0001_0001
inf inf False False 40255.182147468346 inf 1.0 1000.0 False False EGFR cside_pol_3h_hb1_3924_000000001_0001
inf inf False False 4001.8709395263163 inf 1.0 1000.0 False False EGFR Motif0737_ems_3hC_344_0001_0001
inf inf False False 11041.884609592542 inf 1.0 1000.0 False False EGFR nside_mot_28afb33024cbc0f0831c9d85b96ce966_0001_000000011_0001_35_40_H_._bcov_4helix_12556_0001_0001_0001
inf inf False False 5958.240508361304 inf 1.0 1000.0 False False EGFR Motif0541_ems_3hM_679_0001_0001
inf inf False False 6713.894540367732 inf 1.0 1000.0 False False EGFR Motif0222_p1-16H-GBL-16H-GABBL-16H_0013_0001_0001_0001_0001_0001_0001
inf inf False False 12319.081146453298 inf 1.0 1000.0 False False EGFR nside_pol_3h_hb1_6945_000000003_0001
inf inf False False 16115.931326034866 inf 1.0 1000.0 False False EGFR cside_mot_28bb4c3cc08fdb6c7fc9a08ee029a999_0001_000000005_0001_53_57_H_._bcov_4helix_14247_0001_0001_0001
inf inf False False 0.0 inf 1.0 1000.0 False False EGFR nside_mot_c71fb0fe58226b0d7ae92011f4fe1b23_0001_1_000000003_0001_2_10_H_._HHH_eva_0540_0001_0001
66204.95355384737 inf False False 32020.654091744476 1630695.3891921155 1.0 1000.0 False False EGFR cside_mot_3h_hb1_2335_000000016_0001_49_56_H_._HEEHE_2482_0001_0001_0001
inf inf False False 11838.394843830467 inf 1.0 1000.0 False False EGFR Motif0186_ems_3hM_795_0001_0001
inf inf False False 11490.229402699273 inf 1.0 1000.0 False False EGFR Motif0039_ems_3hC_474_0001_0001_0001_0001
inf inf False False 15031.620116213033 inf 1.0 1000.0 False False EGFR nside_mot_ems_p1-14H-GBL-16H-GABBL-15H_0537_0001_0001_0002_000000007_0001_3_13_H_._bcov_4helix_04398_0001_0001
inf inf False False 9606.030724684022 inf 1.0 1000.0 False False EGFR Motif0169_bcov_4helix_11513_0001_0002_0001
inf inf False False 6986.505581423763 inf 1.0 1000.0 False False EGFR nside_mot_052e08a2c9b0e73539bc92944f952fda_0001_000000012_0001_54_61_H_._ems_3hM_1633_0001_0001_0001
inf inf False False 4164.3629471735485 inf 1.0 1000.0 False False EGFR Motif0311_p1-14H-GBL-14H-GABBL-16H_0215_0001_0001_0002_0001_0001
inf inf False False 8030.808006487299 inf 1.0 1000.0 False False EGFR Motif0011_HHH_eva_0301_0001_0001_0001
inf inf False False 7794.623130995031 inf 1.0 1000.0 False False EGFR cside_pol_97a1f57a25698407d5d7a072494cd2b2_0001_000000024_0001
inf inf False False 9606.030724684022 inf 1.0 1000.0 False False EGFR Motif0081_bcov_4helix_05260_0001_0002_0001
inf inf False False 0.0 inf 1.0 1000.0 False False EGFR nside_mot_a8c33a654798d993ae911ac5da213249_0001_1_000000006_0001_37_44_H_._ems_3hM_582_0001_0002_0001
inf inf False False 6262.170655200651 inf 1.0 1000.0 False False EGFR Motif0153_ems_3hC_821_0001_0001
inf inf False False 8524.86452449412 inf 1.0 1000.0 False False EGFR cside_mot_ec49256d0a76a2d41f5dd9f5c380ddc2_0001_1_000000003_0001_23_32_H_._bcov_4helix_07596_0001_0001
inf inf False False 0.0 inf 1.0 1000.0 False False EGFR cside_mot_c2fc3a1b8c923a0c77aa34c27a6e97da_0001_000000021_0001_44_48_H_._HEEHE_1252_0001_0002_0001
inf inf False False 29570.536826635675 inf 1.0 1000.0 False False EGFR Motif0090_ems_3hC_517_0002_0001_0001_0001
inf inf False False 6713.894540367732 inf 1.0 1000.0 False False EGFR Motif0046_bcov_4helix_02731_0001_0001_0001
inf inf False False 0.0 inf 1.0 1000.0 False False EGFR cside_pol_EHEE_rd4_0003.min_rise1.44_000000000_0001
inf inf False False 5958.240508361304 inf 1.0 1000.0 False False EGFR Motif0090_HHH_eva_0358_0001_0001
inf inf False False 10717.144416624422 inf 1.0 1000.0 False False EGFR nside_pol_ems_3hM_2328_000000014_0001
inf inf False False 5958.240508361304 inf 1.0 1000.0 False False EGFR nside_mot_3h_hb1_4179_000000011_0001_52_56_H_._bcov_4helix_14378_0001_0001
inf inf False False 10196.995181544386 inf 1.0 1000.0 False False EGFR Motif0029_ems_3hM_2446_0001_0001
inf inf False False 17802.014314345575 inf 1.0 1000.0 False False EGFR Motif0201_ems_3hM_2697_0001_0001_0001
inf inf False False 4600.047449690495 inf 1.0 1000.0 False False EGFR nside_mot_60d819c0e32b067e3f3258c93b6bea69_0001_000000001_0001_40_47_H_._ems_3hM_1211_0001_0001_0001
inf inf False False 6262.170655200651 inf 1.0 1000.0 False False EGFR Motif0065_p1-14H-GBL-14H-GBL-15H_0097_0001_0001_0001_0001_0001
inf inf False False 8696.214301436432 inf 1.0 1000.0 False False EGFR nside_pol_3h_hb1_1118_000000023_0001
inf inf False False 5393.917405142779 inf 1.0 1000.0 False False EGFR nside_mot_3h_hb1_4179_000000011_0001_49_59_H_._ems_3hM_77_0001_0001_0001
inf inf False False 14882.792194270347 inf 1.0 1000.0 False False EGFR Motif0139_ems_3hM_3187_0001_0001
inf inf False False 5235.283092167034 inf 1.0 1000.0 False False EGFR Motif0060_HHH_eva_0358_0001_0003_0001
inf inf False False 5235.283092167034 inf 1.0 1000.0 False False EGFR Motif0353_ems_3hC_1327_0001_0001_0001
inf inf False False 8696.214301436432 inf 1.0 1000.0 False False EGFR cside_pol_d1d9bea85f274d020c43922228b04db4_0001_000000000_0001
inf inf False False 7342.887581156105 inf 1.0 1000.0 False False EGFR nside_pol_9e2064ba6c12577787b352d6f1429151_0001_000000026_0001
inf inf False False 0.0 inf 1.0 1000.0 False False EGFR Motif0599_ems_3hM_3464_0001_0001_0001
inf inf False False 4164.3629471735485 inf 1.0 1000.0 False False EGFR nside_pol_HEEH_15796_000000018_0001
inf inf False False 6262.170655200651 inf 1.0 1000.0 False False EGFR Motif0001_ems_3hM_772_0001_0002_0001
inf inf False False 10717.144416624422 inf 1.0 1000.0 False False EGFR Motif0103_ems_3hM_1099_0001_0002_0001
inf inf False False 0.0 inf 1.0 1000.0 False False EGFR Motif0144_bcov_4helix_04078_0001_0001
inf inf False False 5235.283092167034 inf 1.0 1000.0 False False EGFR Motif0537_ems_3hC_1278_0002_0001_0001
inf inf False False 13473.197622879508 inf 1.0 1000.0 False False EGFR cside_mot_28bb4c3cc08fdb6c7fc9a08ee029a999_0001_000000005_0001_53_57_H_._bcov_4helix_05182_0001_0001
inf inf False False 4600.047449690495 inf 1.0 1000.0 False False EGFR cside_mot_2edd660e0f20e4a5da434b63e1cd184e_0001_1_000000023_0001_2_9_H_._bcov_4helix_07601_0001_0004_0001
inf inf False False 0.0 inf 1.0 1000.0 False False EGFR Motif0257_HHH_eva_0425_0001_0001
inf inf False False 0.0 inf 1.0 1000.0 False False EGFR Motif0765_ems_3hM_2299_0001_0001
inf inf False False 5235.283092167034 inf 1.0 1000.0 False False EGFR nside_pol_3h_hb1_6615_000000010_0001
inf inf False False 0.0 inf 1.0 1000.0 False False EGFR Motif0070_ems_3hC_739_0001_0001_0001_0001
inf inf False False 8356.891015090783 inf 1.0 1000.0 False False EGFR Motif0063_bcov_4helix_05805_0001_0001
inf inf False False 20874.26182162755 inf 1.0 1000.0 False False EGFR cside_mot_8f6fbe01fcb98b331507a5389819091a_0001_000000012_0001_6_14_H_._bcov_4helix_12336_0001_0002_0001
inf inf False False 14589.54239218736 inf 1.0 1000.0 False False EGFR nside_pol_05bef531b161f891dbe4fbdf1ebfa639_0001_1_000000017_0001
inf inf False False 43159.003885807695 inf 1.0 1000.0 False False EGFR Motif0103_HEEHE_2649_0001_0001
inf inf False False 11041.884609592542 inf 1.0 1000.0 False False EGFR nside_mot_33a3a00fc629d06a96f91cefd1c5e1ea_0001_1_000000011_0001_43_48_H_._bcov_4helix_11517_0001_0001
inf inf False False 5840.839631762862 inf 1.0 1000.0 False False EGFR nside_mot_166848b42f1a22ff98d5796e2cac868b_0001_000000010_0001_37_42_H_._bcov_4helix_04668_0001_0001
inf inf False False 0.0 inf 1.0 1000.0 False False EGFR Motif0055_ems_3hM_3214_0001_0001_0001
inf inf False False 5393.917405142779 inf 1.0 1000.0 False False EGFR nside_mot_ems_3hC_897_0001_000000008_0001_11_17_H_._ems_3hM_2251_0001_0001
inf inf False False 8696.214301436432 inf 1.0 1000.0 False False EGFR Motif0154_bcov_4helix_12325_0001_0001
inf inf False False 4001.8709395263163 inf 1.0 1000.0 False False EGFR Motif0263_bcov_4helix_08763_0001_0001
inf inf False False 5840.839631762862 inf 1.0 1000.0 False False EGFR cside_pol_3h_hb1_5431_000000003_0001
inf inf False False 0.0 inf 1.0 1000.0 False False EGFR nside_mot_9a31c3a4e37290247ad05e68d98e23c2_0001_000000017_0001_16_25_H_._ems_3hM_1928_0001_0002_0001
inf inf False False 0.0 inf 1.0 1000.0 False False EGFR nside_mot_dfd1bb0990758c1cb5007949a2b6ca0a_0001_1_000000023_0001_42_46_H_._p1-15H-GBL-16H-GABBL-16H_0354_0001_0001_0002_0001_0001_0001
inf inf False False 4001.8709395263163 inf 1.0 1000.0 False False EGFR Motif0092_HHH_eva_0358_0001_0001_0001
inf inf False False 13207.722402587528 inf 1.0 1000.0 False False EGFR cside_pol_2411eff4b914bc440f4d5d1b952083eb_0001_000000000_0001
inf inf False False 0.0 inf 1.0 1000.0 False False EGFR nside_mot_ems_3hM_3060_000000003_0001_5_14_H_._ems_3hM_681_0001_0001_0001
inf inf False False 12819.28524051469 inf 1.0 1000.0 False False EGFR nside_mot_529aa26556ab0217081d0c2dd4de06a7_0001_1_000000015_0001_38_43_H_._ems_3hC_721_0002_0001_0004_0001
inf inf False False 25218.382540609866 inf 1.0 1000.0 False False EGFR Motif0135_ems_3hM_994_0001_0001
inf inf False False 15798.383811425198 inf 1.0 1000.0 False False EGFR nside_pol_d3af3dd997d3b428a453fdaa4a85a971_0001_1_000000013_0001
inf inf False False 8696.214301436432 inf 1.0 1000.0 False False EGFR Motif0038_ems_3hM_1663_0001_0003_0001
inf inf False False 4600.047449690495 inf 1.0 1000.0 False False EGFR nside_mot_4dcce05f77d21f156d78f37ab8c14dff_0001_000000023_0001_23_31_H_._ems_3hC_921_0001_0001_0001
inf inf False False 9606.030724684022 inf 1.0 1000.0 False False EGFR nside_pol_0129dbb60f307fe570898f4eb3653c15_0001_000000006_0001
inf inf False False 10717.144416624422 inf 1.0 1000.0 False False EGFR Motif0241_ems_3hM_482_0001_0001
inf inf False False 12947.478092919822 3761562.142851142 1.0 1000.0 False False EGFR nside_mot_1f6896a53b546cbe34693b793b8b075a_0001_1_000000005_0001_20_29_H_._HHH_eva_0081_0001_0001_0001
inf inf False False 7342.887581156105 inf 1.0 1000.0 False False EGFR cside_pol_HEEHE_0771_000000000_0001
inf inf False False 5958.240508361304 inf 1.0 1000.0 False False EGFR Motif0850_HHH_eva_0033_0001_0002_0001
inf inf False False 11490.229402699273 inf 1.0 1000.0 False False EGFR Motif0065_ems_3hM_1062_0001_0001_0001
inf inf False False 12442.271957917817 inf 1.0 1000.0 False False EGFR Motif0159_bcov_4helix_14067_0001_0001_0001
inf inf False False 26769.82123242178 inf 1.0 1000.0 False False EGFR Motif0182_bcov_4helix_04653_0001_0001_0001
inf inf False False 6262.170655200651 inf 1.0 1000.0 False False EGFR Motif0029_bcov_4helix_09053_0001_0001
inf inf False False 7951.295055928028 inf 1.0 1000.0 False False EGFR Motif0011_HEEHE_0956_0001_0001
inf inf False False 0.0 inf 1.0 1000.0 False False EGFR nside_mot_1f6896a53b546cbe34693b793b8b075a_0001_1_000000005_0001_20_29_H_._ems_3hM_1819_0001_0001_0001
inf inf False False 0.0 inf 1.0 1000.0 False False EGFR nside_mot_00bdd295bdf2162a7db7fbe7e18b4f1a_0001_1_000000017_0001_35_39_H_._HHH_eva_0181_0001_0001
inf inf False False 0.0 inf 1.0 1000.0 False False EGFR nside_mot_e1eeb8ba46bc009d5302d4866716b6c8_0001_000000004_0001_57_61_H_._ems_3hM_2751_0001_0002_0001
inf inf False False 4333.452781924209 inf 1.0 1000.0 False False EGFR cside_pol_3h_hb1_4956_000000006_0001
inf inf False False 6848.843820629108 inf 1.0 1000.0 False False EGFR Motif0232_ems_3hM_1213_0001_0002_0001
inf inf False False 6713.894540367732 inf 1.0 1000.0 False False EGFR Motif0166_HHH_eva_0387_0001_0002_0001
inf inf False False 4786.8278223381985 inf 1.0 1000.0 False False EGFR cside_mot_acbe4467f7e1bfbd9c26a710f8f63d83_0001_000000027_0001_4_13_H_._bcov_4helix_11525_0001_0001_0001
inf inf False False 7794.623130995031 inf 1.0 1000.0 False False EGFR Motif0063_ems_3hM_3661_0001_0001_0001
inf inf False False 11721.183013693546 inf 1.0 1000.0 False False EGFR Motif0381_HEEHE_2141_0001_0001
inf inf False False 8524.86452449412 inf 1.0 1000.0 False False EGFR Motif0023_ems_3hC_1386_0001_0001
inf inf False False 18710.09595640126 inf 1.0 1000.0 False False EGFR Motif0098_HEEHE_3239_0001_0001
inf inf False False 4001.8709395263163 inf 1.0 1000.0 False False EGFR Motif0065_ems_3hM_549_0001_0003_0001
inf inf False False 0.0 inf 1.0 1000.0 False False EGFR Motif0069_ems_3hC_1626_0002_0001_0002_0001
inf inf False False 0.0 inf 1.0 1000.0 False False EGFR Motif0113_bcov_4helix_13335_0001_0002_0001
inf inf False False 7794.623130995031 inf 1.0 1000.0 False False EGFR Motif0186_ems_3hC_617_0002_0001_0002_0001
inf inf False False 5958.240508361304 inf 1.0 1000.0 False False EGFR Motif0169_ems_3hM_155_0001_0001
inf inf False False 0.0 inf 1.0 1000.0 False False EGFR nside_pol_3h_hb1_3848_000000000_0001
inf inf False False 7490.479621537339 inf 1.0 1000.0 False False EGFR Motif0039_HEEHE_3242_0001_0001
inf inf False False 20462.95639802725 inf 1.0 1000.0 False False EGFR Motif0184_bcov_4helix_08284_0001_0001
inf inf False False 8696.214301436432 inf 1.0 1000.0 False False EGFR Motif0004_bcov_4helix_11435_0001_0001
inf inf False False 10717.144416624422 inf 1.0 1000.0 False False EGFR Motif0598_bcov_4helix_12390_0001_0001
inf inf False False 6848.843820629108 inf 1.0 1000.0 False False EGFR nside_pol_3h_hb1_3081_000000027_0001
inf inf False False 12319.081146453298 inf 1.0 1000.0 False False EGFR cside_mot_83c8b0005c82c004a923b37160294a09_0001_000000020_0001_60_65_H_._bcov_4helix_09409_0001_0002_0001
inf inf False False 0.0 inf 1.0 1000.0 False False EGFR cside_mot_c97eb9482337f45cd0ca6ae9eb0aa20e_0001_1_000000028_0001_36_40_H_._bcov_4helix_13133_0001_0001_0001
inf inf False False 6388.040285370182 inf 1.0 1000.0 False False EGFR cside_mot_3h_hb1_2807_000000002_0001_31_39_H_._bcov_4helix_09051_0001_0002_0001
inf inf False False 0.0 inf 1.0 1000.0 False False EGFR cside_mot_0f931c1752ac0ad7c49fc8c67a1bb97d_0001_000000019_0001_20_24_H_._bcov_4helix_07959_0001_0002_0001
inf inf False False 5840.839631762862 inf 1.0 1000.0 False False EGFR Motif0159_ems_3hM_2845_0001_0001
inf inf False False 0.0 inf 1.0 1000.0 False False EGFR nside_mot_24f18a6c9dc1d4bc15674ec087ef9eba_0001_000000025_0001_19_28_H_._ems_3hM_460_0001_0001_0001
inf inf False False 7794.623130995031 inf 1.0 1000.0 False False EGFR Motif0050_bcov_4helix_14099_0001_0001
inf inf False False 0.0 inf 1.0 1000.0 False False EGFR Motif0294_HEEHE_2142_0001_0001
inf inf False False 12442.271957917817 inf 1.0 1000.0 False False EGFR Motif0210_bcov_4helix_12730_0001_0001
inf inf False False 0.0 inf 1.0 1000.0 False False EGFR Motif0049_ems_3hC_356_0001_0001
inf inf False False 10611.034075865757 inf 1.0 1000.0 False False EGFR Motif0624_ems_3hM_139_0001_0001
inf inf False False 18341.433150084566 inf 1.0 1000.0 False False EGFR nside_mot_5ad4da34cda0141a087b59bd8be62922_0001_000000009_0001_53_63_H_._bcov_4helix_01566_0001_0001
inf inf False False 12319.081146453298 inf 1.0 1000.0 False False EGFR nside_pol_92b031040092ee3625ae65a5cbba6392_0001_000000011_0001
inf inf False False 39461.996027319175 inf 1.0 1000.0 False False EGFR cside_mot_3h_hb1_4176_000000002_0001_9_19_H_._ems_3hM_1358_0001_0003_0001
inf inf False False 13744.008895099405 inf 1.0 1000.0 False False EGFR cside_mot_acbe4467f7e1bfbd9c26a710f8f63d83_0001_000000027_0001_4_13_H_._bcov_4helix_07222_0001_0001
inf inf False False 10196.995181544386 inf 1.0 1000.0 False False EGFR Motif0122_ems_3hM_1722_0001_0002_0001
inf inf False False 11721.183013693546 inf 1.0 1000.0 False False EGFR nside_mot_b2f027b0c4707082fa2b9d95826083e0_0001_000000028_0001_21_29_H_._ems_3hM_1640_0001_0002_0001
inf inf False False 6262.170655200651 inf 1.0 1000.0 False False EGFR Motif0086_bcov_4helix_12449_0001_0001
inf inf False False 10611.034075865757 inf 1.0 1000.0 False False EGFR nside_mot_3b9454c7a7558ad1dbdfde696a0f483d_0001_000000021_0001_21_29_H_._ems_3hM_348_0001_0002_0001
inf inf False False 16604.260161145023 inf 1.0 1000.0 False False EGFR cside_mot_902bd2d794eda2c58461ea262bc623ba_0001_000000010_0001_17_22_H_._HEEHE_1580_0001_0002_0001
inf inf False False 0.0 inf 1.0 1000.0 False False EGFR Motif0554_ems_3hC_982_0002_0001_0001
inf inf False False 0.0 inf 1.0 1000.0 False False EGFR Motif0651_ems_3hM_3083_0001_0001_0001
inf inf False False 13881.448984050383 inf 1.0 1000.0 False False EGFR cside_mot_5dd16b5703c8ef26bcb5841a4621b1a3_0001_000000006_0001_24_33_H_._bcov_4helix_01513_0001_0001_0001
inf inf False False 15487.09323735441 inf 1.0 1000.0 False False EGFR Motif0608_HHH_eva_0329_0001_0002_0001
inf inf False False 5958.240508361304 inf 1.0 1000.0 False False EGFR cside_mot_03644b73fd04f31475f1448d1ecc921a_0001_000000015_0001_24_29_H_._HHH_eva_0272_0001_0001_0001
inf inf False False 9139.80862863304 inf 1.0 1000.0 False False EGFR Motif0159_bcov_4helix_08897_0001_0001
inf inf False False 0.0 inf 1.0 1000.0 False False EGFR cside_pol_3h_hb1_53_000000010_0001
inf inf False False 10611.034075865757 inf 1.0 1000.0 False False EGFR Motif0452_bcov_4helix_08214_0001_0001_0001
inf inf False False 15956.367649539461 inf 1.0 1000.0 False False EGFR cside_mot_3h_hb1_238_000000028_0001_25_35_H_._ems_3hM_1325_0001_0004_0001
inf inf False False 10505.974332540365 inf 1.0 1000.0 False False EGFR Motif0184_ems_3hC_1249_0001_0001_0001_0001
inf inf False False 7270.185723916943 inf 1.0 1000.0 False False EGFR cside_mot_3c8c3ed6101de39c9fb3ebc1b07bd597_0001_000000025_0001_18_26_H_._bcov_4helix_04455_0001_0001_0001
inf inf False False 18710.09595640126 inf 1.0 1000.0 False False EGFR cside_pol_7e5e47aecf2300ea4711336d3176cb65_0001_000000010_0001
inf inf False False 9139.80862863304 inf 1.0 1000.0 False False EGFR nside_mot_481477054fc9c2ccddb475d27a43af88_0001_000000001_0001_44_52_H_._ems_3hM_3610_0001_0001_0001
inf inf False False 8959.71829098426 inf 1.0 1000.0 False False EGFR Motif0050_bcov_4helix_09653_0001_0001
inf inf False False 13744.008895099405 inf 1.0 1000.0 False False EGFR nside_mot_39627c7f1b2eddb727c8b3e769252eaa_0001_000000026_0001_41_45_H_._bcov_4helix_07514_0001_0002_0001
inf inf False False 4001.8709395263163 inf 1.0 1000.0 False False EGFR Motif0093_ems_3hM_2616_0001_0002_0001
inf inf False False 11490.229402699273 inf 1.0 1000.0 False False EGFR Motif0017_ems_3hM_850_0001_0001
inf inf False False 0.0 inf 1.0 1000.0 False False EGFR Motif0180_bcov_4helix_14409_0001_0001
inf inf False False 19861.1438773982 inf 1.0 1000.0 False False EGFR Motif0185_ems_thioM_1039_0001_0001
inf inf False False 4164.3629471735485 inf 1.0 1000.0 False False EGFR Motif0626_ems_3hC_453_0001_0001
inf inf False False 17451.244303838463 inf 1.0 1000.0 False False EGFR cside_pol_74f2992360646b2c7757078b7e57127c_0001_000000001_0001
inf inf False False 11041.884609592542 inf 1.0 1000.0 False False EGFR Motif0104_bcov_4helix_08689_0001_0002_0001
inf inf False False 0.0 inf 1.0 1000.0 False False EGFR Motif0193_ems_3hM_2275_0001_0001_0001
inf inf False False 0.0 inf 1.0 1000.0 False False EGFR Motif0214_bcov_4helix_05410_0001_0002_0001
inf inf False False 0.0 inf 1.0 1000.0 False False EGFR cside_mot_73a64b345ec369ee8321e5a8e4059d1e_0001_000000002_0001_36_45_H_._ems_3hC_1684_0002_0001_0002_0001
inf inf False False 5840.839631762862 inf 1.0 1000.0 False False EGFR cside_mot_09d6a61bc518cc49049749228b1d1d9b_0001_000000001_0001_37_43_H_._bcov_4helix_12198_0001_0001_0001
inf inf False False 0.0 inf 1.0 1000.0 False False EGFR Motif0585_HHH_eva_0387_0001_0001_0001
inf inf False False 26769.82123242178 inf 1.0 1000.0 False False EGFR cside_mot_af20a30f723460665a5ef230e4f4bcf6_0001_000000006_0001_56_65_H_._ems_3hM_1954_0001_0001_0001
inf inf False False 4786.8278223381985 inf 1.0 1000.0 False False EGFR cside_mot_22d47784281799efc9815c223750b246_0001_1_000000000_0001_24_32_H_._bGM_442_0001_0001_1_0001
inf inf False False 15487.09323735441 inf 1.0 1000.0 False False EGFR Motif0043_bcov_4helix_02591_0001_0002_0001
inf inf False False 7490.479621537339 inf 1.0 1000.0 False False EGFR Motif0255_ems_3hM_2461_0001_0002_0001
inf inf False False 23058.17145979618 inf 1.0 1000.0 False False EGFR cside_pol_8b33abe37b701c407a2aebaf6512f63b_0001_000000001_0001
inf inf False False 8524.86452449412 inf 1.0 1000.0 False False EGFR Motif0029_bcov_4helix_10336_0001_0001_0001
inf inf False False 14882.792194270347 inf 1.0 1000.0 False False EGFR nside_pol_3h_hb1_374_000000014_0001
inf inf False False 39856.61598759239 inf 1.0 1000.0 False False EGFR cside_mot_28bb4c3cc08fdb6c7fc9a08ee029a999_0001_000000005_0001_53_57_H_._bcov_4helix_01254_0001_0001
inf inf False False 13207.722402587528 inf 1.0 1000.0 False False EGFR nside_mot_77dc86e58046e7299e743ec271096e39_0001_000000022_0001_19_26_H_._bcov_4helix_14433_0001_0002_0001
inf inf False False 7490.479621537339 inf 1.0 1000.0 False False EGFR cside_mot_acbe4467f7e1bfbd9c26a710f8f63d83_0001_000000027_0001_4_13_H_._bcov_4helix_09981_0001_0002_0001
inf inf False False 0.0 inf 1.0 1000.0 False False EGFR Motif0723_ems_3hC_90_0001_0001
inf inf False False 8356.891015090783 inf 1.0 1000.0 False False EGFR cside_mot_3h_hb1_6047_000000026_0001_1_8_H_._HHH_eva_0181_0001_0001
inf inf False False 8030.808006487299 inf 1.0 1000.0 False False EGFR cside_mot_3h_hb1_3805_000000014_0001_5_15_H_._bcov_4helix_05736_0001_0002_0001
inf inf False False 4164.3629471735485 inf 1.0 1000.0 False False EGFR nside_pol_3h_hb1_2079_000000022_0001
inf inf False False 8524.86452449412 inf 1.0 1000.0 False False EGFR Motif0203_bcov_4helix_07145_0001_0001
inf inf False False 12442.271957917817 inf 1.0 1000.0 False False EGFR Motif0085_ems_3hC_420_0001_0001_0001
inf inf False False 0.0 inf 1.0 1000.0 False False EGFR Motif0186_ems_3hM_469_0001_0001
inf inf False False 5783.009536398879 inf 1.0 1000.0 False False EGFR Motif0851_ems_3hM_1847_0001_0001
inf inf False False 23994.42568433144 inf 1.0 1000.0 False False EGFR cside_pol_70011b27e36fd5c3b3ef0b9d6f79565d_0001_000000007_0001
inf inf False False 9139.80862863304 inf 1.0 1000.0 False False EGFR Motif0169_bcov_4helix_07515_0001_0002_0001
inf inf False False 17625.75674687683 inf 1.0 1000.0 False False EGFR nside_pol_f24e893a770bbc9d3ecdb23fe8a00e3b_0001_1_000000018_0001
inf inf False False 0.0 inf 1.0 1000.0 False False EGFR Motif0589_ems_3hM_1260_0001_0001
inf inf False False 5840.839631762862 inf 1.0 1000.0 False False EGFR nside_pol_3h_hb1_5164_000000002_0001
inf inf False False 8959.71829098426 inf 1.0 1000.0 False False EGFR Motif0314_ems_3hM_826_0001_0003_0001
inf inf False False 11721.183013693546 inf 1.0 1000.0 False False EGFR nside_mot_7adbe74b53731f71270a64f1722d6c3a_0001_000000002_0001_38_46_H_._ems_3hC_185_0001_0001_0001_0001
inf inf False False 11721.183013693546 inf 1.0 1000.0 False False EGFR cside_mot_3h_hb1_4091_000000003_0001_14_19_H_._bcov_4helix_01794_0001_0003_0001
inf inf False False 6262.170655200651 inf 1.0 1000.0 False False EGFR Motif0060_ems_3hM_282_0001_0004_0001
0.0 123918.75273684337 True False 20059.755316172163 3578997.310723378 1.0 1000.0 True False EGFR cside_mot_3h_hb1_4176_000000002_0001_9_19_H_._bcov_4helix_10646_0001_0001
inf inf False False 34330.47524934922 inf 1.0 1000.0 False False EGFR Motif0001_bcov_4helix_12111_0001_0001
inf inf False False 12319.081146453298 inf 1.0 1000.0 False False EGFR nside_mot_529aa26556ab0217081d0c2dd4de06a7_0001_1_000000015_0001_38_43_H_._ems_3hC_676_0001_0001_0001
inf inf False False 14589.54239218736 inf 1.0 1000.0 False False EGFR nside_mot_2ab4505912216caf74694539772fbd89_0001_000000017_0001_21_30_H_._ems_3hM_201_0001_0003_0001
inf inf False False 6388.040285370182 inf 1.0 1000.0 False False EGFR cside_mot_8cc69fd10c715b5369bf2528bda9db37_0001_1_000000002_0001_39_47_H_._bcov_4helix_04409_0001_0001_0001
inf inf False False 0.0 inf 1.0 1000.0 False False EGFR cside_mot_0502f495a1f6fc4ef7b3a609c8eff807_0001_000000000_0001_2_9_H_._ems_3hM_441_0001_0005_0001
inf inf False False 0.0 inf 1.0 1000.0 False False EGFR nside_mot_052e08a2c9b0e73539bc92944f952fda_0001_000000012_0001_54_62_H_._bcov_4helix_08769_0001_0001_0001
inf inf False False 17625.75674687683 inf 1.0 1000.0 False False EGFR cside_mot_3h_hb1_2553_000000005_0001_1_7_H_._bcov_4helix_04944_0001_0001
inf inf False False 4333.452781924209 inf 1.0 1000.0 False False EGFR Motif0050_ems_3hM_325_0001_0001_0001
inf inf False False 5958.240508361304 inf 1.0 1000.0 False False EGFR nside_mot_ems_3hM_1872_000000002_0001_24_28_H_._ems_3hC_1017_0002_0001_0001_0001
inf inf False False 0.0 inf 1.0 1000.0 False False EGFR nside_mot_57770bff2f4378a082b84373170728ef_0001_000000020_0001_39_49_H_._ems_3hM_1055_0001_0001
inf inf False False 0.0 inf 1.0 1000.0 False False EGFR nside_mot_39627c7f1b2eddb727c8b3e769252eaa_0001_000000026_0001_41_45_H_._ems_3hM_201_0001_0004_0001
inf inf False False 5669.061402214373 inf 1.0 1000.0 False False EGFR Motif0621_ems_3hM_2512_0001_0001
inf inf False False 9606.030724684022 inf 1.0 1000.0 False False EGFR nside_mot_3h_hb1_5702_000000016_0001_6_13_H_._bcov_4helix_06817_0001_0001_0001
inf inf False False 7342.887581156105 inf 1.0 1000.0 False False EGFR cside_pol_77bfef3c7fea007363e57f55ebfa3835_0001_000000001_0001
inf inf False False 10611.034075865757 inf 1.0 1000.0 False False EGFR Motif0340_bcov_4helix_12056_0001_0001
inf inf False False 11263.826490245367 inf 1.0 1000.0 False False EGFR Motif0562_ems_3hC_1225_0001_0001_0001
inf inf False False 6986.505581423763 inf 1.0 1000.0 False False EGFR cside_mot_0074b1dc48f12faf32b2d2a907b904c9_0001_000000000_0001_38_43_H_._HEEHE_1653_0001_0001_0001
inf inf False False 11721.183013693546 inf 1.0 1000.0 False False EGFR nside_mot_054b930907f5fc472772aca7ba22e474_0001_000000004_0001_23_31_H_._ems_3hM_1087_0001_0001_0001
inf inf False False 12819.28524051469 inf 1.0 1000.0 False False EGFR Motif0017_bcov_4helix_13656_0001_0001
inf inf False False 8696.214301436432 inf 1.0 1000.0 False False EGFR cside_mot_6d915af4015ae4a6f83e3ddd2796ee44_0001_1_000000026_0001_19_29_H_._bcov_4helix_09163_0001_0001_0001
inf inf False False 4164.3629471735485 inf 1.0 1000.0 False False EGFR Motif0045_HEEHE_1682_0001_0001
inf inf False False 4786.8278223381985 inf 1.0 1000.0 False False EGFR Motif0536_ems_3hM_598_0001_0002_0001
inf inf False False 0.0 inf 1.0 1000.0 False False EGFR Motif0726_HEEHE_3222_0001_0001
inf inf False False 0.0 inf 1.0 1000.0 False False EGFR Motif0110_bcov_4helix_05519_0001_0001
inf inf False False 25218.382540609866 inf 1.0 1000.0 False False EGFR Motif0093_bcov_4helix_00665_0001_0001
inf inf False False 12692.361624271984 inf 1.0 1000.0 False False EGFR nside_mot_acda64e1a457c24c8f41aa1063684d26_0001_000000022_0001_35_40_H_._bcov_4helix_13604_0001_0002_0001
inf inf False False 5840.839631762862 inf 1.0 1000.0 False False EGFR cside_mot_ems_3hC_423_0002_000000001_0001_1_11_H_._bcov_4helix_11671_0001_0001
inf inf False False 0.0 inf 1.0 1000.0 False False EGFR Motif0328_ems_3hC_138_0001_0001
inf inf False False 34330.47524934922 inf 1.0 1000.0 False False EGFR Motif0777_ems_3hM_3153_0001_0001
0.0 79982.79695210105 True False 21506.772829084694 inf 1.0 1000.0 False True EGFR nside_mot_3h_hb1_3485_000000012_0001_4_14_H_._ems_3hM_142_0001_0001_0001
inf inf False False 0.0 inf 1.0 1000.0 False False EGFR Motif0330_ems_3hM_752_0001_0001
inf inf False False 9139.80862863304 inf 1.0 1000.0 False False EGFR cside_mot_ee3637cf074d5336168aa4653724bfa7_0001_1_000000012_0001_20_25_H_._bcov_4helix_06228_0001_0001_0001
inf inf False False 29866.242194902 inf 1.0 1000.0 False False EGFR nside_mot_481477054fc9c2ccddb475d27a43af88_0001_000000001_0001_44_52_H_._ems_3hM_3395_0001_0001_0001
inf inf False False 12692.361624271984 inf 1.0 1000.0 False False EGFR Motif0086_ems_3hM_3153_0001_0001
inf inf False False 6986.505581423763 inf 1.0 1000.0 False False EGFR Motif0754_ems_3hM_897_0001_0001_0001
inf inf False False 40657.73396894298 inf 1.0 1000.0 False False EGFR nside_mot_HEEHE_0045_000000010_0001_40_50_H_._bcov_4helix_12293_0001_0001
inf inf False False 4001.8709395263163 inf 1.0 1000.0 False False EGFR Motif0255_ems_3hC_483_0002_0001_0002_0001
inf inf False False 8696.214301436432 inf 1.0 1000.0 False False EGFR nside_pol_3h_hb1_6593_000000018_0001
inf inf False False 12076.346580191455 inf 1.0 1000.0 False False EGFR Motif0191_HEEHE_1868_0001_0001
inf inf False False 0.0 inf 1.0 1000.0 False False EGFR cside_mot_1f347ee23b7d1f7a352213548b5d65c0_0001_1_000000024_0001_40_49_H_._bcov_4helix_03311_0001_0001_0001
inf inf False False 5669.061402214373 inf 1.0 1000.0 False False EGFR Motif0088_ems_3hM_1606_0001_0002_0001
inf inf False False 9139.80862863304 inf 1.0 1000.0 False False EGFR Motif0137_bcov_4helix_14408_0001_0001
inf inf False False 8356.891015090783 inf 1.0 1000.0 False False EGFR cside_mot_3h_hb1_6047_000000026_0001_1_8_H_._bcov_4helix_05679_0001_0001
inf inf False False 9702.091031930851 inf 1.0 1000.0 False False EGFR cside_pol_3h_hb1_1450_000000001_0001
inf inf False False 10611.034075865757 inf 1.0 1000.0 False False EGFR Motif0181_ems_3hM_549_0001_0001
inf inf False False 5958.240508361304 inf 1.0 1000.0 False False EGFR nside_mot_052e08a2c9b0e73539bc92944f952fda_0001_000000012_0001_54_62_H_._ems_3hM_649_0001_0002_0001
inf inf False False 12076.346580191455 inf 1.0 1000.0 False False EGFR nside_pol_2e471de8e10f74df624629edc670ce14_0001_000000003_0001
inf inf False False 24721.480776992328 inf 1.0 1000.0 False False EGFR cside_mot_34ead94e17aa539b406b93081272e2a1_0001_000000007_0001_58_65_H_._bcov_4helix_07714_0001_0001_0001
inf inf False False 8524.86452449412 inf 1.0 1000.0 False False EGFR cside_pol_cb0bfd6a330caac2111e1dd329a420bc_0001_1_000000002_0001
inf inf False False 49118.97231263188 inf 1.0 1000.0 False False EGFR cside_mot_73a64b345ec369ee8321e5a8e4059d1e_0001_000000002_0001_36_45_H_._bcov_4helix_10035_0001_0001
inf inf False False 4333.452781924209 inf 1.0 1000.0 False False EGFR Motif0166_ems_3hM_2415_0001_0001
inf inf False False 8959.71829098426 inf 1.0 1000.0 False False EGFR Motif0011_bcov_4helix_00936_0001_0001
inf inf False False 12076.346580191455 inf 1.0 1000.0 False False EGFR cside_mot_0502f495a1f6fc4ef7b3a609c8eff807_0001_000000000_0001_2_9_H_._ems_3hM_1538_0001_0004_0001
inf inf False False 8030.808006487299 inf 1.0 1000.0 False False EGFR Motif0055_ems_3hC_676_0002_0001_0001_0001
inf inf False False 7794.623130995031 inf 1.0 1000.0 False False EGFR cside_mot_42a565b5c5a9994f827ba3ade6dfafa7_0001_1_000000000_0001_28_32_H_._bcov_4helix_04534_0001_0001
inf inf False False 11721.183013693546 inf 1.0 1000.0 False False EGFR cside_mot_40c3fab31aa56503a2fa7c2eddc0b259_0001_000000018_0001_3_7_H_._bcov_4helix_06644_0001_0003_0001
inf inf False False 4333.452781924209 inf 1.0 1000.0 False False EGFR Motif0558_ems_3hM_1200_0001_0001
inf inf False False 0.0 inf 1.0 1000.0 False False EGFR nside_pol_HHH_eva_0151_000000022_0001
inf inf False False 13473.197622879508 inf 1.0 1000.0 False False EGFR cside_mot_2edd660e0f20e4a5da434b63e1cd184e_0001_1_000000023_0001_2_12_H_._bcov_4helix_08487_0001_0002_0001
inf inf False False 13744.008895099405 inf 1.0 1000.0 False False EGFR Motif0192_bcov_4helix_06742_0001_0001
inf inf False False 10717.144416624422 inf 1.0 1000.0 False False EGFR Motif0017_HHH_eva_0318_0001_0001_0001
inf inf False False 0.0 inf 1.0 1000.0 False False EGFR Motif0179_ems_3hM_444_0001_0002_0001
inf inf False False 13881.448984050383 inf 1.0 1000.0 False False EGFR nside_mot_3h_hb1_5702_000000016_0001_6_13_H_._bcov_4helix_13701_0001_0001_0001
inf inf False False 9416.753969889236 inf 1.0 1000.0 False False EGFR Motif0288_HHH_eva_0289_0001_0001
inf inf False False 14160.466108629791 inf 1.0 1000.0 False False EGFR cside_mot_005e8f5df6d3b821add0a2aa1d91bfc0_0001_1_000000022_0001_2_12_H_._bcov_4helix_14579_0001_0002_0001
inf inf False False 7490.479621537339 inf 1.0 1000.0 False False EGFR Motif0038_bcov_4helix_03683_0001_0001
inf inf False False 15956.367649539461 inf 1.0 1000.0 False False EGFR Motif0872_ems_3hM_1609_0001_0001
inf inf False False 4333.452781924209 inf 1.0 1000.0 False False EGFR Motif0011_ems_3hC_786_0001_0001
inf inf False False 20260.352869333896 inf 1.0 1000.0 False False EGFR nside_mot_052e08a2c9b0e73539bc92944f952fda_0001_000000012_0001_54_61_H_._bcov_4helix_05692_0001_0001_0001
inf inf False False 0.0 inf 1.0 1000.0 False False EGFR nside_mot_ef28893ee5d676320c8ee8b89f3c8f18_0001_1_000000022_0001_37_41_H_._ems_3hM_1945_0001_0002_0001
inf inf False False 5669.061402214373 inf 1.0 1000.0 False False EGFR cside_mot_6d915af4015ae4a6f83e3ddd2796ee44_0001_1_000000026_0001_19_29_H_._HHH_eva_0131_0001_0001
inf inf False False 14302.070769716098 inf 1.0 1000.0 False False EGFR cside_mot_73a64b345ec369ee8321e5a8e4059d1e_0001_000000002_0001_36_45_H_._bcov_4helix_14121_0001_0001_0001
inf inf False False 4600.047449690495 inf 1.0 1000.0 False False EGFR Motif0545_ems_3hM_1727_0001_0002_0001
inf inf False False 5669.061402214373 inf 1.0 1000.0 False False EGFR Motif0311_HHH_eva_0324_0001_0001
inf inf False False 8696.214301436432 inf 1.0 1000.0 False False EGFR cside_mot_28bb4c3cc08fdb6c7fc9a08ee029a999_0001_000000005_0001_53_57_H_._bcov_4helix_12198_0001_0001_0001
inf inf False False 8030.808006487299 inf 1.0 1000.0 False False EGFR nside_mot_b2f027b0c4707082fa2b9d95826083e0_0001_000000028_0001_21_29_H_._bcov_4helix_01558_0001_0001_0001
inf inf False False 10717.144416624422 inf 1.0 1000.0 False False EGFR nside_mot_d7cbf26a5edeb1db467a897007709476_0001_000000001_0001_53_61_H_._ems_3hM_1732_0001_0001
inf inf False False 4600.047449690495 inf 1.0 1000.0 False False EGFR Motif0124_ems_3hM_1884_0001_0001
inf inf False False 10196.995181544386 inf 1.0 1000.0 False False EGFR Motif0065_HHH_eva_0607_0001_0001
inf inf False False 10196.995181544386 inf 1.0 1000.0 False False EGFR Motif0353_ems_3hM_3001_0001_0001
inf inf False False 6713.894540367732 inf 1.0 1000.0 False False EGFR Motif0092_ems_3hM_773_0001_0002_0001
inf inf False False 0.0 inf 1.0 1000.0 False False EGFR cside_pol_ems_3hM_897_000000017_0001
inf inf False False 7951.295055928028 inf 1.0 1000.0 False False EGFR Motif0023_bcov_4helix_04255_0001_0002_0001
inf inf False False 9139.80862863304 inf 1.0 1000.0 False False EGFR nside_mot_3h_hb1_5702_000000016_0001_6_13_H_._HEEHE_2120_0001_0002_0001
inf inf False False 5958.240508361304 inf 1.0 1000.0 False False EGFR nside_mot_9a31c3a4e37290247ad05e68d98e23c2_0001_000000017_0001_16_25_H_._ems_3hM_3705_0001_0001_0001
inf inf False False 17451.244303838463 inf 1.0 1000.0 False False EGFR Motif0001_ems_3hC_495_0001_0001_0001
inf inf False False 6713.894540367732 inf 1.0 1000.0 False False EGFR nside_mot_3h_hb1_4466_000000029_0001_2_12_H_._ems_3hC_242_0001_0001_0001
inf inf False False 22380.03404810456 inf 1.0 1000.0 False False EGFR nside_mot_4dcce05f77d21f156d78f37ab8c14dff_0001_000000023_0001_21_31_H_._ems_3hM_1048_0001_0001
inf inf False False 15798.383811425198 inf 1.0 1000.0 False False EGFR Motif0060_bcov_4helix_02714_0001_0001_0001
inf inf False False 12319.081146453298 inf 1.0 1000.0 False False EGFR Motif0083_bcov_4helix_09664_0001_0001
inf inf False False 13473.197622879508 inf 1.0 1000.0 False False EGFR Motif0125_bcov_4helix_10844_0001_0002_0001
inf inf False False 4600.047449690495 inf 1.0 1000.0 False False EGFR cside_pol_935633bd4505cff969c2fcf8ab3e90bd_0001_000000014_0001
0.0 804554.1969306757 True False 42731.68701565115 inf 1.0 1000.0 True False EGFR cside_mot_e72bd83c11a18befedc8dd72dd1711c1_0001_1_000000023_0001_54_61_H_._bcov_4helix_12183_0001_0001
inf inf False False 12692.361624271984 inf 1.0 1000.0 False False EGFR nside_mot_543a66758299387f8b0567cfa914462b_0001_000000016_0001_2_9_H_._HHH_eva_0362_0001_0001_0001
inf inf False False 30771.219199649735 inf 1.0 1000.0 False False EGFR nside_pol_8d1347c6ebf32a9cb33a6e2caf1a3fe4_0001_000000000_0001
inf inf False False 4600.047449690495 inf 1.0 1000.0 False False EGFR Motif0045_HEEHE_1198_0001_0001
inf inf False False 0.0 inf 1.0 1000.0 False False EGFR Motif0739_ems_3hC_474_0001_0001
inf inf False False 0.0 inf 1.0 1000.0 False False EGFR nside_mot_60d819c0e32b067e3f3258c93b6bea69_0001_000000001_0001_40_47_H_._ems_3hC_696_0001_0001_0001
inf inf False False 19277.030573976146 inf 1.0 1000.0 False False EGFR Motif0113_bcov_4helix_07129_0001_0001
inf inf False False 32664.269238988527 inf 1.0 1000.0 False False EGFR Motif0284_bcov_4helix_08580_0001_0001
inf inf False False 9416.753969889236 inf 1.0 1000.0 False False EGFR nside_pol_3h_hb1_734_000000016_0001
inf inf False False 0.0 inf 1.0 1000.0 False False EGFR Motif0139_ems_3hC_963_0002_0001_0001
inf inf False False 23288.753174394118 inf 1.0 1000.0 False False EGFR cside_mot_6d915af4015ae4a6f83e3ddd2796ee44_0001_1_000000026_0001_19_29_H_._HEEHE_0623_0001_0001_0001
inf inf False False 21939.058962949286 inf 1.0 1000.0 False False EGFR cside_pol_386f069a02a9cb1b9a408132ec95fb9e_0001_000000000_0001
inf inf False False 13207.722402587528 inf 1.0 1000.0 False False EGFR cside_mot_902bd2d794eda2c58461ea262bc623ba_0001_000000010_0001_17_22_H_._bcov_4helix_04144_0001_0001_0001
inf inf False False 4164.3629471735485 inf 1.0 1000.0 False False EGFR Motif0423_ems_3hM_1030_0001_0001_0001
inf inf False False 6388.040285370182 inf 1.0 1000.0 False False EGFR nside_mot_3h_hb1_5702_000000016_0001_6_10_H_._bcov_4helix_04804_0001_0001
inf inf False False 0.0 inf 1.0 1000.0 False False EGFR Motif0063_ems_3hC_372_0002_0001_0001_0001
inf inf False False 13339.799626613389 inf 1.0 1000.0 False False EGFR Motif0029_ems_3hM_2228_0001_0001_0001
inf inf False False 0.0 inf 1.0 1000.0 False False EGFR nside_mot_ef28893ee5d676320c8ee8b89f3c8f18_0001_1_000000022_0001_37_41_H_._HHH_eva_0328_0001_0001_0001
inf inf False False 5235.283092167034 inf 1.0 1000.0 False False EGFR nside_mot_83888b36de5c37947598adbe8b8a53f0_0001_000000024_0001_23_32_H_._ems_3hC_836_0001_0002_0001
inf inf False False 19277.030573976146 inf 1.0 1000.0 False False EGFR Motif0182_bcov_4helix_07233_0001_0001
inf inf False False 5958.240508361304 inf 1.0 1000.0 False False EGFR Motif0341_bcov_4helix_14334_0001_0001
inf inf False False 4001.8709395263163 inf 1.0 1000.0 False False EGFR cside_pol_EHEE_hb1_4597_000000015_0001
inf inf False False 4600.047449690495 inf 1.0 1000.0 False False EGFR nside_mot_3h_hb1_5813_000000015_0001_53_59_H_._bcov_4helix_06337_0001_0001
inf inf False False 7794.623130995031 inf 1.0 1000.0 False False EGFR Motif0003_ems_3hM_2328_0001_0002_0001
inf inf False False 0.0 inf 1.0 1000.0 False False EGFR cside_mot_0502f495a1f6fc4ef7b3a609c8eff807_0001_000000000_0001_2_9_H_._ems_3hC_587_0001_0002_0001
inf inf False False 4786.8278223381985 inf 1.0 1000.0 False False EGFR Motif0257_ems_3hM_1839_0001_0002_0001
inf inf False False 11041.884609592542 inf 1.0 1000.0 False False EGFR nside_pol_EHEE_hb1_1874_000000021_0001
inf inf False False 5669.061402214373 inf 1.0 1000.0 False False EGFR Motif0110_bcov_4helix_08155_0001_0001
inf inf False False 6713.894540367732 inf 1.0 1000.0 False False EGFR nside_mot_ems_p1-14H-GBL-16H-GABBL-15H_0537_0001_0001_0002_000000007_0001_3_13_H_._ems_3hM_604_0001_0002_0001
inf inf False False 18159.834802063946 inf 1.0 1000.0 False False EGFR cside_rif_37367f3fcf0621991cb7e0dca136a4ad_0001_000000018_0001
inf inf False False 9139.80862863304 inf 1.0 1000.0 False False EGFR cside_mot_3h_hb1_2807_000000002_0001_31_39_H_._bcov_4helix_11864_0001_0001_0001
inf inf False False 22380.03404810456 inf 1.0 1000.0 False False EGFR nside_pol_fc48c2376bd770c5f129e1d8abbd9022_0001_1_000000012_0001
inf inf False False 17278.459706770744 inf 1.0 1000.0 False False EGFR cside_pol_33c88cf08d2deea8e2e873ebb198defc_0001_1_000000002_0001
inf inf False False 7490.479621537339 inf 1.0 1000.0 False False EGFR nside_mot_a757b211a646b979fd6f442618f4cfcc_0001_000000006_0001_44_48_H_._bcov_4helix_11096_0001_0002_0001
inf inf False False 13744.008895099405 inf 1.0 1000.0 False False EGFR Motif0184_bcov_4helix_01951_0001_0001
inf inf False False 16439.86154568813 inf 1.0 1000.0 False False EGFR cside_mot_3h_hb1_2807_000000002_0001_31_39_H_._bcov_4helix_08412_0001_0001
inf inf False False 14160.466108629791 inf 1.0 1000.0 False False EGFR nside_pol_588fb8f2cbc28d2e948f9d5a6ac11ead_0001_000000017_0001
inf inf False False 0.0 inf 1.0 1000.0 False False EGFR cside_mot_58f284ab5c354827f000a50125e1c43b_0001_000000029_0001_55_65_H_._ems_3hC_625_0001_0002_0001
inf inf False False 10611.034075865757 inf 1.0 1000.0 False False EGFR nside_mot_d8e631a7c6a0ca757e95fd499f5e0bd6_0001_1_000000018_0001_40_50_H_._bcov_4helix_07211_0001_0001
inf inf False False 8356.891015090783 inf 1.0 1000.0 False False EGFR Motif0644_ems_3hM_1581_0001_0002_0001
inf inf False False 4786.8278223381985 inf 1.0 1000.0 False False EGFR cside_mot_4bef558d6651436a53af8406811078fc_0001_000000006_0001_19_24_H_._bcov_4helix_11269_0001_0001_0001
inf inf False False 0.0 inf 1.0 1000.0 False False EGFR nside_mot_412157c4205f580f48b0f7d1e3304b37_0001_000000022_0001_36_44_H_._bcov_4helix_06347_0001_0001
inf inf False False 0.0 inf 1.0 1000.0 False False EGFR nside_mot_7adbe74b53731f71270a64f1722d6c3a_0001_000000002_0001_38_46_H_._ems_3hM_2998_0001_0003_0001
inf inf False False 0.0 inf 1.0 1000.0 False False EGFR nside_mot_5ad4da34cda0141a087b59bd8be62922_0001_000000009_0001_53_63_H_._ems_3hM_365_0001_0003_0001
inf inf False False 0.0 inf 1.0 1000.0 False False EGFR Motif0046_ems_3hM_3427_0001_0001
inf inf False False 5669.061402214373 inf 1.0 1000.0 False False EGFR Motif0029_ems_3hM_2085_0001_0001_0001
inf inf False False 13744.008895099405 inf 1.0 1000.0 False False EGFR Motif0504_bcov_4helix_06957_0001_0001
inf inf False False 9606.030724684022 inf 1.0 1000.0 False False EGFR cside_mot_3h_hb1_393_000000011_0001_25_35_H_._ems_3hC_444_0001_0001
inf inf False False 24968.69558476227 inf 1.0 1000.0 False False EGFR Motif0328_bcov_4helix_11333_0001_0001
inf inf False False 0.0 inf 1.0 1000.0 False False EGFR Motif0291_bcov_4helix_13442_0001_0001
inf inf False False 5081.314190869504 inf 1.0 1000.0 False False EGFR cside_mot_0502f495a1f6fc4ef7b3a609c8eff807_0001_000000000_0001_1_9_H_._bcov_4helix_04804_0001_0001_0001
inf inf False False 21939.058962949286 inf 1.0 1000.0 False False EGFR Motif0651_bcov_4helix_01720_0001_0001
inf inf False False 76861.8957677293 inf 1.0 1000.0 False False EGFR Motif0113_HEEHE_1671_0001_0002_0001
inf inf False False 0.0 inf 1.0 1000.0 False False EGFR cside_mot_0f931c1752ac0ad7c49fc8c67a1bb97d_0001_000000019_0001_20_24_H_._HHH_eva_0534_0001_0003_0001
inf inf False False 0.0 inf 1.0 1000.0 False False EGFR cside_mot_3h_hb1_941_000000022_0001_1_6_H_._ems_3hM_236_0001_0001
inf inf False False 9606.030724684022 inf 1.0 1000.0 False False EGFR cside_mot_3h_hb1_5420_000000007_0001_53_58_H_._bcov_4helix_09760_0001_0001_0001
inf inf False False 0.0 inf 1.0 1000.0 False False EGFR Motif0063_ems_3hM_3139_0001_0001_0001
inf inf False False 5235.283092167034 inf 1.0 1000.0 False False EGFR cside_pol_EHEE_hb1_2529_000000022_0001
inf inf False False 0.0 inf 1.0 1000.0 False False EGFR Motif0090_p1-14H-GBL-16H-GABBL-15H_0546_0001_0001_0001_0001_0002_0001
inf inf False False 13881.448984050383 inf 1.0 1000.0 False False EGFR nside_mot_1b29029a5794c0c8cb62edb23f0d5ebc_0001_1_000000002_0001_36_42_H_._bcov_4helix_03685_0001_0001
inf inf False False 0.0 inf 1.0 1000.0 False False EGFR Motif0011_bcov_4helix_05965_0001_0001_0001
inf inf False False 4001.8709395263163 inf 1.0 1000.0 False False EGFR nside_mot_8595df9828f151aa3770abca3fa4d662_0001_000000028_0001_21_29_H_._bcov_4helix_13009_0001_0002_0001
inf inf False False 0.0 inf 1.0 1000.0 False False EGFR Motif0181_ems_3hC_1452_0002_0001_0001
inf inf False False 11041.884609592542 inf 1.0 1000.0 False False EGFR nside_mot_4dcce05f77d21f156d78f37ab8c14dff_0001_000000023_0001_23_31_H_._bcov_4helix_14438_0001_0001
inf inf False False 17802.014314345575 inf 1.0 1000.0 False False EGFR cside_mot_3h_hb1_2785_000000002_0001_6_10_H_._bcov_4helix_13518_0001_0002_0001
inf inf False False 12442.271957917817 inf 1.0 1000.0 False False EGFR Motif0536_ems_3hM_692_0001_0001_0001
inf inf False False 4786.8278223381985 inf 1.0 1000.0 False False EGFR cside_pol_c3c048ed3a0ac400a37b27520eae90b5_0001_1_000000001_0001
inf inf False False 5958.240508361304 inf 1.0 1000.0 False False EGFR Motif0865_bcov_4helix_08286_0001_0001
inf inf False False 0.0 inf 1.0 1000.0 False False EGFR Motif0065_ems_3hM_3434_0001_0002_0001
inf inf False False 9996.074092289391 inf 1.0 1000.0 False False EGFR cside_mot_28bb4c3cc08fdb6c7fc9a08ee029a999_0001_000000005_0001_53_57_H_._bcov_4helix_05358_0001_0001
inf inf False False 8030.808006487299 inf 1.0 1000.0 False False EGFR nside_mot_6a9979191077b839e8ecfb188dfae384_0001_1_000000000_0001_22_28_H_._bcov_4helix_12984_0001_0001_0001
138252.22998674202 inf False False 31078.931391646198 915657.7252712002 1.0 1000.0 False False EGFR cside_pol_ce767757603951a3e3b4cf947ef60321_0001_000000000_0001
inf inf False False 19664.49888851309 inf 1.0 1000.0 False False EGFR nside_pol_e70d16b6a32b4a3302426eaf589196fa_0001_000000001_0001
inf inf False False 21293.834484242296 inf 1.0 1000.0 False False EGFR Motif0269_bcov_4helix_11400_0001_0002_0001
inf inf False False 7490.479621537339 inf 1.0 1000.0 False False EGFR Motif0090_bcov_4helix_08866_0001_0002_0001
inf inf False False 0.0 inf 1.0 1000.0 False False EGFR nside_pol_ems_3hM_1144_000000020_0001
inf inf False False 0.0 inf 1.0 1000.0 False False EGFR nside_pol_08b70341ab418174102371aea47b16ec_0001_1_000000026_0001
inf inf False False 0.0 inf 1.0 1000.0 False False EGFR Motif0126_HHH_eva_0258_0001_0002_0001
inf inf False False 13744.008895099405 inf 1.0 1000.0 False False EGFR nside_mot_3h_hb1_5702_000000016_0001_6_13_H_._bcov_4helix_07025_0001_0001_0001
inf inf False False 41064.311308632365 inf 1.0 1000.0 False False EGFR Motif0169_HHH_eva_0528_0001_0003_0001
inf inf False False 10717.144416624422 inf 1.0 1000.0 False False EGFR Motif0567_bcov_4helix_08472_0001_0001
inf inf False False 5393.917405142779 inf 1.0 1000.0 False False EGFR Motif0123_ems_3hC_617_0002_0001_0003_0001
inf inf False False 8030.808006487299 inf 1.0 1000.0 False False EGFR cside_pol_67e1e90ad417e81182229281e7547621_0001_000000017_0001
inf inf False False 16115.931326034866 inf 1.0 1000.0 False False EGFR cside_pol_EHEE_hb1_5328_000000006_0001
inf inf False False 8030.808006487299 inf 1.0 1000.0 False False EGFR cside_mot_52069daacbadd94c4c06191bcfa4eaff_0001_1_000000019_0001_2_7_H_._bcov_4helix_11313_0001_0004_0001
inf inf False False 5235.283092167034 inf 1.0 1000.0 False False EGFR Motif0508_ems_3hM_1452_0001_0002_0001
inf inf False False 7794.623130995031 inf 1.0 1000.0 False False EGFR cside_mot_abb14789963b90ebbe154c5d9dd1290d_0001_1_000000005_0001_18_28_H_._bcov_4helix_03441_0001_0001
inf inf False False 10505.974332540365 inf 1.0 1000.0 False False EGFR Motif0188_bcov_4helix_02174_0001_0001
inf inf False False 0.0 inf 1.0 1000.0 False False EGFR cside_rif_3h_hb1_324_000000027_0001
inf inf False False 24234.36994117473 inf 1.0 1000.0 False False EGFR cside_mot_721e5a54adc7d323135470f0368987ee_0001_000000005_0001_4_13_H_._HEEHE_0159_0001_0002_0001
inf inf False False 13473.197622879508 inf 1.0 1000.0 False False EGFR Motif0106_bcov_4helix_14442_0001_0002_0001
inf inf False False 0.0 inf 1.0 1000.0 False False EGFR nside_mot_052e08a2c9b0e73539bc92944f952fda_0001_000000012_0001_54_62_H_._bcov_4helix_10805_0001_0002_0001
inf inf False False 12819.28524051469 inf 1.0 1000.0 False False EGFR nside_mot_742727b671f31b62f8c69aed3b046507_0001_000000019_0001_55_65_H_._ems_3hM_3616_0001_0001_0001
inf inf False False 6986.505581423763 inf 1.0 1000.0 False False EGFR cside_mot_acbe4467f7e1bfbd9c26a710f8f63d83_0001_000000027_0001_4_13_H_._HEEHE_1902_0001_0001
inf inf False False 0.0 inf 1.0 1000.0 False False EGFR Motif0065_bcov_4helix_12651_0001_0001_0001
inf inf False False 8524.86452449412 inf 1.0 1000.0 False False EGFR nside_mot_d7cbf26a5edeb1db467a897007709476_0001_000000001_0001_53_61_H_._bcov_4helix_02391_0001_0002_0001
inf inf False False 0.0 inf 1.0 1000.0 False False EGFR cside_mot_3c286613f92827190e5a3baf2c2c7df1_0001_1_000000012_0001_3_7_H_._ems_3hM_1640_0001_0004_0001
inf inf False False 21293.834484242296 inf 1.0 1000.0 False False EGFR cside_mot_902bd2d794eda2c58461ea262bc623ba_0001_000000010_0001_17_22_H_._bcov_4helix_12127_0001_0004_0001
inf inf False False 7951.295055928028 inf 1.0 1000.0 False False EGFR Motif0001_bcov_4helix_09565_0001_0001
inf inf False False 4786.8278223381985 inf 1.0 1000.0 False False EGFR Motif0300_ems_3hM_1367_0001_0001
inf inf False False 5393.917405142779 inf 1.0 1000.0 False False EGFR cside_mot_51a2594e86a4c096ad6d743a3006fef4_0001_000000026_0001_23_31_H_._bcov_4helix_02544_0001_0001
inf inf False False 0.0 inf 1.0 1000.0 False False EGFR nside_mot_60d819c0e32b067e3f3258c93b6bea69_0001_000000001_0001_40_47_H_._ems_3hM_1913_0001_0002_0001
inf inf False False 14882.792194270347 inf 1.0 1000.0 False False EGFR Motif0279_ems_3hM_247_0001_0001
inf inf False False 0.0 inf 1.0 1000.0 False False EGFR Motif0110_bcov_4helix_00259_0001_0001
inf inf False False 7794.623130995031 inf 1.0 1000.0 False False EGFR cside_mot_7e4d5ffcefbd883e774c8cfba1387418_0001_000000028_0001_20_29_H_._HEEHE_1101_0001_0001_0001
inf inf False False 15798.383811425198 inf 1.0 1000.0 False False EGFR cside_mot_22d47784281799efc9815c223750b246_0001_1_000000000_0001_24_32_H_._ems_3hM_2754_0001_0001_0001
inf inf False False 16115.931326034866 inf 1.0 1000.0 False False EGFR Motif0184_bcov_4helix_03643_0001_0002_0001
inf inf False False 0.0 inf 1.0 1000.0 False False EGFR Motif0159_bcov_4helix_05672_0001_0001
inf inf False False 8696.214301436432 inf 1.0 1000.0 False False EGFR Motif0806_ems_3hM_2264_0001_0002_0001
inf inf False False 8959.71829098426 inf 1.0 1000.0 False False EGFR cside_mot_63db9b9ce3d3f52197b7abc40f60f777_0001_000000011_0001_21_30_H_._bcov_4helix_12079_0001_0001
inf inf False False 25982.52474997289 inf 1.0 1000.0 False False EGFR Motif0226_bcov_4helix_02182_0001_0001_0001
inf inf False False 8356.891015090783 inf 1.0 1000.0 False False EGFR nside_mot_054b930907f5fc472772aca7ba22e474_0001_000000004_0001_27_31_H_._ems_3hM_659_0001_0002_0001
inf inf False False 7342.887581156105 inf 1.0 1000.0 False False EGFR nside_pol_b4a479b5f6325cf1502d73870e4e4edc_0001_000000010_0001
inf inf False False 13207.722402587528 inf 1.0 1000.0 False False EGFR Motif0050_bcov_4helix_06879_0001_0001
inf inf False False 16115.931326034866 inf 1.0 1000.0 False False EGFR Motif0123_ems_3hC_398_0001_0001_0001
inf inf False False 4600.047449690495 inf 1.0 1000.0 False False EGFR Motif0090_ems_3hC_474_0001_0001
inf inf False False 0.0 inf 1.0 1000.0 False False EGFR Motif0594_bcov_4helix_11292_0001_0001
inf inf False False 0.0 inf 1.0 1000.0 False False EGFR Motif0830_ems_3hC_894_0001_0001_0001_0001
inf inf False False 0.0 inf 1.0 1000.0 False False EGFR Motif0257_ems_3hC_933_0001_0004_0001
inf inf False False 0.0 inf 1.0 1000.0 False False EGFR Motif0244_HEEHE_0876_0001_0001
inf inf False False 4600.047449690495 inf 1.0 1000.0 False False EGFR Motif0035_HHH_eva_0252_0001_0001_0001
inf inf False False 11490.229402699273 inf 1.0 1000.0 False False EGFR cside_mot_48aaf42cf98ca9ca72350401bc6a55dc_0001_000000006_0001_19_27_H_._bcov_4helix_05499_0001_0001_0001
inf inf False False 12319.081146453298 inf 1.0 1000.0 False False EGFR Motif0110_bcov_4helix_05805_0001_0001
inf inf False False 4786.8278223381985 inf 1.0 1000.0 False False EGFR Motif0080_ems_3hC_107_0002_0001_0001
inf inf False False 6986.505581423763 inf 1.0 1000.0 False False EGFR cside_mot_8c974ca21b184cf8882479d17f3615da_0001_1_000000003_0001_59_63_H_._bcov_4helix_14055_0001_0001_0001
inf inf False False 0.0 inf 1.0 1000.0 False False EGFR Motif0432_bcov_4helix_07735_0001_0001
inf inf False False 7794.623130995031 inf 1.0 1000.0 False False EGFR cside_mot_8cc69fd10c715b5369bf2528bda9db37_0001_1_000000002_0001_39_47_H_._bcov_4helix_12534_0001_0001
inf inf False False 9139.80862863304 inf 1.0 1000.0 False False EGFR Motif0075_bcov_4helix_01941_0001_0001
inf inf False False 12442.271957917817 inf 1.0 1000.0 False False EGFR Motif0181_HHH_eva_0056_0001_0001
inf inf False False 18524.84748158539 inf 1.0 1000.0 False False EGFR Motif0022_bcov_4helix_14117_0001_0001_0001
inf inf False False 5958.240508361304 inf 1.0 1000.0 False False EGFR Motif0139_ems_3hM_138_0001_0001
inf inf False False 13339.799626613389 inf 1.0 1000.0 False False EGFR nside_mot_11c7575daf07a7a8ed192f68060712d8_0001_000000024_0001_4_10_H_._bcov_4helix_07648_0001_0001
inf inf False False 5669.061402214373 inf 1.0 1000.0 False False EGFR cside_rif_2411eff4b914bc440f4d5d1b952083eb_0001_000000001_0001
inf inf False False 8696.214301436432 inf 1.0 1000.0 False False EGFR cside_mot_e72bd83c11a18befedc8dd72dd1711c1_0001_1_000000023_0001_54_61_H_._bcov_4helix_12282_0001_0001
inf inf False False 7342.887581156105 inf 1.0 1000.0 False False EGFR Motif0092_ems_3hC_1737_0001_0002_0001
inf inf False False 5235.283092167034 inf 1.0 1000.0 False False EGFR Motif0387_ems_3hM_2428_0001_0002_0001
inf inf False False 9416.753969889236 inf 1.0 1000.0 False False EGFR Motif0029_bcov_4helix_10110_0001_0001
inf inf False False 14302.070769716098 inf 1.0 1000.0 False False EGFR Motif0336_bcov_4helix_09082_0001_0001
inf inf False False 11041.884609592542 inf 1.0 1000.0 False False EGFR Motif0655_bcov_4helix_06619_0001_0001
inf inf False False 0.0 inf 1.0 1000.0 False False EGFR cside_mot_cff4312f70712c4cfedd048b660a4c9a_0001_1_000000010_0001_60_65_H_._bcov_4helix_08775_0001_0001_0001
inf inf False False 9139.80862863304 inf 1.0 1000.0 False False EGFR Motif0234_ems_3hC_182_0002_0001_0001
inf inf False False 6986.505581423763 inf 1.0 1000.0 False False EGFR nside_mot_HEEHE_0045_000000010_0001_40_50_H_._HEEHE_1252_0001_0001
inf inf False False 0.0 inf 1.0 1000.0 False False EGFR Motif0303_ems_3hM_2156_0001_0002_0001
inf inf False False 8696.214301436432 inf 1.0 1000.0 False False EGFR Motif0405_p1-15H-GBL-16H-GABBL-16H_0359_0001_0001_0001_0001_0001
inf inf False False 0.0 inf 1.0 1000.0 False False EGFR Motif0655_ems_3hC_138_0002_0001_0001_0001
inf inf False False 8959.71829098426 inf 1.0 1000.0 False False EGFR Motif0071_ems_3hM_3628_0001_0001_0001
inf inf False False 24476.713640586448 inf 1.0 1000.0 False False EGFR Motif0303_HHH_eva_0000_0001_0001_0001
inf inf False False 5393.917405142779 inf 1.0 1000.0 False False EGFR cside_mot_73a64b345ec369ee8321e5a8e4059d1e_0001_000000002_0001_36_45_H_._bcov_4helix_02633_0001_0001
inf inf False False 4600.047449690495 inf 1.0 1000.0 False False EGFR Motif0023_ems_3hC_290_0002_0001_0001
inf inf False False 13207.722402587528 inf 1.0 1000.0 False False EGFR cside_mot_5ac56b61432a529264fc2b1ea8f3f34e_0001_000000012_0001_7_12_H_._bcov_4helix_00849_0001_0001_0001
inf inf False False 34330.47524934922 inf 1.0 1000.0 False False EGFR cside_mot_902bd2d794eda2c58461ea262bc623ba_0001_000000010_0001_17_22_H_._bcov_4helix_13872_0001_0001_0001
inf inf False False 8030.808006487299 inf 1.0 1000.0 False False EGFR nside_pol_50987afc759733f59a91e64897195bc6_0001_000000027_0001
inf inf False False 11041.884609592542 inf 1.0 1000.0 False False EGFR Motif0353_bcov_4helix_10215_0001_0001
inf inf False False 0.0 inf 1.0 1000.0 False False EGFR nside_mot_3h_hb1_2129_000000004_0001_22_31_H_._ems_3hM_2054_0001_0002_0001
inf inf False False 0.0 inf 1.0 1000.0 False False EGFR cside_pol_3h_hb1_1570_000000001_0001
inf inf False False 4786.8278223381985 inf 1.0 1000.0 False False EGFR Motif0092_ems_3hM_3254_0001_0001_0001
inf inf False False 6713.894540367732 inf 1.0 1000.0 False False EGFR Motif0255_bcov_4helix_07107_0001_0001
inf inf False False 6388.040285370182 inf 1.0 1000.0 False False EGFR cside_mot_3h_hb1_4578_000000021_0001_11_16_H_._ems_3hM_1358_0001_0007_0001
inf inf False False 7951.295055928028 inf 1.0 1000.0 False False EGFR cside_pol_e6f45ed5368b2261f925ab9893404c4c_0001_000000004_0001
inf inf False False 36442.49125689297 inf 1.0 1000.0 False False EGFR Motif0051_bcov_4helix_00373_0001_0001
inf inf False False 6262.170655200651 inf 1.0 1000.0 False False EGFR cside_mot_ab497028ab56767e8e6db911d15d2299_0001_000000025_0001_4_12_H_._bcov_4helix_12175_0001_0001
inf inf False False 5081.314190869504 inf 1.0 1000.0 False False EGFR cside_mot_3c286613f92827190e5a3baf2c2c7df1_0001_1_000000012_0001_3_7_H_._ems_3hM_420_0001_0003_0001
inf inf False False 12442.271957917817 inf 1.0 1000.0 False False EGFR Motif0333_ems_3hM_1835_0001_0001
inf inf False False 6713.894540367732 inf 1.0 1000.0 False False EGFR Motif0132_ems_3hM_2136_0001_0001
inf inf False False 10611.034075865757 inf 1.0 1000.0 False False EGFR cside_mot_28bb4c3cc08fdb6c7fc9a08ee029a999_0001_000000005_0001_53_57_H_._ems_ferrM_1201_0001_0001_0001
inf inf False False 4786.8278223381985 inf 1.0 1000.0 False False EGFR Motif0298_ems_3hM_84_0001_0001
inf inf False False 41064.311308632365 inf 1.0 1000.0 False False EGFR Motif0021_HHH_eva_0740_0001_0001_0001
inf inf False False 8524.86452449412 inf 1.0 1000.0 False False EGFR nside_pol_EHEE_hb1_5706_000000001_0001
inf inf False False 11490.229402699273 inf 1.0 1000.0 False False EGFR Motif0071_ems_3hM_1218_0001_0001
inf inf False False 0.0 inf 1.0 1000.0 False False EGFR Motif0863_ems_3hM_348_0001_0002_0001
inf inf False False 31389.720705562682 inf 1.0 1000.0 False False EGFR cside_pol_22a6def34709f75428da830834b17cd3_0001_1_000000000_0001
inf inf False False 0.0 inf 1.0 1000.0 False False EGFR cside_mot_8c974ca21b184cf8882479d17f3615da_0001_1_000000003_0001_59_63_H_._bcov_4helix_07201_0001_0001_0001
inf inf False False 29866.242194902 inf 1.0 1000.0 False False EGFR Motif0038_ems_3hC_242_0001_0002_0001
inf inf False False 9139.80862863304 inf 1.0 1000.0 False False EGFR Motif0011_bcov_4helix_14505_0001_0001
inf inf False False 7490.479621537339 inf 1.0 1000.0 False False EGFR cside_mot_dfd1bb0990758c1cb5007949a2b6ca0a_0001_1_000000018_0001_24_31_H_._bcov_4helix_13885_0001_0001_0001
inf inf False False 35020.51780186106 inf 1.0 1000.0 False False EGFR Motif0038_ems_3hM_250_0001_0001
inf inf False False 5235.283092167034 inf 1.0 1000.0 False False EGFR Motif0015_ems_3hM_150_0001_0002_0001
inf inf False False 9996.074092289391 inf 1.0 1000.0 False False EGFR Motif0765_ems_3hM_78_0001_0001
inf inf False False 32990.91193137843 inf 1.0 1000.0 False False EGFR nside_mot_3h_hb1_4179_000000011_0001_52_56_H_._bcov_4helix_09335_0001_0001
inf inf False False 12819.28524051469 inf 1.0 1000.0 False False EGFR cside_pol_EHEE_hb1_440_000000000_0001
inf inf False False 21506.772829084694 inf 1.0 1000.0 False False EGFR Motif0050_bcov_4helix_02763_0001_0003_0001
inf inf False False 0.0 inf 1.0 1000.0 False False EGFR nside_mot_4ec27f44a49b7ab602f562c0b45b3bb7_0001_000000014_0001_18_22_H_._HEEHE_0745_0001_0001_0001
inf inf False False 13881.448984050383 inf 1.0 1000.0 False False EGFR cside_pol_HHH_eva_0376_000000006_0001
inf inf False False 14589.54239218736 inf 1.0 1000.0 False False EGFR nside_mot_f952658d05458fbf4a28e1b78534afad_0001_000000025_0001_54_62_H_._bcov_4helix_12351_0001_0001_0001
inf inf False False 44466.764862551485 inf 1.0 1000.0 False False EGFR cside_mot_3h_hb1_2335_000000016_0001_49_56_H_._HEEHE_2598_0001_0002_0001
inf inf False False 14160.466108629791 inf 1.0 1000.0 False False EGFR Motif0239_ems_3hM_1334_0001_0003_0001
inf inf False False 0.0 inf 1.0 1000.0 False False EGFR Motif0090_HHH_eva_0384_0001_0001
inf inf False False 8356.891015090783 inf 1.0 1000.0 False False EGFR Motif0228_ems_3hC_899_0002_0001_0004_0001
inf inf False False 0.0 inf 1.0 1000.0 False False EGFR nside_mot_3h_hb1_4466_000000029_0001_2_12_H_._ems_3hC_543_0001_0001
inf inf False False 9139.80862863304 inf 1.0 1000.0 False False EGFR nside_pol_403116933c9f22154fcce8b2007f481a_0001_000000008_0001
inf inf False False 8696.214301436432 inf 1.0 1000.0 False False EGFR Motif0085_bcov_4helix_05574_0001_0001
inf inf False False 11721.183013693546 inf 1.0 1000.0 False False EGFR cside_mot_32f57f8de4b8c0cdbbda67fb9a993803_0001_1_000000010_0001_23_32_H_._bcov_4helix_01066_0001_0001_0001
inf inf False False 7794.623130995031 inf 1.0 1000.0 False False EGFR Motif0599_bcov_4helix_06097_0001_0001
inf inf False False 15181.936317375146 inf 1.0 1000.0 False False EGFR Motif0765_bcov_4helix_01556_0001_0001
inf inf False False 8030.808006487299 inf 1.0 1000.0 False False EGFR Motif0310_bcov_4helix_08713_0001_0001
inf inf False False 11490.229402699273 inf 1.0 1000.0 False False EGFR cside_mot_4456c5bf4bf4a59298627b71a78f47c6_0001_000000028_0001_41_47_H_._bcov_4helix_11109_0001_0001_0001
inf inf False False 9702.091031930851 inf 1.0 1000.0 False False EGFR cside_mot_6094ad909dfa276d04c389c80008ced1_0001_000000000_0001_37_41_H_._bcov_4helix_02338_0001_0001
inf inf False False 17802.014314345575 inf 1.0 1000.0 False False EGFR nside_pol_0750aae41c39e4229e2ea8fa354cc919_0001_1_000000010_0001
inf inf False False 4333.452781924209 inf 1.0 1000.0 False False EGFR Motif0452_ems_3hM_3574_0001_0001_0001
inf inf False False 0.0 inf 1.0 1000.0 False False EGFR cside_mot_148eb0cab8c0ef33723d3d6220c2abcb_0001_1_000000005_0001_38_45_H_._HEEHE_0473_0001_0001
inf inf False False 12819.28524051469 inf 1.0 1000.0 False False EGFR nside_pol_ems_3hM_150_000000006_0001
inf inf False False 8030.808006487299 inf 1.0 1000.0 False False EGFR Motif0110_HHH_eva_0384_0001_0001_0001
inf inf False False 17802.014314345575 inf 1.0 1000.0 False False EGFR cside_mot_1a6678bfea3b882692dacc8ad7b218b1_0001_1_000000003_0001_42_51_H_._bcov_4helix_04921_0001_0001
inf inf False False 9996.074092289391 inf 1.0 1000.0 False False EGFR Motif0098_p1-14H-GBL-14H-GABBL-16H_0763_0001_0001_0002_0001_0001
inf inf False False 4786.8278223381985 inf 1.0 1000.0 False False EGFR Motif0135_ems_3hC_356_0002_0001_0001_0001
inf inf False False 13881.448984050383 inf 1.0 1000.0 False False EGFR Motif0140_ems_3hM_2400_0001_0001
inf inf False False 5669.061402214373 inf 1.0 1000.0 False False EGFR Motif0038_bcov_4helix_03840_0001_0001_0001
inf inf False False 12819.28524051469 inf 1.0 1000.0 False False EGFR nside_pol_3h_hb1_2791_000000014_0001
inf inf False False 6848.843820629108 inf 1.0 1000.0 False False EGFR nside_mot_3h_hb1_690_000000019_0001_36_40_H_._bcov_4helix_11072_0001_0001
inf inf False False 8959.71829098426 inf 1.0 1000.0 False False EGFR cside_mot_119b388492c162258edacc85918704ea_0001_000000018_0001_54_64_H_._bcov_4helix_07735_0001_0001
inf inf False False 4333.452781924209 inf 1.0 1000.0 False False EGFR Motif0231_ems_3hM_250_0001_0001_0001
inf inf False False 9606.030724684022 inf 1.0 1000.0 False False EGFR cside_mot_2877b69b4392c1989422b2e09023062d_0001_1_000000020_0001_56_64_H_._bcov_4helix_10612_0001_0001_0001
inf inf False False 0.0 inf 1.0 1000.0 False False EGFR nside_pol_HHH_eva_0385_000000011_0001
inf inf False False 4164.3629471735485 inf 1.0 1000.0 False False EGFR cside_mot_09d6a61bc518cc49049749228b1d1d9b_0001_000000001_0001_37_43_H_._bcov_4helix_09833_0001_0002_0001
inf inf False False 37922.20253631274 inf 1.0 1000.0 False False EGFR cside_mot_15c4507f0652fad6f907a725bfd9fe8d_0001_000000020_0001_8_15_H_._bcov_4helix_13732_0001_0001_0001
inf inf False False 11263.826490245367 inf 1.0 1000.0 False False EGFR nside_mot_d7cbf26a5edeb1db467a897007709476_0001_000000001_0001_53_61_H_._bcov_4helix_04080_0001_0001
inf inf False False 10717.144416624422 inf 1.0 1000.0 False False EGFR cside_mot_15c4507f0652fad6f907a725bfd9fe8d_0001_000000020_0001_8_15_H_._bcov_4helix_09704_0001_0001_0001
130239.85452227901 inf False False 28700.87171286417 897615.6506922871 1.0 1000.0 False False EGFR Motif0214_HHH_eva_0472_0001_0001
inf inf False False 0.0 inf 1.0 1000.0 False False EGFR Motif0022_ems_3hM_2719_0001_0001_0001
inf inf False False 0.0 inf 1.0 1000.0 False False EGFR Motif0159_bcov_4helix_10643_0001_0001
inf inf False False 9139.80862863304 inf 1.0 1000.0 False False EGFR Motif0240_ems_3hC_104_0001_0001
inf inf False False 8696.214301436432 inf 1.0 1000.0 False False EGFR cside_pol_3h_hb1_6147_000000000_0001
inf inf False False 0.0 inf 1.0 1000.0 False False EGFR Motif0543_ems_3hM_1842_0001_0001
inf inf False False 22829.872732471453 inf 1.0 1000.0 False False EGFR Motif0255_HEEHE_2706_0001_0001
inf inf False False 0.0 inf 1.0 1000.0 False False EGFR nside_pol_ems_3hM_1575_000000023_0001
inf inf False False 10196.995181544386 inf 1.0 1000.0 False False EGFR cside_mot_62fe3b1e6d450446043b360d10219966_0001_1_000000003_0001_36_44_H_._bcov_4helix_11888_0001_0001_0001
inf inf False False 26769.82123242178 inf 1.0 1000.0 False False EGFR Motif0169_HHH_eva_0546_0001_0002_0001
inf inf False False 4600.047449690495 inf 1.0 1000.0 False False EGFR nside_mot_3h_hb1_2807_000000021_0001_23_28_H_._HHH_eva_0328_0001_0001
inf inf False False 5669.061402214373 inf 1.0 1000.0 False False EGFR Motif0737_p1-14H-GBL-16H-GABBL-15H_0546_0001_0001_0001_0001_0001
inf inf False False 6262.170655200651 inf 1.0 1000.0 False False EGFR nside_mot_339b572cc9c1dcc764386c994c368ec0_0001_000000024_0001_58_65_H_._ems_3hM_348_0001_0003_0001
inf inf False False 8959.71829098426 inf 1.0 1000.0 False False EGFR nside_pol_3h_hb1_3933_000000021_0001
inf inf False False 19664.49888851309 inf 1.0 1000.0 False False EGFR nside_mot_825242d824770740bf99b185d83a64b8_0001_1_000000016_0001_27_33_H_._ems_3hM_201_0001_0002_0001
inf inf False False 11263.826490245367 inf 1.0 1000.0 False False EGFR cside_mot_af20a30f723460665a5ef230e4f4bcf6_0001_000000006_0001_56_65_H_._bcov_4helix_12302_0001_0002_0001
inf inf False False 11263.826490245367 inf 1.0 1000.0 False False EGFR cside_mot_3h_hb1_1231_000000021_0001_3_11_H_._ems_3hM_582_0001_0002_0001
inf inf False False 6388.040285370182 inf 1.0 1000.0 False False EGFR nside_mot_3h_hb1_4937_000000018_0001_5_12_H_._ems_3hM_94_0001_0001_0001
inf inf False False 8030.808006487299 inf 1.0 1000.0 False False EGFR cside_pol_39c5790c517ba1bf6412227bf5734504_0001_1_000000001_0001
inf inf False False 4164.3629471735485 inf 1.0 1000.0 False False EGFR cside_mot_3h_hb1_2807_000000002_0001_31_39_H_._ems_3hM_2408_0001_0001_0001
inf inf False False 6262.170655200651 inf 1.0 1000.0 False False EGFR cside_mot_0502f495a1f6fc4ef7b3a609c8eff807_0001_000000000_0001_1_9_H_._ems_3hM_341_0001_0001_0001
inf inf False False 0.0 inf 1.0 1000.0 False False EGFR cside_mot_3h_hb1_2785_000000002_0001_4_10_H_._ems_3hM_2099_0001_0002_0001
inf inf False False 18897.196915965284 inf 1.0 1000.0 False False EGFR Motif0226_bcov_4helix_00037_0001_0001
inf inf False False 7951.295055928028 inf 1.0 1000.0 False False EGFR Motif0371_bcov_4helix_08512_0001_0001
inf inf False False 16938.00579038403 inf 1.0 1000.0 False False EGFR Motif0206_ems_3hM_2313_0001_0001
inf inf False False 12819.28524051469 inf 1.0 1000.0 False False EGFR Motif0003_bcov_4helix_01837_0001_0001
inf inf False False 14589.54239218736 inf 1.0 1000.0 False False EGFR cside_mot_3h_hb1_6736_000000023_0001_34_40_H_._bcov_4helix_09318_0001_0001_0001
inf inf False False 11490.229402699273 inf 1.0 1000.0 False False EGFR cside_mot_2fece43f7a1d5882ab13ddf744d34035_0001_1_000000004_0001_4_13_H_._bcov_4helix_01625_0001_0001
inf inf False False 27856.783321441224 inf 1.0 1000.0 False False EGFR cside_mot_3h_hb1_5267_000000023_0001_6_13_H_._bcov_4helix_12990_0001_0001
inf inf False False 4786.8278223381985 inf 1.0 1000.0 False False EGFR Motif0155_bcov_4helix_10849_0001_0001
inf inf False False 0.0 inf 1.0 1000.0 False False EGFR cside_pol_EHEE_hb1_5390_000000028_0001
inf inf False False 0.0 inf 1.0 1000.0 False False EGFR Motif0242_ems_3hM_1538_0001_0001
inf inf False False 10196.995181544386 inf 1.0 1000.0 False False EGFR Motif0014_ems_3hM_289_0001_0001
inf inf False False 12319.081146453298 inf 1.0 1000.0 False False EGFR Motif0184_bcov_4helix_14438_0001_0001
inf inf False False 6713.894540367732 inf 1.0 1000.0 False False EGFR nside_pol_f8d7895a93eba322c9dd1f4b0079a377_0001_000000013_0001
inf inf False False 6986.505581423763 inf 1.0 1000.0 False False EGFR cside_mot_e0145147a46a99bf52938354812e8700_0001_000000006_0001_36_44_H_._ems_3hM_1055_0001_0002_0001
inf inf False False 4786.8278223381985 inf 1.0 1000.0 False False EGFR nside_mot_742727b671f31b62f8c69aed3b046507_0001_000000019_0001_55_65_H_._bcov_4helix_06596_0001_0001
inf inf False False 6986.505581423763 inf 1.0 1000.0 False False EGFR nside_mot_3h_hb1_5553_000000015_0001_42_47_H_._bcov_4helix_02062_0001_0001_0001
inf inf False False 0.0 inf 1.0 1000.0 False False EGFR Motif0070_ems_3hM_1034_0001_0001_0001
inf inf False False 13207.722402587528 inf 1.0 1000.0 False False EGFR Motif0170_HHH_eva_0240_0001_0002_0001
inf inf False False 10196.995181544386 inf 1.0 1000.0 False False EGFR cside_mot_771ab15f4002a0e2f35aee833e94db22_0001_000000002_0001_5_14_H_._bcov_4helix_04000_0001_0002_0001
inf inf False False 6848.843820629108 inf 1.0 1000.0 False False EGFR Motif0214_bcov_4helix_11740_0001_0001
inf inf False False 8030.808006487299 inf 1.0 1000.0 False False EGFR Motif0668_ems_3hC_151_0001_0001_0001
inf inf False False 0.0 inf 1.0 1000.0 False False EGFR Motif0125_bcov_4helix_01398_0001_0001
inf inf False False 6262.170655200651 inf 1.0 1000.0 False False EGFR Motif0104_bcov_4helix_07310_0001_0001_0001
inf inf False False 0.0 inf 1.0 1000.0 False False EGFR nside_mot_b80167fc54f93f00148afb1a362c2b40_0001_1_000000020_0001_2_7_H_._bcov_4helix_01493_0001_0002_0001
inf inf False False 5958.240508361304 inf 1.0 1000.0 False False EGFR Motif0075_ems_3hC_1033_0001_0001_0001
inf inf False False 12319.081146453298 inf 1.0 1000.0 False False EGFR nside_pol_4be8d409e040ef13f57bd7d838186cf8_0001_1_000000018_0001
inf inf False False 15956.367649539461 inf 1.0 1000.0 False False EGFR Motif0079_ems_3hC_618_0001_0001_0002_0001
inf inf False False 0.0 inf 1.0 1000.0 False False EGFR Motif0452_HHH_eva_0134_0001_0002_0001
inf inf False False 4333.452781924209 inf 1.0 1000.0 False False EGFR Motif0403_bcov_4helix_07654_0001_0001
inf inf False False 6848.843820629108 inf 1.0 1000.0 False False EGFR Motif0156_bcov_4helix_08825_0001_0001
inf inf False False 0.0 inf 1.0 1000.0 False False EGFR cside_mot_3h_hb1_2785_000000002_0001_4_10_H_._ems_3hC_136_0002_0001_0002_0001
inf inf False False 6262.170655200651 inf 1.0 1000.0 False False EGFR Motif0024_ems_3hM_2217_0001_0002_0001
inf inf False False 11721.183013693546 inf 1.0 1000.0 False False EGFR nside_mot_e840e66ae557ca58f02eac05d3eb5c34_0001_000000003_0001_39_49_H_._bcov_4helix_10606_0001_0001
inf inf False False 12819.28524051469 inf 1.0 1000.0 False False EGFR Motif0132_bcov_4helix_00225_0001_0001
inf inf False False 15641.964169727935 inf 1.0 1000.0 False False EGFR nside_mot_2b57f6184e3cbf08022d7a5dd7fdd81c_0001_000000023_0001_23_28_H_._bcov_4helix_01109_0001_0003_0001
inf inf False False 5393.917405142779 inf 1.0 1000.0 False False EGFR Motif0651_ems_3hC_738_0001_0001
inf inf False False 14882.792194270347 inf 1.0 1000.0 False False EGFR nside_pol_4b6a48755f2fba020c8971aea658fc29_0001_1_000000016_0001
inf inf False False 5081.314190869504 inf 1.0 1000.0 False False EGFR Motif0351_ems_3hC_1091_0001_0001_0001
inf inf False False 20874.26182162755 inf 1.0 1000.0 False False EGFR Motif0134_bcov_4helix_07727_0001_0001
inf inf False False 5840.839631762862 inf 1.0 1000.0 False False EGFR Motif0092_ems_3hC_142_0001_0001
inf inf False False 0.0 inf 1.0 1000.0 False False EGFR Motif0300_bcov_4helix_03643_0001_0002_0001
inf inf False False 7951.295055928028 inf 1.0 1000.0 False False EGFR Motif0452_ems_3hM_224_0001_0003_0001
inf inf False False 19086.168885124916 inf 1.0 1000.0 False False EGFR cside_pol_4296bed0dc51305d7ddb8f68eea6aef4_0001_000000001_0001
inf inf False False 0.0 inf 1.0 1000.0 False False EGFR nside_mot_412157c4205f580f48b0f7d1e3304b37_0001_000000022_0001_35_44_H_._HHH_eva_0351_0001_0001_0001
inf inf False False 8524.86452449412 inf 1.0 1000.0 False False EGFR nside_mot_0d6cdd265890adc2f5458014956a225e_0001_000000019_0001_18_27_H_._HHH_eva_0380_0001_0001_0001
inf inf False False 5669.061402214373 inf 1.0 1000.0 False False EGFR cside_mot_28bb4c3cc08fdb6c7fc9a08ee029a999_0001_000000005_0001_53_57_H_._bcov_4helix_03422_0001_0002_0001
inf inf False False 5235.283092167034 inf 1.0 1000.0 False False EGFR Motif0005_ems_3hM_441_0001_0002_0001
inf inf False False 22829.872732471453 inf 1.0 1000.0 False False EGFR cside_mot_61cd24ae9e8da695c346381293a6097e_0001_000000000_0001_6_12_H_._bcov_4helix_11161_0001_0001_0001
inf inf False False 14589.54239218736 inf 1.0 1000.0 False False EGFR Motif0063_HEEHE_2937_0001_0001
inf inf False False 6262.170655200651 inf 1.0 1000.0 False False EGFR nside_mot_3h_hb1_5030_000000014_0001_10_19_H_._ems_3hM_3628_0001_0002_0001
inf inf False False 6986.505581423763 inf 1.0 1000.0 False False EGFR nside_mot_3h_hb1_5702_000000016_0001_6_13_H_._HEEHE_2987_0001_0001_0001
inf inf False False 33320.82105069218 inf 1.0 1000.0 False False EGFR cside_mot_3h_hb1_2807_000000002_0001_32_39_H_._bcov_4helix_11480_0001_0001_0001
inf inf False False 5840.839631762862 inf 1.0 1000.0 False False EGFR Motif0107_ems_3hM_1036_0001_0001_0001
inf inf False False 11041.884609592542 inf 1.0 1000.0 False False EGFR nside_pol_1dd39e39e6c6ec7d83f5a87faba1c1b3_0001_000000020_0001
inf inf False False 8959.71829098426 inf 1.0 1000.0 False False EGFR nside_mot_3h_hb1_3367_000000029_0001_24_34_H_._ems_3hM_542_0001_0001_0001
inf inf False False 7794.623130995031 inf 1.0 1000.0 False False EGFR nside_pol_3h_hb1_2998_000000018_0001
inf inf False False 11263.826490245367 inf 1.0 1000.0 False False EGFR cside_mot_0502f495a1f6fc4ef7b3a609c8eff807_0001_000000000_0001_1_9_H_._ems_3hM_2666_0001_0005_0001
inf inf False False 7342.887581156105 inf 1.0 1000.0 False False EGFR Motif0057_ems_3hM_1151_0001_0001
inf inf False False 7490.479621537339 inf 1.0 1000.0 False False EGFR Motif0021_bcov_4helix_12075_0001_0001
inf inf False False 16604.260161145023 inf 1.0 1000.0 False False EGFR Motif0136_bcov_4helix_09526_0001_0001
inf inf False False 12692.361624271984 inf 1.0 1000.0 False False EGFR cside_mot_e2511bf384ddd21c7934fc9d3b43b9f0_0001_000000021_0001_23_28_H_._bcov_4helix_11512_0001_0002_0001
inf inf False False 0.0 inf 1.0 1000.0 False False EGFR nside_pol_HEEHE_3144_000000023_0001
inf inf False False 4290.5473088358485 inf 1.0 1000.0 False False EGFR cside_mot_3h_hb1_2838_000000011_0001_1_7_H_._bcov_4helix_00803_0001_0001
inf inf False False 0.0 inf 1.0 1000.0 False False EGFR cside_mot_ems_3hC_1130_0002_000000015_0001_46_53_H_._bcov_4helix_08441_0001_0002_0001
inf inf False False 10196.995181544386 inf 1.0 1000.0 False False EGFR Motif0076_bcov_4helix_02329_0001_0001
inf inf False False 41889.703965935936 inf 1.0 1000.0 False False EGFR Motif0029_bcov_4helix_07647_0001_0001
inf inf False False 6986.505581423763 inf 1.0 1000.0 False False EGFR Motif0723_ems_3hM_1416_0001_0001
inf inf False False 35370.72297987969 inf 1.0 1000.0 False False EGFR cside_mot_3c8c3ed6101de39c9fb3ebc1b07bd597_0001_000000025_0001_18_26_H_._bcov_4helix_09679_0001_0001_0001
inf inf False False 4001.8709395263163 inf 1.0 1000.0 False False EGFR cside_pol_3h_hb1_5391_000000008_0001
inf inf False False 7490.479621537339 inf 1.0 1000.0 False False EGFR Motif0662_ems_3hM_1423_0001_0001_0001
inf inf False False 8696.214301436432 inf 1.0 1000.0 False False EGFR Motif0757_bcov_4helix_11218_0001_0001
inf inf False False 7342.887581156105 inf 1.0 1000.0 False False EGFR Motif0179_ems_3hM_3666_0001_0002_0001
inf inf False False 0.0 inf 1.0 1000.0 False False EGFR cside_pol_EHEE_hb1_4578_000000002_0001
inf inf False False 0.0 inf 1.0 1000.0 False False EGFR Motif0193_bcov_4helix_08410_0001_0002_0001
inf inf False False 6713.894540367732 inf 1.0 1000.0 False False EGFR Motif0181_ems_3hM_1640_0001_0001
inf inf False False 4786.8278223381985 inf 1.0 1000.0 False False EGFR cside_pol_3h_hb1_3889_000000002_0001
inf inf False False 5669.061402214373 inf 1.0 1000.0 False False EGFR Motif0017_ems_3hM_1680_0001_0001_0001
inf inf False False 13881.448984050383 inf 1.0 1000.0 False False EGFR cside_mot_a0c3c63fe452814b31ff4ebdd609b7b2_0001_000000023_0001_24_32_H_._bcov_4helix_03819_0001_0002_0001
inf inf False False 33990.56955381108 inf 1.0 1000.0 False False EGFR nside_pol_ems_3hC_898_000000001_0001
inf inf False False 0.0 inf 1.0 1000.0 False False EGFR nside_mot_9a31c3a4e37290247ad05e68d98e23c2_0001_000000017_0001_16_20_H_._HEEHE_3341_0001_0001
inf inf False False 0.0 inf 1.0 1000.0 False False EGFR cside_mot_3h_hb1_2807_000000002_0001_31_39_H_._ems_3hM_542_0001_0006_0001
inf inf False False 5958.240508361304 inf 1.0 1000.0 False False EGFR Motif0092_bcov_4helix_14260_0001_0001
inf inf False False 13744.008895099405 inf 1.0 1000.0 False False EGFR Motif0300_bcov_4helix_08461_0001_0001
inf inf False False 10717.144416624422 inf 1.0 1000.0 False False EGFR Motif0777_ems_3hC_123_0002_0001_0001
inf inf False False 7951.295055928028 inf 1.0 1000.0 False False EGFR nside_mot_6b7ed6ee58f0c9b7980493bd16188cd7_0001_000000020_0001_41_50_H_._ems_3hM_2241_0001_0002_0001
inf inf False False 7342.887581156105 inf 1.0 1000.0 False False EGFR nside_mot_3h_hb1_5702_000000016_0001_6_13_H_._HEEHE_2159_0001_0001_0001
inf inf False False 7342.887581156105 inf 1.0 1000.0 False False EGFR Motif0708_bcov_4helix_00643_0001_0001
inf inf False False 24721.480776992328 inf 1.0 1000.0 False False EGFR nside_pol_9ed9206a4831f75312cd5ae861232dbf_0001_000000002_0001
inf inf False False 42731.68701565115 inf 1.0 1000.0 False False EGFR cside_mot_3h_hb1_4091_000000003_0001_14_19_H_._bcov_4helix_01041_0001_0002_0001
inf inf False False 22603.83438858558 inf 1.0 1000.0 False False EGFR cside_pol_3h_hb1_6391_000000002_0001
inf inf False False 11721.183013693546 inf 1.0 1000.0 False False EGFR Motif0107_ems_3hM_2877_0001_0002_0001
inf inf False False 0.0 inf 1.0 1000.0 False False EGFR cside_mot_2877b69b4392c1989422b2e09023062d_0001_1_000000020_0001_56_64_H_._HHH_eva_0376_0001_0004_0001
inf inf False False 4600.047449690495 inf 1.0 1000.0 False False EGFR Motif0201_ems_3hM_2596_0001_0002_0001
inf inf False False 21939.058962949286 inf 1.0 1000.0 False False EGFR cside_mot_3h_hb1_2807_000000002_0001_32_39_H_._bcov_4helix_07768_0001_0001_0001
inf inf False False 4164.3629471735485 inf 1.0 1000.0 False False EGFR Motif0193_ems_3hC_1775_0001_0001_0001
0.0 79982.79695210105 True False 35370.72297987969 inf 1.0 1000.0 False True EGFR cside_mot_11e5cb0602f3a95ffb74849b9519993a_0001_1_000000018_0001_22_27_H_._bcov_4helix_07967_0001_0002_0001
inf inf False False 0.0 inf 1.0 1000.0 False False EGFR nside_pol_3h_hb1_5888_000000019_0001
inf inf False False 16604.260161145023 inf 1.0 1000.0 False False EGFR nside_mot_31b8bcbf38166be7d60656e7fc631c8d_0001_000000020_0001_26_32_H_._bcov_4helix_01406_0001_0001
inf inf False False 0.0 inf 1.0 1000.0 False False EGFR nside_mot_0d6cdd265890adc2f5458014956a225e_0001_000000019_0001_18_27_H_._HHH_eva_0387_0001_0001_0001
inf inf False False 13744.008895099405 inf 1.0 1000.0 False False EGFR cside_mot_15c4507f0652fad6f907a725bfd9fe8d_0001_000000020_0001_8_15_H_._bcov_4helix_12883_0001_0005_0001
inf inf False False 0.0 inf 1.0 1000.0 False False EGFR nside_mot_1c3467169a2a040f290c9aada310e8a2_0001_000000022_0001_19_24_H_._ems_3hM_1289_0001_0004_0001
inf inf False False 13207.722402587528 inf 1.0 1000.0 False False EGFR cside_mot_ec49256d0a76a2d41f5dd9f5c380ddc2_0001_1_000000003_0001_23_32_H_._bcov_4helix_00131_0001_0001
inf inf False False 5393.917405142779 inf 1.0 1000.0 False False EGFR Motif0244_ems_3hM_1688_0001_0002_0001
inf inf False False 7342.887581156105 inf 1.0 1000.0 False False EGFR Motif0134_ems_3hM_3354_0001_0001
inf inf False False 143865.82491564588 inf 1.0 1000.0 False False EGFR cside_pol_EHEE_hb1_1151_000000005_0001
inf inf False False 6388.040285370182 inf 1.0 1000.0 False False EGFR nside_pol_04b9bef14bb11efc2e81925e8e034f89_0001_000000006_0001
inf inf False False 6848.843820629108 inf 1.0 1000.0 False False EGFR nside_pol_3h_hb1_904_000000006_0001
inf inf False False 6388.040285370182 inf 1.0 1000.0 False False EGFR cside_mot_3h_hb1_1231_000000021_0001_3_8_H_._p1-14H-GBL-16H-GABBL-15H_0072_0001_0001_0002_0001_0002_0001
inf inf False False 6848.843820629108 inf 1.0 1000.0 False False EGFR Motif0543_ems_3hM_910_0001_0001_0001
inf inf False False 36806.916169461925 inf 1.0 1000.0 False False EGFR Motif0502_HHH_eva_0259_0001_0003_0001
inf inf False False 0.0 inf 1.0 1000.0 False False EGFR Motif0269_ems_3hC_46_0001_0001_0001
inf inf False False 14302.070769716098 inf 1.0 1000.0 False False EGFR Motif0186_ems_3hC_1794_0001_0001_0001
inf inf False False 0.0 inf 1.0 1000.0 False False EGFR cside_mot_22d47784281799efc9815c223750b246_0001_1_000000000_0001_24_32_H_._ems_4hM_4639_0002_0001_0001_0001
inf inf False False 0.0 inf 1.0 1000.0 False False EGFR Motif0306_ems_3hM_136_0001_0001_0001
inf inf False False 12076.346580191455 inf 1.0 1000.0 False False EGFR Motif0111_bcov_4helix_01155_0001_0001
inf inf False False 19664.49888851309 inf 1.0 1000.0 False False EGFR cside_pol_ems_ferrM_1741_000000001_0001
inf inf False False 20260.352869333896 inf 1.0 1000.0 False False EGFR Motif0863_bcov_4helix_07645_0001_0001
inf inf False False 15487.09323735441 inf 1.0 1000.0 False False EGFR cside_mot_1f347ee23b7d1f7a352213548b5d65c0_0001_1_000000024_0001_40_49_H_._bcov_4helix_03513_0001_0003_0001
inf inf False False 14589.54239218736 inf 1.0 1000.0 False False EGFR Motif0266_ems_3hC_1737_0001_0001_0002_0001
inf inf False False 6388.040285370182 inf 1.0 1000.0 False False EGFR Motif0655_ems_3hM_673_0001_0001
inf inf False False 5235.283092167034 inf 1.0 1000.0 False False EGFR Motif0058_bcov_4helix_08715_0001_0001
inf inf False False 9416.753969889236 inf 1.0 1000.0 False False EGFR Motif0777_bcov_4helix_07772_0001_0001
inf inf False False 6986.505581423763 inf 1.0 1000.0 False False EGFR nside_mot_aa9841e5e1c36a9ca72f5431d59eb429_0001_1_000000005_0001_1_6_H_._ems_3hC_933_0002_0001_0001_0001
inf inf False False 0.0 inf 1.0 1000.0 False False EGFR Motif0184_bcov_4helix_14336_0001_0001
inf inf False False 0.0 inf 1.0 1000.0 False False EGFR Motif0872_ems_3hC_921_0001_0001_0001
inf inf False False 10505.974332540365 inf 1.0 1000.0 False False EGFR nside_mot_ems_p1-14H-GBL-16H-GABBL-15H_0537_0001_0001_0002_000000007_0001_3_13_H_._HEEHE_0746_0001_0001
inf inf False False 5840.839631762862 inf 1.0 1000.0 False False EGFR cside_mot_d2943a968cfe7c80cdca26154d2a91d8_0001_000000010_0001_17_21_H_._HHH_eva_0243_0001_0002_0001
inf inf False False 8959.71829098426 inf 1.0 1000.0 False False EGFR nside_mot_3h_hb1_3485_000000012_0001_4_14_H_._ems_3hC_325_0001_0001_0001_0001
inf inf False False 11263.826490245367 inf 1.0 1000.0 False False EGFR nside_pol_fe0f2b33c9c17f78722bdc9fc950a400_0001_000000023_0001
inf inf False False 19861.1438773982 inf 1.0 1000.0 False False EGFR cside_pol_EHEE_hb1_2123_000000020_0001
inf inf False False 5081.314190869504 inf 1.0 1000.0 False False EGFR Motif0214_bcov_4helix_00179_0001_0001
inf inf False False 5393.917405142779 inf 1.0 1000.0 False False EGFR cside_mot_28bb4c3cc08fdb6c7fc9a08ee029a999_0001_000000005_0001_53_57_H_._bcov_4helix_11867_0001_0001_0001
inf inf False False 8030.808006487299 inf 1.0 1000.0 False False EGFR cside_mot_3h_hb1_2807_000000002_0001_31_39_H_._ems_3hM_947_0001_0004_0001
inf inf False False 4164.3629471735485 inf 1.0 1000.0 False False EGFR Motif0037_ems_3hM_3464_0001_0001
inf inf False False 30466.55366301957 inf 1.0 1000.0 False False EGFR nside_mot_3f00ef738602da5e15fcddcd698854cb_0001_1_000000015_0001_19_26_H_._bcov_4helix_08524_0001_0002_0001
inf inf False False 4164.3629471735485 inf 1.0 1000.0 False False EGFR nside_mot_a3d76919f240991b11fc7fa58435ed14_0001_000000008_0001_24_33_H_._ems_3hC_676_0001_0001_0001
inf inf False False 6848.843820629108 inf 1.0 1000.0 False False EGFR Motif0578_ems_3hM_1062_0001_0001
inf inf False False 8959.71829098426 inf 1.0 1000.0 False False EGFR cside_mot_9656fb277694fb3b447bca5eade28597_0001_000000019_0001_2_9_H_._bcov_4helix_10077_0001_0001_0001
inf inf False False 0.0 inf 1.0 1000.0 False False EGFR cside_mot_0e9d003a72669edff0d334e51027a3b0_0001_000000023_0001_44_50_H_._bcov_4helix_04365_0001_0001_0001
inf inf False False 19664.49888851309 inf 1.0 1000.0 False False EGFR nside_mot_3h_hb1_690_000000019_0001_33_40_H_._ems_3hC_453_0001_0003_0001
inf inf False False 0.0 inf 1.0 1000.0 False False EGFR Motif0370_ems_3hC_565_0002_0001_0001_0001
inf inf False False 8030.808006487299 inf 1.0 1000.0 False False EGFR cside_mot_3h_hb1_2335_000000016_0001_49_56_H_._bcov_4helix_11118_0001_0001_0001
inf inf False False 7342.887581156105 inf 1.0 1000.0 False False EGFR cside_mot_3h_hb1_393_000000011_0001_25_35_H_._bcov_4helix_08543_0001_0001
inf inf False False 4001.8709395263163 inf 1.0 1000.0 False False EGFR nside_mot_192a972e2c40bbbe3c587dd09150772b_0001_000000025_0001_40_50_H_._HHH_eva_0380_0001_0004_0001
inf inf False False 0.0 inf 1.0 1000.0 False False EGFR nside_pol_3h_hb1_100_000000006_0001
inf inf False False 13473.197622879508 inf 1.0 1000.0 False False EGFR cside_mot_ems_3hC_40_0001_000000020_0001_2_10_H_._bcov_4helix_00589_0001_0002_0001
inf inf False False 32990.91193137843 inf 1.0 1000.0 False False EGFR Motif0285_ems_3hM_3532_0001_0001
inf inf False False 5958.240508361304 inf 1.0 1000.0 False False EGFR cside_mot_0502f495a1f6fc4ef7b3a609c8eff807_0001_000000000_0001_2_9_H_._bcov_4helix_00636_0001_0006_0001
inf inf False False 7490.479621537339 inf 1.0 1000.0 False False EGFR Motif0017_ems_3hM_3590_0001_0003_0001
inf inf False False 17802.014314345575 inf 1.0 1000.0 False False EGFR Motif0405_bcov_4helix_00445_0001_0001
inf inf False False 12442.271957917817 inf 1.0 1000.0 False False EGFR Motif0038_bcov_4helix_09520_0001_0002_0001
inf inf False False 36442.49125689297 inf 1.0 1000.0 False False EGFR cside_mot_5f9a2e5811bc086bf629eb10cfff0e99_0001_000000029_0001_8_16_H_._ems_3hC_807_0001_0003_0001
inf inf False False 9702.091031930851 inf 1.0 1000.0 False False EGFR nside_mot_02975793990b8a13ef5b56492eb51e1f_0001_000000001_0001_55_65_H_._ems_3hM_441_0001_0001_0001
inf inf False False 37174.985331156575 inf 1.0 1000.0 False False EGFR Motif0071_bcov_4helix_06183_0001_0001
inf inf False False 0.0 inf 1.0 1000.0 False False EGFR Motif0545_ems_3hM_781_0001_0001_0001
inf inf False False 12692.361624271984 inf 1.0 1000.0 False False EGFR Motif0042_bcov_4helix_03767_0001_0001
inf inf False False 0.0 inf 1.0 1000.0 False False EGFR Motif0050_ems_3hM_2998_0001_0002_0001
inf inf False False 11490.229402699273 inf 1.0 1000.0 False False EGFR cside_pol_7e95d80899beb1b368f348a6ecf23a06_0001_1_000000003_0001
inf inf False False 7794.623130995031 inf 1.0 1000.0 False False EGFR Motif0786_HHH_eva_0200_0001_0001
inf inf False False 36806.916169461925 inf 1.0 1000.0 False False EGFR Motif0612_ems_3hC_291_0002_0001_0001
inf inf False False 5958.240508361304 inf 1.0 1000.0 False False EGFR Motif0184_ems_3hM_1640_0001_0001
inf inf False False 0.0 inf 1.0 1000.0 False False EGFR nside_mot_b2f027b0c4707082fa2b9d95826083e0_0001_000000028_0001_21_29_H_._bcov_4helix_08469_0001_0001
inf inf False False 10505.974332540365 inf 1.0 1000.0 False False EGFR Motif0408_bcov_4helix_08246_0001_0001
inf inf False False 6262.170655200651 inf 1.0 1000.0 False False EGFR Motif0182_ems_3hM_1643_0001_0001
inf inf False False 7490.479621537339 inf 1.0 1000.0 False False EGFR cside_pol_ba73b760fccd51d08f040c038f52d596_0001_1_000000000_0001
inf inf False False 15031.620116213033 inf 1.0 1000.0 False False EGFR Motif0011_ems_3hM_616_0001_0001
inf inf False False 9139.80862863304 inf 1.0 1000.0 False False EGFR cside_mot_24da036ec9cfd9ff36cc02b266469925_0001_1_000000012_0001_7_12_H_._bcov_4helix_05719_0001_0001
inf inf False False 15181.936317375146 inf 1.0 1000.0 False False EGFR Motif0255_bcov_4helix_06323_0001_0001
inf inf False False 12076.346580191455 inf 1.0 1000.0 False False EGFR nside_mot_3h_hb1_3285_000000000_0001_27_37_H_._bcov_4helix_14647_0001_0001
inf inf False False 13339.799626613389 inf 1.0 1000.0 False False EGFR cside_mot_3h_hb1_4176_000000002_0001_9_19_H_._ems_3hM_3711_0001_0002_0001
inf inf False False 4333.452781924209 inf 1.0 1000.0 False False EGFR Motif0525_ems_3hC_223_0001_0002_0001
inf inf False False 5081.314190869504 inf 1.0 1000.0 False False EGFR Motif0067_bcov_4helix_10055_0001_0001
inf inf False False 8959.71829098426 inf 1.0 1000.0 False False EGFR nside_mot_3h_hb1_690_000000019_0001_33_40_H_._HHH_eva_0257_0001_0001_0001
inf inf False False 12692.361624271984 inf 1.0 1000.0 False False EGFR cside_mot_3h_hb1_6980_000000025_0001_46_53_H_._bcov_4helix_13518_0001_0001_0001
inf inf False False 11263.826490245367 inf 1.0 1000.0 False False EGFR cside_mot_c2fc3a1b8c923a0c77aa34c27a6e97da_0001_000000021_0001_44_48_H_._HEEHE_3061_0001_0001
inf inf False False 20059.755316172163 inf 1.0 1000.0 False False EGFR cside_mot_771ab15f4002a0e2f35aee833e94db22_0001_000000002_0001_5_14_H_._bcov_4helix_00158_0001_0004_0001
inf inf False False 8356.891015090783 inf 1.0 1000.0 False False EGFR Motif0830_bcov_4helix_12361_0001_0001
inf inf False False 14882.792194270347 inf 1.0 1000.0 False False EGFR Motif0667_ems_3hM_1590_0001_0001
inf inf False False 11263.826490245367 inf 1.0 1000.0 False False EGFR Motif0170_ems_3hC_739_0001_0001_0001_0001
inf inf False False 0.0 inf 1.0 1000.0 False False EGFR Motif0028_ems_3hC_921_0001_0002_0001
21293.834484242296 inf False False 30771.219199649735 inf 1.0 1000.0 False False EGFR nside_mot_24f18a6c9dc1d4bc15674ec087ef9eba_0001_000000025_0001_19_28_H_._ems_3hM_3270_0001_0002_0001
inf inf False False 4786.8278223381985 inf 1.0 1000.0 False False EGFR nside_mot_529aa26556ab0217081d0c2dd4de06a7_0001_1_000000024_0001_35_39_H_._ems_3hM_1371_0001_0001_0001
inf inf False False 0.0 inf 1.0 1000.0 False False EGFR nside_mot_b80167fc54f93f00148afb1a362c2b40_0001_1_000000020_0001_2_7_H_._HHH_eva_0124_0001_0004_0001
inf inf False False 0.0 inf 1.0 1000.0 False False EGFR nside_pol_3h_hb1_6671_000000002_0001
inf inf False False 14160.466108629791 inf 1.0 1000.0 False False EGFR Motif0418_bcov_4helix_09045_0001_0001
inf inf False False 37174.985331156575 inf 1.0 1000.0 False False EGFR Motif0474_bcov_4helix_05072_0001_0001
inf inf False False 4164.3629471735485 inf 1.0 1000.0 False False EGFR cside_mot_0502f495a1f6fc4ef7b3a609c8eff807_0001_000000000_0001_2_9_H_._ems_3hC_739_0001_0001_0007_0001
inf inf False False 7342.887581156105 inf 1.0 1000.0 False False EGFR cside_mot_2edd660e0f20e4a5da434b63e1cd184e_0001_1_000000023_0001_5_12_H_._bcov_4helix_03438_0001_0002_0001
inf inf False False 13744.008895099405 inf 1.0 1000.0 False False EGFR nside_pol_HEEHE_0493_000000029_0001
inf inf False False 5840.839631762862 inf 1.0 1000.0 False False EGFR cside_pol_EHEE_hb1_1450_000000009_0001
inf inf False False 0.0 inf 1.0 1000.0 False False EGFR Motif0599_ems_3hM_1122_0001_0001
inf inf False False 11721.183013693546 inf 1.0 1000.0 False False EGFR nside_pol_cc790262515c24550ea027c4557711e0_0001_000000013_0001
inf inf False False 15487.09323735441 inf 1.0 1000.0 False False EGFR cside_mot_0fed9e74a971ebb8c595144558a3b144_0001_1_000000010_0001_36_46_H_._bcov_4helix_02227_0001_0001
inf inf False False 42308.60100559525 inf 1.0 1000.0 False False EGFR cside_pol_HEEH_00857_000000000_0001
inf inf False False 0.0 inf 1.0 1000.0 False False EGFR Motif0024_ems_3hM_2085_0001_0002_0001
inf inf False False 6262.170655200651 inf 1.0 1000.0 False False EGFR Motif0564_ems_3hM_1007_0001_0001
inf inf False False 5840.839631762862 inf 1.0 1000.0 False False EGFR Motif0851_ems_3hM_1859_0001_0001
inf inf False False 16938.00579038403 inf 1.0 1000.0 False False EGFR nside_pol_82407d6dc4fb94f01a1005766a9a214b_0001_1_000000001_0001
inf inf False False 14160.466108629791 inf 1.0 1000.0 False False EGFR nside_mot_ad6158629c6fd226c14646e2effd3054_0001_1_000000022_0001_25_34_H_._ems_3hM_142_0001_0002_0001
inf inf False False 0.0 inf 1.0 1000.0 False False EGFR nside_mot_ems_3hM_1608_000000024_0001_47_53_H_._ems_3hM_2866_0001_0004_0001
inf inf False False 18897.196915965284 inf 1.0 1000.0 False False EGFR nside_mot_166848b42f1a22ff98d5796e2cac868b_0001_000000010_0001_37_42_H_._bcov_4helix_07156_0001_0001_0001
inf inf False False 11838.394843830467 inf 1.0 1000.0 False False EGFR nside_mot_9a31c3a4e37290247ad05e68d98e23c2_0001_000000017_0001_16_25_H_._bcov_4helix_12314_0001_0001_0001
inf inf False False 4001.8709395263163 inf 1.0 1000.0 False False EGFR Motif0527_ems_3hM_1452_0001_0003_0001
inf inf False False 7490.479621537339 inf 1.0 1000.0 False False EGFR cside_mot_1002f184e1f1a5a826bcce4fe1bd1a9b_0001_000000010_0001_23_32_H_._ems_3hM_201_0001_0001_0001
inf inf False False 29570.536826635675 inf 1.0 1000.0 False False EGFR nside_mot_01e92623b9a79bdcec3ba603da1b788e_0001_000000020_0001_35_41_H_._bcov_4helix_05423_0001_0001
inf inf False False 8524.86452449412 inf 1.0 1000.0 False False EGFR nside_pol_850e75628620ee84b81b62c3d6eb42f2_0001_1_000000013_0001
inf inf False False 4333.452781924209 inf 1.0 1000.0 False False EGFR nside_mot_ems_3hM_3115_000000027_0001_50_58_H_._ems_3hM_45_0001_0001_0001
inf inf False False 10505.974332540365 inf 1.0 1000.0 False False EGFR cside_mot_612df3cf015010333e71d3e4f667112e_0001_000000026_0001_18_27_H_._bcov_4helix_11096_0001_0001_0001
inf inf False False 18897.196915965284 inf 1.0 1000.0 False False EGFR cside_pol_8ebea23c39ba610a5ebe64d066c79f80_0001_1_000000000_0001
inf inf False False 4164.3629471735485 inf 1.0 1000.0 False False EGFR Motif0080_bcov_4helix_13125_0001_0001
inf inf False False 17802.014314345575 inf 1.0 1000.0 False False EGFR cside_mot_3h_hb1_4176_000000002_0001_9_19_H_._bcov_4helix_07936_0001_0001_0001
inf inf False False 0.0 inf 1.0 1000.0 False False EGFR cside_mot_0502f495a1f6fc4ef7b3a609c8eff807_0001_000000000_0001_2_9_H_._bcov_4helix_09365_0001_0002_0001
inf inf False False 14160.466108629791 inf 1.0 1000.0 False False EGFR Motif0011_ems_3hC_390_0001_0001_0001
inf inf False False 5669.061402214373 inf 1.0 1000.0 False False EGFR nside_mot_412157c4205f580f48b0f7d1e3304b37_0001_000000022_0001_35_44_H_._ems_3hM_743_0001_0001_0001
inf inf False False 6262.170655200651 inf 1.0 1000.0 False False EGFR nside_pol_4856d272ad047a905e5beb7f52a794c5_0001_000000027_0001
46272.29382769814 inf False False 33320.82105069218 3992974.0123743527 1.0 1000.0 False False EGFR cside_mot_1f22e9774af0d10d773eaf3c78fc65a6_0001_000000029_0001_44_49_H_._bcov_4helix_13439_0001_0001_0001
inf inf False False 0.0 inf 1.0 1000.0 False False EGFR Motif0631_ems_3hM_1377_0001_0001
inf inf False False 14160.466108629791 inf 1.0 1000.0 False False EGFR nside_mot_9a31c3a4e37290247ad05e68d98e23c2_0001_000000017_0001_16_25_H_._ems_3hM_1643_0001_0004_0001
inf inf False False 5958.240508361304 inf 1.0 1000.0 False False EGFR cside_mot_3h_hb1_2514_000000022_0001_52_60_H_._bcov_4helix_11138_0001_0001_0001
inf inf False False 4786.8278223381985 inf 1.0 1000.0 False False EGFR Motif0222_ems_3hM_2461_0001_0001
inf inf False False 8030.808006487299 inf 1.0 1000.0 False False EGFR Motif0371_ems_3hM_1612_0001_0002_0001
inf inf False False 9702.091031930851 inf 1.0 1000.0 False False EGFR cside_pol_3h_hb1_1376_000000003_0001
inf inf False False 9702.091031930851 inf 1.0 1000.0 False False EGFR Motif0301_HHH_eva_0141_0001_0001
inf inf False False 0.0 inf 1.0 1000.0 False False EGFR nside_pol_e66bdb4c518101bbaf764b79f61e8417_0001_1_000000000_0001
inf inf False False 0.0 inf 1.0 1000.0 False False EGFR cside_mot_e92372819080c05333c2398450cc1aaf_0001_000000009_0001_39_47_H_._ems_3hM_3235_0001_0001_0001
inf inf False False 0.0 inf 1.0 1000.0 False False EGFR cside_pol_HEEHE_0831_000000000_0001
inf inf False False 0.0 inf 1.0 1000.0 False False EGFR Motif0093_ems_3hM_812_0001_0002_0001
inf inf False False 6713.894540367732 inf 1.0 1000.0 False False EGFR Motif0536_ems_3hM_1327_0001_0001
inf inf False False 5840.839631762862 inf 1.0 1000.0 False False EGFR cside_mot_3c286613f92827190e5a3baf2c2c7df1_0001_1_000000012_0001_3_7_H_._bcov_4helix_08707_0001_0001_0001
inf inf False False 8959.71829098426 inf 1.0 1000.0 False False EGFR Motif0113_ems_3hM_78_0001_0001_0001
inf inf False False 51624.53355115964 inf 1.0 1000.0 False False EGFR cside_mot_bf2b0d76b3fc10c512e107312eaf2e0a_0001_1_000000016_0001_60_64_H_._HEEHE_0271_0001_0001
inf inf False False 8959.71829098426 inf 1.0 1000.0 False False EGFR Motif0392_ems_3hM_2044_0001_0001
inf inf False False 6388.040285370182 inf 1.0 1000.0 False False EGFR nside_mot_d7cbf26a5edeb1db467a897007709476_0001_000000001_0001_53_61_H_._bcov_4helix_11919_0001_0001_0001
inf inf False False 0.0 inf 1.0 1000.0 False False EGFR nside_mot_24f18a6c9dc1d4bc15674ec087ef9eba_0001_000000025_0001_19_28_H_._HHH_eva_0265_0001_0002_0001
inf inf False False 0.0 inf 1.0 1000.0 False False EGFR nside_mot_3h_hb1_690_000000019_0001_33_40_H_._ems_3hM_1318_0001_0001
inf inf False False 19277.030573976146 inf 1.0 1000.0 False False EGFR Motif0065_bcov_4helix_02447_0001_0001_0001
inf inf False False 12442.271957917817 inf 1.0 1000.0 False False EGFR Motif0651_bcov_4helix_02577_0001_0001
inf inf False False 31703.61791261833 inf 1.0 1000.0 False False EGFR cside_mot_08ce3cfd0b73ffe6a9e5327081f267fc_0001_000000011_0001_57_64_H_._bcov_4helix_07097_0001_0001
inf inf False False 5081.314190869504 inf 1.0 1000.0 False False EGFR Motif0065_ems_3hM_1575_0001_0002_0001
inf inf False False 6388.040285370182 inf 1.0 1000.0 False False EGFR Motif0880_ems_3hC_793_0001_0001
inf inf False False 7794.623130995031 inf 1.0 1000.0 False False EGFR Motif0069_p1-14H-GBL-16H-GABBL-16H_0620_0001_0001_0002_0001_0001
inf inf False False 0.0 inf 1.0 1000.0 False False EGFR Motif0863_bcov_4helix_11704_0001_0001
inf inf False False 23288.753174394118 inf 1.0 1000.0 False False EGFR nside_rif_3h_hb1_5862_000000006_0001
inf inf False False 25982.52474997289 inf 1.0 1000.0 False False EGFR Motif0353_bcov_4helix_14401_0001_0001_0001
inf inf False False 19861.1438773982 inf 1.0 1000.0 False False EGFR nside_mot_ems_p1-14H-GBL-16H-GABBL-15H_0537_0001_0001_0002_000000007_0001_3_13_H_._ems_3hM_2629_0001_0002_0001
inf inf False False 9996.074092289391 inf 1.0 1000.0 False False EGFR Motif0251_ems_3hM_2906_0001_0001
inf inf False False 26242.349997472593 inf 1.0 1000.0 False False EGFR Motif0006_p1-15H-GBL-16H-GABBL-15H_0419_0001_0001_0001_0001_0001
inf inf False False 42731.68701565115 inf 1.0 1000.0 False False EGFR cside_mot_7f8829834e02fb8c94cc2b05f7d0962f_0001_000000002_0001_23_31_H_._ems_3hC_739_0001_0001_0002_0001
inf inf False False 6388.040285370182 inf 1.0 1000.0 False False EGFR Motif0535_bcov_4helix_06559_0001_0001
inf inf False False 4600.047449690495 inf 1.0 1000.0 False False EGFR Motif0050_ems_3hM_3532_0001_0001_0001
inf inf False False 11041.884609592542 inf 1.0 1000.0 False False EGFR Motif0085_ems_3hM_1869_0001_0002_0001
inf inf False False 35020.51780186106 inf 1.0 1000.0 False False EGFR Motif0028_ems_3hM_1196_0001_0001_0001
inf inf False False 14302.070769716098 inf 1.0 1000.0 False False EGFR Motif0201_ems_3hM_937_0001_0001
inf inf False False 4786.8278223381985 inf 1.0 1000.0 False False EGFR cside_mot_361737815be7a555274aec9662d4be08_0001_000000019_0001_55_64_H_._ems_3hM_1680_0001_0002_0001
inf inf False False 17451.244303838463 inf 1.0 1000.0 False False EGFR Motif0531_HHH_eva_0065_0001_0001
inf inf False False 5393.917405142779 inf 1.0 1000.0 False False EGFR Motif0380_p1-14H-GBL-16H-GBL-15H_0102_0001_0001_0002_0001_0001
inf inf False False 12442.271957917817 inf 1.0 1000.0 False False EGFR Motif0788_bcov_4helix_09501_0001_0001
inf inf False False 0.0 inf 1.0 1000.0 False False EGFR cside_pol_cd5c3c4446a0f42573f77ebbc51f8c9c_0001_000000000_0001
inf inf False False 0.0 inf 1.0 1000.0 False False EGFR Motif0090_ems_3hC_967_0001_0002_0001
inf inf False False 0.0 inf 1.0 1000.0 False False EGFR Motif0151_ems_3hM_3698_0001_0001
inf inf False False 4333.452781924209 inf 1.0 1000.0 False False EGFR Motif0545_ems_3hM_3270_0001_0001_0001
inf inf False False 7490.479621537339 inf 1.0 1000.0 False False EGFR Motif0201_ems_3hM_3354_0001_0001
inf inf False False 6713.894540367732 inf 1.0 1000.0 False False EGFR cside_mot_d9bdc07707a04ffd2d39c37911bed820_0001_000000022_0001_3_8_H_._ems_3hC_197_0001_0002_0001
inf inf False False 48151.13450900089 inf 1.0 1000.0 False False EGFR cside_mot_11e5cb0602f3a95ffb74849b9519993a_0001_1_000000018_0001_22_27_H_._bcov_4helix_05906_0001_0003_0001
inf inf False False 12819.28524051469 inf 1.0 1000.0 False False EGFR Motif0172_bcov_4helix_07227_0001_0001
inf inf False False 6388.040285370182 inf 1.0 1000.0 False False EGFR nside_mot_3h_hb1_4466_000000029_0001_2_12_H_._ems_3hM_994_0001_0001
inf inf False False 0.0 inf 1.0 1000.0 False False EGFR Motif0333_ems_3hM_460_0001_0001
inf inf False False 21506.772829084694 inf 1.0 1000.0 False False EGFR nside_mot_825242d824770740bf99b185d83a64b8_0001_1_000000016_0001_27_33_H_._bcov_4helix_09643_0001_0001_0001
inf inf False False 11490.229402699273 inf 1.0 1000.0 False False EGFR nside_mot_608bc5890229517d0e430a432653cfa2_0001_1_000000026_0001_24_33_H_._bcov_4helix_04751_0001_0001_0001
inf inf False False 8959.71829098426 inf 1.0 1000.0 False False EGFR Motif0038_bcov_4helix_02128_0001_0001
inf inf False False 19086.168885124916 inf 1.0 1000.0 False False EGFR Motif0170_ems_3hM_1470_0001_0001_0001
inf inf False False 13881.448984050383 inf 1.0 1000.0 False False EGFR Motif0063_ems_3hM_2229_0001_0001
inf inf False False 40255.182147468346 inf 1.0 1000.0 False False EGFR nside_mot_2b57f6184e3cbf08022d7a5dd7fdd81c_0001_000000023_0001_23_28_H_._bcov_4helix_08355_0001_0001
inf inf False False 5840.839631762862 inf 1.0 1000.0 False False EGFR Motif0726_HEEHE_2021_0001_0001
inf inf False False 6262.170655200651 inf 1.0 1000.0 False False EGFR nside_mot_3h_hb1_5702_000000016_0001_6_13_H_._ems_3hM_451_0001_0001_0001
inf inf False False 5081.314190869504 inf 1.0 1000.0 False False EGFR cside_mot_3h_hb1_2335_000000016_0001_49_56_H_._ems_3hM_2528_0001_0001_0001
inf inf False False 25725.272029676114 inf 1.0 1000.0 False False EGFR cside_mot_11e5cb0602f3a95ffb74849b9519993a_0001_1_000000018_0001_22_27_H_._bcov_4helix_02062_0001_0001
inf inf False False 6713.894540367732 inf 1.0 1000.0 False False EGFR cside_pol_ems_3hM_1416_000000001_0001
inf inf False False 0.0 inf 1.0 1000.0 False False EGFR Motif0531_ems_3hM_758_0001_0002_0001
inf inf False False 7342.887581156105 inf 1.0 1000.0 False False EGFR Motif0050_ems_3hC_866_0001_0001
inf inf False False 4164.3629471735485 inf 1.0 1000.0 False False EGFR Motif0672_bcov_4helix_10631_0001_0001
inf inf False False 22603.83438858558 inf 1.0 1000.0 False False EGFR nside_mot_6b6d8aeabc104d7eb4de0f0555b06e85_0001_000000029_0001_18_24_H_._bcov_4helix_04668_0001_0002_0001
inf inf False False 12819.28524051469 inf 1.0 1000.0 False False EGFR Motif0011_bcov_4helix_06531_0001_0001
inf inf False False 4164.3629471735485 inf 1.0 1000.0 False False EGFR nside_mot_166848b42f1a22ff98d5796e2cac868b_0001_000000010_0001_37_45_H_._ems_3hC_543_0001_0001
inf inf False False 14302.070769716098 inf 1.0 1000.0 False False EGFR cside_mot_48e1e681c152ba3fc5bc4a3bda131b3f_0001_000000024_0001_42_51_H_._bcov_4helix_13904_0001_0001
inf inf False False 44026.49986391241 inf 1.0 1000.0 False False EGFR Motif0517_bcov_4helix_09181_0001_0001_0001
inf inf False False 5393.917405142779 inf 1.0 1000.0 False False EGFR cside_mot_73a64b345ec369ee8321e5a8e4059d1e_0001_000000002_0001_36_45_H_._bcov_4helix_14334_0001_0002_0001
inf inf False False 0.0 inf 1.0 1000.0 False False EGFR Motif0145_ems_3hC_963_0001_0001
inf inf False False 0.0 inf 1.0 1000.0 False False EGFR Motif0095_ems_3hM_3270_0001_0003_0001
inf inf False False 29570.536826635675 inf 1.0 1000.0 False False EGFR Motif0043_bcov_4helix_08327_0001_0001
inf inf False False 7490.479621537339 inf 1.0 1000.0 False False EGFR Motif0137_ems_3hC_535_0001_0001_0002_0001
inf inf False False 29866.242194902 inf 1.0 1000.0 False False EGFR Motif0103_bcov_4helix_10068_0001_0001
inf inf False False 11721.183013693546 inf 1.0 1000.0 False False EGFR Motif0226_bcov_4helix_13904_0001_0001_0001
inf inf False False 6986.505581423763 inf 1.0 1000.0 False False EGFR cside_mot_17c1e0671cf450eab021471e2fb69930_0001_000000012_0001_57_62_H_._bcov_4helix_05320_0001_0001_0001
inf inf False False 12442.271957917817 inf 1.0 1000.0 False False EGFR nside_mot_b2f027b0c4707082fa2b9d95826083e0_0001_000000028_0001_21_29_H_._bcov_4helix_12578_0001_0003_0001
inf inf False False 5235.283092167034 inf 1.0 1000.0 False False EGFR Motif0660_ems_3hM_3001_0001_0001
inf inf False False 0.0 inf 1.0 1000.0 False False EGFR Motif0655_HHH_eva_0370_0001_0001
inf inf False False 8524.86452449412 inf 1.0 1000.0 False False EGFR Motif0179_bcov_4helix_07194_0001_0001
inf inf False False 4001.8709395263163 inf 1.0 1000.0 False False EGFR Motif0009_ems_3hM_1371_0001_0001_0001
inf inf False False 0.0 inf 1.0 1000.0 False False EGFR nside_mot_3h_hb1_5404_000000020_0001_23_32_H_._ems_3hM_1158_0001_0003_0001
inf inf False False 4333.452781924209 inf 1.0 1000.0 False False EGFR nside_pol_3h_hb1_5178_000000015_0001
inf inf False False 10196.995181544386 inf 1.0 1000.0 False False EGFR cside_pol_4h_hb1_2755_000000002_0001
inf inf False False 12442.271957917817 inf 1.0 1000.0 False False EGFR nside_mot_ca399cf61b46a0f0428aec1896d79af9_0001_000000017_0001_43_48_H_._ems_3hM_808_0001_0001_0001
15487.09323735441 inf False False 14589.54239218736 7111089.800737792 1.0 1000.0 False False EGFR cside_mot_8c40777f775437e2e3363aa42b603b8f_0001_1_000000020_0001_24_28_H_._HHH_eva_0370_0001_0002_0001
inf inf False False 0.0 inf 1.0 1000.0 False False EGFR cside_mot_24da036ec9cfd9ff36cc02b266469925_0001_1_000000012_0001_7_12_H_._bcov_4helix_04125_0001_0001
inf inf False False 5235.283092167034 inf 1.0 1000.0 False False EGFR Motif0135_ems_3hM_2112_0001_0002_0001
inf inf False False 14160.466108629791 inf 1.0 1000.0 False False EGFR Motif0017_ems_3hM_3000_0001_0002_0001
inf inf False False 9416.753969889236 inf 1.0 1000.0 False False EGFR cside_mot_a1482ba31941416b5abf6021189c24a3_0001_000000029_0001_61_65_H_._HHH_eva_0540_0001_0001
inf inf False False 9416.753969889236 inf 1.0 1000.0 False False EGFR Motif0083_ems_3hM_3465_0001_0001
inf inf False False 6388.040285370182 inf 1.0 1000.0 False False EGFR cside_mot_9e39ce3eb799605cdf058eadf2182e35_0001_1_000000022_0001_24_32_H_._HEEHE_2797_0001_0001
inf inf False False 0.0 inf 1.0 1000.0 False False EGFR cside_mot_d9bdc07707a04ffd2d39c37911bed820_0001_000000022_0001_1_5_H_._bcov_4helix_07735_0001_0002_0001
inf inf False False 14882.792194270347 inf 1.0 1000.0 False False EGFR cside_mot_0502f495a1f6fc4ef7b3a609c8eff807_0001_000000000_0001_1_9_H_._ems_3hC_140_0001_0002_0001
inf inf False False 7490.479621537339 inf 1.0 1000.0 False False EGFR nside_mot_ef28893ee5d676320c8ee8b89f3c8f18_0001_1_000000022_0001_37_41_H_._ems_3hM_634_0001_0004_0001
inf inf False False 0.0 inf 1.0 1000.0 False False EGFR nside_mot_543a66758299387f8b0567cfa914462b_0001_000000016_0001_2_9_H_._ems_3hC_836_0001_0002_0001
inf inf False False 0.0 inf 1.0 1000.0 False False EGFR nside_mot_1b29029a5794c0c8cb62edb23f0d5ebc_0001_1_000000002_0001_36_42_H_._HHH_eva_0060_0001_0001_0001
inf inf False False 6986.505581423763 inf 1.0 1000.0 False False EGFR Motif0348_bcov_4helix_12094_0001_0001
inf inf False False 11263.826490245367 inf 1.0 1000.0 False False EGFR Motif0043_bcov_4helix_01653_0001_0001
inf inf False False 9416.753969889236 inf 1.0 1000.0 False False EGFR nside_mot_529aa26556ab0217081d0c2dd4de06a7_0001_1_000000024_0001_35_39_H_._ems_3hM_3667_0001_0001
inf inf False False 13744.008895099405 inf 1.0 1000.0 False False EGFR nside_mot_6917c53a0c78b422fcbf3456b903f05c_0001_000000023_0001_25_31_H_._ems_3hM_2060_0001_0004_0001
inf inf False False 9996.074092289391 inf 1.0 1000.0 False False EGFR cside_mot_3c8c3ed6101de39c9fb3ebc1b07bd597_0001_000000025_0001_18_26_H_._bcov_4helix_14264_0001_0001_0001
inf inf False False 5393.917405142779 inf 1.0 1000.0 False False EGFR nside_mot_9c96133a7071879123e0a1a39e339471_0001_000000013_0001_38_47_H_._bcov_4helix_13718_0001_0001
inf inf False False 0.0 inf 1.0 1000.0 False False EGFR cside_rif_3h_hb1_3119_000000003_0001
inf inf False False 37546.735184468096 inf 1.0 1000.0 False False EGFR nside_mot_4baece34555bc5def11fd3c4c5db93f5_0001_000000012_0001_38_48_H_._bcov_4helix_01319_0001_0001_0001
inf inf False False 27037.519444746016 inf 1.0 1000.0 False False EGFR nside_pol_0749cebf66190c38c60fd70102430105_0001_1_000000015_0001
inf inf False False 20462.95639802725 inf 1.0 1000.0 False False EGFR nside_pol_3h_hb1_3773_000000008_0001
inf inf False False 6986.505581423763 inf 1.0 1000.0 False False EGFR Motif0051_ems_3hM_2766_0001_0001_0001
inf inf False False 7342.887581156105 inf 1.0 1000.0 False False EGFR Motif0025_bcov_4helix_05859_0001_0001
inf inf False False 0.0 inf 1.0 1000.0 False False EGFR Motif0830_ems_3hM_2259_0001_0002_0001
inf inf False False 14882.792194270347 inf 1.0 1000.0 False False EGFR Motif0179_bcov_4helix_14155_0001_0002_0001
inf inf False False 7951.295055928028 inf 1.0 1000.0 False False EGFR cside_pol_3h_hb1_2137_000000000_0001
inf inf False False 13339.799626613389 inf 1.0 1000.0 False False EGFR nside_mot_3h_hb1_5813_000000015_0001_53_59_H_._bcov_4helix_14180_0001_0003_0001
97594.2122081339 inf False False 12819.28524051469 7473826.847738998 1.0 1000.0 False False EGFR Motif0113_ems_3hM_3001_0001_0003_0001
inf inf False False 12319.081146453298 inf 1.0 1000.0 False False EGFR nside_mot_5b53b1e55d3f2d06f7e2c8731c4a3d07_0001_000000024_0001_22_31_H_._ems_3hM_963_0001_0001_0001
inf inf False False 10196.995181544386 inf 1.0 1000.0 False False EGFR Motif0135_HEEHE_2487_0001_0001
inf inf False False 11490.229402699273 inf 1.0 1000.0 False False EGFR Motif0300_ems_3hM_1306_0001_0001_0001
inf inf False False 10611.034075865757 inf 1.0 1000.0 False False EGFR Motif0170_HEEHE_1177_0001_0001
inf inf False False 4164.3629471735485 inf 1.0 1000.0 False False EGFR cside_mot_0502f495a1f6fc4ef7b3a609c8eff807_0001_000000000_0001_2_9_H_._ems_3hC_1310_0001_0001_0007_0001
inf inf False False 13339.799626613389 7624050.767378562 1.0 1000.0 False False EGFR Motif0083_HHH_eva_0518_0001_0001_0001
inf inf False False 12076.346580191455 inf 1.0 1000.0 False False EGFR Motif0100_bcov_4helix_00759_0001_0001_0001
inf inf False False 4786.8278223381985 inf 1.0 1000.0 False False EGFR Motif0267_ems_3hC_1570_0002_0001_0001
inf inf False False 0.0 inf 1.0 1000.0 False False EGFR cside_mot_771ab15f4002a0e2f35aee833e94db22_0001_000000002_0001_5_14_H_._bcov_4helix_02612_0001_0002_0001
inf inf False False 9139.80862863304 inf 1.0 1000.0 False False EGFR cside_pol_EHEE_hb1_4257_000000003_0001
inf inf False False 5958.240508361304 inf 1.0 1000.0 False False EGFR Motif0131_bcov_4helix_10674_0001_0001
0.0 79982.79695210105 True False 12319.081146453298 inf 1.0 1000.0 False True EGFR nside_mot_9a31c3a4e37290247ad05e68d98e23c2_0001_000000017_0001_16_20_H_._ems_3hM_1538_0001_0003_0001
inf inf False False 6388.040285370182 inf 1.0 1000.0 False False EGFR Motif0090_ems_3hC_517_0002_0001_0002_0001
inf inf False False 7270.185723916943 inf 1.0 1000.0 False False EGFR nside_mot_9a31c3a4e37290247ad05e68d98e23c2_0001_000000017_0001_16_25_H_._ems_3hM_2999_0001_0002_0001
inf inf False False 21939.058962949286 inf 1.0 1000.0 False False EGFR nside_mot_3h_hb1_5175_000000001_0001_2_10_H_._ems_3hM_250_0001_0001
inf inf False False 12319.081146453298 inf 1.0 1000.0 False False EGFR nside_mot_ems_3hM_1608_000000024_0001_47_53_H_._ems_3hM_992_0001_0002_0001
inf inf False False 0.0 inf 1.0 1000.0 False False EGFR Motif0671_ems_3hM_2034_0001_0001
inf inf False False 36442.49125689297 inf 1.0 1000.0 False False EGFR Motif0155_bcov_4helix_00854_0001_0001
inf inf False False 9606.030724684022 inf 1.0 1000.0 False False EGFR Motif0110_ems_3hM_754_0001_0002_0001
inf inf False False 13744.008895099405 inf 1.0 1000.0 False False EGFR Motif0144_ems_3hC_242_0001_0001_0002_0001
inf inf False False 0.0 inf 1.0 1000.0 False False EGFR Motif0071_HHH_eva_0320_0001_0001_0001
inf inf False False 6262.170655200651 inf 1.0 1000.0 False False EGFR nside_mot_9e98ada25693cf9bc0d386231235eefb_0001_000000029_0001_22_26_H_._bcov_4helix_14634_0001_0001_0001
inf inf False False 6713.894540367732 inf 1.0 1000.0 False False EGFR Motif0090_ems_3hM_148_0001_0001
inf inf False False 36081.67451177526 inf 1.0 1000.0 False False EGFR nside_mot_13d347bf58d8e49291c31bc16c4ec13b_0001_1_000000029_0001_34_39_H_._HEEHE_3114_0001_0001
inf inf False False 37922.20253631274 inf 1.0 1000.0 False False EGFR cside_pol_EHEE_hb1_3910_000000005_0001
inf inf False False 14882.792194270347 inf 1.0 1000.0 False False EGFR cside_mot_e72bd83c11a18befedc8dd72dd1711c1_0001_1_000000023_0001_54_61_H_._bcov_4helix_09053_0001_0001
inf inf False False 6388.040285370182 inf 1.0 1000.0 False False EGFR nside_mot_ems_3hM_640_000000003_0001_24_34_H_._ems_3hM_2815_0001_0002_0001
inf inf False False 10505.974332540365 inf 1.0 1000.0 False False EGFR cside_mot_6094ad909dfa276d04c389c80008ced1_0001_000000000_0001_37_41_H_._bcov_4helix_06415_0001_0001
inf inf False False 6262.170655200651 inf 1.0 1000.0 False False EGFR cside_mot_809b5e0eee15a62e4c7a10ad5416505d_0001_000000000_0001_27_32_H_._bcov_4helix_02413_0001_0003_0001
inf inf False False 5669.061402214373 inf 1.0 1000.0 False False EGFR nside_mot_4be0e5f06208d32d52d12dfb137f7ba6_0001_000000016_0001_19_27_H_._bcov_4helix_09735_0001_0001
inf inf False False 9139.80862863304 inf 1.0 1000.0 False False EGFR Motif0038_ems_3hM_469_0001_0001
inf inf False False 40255.182147468346 inf 1.0 1000.0 False False EGFR cside_mot_1b53c5e2c603249261d247d0ee1ceef4_0001_000000007_0001_45_50_H_._bcov_4helix_04907_0001_0001_0001
inf inf False False 8356.891015090783 inf 1.0 1000.0 False False EGFR cside_mot_3291c604f075028b954a74ce5477c4c6_0001_000000013_0001_2_6_H_._bcov_4helix_08084_0001_0001_0001
inf inf False False 13339.799626613389 inf 1.0 1000.0 False False EGFR nside_mot_ems_ferrM_6733_000000023_0001_4_6_54_56_P_._HEEHE_1126_0001_0001_0001
inf inf False False 0.0 inf 1.0 1000.0 False False EGFR Motif0131_bcov_4helix_00222_0001_0001
inf inf False False 5669.061402214373 inf 1.0 1000.0 False False EGFR Motif0070_bcov_4helix_02920_0001_0001
inf inf False False 9416.753969889236 inf 1.0 1000.0 False False EGFR cside_mot_3h_hb1_2785_000000002_0001_4_10_H_._ems_3hM_3074_0001_0005_0001
inf inf False False 11263.826490245367 inf 1.0 1000.0 False False EGFR nside_mot_19694f98c6eecf6df2e3c35e45cd2b47_0001_000000012_0001_37_46_H_._ems_3hC_1014_0001_0002_0001
inf inf False False 7794.623130995031 inf 1.0 1000.0 False False EGFR Motif0022_bcov_4helix_06403_0001_0001
inf inf False False 27307.894639193448 inf 1.0 1000.0 False False EGFR Motif0098_ems_3hM_2335_0001_0001_0001
inf inf False False 7794.623130995031 inf 1.0 1000.0 False False EGFR nside_pol_2051c93d6f136ab5bac26191f104723f_0001_1_000000002_0001
inf inf False False 7794.623130995031 inf 1.0 1000.0 False False EGFR Motif0672_ems_3hC_3_0001_0001_0001
inf inf False False 4600.047449690495 inf 1.0 1000.0 False False EGFR Motif0110_ems_3hC_478_0001_0001_0001_0001
inf inf False False 4333.452781924209 inf 1.0 1000.0 False False EGFR nside_pol_78af2605e42daec4205f2e2222766fb7_0001_000000009_0001
inf inf False False 6986.505581423763 inf 1.0 1000.0 False False EGFR Motif0332_HHH_eva_0134_0001_0002_0001
inf inf False False 7794.623130995031 inf 1.0 1000.0 False False EGFR Motif0050_bcov_4helix_01647_0001_0001
inf inf False False 9416.753969889236 inf 1.0 1000.0 False False EGFR Motif0095_p1-14H-GBL-14H-GBL-16H_0426_0001_0001_0001_0001_0001_0001
inf inf False False 8524.86452449412 inf 1.0 1000.0 False False EGFR Motif0104_ems_3hM_1847_0001_0002_0001
inf inf False False 8524.86452449412 inf 1.0 1000.0 False False EGFR Motif0065_ems_3hM_2328_0001_0002_0001
inf inf False False 0.0 inf 1.0 1000.0 False False EGFR Motif0095_bcov_4helix_03705_0001_0001
inf inf False False 7794.623130995031 inf 1.0 1000.0 False False EGFR Motif0599_ems_3hM_1627_0001_0001_0001
inf inf False False 20874.26182162755 inf 1.0 1000.0 False False EGFR Motif0008_bcov_4helix_01016_0001_0001_0001
inf inf False False 0.0 inf 1.0 1000.0 False False EGFR Motif0028_bcov_4helix_05381_0001_0001_0001
inf inf False False 6262.170655200651 inf 1.0 1000.0 False False EGFR nside_mot_acda64e1a457c24c8f41aa1063684d26_0001_000000022_0001_35_40_H_._HHH_eva_0680_0001_0003_0001
inf inf False False 9416.753969889236 inf 1.0 1000.0 False False EGFR cside_mot_4bef558d6651436a53af8406811078fc_0001_000000006_0001_19_24_H_._HHH_eva_0246_0001_0001_0001
inf inf False False 15031.620116213033 inf 1.0 1000.0 False False EGFR cside_pol_784f649f6536fb441110a1762346b2f3_0001_000000000_0001
inf inf False False 11490.229402699273 inf 1.0 1000.0 False False EGFR cside_mot_3h_hb1_238_000000028_0001_25_35_H_._bcov_4helix_13571_0001_0001_0001
inf inf False False 8524.86452449412 inf 1.0 1000.0 False False EGFR nside_pol_3h_hb1_76_000000011_0001
inf inf False False 11041.884609592542 inf 1.0 1000.0 False False EGFR cside_mot_898e26ba22bfce2c8b2550d482b9ff0e_0001_000000013_0001_45_51_H_._bcov_4helix_11493_0001_0001
inf inf False False 6388.040285370182 inf 1.0 1000.0 False False EGFR nside_mot_6b6d8aeabc104d7eb4de0f0555b06e85_0001_000000029_0001_18_24_H_._ems_3hC_372_0001_0001_0002_0001
inf inf False False 0.0 inf 1.0 1000.0 False False EGFR Motif0454_ems_3hC_1107_0002_0001_0001
inf inf False False 9416.753969889236 inf 1.0 1000.0 False False EGFR nside_mot_77dc86e58046e7299e743ec271096e39_0001_000000022_0001_19_26_H_._bcov_4helix_06076_0001_0002_0001
inf inf False False 12319.081146453298 inf 1.0 1000.0 False False EGFR nside_pol_3h_hb1_1585_000000024_0001
inf inf False False 17802.014314345575 inf 1.0 1000.0 False False EGFR nside_pol_HHH_eva_0056_000000023_0001
inf inf False False 0.0 inf 1.0 1000.0 False False EGFR nside_mot_3h_hb1_2543_000000020_0001_28_35_H_._ems_3hM_2036_0001_0001_0001
inf inf False False 10611.034075865757 inf 1.0 1000.0 False False EGFR nside_mot_9a31c3a4e37290247ad05e68d98e23c2_0001_000000017_0001_16_25_H_._bcov_4helix_10583_0001_0001
inf inf False False 5235.283092167034 inf 1.0 1000.0 False False EGFR nside_mot_6133b731bcd5c646ce286ee6db8143fa_0001_1_000000013_0001_29_33_H_._ems_3hM_411_0001_0001
inf inf False False 4600.047449690495 inf 1.0 1000.0 False False EGFR Motif0081_ems_3hM_3034_0001_0002_0001
inf inf False False 49610.16203575814 inf 1.0 1000.0 False False EGFR cside_mot_900f32f128773db0e995e409666e7ea5_0001_000000009_0001_59_65_H_._bcov_4helix_13255_0001_0001
inf inf False False 5235.283092167034 inf 1.0 1000.0 False False EGFR Motif0109_bcov_4helix_12845_0001_0001
inf inf False False 12819.28524051469 inf 1.0 1000.0 False False EGFR Motif0023_ems_3hM_2892_0001_0001
inf inf False False 8356.891015090783 inf 1.0 1000.0 False False EGFR Motif0131_ems_3hM_2546_0001_0001
inf inf False False 8356.891015090783 inf 1.0 1000.0 False False EGFR Motif0113_HEEHE_2142_0001_0001
inf inf False False 32340.860632661886 inf 1.0 1000.0 False False EGFR Motif0160_HEEHE_2025_0001_0001
inf inf False False 6848.843820629108 inf 1.0 1000.0 False False EGFR nside_mot_72130ed91e66c97d818e3b2f041fc516_0001_000000011_0001_40_49_H_._bcov_4helix_13298_0001_0001_0001
inf inf False False 7951.295055928028 inf 1.0 1000.0 False False EGFR Motif0329_ems_3hM_2048_0001_0001
inf inf False False 9139.80862863304 inf 1.0 1000.0 False False EGFR Motif0179_bcov_4helix_04181_0001_0001_0001
inf inf False False 5393.917405142779 inf 1.0 1000.0 False False EGFR cside_mot_730690b705ff694cfa7d55cbbaa2965c_0001_1_000000012_0001_37_47_H_._bcov_4helix_14189_0001_0001
inf inf False False 6713.894540367732 inf 1.0 1000.0 False False EGFR Motif0193_ems_3hC_356_0001_0002_0001
inf inf False False 8356.891015090783 inf 1.0 1000.0 False False EGFR Motif0265_HHH_eva_0254_0001_0002_0001
inf inf False False 10196.995181544386 inf 1.0 1000.0 False False EGFR Motif0291_bcov_4helix_05141_0001_0001
inf inf False False 23756.85711319943 inf 1.0 1000.0 False False EGFR Motif0197_ems_3hM_1761_0001_0001
inf inf False False 12076.346580191455 inf 1.0 1000.0 False False EGFR nside_mot_9a31c3a4e37290247ad05e68d98e23c2_0001_000000017_0001_16_25_H_._bcov_4helix_04655_0001_0001_0001
inf inf False False 25725.272029676114 inf 1.0 1000.0 False False EGFR cside_mot_2fece43f7a1d5882ab13ddf744d34035_0001_1_000000004_0001_4_13_H_._bcov_4helix_00804_0001_0001_0001
inf inf False False 0.0 inf 1.0 1000.0 False False EGFR cside_mot_e92372819080c05333c2398450cc1aaf_0001_000000009_0001_39_47_H_._ems_3hC_738_0002_0001_0001_0001
inf inf False False 15641.964169727935 inf 1.0 1000.0 False False EGFR Motif0595_HHH_eva_0320_0001_0001_0001
inf inf False False 5669.061402214373 inf 1.0 1000.0 False False EGFR nside_mot_0e244a1801e871401199f38b6c5244b5_0001_000000006_0001_23_32_H_._ems_3hC_59_0001_0001_0001
inf inf False False 24234.36994117473 inf 1.0 1000.0 False False EGFR cside_mot_2edd660e0f20e4a5da434b63e1cd184e_0001_1_000000023_0001_2_12_H_._bcov_4helix_13287_0001_0002_0001
inf inf False False 0.0 inf 1.0 1000.0 False False EGFR Motif0672_ems_3hM_582_0001_0001
inf inf False False 6713.894540367732 inf 1.0 1000.0 False False EGFR cside_pol_EHEE_hb1_3065_000000002_0001
inf inf False False 12197.110045993379 inf 1.0 1000.0 False False EGFR cside_mot_8f67f559ca750056114781539e5561f9_0001_000000005_0001_21_27_H_._bcov_4helix_11785_0001_0003_0001
inf inf False False 4786.8278223381985 inf 1.0 1000.0 False False EGFR Motif0029_bcov_4helix_11591_0001_0001
inf inf False False 22380.03404810456 inf 1.0 1000.0 False False EGFR nside_mot_0d8e54b82a0b856095b1e77a2ead3014_0001_1_000000008_0001_39_44_H_._bcov_4helix_11569_0001_0002_0001
inf inf False False 4164.3629471735485 inf 1.0 1000.0 False False EGFR Motif0351_HHH_eva_0058_0001_0001
inf inf False False 7794.623130995031 inf 1.0 1000.0 False False EGFR cside_mot_8c974ca21b184cf8882479d17f3615da_0001_1_000000003_0001_59_63_H_._bcov_4helix_09053_0001_0003_0001
inf inf False False 4600.047449690495 inf 1.0 1000.0 False False EGFR Motif0197_ems_3hC_151_0001_0001_0002_0001
inf inf False False 17278.459706770744 inf 1.0 1000.0 False False EGFR Motif0011_HEEHE_1270_0001_0001_0001
inf inf False False 34673.78000184267 inf 1.0 1000.0 False False EGFR Motif0023_HHH_eva_0521_0001_0001
inf inf False False 10717.144416624422 inf 1.0 1000.0 False False EGFR nside_mot_7adbe74b53731f71270a64f1722d6c3a_0001_000000002_0001_38_46_H_._bcov_4helix_08964_0001_0001
inf inf False False 4001.8709395263163 inf 1.0 1000.0 False False EGFR Motif0161_ems_3hC_836_0002_0001_0001
inf inf False False 12319.081146453298 inf 1.0 1000.0 False False EGFR cside_pol_d85f102e99afa76e85e785c82ee16b0c_0001_1_000000004_0001
inf inf False False 13339.799626613389 inf 1.0 1000.0 False False EGFR Motif0512_bcov_4helix_06881_0001_0003_0001
inf inf False False 12947.478092919822 inf 1.0 1000.0 False False EGFR cside_mot_3h_hb1_4895_000000028_0001_48_57_H_._HEEHE_0007_0001_0001_0001
inf inf False False 8356.891015090783 inf 1.0 1000.0 False False EGFR Motif0038_HEEHE_1961_0001_0001
inf inf False False 5235.283092167034 inf 1.0 1000.0 False False EGFR nside_mot_481477054fc9c2ccddb475d27a43af88_0001_000000001_0001_44_52_H_._ems_3hM_3299_0001_0001_0001
inf inf False False 29866.242194902 inf 1.0 1000.0 False False EGFR cside_pol_f5a53ab5806afb40ccb21cb2bab493f3_0001_1_000000000_0001
inf inf False False 5393.917405142779 inf 1.0 1000.0 False False EGFR Motif0169_ems_3hM_3263_0001_0003_0001
inf inf False False 6262.170655200651 inf 1.0 1000.0 False False EGFR Motif0090_bcov_4helix_06944_0001_0001_0001
inf inf False False 7951.295055928028 inf 1.0 1000.0 False False EGFR nside_pol_09f541cb1516c8c5ea1438d8cc068b1a_0001_000000019_0001
inf inf False False 0.0 inf 1.0 1000.0 False False EGFR nside_pol_3h_hb1_1023_000000021_0001
inf inf False False 8959.71829098426 inf 1.0 1000.0 False False EGFR Motif0011_ems_3hC_855_0001_0001_0002_0001
inf inf False False 46272.29382769814 inf 1.0 1000.0 False False EGFR Motif0260_ems_3hC_617_0001_0001
inf inf False False 7794.623130995031 inf 1.0 1000.0 False False EGFR Motif0234_bcov_4helix_12131_0001_0001
inf inf False False 7951.295055928028 inf 1.0 1000.0 False False EGFR cside_mot_08c800c6d11c9df3d04fa2d46242c077_0001_000000026_0001_44_49_H_._bcov_4helix_00140_0001_0001
inf inf False False 0.0 inf 1.0 1000.0 False False EGFR cside_mot_3h_hb1_4176_000000002_0001_9_19_H_._bcov_4helix_11580_0001_0001_0001
inf inf False False 15641.964169727935 inf 1.0 1000.0 False False EGFR cside_mot_1f347ee23b7d1f7a352213548b5d65c0_0001_1_000000024_0001_40_49_H_._bcov_4helix_05731_0001_0003_0001
inf inf False False 5235.283092167034 inf 1.0 1000.0 False False EGFR nside_mot_054b930907f5fc472772aca7ba22e474_0001_000000004_0001_26_31_H_._bcov_4helix_13057_0001_0003_0001
inf inf False False 5958.240508361304 inf 1.0 1000.0 False False EGFR cside_mot_0502f495a1f6fc4ef7b3a609c8eff807_0001_000000000_0001_2_9_H_._bcov_4helix_08770_0001_0002_0001
inf inf False False 0.0 inf 1.0 1000.0 False False EGFR cside_pol_HHH_eva_0139_000000003_0001
inf inf False False 9996.074092289391 inf 1.0 1000.0 False False EGFR nside_pol_9c188abe8d5d41a3f1b6fb0179772feb_0001_000000008_0001
inf inf False False 15487.09323735441 inf 1.0 1000.0 False False EGFR cside_mot_9656fb277694fb3b447bca5eade28597_0001_000000019_0001_2_9_H_._bcov_4helix_11777_0001_0001
inf inf False False 7951.295055928028 inf 1.0 1000.0 False False EGFR cside_pol_fa9d0efb6cdfa3d48f532c1d34b61b18_0001_000000001_0001
inf inf False False 0.0 inf 1.0 1000.0 False False EGFR Motif0055_ems_3hM_2027_0001_0001
inf inf False False 0.0 inf 1.0 1000.0 False False EGFR Motif0507_HHH_eva_0241_0001_0001_0001
inf inf False False 7490.479621537339 inf 1.0 1000.0 False False EGFR nside_mot_ems_p1-14H-GBL-16H-GABBL-15H_0537_0001_0001_0002_000000007_0001_3_13_H_._HEEHE_0598_0001_0001
inf inf False False 11263.826490245367 inf 1.0 1000.0 False False EGFR Motif0603_ems_3hM_2515_0001_0001_0001
inf inf False False 5840.839631762862 inf 1.0 1000.0 False False EGFR nside_pol_7d14571b405f2e878e8a4f9002b40290_0001_1_000000017_0001
inf inf False False 20462.95639802725 inf 1.0 1000.0 False False EGFR Motif0777_ems_3hM_1260_0001_0001
inf inf False False 5958.240508361304 inf 1.0 1000.0 False False EGFR nside_mot_529aa26556ab0217081d0c2dd4de06a7_0001_1_000000024_0001_35_42_H_._bcov_4helix_08608_0001_0001
inf inf False False 0.0 inf 1.0 1000.0 False False EGFR cside_pol_3h_hb1_6956_000000001_0001
inf inf False False 4001.8709395263163 inf 1.0 1000.0 False False EGFR nside_pol_ems_4hM_2348_000000004_0001
inf inf False False 14589.54239218736 inf 1.0 1000.0 False False EGFR nside_mot_60d819c0e32b067e3f3258c93b6bea69_0001_000000001_0001_40_47_H_._ems_3hM_3153_0001_0003_0001
inf inf False False 13473.197622879508 inf 1.0 1000.0 False False EGFR cside_pol_7aa5502e950124afc4797eb4841196e9_0001_1_000000005_0001
inf inf False False 15181.936317375146 inf 1.0 1000.0 False False EGFR nside_pol_ems_3hM_502_000000019_0001
inf inf False False 12319.081146453298 inf 1.0 1000.0 False False EGFR cside_pol_7d538683ae38ff56261eb02f12605454_0001_000000009_0001
inf inf False False 11490.229402699273 inf 1.0 1000.0 False False EGFR cside_mot_0b130fb2baba84a3c3f83bea059f7ad0_0001_1_000000024_0001_21_31_H_._bcov_4helix_05772_0001_0001
inf inf False False 9416.753969889236 inf 1.0 1000.0 False False EGFR Motif0032_ems_3hC_107_0002_0001_0001_0001
inf inf False False 18159.834802063946 inf 1.0 1000.0 False False EGFR nside_mot_f0934c1b8d1a1e18c5b4342e50a83a2e_0001_1_000000011_0001_18_23_H_._ems_3hM_591_0001_0003_0001
inf inf False False 12442.271957917817 inf 1.0 1000.0 False False EGFR cside_mot_006ebcfd33922d344594731b9971e7f0_0001_000000020_0001_1_10_H_._bcov_4helix_03522_0001_0001
inf inf False False 7951.295055928028 inf 1.0 1000.0 False False EGFR Motif0058_HHH_eva_0327_0001_0002_0001
inf inf False False 5958.240508361304 inf 1.0 1000.0 False False EGFR cside_mot_4bef558d6651436a53af8406811078fc_0001_000000006_0001_19_24_H_._HHH_eva_0058_0001_0003_0001
inf inf False False 5669.061402214373 inf 1.0 1000.0 False False EGFR Motif0077_bcov_4helix_14385_0001_0001
inf inf False False 13744.008895099405 inf 1.0 1000.0 False False EGFR Motif0008_ems_3hM_2264_0001_0004_0001
inf inf False False 20462.95639802725 inf 1.0 1000.0 False False EGFR nside_mot_ems_p1-14H-GBL-16H-GABBL-15H_0537_0001_0001_0002_000000007_0001_3_13_H_._HEEHE_3002_0001_0003_0001
inf inf False False 8696.214301436432 inf 1.0 1000.0 False False EGFR nside_pol_3h_hb1_5310_000000010_0001
inf inf False False 10717.144416624422 inf 1.0 1000.0 False False EGFR Motif0017_bcov_4helix_14547_0001_0001
inf inf False False 11041.884609592542 inf 1.0 1000.0 False False EGFR nside_mot_9a31c3a4e37290247ad05e68d98e23c2_0001_000000017_0001_16_20_H_._ems_3hM_3217_0001_0001_0001
inf inf False False 0.0 inf 1.0 1000.0 False False EGFR Motif0571_ems_3hM_1373_0001_0001
inf inf False False 10505.974332540365 inf 1.0 1000.0 False False EGFR cside_mot_d740600e1741095de65fcf5778d76f5b_0001_000000004_0001_1_7_H_._bcov_4helix_03193_0001_0001
inf inf False False 4786.8278223381985 inf 1.0 1000.0 False False EGFR nside_mot_b80167fc54f93f00148afb1a362c2b40_0001_1_000000020_0001_2_7_H_._bcov_4helix_10967_0001_0001
inf inf False False 8524.86452449412 inf 1.0 1000.0 False False EGFR cside_mot_5f9a2e5811bc086bf629eb10cfff0e99_0001_000000029_0001_8_16_H_._ems_3hC_543_0001_0001_0001
inf inf False False 0.0 inf 1.0 1000.0 False False EGFR Motif0159_ems_3hC_182_0001_0001_0001
inf inf False False 8524.86452449412 inf 1.0 1000.0 False False EGFR cside_mot_c2fc3a1b8c923a0c77aa34c27a6e97da_0001_000000021_0001_44_48_H_._HEEHE_1434_0001_0002_0001
inf inf False False 12442.271957917817 inf 1.0 1000.0 False False EGFR nside_mot_0e244a1801e871401199f38b6c5244b5_0001_000000006_0001_23_32_H_._bcov_4helix_08106_0001_0001_0001
inf inf False False 9606.030724684022 inf 1.0 1000.0 False False EGFR Motif0287_bcov_4helix_13595_0001_0001
inf inf False False 6388.040285370182 inf 1.0 1000.0 False False EGFR cside_mot_3h_hb1_2838_000000011_0001_1_7_H_._bcov_4helix_13701_0001_0001
inf inf False False 53188.80854229334 inf 1.0 1000.0 False False EGFR cside_mot_03b081519ecc826b9176baecfd808505_0001_1_000000000_0001_59_65_H_._bcov_4helix_09040_0001_0001_0001
inf inf False False 8696.214301436432 inf 1.0 1000.0 False False EGFR cside_mot_7f8094df0660114fa4583670521a5e1b_0001_000000009_0001_24_30_H_._ems_3hM_2264_0001_0002_0001
inf inf False False 15956.367649539461 inf 1.0 1000.0 False False EGFR nside_mot_d7cbf26a5edeb1db467a897007709476_0001_000000001_0001_53_61_H_._ems_3hM_131_0001_0002_0001
inf inf False False 18341.433150084566 inf 1.0 1000.0 False False EGFR Motif0139_HEEHE_2078_0001_0001
inf inf False False 5235.283092167034 inf 1.0 1000.0 False False EGFR nside_mot_8595df9828f151aa3770abca3fa4d662_0001_000000028_0001_21_29_H_._ems_3hM_3687_0001_0001_0001
inf inf False False 9996.074092289391 inf 1.0 1000.0 False False EGFR nside_pol_ems_3hM_2745_000000028_0001
inf inf False False 9139.80862863304 inf 1.0 1000.0 False False EGFR Motif0034_HEEHE_2609_0001_0001
inf inf False False 35724.43020967852 inf 1.0 1000.0 False False EGFR cside_mot_3h_hb1_4578_000000021_0001_11_16_H_._HEEHE_1736_0001_0001_0001
inf inf False False 11041.884609592542 inf 1.0 1000.0 False False EGFR Motif0185_ems_3hM_1213_0001_0001
inf inf False False 19664.49888851309 inf 1.0 1000.0 False False EGFR cside_pol_7bb551d7edbef81cbb21b497237068a3_0001_000000004_0001
inf inf False False 6388.040285370182 inf 1.0 1000.0 False False EGFR Motif0200_HEEHE_2450_0001_0001_0001
inf inf False False 32990.91193137843 inf 1.0 1000.0 False False EGFR cside_mot_6f10f171e258a16133a1e7ff65db1d94_0001_000000017_0001_24_28_H_._bcov_4helix_05872_0001_0003_0001
inf inf False False 15641.964169727935 inf 1.0 1000.0 False False EGFR cside_pol_EHEE_05360_000000001_0001
inf inf False False 27037.519444746016 inf 1.0 1000.0 False False EGFR cside_mot_73a64b345ec369ee8321e5a8e4059d1e_0001_000000002_0001_36_45_H_._bcov_4helix_07142_0001_0001
inf inf False False 8356.891015090783 inf 1.0 1000.0 False False EGFR Motif0310_ems_3hM_2541_0001_0001
inf inf False False 5393.917405142779 inf 1.0 1000.0 False False EGFR nside_mot_052e08a2c9b0e73539bc92944f952fda_0001_000000012_0001_54_61_H_._bcov_4helix_04907_0001_0002_0001
inf inf False False 20462.95639802725 inf 1.0 1000.0 False False EGFR Motif0392_bcov_4helix_10293_0001_0001
inf inf False False 9139.80862863304 inf 1.0 1000.0 False False EGFR nside_mot_9623377fb37ce3c6682eef7893514ccc_0001_1_000000013_0001_55_63_H_._ems_3hM_1194_0001_0002_0001
inf inf False False 27037.519444746016 inf 1.0 1000.0 False False EGFR cside_mot_8f6fbe01fcb98b331507a5389819091a_0001_000000012_0001_6_14_H_._bcov_4helix_08656_0001_0001
inf inf False False 4786.8278223381985 inf 1.0 1000.0 False False EGFR Motif0080_HHH_eva_0300_0001_0003_0001
inf inf False False 4001.8709395263163 inf 1.0 1000.0 False False EGFR nside_pol_82d6d5b7e8e40a17472183b3f3d2b98c_0001_1_000000004_0001
inf inf False False 32990.91193137843 inf 1.0 1000.0 False False EGFR Motif0326_bcov_4helix_01959_0001_0001
inf inf False False 10196.995181544386 inf 1.0 1000.0 False False EGFR cside_mot_73a64b345ec369ee8321e5a8e4059d1e_0001_000000002_0001_36_45_H_._bcov_4helix_03513_0001_0002_0001
inf inf False False 10717.144416624422 inf 1.0 1000.0 False False EGFR cside_mot_ee3637cf074d5336168aa4653724bfa7_0001_1_000000012_0001_20_25_H_._bcov_4helix_02174_0001_0001_0001
inf inf False False 6848.843820629108 inf 1.0 1000.0 False False EGFR nside_mot_2ab4505912216caf74694539772fbd89_0001_000000017_0001_21_30_H_._HHH_eva_0050_0001_0005_0001
inf inf False False 5958.240508361304 inf 1.0 1000.0 False False EGFR Motif0083_bcov_4helix_08921_0001_0002_0001
inf inf False False 14160.466108629791 inf 1.0 1000.0 False False EGFR Motif0452_bcov_4helix_04469_0001_0001
inf inf False False 0.0 inf 1.0 1000.0 False False EGFR Motif0254_bcov_4helix_14334_0001_0001
inf inf False False 0.0 inf 1.0 1000.0 False False EGFR cside_pol_ems_3hM_3197_000000004_0001
inf inf False False 21506.772829084694 inf 1.0 1000.0 False False EGFR Motif0324_bcov_4helix_10794_0001_0001
inf inf False False 6262.170655200651 inf 1.0 1000.0 False False EGFR nside_pol_9d99f9254bf3848c292095590d4905ea_0001_1_000000009_0001
inf inf False False 16604.260161145023 inf 1.0 1000.0 False False EGFR Motif0081_ems_3hC_483_0002_0001_0001
inf inf False False 6848.843820629108 inf 1.0 1000.0 False False EGFR cside_mot_0502f495a1f6fc4ef7b3a609c8eff807_0001_000000000_0001_2_9_H_._ems_3hC_429_0001_0002_0001
inf inf False False 12819.28524051469 inf 1.0 1000.0 False False EGFR cside_mot_62fe3b1e6d450446043b360d10219966_0001_1_000000003_0001_36_44_H_._ems_3hC_242_0001_0001_0004_0001
inf inf False False 5958.240508361304 inf 1.0 1000.0 False False EGFR nside_mot_11ceb6a4066c0ca4ae89ae59544da1ad_0001_1_000000029_0001_36_45_H_._ems_3hM_1508_0001_0001_0001
inf inf False False 13339.799626613389 inf 1.0 1000.0 False False EGFR cside_pol_EHEE_hb1_370_000000002_0001
inf inf False False 11041.884609592542 inf 1.0 1000.0 False False EGFR nside_mot_45353380e86e0958f0e92eb7e3875835_0001_000000014_0001_36_44_H_._ems_3hM_1371_0001_0002_0001
inf inf False False 9416.753969889236 inf 1.0 1000.0 False False EGFR cside_mot_3c286613f92827190e5a3baf2c2c7df1_0001_1_000000012_0001_3_7_H_._bcov_4helix_01871_0001_0001
inf inf False False 6848.843820629108 inf 1.0 1000.0 False False EGFR Motif0139_HEEHE_3104_0001_0001
inf inf False False 13881.448984050383 inf 1.0 1000.0 False False EGFR Motif0626_bcov_4helix_02527_0001_0002_0001
inf inf False False 6262.170655200651 inf 1.0 1000.0 False False EGFR cside_mot_acbe4467f7e1bfbd9c26a710f8f63d83_0001_000000027_0001_4_13_H_._bcov_4helix_12557_0001_0001
inf inf False False 4600.047449690495 inf 1.0 1000.0 False False EGFR Motif0329_bcov_4helix_09020_0001_0001
inf inf False False 20462.95639802725 inf 1.0 1000.0 False False EGFR Motif0255_HEEHE_1653_0001_0001
inf inf False False 0.0 inf 1.0 1000.0 False False EGFR nside_pol_3h_hb1_4429_000000008_0001
119083.48569293278 inf False False 30164.90461685104 1151131.0296759973 1.0 1000.0 False False EGFR nside_mot_c6738c8759131418887a2e4d0616e6b6_0001_000000029_0001_25_30_H_._HEEHE_0687_0001_0001
inf inf False False 0.0 inf 1.0 1000.0 False False EGFR nside_pol_ems_p1-15H-GABBL-14H-GBL-16H_0666_0001_0001_0001_000000019_0001
inf inf False False 8696.214301436432 inf 1.0 1000.0 False False EGFR nside_mot_6896c35b6dcea2e949972728492b646f_0001_1_000000018_0001_17_24_H_._bcov_4helix_02015_0001_0001
inf inf False False 5840.839631762862 inf 1.0 1000.0 False False EGFR Motif0075_bcov_4helix_02113_0001_0001
inf inf False False 5393.917405142779 inf 1.0 1000.0 False False EGFR nside_pol_EHEE_hb1_1789_000000028_0001
inf inf False False 22380.03404810456 inf 1.0 1000.0 False False EGFR cside_pol_ferr_hb1_4086_000000000_0001
inf inf False False 0.0 inf 1.0 1000.0 False False EGFR nside_mot_4dcce05f77d21f156d78f37ab8c14dff_0001_000000023_0001_23_31_H_._ems_3hC_182_0002_0001_0004_0001
inf inf False False 4786.8278223381985 inf 1.0 1000.0 False False EGFR nside_pol_44cd6c0e0f7a4ff4e9b806e9964b2fdf_0001_000000013_0001
inf inf False False 0.0 inf 1.0 1000.0 False False EGFR nside_pol_47d56e87ad4cbc8bf8ab2c92d1745ff9_0001_1_000000026_0001
inf inf False False 18159.834802063946 inf 1.0 1000.0 False False EGFR Motif0162_bcov_4helix_00227_0001_0001
inf inf False False 0.0 inf 1.0 1000.0 False False EGFR Motif0045_HHH_eva_0321_0001_0001
inf inf False False 13881.448984050383 inf 1.0 1000.0 False False EGFR Motif0057_HEEHE_3285_0001_0001
inf inf False False 17625.75674687683 inf 1.0 1000.0 False False EGFR cside_mot_3h_hb1_4176_000000002_0001_9_19_H_._ems_3hC_535_0001_0002_0001
inf inf False False 15181.936317375146 1970057.6951299834 1.0 1000.0 False False EGFR Motif0723_bcov_4helix_07706_0001_0001
inf inf False False 0.0 inf 1.0 1000.0 False False EGFR cside_mot_0502f495a1f6fc4ef7b3a609c8eff807_0001_000000000_0001_2_9_H_._ems_3hM_2322_0001_0005_0001
inf inf False False 9416.753969889236 inf 1.0 1000.0 False False EGFR Motif0279_bcov_4helix_14372_0001_0001
inf inf False False 5958.240508361304 inf 1.0 1000.0 False False EGFR Motif0025_ems_3hM_2365_0001_0001_0001
inf inf False False 18341.433150084566 inf 1.0 1000.0 False False EGFR Motif0160_ems_3hM_2583_0001_0001
inf inf False False 0.0 inf 1.0 1000.0 False False EGFR nside_mot_7adbe74b53731f71270a64f1722d6c3a_0001_000000002_0001_38_46_H_._bcov_4helix_09244_0001_0001
inf inf False False 0.0 inf 1.0 1000.0 False False EGFR cside_mot_3h_hb1_688_000000014_0001_8_18_H_._bcov_4helix_13612_0001_0002_0001
inf inf False False 0.0 inf 1.0 1000.0 False False EGFR cside_pol_3h_hb1_2020_000000015_0001
inf inf False False 32340.860632661886 inf 1.0 1000.0 False False EGFR Motif0069_bcov_4helix_06659_0001_0001
inf inf False False 14589.54239218736 inf 1.0 1000.0 False False EGFR Motif0172_bcov_4helix_11775_0001_0001
inf inf False False 4600.047449690495 inf 1.0 1000.0 False False EGFR Motif0170_bcov_4helix_12241_0001_0001
inf inf False False 0.0 inf 1.0 1000.0 False False EGFR Motif0464_bcov_4helix_14260_0001_0001
inf inf False False 18524.84748158539 inf 1.0 1000.0 False False EGFR Motif0098_ems_3hM_1912_0001_0001_0001
inf inf False False 4786.8278223381985 inf 1.0 1000.0 False False EGFR Motif0051_bcov_4helix_09633_0001_0001_0001
inf inf False False 7951.295055928028 inf 1.0 1000.0 False False EGFR Motif0708_ems_3hM_3215_0001_0001
inf inf False False 19664.49888851309 inf 1.0 1000.0 False False EGFR cside_mot_3h_hb1_642_000000011_0001_3_12_H_._HEEHE_2879_0001_0004_0001
inf inf False False 7794.623130995031 inf 1.0 1000.0 False False EGFR Motif0078_bcov_4helix_06071_0001_0001
inf inf False False 14589.54239218736 inf 1.0 1000.0 False False EGFR cside_mot_11e5cb0602f3a95ffb74849b9519993a_0001_1_000000018_0001_22_27_H_._bcov_4helix_02138_0001_0002_0001
inf inf False False 0.0 inf 1.0 1000.0 False False EGFR nside_mot_4dcce05f77d21f156d78f37ab8c14dff_0001_000000023_0001_23_31_H_._ems_3hM_307_0001_0003_0001
inf inf False False 9606.030724684022 inf 1.0 1000.0 False False EGFR Motif0294_HEEHE_2969_0001_0001
inf inf False False 14882.792194270347 inf 1.0 1000.0 False False EGFR cside_mot_3dfac66e4a8b602de4473e3e5ef3212b_0001_000000023_0001_24_31_H_._bcov_4helix_01695_0001_0001
inf inf False False 10717.144416624422 inf 1.0 1000.0 False False EGFR nside_pol_f5ab7a18d5587c4b158c45973466f812_0001_000000015_0001
inf inf False False 11263.826490245367 inf 1.0 1000.0 False False EGFR nside_pol_3h_hb1_3225_000000020_0001
inf inf False False 44466.764862551485 inf 1.0 1000.0 False False EGFR Motif0025_bcov_4helix_08735_0001_0001
inf inf False False 0.0 inf 1.0 1000.0 False False EGFR nside_mot_9a31c3a4e37290247ad05e68d98e23c2_0001_000000017_0001_16_20_H_._bcov_4helix_11180_0001_0002_0001
inf inf False False 24234.36994117473 inf 1.0 1000.0 False False EGFR Motif0300_ems_3hM_1048_0001_0001_0001
inf inf False False 5669.061402214373 inf 1.0 1000.0 False False EGFR nside_mot_6a9979191077b839e8ecfb188dfae384_0001_1_000000000_0001_18_28_H_._HHH_eva_0362_0001_0001
inf inf False False 4164.3629471735485 inf 1.0 1000.0 False False EGFR nside_mot_01e92623b9a79bdcec3ba603da1b788e_0001_000000020_0001_35_41_H_._ems_3hM_3214_0001_0001_0001
inf inf False False 7342.887581156105 inf 1.0 1000.0 False False EGFR nside_mot_ems_p1-14H-GBL-16H-GABBL-15H_0537_0001_0001_0002_000000007_0001_3_13_H_._bcov_4helix_03660_0001_0001
inf inf False False 11490.229402699273 inf 1.0 1000.0 False False EGFR cside_mot_27226639b449c7cccf03ae392144bac4_0001_1_000000005_0001_37_47_H_._bcov_4helix_12939_0001_0001_0001
inf inf False False 10611.034075865757 inf 1.0 1000.0 False False EGFR cside_mot_d9bdc07707a04ffd2d39c37911bed820_0001_000000022_0001_3_8_H_._bcov_4helix_01628_0001_0001_0001
inf inf False False 15487.09323735441 inf 1.0 1000.0 False False EGFR nside_pol_ems_ferrM_6376_0002_000000020_0001
inf inf False False 12076.346580191455 inf 1.0 1000.0 False False EGFR nside_pol_d0d183aed12108f7d989eb465054642e_0001_000000026_0001
inf inf False False 6848.843820629108 inf 1.0 1000.0 False False EGFR cside_mot_d9bdc07707a04ffd2d39c37911bed820_0001_000000022_0001_3_8_H_._bcov_4helix_13306_0001_0001
inf inf False False 8356.891015090783 inf 1.0 1000.0 False False EGFR cside_mot_771ab15f4002a0e2f35aee833e94db22_0001_000000002_0001_5_14_H_._HEEHE_3120_0001_0001
inf inf False False 0.0 inf 1.0 1000.0 False False EGFR Motif0058_ems_3hM_2036_0001_0003_0001
inf inf False False 14302.070769716098 inf 1.0 1000.0 False False EGFR Motif0254_ems_3hM_94_0001_0001
inf inf False False 4333.452781924209 inf 1.0 1000.0 False False EGFR Motif0163_ems_3hC_933_0001_0002_0001
inf inf False False 17107.385848287853 inf 1.0 1000.0 False False EGFR Motif0151_HEEHE_1205_0001_0001
inf inf False False 9416.753969889236 inf 1.0 1000.0 False False EGFR nside_mot_acda64e1a457c24c8f41aa1063684d26_0001_000000022_0001_35_40_H_._HHH_eva_0324_0001_0001_0001
inf inf False False 38301.42456167589 inf 1.0 1000.0 False False EGFR Motif0544_bcov_4helix_07678_0001_0001
inf inf False False 4786.8278223381985 inf 1.0 1000.0 False False EGFR Motif0050_ems_3hM_684_0001_0001_0001
inf inf False False 0.0 inf 1.0 1000.0 False False EGFR cside_mot_3h_hb1_2807_000000002_0001_31_39_H_._ems_3hM_942_0001_0001_0001
inf inf False False 12076.346580191455 inf 1.0 1000.0 False False EGFR Motif0142_HHH_eva_0327_0001_0001_0001
inf inf False False 18524.84748158539 inf 1.0 1000.0 False False EGFR cside_mot_1a9dbbd539650f2f6958e3ff923508f9_0001_1_000000026_0001_2_9_H_._bcov_4helix_11531_0001_0001_0001
inf inf False False 8696.214301436432 inf 1.0 1000.0 False False EGFR nside_pol_3h_hb1_5272_000000025_0001
inf inf False False 0.0 inf 1.0 1000.0 False False EGFR Motif0234_bcov_4helix_12415_0001_0001
inf inf False False 5081.314190869504 inf 1.0 1000.0 False False EGFR nside_mot_529aa26556ab0217081d0c2dd4de06a7_0001_1_000000015_0001_38_43_H_._ems_3hM_2027_0001_0003_0001
inf inf False False 8959.71829098426 inf 1.0 1000.0 False False EGFR nside_mot_28afb33024cbc0f0831c9d85b96ce966_0001_000000011_0001_35_40_H_._bcov_4helix_02172_0001_0003_0001
inf inf False False 18897.196915965284 inf 1.0 1000.0 False False EGFR cside_mot_3h_hb1_4176_000000002_0001_9_19_H_._ems_3hM_2820_0001_0002_0001
inf inf False False 13339.799626613389 inf 1.0 1000.0 False False EGFR cside_mot_3h_hb1_4176_000000002_0001_9_19_H_._bcov_4helix_11579_0001_0001_0001
inf inf False False 0.0 inf 1.0 1000.0 False False EGFR Motif0015_bcov_4helix_06476_0001_0001
inf inf False False 6262.170655200651 inf 1.0 1000.0 False False EGFR Motif0408_ems_3hM_2937_0001_0002_0001
inf inf False False 4600.047449690495 inf 1.0 1000.0 False False EGFR Motif0314_ems_3hC_866_0001_0001_0001
inf inf False False 9606.030724684022 inf 1.0 1000.0 False False EGFR cside_mot_3h_hb1_5420_000000007_0001_53_58_H_._bcov_4helix_08211_0001_0001_0001
inf inf False False 5235.283092167034 inf 1.0 1000.0 False False EGFR Motif0063_ems_3hM_1667_0001_0001_0001
inf inf False False 11041.884609592542 inf 1.0 1000.0 False False EGFR Motif0475_ems_3hM_2799_0001_0001
inf inf False False 0.0 inf 1.0 1000.0 False False EGFR nside_mot_e1eeb8ba46bc009d5302d4866716b6c8_0001_000000004_0001_57_61_H_._ems_3hM_516_0001_0002_0001
inf inf False False 11490.229402699273 inf 1.0 1000.0 False False EGFR Motif0001_ems_4hM_4599_0001_0001_0001_0001
inf inf False False 9996.074092289391 inf 1.0 1000.0 False False EGFR cside_mot_5ac56b61432a529264fc2b1ea8f3f34e_0001_000000012_0001_7_12_H_._bcov_4helix_12520_0001_0002_0001
inf inf False False 9996.074092289391 inf 1.0 1000.0 False False EGFR Motif0730_ems_3hM_2393_0001_0001
inf inf False False 5081.314190869504 inf 1.0 1000.0 False False EGFR cside_mot_8e1ef560bfa9e7474bc7c10f4cbe1514_0001_000000008_0001_11_16_H_._bcov_4helix_13427_0001_0001_0001
inf inf False False 5081.314190869504 inf 1.0 1000.0 False False EGFR Motif0001_ems_3hM_269_0001_0003_0001
inf inf False False 12442.271957917817 inf 1.0 1000.0 False False EGFR Motif0113_bcov_4helix_12666_0001_0001
inf inf False False 0.0 inf 1.0 1000.0 False False EGFR nside_mot_052e08a2c9b0e73539bc92944f952fda_0001_000000012_0001_54_61_H_._bcov_4helix_04078_0001_0001
inf inf False False 36806.916169461925 inf 1.0 1000.0 False False EGFR Motif0128_HHH_eva_0017_0001_0001
inf inf False False 5081.314190869504 inf 1.0 1000.0 False False EGFR Motif0055_ems_3hM_1727_0001_0001_0001
inf inf False False 0.0 inf 1.0 1000.0 False False EGFR nside_mot_3b9454c7a7558ad1dbdfde696a0f483d_0001_000000021_0001_21_29_H_._ems_3hM_3612_0001_0001_0001
inf inf False False 24234.36994117473 inf 1.0 1000.0 False False EGFR Motif0144_ems_3hC_648_0001_0001
inf inf False False 32990.91193137843 inf 1.0 1000.0 False False EGFR Motif0452_bcov_4helix_04911_0001_0001
inf inf False False 13339.799626613389 inf 1.0 1000.0 False False EGFR Motif0142_bcov_4helix_12461_0001_0001
inf inf False False 6262.170655200651 inf 1.0 1000.0 False False EGFR nside_mot_37c9410152edf70606a99b8c467079e5_0001_1_000000026_0001_18_27_H_._ems_3hM_3687_0001_0003_0001
inf inf False False 12819.28524051469 inf 1.0 1000.0 False False EGFR cside_pol_03f8eb403da9874e9512420a6e565804_0001_000000001_0001
inf inf False False 4786.8278223381985 inf 1.0 1000.0 False False EGFR Motif0078_ems_3hM_2930_0001_0001
inf inf False False 8356.891015090783 inf 1.0 1000.0 False False EGFR cside_mot_3h_hb1_6736_000000023_0001_31_39_H_._bcov_4helix_13388_0001_0002_0001
inf inf False False 15641.964169727935 inf 1.0 1000.0 False False EGFR cside_mot_62fe3b1e6d450446043b360d10219966_0001_1_000000003_0001_36_44_H_._bcov_4helix_12869_0001_0001_0001
inf inf False False 0.0 inf 1.0 1000.0 False False EGFR Motif0373_p1-14H-GBL-14H-GBL-15H_0605_0001_0001_0001_0001_0001
inf inf False False 7490.479621537339 inf 1.0 1000.0 False False EGFR Motif0538_HHH_eva_0150_0001_0001
inf inf False False 17107.385848287853 inf 1.0 1000.0 False False EGFR nside_pol_EHEE_hb1_2065_000000013_0001
inf inf False False 0.0 inf 1.0 1000.0 False False EGFR Motif0170_ems_3hM_3603_0001_0002_0001
inf inf False False 10505.974332540365 inf 1.0 1000.0 False False EGFR Motif0452_bcov_4helix_00033_0001_0001
inf inf False False 6848.843820629108 inf 1.0 1000.0 False False EGFR Motif0092_ems_3hC_1670_0002_0001_0001
inf inf False False 16938.00579038403 inf 1.0 1000.0 False False EGFR nside_mot_a3d76919f240991b11fc7fa58435ed14_0001_000000008_0001_24_33_H_._ems_3hM_781_0001_0001_0001
inf inf False False 12319.081146453298 inf 1.0 1000.0 False False EGFR nside_pol_8327cf0700832a8882e630e27a8adb10_0001_1_000000025_0001
inf inf False False 14882.792194270347 inf 1.0 1000.0 False False EGFR nside_pol_3h_hb1_3518_000000002_0001
inf inf False False 5081.314190869504 inf 1.0 1000.0 False False EGFR nside_pol_87c78c4c31c7641ab8235e7259f42270_0001_000000011_0001
92857.54422505126 inf False False 24968.69558476227 359355.2783027406 1.0 1000.0 False False EGFR nside_mot_f92f7d55248171e9e245c09c03b2c1b1_0001_000000006_0001_2_9_H_._ems_3hM_2504_0001_0005_0001
inf inf False False 5958.240508361304 inf 1.0 1000.0 False False EGFR Motif0874_p1-15H-GBL-16H-GABBL-16H_0359_0001_0001_0001_0001_0001
inf inf False False 37174.985331156575 inf 1.0 1000.0 False False EGFR Motif0550_ems_3hC_692_0001_0002_0001
inf inf False False 5081.314190869504 inf 1.0 1000.0 False False EGFR Motif0151_HHH_eva_0710_0001_0001
inf inf False False 15641.964169727935 inf 1.0 1000.0 False False EGFR Motif0531_HEEHE_0873_0001_0001_0001
0.0 79982.79695210105 True False 44911.43251117703 inf 1.0 1000.0 False True EGFR nside_mot_249c8452c053ee08c4f8c535b4a95407_0001_1_000000012_0001_22_27_H_._bcov_4helix_10326_0001_0003_0001
inf inf False False 8696.214301436432 inf 1.0 1000.0 False False EGFR Motif0013_ems_3hM_708_0001_0001
inf inf False False 4333.452781924209 inf 1.0 1000.0 False False EGFR Motif0851_ems_3hM_1199_0001_0002_0001
inf inf False False 4164.3629471735485 inf 1.0 1000.0 False False EGFR cside_mot_3h_hb1_4091_000000003_0001_14_19_H_._ems_3hC_836_0002_0001_0001_0001
inf inf False False 11041.884609592542 inf 1.0 1000.0 False False EGFR nside_pol_EHEE_hb1_6290_000000008_0001
23756.85711319943 160506.54702528004 False False 31078.931391646198 113303.85059743492 1.0 1000.0 False False EGFR Motif0132_bcov_4helix_07103_0001_0001
114436.88910340915 inf False False 12819.28524051469 2264530.519142251 1.0 1000.0 False False EGFR Motif0033_bcov_4helix_09004_0001_0001
inf inf False False 0.0 inf 1.0 1000.0 False False EGFR Motif0396_ems_3hC_1017_0001_0001_0001
inf inf False False 4333.452781924209 inf 1.0 1000.0 False False EGFR Motif0097_ems_3hC_1260_0001_0001
inf inf False False 5669.061402214373 inf 1.0 1000.0 False False EGFR cside_pol_ems_3hC_360_000000002_0001
inf inf False False 7951.295055928028 inf 1.0 1000.0 False False EGFR cside_mot_011f83dee8ae2cd5c449bc5dc649b88d_0001_000000025_0001_2_6_H_._bcov_4helix_05837_0001_0001
inf inf False False 46272.29382769814 inf 1.0 1000.0 False False EGFR Motif0035_bcov_4helix_02152_0001_0002_0001
inf inf False False 37546.735184468096 3272419.7720419383 1.0 1000.0 False False EGFR Motif0122_bcov_4helix_00130_0001_0003_0001
inf inf False False 9996.074092289391 inf 1.0 1000.0 False False EGFR nside_mot_11c7575daf07a7a8ed192f68060712d8_0001_000000024_0001_4_10_H_._bcov_4helix_06332_0001_0001
inf inf False False 32340.860632661886 inf 1.0 1000.0 False False EGFR cside_mot_1f347ee23b7d1f7a352213548b5d65c0_0001_1_000000024_0001_41_51_H_._bcov_4helix_07486_0001_0001
inf inf False False 9139.80862863304 inf 1.0 1000.0 False False EGFR cside_pol_2aa536faacda348c3833fcdc9e3aa7ee_0001_1_000000000_0001
inf inf False False 7794.623130995031 inf 1.0 1000.0 False False EGFR Motif0170_ems_3hM_2313_0001_0001
inf inf False False 0.0 inf 1.0 1000.0 False False EGFR Motif0655_bcov_4helix_13257_0001_0001
inf inf False False 21506.772829084694 inf 1.0 1000.0 False False EGFR Motif0255_HEEHE_3151_0001_0001
inf inf False False 8524.86452449412 inf 1.0 1000.0 False False EGFR nside_mot_3h_hb1_5813_000000015_0001_53_59_H_._ems_3hM_3173_0001_0001_0001
inf inf False False 13339.799626613389 inf 1.0 1000.0 False False EGFR cside_pol_EHEE_hb1_6475_000000010_0001
inf inf False False 6262.170655200651 inf 1.0 1000.0 False False EGFR Motif0624_HHH_eva_0547_0001_0001
inf inf False False 11838.394843830467 inf 1.0 1000.0 False False EGFR nside_mot_412157c4205f580f48b0f7d1e3304b37_0001_000000022_0001_35_44_H_._p1-14H-GBL-16H-GABBL-16H_0541_0001_0001_0002_0001_0001
inf inf False False 17451.244303838463 inf 1.0 1000.0 False False EGFR cside_mot_8f6fbe01fcb98b331507a5389819091a_0001_000000012_0001_6_14_H_._ems_3hM_3590_0001_0002_0001
inf inf False False 4164.3629471735485 inf 1.0 1000.0 False False EGFR nside_mot_77dc86e58046e7299e743ec271096e39_0001_000000022_0001_19_26_H_._ems_3hM_2363_0001_0001_0001
inf inf False False 7342.887581156105 inf 1.0 1000.0 False False EGFR cside_mot_3h_hb1_5420_000000007_0001_53_58_H_._bcov_4helix_06960_0001_0002_0001
inf inf False False 4333.452781924209 inf 1.0 1000.0 False False EGFR Motif0380_HHH_eva_0186_0001_0001_0001
inf inf False False 6713.894540367732 inf 1.0 1000.0 False False EGFR Motif0518_ems_3hC_1103_0001_0002_0001
inf inf False False 14589.54239218736 inf 1.0 1000.0 False False EGFR Motif0060_bcov_4helix_07228_0001_0002_0001
inf inf False False 0.0 inf 1.0 1000.0 False False EGFR cside_pol_EHEE_hb1_6111_000000007_0001
inf inf False False 8959.71829098426 inf 1.0 1000.0 False False EGFR nside_mot_ef28893ee5d676320c8ee8b89f3c8f18_0001_1_000000022_0001_37_41_H_._ems_3hM_1062_0001_0001_0001
inf inf False False 17107.385848287853 inf 1.0 1000.0 False False EGFR Motif0535_bcov_4helix_08988_0001_0001
inf inf False False 8959.71829098426 inf 1.0 1000.0 False False EGFR nside_pol_3h_hb1_6110_000000010_0001
inf inf False False 5235.283092167034 inf 1.0 1000.0 False False EGFR Motif0244_bcov_4helix_01493_0001_0001
inf inf False False 17278.459706770744 inf 1.0 1000.0 False False EGFR Motif0709_bcov_4helix_12790_0001_0001
inf inf False False 18524.84748158539 inf 1.0 1000.0 False False EGFR nside_mot_60d819c0e32b067e3f3258c93b6bea69_0001_000000001_0001_40_47_H_._HHH_eva_0013_0001_0002_0001
inf inf False False 4600.047449690495 inf 1.0 1000.0 False False EGFR Motif0543_ems_3hC_505_0001_0003_0001_0001
inf inf False False 5393.917405142779 inf 1.0 1000.0 False False EGFR Motif0662_ems_3hM_446_0001_0001_0001
inf inf False False 11041.884609592542 inf 1.0 1000.0 False False EGFR nside_pol_3h_hb1_105_000000000_0001
inf inf False False 0.0 inf 1.0 1000.0 False False EGFR nside_pol_450549b8afebd71681d992e3389f614e_0001_1_000000001_0001
inf inf False False 7951.295055928028 inf 1.0 1000.0 False False EGFR nside_pol_EHEE_hb1_5468_000000013_0001
inf inf False False 0.0 inf 1.0 1000.0 False False EGFR Motif0092_ems_3hM_2938_0001_0004_0001
inf inf False False 15798.383811425198 inf 1.0 1000.0 False False EGFR cside_mot_acbe4467f7e1bfbd9c26a710f8f63d83_0001_000000027_0001_4_13_H_._bcov_4helix_11351_0001_0001_0001
inf inf False False 15956.367649539461 inf 1.0 1000.0 False False EGFR nside_mot_10185926fde4148dbf29fe7146b78d65_0001_1_000000016_0001_18_26_H_._bcov_4helix_06965_0001_0001
inf inf False False 5081.314190869504 inf 1.0 1000.0 False False EGFR nside_mot_b2f027b0c4707082fa2b9d95826083e0_0001_000000028_0001_21_29_H_._ems_3hM_3525_0001_0001_0001
inf inf False False 9702.091031930851 inf 1.0 1000.0 False False EGFR cside_mot_92149d8599487486758a7a97c59f0233_0001_1_000000007_0001_35_43_H_._bcov_4helix_02508_0001_0001
inf inf False False 4333.452781924209 inf 1.0 1000.0 False False EGFR Motif0508_bcov_4helix_08211_0001_0001
inf inf False False 0.0 inf 1.0 1000.0 False False EGFR Motif0788_HEEHE_0895_0001_0001
inf inf False False 12692.361624271984 inf 1.0 1000.0 False False EGFR nside_mot_1f6896a53b546cbe34693b793b8b075a_0001_1_000000005_0001_20_29_H_._bcov_4helix_05016_0001_0001_0001
inf inf False False 5235.283092167034 inf 1.0 1000.0 False False EGFR Motif0029_bcov_4helix_01097_0001_0001
100551.4144322526 inf False False 28987.88042999283 366578.31939662487 1.0 1000.0 False False EGFR nside_mot_4c482f19f227c02a0f5bb3b01c39a587_0001_000000017_0001_55_59_H_._ems_3hM_1194_0001_0001
inf inf False False 5235.283092167034 inf 1.0 1000.0 False False EGFR Motif0090_ems_3hC_142_0002_0001_0001_0001
inf inf False False 8030.808006487299 inf 1.0 1000.0 False False EGFR Motif0063_bcov_4helix_06259_0001_0001_0001
inf inf False False 23521.640706138034 inf 1.0 1000.0 False False EGFR cside_mot_08c800c6d11c9df3d04fa2d46242c077_0001_000000026_0001_44_49_H_._bcov_4helix_13720_0001_0002_0001
inf inf False False 17107.385848287853 inf 1.0 1000.0 False False EGFR cside_pol_23b05b54a46c8d111457ee9ee16de520_0001_1_000000002_0001
inf inf False False 19086.168885124916 inf 1.0 1000.0 False False EGFR Motif0550_bcov_4helix_06825_0001_0001
inf inf False False 12076.346580191455 inf 1.0 1000.0 False False EGFR nside_mot_3h_hb1_5962_000000027_0001_2_10_H_._ems_3hM_1304_0001_0001
inf inf False False 6848.843820629108 inf 1.0 1000.0 False False EGFR nside_mot_3h_hb1_690_000000019_0001_32_40_H_._ems_3hC_453_0001_0002_0001
inf inf False False 8524.86452449412 inf 1.0 1000.0 False False EGFR cside_mot_3h_hb1_4176_000000002_0001_9_19_H_._ems_3hM_2930_0001_0004_0001
inf inf False False 6388.040285370182 inf 1.0 1000.0 False False EGFR cside_mot_55f6e82a14716182a6b0469e8d142003_0001_000000004_0001_19_27_H_._bcov_4helix_03222_0001_0002_0001
inf inf False False 0.0 inf 1.0 1000.0 False False EGFR cside_mot_3h_hb1_4176_000000002_0001_9_19_H_._ems_3hM_805_0001_0001_0001
83230.41923937207 inf False False 29866.242194902 2050049.9374836166 1.0 1000.0 False False EGFR Motif0185_ems_3hM_1325_0001_0001
inf inf False False 9702.091031930851 inf 1.0 1000.0 False False EGFR cside_mot_771ab15f4002a0e2f35aee833e94db22_0001_000000002_0001_5_14_H_._bcov_4helix_10815_0001_0002_0001
inf inf False False 4001.8709395263163 inf 1.0 1000.0 False False EGFR cside_mot_8c40777f775437e2e3363aa42b603b8f_0001_1_000000020_0001_18_27_H_._ems_3hM_1892_0001_0006_0001
inf inf False False 11721.183013693546 inf 1.0 1000.0 False False EGFR Motif0177_ems_3hC_894_0001_0001_0001
inf inf False False 7794.623130995031 inf 1.0 1000.0 False False EGFR Motif0110_HHH_eva_0312_0001_0001_0001
inf inf False False 11721.183013693546 inf 1.0 1000.0 False False EGFR Motif0195_bcov_4helix_02448_0001_0001
inf inf False False 17278.459706770744 inf 1.0 1000.0 False False EGFR Motif0029_bcov_4helix_09269_0001_0001
inf inf False False 0.0 inf 1.0 1000.0 False False EGFR cside_mot_af20a30f723460665a5ef230e4f4bcf6_0001_000000006_0001_56_65_H_._ems_3hC_836_0001_0002_0001
inf inf False False 12319.081146453298 inf 1.0 1000.0 False False EGFR nside_mot_3h_hb1_5553_000000015_0001_42_51_H_._ems_3hM_1593_0001_0002_0001
inf inf False False 15031.620116213033 inf 1.0 1000.0 False False EGFR Motif0081_bcov_4helix_02999_0001_0001_0001
inf inf False False 0.0 inf 1.0 1000.0 False False EGFR Motif0182_bcov_4helix_11072_0001_0001
inf inf False False 0.0 inf 1.0 1000.0 False False EGFR Motif0641_ems_3hM_146_0001_0001
inf inf False False 14589.54239218736 inf 1.0 1000.0 False False EGFR Motif0032_ems_3hC_271_0001_0001_0001
inf inf False False 0.0 inf 1.0 1000.0 False False EGFR nside_mot_3b9454c7a7558ad1dbdfde696a0f483d_0001_000000021_0001_21_25_H_._bcov_4helix_00678_0001_0001_0001
inf inf False False 8524.86452449412 inf 1.0 1000.0 False False EGFR cside_mot_2d640e6f5c43668b9831dca148414ec5_0001_1_000000029_0001_22_29_H_._bcov_4helix_08094_0001_0001
inf inf False False 4001.8709395263163 inf 1.0 1000.0 False False EGFR Motif0071_bcov_4helix_12970_0001_0001
inf inf False False 7490.479621537339 inf 1.0 1000.0 False False EGFR cside_mot_3h_hb1_2989_000000018_0001_2_12_H_._ems_3hM_2697_0001_0003_0001
inf inf False False 28416.704666202182 inf 1.0 1000.0 False False EGFR cside_rif_3c1da32c7d7f61b96b5b8f312b1e0345_0001_000000003_0001
inf inf False False 8524.86452449412 inf 1.0 1000.0 False False EGFR nside_pol_295f70ea98b69a4a5cc8f21d4dae39a6_0001_000000029_0001
inf inf False False 7794.623130995031 inf 1.0 1000.0 False False EGFR nside_pol_4h_hb1_784_000000006_0001
inf inf False False 6986.505581423763 inf 1.0 1000.0 False False EGFR nside_mot_9a31c3a4e37290247ad05e68d98e23c2_0001_000000017_0001_16_25_H_._ems_3hM_3270_0001_0003_0001
inf inf False False 0.0 inf 1.0 1000.0 False False EGFR Motif0177_ems_3hM_1892_0001_0001
inf inf False False 8696.214301436432 inf 1.0 1000.0 False False EGFR Motif0015_bcov_4helix_06762_0001_0001
inf inf False False 22603.83438858558 inf 1.0 1000.0 False False EGFR Motif0226_ems_3hC_723_0002_0001_0001
inf inf False False 43159.003885807695 inf 1.0 1000.0 False False EGFR cside_mot_ems_3hC_1130_0002_000000015_0001_46_53_H_._bcov_4helix_07093_0001_0001_0001
inf inf False False 6986.505581423763 inf 1.0 1000.0 False False EGFR Motif0231_bcov_4helix_05210_0001_0001_0001
inf inf False False 0.0 inf 1.0 1000.0 False False EGFR Motif0291_ems_3hM_1165_0001_0001
inf inf False False 14160.466108629791 inf 1.0 1000.0 False False EGFR nside_mot_e1eeb8ba46bc009d5302d4866716b6c8_0001_000000004_0001_57_61_H_._bcov_4helix_04062_0001_0001_0001
inf inf False False 36442.49125689297 inf 1.0 1000.0 False False EGFR Motif0093_bcov_4helix_06520_0001_0001_0001
inf inf False False 26504.773497447288 inf 1.0 1000.0 False False EGFR Motif0050_ems_3hC_219_0001_0002_0001
inf inf False False 6848.843820629108 inf 1.0 1000.0 False False EGFR nside_mot_c3c048ed3a0ac400a37b27520eae90b5_0001_1_000000008_0001_24_33_H_._ems_3hM_1928_0001_0002_0001
inf inf False False 8524.86452449412 inf 1.0 1000.0 False False EGFR Motif0723_bcov_4helix_11919_0001_0001
inf inf False False 10717.144416624422 inf 1.0 1000.0 False False EGFR Motif0076_bcov_4helix_01064_0001_0001
inf inf False False 0.0 inf 1.0 1000.0 False False EGFR Motif0045_HEEHE_0904_0001_0001_0001
inf inf False False 8524.86452449412 inf 1.0 1000.0 False False EGFR cside_mot_15c4507f0652fad6f907a725bfd9fe8d_0001_000000020_0001_8_15_H_._bcov_4helix_04487_0001_0004_0001
inf inf False False 0.0 inf 1.0 1000.0 False False EGFR cside_pol_61c1113496c02792113acefffcc00690_0001_000000001_0001
inf inf False False 5669.061402214373 inf 1.0 1000.0 False False EGFR cside_pol_051c0c936a156ad947a69d9f7fa35b99_0001_000000001_0001
inf inf False False 0.0 inf 1.0 1000.0 False False EGFR cside_mot_0502f495a1f6fc4ef7b3a609c8eff807_0001_000000000_0001_2_9_H_._ems_3hC_587_0001_0001_0002_0001
inf inf False False 14302.070769716098 inf 1.0 1000.0 False False EGFR cside_pol_EHEE_hb1_4492_000000025_0001
inf inf False False 0.0 inf 1.0 1000.0 False False EGFR Motif0313_HHH_eva_0151_0001_0001
0.0 804554.1969306757 True False 9702.091031930851 inf 1.0 1000.0 True False EGFR cside_mot_62fe3b1e6d450446043b360d10219966_0001_1_000000003_0001_36_44_H_._bcov_4helix_10206_0001_0001_0001
inf inf False False 12442.271957917817 inf 1.0 1000.0 False False EGFR Motif0167_ems_3hM_514_0001_0001
inf inf False False 8356.891015090783 inf 1.0 1000.0 False False EGFR cside_pol_EHEE_hb1_3271_000000002_0001
7794.623130995031 16938.00579038403 False False 18341.433150084566 780892.3770147514 1.0 1000.0 False False EGFR cside_pol_HEEH_03304_000000003_0001
inf inf False False 16938.00579038403 inf 1.0 1000.0 False False EGFR nside_mot_4ec27f44a49b7ab602f562c0b45b3bb7_0001_000000014_0001_18_22_H_._bcov_4helix_01066_0001_0001_0001
inf inf False False 0.0 inf 1.0 1000.0 False False EGFR Motif0051_ems_3hC_350_0002_0001_0002_0001
inf inf False False 4600.047449690495 inf 1.0 1000.0 False False EGFR Motif0085_p1-15H-GBL-16H-GABBL-16H_0359_0001_0001_0001_0001_0003_0001
inf inf False False 5393.917405142779 inf 1.0 1000.0 False False EGFR Motif0110_bcov_4helix_01976_0001_0002_0001
inf inf False False 4333.452781924209 inf 1.0 1000.0 False False EGFR nside_mot_e1eeb8ba46bc009d5302d4866716b6c8_0001_000000004_0001_57_64_H_._HHH_eva_0758_0001_0002_0001
inf inf False False 4786.8278223381985 inf 1.0 1000.0 False False EGFR nside_mot_6a9979191077b839e8ecfb188dfae384_0001_1_000000000_0001_25_29_H_._HHH_eva_0068_0001_0001_0001
inf inf False False 0.0 inf 1.0 1000.0 False False EGFR cside_mot_3c8c3ed6101de39c9fb3ebc1b07bd597_0001_000000025_0001_18_26_H_._bcov_4helix_02541_0001_0001
inf inf False False 7342.887581156105 inf 1.0 1000.0 False False EGFR Motif0065_bcov_4helix_04610_0001_0002_0001
inf inf False False 7490.479621537339 inf 1.0 1000.0 False False EGFR Motif0242_bcov_4helix_01540_0001_0002_0001
inf inf False False 11490.229402699273 inf 1.0 1000.0 False False EGFR nside_mot_d6100d16b970523b57e91ffea8b45b0d_0001_000000021_0001_1_8_H_._HEEHE_1927_0001_0001
inf inf False False 10505.974332540365 inf 1.0 1000.0 False False EGFR nside_mot_HEEHE_0045_000000010_0001_40_50_H_._HEEHE_2266_0001_0001
inf inf False False 22380.03404810456 inf 1.0 1000.0 False False EGFR cside_mot_bceec1ebe6207999eb1f69b0fdbe0a82_0001_000000022_0001_18_23_H_._bcov_4helix_12815_0001_0001
inf inf False False 5669.061402214373 inf 1.0 1000.0 False False EGFR nside_pol_3h_hb1_6315_000000007_0001
inf inf False False 7490.479621537339 inf 1.0 1000.0 False False EGFR nside_mot_ems_3hM_754_000000029_0001_2_9_H_._ems_3hM_580_0001_0001
inf inf False False 8356.891015090783 inf 1.0 1000.0 False False EGFR nside_mot_4h_hb1_2517_000000007_0001_56_64_H_._HHH_eva_0348_0001_0001_0001
inf inf False False 9139.80862863304 inf 1.0 1000.0 False False EGFR cside_mot_ems_3hM_165_000000020_0001_45_51_H_._ems_3hM_155_0001_0003_0001
inf inf False False 17107.385848287853 inf 1.0 1000.0 False False EGFR nside_mot_37c9410152edf70606a99b8c467079e5_0001_1_000000026_0001_18_27_H_._bcov_4helix_11423_0001_0001
inf inf False False 24476.713640586448 inf 1.0 1000.0 False False EGFR Motif0078_bcov_4helix_02894_0001_0001
inf inf False False 9139.80862863304 inf 1.0 1000.0 False False EGFR nside_mot_f952658d05458fbf4a28e1b78534afad_0001_000000025_0001_54_62_H_._bcov_4helix_11524_0001_0002_0001
inf inf False False 8030.808006487299 inf 1.0 1000.0 False False EGFR cside_mot_0074b1dc48f12faf32b2d2a907b904c9_0001_000000000_0001_38_43_H_._ems_3hM_1936_0001_0001
inf inf False False 10717.144416624422 inf 1.0 1000.0 False False EGFR nside_mot_3h_hb1_862_000000029_0001_21_26_H_._ems_3hM_1725_0001_0001
inf inf False False 0.0 inf 1.0 1000.0 False False EGFR Motif0299_ems_3hC_798_0001_0001_0001
inf inf False False 9139.80862863304 inf 1.0 1000.0 False False EGFR Motif0254_ems_3hM_122_0001_0001
inf inf False False 5840.839631762862 inf 1.0 1000.0 False False EGFR Motif0139_HEEHE_0007_0001_0001
inf inf False False 21506.772829084694 inf 1.0 1000.0 False False EGFR cside_mot_2edd660e0f20e4a5da434b63e1cd184e_0001_1_000000023_0001_2_9_H_._bcov_4helix_00951_0001_0001_0001
inf inf False False 13339.799626613389 inf 1.0 1000.0 False False EGFR Motif0017_bcov_4helix_02123_0001_0003_0001
inf inf False False 7951.295055928028 inf 1.0 1000.0 False False EGFR Motif0415_ems_3hM_2946_0001_0001
inf inf False False 8696.214301436432 inf 1.0 1000.0 False False EGFR nside_mot_02975793990b8a13ef5b56492eb51e1f_0001_000000001_0001_55_65_H_._ems_3hM_2424_0001_0002_0001
inf inf False False 0.0 inf 1.0 1000.0 False False EGFR cside_mot_1a6678bfea3b882692dacc8ad7b218b1_0001_1_000000003_0001_42_51_H_._bcov_4helix_12004_0001_0002_0001
inf inf False False 8696.214301436432 inf 1.0 1000.0 False False EGFR Motif0280_ems_3hM_1613_0001_0001
inf inf False False 13744.008895099405 inf 1.0 1000.0 False False EGFR Motif0462_HEEHE_2630_0001_0001
inf inf False False 8696.214301436432 inf 1.0 1000.0 False False EGFR cside_mot_3h_hb1_4176_000000002_0001_9_19_H_._ems_3hC_1249_0001_0001_0002_0001
inf inf False False 13473.197622879508 inf 1.0 1000.0 False False EGFR cside_mot_598f194b42db4977974c361da561f410_0001_000000026_0001_6_14_H_._bcov_4helix_01549_0001_0001
inf inf False False 7342.887581156105 inf 1.0 1000.0 False False EGFR Motif0184_ems_3hM_1720_0001_0002_0001
inf inf False False 10196.995181544386 inf 1.0 1000.0 False False EGFR nside_mot_35c170bfa74a7f939bfc3153b3f23b85_0001_1_000000023_0001_1_9_H_._bcov_4helix_08229_0001_0001_0001
inf inf False False 8696.214301436432 inf 1.0 1000.0 False False EGFR Motif0624_HHH_eva_0777_0001_0001
35724.43020967852 inf False False 23756.85711319943 6125133.465322964 1.0 1000.0 False False EGFR nside_pol_f430e89ac083acaaa1eb1a7559e4fbc0_0001_1_000000014_0001
inf inf False False 15487.09323735441 inf 1.0 1000.0 False False EGFR Motif0254_bcov_4helix_04668_0001_0001
inf inf False False 6388.040285370182 inf 1.0 1000.0 False False EGFR nside_mot_24f18a6c9dc1d4bc15674ec087ef9eba_0001_000000025_0001_19_28_H_._bcov_4helix_08752_0001_0001_0001
inf inf False False 5958.240508361304 inf 1.0 1000.0 False False EGFR Motif0003_bcov_4helix_10926_0001_0001_0001
inf inf False False 7794.623130995031 inf 1.0 1000.0 False False EGFR cside_mot_3h_hb1_5570_000000018_0001_1_11_H_._bcov_4helix_00988_0001_0001
inf inf False False 4164.3629471735485 inf 1.0 1000.0 False False EGFR Motif0240_ems_3hC_635_0001_0001_0001
inf inf False False 5081.314190869504 inf 1.0 1000.0 False False EGFR Motif0300_ems_3hC_517_0002_0001_0001_0001
inf inf False False 8959.71829098426 inf 1.0 1000.0 False False EGFR nside_mot_1b29029a5794c0c8cb62edb23f0d5ebc_0001_1_000000002_0001_35_43_H_._ems_3hC_738_0001_0001
inf inf False False 0.0 inf 1.0 1000.0 False False EGFR nside_pol_3h_hb1_5155_000000008_0001
inf inf False False 4164.3629471735485 inf 1.0 1000.0 False False EGFR nside_mot_0e244a1801e871401199f38b6c5244b5_0001_000000006_0001_23_32_H_._bcov_4helix_06562_0001_0001_0001
inf inf False False 19664.49888851309 inf 1.0 1000.0 False False EGFR Motif0169_bcov_4helix_13061_0001_0001
inf inf False False 5958.240508361304 inf 1.0 1000.0 False False EGFR Motif0655_ems_3hC_436_0001_0001_0001
inf inf False False 14160.466108629791 inf 1.0 1000.0 False False EGFR cside_mot_3h_hb1_4176_000000002_0001_9_19_H_._ems_3hC_614_0001_0004_0001
inf inf False False 9606.030724684022 inf 1.0 1000.0 False False EGFR nside_mot_529aa26556ab0217081d0c2dd4de06a7_0001_1_000000015_0001_38_43_H_._HHH_eva_0724_0001_0001_0001
inf inf False False 0.0 inf 1.0 1000.0 False False EGFR Motif0003_ems_3hM_1732_0001_0001
inf inf False False 6262.170655200651 inf 1.0 1000.0 False False EGFR cside_mot_ems_3hC_1017_0001_000000013_0001_2_7_H_._bcov_4helix_11785_0001_0001
inf inf False False 0.0 inf 1.0 1000.0 False False EGFR Motif0095_HHH_eva_0729_0001_0001
inf inf False False 8696.214301436432 inf 1.0 1000.0 False False EGFR Motif0104_ems_3hM_1325_0001_0001
inf inf False False 5235.283092167034 inf 1.0 1000.0 False False EGFR Motif0550_ems_3hM_2375_0001_0001
inf inf False False 0.0 inf 1.0 1000.0 False False EGFR nside_mot_72130ed91e66c97d818e3b2f041fc516_0001_000000011_0001_40_49_H_._ems_3hM_3530_0001_0001_0001
inf inf False False 5393.917405142779 inf 1.0 1000.0 False False EGFR Motif0017_HEEHE_1434_0001_0001
inf inf False False 0.0 inf 1.0 1000.0 False False EGFR cside_mot_b964e5083dbf26b8f32cbf92e04985af_0001_1_000000014_0001_21_29_H_._bcov_4helix_01736_0001_0001_0001
inf inf False False 5958.240508361304 inf 1.0 1000.0 False False EGFR cside_mot_3h_hb1_238_000000028_0001_25_35_H_._HHH_eva_0364_0001_0002_0001
inf inf False False 15181.936317375146 inf 1.0 1000.0 False False EGFR Motif0179_bcov_4helix_06953_0001_0002_0001
inf inf False False 7342.887581156105 inf 1.0 1000.0 False False EGFR nside_mot_9a31c3a4e37290247ad05e68d98e23c2_0001_000000017_0001_16_25_H_._bcov_4helix_01740_0001_0002_0001
inf inf False False 8030.808006487299 inf 1.0 1000.0 False False EGFR nside_mot_72130ed91e66c97d818e3b2f041fc516_0001_000000011_0001_40_49_H_._ems_3hM_3616_0001_0001_0001
inf inf False False 7490.479621537339 inf 1.0 1000.0 False False EGFR Motif0110_bcov_4helix_11351_0001_0001
inf inf False False 6388.040285370182 inf 1.0 1000.0 False False EGFR Motif0029_ems_3hM_2241_0001_0001_0001
inf inf False False 15641.964169727935 inf 1.0 1000.0 False False EGFR cside_pol_ems_3hM_3311_000000000_0001
inf inf False False 9606.030724684022 inf 1.0 1000.0 False False EGFR Motif0241_HHH_eva_0388_0001_0001_0001
inf inf False False 4333.452781924209 inf 1.0 1000.0 False False EGFR Motif0530_ems_3hC_1010_0001_0001_0001_0001
inf inf False False 11041.884609592542 inf 1.0 1000.0 False False EGFR nside_pol_3h_hb1_2056_000000002_0001
inf inf False False 29277.759234292782 inf 1.0 1000.0 False False EGFR Motif0336_bcov_4helix_06014_0001_0001
inf inf False False 11490.229402699273 inf 1.0 1000.0 False False EGFR Motif0104_bcov_4helix_06874_0001_0001
inf inf False False 29570.536826635675 inf 1.0 1000.0 False False EGFR cside_mot_98ef8523505bf44d525dfdff6acffc30_0001_1_000000018_0001_40_48_H_._bcov_4helix_08750_0001_0001_0001
inf inf False False 7342.887581156105 inf 1.0 1000.0 False False EGFR nside_mot_28afb33024cbc0f0831c9d85b96ce966_0001_000000011_0001_35_40_H_._HHH_eva_0056_0001_0001_0001
inf inf False False 9416.753969889236 inf 1.0 1000.0 False False EGFR nside_mot_1c3467169a2a040f290c9aada310e8a2_0001_000000013_0001_16_20_H_._ems_3hC_738_0001_0001
inf inf False False 14302.070769716098 inf 1.0 1000.0 False False EGFR Motif0177_bcov_4helix_04262_0001_0001
inf inf False False 18710.09595640126 inf 1.0 1000.0 False False EGFR cside_mot_3h_hb1_4578_000000021_0001_11_16_H_._bcov_4helix_05509_0001_0001_0001
inf inf False False 33320.82105069218 inf 1.0 1000.0 False False EGFR cside_mot_28bb4c3cc08fdb6c7fc9a08ee029a999_0001_000000005_0001_53_57_H_._bcov_4helix_14018_0001_0001
inf inf False False 7490.479621537339 inf 1.0 1000.0 False False EGFR Motif0397_bcov_4helix_12947_0001_0001
inf inf False False 9606.030724684022 inf 1.0 1000.0 False False EGFR cside_mot_6499381425e3ae8cf2b2e91a29620fa5_0001_1_000000010_0001_21_30_H_._HEEHE_2508_0001_0002_0001
inf inf False False 5958.240508361304 inf 1.0 1000.0 False False EGFR Motif0274_ems_3hC_1093_0001_0001_0001
inf inf False False 5235.283092167034 inf 1.0 1000.0 False False EGFR nside_mot_3h_hb1_3367_000000029_0001_24_34_H_._ems_3hC_676_0002_0001_0001_0001
inf inf False False 17451.244303838463 inf 1.0 1000.0 False False EGFR Motif0060_bcov_4helix_09159_0001_0001
inf inf False False 0.0 inf 1.0 1000.0 False False EGFR cside_mot_58f284ab5c354827f000a50125e1c43b_0001_000000029_0001_55_65_H_._bcov_4helix_08715_0001_0002_0001
inf inf False False 5669.061402214373 inf 1.0 1000.0 False False EGFR Motif0303_ems_3hM_2684_0001_0001_0001
inf inf False False 9702.091031930851 inf 1.0 1000.0 False False EGFR Motif0448_bcov_4helix_08698_0001_0001
inf inf False False 5081.314190869504 inf 1.0 1000.0 False False EGFR nside_mot_052e08a2c9b0e73539bc92944f952fda_0001_000000012_0001_54_62_H_._p1-15H-GBL-16H-GABBL-16H_0041_0001_0001_0002_0001_0001
inf inf False False 4001.8709395263163 inf 1.0 1000.0 False False EGFR nside_mot_72130ed91e66c97d818e3b2f041fc516_0001_000000011_0001_40_49_H_._bcov_4helix_12585_0001_0002_0001
inf inf False False 0.0 inf 1.0 1000.0 False False EGFR nside_mot_3h_hb1_4179_000000011_0001_52_56_H_._HHH_eva_0302_0001_0002_0001
inf inf False False 4600.047449690495 inf 1.0 1000.0 False False EGFR nside_mot_af887ab1c7757aa4bb437fde86f92446_0001_000000024_0001_26_31_H_._ems_3hM_2264_0001_0002_0001
inf inf False False 13744.008895099405 inf 1.0 1000.0 False False EGFR Motif0055_HEEHE_0404_0001_0001
inf inf False False 6986.505581423763 inf 1.0 1000.0 False False EGFR cside_mot_c2fc3a1b8c923a0c77aa34c27a6e97da_0001_000000021_0001_44_48_H_._bcov_4helix_00601_0001_0001_0001
inf inf False False 5840.839631762862 inf 1.0 1000.0 False False EGFR nside_pol_3h_hb1_3367_000000026_0001
inf inf False False 13744.008895099405 inf 1.0 1000.0 False False EGFR cside_pol_9612606270bebac9480510725cb1bca9_0001_000000004_0001
inf inf False False 0.0 inf 1.0 1000.0 False False EGFR cside_pol_8822628e7dce7141ff94e8fdab707b8c_0001_1_000000003_0001
inf inf False False 14160.466108629791 inf 1.0 1000.0 False False EGFR cside_mot_3h_hb1_3356_000000015_0001_6_10_H_._ems_3hM_1200_0001_0003_0001
inf inf False False 0.0 inf 1.0 1000.0 False False EGFR Motif0387_ems_3hM_2426_0001_0001_0001
inf inf False False 0.0 inf 1.0 1000.0 False False EGFR Motif0090_HHH_eva_0312_0001_0001
inf inf False False 12319.081146453298 inf 1.0 1000.0 False False EGFR Motif0151_ems_3hM_2769_0001_0001_0001
inf inf False False 29570.536826635675 inf 1.0 1000.0 False False EGFR cside_mot_b2852dab2bc6681e066b3dd47ae8e322_0001_000000023_0001_38_46_H_._bcov_4helix_12819_0001_0003_0001
inf inf False False 4001.8709395263163 inf 1.0 1000.0 False False EGFR cside_pol_ems_p1-15H-GBL-16H-GABBL-16H_0375_0001_0001_0001_000000004_0001
inf inf False False 5235.283092167034 inf 1.0 1000.0 False False EGFR Motif0308_ems_3hM_624_0001_0001
inf inf False False 5669.061402214373 inf 1.0 1000.0 False False EGFR nside_mot_054b930907f5fc472772aca7ba22e474_0001_000000004_0001_26_31_H_._HEEHE_0313_0001_0002_0001
inf inf False False 32990.91193137843 inf 1.0 1000.0 False False EGFR nside_mot_412157c4205f580f48b0f7d1e3304b37_0001_000000022_0001_36_44_H_._ems_3hM_2054_0001_0001
inf inf False False 7342.887581156105 inf 1.0 1000.0 False False EGFR Motif0123_ems_3hM_923_0001_0001_0001
inf inf False False 14302.070769716098 inf 1.0 1000.0 False False EGFR Motif0538_ems_3hM_808_0001_0001
inf inf False False 0.0 inf 1.0 1000.0 False False EGFR cside_pol_3h_hb1_1198_000000000_0001
inf inf False False 5081.314190869504 inf 1.0 1000.0 False False EGFR Motif0166_ems_3hM_3570_0001_0002_0001
inf inf False False 6388.040285370182 inf 1.0 1000.0 False False EGFR Motif0328_HEEHE_1604_0001_0001
inf inf False False 12076.346580191455 inf 1.0 1000.0 False False EGFR nside_pol_HEEHE_1843_000000004_0001
inf inf False False 7490.479621537339 inf 1.0 1000.0 False False EGFR nside_pol_5d53dcd1e6c93fa7fcf14e726e3618e7_0001_1_000000005_0001
inf inf False False 9606.030724684022 inf 1.0 1000.0 False False EGFR nside_mot_e1eeb8ba46bc009d5302d4866716b6c8_0001_000000004_0001_57_61_H_._ems_3hM_2508_0001_0002_0001
inf inf False False 7794.623130995031 inf 1.0 1000.0 False False EGFR Motif0613_ems_3hC_798_0002_0001_0001
inf inf False False 7951.295055928028 inf 1.0 1000.0 False False EGFR nside_mot_054b930907f5fc472772aca7ba22e474_0001_000000004_0001_27_31_H_._bcov_4helix_05124_0001_0002_0001
inf inf False False 5840.839631762862 inf 1.0 1000.0 False False EGFR Motif0432_ems_3hM_2938_0001_0002_0001
inf inf False False 4164.3629471735485 inf 1.0 1000.0 False False EGFR cside_pol_EHEE_09677_000000017_0001
inf inf False False 13207.722402587528 inf 1.0 1000.0 False False EGFR Motif0014_bcov_4helix_05073_0001_0001
inf inf False False 7490.479621537339 inf 1.0 1000.0 False False EGFR Motif0104_HHH_eva_0327_0001_0001
inf inf False False 16604.260161145023 inf 1.0 1000.0 False False EGFR nside_mot_6896c35b6dcea2e949972728492b646f_0001_1_000000018_0001_17_24_H_._ems_3hM_2123_0001_0002_0001
inf inf False False 21939.058962949286 inf 1.0 1000.0 False False EGFR Motif0071_bcov_4helix_01984_0001_0001_0001
149707.3543091789 inf False False 6200.1689655452055 177299.08311747792 1.0 1000.0 False False EGFR Motif0704_bcov_4helix_02155_0001_0001_0001
inf inf False False 0.0 inf 1.0 1000.0 False False EGFR Motif0043_ems_3hM_2961_0001_0003_0001
inf inf False False 25982.52474997289 inf 1.0 1000.0 False False EGFR cside_mot_08ce3cfd0b73ffe6a9e5327081f267fc_0001_000000011_0001_57_64_H_._ems_3hM_1509_0001_0001_0001
inf inf False False 6262.170655200651 inf 1.0 1000.0 False False EGFR cside_pol_3h_hb1_6197_000000017_0001
inf inf False False 4164.3629471735485 inf 1.0 1000.0 False False EGFR Motif0547_ems_3hC_866_0001_0001
inf inf False False 0.0 inf 1.0 1000.0 False False EGFR Motif0329_ems_3hC_144_0001_0001_0001
inf inf False False 0.0 inf 1.0 1000.0 False False EGFR nside_pol_3h_hb1_5454_000000012_0001
inf inf False False 12442.271957917817 inf 1.0 1000.0 False False EGFR Motif0063_bcov_4helix_06636_0001_0001
inf inf False False 0.0 inf 1.0 1000.0 False False EGFR cside_mot_3h_hb1_238_000000028_0001_25_35_H_._bcov_4helix_00302_0001_0002_0001
inf inf False False 9996.074092289391 inf 1.0 1000.0 False False EGFR Motif0431_bcov_4helix_03960_0001_0001
inf inf False False 5081.314190869504 inf 1.0 1000.0 False False EGFR cside_mot_3h_hb1_2807_000000002_0001_31_39_H_._bcov_4helix_12517_0001_0001_0001
inf inf False False 8030.808006487299 inf 1.0 1000.0 False False EGFR Motif0474_ems_3hM_2123_0001_0001
inf inf False False 10505.974332540365 inf 1.0 1000.0 False False EGFR cside_pol_07012a8dbcbaa3d5d68cfa82c14102e4_0001_1_000000025_0001
inf inf False False 9416.753969889236 inf 1.0 1000.0 False False EGFR nside_mot_052e08a2c9b0e73539bc92944f952fda_0001_000000012_0001_54_62_H_._ems_3hC_182_0002_0001_0003_0001
inf inf False False 0.0 inf 1.0 1000.0 False False EGFR cside_pol_3h_hb1_771_000000000_0001
inf inf False False 13339.799626613389 inf 1.0 1000.0 False False EGFR nside_mot_4f8acf9c032dddb7394e013af8e115e1_0001_000000016_0001_24_28_H_._ems_3hM_2243_0001_0002_0001
inf inf False False 11838.394843830467 inf 1.0 1000.0 False False EGFR nside_mot_e1eeb8ba46bc009d5302d4866716b6c8_0001_000000004_0001_57_64_H_._ems_3hM_3512_0001_0003_0001
inf inf False False 8030.808006487299 inf 1.0 1000.0 False False EGFR cside_mot_612df3cf015010333e71d3e4f667112e_0001_000000026_0001_18_27_H_._bcov_4helix_01041_0001_0003_0001
inf inf False False 4001.8709395263163 inf 1.0 1000.0 False False EGFR Motif0509_bcov_4helix_14425_0001_0001
inf inf False False 44466.764862551485 inf 1.0 1000.0 False False EGFR cside_mot_af20a30f723460665a5ef230e4f4bcf6_0001_000000006_0001_56_65_H_._bcov_4helix_11083_0001_0001_0001
inf inf False False 10717.144416624422 inf 1.0 1000.0 False False EGFR cside_pol_a33ddba82d7c8ac95632a73ada6626ec_0001_000000015_0001
inf inf False False 15487.09323735441 inf 1.0 1000.0 False False EGFR cside_mot_c98ec5430ce8a2918233993a3b8dcdc7_0001_000000013_0001_21_26_H_._bcov_4helix_11351_0001_0001
inf inf False False 0.0 inf 1.0 1000.0 False False EGFR Motif0255_HHH_eva_0060_0001_0001_0001
inf inf False False 7794.623130995031 inf 1.0 1000.0 False False EGFR cside_mot_612df3cf015010333e71d3e4f667112e_0001_000000026_0001_18_27_H_._bcov_4helix_09040_0001_0004_0001
inf inf False False 4001.8709395263163 inf 1.0 1000.0 False False EGFR cside_mot_5dd16b5703c8ef26bcb5841a4621b1a3_0001_000000006_0001_24_33_H_._ems_3hM_1438_0001_0001_0001
inf inf False False 14160.466108629791 inf 1.0 1000.0 False False EGFR cside_mot_0502f495a1f6fc4ef7b3a609c8eff807_0001_000000000_0001_1_9_H_._bcov_4helix_14201_0001_0002_0001
inf inf False False 9606.030724684022 inf 1.0 1000.0 False False EGFR Motif0001_ems_3hM_2579_0001_0005_0001
inf inf False False 7794.623130995031 inf 1.0 1000.0 False False EGFR nside_mot_1f6896a53b546cbe34693b793b8b075a_0001_1_000000005_0001_20_29_H_._ems_3hM_1815_0001_0003_0001
inf inf False False 30466.55366301957 inf 1.0 1000.0 False False EGFR Motif0071_ems_3hC_134_0002_0001_0001
inf inf False False 7794.623130995031 inf 1.0 1000.0 False False EGFR cside_mot_a521a1b9f681e1373a6be5f6d21058bb_0001_000000003_0001_2_6_H_._bcov_4helix_05906_0001_0005_0001
inf inf False False 9702.091031930851 inf 1.0 1000.0 False False EGFR Motif0055_ems_3hM_1691_0001_0001_0001
inf inf False False 11490.229402699273 inf 1.0 1000.0 False False EGFR Motif0594_ems_3hC_162_0001_0001
inf inf False False 10505.974332540365 inf 1.0 1000.0 False False EGFR Motif0131_ems_3hC_333_0001_0001_0001
inf inf False False 8524.86452449412 inf 1.0 1000.0 False False EGFR cside_pol_HEEH_18804_000000003_0001
inf inf False False 6388.040285370182 inf 1.0 1000.0 False False EGFR cside_mot_3dfac66e4a8b602de4473e3e5ef3212b_0001_000000023_0001_23_31_H_._ems_3hM_73_0001_0003_0001
inf inf False False 0.0 inf 1.0 1000.0 False False EGFR cside_mot_3h_hb1_4176_000000002_0001_9_19_H_._ems_3hM_3512_0001_0008_0001
inf inf False False 8696.214301436432 inf 1.0 1000.0 False False EGFR Motif0266_ems_3hM_866_0001_0003_0001
inf inf False False 4786.8278223381985 inf 1.0 1000.0 False False EGFR nside_pol_ems_ferrM_5295_0001_000000010_0001
inf inf False False 0.0 inf 1.0 1000.0 False False EGFR cside_pol_3h_hb1_3924_000000018_0001
inf inf False False 9996.074092289391 inf 1.0 1000.0 False False EGFR cside_mot_3h_hb1_4176_000000002_0001_9_19_H_._ems_3hM_2861_0001_0004_0001
inf inf False False 9606.030724684022 inf 1.0 1000.0 False False EGFR nside_mot_3h_hb1_3485_000000012_0001_4_14_H_._ems_3hC_979_0001_0001_0002_0001
inf inf False False 12819.28524051469 inf 1.0 1000.0 False False EGFR nside_mot_25d010a45255ddc2f30e2fe2ad0962bc_0001_000000006_0001_16_21_H_._HEEHE_2404_0001_0001
inf inf False False 0.0 inf 1.0 1000.0 False False EGFR Motif0182_bcov_4helix_14087_0001_0001_0001
inf inf False False 8356.891015090783 inf 1.0 1000.0 False False EGFR Motif0090_ems_3hC_1693_0002_0001_0001
inf inf False False 6848.843820629108 inf 1.0 1000.0 False False EGFR cside_pol_51b6739cc660c7d2729fca1ea004028f_0001_000000016_0001
inf inf False False 4600.047449690495 inf 1.0 1000.0 False False EGFR nside_mot_c3acd31678ed5f8d164f04dc356c1f2b_0001_000000014_0001_36_46_H_._ems_3hC_738_0002_0001_0001_0001
inf inf False False 38301.42456167589 inf 1.0 1000.0 False False EGFR nside_mot_052e08a2c9b0e73539bc92944f952fda_0001_000000012_0001_54_61_H_._HHH_eva_0067_0001_0002_0001
inf inf False False 28135.351154655655 inf 1.0 1000.0 False False EGFR cside_mot_612df3cf015010333e71d3e4f667112e_0001_000000026_0001_18_27_H_._bcov_4helix_03195_0001_0002_0001
73131.45650740094 inf False False 11721.183013693546 897615.6506922871 1.0 1000.0 False False EGFR Motif0083_bcov_4helix_07608_0001_0001
inf inf False False 10505.974332540365 inf 1.0 1000.0 False False EGFR Motif0222_bcov_4helix_09997_0001_0001
inf inf False False 9139.80862863304 inf 1.0 1000.0 False False EGFR Motif0323_ems_3hC_182_0002_0001_0001
inf inf False False 32664.269238988527 inf 1.0 1000.0 False False EGFR cside_pol_26fddf00bc9fe2a64fd9bb82c1d75163_0001_000000001_0001
inf inf False False 0.0 inf 1.0 1000.0 False False EGFR Motif0186_ems_3hM_3139_0001_0001
inf inf False False 0.0 inf 1.0 1000.0 False False EGFR nside_mot_9e98ada25693cf9bc0d386231235eefb_0001_000000029_0001_22_26_H_._ems_3hM_1859_0001_0001_0001
inf inf False False 32664.269238988527 inf 1.0 1000.0 False False EGFR Motif0049_bcov_4helix_11864_0001_0001
inf inf False False 0.0 inf 1.0 1000.0 False False EGFR Motif0022_HHH_eva_0142_0001_0001
inf inf False False 11838.394843830467 inf 1.0 1000.0 False False EGFR Motif0778_bcov_4helix_10260_0001_0001
inf inf False False 8524.86452449412 inf 1.0 1000.0 False False EGFR cside_mot_4bef558d6651436a53af8406811078fc_0001_000000006_0001_19_24_H_._bcov_4helix_06960_0001_0002_0001
inf inf False False 4164.3629471735485 inf 1.0 1000.0 False False EGFR Motif0303_ems_3hC_1070_0002_0001_0001
inf inf False False 7342.887581156105 inf 1.0 1000.0 False False EGFR cside_mot_95c0247ae19eefd1ddab4a8fe6b92575_0001_1_000000010_0001_5_13_H_._HEEHE_0157_0001_0002_0001
inf inf False False 41889.703965935936 inf 1.0 1000.0 False False EGFR cside_mot_3h_hb1_2807_000000002_0001_31_39_H_._bcov_4helix_13790_0001_0001_0001
inf inf False False 6713.894540367732 inf 1.0 1000.0 False False EGFR cside_mot_1f347ee23b7d1f7a352213548b5d65c0_0001_1_000000024_0001_41_51_H_._bcov_4helix_12815_0001_0001_0001
inf inf False False 12076.346580191455 inf 1.0 1000.0 False False EGFR Motif0017_bcov_4helix_05535_0001_0001
7416.316456967657 421372.3252784047 False False 33990.56955381108 2818697.0520663382 1.0 1000.0 False False EGFR Motif0671_ems_3hM_2948_0001_0002_0001
inf inf False False 13339.799626613389 inf 1.0 1000.0 False False EGFR nside_mot_3h_hb1_690_000000019_0001_33_40_H_._bcov_4helix_07819_0001_0001_0001
inf inf False False 5393.917405142779 inf 1.0 1000.0 False False EGFR nside_pol_EHEE_hb1_142_000000002_0001
inf inf False False 5840.839631762862 inf 1.0 1000.0 False False EGFR Motif0408_bcov_4helix_05731_0001_0001
inf inf False False 6848.843820629108 inf 1.0 1000.0 False False EGFR Motif0452_bcov_4helix_13329_0001_0001
inf inf False False 7794.623130995031 inf 1.0 1000.0 False False EGFR nside_mot_3h_hb1_6534_000000023_0001_2_10_H_._ems_3hM_3104_0001_0003_0001
inf inf False False 13744.008895099405 inf 1.0 1000.0 False False EGFR nside_mot_37c9410152edf70606a99b8c467079e5_0001_1_000000026_0001_18_27_H_._bcov_4helix_08824_0001_0001
inf inf False False 0.0 inf 1.0 1000.0 False False EGFR cside_pol_3h_hb1_1256_000000000_0001
7056.370637237993 inf False False 7641.038261930236 25218.382540609866 1.0 1000.0 False False EGFR cside_mot_15c4507f0652fad6f907a725bfd9fe8d_0001_000000020_0001_8_15_H_._ems_3hM_232_0001_0003_0001
inf inf False False 4600.047449690495 inf 1.0 1000.0 False False EGFR Motif0081_HHH_eva_0527_0001_0001
inf inf False False 8696.214301436432 inf 1.0 1000.0 False False EGFR cside_mot_5ac56b61432a529264fc2b1ea8f3f34e_0001_000000012_0001_8_12_H_._bcov_4helix_09190_0001_0001_0001
inf inf False False 13473.197622879508 inf 1.0 1000.0 False False EGFR Motif0173_bcov_4helix_11937_0001_0002_0001
inf inf False False 8696.214301436432 inf 1.0 1000.0 False False EGFR Motif0046_ems_3hM_1218_0001_0002_0001
inf inf False False 9139.80862863304 inf 1.0 1000.0 False False EGFR cside_mot_8002e5b33066df3960679873e6fbaf3f_0001_000000000_0001_2_6_H_._bcov_4helix_02803_0001_0001_0001
inf inf False False 51624.53355115964 inf 1.0 1000.0 False False EGFR Motif0162_bcov_4helix_08303_0001_0001
inf inf False False 12442.271957917817 inf 1.0 1000.0 False False EGFR Motif0067_bcov_4helix_13252_0001_0001_0001
inf inf False False 7951.295055928028 inf 1.0 1000.0 False False EGFR Motif0644_ems_3hM_549_0001_0001
inf inf False False 8030.808006487299 inf 1.0 1000.0 False False EGFR cside_mot_3h_hb1_1231_000000021_0001_3_8_H_._ems_3hC_921_0001_0001_0001_0001
inf inf False False 47674.39060297123 inf 1.0 1000.0 False False EGFR cside_pol_523dc94201469d4829a0a8233df22fa3_0001_1_000000001_0001
inf inf False False 8959.71829098426 inf 1.0 1000.0 False False EGFR cside_mot_5ac56b61432a529264fc2b1ea8f3f34e_0001_000000012_0001_8_12_H_._bcov_4helix_12198_0001_0001
inf inf False False 0.0 inf 1.0 1000.0 False False EGFR nside_mot_6896c35b6dcea2e949972728492b646f_0001_1_000000018_0001_17_24_H_._ems_3hM_498_0001_0002_0001
inf inf False False 12442.271957917817 inf 1.0 1000.0 False False EGFR cside_mot_5dd16b5703c8ef26bcb5841a4621b1a3_0001_000000006_0001_24_33_H_._ems_3hM_2027_0001_0003_0001
inf inf False False 28987.88042999283 inf 1.0 1000.0 False False EGFR Motif0156_bcov_4helix_03074_0001_0001
inf inf False False 6848.843820629108 inf 1.0 1000.0 False False EGFR nside_pol_83410b8ac98ee08b3ef3afe1ccb492c4_0001_000000012_0001
inf inf False False 6388.040285370182 inf 1.0 1000.0 False False EGFR nside_pol_5fe118a57a7e799a3f99966dff50ad91_0001_1_000000015_0001
inf inf False False 0.0 inf 1.0 1000.0 False False EGFR nside_pol_3h_hb1_6144_000000002_0001
inf inf False False 8030.808006487299 inf 1.0 1000.0 False False EGFR Motif0452_ems_3hM_2708_0001_0003_0001
inf inf False False 0.0 inf 1.0 1000.0 False False EGFR cside_mot_48aaf42cf98ca9ca72350401bc6a55dc_0001_000000006_0001_19_27_H_._ems_3hM_1436_0001_0001_0001
inf inf False False 6262.170655200651 inf 1.0 1000.0 False False EGFR nside_pol_ems_p1-15H-GBL-16H-GBL-16H_0456_0001_0001_0002_000000021_0001
inf inf False False 5840.839631762862 inf 1.0 1000.0 False False EGFR cside_mot_2315150c0738272e9433e9c4498020ba_0001_1_000000025_0001_20_28_H_._bcov_4helix_08641_0001_0001_0001
inf inf False False 18710.09595640126 inf 1.0 1000.0 False False EGFR nside_pol_3h_hb1_3139_000000002_0001
inf inf False False 7951.295055928028 inf 1.0 1000.0 False False EGFR cside_pol_ems_3hM_2680_000000000_0001
inf inf False False 0.0 inf 1.0 1000.0 False False EGFR cside_mot_e92372819080c05333c2398450cc1aaf_0001_000000009_0001_39_47_H_._ems_3hM_3667_0001_0002_0001
inf inf False False 13339.799626613389 inf 1.0 1000.0 False False EGFR Motif0001_ems_3hM_489_0001_0001_0001
inf inf False False 11041.884609592542 inf 1.0 1000.0 False False EGFR nside_mot_60d819c0e32b067e3f3258c93b6bea69_0001_000000001_0001_40_47_H_._ems_3hM_1289_0001_0004_0001
inf inf False False 20874.26182162755 inf 1.0 1000.0 False False EGFR cside_pol_EHEE_05937_000000002_0001
inf inf False False 24234.36994117473 inf 1.0 1000.0 False False EGFR nside_mot_3h_hb1_3367_000000029_0001_24_34_H_._bcov_4helix_04479_0001_0001
inf inf False False 12819.28524051469 inf 1.0 1000.0 False False EGFR Motif0247_bcov_4helix_00311_0001_0001
inf inf False False 19861.1438773982 inf 1.0 1000.0 False False EGFR nside_pol_39c40a9c5e048afb1e3ec90dbdb3ed6d_0001_000000000_0001
inf inf False False 6262.170655200651 inf 1.0 1000.0 False False EGFR Motif0029_HHH_eva_0022_0001_0001
inf inf False False 43159.003885807695 inf 1.0 1000.0 False False EGFR Motif0193_HEEHE_1599_0001_0001
inf inf False False 7794.623130995031 inf 1.0 1000.0 False False EGFR Motif0558_ems_3hM_904_0001_0001
inf inf False False 11263.826490245367 inf 1.0 1000.0 False False EGFR Motif0039_ems_3hM_3288_0001_0001_0001
inf inf False False 0.0 inf 1.0 1000.0 False False EGFR cside_pol_af9cf1d1700ef1482ab55e7cd35d9584_0001_1_000000017_0001
inf inf False False 24968.69558476227 7182200.698745174 1.0 1000.0 False False EGFR nside_pol_EHEE_hb1_1825_000000016_0001
inf inf False False 5081.314190869504 inf 1.0 1000.0 False False EGFR nside_mot_37c9410152edf70606a99b8c467079e5_0001_1_000000026_0001_18_27_H_._ems_3hM_790_0001_0003_0001
inf inf False False 8356.891015090783 inf 1.0 1000.0 False False EGFR Motif0188_ems_3hM_377_0001_0001
inf inf False False 28987.88042999283 inf 1.0 1000.0 False False EGFR Motif0863_bcov_4helix_11729_0001_0001
inf inf False False 0.0 inf 1.0 1000.0 False False EGFR cside_mot_898e26ba22bfce2c8b2550d482b9ff0e_0001_000000013_0001_45_51_H_._bcov_4helix_11109_0001_0001_0001
inf inf False False 13881.448984050383 inf 1.0 1000.0 False False EGFR cside_pol_3h_hb1_3928_000000001_0001
inf inf False False 5840.839631762862 inf 1.0 1000.0 False False EGFR Motif0103_ems_3hM_2202_0001_0001_0001
inf inf False False 5840.839631762862 inf 1.0 1000.0 False False EGFR Motif0552_HHH_eva_0385_0001_0002_0001
inf inf False False 7342.887581156105 inf 1.0 1000.0 False False EGFR Motif0093_ems_3hM_2987_0001_0001_0001
inf inf False False 0.0 inf 1.0 1000.0 False False EGFR cside_mot_58f284ab5c354827f000a50125e1c43b_0001_000000029_0001_55_65_H_._p1-14H-GBL-16H-GABBL-15H_0072_0001_0001_0002_0001_0001_0001
inf inf False False 6986.505581423763 inf 1.0 1000.0 False False EGFR cside_mot_3h_hb1_1011_000000011_0001_43_53_H_._ems_3hM_2546_0001_0001
inf inf False False 6262.170655200651 inf 1.0 1000.0 False False EGFR cside_mot_c33c85862085bb14c85cee5003f0f71b_0001_000000025_0001_42_47_H_._HHH_eva_0063_0001_0001_0001
inf inf False False 0.0 inf 1.0 1000.0 False False EGFR nside_mot_4ec27f44a49b7ab602f562c0b45b3bb7_0001_000000014_0001_18_22_H_._ems_3hC_517_0001_0002_0001
inf inf False False 35724.43020967852 inf 1.0 1000.0 False False EGFR nside_pol_3h_hb1_4780_000000017_0001
inf inf False False 4333.452781924209 inf 1.0 1000.0 False False EGFR cside_mot_3h_hb1_1062_000000021_0001_3_11_H_._ems_3hM_2698_0001_0001
inf inf False False 10196.995181544386 inf 1.0 1000.0 False False EGFR Motif0166_ems_3hC_281_0002_0001_0001
inf inf False False 11721.183013693546 inf 1.0 1000.0 False False EGFR cside_mot_8f6fbe01fcb98b331507a5389819091a_0001_000000012_0001_6_14_H_._bcov_4helix_03835_0001_0002_0001
inf inf False False 5669.061402214373 inf 1.0 1000.0 False False EGFR cside_mot_8f6fbe01fcb98b331507a5389819091a_0001_000000012_0001_6_14_H_._HHH_eva_0188_0001_0002_0001
inf inf False False 13207.722402587528 inf 1.0 1000.0 False False EGFR Motif0300_HHH_eva_0702_0001_0001
inf inf False False 7342.887581156105 inf 1.0 1000.0 False False EGFR Motif0314_ems_3hM_1567_0001_0001
inf inf False False 0.0 inf 1.0 1000.0 False False EGFR Motif0017_bcov_4helix_12918_0001_0002_0001
inf inf False False 0.0 inf 1.0 1000.0 False False EGFR Motif0872_ems_3hM_2313_0001_0001
inf inf False False 5840.839631762862 inf 1.0 1000.0 False False EGFR Motif0093_ems_3hM_2108_0001_0001_0001
inf inf False False 7490.479621537339 inf 1.0 1000.0 False False EGFR nside_mot_ef28893ee5d676320c8ee8b89f3c8f18_0001_1_000000022_0001_37_41_H_._ems_3hC_1146_0001_0003_0001
inf inf False False 6713.894540367732 inf 1.0 1000.0 False False EGFR Motif0777_HHH_eva_0058_0001_0001
inf inf False False 4600.047449690495 inf 1.0 1000.0 False False EGFR nside_pol_ems_3hC_921_0001_000000008_0001
inf inf False False 22829.872732471453 inf 1.0 1000.0 False False EGFR Motif0257_bcov_4helix_11218_0001_0001
inf inf False False 7342.887581156105 inf 1.0 1000.0 False False EGFR Motif0029_bcov_4helix_03361_0001_0001
inf inf False False 18524.84748158539 inf 1.0 1000.0 False False EGFR Motif0093_bcov_4helix_11697_0001_0001
inf inf False False 9416.753969889236 inf 1.0 1000.0 False False EGFR nside_mot_529aa26556ab0217081d0c2dd4de06a7_0001_1_000000024_0001_35_42_H_._HHH_eva_0362_0001_0001
inf inf False False 7490.479621537339 inf 1.0 1000.0 False False EGFR Motif0125_bcov_4helix_14451_0001_0001
inf inf False False 6388.040285370182 inf 1.0 1000.0 False False EGFR Motif0045_bcov_4helix_08888_0001_0001_0001
inf inf False False 28135.351154655655 inf 1.0 1000.0 False False EGFR Motif0054_bcov_4helix_08561_0001_0001
109971.60111213606 inf False False 27037.519444746016 465457.19353849103 1.0 1000.0 False False EGFR Motif0004_bcov_4helix_03361_0001_0002_0001
inf inf False False 6986.505581423763 inf 1.0 1000.0 False False EGFR cside_pol_062536a67c345ea8716e8f20ca33dc0e_0001_000000003_0001
inf inf False False 7490.479621537339 inf 1.0 1000.0 False False EGFR Motif0008_bcov_4helix_12336_0001_0001
inf inf False False 12819.28524051469 inf 1.0 1000.0 False False EGFR nside_mot_3h_hb1_6534_000000023_0001_3_13_H_._ems_3hM_2136_0001_0001
inf inf False False 4786.8278223381985 inf 1.0 1000.0 False False EGFR Motif0288_bcov_4helix_04429_0001_0001_0001
inf inf False False 10505.974332540365 inf 1.0 1000.0 False False EGFR Motif0261_bcov_4helix_05219_0001_0001
inf inf False False 17625.75674687683 inf 1.0 1000.0 False False EGFR nside_pol_EHEE_10756_000000012_0001
inf inf False False 21506.772829084694 inf 1.0 1000.0 False False EGFR nside_pol_cd99bcd0ab86f3c6390667f185e4a31a_0001_000000001_0001
inf inf False False 9702.091031930851 inf 1.0 1000.0 False False EGFR Motif0103_ems_3hC_635_0001_0002_0001
inf inf False False 0.0 inf 1.0 1000.0 False False EGFR Motif0318_HHH_eva_0056_0001_0001
inf inf False False 0.0 inf 1.0 1000.0 False False EGFR Motif0093_bcov_4helix_08282_0001_0001_0001
inf inf False False 14589.54239218736 inf 1.0 1000.0 False False EGFR Motif0314_ems_3hM_2146_0001_0002_0001
inf inf False False 5669.061402214373 inf 1.0 1000.0 False False EGFR nside_pol_5ed6274a28ad977443fd5a2672370f21_0001_000000016_0001
inf inf False False 0.0 inf 1.0 1000.0 False False EGFR Motif0095_ems_3hC_1099_0001_0004_0001
inf inf False False 14160.466108629791 inf 1.0 1000.0 False False EGFR cside_mot_0502f495a1f6fc4ef7b3a609c8eff807_0001_000000000_0001_2_9_H_._bcov_4helix_02769_0001_0004_0001
inf inf False False 7794.623130995031 inf 1.0 1000.0 False False EGFR Motif0310_bcov_4helix_07553_0001_0001
inf inf False False 4786.8278223381985 inf 1.0 1000.0 False False EGFR Motif0025_ems_3hM_2483_0001_0001_0001
inf inf False False 0.0 inf 1.0 1000.0 False False EGFR cside_mot_b1f1e2bc92a6dee4a5206498756a068f_0001_000000022_0001_17_25_H_._HHH_eva_0218_0001_0003_0001
inf inf False False 13207.722402587528 inf 1.0 1000.0 False False EGFR Motif0537_ems_3hM_952_0001_0001
inf inf False False 13473.197622879508 inf 1.0 1000.0 False False EGFR Motif0080_bcov_4helix_05535_0001_0001
inf inf False False 30164.90461685104 1950552.1733960218 1.0 1000.0 False False EGFR cside_pol_3h_hb1_3924_000000013_0001
inf inf False False 7342.887581156105 inf 1.0 1000.0 False False EGFR cside_mot_62fe3b1e6d450446043b360d10219966_0001_1_000000003_0001_36_44_H_._bcov_4helix_12127_0001_0001
inf inf False False 17278.459706770744 inf 1.0 1000.0 False False EGFR Motif0132_bcov_4helix_09701_0001_0001
inf inf False False 31078.931391646198 inf 1.0 1000.0 False False EGFR Motif0226_ems_3hM_555_0001_0002_0001
inf inf False False 13339.799626613389 inf 1.0 1000.0 False False EGFR nside_pol_82896434bd2538363d9b8259155b3bde_0001_000000015_0001
inf inf False False 8030.808006487299 inf 1.0 1000.0 False False EGFR cside_mot_3h_hb1_238_000000028_0001_25_35_H_._HHH_eva_0325_0001_0004_0001
inf inf False False 9702.091031930851 inf 1.0 1000.0 False False EGFR cside_mot_704e0ed0ade2716875f982aa651fe9c6_0001_1_000000014_0001_21_28_H_._bcov_4helix_12089_0001_0001_0001
inf inf False False 6262.170655200651 inf 1.0 1000.0 False False EGFR Motif0674_ems_3hM_143_0001_0002_0001
inf inf False False 0.0 inf 1.0 1000.0 False False EGFR nside_mot_9a31c3a4e37290247ad05e68d98e23c2_0001_000000017_0001_16_25_H_._ems_3hM_341_0001_0003_0001
inf inf False False 15031.620116213033 inf 1.0 1000.0 False False EGFR Motif0314_bcov_4helix_11362_0001_0001
inf inf False False 9996.074092289391 inf 1.0 1000.0 False False EGFR Motif0539_ems_3hM_2461_0001_0001
inf inf False False 5669.061402214373 inf 1.0 1000.0 False False EGFR nside_mot_11eb3b2efabd68894469e7cb0b56988f_0001_000000029_0001_19_26_H_._ems_3hM_1038_0001_0002_0001
inf inf False False 12819.28524051469 inf 1.0 1000.0 False False EGFR Motif0024_bcov_4helix_01583_0001_0001
inf inf False False 4164.3629471735485 inf 1.0 1000.0 False False EGFR cside_mot_c2fc3a1b8c923a0c77aa34c27a6e97da_0001_000000021_0001_43_48_H_._ems_3hM_139_0001_0001_0001
inf inf False False 12442.271957917817 inf 1.0 1000.0 False False EGFR nside_pol_3h_hb1_5126_000000009_0001
inf inf False False 11263.826490245367 inf 1.0 1000.0 False False EGFR Motif0110_bcov_4helix_09340_0001_0001
inf inf False False 10505.974332540365 inf 1.0 1000.0 False False EGFR nside_mot_5ad4da34cda0141a087b59bd8be62922_0001_000000009_0001_53_63_H_._ems_3hM_3281_0001_0001
inf inf False False 20874.26182162755 inf 1.0 1000.0 False False EGFR Motif0093_bcov_4helix_12683_0001_0001
inf inf False False 6713.894540367732 inf 1.0 1000.0 False False EGFR Motif0134_ems_3hC_830_0001_0001_0002_0001
inf inf False False 0.0 inf 1.0 1000.0 False False EGFR Motif0585_ems_3hM_1876_0001_0003_0001
inf inf False False 13207.722402587528 inf 1.0 1000.0 False False EGFR cside_mot_771ab15f4002a0e2f35aee833e94db22_0001_000000002_0001_5_14_H_._HEEHE_3044_0001_0001
inf inf False False 0.0 inf 1.0 1000.0 False False EGFR Motif0335_bcov_4helix_13927_0001_0001
inf inf False False 0.0 inf 1.0 1000.0 False False EGFR Motif0122_bcov_4helix_08698_0001_0003_0001
inf inf False False 18159.834802063946 inf 1.0 1000.0 False False EGFR nside_mot_ad6158629c6fd226c14646e2effd3054_0001_1_000000022_0001_25_34_H_._bcov_4helix_10087_0001_0001_0001
inf inf False False 7342.887581156105 inf 1.0 1000.0 False False EGFR nside_mot_5b53b1e55d3f2d06f7e2c8731c4a3d07_0001_000000024_0001_22_31_H_._ems_3hM_94_0001_0003_0001
inf inf False False 0.0 inf 1.0 1000.0 False False EGFR nside_mot_4h_hb1_4334_000000010_0001_55_59_H_._ems_3hM_1289_0001_0001_0001
inf inf False False 40657.73396894298 inf 1.0 1000.0 False False EGFR nside_mot_3ae8d3840a2b19d51dad5fda4b537d33_0001_1_000000012_0001_4_8_H_._ems_3hM_1055_0001_0002_0001
inf inf False False 13744.008895099405 inf 1.0 1000.0 False False EGFR Motif0060_ems_3hM_3395_0001_0001_0001
inf inf False False 8696.214301436432 inf 1.0 1000.0 False False EGFR cside_mot_32f57f8de4b8c0cdbbda67fb9a993803_0001_1_000000010_0001_23_32_H_._bcov_4helix_09366_0001_0001
inf inf False False 55348.487456232666 inf 1.0 1000.0 False False EGFR nside_pol_3h_hb1_1844_000000027_0001
inf inf False False 12692.361624271984 inf 1.0 1000.0 False False EGFR nside_pol_3h_hb1_5932_000000015_0001
inf inf False False 9139.80862863304 inf 1.0 1000.0 False False EGFR cside_mot_c2fc3a1b8c923a0c77aa34c27a6e97da_0001_000000021_0001_44_48_H_._bcov_4helix_07690_0001_0001
inf inf False False 17107.385848287853 inf 1.0 1000.0 False False EGFR nside_mot_052e08a2c9b0e73539bc92944f952fda_0001_000000012_0001_54_62_H_._ems_3hM_139_0001_0002_0001
inf inf False False 4333.452781924209 inf 1.0 1000.0 False False EGFR nside_mot_77dc86e58046e7299e743ec271096e39_0001_000000022_0001_19_26_H_._ems_3hM_684_0001_0004_0001
inf inf False False 4164.3629471735485 inf 1.0 1000.0 False False EGFR Motif0295_ems_3hM_257_0001_0001
inf inf False False 11721.183013693546 inf 1.0 1000.0 False False EGFR Motif0135_bcov_4helix_05810_0001_0001
inf inf False False 0.0 inf 1.0 1000.0 False False EGFR Motif0910_ems_3hC_155_0001_0001_0001
inf inf False False 12076.346580191455 inf 1.0 1000.0 False False EGFR Motif0151_HHH_eva_0621_0001_0001
inf inf False False 0.0 inf 1.0 1000.0 False False EGFR cside_mot_58f284ab5c354827f000a50125e1c43b_0001_000000029_0001_55_65_H_._ems_3hM_3503_0001_0004_0001
inf inf False False 20260.352869333896 5770152.796303582 1.0 1000.0 False False EGFR cside_pol_9dfa12e09dbf6f2bea9883406b3a927a_0001_000000000_0001
inf inf False False 7717.44864454953 inf 1.0 1000.0 False False EGFR Motif0011_HEEHE_1513_0001_0001
inf inf False False 0.0 inf 1.0 1000.0 False False EGFR cside_mot_3h_hb1_2785_000000002_0001_4_10_H_._bcov_4helix_01319_0001_0001_0001
inf inf False False 37922.20253631274 inf 1.0 1000.0 False False EGFR cside_mot_a0c084eef4c230331aa01a96de92052a_0001_1_000000028_0001_18_26_H_._bcov_4helix_06183_0001_0001_0001
inf inf False False 0.0 inf 1.0 1000.0 False False EGFR nside_mot_3h_hb1_3483_000000028_0001_22_27_H_._ems_3hC_836_0002_0001_0002_0001
inf inf False False 7490.479621537339 inf 1.0 1000.0 False False EGFR cside_mot_2edd660e0f20e4a5da434b63e1cd184e_0001_1_000000023_0001_5_12_H_._ems_3hM_638_0001_0001_0001
inf inf False False 4001.8709395263163 inf 1.0 1000.0 False False EGFR nside_mot_543a66758299387f8b0567cfa914462b_0001_000000016_0001_2_9_H_._ems_3hC_921_0001_0001_0001
inf inf False False 9702.091031930851 inf 1.0 1000.0 False False EGFR nside_mot_b80167fc54f93f00148afb1a362c2b40_0001_1_000000020_0001_2_7_H_._ems_3hM_3655_0001_0003_0001
inf inf False False 15181.936317375146 inf 1.0 1000.0 False False EGFR cside_pol_EHEE_hb1_3073_000000004_0001
inf inf False False 9606.030724684022 inf 1.0 1000.0 False False EGFR cside_mot_3h_hb1_4176_000000002_0001_9_19_H_._HEEHE_0157_0001_0001_0001
inf inf False False 0.0 inf 1.0 1000.0 False False EGFR cside_mot_61cd24ae9e8da695c346381293a6097e_0001_000000000_0001_6_12_H_._HEEHE_1724_0001_0001_0001
inf inf False False 9606.030724684022 inf 1.0 1000.0 False False EGFR cside_mot_7f845fc392f084dc2c3019ce91433427_0001_1_000000008_0001_56_62_H_._bcov_4helix_13913_0001_0001
inf inf False False 15641.964169727935 inf 1.0 1000.0 False False EGFR Motif0690_bcov_4helix_14326_0001_0001
inf inf False False 26504.773497447288 inf 1.0 1000.0 False False EGFR Motif0065_HHH_eva_0056_0001_0001_0001
inf inf False False 14160.466108629791 inf 1.0 1000.0 False False EGFR Motif0153_bcov_4helix_07778_0001_0001
inf inf False False 4600.047449690495 inf 1.0 1000.0 False False EGFR Motif0061_ems_3hM_442_0001_0001_0001
inf inf False False 4600.047449690495 inf 1.0 1000.0 False False EGFR Motif0235_HHH_eva_0441_0001_0001
18159.834802063946 inf False False 22603.83438858558 225122.7889872004 1.0 1000.0 False False EGFR Motif0796_HHH_eva_0006_0001_0001
inf inf False False 0.0 inf 1.0 1000.0 False False EGFR cside_pol_3h_hb1_4463_000000001_0001
inf inf False False 6262.170655200651 inf 1.0 1000.0 False False EGFR Motif0071_ems_3hC_265_0002_0001_0001_0001
inf inf False False 9702.091031930851 inf 1.0 1000.0 False False EGFR cside_pol_1f7ad80a01f6a0ac92445803fe988700_0001_000000001_0001
inf inf False False 5840.839631762862 inf 1.0 1000.0 False False EGFR Motif0054_ems_3hM_2947_0001_0004_0001
inf inf False False 6713.894540367732 inf 1.0 1000.0 False False EGFR Motif0071_ems_3hC_506_0001_0003_0001
inf inf False False 11721.183013693546 inf 1.0 1000.0 False False EGFR nside_mot_3h_hb1_3367_000000029_0001_24_34_H_._ems_3hC_1684_0001_0001_0001
inf inf False False 23521.640706138034 inf 1.0 1000.0 False False EGFR Motif0269_ems_coilM_45_0002_0001_0001
inf inf False False 31078.931391646198 inf 1.0 1000.0 False False EGFR Motif0581_bcov_4helix_04487_0001_0001
inf inf False False 52662.18667553793 inf 1.0 1000.0 False False EGFR Motif0380_HEEHE_1005_0001_0001
inf inf False False 5081.314190869504 inf 1.0 1000.0 False False EGFR cside_mot_3h_hb1_4176_000000002_0001_9_19_H_._ems_3hM_198_0001_0003_0001
inf inf False False 0.0 inf 1.0 1000.0 False False EGFR nside_pol_3h_hb1_3327_000000004_0001
inf inf False False 19861.1438773982 inf 1.0 1000.0 False False EGFR Motif0660_HEEHE_2065_0001_0001
inf inf False False 9139.80862863304 inf 1.0 1000.0 False False EGFR cside_mot_a727dfd8f06b37c2e9587da2ae0d8ea9_0001_1_000000026_0001_4_13_H_._bcov_4helix_14117_0001_0001
inf inf False False 0.0 inf 1.0 1000.0 False False EGFR Motif0029_HHH_eva_0301_0001_0002_0001
inf inf False False 16938.00579038403 inf 1.0 1000.0 False False EGFR cside_mot_ec49256d0a76a2d41f5dd9f5c380ddc2_0001_1_000000003_0001_23_32_H_._bcov_4helix_01908_0001_0001
inf inf False False 14882.792194270347 inf 1.0 1000.0 False False EGFR nside_mot_3h_hb1_4179_000000011_0001_53_59_H_._bcov_4helix_02062_0001_0001_0001
inf inf False False 5669.061402214373 inf 1.0 1000.0 False False EGFR cside_pol_5eb1a964ddbf61dccc2eb8c55b8e49cf_0001_000000000_0001
inf inf False False 19277.030573976146 inf 1.0 1000.0 False False EGFR cside_mot_338207dbd1b5cef913ee0ad84b3e9629_0001_1_000000024_0001_52_60_H_._bcov_4helix_11989_0001_0001
inf inf False False 30466.55366301957 inf 1.0 1000.0 False False EGFR Motif0256_bcov_4helix_04634_0001_0001
inf inf False False 9996.074092289391 inf 1.0 1000.0 False False EGFR nside_mot_3f00ef738602da5e15fcddcd698854cb_0001_1_000000015_0001_19_26_H_._bcov_4helix_13221_0001_0001_0001
inf inf False False 6388.040285370182 inf 1.0 1000.0 False False EGFR cside_mot_04f553e7864e028d93b0880fe8f24b4e_0001_1_000000005_0001_46_50_H_._bcov_4helix_01157_0001_0001_0001
inf inf False False 20462.95639802725 inf 1.0 1000.0 False False EGFR nside_mot_af887ab1c7757aa4bb437fde86f92446_0001_000000024_0001_22_31_H_._bcov_4helix_08806_0001_0001
inf inf False False 0.0 inf 1.0 1000.0 False False EGFR Motif0103_ems_3hM_2978_0001_0003_0001
inf inf False False 0.0 inf 1.0 1000.0 False False EGFR Motif0565_ems_3hM_2723_0001_0001
inf inf False False 11263.826490245367 inf 1.0 1000.0 False False EGFR Motif0257_ems_3hM_3024_0001_0001
inf inf False False 5393.917405142779 inf 1.0 1000.0 False False EGFR cside_pol_325b3470f149efcbe4bfeb9cc75066f0_0001_000000000_0001
inf inf False False 32020.654091744476 inf 1.0 1000.0 False False EGFR nside_pol_72ea64a2b3bf6564d32a19e5d34bd478_0001_1_000000015_0001
inf inf False False 14589.54239218736 inf 1.0 1000.0 False False EGFR Motif0023_bcov_4helix_06619_0001_0001
inf inf False False 12319.081146453298 inf 1.0 1000.0 False False EGFR Motif0675_bcov_4helix_00317_0001_0001
inf inf False False 9139.80862863304 inf 1.0 1000.0 False False EGFR cside_pol_HHH_eva_0504_000000001_0001
inf inf False False 21293.834484242296 inf 1.0 1000.0 False False EGFR Motif0182_bcov_4helix_04911_0001_0001_0001
inf inf False False 11490.229402699273 inf 1.0 1000.0 False False EGFR cside_pol_4h_hb1_259_000000001_0001
inf inf False False 4786.8278223381985 inf 1.0 1000.0 False False EGFR cside_mot_338207dbd1b5cef913ee0ad84b3e9629_0001_1_000000024_0001_52_60_H_._bcov_4helix_08138_0001_0001
inf inf False False 6986.505581423763 inf 1.0 1000.0 False False EGFR nside_mot_d8e631a7c6a0ca757e95fd499f5e0bd6_0001_1_000000018_0001_40_50_H_._ems_3hM_420_0001_0001
inf inf False False 0.0 inf 1.0 1000.0 False False EGFR Motif0408_ems_3hC_475_0002_0001_0001
inf inf False False 4600.047449690495 inf 1.0 1000.0 False False EGFR nside_mot_052e08a2c9b0e73539bc92944f952fda_0001_000000012_0001_54_62_H_._ems_3hM_2426_0001_0001_0001
inf inf False False 8030.808006487299 inf 1.0 1000.0 False False EGFR Motif0063_bcov_4helix_11704_0001_0002_0001
inf inf False False 36806.916169461925 inf 1.0 1000.0 False False EGFR Motif0387_bcov_4helix_07921_0001_0001
inf inf False False 5669.061402214373 inf 1.0 1000.0 False False EGFR Motif0113_bcov_4helix_05871_0001_0001
inf inf False False 5081.314190869504 inf 1.0 1000.0 False False EGFR nside_mot_529aa26556ab0217081d0c2dd4de06a7_0001_1_000000024_0001_35_43_H_._ems_3hM_3354_0001_0001_0001
inf inf False False 17278.459706770744 inf 1.0 1000.0 False False EGFR cside_mot_3c286613f92827190e5a3baf2c2c7df1_0001_1_000000012_0001_3_7_H_._HEEHE_0329_0001_0001
inf inf False False 7342.887581156105 inf 1.0 1000.0 False False EGFR Motif0157_bcov_4helix_01941_0001_0001
inf inf False False 0.0 inf 1.0 1000.0 False False EGFR Motif0226_ems_3hM_3050_0001_0001_0001
inf inf False False 9139.80862863304 inf 1.0 1000.0 False False EGFR nside_mot_d10d999af13058083df04535f82f837f_0001_000000008_0001_17_25_H_._ems_3hM_1823_0001_0002_0001
inf inf False False 8524.86452449412 inf 1.0 1000.0 False False EGFR Motif0080_ems_3hC_108_0002_0001_0001
inf inf False False 7951.295055928028 inf 1.0 1000.0 False False EGFR Motif0278_ems_3hM_2230_0001_0003_0001
inf inf False False 10717.144416624422 inf 1.0 1000.0 False False EGFR nside_mot_ems_3hM_1608_000000024_0001_47_53_H_._ems_3hM_420_0001_0002_0001
inf inf False False 0.0 inf 1.0 1000.0 False False EGFR Motif0598_ems_3hM_1211_0001_0001
inf inf False False 4001.8709395263163 inf 1.0 1000.0 False False EGFR nside_mot_3h_hb1_1598_000000024_0001_7_17_H_._ems_3hC_1310_0001_0001_0001_0001
inf inf False False 8524.86452449412 inf 1.0 1000.0 False False EGFR cside_pol_3h_hb1_6197_000000013_0001
inf inf False False 8696.214301436432 inf 1.0 1000.0 False False EGFR nside_mot_77dc86e58046e7299e743ec271096e39_0001_000000022_0001_19_26_H_._ems_3hM_2678_0001_0004_0001
inf inf False False 4001.8709395263163 inf 1.0 1000.0 False False EGFR Motif0863_ems_3hM_3512_0001_0001
inf inf False False 9996.074092289391 inf 1.0 1000.0 False False EGFR Motif0159_bcov_4helix_08072_0001_0001
inf inf False False 5840.839631762862 inf 1.0 1000.0 False False EGFR cside_pol_HEEHE_0195_000000003_0001
inf inf False False 14302.070769716098 inf 1.0 1000.0 False False EGFR Motif0380_bcov_4helix_04015_0001_0001_0001
inf inf False False 0.0 inf 1.0 1000.0 False False EGFR Motif0134_p1-15H-GBL-16H-GABBL-16H_0303_0001_0001_0001_0001_0001
inf inf False False 0.0 inf 1.0 1000.0 False False EGFR nside_mot_37c9410152edf70606a99b8c467079e5_0001_1_000000026_0001_18_27_H_._ems_3hM_451_0001_0002_0001
inf inf False False 0.0 inf 1.0 1000.0 False False EGFR nside_mot_7b4070c850116debb7e44ed34365b362_0001_1_000000003_0001_1_10_H_._HHH_eva_0294_0001_0001
inf inf False False 5840.839631762862 inf 1.0 1000.0 False False EGFR nside_mot_72130ed91e66c97d818e3b2f041fc516_0001_000000011_0001_40_49_H_._HHH_eva_0135_0001_0001_0001
inf inf False False 23756.85711319943 inf 1.0 1000.0 False False EGFR Motif0181_bcov_4helix_11885_0001_0001
inf inf False False 9606.030724684022 inf 1.0 1000.0 False False EGFR Motif0248_ems_3hM_3371_0001_0001
inf inf False False 0.0 inf 1.0 1000.0 False False EGFR Motif0057_p1-15H-GBL-16H-GABBL-16H_0222_0001_0001_0002_0001_0001
inf inf False False 13744.008895099405 inf 1.0 1000.0 False False EGFR nside_mot_11c7575daf07a7a8ed192f68060712d8_0001_000000024_0001_3_12_H_._HEEHE_0196_0001_0001_0001
inf inf False False 0.0 inf 1.0 1000.0 False False EGFR Motif0520_ems_3hM_2877_0001_0002_0001
0.0 804554.1969306757 True False 16938.00579038403 inf 1.0 1000.0 True False EGFR nside_mot_29fab4c7fcc92a357fd78df03347aecb_0001_1_000000001_0001_52_59_H_._bcov_4helix_05051_0001_0001
inf inf False False 6262.170655200651 inf 1.0 1000.0 False False EGFR Motif0143_ems_3hC_420_0002_0001_0001_0001
inf inf False False 18159.834802063946 inf 1.0 1000.0 False False EGFR Motif0045_HEEHE_1500_0001_0001_0001
inf inf False False 0.0 inf 1.0 1000.0 False False EGFR Motif0014_ems_3hM_1196_0001_0001
inf inf False False 5081.314190869504 inf 1.0 1000.0 False False EGFR cside_mot_1f1afd119c46bd2f8f2f7839b9d9f2f6_0001_000000008_0001_2_6_H_._ems_3hM_3687_0001_0001_0001
inf inf False False 11263.826490245367 inf 1.0 1000.0 False False EGFR Motif0106_ems_3hM_1324_0001_0002_0001
inf inf False False 6986.505581423763 inf 1.0 1000.0 False False EGFR nside_mot_4be0e5f06208d32d52d12dfb137f7ba6_0001_000000016_0001_19_27_H_._ems_3hC_921_0001_0001_0001
inf inf False False 8696.214301436432 inf 1.0 1000.0 False False EGFR Motif0092_bcov_4helix_08713_0001_0001
inf inf False False 0.0 inf 1.0 1000.0 False False EGFR Motif0090_HEEHE_1329_0001_0001
inf inf False False 0.0 inf 1.0 1000.0 False False EGFR nside_mot_529aa26556ab0217081d0c2dd4de06a7_0001_1_000000024_0001_35_42_H_._bcov_4helix_09277_0001_0001
inf inf False False 14589.54239218736 inf 1.0 1000.0 False False EGFR nside_mot_4dcce05f77d21f156d78f37ab8c14dff_0001_000000023_0001_23_31_H_._ems_3hM_224_0001_0002_0001
inf inf False False 5958.240508361304 inf 1.0 1000.0 False False EGFR Motif0110_bcov_4helix_07310_0001_0001
inf inf False False 8696.214301436432 inf 1.0 1000.0 False False EGFR Motif0011_bcov_4helix_07678_0001_0001_0001
inf inf False False 37174.985331156575 inf 1.0 1000.0 False False EGFR Motif0069_ems_3hM_1936_0001_0001
inf inf False False 34330.47524934922 inf 1.0 1000.0 False False EGFR Motif0164_bcov_4helix_14302_0001_0001
inf inf False False 38684.438807292674 inf 1.0 1000.0 False False EGFR Motif0017_bcov_4helix_11777_0001_0001
inf inf False False 7951.295055928028 inf 1.0 1000.0 False False EGFR Motif0184_p1-15H-GBL-16H-GABBL-16H_0008_0001_0001_0002_0001_0001
inf inf False False 9702.091031930851 inf 1.0 1000.0 False False EGFR nside_pol_16590b3601adc1ed18750854f2c1c3ec_0001_000000013_0001
inf inf False False 19664.49888851309 inf 1.0 1000.0 False False EGFR nside_mot_11c7575daf07a7a8ed192f68060712d8_0001_000000024_0001_4_10_H_._ems_3hM_3660_0001_0001_0001
inf inf False False 7794.623130995031 inf 1.0 1000.0 False False EGFR cside_pol_3h_hb1_5679_000000000_0001
inf inf False False 12319.081146453298 inf 1.0 1000.0 False False EGFR Motif0122_bcov_4helix_10753_0001_0001_0001
inf inf False False 5235.283092167034 inf 1.0 1000.0 False False EGFR nside_pol_ems_3hC_505_0001_000000004_0001
inf inf False False 7342.887581156105 inf 1.0 1000.0 False False EGFR cside_pol_af777d1eb2342b6c7ed3cff6c76663a2_0001_1_000000000_0001
inf inf False False 15956.367649539461 inf 1.0 1000.0 False False EGFR Motif0228_bcov_4helix_07458_0001_0001
inf inf False False 29570.536826635675 inf 1.0 1000.0 False False EGFR cside_mot_148eb0cab8c0ef33723d3d6220c2abcb_0001_1_000000005_0001_40_45_H_._bcov_4helix_06216_0001_0003_0001
inf inf False False 4164.3629471735485 inf 1.0 1000.0 False False EGFR nside_pol_090c016182d69af38bf3a25683023838_0001_000000006_0001
inf inf False False 0.0 inf 1.0 1000.0 False False EGFR Motif0135_ems_3hM_1373_0001_0001_0001
0.0 79982.79695210105 True False 12819.28524051469 inf 1.0 1000.0 False True EGFR Motif0170_ems_3hC_648_0001_0001_0001
inf inf False False 8030.808006487299 inf 1.0 1000.0 False False EGFR nside_mot_529aa26556ab0217081d0c2dd4de06a7_0001_1_000000015_0001_38_43_H_._HHH_eva_0521_0001_0002_0001
inf inf False False 0.0 inf 1.0 1000.0 False False EGFR cside_mot_8bc45e9e6a3c93440372d70309963d6b_0001_000000002_0001_34_40_H_._bcov_4helix_03683_0001_0001_0001
inf inf False False 5393.917405142779 inf 1.0 1000.0 False False EGFR Motif0098_ems_3hM_1187_0001_0002_0001
inf inf False False 9139.80862863304 inf 1.0 1000.0 False False EGFR Motif0025_bcov_4helix_06601_0001_0001_0001
inf inf False False 10505.974332540365 inf 1.0 1000.0 False False EGFR cside_mot_52069daacbadd94c4c06191bcfa4eaff_0001_1_000000019_0001_2_7_H_._bcov_4helix_07326_0001_0001_0001
inf inf False False 11838.394843830467 inf 1.0 1000.0 False False EGFR cside_mot_6b882c54a2c365db1e10805ca59cbe46_0001_000000005_0001_46_50_H_._bcov_4helix_06371_0001_0001_0001
inf inf False False 6262.170655200651 inf 1.0 1000.0 False False EGFR Motif0243_ems_3hM_257_0001_0001
inf inf False False 14882.792194270347 inf 1.0 1000.0 False False EGFR cside_pol_ebe2bfe51c513ef25957c7b47118ced4_0001_000000000_0001
inf inf False False 7490.479621537339 inf 1.0 1000.0 False False EGFR nside_mot_7adbe74b53731f71270a64f1722d6c3a_0001_000000002_0001_38_46_H_._HHH_eva_0139_0001_0001_0001
inf inf False False 6388.040285370182 inf 1.0 1000.0 False False EGFR Motif0279_ems_3hC_1315_0002_0001_0001_0001
inf inf False False 0.0 inf 1.0 1000.0 False False EGFR nside_pol_ec3979d7659c77782e42b12341d693cf_0001_000000008_0001
inf inf False False 0.0 inf 1.0 1000.0 False False EGFR cside_mot_3h_hb1_4578_000000021_0001_11_16_H_._bcov_4helix_01736_0001_0004_0001
inf inf False False 8959.71829098426 inf 1.0 1000.0 False False EGFR Motif0061_bcov_4helix_10030_0001_0001
inf inf False False 13744.008895099405 inf 1.0 1000.0 False False EGFR nside_mot_2a88636ba1cc30d4e7caa1c24c8ce583_0001_000000010_0001_2_7_H_._bcov_4helix_02544_0001_0001_0001
inf inf False False 4786.8278223381985 inf 1.0 1000.0 False False EGFR Motif0104_bcov_4helix_01961_0001_0001_0001
inf inf False False 17107.385848287853 inf 1.0 1000.0 False False EGFR Motif0279_bcov_4helix_12247_0001_0001
inf inf False False 5840.839631762862 inf 1.0 1000.0 False False EGFR nside_mot_4h_hb1_2517_000000007_0001_56_64_H_._HHH_eva_0351_0001_0002_0001
inf inf False False 8696.214301436432 inf 1.0 1000.0 False False EGFR nside_mot_11c7575daf07a7a8ed192f68060712d8_0001_000000024_0001_4_10_H_._ems_3hM_2449_0001_0002_0001
inf inf False False 11041.884609592542 inf 1.0 1000.0 False False EGFR Motif0076_bcov_4helix_03173_0001_0001
inf inf False False 0.0 inf 1.0 1000.0 False False EGFR cside_mot_3h_hb1_2807_000000002_0001_31_39_H_._bcov_4helix_13989_0001_0001_0001
inf inf False False 9702.091031930851 inf 1.0 1000.0 False False EGFR nside_pol_3h_hb1_1669_000000008_0001
inf inf False False 6986.505581423763 inf 1.0 1000.0 False False EGFR Motif0028_HHH_eva_0325_0001_0001
inf inf False False 9416.753969889236 inf 1.0 1000.0 False False EGFR Motif0197_bcov_4helix_01637_0001_0001
inf inf False False 17625.75674687683 inf 1.0 1000.0 False False EGFR cside_pol_EHEE_hb1_72_000000003_0001
inf inf False False 0.0 inf 1.0 1000.0 False False EGFR cside_mot_3h_hb1_4176_000000002_0001_9_19_H_._ems_3hC_963_0002_0001_0001_0001
inf inf False False 5958.240508361304 inf 1.0 1000.0 False False EGFR Motif0545_HEEHE_0847_0001_0002_0001
inf inf False False 21939.058962949286 inf 1.0 1000.0 False False EGFR cside_mot_3h_hb1_3997_000000002_0001_54_59_H_._bcov_4helix_02955_0001_0001_0001
inf inf False False 16115.931326034866 inf 1.0 1000.0 False False EGFR nside_mot_a3d76919f240991b11fc7fa58435ed14_0001_000000008_0001_24_33_H_._HEEHE_2263_0001_0001_0001
inf inf False False 0.0 inf 1.0 1000.0 False False EGFR nside_mot_72130ed91e66c97d818e3b2f041fc516_0001_000000011_0001_40_49_H_._HHH_eva_0328_0001_0003_0001
inf inf False False 6713.894540367732 inf 1.0 1000.0 False False EGFR Motif0423_ems_3hC_1197_0001_0002_0001
inf inf False False 13207.722402587528 inf 1.0 1000.0 False False EGFR Motif0134_ems_3hC_372_0001_0001_0001
inf inf False False 5840.839631762862 inf 1.0 1000.0 False False EGFR cside_mot_58f284ab5c354827f000a50125e1c43b_0001_000000029_0001_55_65_H_._bcov_4helix_02152_0001_0003_0001
inf inf False False 11721.183013693546 inf 1.0 1000.0 False False EGFR Motif0085_bcov_4helix_12025_0001_0002_0001
inf inf False False 4333.452781924209 inf 1.0 1000.0 False False EGFR Motif0054_ems_3hM_3272_0001_0001
inf inf False False 35370.72297987969 inf 1.0 1000.0 False False EGFR Motif0055_ems_3hC_1508_0002_0001_0001
inf inf False False 10611.034075865757 inf 1.0 1000.0 False False EGFR Motif0051_bcov_4helix_12382_0001_0001
inf inf False False 6388.040285370182 inf 1.0 1000.0 False False EGFR nside_pol_3h_hb1_632_000000022_0001
inf inf False False 0.0 inf 1.0 1000.0 False False EGFR Motif0132_ems_3hM_2546_0001_0001
inf inf False False 9702.091031930851 inf 1.0 1000.0 False False EGFR nside_mot_192a972e2c40bbbe3c587dd09150772b_0001_000000025_0001_40_50_H_._bcov_4helix_10849_0001_0001
inf inf False False 11838.394843830467 inf 1.0 1000.0 False False EGFR nside_pol_EHEE_hb1_3287_000000028_0001
inf inf False False 37174.985331156575 inf 1.0 1000.0 False False EGFR Motif0262_ems_3hC_414_0002_0001_0001
inf inf False False 5393.917405142779 inf 1.0 1000.0 False False EGFR nside_mot_ems_3hM_1373_000000019_0001_50_60_H_._ems_3hM_469_0001_0001
inf inf False False 4164.3629471735485 inf 1.0 1000.0 False False EGFR Motif0677_ems_3hC_797_0001_0001
inf inf False False 9416.753969889236 inf 1.0 1000.0 False False EGFR Motif0090_ems_3hM_1717_0001_0002_0001
inf inf False False 6986.505581423763 inf 1.0 1000.0 False False EGFR cside_mot_902bd2d794eda2c58461ea262bc623ba_0001_000000010_0001_17_22_H_._p1-15H-GBL-16H-GABBL-16H_0359_0001_0001_0001_0001_0002_0001
inf inf False False 0.0 inf 1.0 1000.0 False False EGFR Motif0359_HHH_eva_0668_0001_0001
inf inf False False 12692.361624271984 inf 1.0 1000.0 False False EGFR Motif0029_bcov_4helix_11376_0001_0001
inf inf False False 13207.722402587528 inf 1.0 1000.0 False False EGFR nside_mot_ems_ferrM_6433_000000024_0001_2_6_57_63_P_._HEEHE_1071_0001_0001
inf inf False False 5958.240508361304 inf 1.0 1000.0 False False EGFR cside_pol_ems_3hC_535_0001_000000001_0001
inf inf False False 37174.985331156575 inf 1.0 1000.0 False False EGFR Motif0046_bcov_4helix_11401_0001_0001
inf inf False False 8959.71829098426 inf 1.0 1000.0 False False EGFR Motif0308_HEEHE_3031_0001_0001
inf inf False False 0.0 inf 1.0 1000.0 False False EGFR cside_mot_a521a1b9f681e1373a6be5f6d21058bb_0001_000000003_0001_2_6_H_._ems_3hM_3005_0001_0004_0001
inf inf False False 12076.346580191455 inf 1.0 1000.0 False False EGFR Motif0726_ems_3hC_1216_0002_0001_0001
inf inf False False 11490.229402699273 inf 1.0 1000.0 False False EGFR Motif0132_ems_3hC_444_0001_0002_0001
inf inf False False 29570.536826635675 inf 1.0 1000.0 False False EGFR cside_pol_7d538683ae38ff56261eb02f12605454_0001_000000013_0001
inf inf False False 9996.074092289391 inf 1.0 1000.0 False False EGFR Motif0452_bcov_4helix_09783_0001_0001
inf inf False False 31703.61791261833 inf 1.0 1000.0 False False EGFR Motif0398_ems_3hM_1169_0001_0002_0001
inf inf False False 8356.891015090783 inf 1.0 1000.0 False False EGFR Motif0159_ems_3hM_2551_0001_0002_0001
inf inf False False 0.0 inf 1.0 1000.0 False False EGFR Motif0372_ems_3hC_438_0002_0001_0001
inf inf False False 4786.8278223381985 inf 1.0 1000.0 False False EGFR cside_mot_80cbdfe08d3df3162409cc20ef2a6593_0001_1_000000006_0001_36_45_H_._bcov_4helix_06577_0001_0002_0001
inf inf False False 10196.995181544386 inf 1.0 1000.0 False False EGFR Motif0193_ems_3hM_1181_0001_0004_0001
inf inf False False 41889.703965935936 inf 1.0 1000.0 False False EGFR cside_mot_771ab15f4002a0e2f35aee833e94db22_0001_000000002_0001_5_14_H_._bcov_4helix_07531_0001_0002_0001
inf inf False False 14160.466108629791 inf 1.0 1000.0 False False EGFR Motif0512_bcov_4helix_06321_0001_0001_0001
inf inf False False 0.0 inf 1.0 1000.0 False False EGFR Motif0392_p1-14H-GBL-14H-GABBL-16H_0813_0001_0001_0002_0001_0001
inf inf False False 0.0 inf 1.0 1000.0 False False EGFR nside_pol_4eb36a3fdf41442b7e529b13090feaf9_0001_000000022_0001
inf inf False False 16439.86154568813 inf 1.0 1000.0 False False EGFR cside_mot_28bb4c3cc08fdb6c7fc9a08ee029a999_0001_000000005_0001_53_57_H_._bcov_4helix_03661_0001_0001_0001
inf inf False False 15487.09323735441 inf 1.0 1000.0 False False EGFR cside_mot_1f347ee23b7d1f7a352213548b5d65c0_0001_1_000000024_0001_40_49_H_._bcov_4helix_00302_0001_0002_0001
inf inf False False 0.0 inf 1.0 1000.0 False False EGFR Motif0674_ems_3hM_3637_0001_0002_0001
inf inf False False 6848.843820629108 inf 1.0 1000.0 False False EGFR nside_pol_2384b29a8e8a7535a9319b2ef212a206_0001_000000005_0001
inf inf False False 7951.295055928028 inf 1.0 1000.0 False False EGFR Motif0260_HEEHE_2662_0001_0001
inf inf False False 5669.061402214373 inf 1.0 1000.0 False False EGFR nside_mot_e487f6ee8b4b76ddfe1b0127f3008d6e_0001_000000006_0001_37_44_H_._HEEHE_3255_0001_0002_0001
inf inf False False 5393.917405142779 inf 1.0 1000.0 False False EGFR nside_mot_3b9454c7a7558ad1dbdfde696a0f483d_0001_000000021_0001_21_29_H_._ems_3hC_921_0001_0001_1_0001
inf inf False False 7794.623130995031 inf 1.0 1000.0 False False EGFR nside_mot_5ad4da34cda0141a087b59bd8be62922_0001_000000009_0001_53_63_H_._bcov_4helix_04587_0001_0001_0001
inf inf False False 5840.839631762862 inf 1.0 1000.0 False False EGFR Motif0075_ems_3hM_3388_0001_0001_0001
28700.87171286417 218501.96106497064 False False 15798.383811425198 236606.31373208875 1.0 1000.0 False False EGFR Motif0438_bcov_4helix_01394_0001_0001
0.0 79982.79695210105 True False 4333.452781924209 inf 1.0 1000.0 False True EGFR nside_mot_6b6d8aeabc104d7eb4de0f0555b06e85_0001_000000029_0001_18_24_H_._ems_3hM_3097_0001_0001
inf inf False False 6262.170655200651 inf 1.0 1000.0 False False EGFR Motif0003_HHH_eva_0056_0001_0001
inf inf False False 8030.808006487299 inf 1.0 1000.0 False False EGFR Motif0169_bcov_4helix_13883_0001_0002_0001
inf inf False False 5393.917405142779 inf 1.0 1000.0 False False EGFR nside_mot_3h_hb1_6534_000000023_0001_2_10_H_._HHH_eva_0724_0001_0001
inf inf False False 4786.8278223381985 inf 1.0 1000.0 False False EGFR Motif0705_ems_3hM_338_0001_0003_0001
inf inf False False 11838.394843830467 inf 1.0 1000.0 False False EGFR nside_mot_3b9454c7a7558ad1dbdfde696a0f483d_0001_000000021_0001_21_29_H_._ems_3hM_3512_0001_0001_0001
inf inf False False 6713.894540367732 inf 1.0 1000.0 False False EGFR cside_mot_3291c604f075028b954a74ce5477c4c6_0001_000000013_0001_2_6_H_._bcov_4helix_07016_0001_0001_0001
inf inf False False 11263.826490245367 inf 1.0 1000.0 False False EGFR Motif0352_HHH_eva_0142_0001_0001
inf inf False False 15798.383811425198 inf 1.0 1000.0 False False EGFR cside_mot_08c800c6d11c9df3d04fa2d46242c077_0001_000000026_0001_44_49_H_._bcov_4helix_04553_0001_0002_0001
inf inf False False 17107.385848287853 inf 1.0 1000.0 False False EGFR nside_mot_3h_hb1_5702_000000016_0001_6_13_H_._bcov_4helix_03173_0001_0003_0001
inf inf False False 6262.170655200651 inf 1.0 1000.0 False False EGFR cside_mot_3h_hb1_642_000000011_0001_3_12_H_._HEEHE_3188_0001_0001_0001
inf inf False False 0.0 inf 1.0 1000.0 False False EGFR Motif0029_HHH_eva_0681_0001_0001_0001
inf inf False False 15031.620116213033 inf 1.0 1000.0 False False EGFR Motif0800_bcov_4helix_02683_0001_0001
inf inf False False 6986.505581423763 inf 1.0 1000.0 False False EGFR cside_mot_3h_hb1_238_000000028_0001_25_35_H_._ems_3hM_850_0001_0002_0001
inf inf False False 13473.197622879508 inf 1.0 1000.0 False False EGFR Motif0777_bcov_4helix_12641_0001_0001
inf inf False False 12819.28524051469 inf 1.0 1000.0 False False EGFR Motif0238_HHH_eva_0188_0001_0002_0001
inf inf False False 9996.074092289391 inf 1.0 1000.0 False False EGFR Motif0184_ems_3hM_3299_0001_0001_0001
inf inf False False 17107.385848287853 inf 1.0 1000.0 False False EGFR Motif0304_ems_4hC_2211_0001_0001
inf inf False False 6713.894540367732 inf 1.0 1000.0 False False EGFR Motif0545_ems_3hM_3313_0001_0001
inf inf False False 0.0 inf 1.0 1000.0 False False EGFR nside_mot_dfd1bb0990758c1cb5007949a2b6ca0a_0001_1_000000023_0001_42_46_H_._HHH_eva_0467_0001_0003_0001
inf inf False False 5840.839631762862 inf 1.0 1000.0 False False EGFR nside_mot_4dcce05f77d21f156d78f37ab8c14dff_0001_000000023_0001_23_31_H_._ems_3hM_420_0001_0003_0001
inf inf False False 8356.891015090783 inf 1.0 1000.0 False False EGFR nside_mot_481477054fc9c2ccddb475d27a43af88_0001_000000001_0001_44_52_H_._ems_3hM_2820_0001_0002_0001
inf inf False False 0.0 inf 1.0 1000.0 False False EGFR Motif0063_ems_3hM_1945_0001_0001_0001
inf inf False False 12442.271957917817 inf 1.0 1000.0 False False EGFR Motif0132_bcov_4helix_11848_0001_0002_0001
inf inf False False 8030.808006487299 inf 1.0 1000.0 False False EGFR nside_mot_3h_hb1_5030_000000014_0001_10_19_H_._bcov_4helix_08512_0001_0001
inf inf False False 9139.80862863304 inf 1.0 1000.0 False False EGFR nside_pol_780f4f176897d823fd77b3e681049b24_0001_000000026_0001
inf inf False False 35370.72297987969 inf 1.0 1000.0 False False EGFR Motif0347_ems_3hM_2809_0001_0001
inf inf False False 12442.271957917817 inf 1.0 1000.0 False False EGFR Motif0123_p1-16H-GBL-16H-GABBL-16H_0429_0001_0001_0001_0001_0001
inf inf False False 8696.214301436432 inf 1.0 1000.0 False False EGFR Motif0418_ems_3hM_2254_0001_0001
inf inf False False 8030.808006487299 inf 1.0 1000.0 False False EGFR nside_mot_529aa26556ab0217081d0c2dd4de06a7_0001_1_000000015_0001_38_43_H_._bcov_4helix_03341_0001_0001_0001
inf inf False False 0.0 inf 1.0 1000.0 False False EGFR Motif0025_ems_3hC_921_0001_0003_0001_0001
inf inf False False 12076.346580191455 inf 1.0 1000.0 False False EGFR cside_pol_EHEE_hb1_3982_000000001_0001
inf inf False False 7490.479621537339 inf 1.0 1000.0 False False EGFR Motif0256_ems_3hM_1869_0001_0001
inf inf False False 9996.074092289391 inf 1.0 1000.0 False False EGFR Motif0234_ems_3hM_2218_0001_0001
inf inf False False 19086.168885124916 inf 1.0 1000.0 False False EGFR Motif0005_bcov_4helix_14125_0001_0001
inf inf False False 7951.295055928028 inf 1.0 1000.0 False False EGFR nside_mot_1b29029a5794c0c8cb62edb23f0d5ebc_0001_1_000000002_0001_35_43_H_._bcov_4helix_01109_0001_0001_0001
inf inf False False 11721.183013693546 inf 1.0 1000.0 False False EGFR Motif0641_HHH_eva_0414_0001_0002_0001
inf inf False False 14160.466108629791 inf 1.0 1000.0 False False EGFR Motif0159_ems_3hM_45_0001_0001_0001
inf inf False False 8030.808006487299 inf 1.0 1000.0 False False EGFR Motif0055_bcov_4helix_02784_0001_0001_0001
inf inf False False 8696.214301436432 inf 1.0 1000.0 False False EGFR Motif0193_bcov_4helix_12683_0001_0002_0001
inf inf False False 7490.479621537339 inf 1.0 1000.0 False False EGFR cside_mot_0074b1dc48f12faf32b2d2a907b904c9_0001_000000000_0001_38_43_H_._bcov_4helix_08459_0001_0002_0001
inf inf False False 0.0 inf 1.0 1000.0 False False EGFR Motif0015_ems_3hM_3294_0001_0002_0001
inf inf False False 8524.86452449412 inf 1.0 1000.0 False False EGFR nside_mot_0d8e54b82a0b856095b1e77a2ead3014_0001_1_000000008_0001_39_44_H_._HHH_eva_0521_0001_0002_0001
inf inf False False 9606.030724684022 inf 1.0 1000.0 False False EGFR nside_pol_9dfe171d16b5d63c4216776c4df0fbc2_0001_000000011_0001
inf inf False False 0.0 inf 1.0 1000.0 False False EGFR Motif0644_ems_3hC_76_0001_0002_0001
inf inf False False 0.0 inf 1.0 1000.0 False False EGFR cside_mot_3058c389bb16d13d21f5d46930797631_0001_1_000000027_0001_18_27_H_._HEEHE_3199_0001_0001_0001
inf inf False False 4333.452781924209 inf 1.0 1000.0 False False EGFR Motif0226_bcov_4helix_00317_0001_0001
inf inf False False 12442.271957917817 inf 1.0 1000.0 False False EGFR cside_mot_e4292f78cf07f52e488e873b3c624b7f_0001_1_000000017_0001_27_34_H_._bcov_4helix_14155_0001_0001
inf inf False False 5958.240508361304 inf 1.0 1000.0 False False EGFR Motif0080_ems_3hC_1630_0001_0001
inf inf False False 8030.808006487299 inf 1.0 1000.0 False False EGFR cside_mot_3h_hb1_4578_000000021_0001_11_16_H_._HEEHE_0223_0001_0001_0001
inf inf False False 6262.170655200651 inf 1.0 1000.0 False False EGFR Motif0255_p1-14H-GBL-16H-GABBL-15H_0530_0001_0001_0002_0001_0001
inf inf False False 12076.346580191455 inf 1.0 1000.0 False False EGFR Motif0051_bcov_4helix_05459_0001_0001
inf inf False False 6848.843820629108 inf 1.0 1000.0 False False EGFR Motif0332_bcov_4helix_11477_0001_0001
inf inf False False 17451.244303838463 inf 1.0 1000.0 False False EGFR cside_mot_e92372819080c05333c2398450cc1aaf_0001_000000009_0001_39_47_H_._bcov_4helix_01036_0001_0001_0001
inf inf False False 12319.081146453298 inf 1.0 1000.0 False False EGFR nside_mot_d472d5843a1542b30d3cbb71433021a8_0001_1_000000028_0001_41_49_H_._bcov_4helix_07081_0001_0001_0001
inf inf False False 11838.394843830467 inf 1.0 1000.0 False False EGFR Motif0025_bcov_4helix_05293_0001_0001
inf inf False False 0.0 inf 1.0 1000.0 False False EGFR Motif0029_ems_3hM_866_0001_0001_0001
inf inf False False 0.0 inf 1.0 1000.0 False False EGFR Motif0095_ems_3hM_524_0001_0002_0001
inf inf False False 11838.394843830467 inf 1.0 1000.0 False False EGFR Motif0620_ems_3hM_1389_0001_0001
inf inf False False 48632.64585409093 inf 1.0 1000.0 False False EGFR Motif0235_ems_3hC_123_0002_0001_0001
inf inf False False 12319.081146453298 inf 1.0 1000.0 False False EGFR nside_mot_7adbe74b53731f71270a64f1722d6c3a_0001_000000002_0001_38_46_H_._HEEHE_0001_0001_0002_0001
inf inf False False 0.0 inf 1.0 1000.0 False False EGFR Motif0080_ems_3hC_1397_0001_0001_0002_0001
inf inf False False 7342.887581156105 inf 1.0 1000.0 False False EGFR nside_mot_11c7575daf07a7a8ed192f68060712d8_0001_000000024_0001_3_12_H_._ems_3hC_1249_0002_0001_0003_0001
inf inf False False 13339.799626613389 inf 1.0 1000.0 False False EGFR nside_pol_3h_hb1_97_000000018_0001
inf inf False False 5235.283092167034 inf 1.0 1000.0 False False EGFR Motif0141_HHH_eva_0131_0001_0001_0001
inf inf False False 4001.8709395263163 inf 1.0 1000.0 False False EGFR nside_pol_3h_hb1_508_000000013_0001
inf inf False False 11838.394843830467 inf 1.0 1000.0 False False EGFR nside_mot_825242d824770740bf99b185d83a64b8_0001_1_000000016_0001_27_33_H_._bcov_4helix_03494_0001_0001_0001
inf inf False False 4164.3629471735485 inf 1.0 1000.0 False False EGFR Motif0308_ems_3hM_1727_0001_0002_0001
inf inf False False 7951.295055928028 inf 1.0 1000.0 False False EGFR Motif0120_ems_3hM_2335_0001_0001_0001
inf inf False False 0.0 inf 1.0 1000.0 False False EGFR cside_pol_2ac8f8814abd6991af7e59df627d8fb4_0001_000000000_0001
inf inf False False 0.0 inf 1.0 1000.0 False False EGFR Motif0452_HHH_eva_0056_0001_0001_0001
inf inf False False 9702.091031930851 inf 1.0 1000.0 False False EGFR nside_pol_3h_hb1_3619_000000001_0001
inf inf False False 13339.799626613389 inf 1.0 1000.0 False False EGFR cside_mot_22d47784281799efc9815c223750b246_0001_1_000000000_0001_24_32_H_._bcov_4helix_06314_0001_0001
inf inf False False 7951.295055928028 inf 1.0 1000.0 False False EGFR cside_pol_EHEE_hb1_5298_000000017_0001
inf inf False False 0.0 inf 1.0 1000.0 False False EGFR Motif0176_ems_3hC_369_0001_0001_0001
inf inf False False 11721.183013693546 inf 1.0 1000.0 False False EGFR nside_mot_c3c048ed3a0ac400a37b27520eae90b5_0001_1_000000008_0001_24_33_H_._ems_3hM_2010_0001_0001_0001
inf inf False False 6388.040285370182 inf 1.0 1000.0 False False EGFR nside_mot_9a31c3a4e37290247ad05e68d98e23c2_0001_000000017_0001_16_25_H_._bcov_4helix_12293_0001_0001_0001
inf inf False False 0.0 inf 1.0 1000.0 False False EGFR Motif0405_bcov_4helix_09286_0001_0001
inf inf False False 13744.008895099405 inf 1.0 1000.0 False False EGFR cside_mot_3h_hb1_5987_000000029_0001_1_11_H_._bcov_4helix_14055_0001_0001
inf inf False False 9606.030724684022 inf 1.0 1000.0 False False EGFR cside_pol_491b0835eb1a1aba18f7f355830a40aa_0001_000000000_0001
inf inf False False 0.0 inf 1.0 1000.0 False False EGFR cside_mot_28bb4c3cc08fdb6c7fc9a08ee029a999_0001_000000005_0001_53_57_H_._bcov_4helix_01845_0001_0001_0001
inf inf False False 0.0 inf 1.0 1000.0 False False EGFR Motif0265_p1-15H-GBL-16H-GABBL-16H_0398_0001_0001_0001_0001_0001
inf inf False False 0.0 inf 1.0 1000.0 False False EGFR Motif0260_ems_3hM_2201_0001_0001
inf inf False False 9606.030724684022 inf 1.0 1000.0 False False EGFR Motif0001_HEEHE_3120_0001_0001
inf inf False False 9139.80862863304 inf 1.0 1000.0 False False EGFR nside_mot_24f18a6c9dc1d4bc15674ec087ef9eba_0001_000000025_0001_19_28_H_._ems_3hM_1289_0001_0001_0001
135528.11487770008 inf False False 10196.995181544386 377686.0090526621 1.0 1000.0 False False EGFR nside_mot_bc25b147f6b8f6ab3baf052b71fc56eb_0001_000000010_0001_37_45_H_._ems_3hM_1847_0001_0001_0001
inf inf False False 9416.753969889236 inf 1.0 1000.0 False False EGFR Motif0777_HHH_eva_0067_0001_0001
inf inf False False 4164.3629471735485 inf 1.0 1000.0 False False EGFR Motif0300_ems_3hM_1334_0001_0002_0001
inf inf False False 8524.86452449412 inf 1.0 1000.0 False False EGFR Motif0766_ems_3hC_142_0001_0002_0001
inf inf False False 36806.916169461925 inf 1.0 1000.0 False False EGFR cside_pol_EHEE_hb1_3101_000000008_0001
inf inf False False 5081.314190869504 inf 1.0 1000.0 False False EGFR Motif0060_HHH_eva_0753_0001_0001
inf inf False False 21506.772829084694 inf 1.0 1000.0 False False EGFR Motif0188_bcov_4helix_07310_0001_0001
inf inf False False 0.0 inf 1.0 1000.0 False False EGFR Motif0221_ems_3hM_1823_0001_0002_0001
inf inf False False 17625.75674687683 inf 1.0 1000.0 False False EGFR cside_mot_1f347ee23b7d1f7a352213548b5d65c0_0001_1_000000024_0001_40_49_H_._bcov_4helix_10772_0001_0002_0001
inf inf False False 0.0 inf 1.0 1000.0 False False EGFR nside_pol_515ef35c29cab2d12478aae2e87a9e46_0001_000000007_0001
inf inf False False 11263.826490245367 inf 1.0 1000.0 False False EGFR cside_mot_3h_hb1_3805_000000014_0001_4_12_H_._bcov_4helix_07137_0001_0002_0001
inf inf False False 46272.29382769814 inf 1.0 1000.0 False False EGFR nside_mot_11c7575daf07a7a8ed192f68060712d8_0001_000000024_0001_3_12_H_._ems_3hM_3398_0001_0001
inf inf False False 6262.170655200651 inf 1.0 1000.0 False False EGFR Motif0298_bcov_4helix_11235_0001_0001
inf inf False False 15641.964169727935 inf 1.0 1000.0 False False EGFR nside_mot_28afb33024cbc0f0831c9d85b96ce966_0001_000000011_0001_35_40_H_._bcov_4helix_13601_0001_0001_0001
inf inf False False 4001.8709395263163 inf 1.0 1000.0 False False EGFR cside_mot_a0c084eef4c230331aa01a96de92052a_0001_1_000000028_0001_18_26_H_._bcov_4helix_06577_0001_0001_0001
inf inf False False 0.0 inf 1.0 1000.0 False False EGFR Motif0351_bcov_4helix_02015_0001_0001
inf inf False False 0.0 inf 1.0 1000.0 False False EGFR Motif0674_ems_3hC_453_0002_0001_0001
inf inf False False 8696.214301436432 inf 1.0 1000.0 False False EGFR Motif0163_bcov_4helix_06623_0001_0001_0001
inf inf False False 0.0 inf 1.0 1000.0 False False EGFR cside_mot_3h_hb1_3901_000000005_0001_24_32_H_._ems_3hM_441_0001_0004_0001
inf inf False False 8030.808006487299 inf 1.0 1000.0 False False EGFR nside_mot_3h_hb1_4938_000000022_0001_24_28_H_._ems_3hM_250_0001_0001_0001
inf inf False False 37922.20253631274 inf 1.0 1000.0 False False EGFR Motif0173_HEEHE_1949_0001_0001
inf inf False False 10196.995181544386 inf 1.0 1000.0 False False EGFR nside_mot_6896c35b6dcea2e949972728492b646f_0001_1_000000018_0001_17_24_H_._ems_3hC_243_0002_0001_0001
inf inf False False 8356.891015090783 inf 1.0 1000.0 False False EGFR cside_pol_3h_hb1_2048_000000002_0001
inf inf False False 0.0 inf 1.0 1000.0 False False EGFR cside_rif_3h_hb1_4562_000000000_0001
inf inf False False 0.0 inf 1.0 1000.0 False False EGFR cside_mot_3h_hb1_2807_000000002_0001_31_39_H_._bcov_4helix_03640_0001_0001
inf inf False False 0.0 inf 1.0 1000.0 False False EGFR cside_pol_5727ea0b5b62ebda06e454cdde774b18_0001_1_000000012_0001
inf inf False False 6986.505581423763 inf 1.0 1000.0 False False EGFR Motif0154_ems_3hC_390_0001_0001
inf inf False False 16439.86154568813 inf 1.0 1000.0 False False EGFR nside_mot_66897146d9f66ab6bcff015017c3e6a6_0001_000000004_0001_60_64_H_._bcov_4helix_08381_0001_0001
inf inf False False 5393.917405142779 inf 1.0 1000.0 False False EGFR Motif0541_ems_3hM_614_0001_0002_0001
inf inf False False 15181.936317375146 inf 1.0 1000.0 False False EGFR cside_mot_e92372819080c05333c2398450cc1aaf_0001_000000009_0001_39_47_H_._bcov_4helix_09051_0001_0001_0001
inf inf False False 4786.8278223381985 inf 1.0 1000.0 False False EGFR Motif0300_ems_3hM_1924_0001_0001_0001
inf inf False False 59341.07008747829 inf 1.0 1000.0 False False EGFR cside_mot_28bb4c3cc08fdb6c7fc9a08ee029a999_0001_000000005_0001_53_57_H_._bcov_4helix_07814_0001_0002_0001
inf inf False False 7951.295055928028 inf 1.0 1000.0 False False EGFR Motif0021_ems_3hM_3391_0001_0001
inf inf False False 0.0 inf 1.0 1000.0 False False EGFR nside_pol_90b4c9a118f161631fdeeaae19dd37a4_0001_000000007_0001
inf inf False False 13339.799626613389 inf 1.0 1000.0 False False EGFR Motif0159_bcov_4helix_00205_0001_0001
inf inf False False 0.0 inf 1.0 1000.0 False False EGFR cside_pol_ems_3hM_2060_000000003_0001
inf inf False False 13339.799626613389 inf 1.0 1000.0 False False EGFR nside_mot_9a31c3a4e37290247ad05e68d98e23c2_0001_000000017_0001_16_25_H_._ems_3hM_1369_0001_0001_0001
inf inf False False 41064.311308632365 inf 1.0 1000.0 False False EGFR nside_mot_d7cbf26a5edeb1db467a897007709476_0001_000000001_0001_53_61_H_._bcov_4helix_13872_0001_0001_0001
inf inf False False 13881.448984050383 inf 1.0 1000.0 False False EGFR cside_pol_3h_hb1_6125_000000012_0001
inf inf False False 0.0 inf 1.0 1000.0 False False EGFR cside_mot_4456c5bf4bf4a59298627b71a78f47c6_0001_000000028_0001_41_47_H_._bcov_4helix_12917_0001_0001
inf inf False False 4164.3629471735485 inf 1.0 1000.0 False False EGFR nside_pol_ems_3hC_645_0002_000000003_0001
inf inf False False 12076.346580191455 inf 1.0 1000.0 False False EGFR nside_mot_24f18a6c9dc1d4bc15674ec087ef9eba_0001_000000025_0001_19_28_H_._bcov_4helix_06711_0001_0001_0001
inf inf False False 6986.505581423763 inf 1.0 1000.0 False False EGFR nside_mot_4f2fad004e87b1a3bfb259f08149739c_0001_000000028_0001_8_13_H_._ems_3hM_3179_0001_0001_0001
inf inf False False 9702.091031930851 inf 1.0 1000.0 False False EGFR cside_mot_bbfdf33834d33f083cb0e367daf495b2_0001_1_000000002_0001_37_45_H_._bcov_4helix_11070_0001_0001_0001
inf inf False False 5393.917405142779 inf 1.0 1000.0 False False EGFR nside_mot_e1eeb8ba46bc009d5302d4866716b6c8_0001_000000004_0001_57_61_H_._ems_3hC_696_0001_0001_0001
inf inf False False 6848.843820629108 inf 1.0 1000.0 False False EGFR Motif0520_bcov_4helix_05223_0001_0001
inf inf False False 6713.894540367732 inf 1.0 1000.0 False False EGFR Motif0198_bcov_4helix_06450_0001_0001
inf inf False False 0.0 inf 1.0 1000.0 False False EGFR Motif0353_HHH_eva_0123_0001_0002_0001
inf inf False False 12692.361624271984 inf 1.0 1000.0 False False EGFR nside_mot_9a31c3a4e37290247ad05e68d98e23c2_0001_000000017_0001_16_20_H_._ems_3hC_1014_0001_0001_0001
inf inf False False 15641.964169727935 inf 1.0 1000.0 False False EGFR cside_pol_2e0027a01c0097c87a7071d3c632877d_0001_1_000000006_0001
inf inf False False 28416.704666202182 inf 1.0 1000.0 False False EGFR cside_mot_3h_hb1_2807_000000002_0001_31_39_H_._bcov_4helix_13060_0001_0002_0001
inf inf False False 5669.061402214373 inf 1.0 1000.0 False False EGFR nside_mot_HHH_eva_0672_000000019_0001_4_14_H_._ems_3hC_614_0001_0001_0001
inf inf False False 6848.843820629108 inf 1.0 1000.0 False False EGFR Motif0078_ems_3hM_2089_0001_0004_0001
inf inf False False 15181.936317375146 inf 1.0 1000.0 False False EGFR cside_mot_28bb4c3cc08fdb6c7fc9a08ee029a999_0001_000000005_0001_53_57_H_._HHH_eva_0521_0001_0001_0001
inf inf False False 8696.214301436432 inf 1.0 1000.0 False False EGFR Motif0564_bcov_4helix_05499_0001_0001
inf inf False False 5840.839631762862 inf 1.0 1000.0 False False EGFR Motif0464_HHH_eva_0703_0001_0001
inf inf False False 17625.75674687683 inf 1.0 1000.0 False False EGFR cside_mot_24efb43f3d560c91a839fcc97042356c_0001_1_000000021_0001_42_51_H_._HEEHE_2310_0001_0001_0001
inf inf False False 14160.466108629791 inf 1.0 1000.0 False False EGFR Motif0314_ems_3hM_3409_0001_0002_0001
inf inf False False 10717.144416624422 inf 1.0 1000.0 False False EGFR nside_mot_0e244a1801e871401199f38b6c5244b5_0001_000000006_0001_23_32_H_._HEEHE_1219_0001_0002_0001
inf inf False False 0.0 inf 1.0 1000.0 False False EGFR cside_mot_6f10f171e258a16133a1e7ff65db1d94_0001_000000017_0001_24_28_H_._HHH_eva_0219_0001_0003_0001
inf inf False False 37546.735184468096 inf 1.0 1000.0 False False EGFR Motif0193_bcov_4helix_13571_0001_0002_0001
inf inf False False 9996.074092289391 inf 1.0 1000.0 False False EGFR nside_pol_HEEH_15312_000000011_0001
inf inf False False 6262.170655200651 inf 1.0 1000.0 False False EGFR Motif0132_ems_3hM_1550_0001_0001_0001
inf inf False False 7342.887581156105 inf 1.0 1000.0 False False EGFR nside_pol_421efe1c9378aef7e495403ae265a9dc_0001_000000019_0001
inf inf False False 8696.214301436432 inf 1.0 1000.0 False False EGFR Motif0087_HEEHE_0838_0001_0001
inf inf False False 5393.917405142779 inf 1.0 1000.0 False False EGFR cside_mot_a83f67686d6280b5bed40ebdfe98f8e0_0001_1_000000007_0001_44_50_H_._bcov_4helix_02974_0001_0003_0001
inf inf False False 4600.047449690495 inf 1.0 1000.0 False False EGFR Motif0060_bcov_4helix_04926_0001_0002_0001
inf inf False False 8696.214301436432 inf 1.0 1000.0 False False EGFR nside_mot_3f00ef738602da5e15fcddcd698854cb_0001_1_000000015_0001_19_26_H_._bcov_4helix_13892_0001_0001_0001
inf inf False False 0.0 inf 1.0 1000.0 False False EGFR Motif0023_bcov_4helix_06025_0001_0001
inf inf False False 51624.53355115964 inf 1.0 1000.0 False False EGFR cside_mot_08c800c6d11c9df3d04fa2d46242c077_0001_000000026_0001_44_49_H_._HEEHE_2417_0001_0001
inf inf False False 5958.240508361304 inf 1.0 1000.0 False False EGFR nside_pol_3h_hb1_3381_000000002_0001
inf inf False False 0.0 inf 1.0 1000.0 False False EGFR nside_mot_3h_hb1_5702_000000016_0001_6_13_H_._bcov_4helix_04506_0001_0001
inf inf False False 0.0 inf 1.0 1000.0 False False EGFR nside_mot_13d347bf58d8e49291c31bc16c4ec13b_0001_1_000000029_0001_34_39_H_._ems_3hC_254_0002_0001_0001_0001
inf inf False False 9702.091031930851 inf 1.0 1000.0 False False EGFR nside_mot_529aa26556ab0217081d0c2dd4de06a7_0001_1_000000024_0001_35_39_H_._ems_3hM_480_0001_0001_0001
inf inf False False 22380.03404810456 inf 1.0 1000.0 False False EGFR Motif0098_bcov_4helix_08843_0001_0001
inf inf False False 29570.536826635675 inf 1.0 1000.0 False False EGFR cside_pol_94a038b00b68118a3e2183628770ad79_0001_000000027_0001
inf inf False False 6848.843820629108 inf 1.0 1000.0 False False EGFR cside_mot_55d6122ea74e953b7d1a5b838c1ac8ef_0001_1_000000009_0001_42_50_H_._HEEHE_1589_0001_0001
inf inf False False 8524.86452449412 inf 1.0 1000.0 False False EGFR nside_mot_13d347bf58d8e49291c31bc16c4ec13b_0001_1_000000029_0001_34_39_H_._HEEHE_2546_0001_0001
inf inf False False 0.0 inf 1.0 1000.0 False False EGFR Motif0169_ems_3hC_1386_0001_0001
inf inf False False 4600.047449690495 inf 1.0 1000.0 False False EGFR nside_mot_e1eeb8ba46bc009d5302d4866716b6c8_0001_000000004_0001_57_63_H_._ems_3hM_3350_0001_0001_0001
inf inf False False 4600.047449690495 inf 1.0 1000.0 False False EGFR Motif0380_bcov_4helix_12198_0001_0001
inf inf False False 39071.28319536556 inf 1.0 1000.0 False False EGFR Motif0065_HHH_eva_0329_0001_0001
inf inf False False 25725.272029676114 inf 1.0 1000.0 False False EGFR cside_mot_1a6678bfea3b882692dacc8ad7b218b1_0001_1_000000003_0001_42_51_H_._bcov_4helix_00431_0001_0001
inf inf False False 5669.061402214373 inf 1.0 1000.0 False False EGFR Motif0009_ems_3hC_617_0002_0001_0002_0001
inf inf False False 26769.82123242178 8505912.114533652 1.0 1000.0 False False EGFR cside_mot_24efb43f3d560c91a839fcc97042356c_0001_1_000000021_0001_42_51_H_._bcov_4helix_03987_0001_0001_0001
inf inf False False 16439.86154568813 inf 1.0 1000.0 False False EGFR Motif0301_bcov_4helix_03171_0001_0001
inf inf False False 4001.8709395263163 inf 1.0 1000.0 False False EGFR cside_mot_95c0247ae19eefd1ddab4a8fe6b92575_0001_1_000000010_0001_5_13_H_._bcov_4helix_05493_0001_0001
inf inf False False 20462.95639802725 inf 1.0 1000.0 False False EGFR nside_mot_7e822e4b2f5c6e91b8c4937b4056a1d1_0001_000000025_0001_54_62_H_._bcov_4helix_12107_0001_0001_0001
inf inf False False 9702.091031930851 inf 1.0 1000.0 False False EGFR cside_pol_31886184819b2f7744576adcdff64f63_0001_1_000000029_0001
inf inf False False 4786.8278223381985 inf 1.0 1000.0 False False EGFR nside_mot_6a9979191077b839e8ecfb188dfae384_0001_1_000000000_0001_22_28_H_._bcov_4helix_09040_0001_0001
inf inf False False 0.0 inf 1.0 1000.0 False False EGFR Motif0202_ems_3hC_444_0002_0001_0001
inf inf False False 14882.792194270347 inf 1.0 1000.0 False False EGFR Motif0616_bcov_4helix_09053_0001_0001
inf inf False False 0.0 inf 1.0 1000.0 False False EGFR cside_pol_3h_hb1_4780_000000000_0001
inf inf False False 37174.985331156575 inf 1.0 1000.0 False False EGFR Motif0093_ems_3hC_1310_0001_0001_0004_0001
inf inf False False 8030.808006487299 inf 1.0 1000.0 False False EGFR Motif0321_ems_3hM_442_0001_0001
inf inf False False 8356.891015090783 inf 1.0 1000.0 False False EGFR nside_pol_HEEHE_3148_000000006_0001
inf inf False False 14160.466108629791 inf 1.0 1000.0 False False EGFR cside_mot_3h_hb1_4484_000000008_0001_1_11_H_._ems_3hC_894_0002_0001_0001
inf inf False False 10196.995181544386 inf 1.0 1000.0 False False EGFR cside_mot_1a6678bfea3b882692dacc8ad7b218b1_0001_1_000000003_0001_42_51_H_._bcov_4helix_03277_0001_0002_0001
inf inf False False 6262.170655200651 inf 1.0 1000.0 False False EGFR cside_mot_e72bd83c11a18befedc8dd72dd1711c1_0001_1_000000023_0001_54_61_H_._ems_3hC_923_0001_0003_0001
inf inf False False 13473.197622879508 inf 1.0 1000.0 False False EGFR nside_mot_1f6896a53b546cbe34693b793b8b075a_0001_1_000000005_0001_20_29_H_._ems_3hM_2815_0001_0002_0001
inf inf False False 4333.452781924209 inf 1.0 1000.0 False False EGFR Motif0619_ems_3hC_738_0001_0001
inf inf False False 14589.54239218736 inf 1.0 1000.0 False False EGFR Motif0306_bcov_4helix_05561_0001_0001
inf inf False False 4600.047449690495 inf 1.0 1000.0 False False EGFR nside_mot_b2f027b0c4707082fa2b9d95826083e0_0001_000000028_0001_21_29_H_._bcov_4helix_10191_0001_0001
inf inf False False 8524.86452449412 inf 1.0 1000.0 False False EGFR Motif0014_bcov_4helix_09194_0001_0001
inf inf False False 5081.314190869504 inf 1.0 1000.0 False False EGFR Motif0125_ems_3hM_3547_0001_0001
68893.14014999727 inf False False 21939.058962949286 585155.5703408365 1.0 1000.0 False False EGFR Motif0197_p1-14H-GBL-16H-GABBL-15H_0117_0001_0001_0001_0001_0002_0001
inf inf False False 7490.479621537339 inf 1.0 1000.0 False False EGFR cside_pol_8b7fa9aeac3f21f03eab555eb8e98997_0001_000000012_0001
inf inf False False 4786.8278223381985 inf 1.0 1000.0 False False EGFR Motif0057_ems_3hM_523_0001_0001
inf inf False False 9606.030724684022 inf 1.0 1000.0 False False EGFR nside_pol_3h_hb1_1904_000000007_0001
inf inf False False 5393.917405142779 inf 1.0 1000.0 False False EGFR nside_mot_825242d824770740bf99b185d83a64b8_0001_1_000000016_0001_29_33_H_._bcov_4helix_02172_0001_0001
inf inf False False 42308.60100559525 inf 1.0 1000.0 False False EGFR cside_pol_9b68f91ab191fc6d80d412124dc5001f_0001_000000001_0001
inf inf False False 53188.80854229334 inf 1.0 1000.0 False False EGFR Motif0063_bcov_4helix_09824_0001_0001_0001
inf inf False False 0.0 inf 1.0 1000.0 False False EGFR Motif0556_HEEHE_0873_0001_0001
63621.659072645154 inf False False 15333.75568054891 2735799.588728287 1.0 1000.0 False False EGFR Motif0103_bcov_4helix_06152_0001_0001
inf inf False False 19086.168885124916 inf 1.0 1000.0 False False EGFR cside_mot_3h_hb1_2335_000000016_0001_49_56_H_._bcov_4helix_02803_0001_0001_0001
inf inf False False 8356.891015090783 inf 1.0 1000.0 False False EGFR Motif0179_bcov_4helix_09686_0001_0001_0001
inf inf False False 8696.214301436432 inf 1.0 1000.0 False False EGFR nside_mot_4be0e5f06208d32d52d12dfb137f7ba6_0001_000000016_0001_19_27_H_._ems_3hC_1630_0001_0002_0001
inf inf False False 8030.808006487299 inf 1.0 1000.0 False False EGFR cside_mot_5f9a2e5811bc086bf629eb10cfff0e99_0001_000000029_0001_8_16_H_._bcov_4helix_05497_0001_0001
inf inf False False 8356.891015090783 inf 1.0 1000.0 False False EGFR Motif0730_bcov_4helix_11138_0001_0001_0001
inf inf False False 5958.240508361304 inf 1.0 1000.0 False False EGFR nside_pol_3h_hb1_4286_000000019_0001
inf inf False False 0.0 inf 1.0 1000.0 False False EGFR Motif0590_ems_3hM_2254_0001_0001
inf inf False False 4164.3629471735485 inf 1.0 1000.0 False False EGFR Motif0078_HHH_eva_0609_0001_0001
inf inf False False 5393.917405142779 inf 1.0 1000.0 False False EGFR cside_pol_ems_3hM_3256_000000001_0001
inf inf False False 5669.061402214373 inf 1.0 1000.0 False False EGFR cside_mot_7273ae103c629c83f01451479d919cad_0001_000000015_0001_2_11_H_._bcov_4helix_10645_0001_0001
inf inf False False 14589.54239218736 inf 1.0 1000.0 False False EGFR nside_mot_24f18a6c9dc1d4bc15674ec087ef9eba_0001_000000025_0001_19_28_H_._ems_3hM_3046_0001_0001_0001
inf inf False False 0.0 inf 1.0 1000.0 False False EGFR Motif0326_bcov_4helix_06529_0001_0001
inf inf False False 4001.8709395263163 inf 1.0 1000.0 False False EGFR nside_mot_3h_hb1_4179_000000011_0001_52_56_H_._bcov_4helix_05905_0001_0001_0001
inf inf False False 8959.71829098426 inf 1.0 1000.0 False False EGFR Motif0179_ems_3hM_2831_0001_0003_0001
inf inf False False 24476.713640586448 inf 1.0 1000.0 False False EGFR Motif0375_bcov_4helix_13634_0001_0001
inf inf False False 25218.382540609866 inf 1.0 1000.0 False False EGFR cside_mot_234dcd3293a06a3f818eead5685d6350_0001_000000010_0001_9_15_H_._bcov_4helix_00951_0001_0003_0001
inf inf False False 0.0 inf 1.0 1000.0 False False EGFR Motif0201_p1-15H-GBL-16H-GBL-14H_0186_0001_0001_0002_0001_0001
inf inf False False 39071.28319536556 inf 1.0 1000.0 False False EGFR cside_mot_60091493e9a1e78a97af177fbdf76fb6_0001_1_000000020_0001_26_31_H_._bcov_4helix_04870_0001_0001
inf inf False False 17107.385848287853 inf 1.0 1000.0 False False EGFR Motif0101_bcov_4helix_07662_0001_0001
inf inf False False 5958.240508361304 inf 1.0 1000.0 False False EGFR Motif0046_bcov_4helix_07768_0001_0001
inf inf False False 8959.71829098426 inf 1.0 1000.0 False False EGFR nside_pol_EHEE_07836_000000024_0001
inf inf False False 13207.722402587528 inf 1.0 1000.0 False False EGFR nside_mot_3h_hb1_5930_000000015_0001_1_8_H_._ems_3hM_327_0001_0001_0001
inf inf False False 0.0 inf 1.0 1000.0 False False EGFR nside_mot_e1eeb8ba46bc009d5302d4866716b6c8_0001_000000004_0001_57_61_H_._ems_3hM_2095_0001_0002_0001
inf inf False False 6848.843820629108 inf 1.0 1000.0 False False EGFR Motif0588_HHH_eva_0282_0001_0001
inf inf False False 7342.887581156105 inf 1.0 1000.0 False False EGFR cside_pol_3h_hb1_3848_000000000_0001
inf inf False False 27037.519444746016 inf 1.0 1000.0 False False EGFR nside_mot_11c7575daf07a7a8ed192f68060712d8_0001_000000024_0001_4_10_H_._ems_3hM_2166_0001_0002_0001
inf inf False False 5081.314190869504 inf 1.0 1000.0 False False EGFR Motif0651_p1-16H-GBL-16H-GABBL-15H_0194_0001_0001_0001_0001_0001
inf inf False False 17107.385848287853 inf 1.0 1000.0 False False EGFR Motif0232_bcov_4helix_00698_0001_0001
inf inf False False 0.0 inf 1.0 1000.0 False False EGFR Motif0186_ems_3hM_2959_0001_0001
inf inf False False 12076.346580191455 inf 1.0 1000.0 False False EGFR cside_mot_03644b73fd04f31475f1448d1ecc921a_0001_000000015_0001_24_29_H_._ems_3hC_59_0002_0001_0001_0001
inf inf False False 13744.008895099405 inf 1.0 1000.0 False False EGFR Motif0628_ems_3hM_3224_0001_0002_0001
inf inf False False 16604.260161145023 inf 1.0 1000.0 False False EGFR nside_pol_22647203c66b996926bebce19fd3712b_0001_000000002_0001
inf inf False False 7490.479621537339 inf 1.0 1000.0 False False EGFR Motif0226_ems_3hM_260_0001_0001_0001
inf inf False False 0.0 inf 1.0 1000.0 False False EGFR nside_mot_ems_3hM_1829_000000027_0001_1_7_H_._ems_3hM_3653_0001_0001
inf inf False False 0.0 inf 1.0 1000.0 False False EGFR Motif0032_ems_3hC_921_0001_0001_0002_0001
inf inf False False 0.0 inf 1.0 1000.0 False False EGFR nside_mot_35c170bfa74a7f939bfc3153b3f23b85_0001_1_000000023_0001_1_9_H_._bcov_4helix_09050_0001_0001
inf inf False False 11721.183013693546 inf 1.0 1000.0 False False EGFR cside_mot_28bb4c3cc08fdb6c7fc9a08ee029a999_0001_000000005_0001_53_57_H_._bcov_4helix_14634_0001_0001_0001
inf inf False False 6388.040285370182 inf 1.0 1000.0 False False EGFR cside_mot_3h_hb1_6736_000000023_0001_34_40_H_._bcov_4helix_00893_0001_0001_0001
inf inf False False 0.0 inf 1.0 1000.0 False False EGFR cside_mot_736eec11a2bb2a3bc66df6c6ffd78a55_0001_000000005_0001_5_13_H_._bcov_4helix_04125_0001_0001_0001
inf inf False False 7951.295055928028 inf 1.0 1000.0 False False EGFR Motif0563_HEEHE_1995_0001_0001
inf inf False False 0.0 inf 1.0 1000.0 False False EGFR Motif0166_bcov_4helix_12004_0001_0001
inf inf False False 10611.034075865757 inf 1.0 1000.0 False False EGFR cside_pol_1daee805a4e935c2a375300f39e4ab06_0001_000000015_0001
inf inf False False 0.0 inf 1.0 1000.0 False False EGFR cside_mot_62fe3b1e6d450446043b360d10219966_0001_1_000000003_0001_36_44_H_._ems_3hM_888_0001_0003_0001
inf inf False False 6848.843820629108 inf 1.0 1000.0 False False EGFR nside_mot_3b9454c7a7558ad1dbdfde696a0f483d_0001_000000021_0001_21_29_H_._ems_3hM_3590_0001_0002_0001
inf inf False False 20874.26182162755 inf 1.0 1000.0 False False EGFR cside_mot_1f347ee23b7d1f7a352213548b5d65c0_0001_1_000000024_0001_41_51_H_._bcov_4helix_01758_0001_0002_0001
inf inf False False 0.0 inf 1.0 1000.0 False False EGFR Motif0086_ems_3hM_1732_0001_0002_0001
inf inf False False 22603.83438858558 inf 1.0 1000.0 False False EGFR Motif0067_HEEHE_2651_0001_0002_0001
inf inf False False 0.0 inf 1.0 1000.0 False False EGFR Motif0107_ems_3hM_706_0001_0001
inf inf False False 15641.964169727935 inf 1.0 1000.0 False False EGFR Motif0027_ems_3hC_360_0002_0001_0001_0001
inf inf False False 4333.452781924209 inf 1.0 1000.0 False False EGFR nside_mot_b80167fc54f93f00148afb1a362c2b40_0001_1_000000020_0001_2_7_H_._HEEHE_2680_0001_0002_0001
inf inf False False 5235.283092167034 inf 1.0 1000.0 False False EGFR Motif0182_ems_3hM_2382_0001_0002_0001
inf inf False False 38301.42456167589 inf 1.0 1000.0 False False EGFR Motif0103_bcov_4helix_06607_0001_0001_0001
inf inf False False 0.0 inf 1.0 1000.0 False False EGFR Motif0074_ems_3hC_416_0002_0001_0001_0001
inf inf False False 4164.3629471735485 inf 1.0 1000.0 False False EGFR nside_mot_4dcce05f77d21f156d78f37ab8c14dff_0001_000000023_0001_21_31_H_._bcov_4helix_01138_0001_0002_0001
inf inf False False 9702.091031930851 inf 1.0 1000.0 False False EGFR cside_pol_48e7cea9aa6e631642ecb2404bdf03bc_0001_000000000_0001
inf inf False False 4600.047449690495 inf 1.0 1000.0 False False EGFR Motif0132_bcov_4helix_01430_0001_0001
inf inf False False 7794.623130995031 inf 1.0 1000.0 False False EGFR Motif0084_bcov_4helix_06076_0001_0001
inf inf False False 5081.314190869504 inf 1.0 1000.0 False False EGFR cside_mot_11e5cb0602f3a95ffb74849b9519993a_0001_1_000000018_0001_19_27_H_._ems_3hM_992_0001_0001
inf inf False False 9996.074092289391 inf 1.0 1000.0 False False EGFR Motif0101_ems_3hM_1592_0001_0001_0001
inf inf False False 0.0 inf 1.0 1000.0 False False EGFR Motif0071_ems_3hM_497_0001_0001
inf inf False False 5393.917405142779 inf 1.0 1000.0 False False EGFR nside_mot_529aa26556ab0217081d0c2dd4de06a7_0001_1_000000024_0001_35_42_H_._ems_3hM_420_0001_0001_0001
inf inf False False 14302.070769716098 inf 1.0 1000.0 False False EGFR cside_mot_15c4507f0652fad6f907a725bfd9fe8d_0001_000000020_0001_8_15_H_._ems_3hC_807_0001_0004_0001
inf inf False False 5235.283092167034 inf 1.0 1000.0 False False EGFR cside_mot_e0145147a46a99bf52938354812e8700_0001_000000006_0001_36_44_H_._ems_3hM_2408_0001_0003_0001
inf inf False False 5235.283092167034 inf 1.0 1000.0 False False EGFR cside_mot_0502f495a1f6fc4ef7b3a609c8eff807_0001_000000000_0001_2_9_H_._HHH_eva_0056_0001_0003_0001
inf inf False False 0.0 inf 1.0 1000.0 False False EGFR Motif0101_ems_3hC_378_0002_0001_0001_0001
inf inf False False 5958.240508361304 inf 1.0 1000.0 False False EGFR nside_pol_HHH_eva_0181_000000015_0001
20874.26182162755 inf False False 25725.272029676114 inf 1.0 1000.0 False False EGFR Motif0104_ems_3hM_2961_0001_0001
inf inf False False 18341.433150084566 inf 1.0 1000.0 False False EGFR cside_mot_95c0247ae19eefd1ddab4a8fe6b92575_0001_1_000000010_0001_5_13_H_._bcov_4helix_14086_0001_0001_0001
inf inf False False 13207.722402587528 inf 1.0 1000.0 False False EGFR Motif0795_bcov_4helix_11649_0001_0001
inf inf False False 9139.80862863304 inf 1.0 1000.0 False False EGFR Motif0085_ems_3hC_1630_0001_0001
inf inf False False 0.0 inf 1.0 1000.0 False False EGFR cside_pol_EHEE_hb1_948_000000001_0001
inf inf False False 8696.214301436432 inf 1.0 1000.0 False False EGFR Motif0085_bcov_4helix_04455_0001_0001
inf inf False False 12076.346580191455 inf 1.0 1000.0 False False EGFR Motif0235_ems_3hC_406_0002_0001_0001
inf inf False False 24721.480776992328 inf 1.0 1000.0 False False EGFR cside_mot_5dd16b5703c8ef26bcb5841a4621b1a3_0001_000000006_0001_24_33_H_._bcov_4helix_13604_0001_0001_0001
inf inf False False 11721.183013693546 inf 1.0 1000.0 False False EGFR Motif0065_bcov_4helix_07245_0001_0001
inf inf False False 8959.71829098426 inf 1.0 1000.0 False False EGFR nside_mot_3h_hb1_4179_000000011_0001_52_56_H_._bcov_4helix_00589_0001_0001
inf inf False False 0.0 inf 1.0 1000.0 False False EGFR nside_mot_3h_hb1_5553_000000015_0001_42_51_H_._ems_3hM_3655_0001_0001_0001
inf inf False False 9139.80862863304 inf 1.0 1000.0 False False EGFR nside_pol_3h_hb1_988_000000003_0001
inf inf False False 7951.295055928028 inf 1.0 1000.0 False False EGFR cside_mot_e72bd83c11a18befedc8dd72dd1711c1_0001_1_000000023_0001_54_61_H_._HHH_eva_0518_0001_0001_0001
inf inf False False 0.0 inf 1.0 1000.0 False False EGFR Motif0830_ems_3hM_1567_0001_0001_0001
inf inf False False 9702.091031930851 inf 1.0 1000.0 False False EGFR Motif0771_HHH_eva_0388_0001_0001
inf inf False False 6713.894540367732 inf 1.0 1000.0 False False EGFR cside_pol_3h_hb1_6863_000000000_0001
inf inf False False 0.0 inf 1.0 1000.0 False False EGFR nside_mot_3h_hb1_3367_000000029_0001_24_34_H_._bcov_4helix_08119_0001_0001
inf inf False False 23756.85711319943 inf 1.0 1000.0 False False EGFR Motif0874_bcov_4helix_10794_0001_0001
inf inf False False 7342.887581156105 inf 1.0 1000.0 False False EGFR Motif0778_ems_3hM_3254_0001_0001
inf inf False False 5669.061402214373 inf 1.0 1000.0 False False EGFR nside_pol_EHEE_hb1_4742_000000000_0001
inf inf False False 5958.240508361304 inf 1.0 1000.0 False False EGFR Motif0254_ems_3hC_947_0001_0001
inf inf False False 10717.144416624422 inf 1.0 1000.0 False False EGFR cside_mot_ec49256d0a76a2d41f5dd9f5c380ddc2_0001_1_000000003_0001_23_32_H_._bcov_4helix_08705_0001_0001
inf inf False False 16604.260161145023 inf 1.0 1000.0 False False EGFR nside_pol_7a80af4770ba062c880a4cf9ab92ccc3_0001_000000021_0001
inf inf False False 4164.3629471735485 inf 1.0 1000.0 False False EGFR nside_mot_ems_p1-14H-GBL-16H-GABBL-15H_0537_0001_0001_0002_000000007_0001_3_13_H_._bcov_4helix_09053_0001_0001
inf inf False False 18341.433150084566 inf 1.0 1000.0 False False EGFR nside_mot_HEEHE_1258_000000003_0001_30_34_59_63_P_._HEEHE_2431_0001_0001
inf inf False False 21939.058962949286 inf 1.0 1000.0 False False EGFR Motif0110_bcov_4helix_07645_0001_0001_0001
inf inf False False 9996.074092289391 inf 1.0 1000.0 False False EGFR cside_pol_4d0e5ca6c0ec92be08ae449dd8d7c707_0001_000000001_0001
inf inf False False 6262.170655200651 inf 1.0 1000.0 False False EGFR Motif0008_HEEHE_1905_0001_0001
inf inf False False 0.0 inf 1.0 1000.0 False False EGFR cside_mot_3h_hb1_2807_000000002_0001_31_39_H_._ems_3hM_341_0001_0002_0001
inf inf False False 5081.314190869504 inf 1.0 1000.0 False False EGFR Motif0266_bcov_4helix_09109_0001_0001
inf inf False False 13881.448984050383 inf 1.0 1000.0 False False EGFR cside_pol_ems_ferrM_4006_0002_000000019_0001
inf inf False False 21293.834484242296 inf 1.0 1000.0 False False EGFR nside_mot_6896c35b6dcea2e949972728492b646f_0001_1_000000018_0001_17_24_H_._bcov_4helix_00672_0001_0001
inf inf False False 16604.260161145023 inf 1.0 1000.0 False False EGFR nside_mot_1b29029a5794c0c8cb62edb23f0d5ebc_0001_1_000000002_0001_36_42_H_._ems_3hM_2861_0001_0001_0001
inf inf False False 5393.917405142779 inf 1.0 1000.0 False False EGFR Motif0189_ems_3hC_1480_0001_0001
inf inf False False 4001.8709395263163 inf 1.0 1000.0 False False EGFR nside_mot_9160650f678e5895be0a62e1c14f8351_0001_000000024_0001_34_41_H_._HHH_eva_0050_0001_0001_0001
inf inf False False 9702.091031930851 inf 1.0 1000.0 False False EGFR Motif0184_bcov_4helix_00643_0001_0001
inf inf False False 6262.170655200651 inf 1.0 1000.0 False False EGFR cside_mot_0e5b0144b4fbb293fd96004309b0ac2b_0001_000000015_0001_22_29_H_._bcov_4helix_11887_0001_0001
inf inf False False 6986.505581423763 inf 1.0 1000.0 False False EGFR nside_mot_45353380e86e0958f0e92eb7e3875835_0001_000000014_0001_36_44_H_._ems_3hC_243_0001_0001_0003_0001
inf inf False False 15031.620116213033 inf 1.0 1000.0 False False EGFR Motif0070_bcov_4helix_02605_0001_0001
inf inf False False 6262.170655200651 inf 1.0 1000.0 False False EGFR Motif0375_bcov_4helix_14099_0001_0001
inf inf False False 7490.479621537339 inf 1.0 1000.0 False False EGFR cside_mot_3h_hb1_1043_000000008_0001_45_53_H_._bcov_4helix_01339_0001_0001
inf inf False False 6388.040285370182 inf 1.0 1000.0 False False EGFR cside_pol_EHEE_hb1_5198_000000006_0001
inf inf False False 9996.074092289391 inf 1.0 1000.0 False False EGFR Motif0314_ems_4hM_2815_0001_0001
inf inf False False 4786.8278223381985 inf 1.0 1000.0 False False EGFR nside_mot_3b9454c7a7558ad1dbdfde696a0f483d_0001_000000021_0001_21_29_H_._ems_3hM_1667_0001_0001_0001
inf inf False False 0.0 inf 1.0 1000.0 False False EGFR nside_mot_3h_hb1_5702_000000016_0001_6_13_H_._HEEHE_1353_0001_0001_0001
inf inf False False 6848.843820629108 inf 1.0 1000.0 False False EGFR Motif0050_bcov_4helix_00129_0001_0001
inf inf False False 5840.839631762862 inf 1.0 1000.0 False False EGFR Motif0001_ems_3hC_101_0001_0003_0001
inf inf False False 6713.894540367732 inf 1.0 1000.0 False False EGFR nside_mot_3h_hb1_4937_000000018_0001_5_12_H_._ems_3hM_3256_0001_0001_0001
inf inf False False 10717.144416624422 inf 1.0 1000.0 False False EGFR cside_mot_ems_3hM_2149_000000019_0001_9_14_H_._bcov_4helix_08658_0001_0001_0001
inf inf False False 7342.887581156105 inf 1.0 1000.0 False False EGFR Motif0294_bcov_4helix_01122_0001_0002_0001
inf inf False False 0.0 inf 1.0 1000.0 False False EGFR Motif0255_ems_3hC_444_0001_0002_0001
inf inf False False 13881.448984050383 inf 1.0 1000.0 False False EGFR Motif0049_bcov_4helix_09593_0001_0001
inf inf False False 11838.394843830467 inf 1.0 1000.0 False False EGFR cside_mot_3c286613f92827190e5a3baf2c2c7df1_0001_1_000000012_0001_3_7_H_._ems_3hM_2365_0001_0001_0001
inf inf False False 0.0 inf 1.0 1000.0 False False EGFR Motif0535_ems_3hM_3370_0001_0001_0001
inf inf False False 22603.83438858558 inf 1.0 1000.0 False False EGFR cside_mot_0d81e4a7a6b6002da10da047ab237fe4_0001_000000019_0001_54_61_H_._bcov_4helix_01500_0001_0001_0001
inf inf False False 6986.505581423763 inf 1.0 1000.0 False False EGFR cside_mot_3h_hb1_3805_000000014_0001_5_15_H_._bcov_4helix_00271_0001_0001
inf inf False False 4333.452781924209 inf 1.0 1000.0 False False EGFR cside_mot_6b882c54a2c365db1e10805ca59cbe46_0001_000000005_0001_46_50_H_._bcov_4helix_09501_0001_0002_0001
inf inf False False 20462.95639802725 inf 1.0 1000.0 False False EGFR nside_mot_359448c81ec7171dd466f2d64631b9c5_0001_1_000000012_0001_35_44_H_._HEEHE_3224_0001_0001
inf inf False False 0.0 inf 1.0 1000.0 False False EGFR cside_mot_3c8c3ed6101de39c9fb3ebc1b07bd597_0001_000000025_0001_18_26_H_._bcov_4helix_01419_0001_0003_0001
inf inf False False 12076.346580191455 inf 1.0 1000.0 False False EGFR nside_mot_052e08a2c9b0e73539bc92944f952fda_0001_000000012_0001_54_61_H_._ems_3hM_1868_0001_0002_0001
inf inf False False 0.0 inf 1.0 1000.0 False False EGFR nside_mot_34ead94e17aa539b406b93081272e2a1_0001_000000004_0001_36_46_H_._ems_3hM_3687_0001_0002_0001
inf inf False False 5235.283092167034 inf 1.0 1000.0 False False EGFR Motif0643_ems_3hC_859_0002_0001_0002_0001
inf inf False False 33654.029261199066 inf 1.0 1000.0 False False EGFR nside_mot_60d819c0e32b067e3f3258c93b6bea69_0001_000000001_0001_40_47_H_._bcov_4helix_00302_0001_0001_0001
inf inf False False 4164.3629471735485 inf 1.0 1000.0 False False EGFR Motif0125_ems_3hM_1372_0001_0001
inf inf False False 9139.80862863304 inf 1.0 1000.0 False False EGFR nside_mot_9a31c3a4e37290247ad05e68d98e23c2_0001_000000017_0001_16_25_H_._bcov_4helix_00589_0001_0001_0001
inf inf False False 11721.183013693546 inf 1.0 1000.0 False False EGFR nside_pol_3h_hb1_1749_000000017_0001
inf inf False False 16439.86154568813 inf 1.0 1000.0 False False EGFR Motif0098_bcov_4helix_09769_0001_0001
inf inf False False 19277.030573976146 inf 1.0 1000.0 False False EGFR cside_pol_EHEE_hb1_72_000000008_0001
inf inf False False 0.0 inf 1.0 1000.0 False False EGFR Motif0322_HEEHE_0298_0001_0001_0001
inf inf False False 12442.271957917817 inf 1.0 1000.0 False False EGFR Motif0314_bcov_4helix_01607_0001_0001_0001
inf inf False False 4333.452781924209 inf 1.0 1000.0 False False EGFR cside_pol_89f608b06ae35d1fce4ff74621db2744_0001_000000004_0001
78406.8198726606 4281008.598711107 False False 13339.799626613389 362948.8310857676 1.0 1000.0 False False EGFR Motif0054_ems_3hM_1304_0001_0002_0001
inf inf False False 7342.887581156105 inf 1.0 1000.0 False False EGFR nside_pol_d0fc23aefe9852831e29967f799f34ee_0001_000000008_0001
inf inf False False 13207.722402587528 inf 1.0 1000.0 False False EGFR nside_mot_6896c35b6dcea2e949972728492b646f_0001_1_000000018_0001_17_24_H_._ems_3hM_936_0001_0002_0001
inf inf False False 0.0 inf 1.0 1000.0 False False EGFR Motif0081_ems_3hC_464_0002_0001_0001
inf inf False False 16439.86154568813 inf 1.0 1000.0 False False EGFR cside_pol_3h_hb1_3117_000000003_0001
inf inf False False 15956.367649539461 inf 1.0 1000.0 False False EGFR Motif0032_bcov_4helix_00029_0001_0001
inf inf False False 24234.36994117473 inf 1.0 1000.0 False False EGFR cside_mot_73a64b345ec369ee8321e5a8e4059d1e_0001_000000002_0001_36_45_H_._bcov_4helix_05181_0001_0001
inf inf False False 7342.887581156105 inf 1.0 1000.0 False False EGFR nside_mot_2a88636ba1cc30d4e7caa1c24c8ce583_0001_000000010_0001_2_7_H_._bcov_4helix_06873_0001_0002_0001
inf inf False False 24234.36994117473 inf 1.0 1000.0 False False EGFR cside_mot_8c40777f775437e2e3363aa42b603b8f_0001_1_000000020_0001_18_27_H_._HEEHE_2301_0001_0002_0001
inf inf False False 6388.040285370182 inf 1.0 1000.0 False False EGFR cside_pol_EHEE_hb1_2403_000000001_0001
inf inf False False 12442.271957917817 inf 1.0 1000.0 False False EGFR cside_mot_15c4507f0652fad6f907a725bfd9fe8d_0001_000000020_0001_8_15_H_._HEEHE_2120_0001_0001_0001
inf inf False False 0.0 inf 1.0 1000.0 False False EGFR cside_mot_3h_hb1_5313_000000011_0001_51_59_H_._bcov_4helix_13221_0001_0001
inf inf False False 0.0 inf 1.0 1000.0 False False EGFR Motif0344_ems_3hC_645_0001_0001
inf inf False False 11263.826490245367 inf 1.0 1000.0 False False EGFR cside_pol_1327b19bf4f2cbc94498215bf092081e_0001_000000001_0001
inf inf False False 4001.8709395263163 inf 1.0 1000.0 False False EGFR Motif0063_HHH_eva_0060_0001_0001_0001
inf inf False False 5669.061402214373 inf 1.0 1000.0 False False EGFR Motif0140_bcov_4helix_12435_0001_0001
inf inf False False 8030.808006487299 inf 1.0 1000.0 False False EGFR Motif0239_ems_3hM_562_0001_0001_0001
inf inf False False 5958.240508361304 inf 1.0 1000.0 False False EGFR Motif0352_bcov_4helix_01784_0001_0001
inf inf False False 4786.8278223381985 inf 1.0 1000.0 False False EGFR Motif0137_ems_3hC_1044_0001_0001_0001
inf inf False False 14882.792194270347 inf 1.0 1000.0 False False EGFR Motif0169_bcov_4helix_11848_0001_0001
inf inf False False 11721.183013693546 inf 1.0 1000.0 False False EGFR Motif0023_HHH_eva_0254_0001_0001
inf inf False False 12692.361624271984 inf 1.0 1000.0 False False EGFR Motif0067_bcov_4helix_07455_0001_0001_0001
inf inf False False 12442.271957917817 inf 1.0 1000.0 False False EGFR Motif0133_ems_3hM_2924_0001_0001
inf inf False False 0.0 inf 1.0 1000.0 False False EGFR Motif0320_ems_3hM_2241_0001_0001
inf inf False False 12819.28524051469 inf 1.0 1000.0 False False EGFR cside_mot_11e5cb0602f3a95ffb74849b9519993a_0001_1_000000018_0001_19_27_H_._bcov_4helix_12534_0001_0001_0001
inf inf False False 7951.295055928028 inf 1.0 1000.0 False False EGFR nside_mot_052e08a2c9b0e73539bc92944f952fda_0001_000000012_0001_54_62_H_._ems_3hM_2127_0001_0002_0001
inf inf False False 12692.361624271984 inf 1.0 1000.0 False False EGFR Motif0680_bcov_4helix_13810_0001_0001
inf inf False False 16604.260161145023 inf 1.0 1000.0 False False EGFR nside_mot_3h_hb1_5553_000000015_0001_42_47_H_._bcov_4helix_05969_0001_0001
inf inf False False 25218.382540609866 inf 1.0 1000.0 False False EGFR nside_pol_HEEH_13291_000000011_0001
inf inf False False 42308.60100559525 inf 1.0 1000.0 False False EGFR cside_mot_0f931c1752ac0ad7c49fc8c67a1bb97d_0001_000000019_0001_20_24_H_._bcov_4helix_00227_0001_0002_0001
inf inf False False 15641.964169727935 inf 1.0 1000.0 False False EGFR nside_pol_6594a5726bb0445e4a0df846cfb9f966_0001_1_000000016_0001
inf inf False False 11490.229402699273 inf 1.0 1000.0 False False EGFR Motif0819_bcov_4helix_11161_0001_0001
inf inf False False 4333.452781924209 inf 1.0 1000.0 False False EGFR Motif0135_bcov_4helix_10122_0001_0001
inf inf False False 6848.843820629108 inf 1.0 1000.0 False False EGFR Motif0037_bcov_4helix_07714_0001_0001_0001
inf inf False False 0.0 inf 1.0 1000.0 False False EGFR Motif0360_ems_3hC_951_0002_0001_0001
inf inf False False 0.0 inf 1.0 1000.0 False False EGFR cside_mot_7e4d5ffcefbd883e774c8cfba1387418_0001_000000028_0001_20_29_H_._ems_3hC_1310_0001_0001_0002_0001
inf inf False False 5235.283092167034 inf 1.0 1000.0 False False EGFR Motif0193_bcov_4helix_06097_0001_0001_0001
inf inf False False 0.0 inf 1.0 1000.0 False False EGFR Motif0022_ems_3hC_680_0001_0001_0001
inf inf False False 23521.640706138034 inf 1.0 1000.0 False False EGFR Motif0261_bcov_4helix_06133_0001_0002_0001
inf inf False False 5235.283092167034 inf 1.0 1000.0 False False EGFR Motif0622_HHH_eva_0200_0001_0001_0001
inf inf False False 4600.047449690495 inf 1.0 1000.0 False False EGFR Motif0232_bcov_4helix_06197_0001_0001
inf inf False False 9606.030724684022 inf 1.0 1000.0 False False EGFR nside_mot_ef28893ee5d676320c8ee8b89f3c8f18_0001_1_000000022_0001_37_41_H_._ems_3hM_3153_0001_0002_0001
inf inf False False 9139.80862863304 inf 1.0 1000.0 False False EGFR Motif0057_p1-15H-GBL-16H-GABBL-16H_0184_0001_0001_0001_0001_0002_0001
inf inf False False 0.0 inf 1.0 1000.0 False False EGFR Motif0546_ems_3hC_984_0002_0001_0001
inf inf False False 12442.271957917817 inf 1.0 1000.0 False False EGFR cside_pol_34e3f70bf0d5f0358f17716050515205_0001_000000000_0001
inf inf False False 31703.61791261833 inf 1.0 1000.0 False False EGFR Motif0017_bcov_4helix_03307_0001_0001_0001
inf inf False False 11041.884609592542 inf 1.0 1000.0 False False EGFR Motif0202_ems_3hC_318_0001_0001
inf inf False False 6262.170655200651 inf 1.0 1000.0 False False EGFR Motif0011_ems_3hM_366_0001_0002_0001
inf inf False False 21506.772829084694 inf 1.0 1000.0 False False EGFR cside_mot_69e08be3ffcfa98325f4d2afacf22305_0001_1_000000015_0001_2_9_H_._bcov_4helix_13778_0001_0001_0001
inf inf False False 12819.28524051469 inf 1.0 1000.0 False False EGFR nside_mot_529aa26556ab0217081d0c2dd4de06a7_0001_1_000000015_0001_38_43_H_._ems_3hM_3151_0001_0003_0001
inf inf False False 7794.623130995031 inf 1.0 1000.0 False False EGFR Motif0135_ems_3hM_2625_0001_0002_0001
inf inf False False 12319.081146453298 inf 1.0 1000.0 False False EGFR nside_pol_71ac0dee41d79e5415759815127e8a5d_0001_000000003_0001
inf inf False False 7342.887581156105 inf 1.0 1000.0 False False EGFR nside_mot_4dcce05f77d21f156d78f37ab8c14dff_0001_000000023_0001_23_31_H_._ems_3hM_328_0001_0003_0001
inf inf False False 6986.505581423763 inf 1.0 1000.0 False False EGFR cside_mot_d11bdb4ea0b8279f3e0e4722548b6c76_0001_000000013_0001_21_25_H_._bcov_4helix_10189_0001_0001_0001
inf inf False False 0.0 inf 1.0 1000.0 False False EGFR Motif0042_HHH_eva_0050_0001_0002_0001
inf inf False False 11838.394843830467 inf 1.0 1000.0 False False EGFR Motif0274_ems_3hC_174_0001_0002_0001
inf inf False False 9139.80862863304 inf 1.0 1000.0 False False EGFR nside_pol_6189561fdbd1b07fe985a56b0b8fa636_0001_1_000000007_0001
inf inf False False 4600.047449690495 inf 1.0 1000.0 False False EGFR Motif0110_HHH_eva_0089_0001_0002_0001
inf inf False False 25725.272029676114 inf 1.0 1000.0 False False EGFR Motif0029_ems_3hM_1117_0001_0001_0001
inf inf False False 5081.314190869504 inf 1.0 1000.0 False False EGFR Motif0046_ems_3hM_1317_0001_0002_0001
inf inf False False 26504.773497447288 inf 1.0 1000.0 False False EGFR cside_mot_0502f495a1f6fc4ef7b3a609c8eff807_0001_000000000_0001_1_9_H_._bcov_4helix_01794_0001_0002_0001
inf inf False False 18897.196915965284 inf 1.0 1000.0 False False EGFR Motif0588_bcov_4helix_11937_0001_0001
inf inf False False 5669.061402214373 inf 1.0 1000.0 False False EGFR Motif0080_bcov_4helix_11333_0001_0002_0001
inf inf False False 16604.260161145023 inf 1.0 1000.0 False False EGFR Motif0173_bcov_4helix_10191_0001_0001
inf inf False False 0.0 inf 1.0 1000.0 False False EGFR cside_mot_73a64b345ec369ee8321e5a8e4059d1e_0001_000000002_0001_36_45_H_._bcov_4helix_13967_0001_0002_0001
inf inf False False 6388.040285370182 inf 1.0 1000.0 False False EGFR nside_mot_11c7575daf07a7a8ed192f68060712d8_0001_000000024_0001_4_10_H_._bcov_4helix_10191_0001_0001_0001
inf inf False False 14160.466108629791 inf 1.0 1000.0 False False EGFR nside_mot_3h_hb1_5030_000000014_0001_10_19_H_._ems_3hC_1010_0001_0001
inf inf False False 4600.047449690495 inf 1.0 1000.0 False False EGFR cside_mot_0074b1dc48f12faf32b2d2a907b904c9_0001_000000000_0001_38_43_H_._ems_3hM_2449_0001_0001_0001
inf inf False False 6388.040285370182 inf 1.0 1000.0 False False EGFR Motif0170_ems_3hC_398_0001_0001
inf inf False False 10611.034075865757 inf 1.0 1000.0 False False EGFR cside_pol_4f4c921730ecc6302a871f723975e91c_0001_000000021_0001
inf inf False False 23521.640706138034 inf 1.0 1000.0 False False EGFR nside_mot_ems_3hM_3060_000000003_0001_5_14_H_._bcov_4helix_14162_0001_0002_0001
inf inf False False 4164.3629471735485 inf 1.0 1000.0 False False EGFR cside_mot_3h_hb1_1231_000000021_0001_3_11_H_._ems_3hM_213_0001_0001_0001
inf inf False False 19861.1438773982 8851286.255091289 1.0 1000.0 False False EGFR cside_mot_28bb4c3cc08fdb6c7fc9a08ee029a999_0001_000000005_0001_53_57_H_._bcov_4helix_01086_0001_0002_0001
inf inf False False 6388.040285370182 inf 1.0 1000.0 False False EGFR nside_pol_ems_3hC_617_0002_000000020_0001
inf inf False False 12442.271957917817 inf 1.0 1000.0 False False EGFR Motif0984_ems_3hC_1315_0001_0001_0001
inf inf False False 24234.36994117473 inf 1.0 1000.0 False False EGFR Motif0452_bcov_4helix_00920_0001_0004_0001
inf inf False False 12076.346580191455 inf 1.0 1000.0 False False EGFR Motif0380_bcov_4helix_05672_0001_0002_0001
inf inf False False 35724.43020967852 inf 1.0 1000.0 False False EGFR Motif0348_HEEHE_2879_0001_0001
inf inf False False 20874.26182162755 inf 1.0 1000.0 False False EGFR cside_mot_a0c084eef4c230331aa01a96de92052a_0001_1_000000028_0001_18_26_H_._bcov_4helix_03640_0001_0001_0001
inf inf False False 4600.047449690495 inf 1.0 1000.0 False False EGFR nside_mot_631e4d4d625b33f2df785f5bf528c776_0001_1_000000011_0001_25_31_H_._bcov_4helix_12127_0001_0001
inf inf False False 15956.367649539461 inf 1.0 1000.0 False False EGFR cside_mot_3h_hb1_1043_000000008_0001_45_53_H_._bcov_4helix_12304_0001_0001
inf inf False False 7342.887581156105 inf 1.0 1000.0 False False EGFR cside_mot_6d915af4015ae4a6f83e3ddd2796ee44_0001_1_000000026_0001_19_29_H_._ems_3hC_634_0002_0001_0001_0001
inf inf False False 30771.219199649735 inf 1.0 1000.0 False False EGFR Motif0122_bcov_4helix_01729_0001_0001_0001
inf inf False False 15798.383811425198 inf 1.0 1000.0 False False EGFR Motif0078_bcov_4helix_01238_0001_0001
inf inf False False 0.0 inf 1.0 1000.0 False False EGFR Motif0226_ems_3hC_265_0002_0001_0004_0001
inf inf False False 9702.091031930851 inf 1.0 1000.0 False False EGFR Motif0452_bcov_4helix_08763_0001_0001
inf inf False False 4001.8709395263163 inf 1.0 1000.0 False False EGFR nside_mot_4dcce05f77d21f156d78f37ab8c14dff_0001_000000023_0001_21_31_H_._HHH_eva_0115_0001_0002_0001
inf inf False False 9416.753969889236 inf 1.0 1000.0 False False EGFR Motif0599_HEEHE_1987_0001_0001
inf inf False False 19277.030573976146 inf 1.0 1000.0 False False EGFR cside_mot_d9d8d4283eb26016563e52627b3a0f6f_0001_1_000000019_0001_16_25_H_._bcov_4helix_00321_0001_0002_0001
inf inf False False 38684.438807292674 inf 1.0 1000.0 False False EGFR nside_mot_3ae8d3840a2b19d51dad5fda4b537d33_0001_1_000000012_0001_4_8_H_._bcov_4helix_03676_0001_0001_0001
inf inf False False 8696.214301436432 inf 1.0 1000.0 False False EGFR nside_mot_0f12d917aedd89d65e2928f06bf6c82f_0001_1_000000001_0001_2_12_H_._bcov_4helix_07539_0001_0001
inf inf False False 14882.792194270347 inf 1.0 1000.0 False False EGFR nside_mot_ems_3hM_3060_000000003_0001_5_14_H_._HEEHE_3120_0001_0001
inf inf False False 39071.28319536556 inf 1.0 1000.0 False False EGFR Motif0374_bcov_4helix_00130_0001_0001
inf inf False False 11838.394843830467 inf 1.0 1000.0 False False EGFR Motif0093_ems_3hM_181_0001_0002_0001
inf inf False False 10196.995181544386 inf 1.0 1000.0 False False EGFR Motif0132_bcov_4helix_08211_0001_0001
inf inf False False 13744.008895099405 inf 1.0 1000.0 False False EGFR nside_mot_d8e631a7c6a0ca757e95fd499f5e0bd6_0001_1_000000018_0001_40_50_H_._bcov_4helix_02413_0001_0001
inf inf False False 5081.314190869504 inf 1.0 1000.0 False False EGFR nside_mot_9a31c3a4e37290247ad05e68d98e23c2_0001_000000017_0001_16_25_H_._ems_3hM_3131_0001_0001_0001
inf inf False False 12319.081146453298 inf 1.0 1000.0 False False EGFR cside_pol_ems_3hC_869_0001_000000002_0001
inf inf False False 5081.314190869504 inf 1.0 1000.0 False False EGFR Motif0231_bcov_4helix_06347_0001_0001
28416.704666202182 inf False False 16938.00579038403 inf 1.0 1000.0 False False EGFR Motif0214_HHH_eva_0000_0001_0002_0001
inf inf False False 0.0 inf 1.0 1000.0 False False EGFR cside_mot_3h_hb1_2335_000000016_0001_49_56_H_._ems_3hM_1260_0001_0001_0001
inf inf False False 27856.783321441224 inf 1.0 1000.0 False False EGFR nside_mot_9a31c3a4e37290247ad05e68d98e23c2_0001_000000017_0001_16_20_H_._bcov_4helix_11578_0001_0003_0001
inf inf False False 0.0 inf 1.0 1000.0 False False EGFR cside_pol_3h_hb1_5310_000000001_0001
inf inf False False 5958.240508361304 inf 1.0 1000.0 False False EGFR cside_mot_d2943a968cfe7c80cdca26154d2a91d8_0001_000000010_0001_17_21_H_._ems_3hM_1369_0001_0001_0001
inf inf False False 5393.917405142779 inf 1.0 1000.0 False False EGFR nside_mot_72130ed91e66c97d818e3b2f041fc516_0001_000000011_0001_40_49_H_._HEEHE_1820_0001_0001_0001
inf inf False False 11490.229402699273 inf 1.0 1000.0 False False EGFR Motif0612_bcov_4helix_06775_0001_0001
inf inf False False 14882.792194270347 inf 1.0 1000.0 False False EGFR cside_mot_006ebcfd33922d344594731b9971e7f0_0001_000000020_0001_1_10_H_._p1-15H-GBL-16H-GABBL-16H_0168_0001_0001_0001_0001_0001_0001
inf inf False False 4001.8709395263163 inf 1.0 1000.0 False False EGFR Motif0065_bcov_4helix_11740_0001_0001
inf inf False False 9702.091031930851 inf 1.0 1000.0 False False EGFR Motif0255_ems_3hM_1468_0001_0001_0001
inf inf False False 10717.144416624422 inf 1.0 1000.0 False False EGFR cside_mot_73a64b345ec369ee8321e5a8e4059d1e_0001_000000002_0001_36_45_H_._bcov_4helix_11524_0001_0001_0001
inf inf False False 5235.283092167034 inf 1.0 1000.0 False False EGFR Motif0802_ems_3hM_1643_0001_0001
inf inf False False 6388.040285370182 inf 1.0 1000.0 False False EGFR Motif0122_HHH_eva_0741_0001_0003_0001
inf inf False False 21939.058962949286 inf 1.0 1000.0 False False EGFR nside_mot_543a66758299387f8b0567cfa914462b_0001_000000016_0001_2_9_H_._bcov_4helix_10651_0001_0001
inf inf False False 0.0 inf 1.0 1000.0 False False EGFR cside_pol_f38bb537f31aca460bb52a0b0d333eb1_0001_1_000000002_0001
inf inf False False 4164.3629471735485 inf 1.0 1000.0 False False EGFR Motif0005_ems_3hM_3116_0001_0001_0001
inf inf False False 11041.884609592542 inf 1.0 1000.0 False False EGFR nside_pol_3h_hb1_6771_000000011_0001
inf inf False False 24968.69558476227 inf 1.0 1000.0 False False EGFR nside_mot_1f6896a53b546cbe34693b793b8b075a_0001_1_000000005_0001_20_29_H_._bcov_4helix_04382_0001_0002_0001
inf inf False False 10717.144416624422 inf 1.0 1000.0 False False EGFR nside_mot_60d819c0e32b067e3f3258c93b6bea69_0001_000000001_0001_40_47_H_._ems_3hM_2508_0001_0002_0001
inf inf False False 10505.974332540365 inf 1.0 1000.0 False False EGFR Motif0259_ems_3hM_1367_0001_0001
inf inf False False 5669.061402214373 inf 1.0 1000.0 False False EGFR Motif0371_ems_3hM_723_0001_0001
inf inf False False 0.0 inf 1.0 1000.0 False False EGFR Motif0069_ems_3hM_2420_0001_0001
inf inf False False 6848.843820629108 inf 1.0 1000.0 False False EGFR Motif0148_bcov_4helix_08274_0001_0001
inf inf False False 6713.894540367732 inf 1.0 1000.0 False False EGFR Motif0179_ems_3hM_2583_0001_0002_0001
inf inf False False 9139.80862863304 inf 1.0 1000.0 False False EGFR Motif0737_bcov_4helix_06775_0001_0001
inf inf False False 4600.047449690495 inf 1.0 1000.0 False False EGFR nside_mot_77dc86e58046e7299e743ec271096e39_0001_000000022_0001_19_26_H_._HHH_eva_0068_0001_0003_0001
inf inf False False 0.0 inf 1.0 1000.0 False False EGFR nside_mot_ems_3hC_495_0001_000000018_0001_2_11_H_._ems_3hM_752_0001_0001
inf inf False False 6713.894540367732 inf 1.0 1000.0 False False EGFR nside_mot_dfa8876a762d23d8d793a5becd26ecbf_0001_000000016_0001_17_23_H_._ems_3hM_942_0001_0001_0001
inf inf False False 6388.040285370182 inf 1.0 1000.0 False False EGFR Motif0071_HEEHE_2110_0001_0001
inf inf False False 24721.480776992328 inf 1.0 1000.0 False False EGFR nside_pol_a0b18f05b941da9b1181d6cde1fce78b_0001_1_000000008_0001
inf inf False False 7490.479621537339 inf 1.0 1000.0 False False EGFR cside_mot_3h_hb1_3805_000000014_0001_4_12_H_._ems_3hM_3254_0001_0002_0001
inf inf False False 6388.040285370182 inf 1.0 1000.0 False False EGFR cside_mot_58f284ab5c354827f000a50125e1c43b_0001_000000029_0001_55_65_H_._bcov_4helix_11477_0001_0002_0001
inf inf False False 8959.71829098426 inf 1.0 1000.0 False False EGFR nside_mot_19694f98c6eecf6df2e3c35e45cd2b47_0001_000000012_0001_37_46_H_._bcov_4helix_13843_0001_0002_0001
inf inf False False 6986.505581423763 inf 1.0 1000.0 False False EGFR nside_mot_77dc86e58046e7299e743ec271096e39_0001_000000022_0001_19_26_H_._ems_3hM_1482_0001_0004_0001
inf inf False False 9702.091031930851 inf 1.0 1000.0 False False EGFR cside_mot_62fe3b1e6d450446043b360d10219966_0001_1_000000003_0001_36_44_H_._HEEHE_0260_0001_0001
inf inf False False 15181.936317375146 inf 1.0 1000.0 False False EGFR Motif0151_ems_3hM_1722_0001_0001
inf inf False False 0.0 inf 1.0 1000.0 False False EGFR nside_mot_6896c35b6dcea2e949972728492b646f_0001_1_000000018_0001_17_24_H_._ems_3hM_2044_0001_0003_0001
inf inf False False 8524.86452449412 inf 1.0 1000.0 False False EGFR cside_mot_e98360fc7bc3dd612519ae74f7b3dfc8_0001_000000005_0001_1_10_H_._bcov_4helix_09277_0001_0002_0001
inf inf False False 5235.283092167034 inf 1.0 1000.0 False False EGFR nside_mot_3h_hb1_4466_000000029_0001_2_12_H_._bcov_4helix_00211_0001_0002_0001
inf inf False False 0.0 inf 1.0 1000.0 False False EGFR Motif0117_bcov_4helix_00007_0001_0001
inf inf False False 5081.314190869504 inf 1.0 1000.0 False False EGFR Motif0454_ems_3hM_2754_0001_0001
inf inf False False 9139.80862863304 inf 1.0 1000.0 False False EGFR Motif0142_bcov_4helix_06931_0001_0001
inf inf False False 5235.283092167034 inf 1.0 1000.0 False False EGFR Motif0090_bcov_4helix_01647_0001_0001
inf inf False False 7951.295055928028 inf 1.0 1000.0 False False EGFR cside_mot_3h_hb1_1043_000000008_0001_45_53_H_._bcov_4helix_07129_0001_0001
inf inf False False 10505.974332540365 inf 1.0 1000.0 False False EGFR cside_mot_3h_hb1_6748_000000008_0001_49_53_H_._ems_3hM_441_0001_0002_0001
inf inf False False 10505.974332540365 inf 1.0 1000.0 False False EGFR cside_mot_3h_hb1_2335_000000016_0001_49_56_H_._bcov_4helix_02133_0001_0002_0001
inf inf False False 14882.792194270347 inf 1.0 1000.0 False False EGFR nside_mot_4c482f19f227c02a0f5bb3b01c39a587_0001_000000017_0001_55_59_H_._bcov_4helix_03059_0001_0001
inf inf False False 17451.244303838463 inf 1.0 1000.0 False False EGFR nside_pol_2edc617d0d4a77a582e518ae415ed1e2_0001_000000001_0001
inf inf False False 0.0 inf 1.0 1000.0 False False EGFR cside_mot_3h_hb1_3997_000000002_0001_54_59_H_._bcov_4helix_12361_0001_0002_0001
inf inf False False 0.0 inf 1.0 1000.0 False False EGFR Motif0830_ems_3hM_3276_0001_0001
inf inf False False 4786.8278223381985 inf 1.0 1000.0 False False EGFR Motif0143_bcov_4helix_08825_0001_0001
inf inf False False 6848.843820629108 inf 1.0 1000.0 False False EGFR nside_mot_24f18a6c9dc1d4bc15674ec087ef9eba_0001_000000025_0001_19_28_H_._ems_3hM_2462_0001_0001
inf inf False False 23288.753174394118 inf 1.0 1000.0 False False EGFR Motif0029_HHH_eva_0210_0001_0002_0001
inf inf False False 24721.480776992328 inf 1.0 1000.0 False False EGFR Motif0777_bcov_4helix_08658_0001_0001
inf inf False False 0.0 inf 1.0 1000.0 False False EGFR Motif0210_ems_3hM_758_0001_0001
inf inf False False 8524.86452449412 inf 1.0 1000.0 False False EGFR Motif0097_ems_3hC_1507_0002_0001_0001
inf inf False False 0.0 inf 1.0 1000.0 False False EGFR Motif0063_ems_3hM_1276_0001_0002_0001
inf inf False False 13473.197622879508 inf 1.0 1000.0 False False EGFR cside_pol_EHEE_hb1_3852_000000006_0001
inf inf False False 26242.349997472593 inf 1.0 1000.0 False False EGFR cside_pol_ems_4hM_3368_0002_000000000_0001
inf inf False False 9702.091031930851 inf 1.0 1000.0 False False EGFR Motif0120_ems_3hM_540_0001_0001
inf inf False False 8959.71829098426 inf 1.0 1000.0 False False EGFR cside_mot_7f8829834e02fb8c94cc2b05f7d0962f_0001_000000002_0001_23_31_H_._ems_3hM_1411_0001_0002_0001
inf inf False False 0.0 inf 1.0 1000.0 False False EGFR Motif0564_bcov_4helix_13731_0001_0001
inf inf False False 0.0 inf 1.0 1000.0 False False EGFR cside_mot_b7ce133999df22b7e91b4778d5f3878f_0001_000000018_0001_35_43_H_._bcov_4helix_03740_0001_0001
inf inf False False 0.0 inf 1.0 1000.0 False False EGFR Motif0185_bcov_4helix_01041_0001_0001
inf inf False False 13207.722402587528 inf 1.0 1000.0 False False EGFR Motif0641_ems_3hC_617_0002_0001_0001_0001
inf inf False False 30164.90461685104 inf 1.0 1000.0 False False EGFR Motif0255_HEEHE_0898_0001_0001
inf inf False False 23994.42568433144 inf 1.0 1000.0 False False EGFR Motif0139_HEEHE_3310_0001_0001
inf inf False False 5840.839631762862 inf 1.0 1000.0 False False EGFR Motif0126_ems_3hM_1936_0001_0001_0001
inf inf False False 8959.71829098426 inf 1.0 1000.0 False False EGFR Motif0554_bcov_4helix_06585_0001_0001
inf inf False False 8696.214301436432 inf 1.0 1000.0 False False EGFR cside_pol_3h_hb1_4041_000000026_0001
inf inf False False 6848.843820629108 inf 1.0 1000.0 False False EGFR Motif0083_ems_3hM_2901_0001_0003_0001
inf inf False False 12692.361624271984 inf 1.0 1000.0 False False EGFR Motif0078_ems_3hM_3465_0001_0001
inf inf False False 12442.271957917817 inf 1.0 1000.0 False False EGFR nside_pol_EHEE_hb1_4926_000000003_0001
inf inf False False 9606.030724684022 inf 1.0 1000.0 False False EGFR Motif0182_bcov_4helix_01975_0001_0002_0001
inf inf False False 14882.792194270347 inf 1.0 1000.0 False False EGFR nside_mot_4dcce05f77d21f156d78f37ab8c14dff_0001_000000023_0001_23_31_H_._ems_3hM_1200_0001_0001_0001
inf inf False False 7342.887581156105 inf 1.0 1000.0 False False EGFR cside_mot_0502f495a1f6fc4ef7b3a609c8eff807_0001_000000000_0001_2_9_H_._bcov_4helix_05154_0001_0003_0001
inf inf False False 12819.28524051469 inf 1.0 1000.0 False False EGFR Motif0010_ems_3hM_2883_0001_0001
inf inf False False 9702.091031930851 inf 1.0 1000.0 False False EGFR cside_mot_e72bd83c11a18befedc8dd72dd1711c1_0001_1_000000023_0001_54_61_H_._bcov_4helix_06475_0001_0003_0001
inf inf False False 32664.269238988527 inf 1.0 1000.0 False False EGFR cside_pol_EHEE_hb1_824_000000005_0001
inf inf False False 11041.884609592542 inf 1.0 1000.0 False False EGFR Motif0110_bcov_4helix_01937_0001_0002_0001
inf inf False False 5669.061402214373 inf 1.0 1000.0 False False EGFR Motif0232_HHH_eva_0123_0001_0001
inf inf False False 0.0 inf 1.0 1000.0 False False EGFR cside_pol_a56252d3289d046554a8a52fc023d87e_0001_1_000000004_0001
inf inf False False 28700.87171286417 inf 1.0 1000.0 False False EGFR nside_mot_9a31c3a4e37290247ad05e68d98e23c2_0001_000000017_0001_16_25_H_._bcov_4helix_01150_0001_0001
inf inf False False 7794.623130995031 inf 1.0 1000.0 False False EGFR nside_mot_HEEH_11132_000000014_0001_7_14_H_._HEEHE_2516_0001_0001
inf inf False False 0.0 inf 1.0 1000.0 False False EGFR Motif0232_ems_3hC_900_0001_0001_0002_0001
inf inf False False 47202.366933634934 inf 1.0 1000.0 False False EGFR Motif0154_bcov_4helix_07211_0001_0001
inf inf False False 16938.00579038403 inf 1.0 1000.0 False False EGFR Motif0117_bcov_4helix_12948_0001_0001
inf inf False False 14302.070769716098 inf 1.0 1000.0 False False EGFR Motif0628_bcov_4helix_01066_0001_0002_0001
inf inf False False 12692.361624271984 inf 1.0 1000.0 False False EGFR Motif0119_bcov_4helix_12025_0001_0001
inf inf False False 5958.240508361304 inf 1.0 1000.0 False False EGFR Motif0173_ems_3hM_1089_0001_0001
inf inf False False 5840.839631762862 inf 1.0 1000.0 False False EGFR nside_mot_3h_hb1_3320_000000018_0001_23_28_H_._HEEHE_1534_0001_0001
inf inf False False 36442.49125689297 inf 1.0 1000.0 False False EGFR cside_mot_e98360fc7bc3dd612519ae74f7b3dfc8_0001_000000005_0001_1_10_H_._bcov_4helix_11223_0001_0001
inf inf False False 5235.283092167034 inf 1.0 1000.0 False False EGFR Motif0101_bcov_4helix_12431_0001_0001
inf inf False False 16938.00579038403 inf 1.0 1000.0 False False EGFR nside_pol_3h_hb1_1378_000000029_0001
inf inf False False 8524.86452449412 inf 1.0 1000.0 False False EGFR nside_rif_HHH_eva_0246_000000010_0001
inf inf False False 5958.240508361304 inf 1.0 1000.0 False False EGFR Motif0057_HEEHE_1926_0001_0001
inf inf False False 0.0 inf 1.0 1000.0 False False EGFR Motif0106_ems_3hC_807_0001_0001_0001
inf inf False False 0.0 inf 1.0 1000.0 False False EGFR cside_mot_3h_hb1_4578_000000021_0001_11_16_H_._ems_3hM_932_0001_0004_0001
inf inf False False 6388.040285370182 inf 1.0 1000.0 False False EGFR Motif0371_ems_3hC_506_0001_0003_0001
inf inf False False 7951.295055928028 inf 1.0 1000.0 False False EGFR Motif0060_ems_3hC_372_0001_0001_0002_0001
inf inf False False 0.0 inf 1.0 1000.0 False False EGFR Motif0050_ems_3hC_1570_0002_0001_0001
inf inf False False 5669.061402214373 inf 1.0 1000.0 False False EGFR nside_pol_3h_hb1_4977_000000017_0001
inf inf False False 35020.51780186106 inf 1.0 1000.0 False False EGFR cside_mot_03b081519ecc826b9176baecfd808505_0001_1_000000000_0001_59_65_H_._bcov_4helix_14371_0001_0001_0001
inf inf False False 26769.82123242178 inf 1.0 1000.0 False False EGFR nside_pol_3h_hb1_859_000000024_0001
inf inf False False 0.0 inf 1.0 1000.0 False False EGFR nside_mot_f952658d05458fbf4a28e1b78534afad_0001_000000025_0001_54_62_H_._bcov_4helix_01125_0001_0002_0001
inf inf False False 12692.361624271984 inf 1.0 1000.0 False False EGFR cside_pol_EHEE_hb1_176_000000013_0001
inf inf False False 20462.95639802725 inf 1.0 1000.0 False False EGFR nside_mot_9623377fb37ce3c6682eef7893514ccc_0001_1_000000026_0001_55_65_H_._ems_3hM_3509_0001_0001
inf inf False False 0.0 inf 1.0 1000.0 False False EGFR cside_pol_3h_hb1_6920_000000023_0001
inf inf False False 6713.894540367732 inf 1.0 1000.0 False False EGFR nside_pol_e838a95595b9c591b9ed34d4050ec307_0001_1_000000014_0001
inf inf False False 5393.917405142779 inf 1.0 1000.0 False False EGFR nside_mot_9a31c3a4e37290247ad05e68d98e23c2_0001_000000017_0001_16_20_H_._ems_3hM_2938_0001_0003_0001
inf inf False False 7342.887581156105 inf 1.0 1000.0 False False EGFR nside_mot_bce9725470ef132c95a47fa6fb157e61_0001_1_000000015_0001_59_65_H_._ems_3hM_2962_0001_0001
inf inf False False 15031.620116213033 inf 1.0 1000.0 False False EGFR Motif0314_ems_3hM_142_0001_0001
inf inf False False 9139.80862863304 inf 1.0 1000.0 False False EGFR Motif0320_HHH_eva_0362_0001_0001
inf inf False False 5081.314190869504 inf 1.0 1000.0 False False EGFR nside_mot_b80167fc54f93f00148afb1a362c2b40_0001_1_000000020_0001_2_7_H_._ems_3hM_3512_0001_0001_0001
inf inf False False 13207.722402587528 inf 1.0 1000.0 False False EGFR Motif0405_bcov_4helix_01154_0001_0001
inf inf False False 0.0 inf 1.0 1000.0 False False EGFR Motif0169_ems_3hM_2860_0001_0001_0001
inf inf False False 10717.144416624422 inf 1.0 1000.0 False False EGFR cside_mot_09d6a61bc518cc49049749228b1d1d9b_0001_000000001_0001_37_43_H_._bcov_4helix_10207_0001_0001
inf inf False False 18159.834802063946 inf 1.0 1000.0 False False EGFR cside_mot_b4fe16414da33a13034f3cd5e30279a9_0001_000000021_0001_24_32_H_._bcov_4helix_07714_0001_0001_0001
inf inf False False 7794.623130995031 inf 1.0 1000.0 False False EGFR cside_mot_08c800c6d11c9df3d04fa2d46242c077_0001_000000026_0001_44_49_H_._HEEHE_3357_0001_0001_0001
inf inf False False 0.0 inf 1.0 1000.0 False False EGFR nside_mot_11c7575daf07a7a8ed192f68060712d8_0001_000000024_0001_3_12_H_._bcov_4helix_06347_0001_0001_0001
inf inf False False 15031.620116213033 inf 1.0 1000.0 False False EGFR nside_mot_27d838ef58bf7bcff83473e0038e0c05_0001_000000017_0001_41_46_H_._ems_3hM_843_0001_0001_0001
inf inf False False 7794.623130995031 inf 1.0 1000.0 False False EGFR nside_mot_4170f5442b744af9875cd9f9fcf3cdc6_0001_1_000000014_0001_38_44_H_._ems_3hM_235_0001_0001_0001
inf inf False False 11490.229402699273 inf 1.0 1000.0 False False EGFR cside_pol_EHEE_03857_000000000_0001
inf inf False False 20462.95639802725 inf 1.0 1000.0 False False EGFR nside_pol_EHEE_hb1_2717_000000008_0001
inf inf False False 4786.8278223381985 inf 1.0 1000.0 False False EGFR Motif0668_bcov_4helix_03767_0001_0001
inf inf False False 22829.872732471453 inf 1.0 1000.0 False False EGFR cside_mot_8f6fbe01fcb98b331507a5389819091a_0001_000000012_0001_6_14_H_._HEEHE_2817_0001_0001_0001
inf inf False False 0.0 inf 1.0 1000.0 False False EGFR nside_mot_3ae8d3840a2b19d51dad5fda4b537d33_0001_1_000000012_0001_4_8_H_._ems_3hC_933_0001_0003_0001
inf inf False False 10505.974332540365 inf 1.0 1000.0 False False EGFR nside_pol_3c9d871e85523a0072fdf4eccbd72b61_0001_1_000000000_0001
inf inf False False 40657.73396894298 inf 1.0 1000.0 False False EGFR Motif0063_ems_3hC_46_0001_0001_0003_0001
inf inf False False 57025.60197464388 inf 1.0 1000.0 False False EGFR Motif0314_bcov_4helix_04972_0001_0001
inf inf False False 5393.917405142779 inf 1.0 1000.0 False False EGFR Motif0017_HHH_eva_0524_0001_0001_0001
inf inf False False 15487.09323735441 inf 1.0 1000.0 False False EGFR nside_pol_6bc6e977c0f7db351f676c11d4483f08_0001_1_000000006_0001
inf inf False False 8030.808006487299 inf 1.0 1000.0 False False EGFR Motif0017_ems_3hM_3299_0001_0001_0001
inf inf False False 14302.070769716098 inf 1.0 1000.0 False False EGFR cside_mot_006ebcfd33922d344594731b9971e7f0_0001_000000020_0001_1_10_H_._HEEHE_3090_0001_0001
inf inf False False 6848.843820629108 inf 1.0 1000.0 False False EGFR Motif0375_ems_3hM_437_0001_0001
inf inf False False 19086.168885124916 inf 1.0 1000.0 False False EGFR nside_pol_3h_hb1_4873_000000010_0001
inf inf False False 17802.014314345575 inf 1.0 1000.0 False False EGFR cside_mot_1c32dfbab7c83800939e0a0ff7cdf508_0001_000000001_0001_3_7_H_._bcov_4helix_14378_0001_0001
inf inf False False 0.0 inf 1.0 1000.0 False False EGFR nside_pol_3h_hb1_6077_000000027_0001
inf inf False False 5235.283092167034 inf 1.0 1000.0 False False EGFR cside_mot_3h_hb1_4176_000000002_0001_9_19_H_._ems_3hM_391_0001_0004_0001
inf inf False False 10611.034075865757 inf 1.0 1000.0 False False EGFR Motif0015_bcov_4helix_00902_0001_0001
inf inf False False 30164.90461685104 inf 1.0 1000.0 False False EGFR Motif0065_bcov_4helix_01988_0001_0001
inf inf False False 4600.047449690495 inf 1.0 1000.0 False False EGFR cside_pol_ems_3hM_1406_000000003_0001
inf inf False False 7951.295055928028 inf 1.0 1000.0 False False EGFR Motif0058_ems_3hM_1934_0001_0002_0001
inf inf False False 11490.229402699273 inf 1.0 1000.0 False False EGFR cside_mot_8c40777f775437e2e3363aa42b603b8f_0001_1_000000020_0001_18_27_H_._ems_3hM_596_0001_0002_0001
inf inf False False 5081.314190869504 inf 1.0 1000.0 False False EGFR cside_mot_3h_hb1_5488_000000020_0001_10_16_H_._bcov_4helix_09053_0001_0005_0001
inf inf False False 14302.070769716098 inf 1.0 1000.0 False False EGFR Motif0193_bcov_4helix_13132_0001_0001
inf inf False False 8524.86452449412 inf 1.0 1000.0 False False EGFR Motif0371_ems_3hM_3509_0001_0001_0001
inf inf False False 7490.479621537339 inf 1.0 1000.0 False False EGFR nside_pol_HEEH_01638_000000017_0001
inf inf False False 11490.229402699273 inf 1.0 1000.0 False False EGFR cside_mot_2edd660e0f20e4a5da434b63e1cd184e_0001_1_000000023_0001_5_12_H_._bcov_4helix_06656_0001_0001_0001
inf inf False False 9996.074092289391 inf 1.0 1000.0 False False EGFR Motif0239_ems_3hM_540_0001_0001_0001
inf inf False False 17625.75674687683 inf 1.0 1000.0 False False EGFR nside_pol_HEEH_12568_000000018_0001
inf inf False False 11721.183013693546 inf 1.0 1000.0 False False EGFR Motif0063_bcov_4helix_00245_0001_0001_0001
inf inf False False 8356.891015090783 inf 1.0 1000.0 False False EGFR Motif0625_ems_3hM_536_0001_0001
inf inf False False 18159.834802063946 inf 1.0 1000.0 False False EGFR nside_pol_690c7d1d7637e0939f3cfda121344894_0001_000000004_0001
inf inf False False 10505.974332540365 inf 1.0 1000.0 False False EGFR Motif0017_ems_3hC_306_0002_0001_0001_0001
inf inf False False 26504.773497447288 inf 1.0 1000.0 False False EGFR Motif0387_ems_3hM_1428_0001_0001
inf inf False False 6713.894540367732 inf 1.0 1000.0 False False EGFR nside_mot_ems_3hC_495_0001_000000018_0001_2_11_H_._ems_3hM_1643_0001_0001_0001
inf inf False False 7342.887581156105 inf 1.0 1000.0 False False EGFR cside_mot_3h_hb1_642_000000011_0001_3_12_H_._bcov_4helix_10122_0001_0001_0001
inf inf False False 13473.197622879508 inf 1.0 1000.0 False False EGFR Motif0563_bcov_4helix_01327_0001_0001
inf inf False False 0.0 inf 1.0 1000.0 False False EGFR Motif0580_HHH_eva_0045_0001_0001
inf inf False False 8610.113169739052 inf 1.0 1000.0 False False EGFR Motif0122_bcov_4helix_08458_0001_0002_0001
inf inf False False 0.0 inf 1.0 1000.0 False False EGFR Motif0619_ems_3hM_2719_0001_0002_0001
inf inf False False 23521.640706138034 inf 1.0 1000.0 False False EGFR cside_mot_8f6fbe01fcb98b331507a5389819091a_0001_000000012_0001_6_14_H_._bcov_4helix_05391_0001_0002_0001
inf inf False False 12076.346580191455 inf 1.0 1000.0 False False EGFR nside_mot_8697ed4b20b8ed07a95d28b9c447d01a_0001_1_000000003_0001_60_65_H_._HEEHE_0761_0001_0001
inf inf False False 8030.808006487299 inf 1.0 1000.0 False False EGFR Motif0371_ems_4hM_225_0001_0001_0001
inf inf False False 0.0 inf 1.0 1000.0 False False EGFR nside_mot_054b930907f5fc472772aca7ba22e474_0001_000000004_0001_26_31_H_._ems_3hC_151_0001_0001
inf inf False False 12319.081146453298 inf 1.0 1000.0 False False EGFR cside_mot_28bb4c3cc08fdb6c7fc9a08ee029a999_0001_000000005_0001_53_57_H_._bcov_4helix_06014_0001_0001_0001
inf inf False False 25218.382540609866 inf 1.0 1000.0 False False EGFR nside_mot_e487f6ee8b4b76ddfe1b0127f3008d6e_0001_000000006_0001_37_44_H_._HEEHE_0351_0001_0001_0001
inf inf False False 4786.8278223381985 inf 1.0 1000.0 False False EGFR cside_pol_673bb3283e34063e4d4a4b9b5c6de96d_0001_1_000000000_0001
inf inf False False 6986.505581423763 inf 1.0 1000.0 False False EGFR Motif0070_ems_3hM_2596_0001_0002_0001
inf inf False False 0.0 inf 1.0 1000.0 False False EGFR cside_mot_3h_hb1_2514_000000022_0001_52_60_H_._bcov_4helix_04469_0001_0001_0001
inf inf False False 9416.753969889236 inf 1.0 1000.0 False False EGFR Motif0851_bcov_4helix_10207_0001_0001
inf inf False False 13744.008895099405 inf 1.0 1000.0 False False EGFR nside_mot_249c8452c053ee08c4f8c535b4a95407_0001_1_000000012_0001_22_27_H_._bcov_4helix_00636_0001_0004_0001
inf inf False False 0.0 inf 1.0 1000.0 False False EGFR Motif0022_ems_3hC_182_0001_0001
inf inf False False 8030.808006487299 inf 1.0 1000.0 False False EGFR nside_mot_11c7575daf07a7a8ed192f68060712d8_0001_000000024_0001_4_10_H_._bcov_4helix_00806_0001_0001_0001
inf inf False False 33320.82105069218 inf 1.0 1000.0 False False EGFR Motif0651_bcov_4helix_14113_0001_0001
inf inf False False 15181.936317375146 inf 1.0 1000.0 False False EGFR cside_pol_af58e84f17932ee2a65d21f0c6c055f8_0001_000000004_0001
inf inf False False 0.0 inf 1.0 1000.0 False False EGFR nside_mot_6896c35b6dcea2e949972728492b646f_0001_1_000000018_0001_17_24_H_._bcov_4helix_00540_0001_0001
inf inf False False 6848.843820629108 inf 1.0 1000.0 False False EGFR Motif0013_ems_3hC_471_0001_0001
inf inf False False 17107.385848287853 inf 1.0 1000.0 False False EGFR cside_mot_09d6a61bc518cc49049749228b1d1d9b_0001_000000001_0001_37_43_H_._HEEHE_0576_0001_0001
inf inf False False 8524.86452449412 inf 1.0 1000.0 False False EGFR cside_pol_EHEE_hb1_1_000000004_0001
inf inf False False 24968.69558476227 inf 1.0 1000.0 False False EGFR Motif0106_ems_3hM_94_0001_0002_0001
inf inf False False 10196.995181544386 inf 1.0 1000.0 False False EGFR Motif0162_bcov_4helix_05141_0001_0001_0001
inf inf False False 11838.394843830467 inf 1.0 1000.0 False False EGFR nside_mot_2b57f6184e3cbf08022d7a5dd7fdd81c_0001_000000023_0001_23_28_H_._ems_3hM_591_0001_0003_0001
inf inf False False 0.0 inf 1.0 1000.0 False False EGFR Motif0193_bcov_4helix_01661_0001_0001_0001
inf inf False False 5393.917405142779 inf 1.0 1000.0 False False EGFR nside_mot_04fbaec1811fe94a8c46512188bd900f_0001_1_000000012_0001_1_9_H_._ems_3hC_587_0001_0001
inf inf False False 5669.061402214373 inf 1.0 1000.0 False False EGFR cside_mot_3h_hb1_6047_000000026_0001_1_8_H_._bcov_4helix_08289_0001_0001
inf inf False False 0.0 inf 1.0 1000.0 False False EGFR Motif0242_HEEHE_1790_0001_0001
inf inf False False 0.0 inf 1.0 1000.0 False False EGFR Motif0080_ems_3hM_237_0001_0001
inf inf False False 0.0 inf 1.0 1000.0 False False EGFR Motif0266_HHH_eva_0732_0001_0001
inf inf False False 11838.394843830467 inf 1.0 1000.0 False False EGFR Motif0038_ems_3hC_242_0002_0001_0003_0001
inf inf False False 13207.722402587528 inf 1.0 1000.0 False False EGFR nside_pol_3h_hb1_505_000000016_0001
inf inf False False 4164.3629471735485 inf 1.0 1000.0 False False EGFR nside_pol_5514904dba5d32caa86be3fdb9accb31_0001_000000018_0001
inf inf False False 10717.144416624422 inf 1.0 1000.0 False False EGFR cside_pol_7a895f65d138f45cad10f85569d7b248_0001_1_000000001_0001
inf inf False False 17625.75674687683 inf 1.0 1000.0 False False EGFR Motif0269_bcov_4helix_11489_0001_0002_0001
inf inf False False 5958.240508361304 inf 1.0 1000.0 False False EGFR nside_mot_147d72b753aede2b6cdb7be3c64e551d_0001_1_000000002_0001_37_45_H_._ems_3hM_1038_0001_0001_0001
inf inf False False 20874.26182162755 inf 1.0 1000.0 False False EGFR Motif0408_bcov_4helix_11523_0001_0001
inf inf False False 0.0 inf 1.0 1000.0 False False EGFR Motif0085_bcov_4helix_05495_0001_0003_0001
inf inf False False 14302.070769716098 inf 1.0 1000.0 False False EGFR nside_mot_6a9979191077b839e8ecfb188dfae384_0001_1_000000000_0001_18_28_H_._ems_3hM_2133_0001_0004_0001
inf inf False False 0.0 inf 1.0 1000.0 False False EGFR cside_mot_8002e5b33066df3960679873e6fbaf3f_0001_000000000_0001_2_6_H_._ems_3hC_921_0001_0001_0004_0001
inf inf False False 9416.753969889236 inf 1.0 1000.0 False False EGFR nside_mot_d0e6ad3747a9a656fcff127d46d4dc22_0001_000000001_0001_10_15_H_._ems_3hM_591_0001_0001
inf inf False False 8030.808006487299 inf 1.0 1000.0 False False EGFR nside_mot_d8e631a7c6a0ca757e95fd499f5e0bd6_0001_1_000000018_0001_40_50_H_._ems_3hM_3600_0001_0001
inf inf False False 4001.8709395263163 inf 1.0 1000.0 False False EGFR Motif0863_ems_3hC_1570_0001_0001
inf inf False False 8356.891015090783 inf 1.0 1000.0 False False EGFR Motif0256_ems_3hM_620_0001_0001_0001
inf inf False False 8356.891015090783 inf 1.0 1000.0 False False EGFR cside_pol_3h_hb1_4018_000000002_0001
inf inf False False 6986.505581423763 inf 1.0 1000.0 False False EGFR Motif0139_HEEHE_2932_0001_0002_0001
inf inf False False 5081.314190869504 inf 1.0 1000.0 False False EGFR nside_mot_3h_hb1_4314_000000028_0001_57_63_H_._HHH_eva_0376_0001_0002_0001
inf inf False False 4333.452781924209 inf 1.0 1000.0 False False EGFR nside_pol_c3290864273eab5c072afe4af3181673_0001_1_000000002_0001
inf inf False False 0.0 inf 1.0 1000.0 False False EGFR Motif0149_ems_3hM_2218_0001_0001_0001
inf inf False False 6262.170655200651 inf 1.0 1000.0 False False EGFR Motif0221_bcov_4helix_08505_0001_0001
inf inf False False 15956.367649539461 inf 1.0 1000.0 False False EGFR nside_pol_743b52a303a679ba0ef887914d26dcfc_0001_000000005_0001
inf inf False False 6848.843820629108 inf 1.0 1000.0 False False EGFR Motif0078_bcov_4helix_03525_0001_0001
9606.030724684022 inf False False 16770.302762756484 6310731.134455705 1.0 1000.0 False False EGFR Motif0134_bcov_4helix_09415_0001_0001
inf inf False False 15641.964169727935 inf 1.0 1000.0 False False EGFR cside_pol_EHEE_hb1_4110_000000000_0001
inf inf False False 4786.8278223381985 inf 1.0 1000.0 False False EGFR Motif0418_ems_3hM_1665_0001_0001
inf inf False False 0.0 inf 1.0 1000.0 False False EGFR nside_mot_f92f7d55248171e9e245c09c03b2c1b1_0001_000000006_0001_2_9_H_._ems_3hC_784_0001_0002_0001
inf inf False False 18341.433150084566 inf 1.0 1000.0 False False EGFR cside_mot_ems_3hM_1522_000000007_0001_1_7_H_._bcov_4helix_03374_0001_0001
inf inf False False 5393.917405142779 inf 1.0 1000.0 False False EGFR nside_mot_a8756d64470d085cca2a63e8158337f1_0001_000000025_0001_2_7_H_._HHH_eva_0455_0001_0001
inf inf False False 6986.505581423763 inf 1.0 1000.0 False False EGFR nside_pol_37367f3fcf0621991cb7e0dca136a4ad_0001_000000005_0001
inf inf False False 12692.361624271984 inf 1.0 1000.0 False False EGFR Motif0284_ems_3hM_146_0001_0001
inf inf False False 8030.808006487299 inf 1.0 1000.0 False False EGFR cside_pol_2e5ae0fb8f97a3987bb9890edae46669_0001_000000000_0001
inf inf False False 9996.074092289391 inf 1.0 1000.0 False False EGFR Motif0202_bcov_4helix_05219_0001_0001
inf inf False False 4739.433487463569 inf 1.0 1000.0 False False EGFR nside_mot_2a88636ba1cc30d4e7caa1c24c8ce583_0001_000000010_0001_2_7_H_._bcov_4helix_09871_0001_0001
inf inf False False 28987.88042999283 inf 1.0 1000.0 False False EGFR Motif0080_bcov_4helix_03094_0001_0001
inf inf False False 19086.168885124916 inf 1.0 1000.0 False False EGFR cside_mot_bceec1ebe6207999eb1f69b0fdbe0a82_0001_000000022_0001_18_23_H_._bcov_4helix_04886_0001_0001
inf inf False False 4600.047449690495 inf 1.0 1000.0 False False EGFR cside_mot_771ab15f4002a0e2f35aee833e94db22_0001_000000002_0001_5_14_H_._HEEHE_2316_0001_0001
inf inf False False 0.0 inf 1.0 1000.0 False False EGFR Motif0359_HHH_eva_0389_0001_0001
inf inf False False 0.0 inf 1.0 1000.0 False False EGFR nside_mot_81f395193ef9c273022eef723c216138_0001_1_000000000_0001_20_28_H_._ems_3hM_273_0001_0001_0001
inf inf False False 9702.091031930851 inf 1.0 1000.0 False False EGFR cside_mot_7f8094df0660114fa4583670521a5e1b_0001_000000009_0001_24_30_H_._bcov_4helix_03845_0001_0005_0001
inf inf False False 33320.82105069218 inf 1.0 1000.0 False False EGFR cside_mot_e72bd83c11a18befedc8dd72dd1711c1_0001_1_000000023_0001_54_61_H_._bcov_4helix_07514_0001_0001
inf inf False False 4600.047449690495 inf 1.0 1000.0 False False EGFR nside_mot_3d38ca43007470be9f4a29c6511f51a5_0001_000000018_0001_36_42_H_._bcov_4helix_03239_0001_0001
inf inf False False 15031.620116213033 inf 1.0 1000.0 False False EGFR cside_pol_3h_hb1_1930_000000000_0001
inf inf False False 0.0 inf 1.0 1000.0 False False EGFR Motif0256_ems_3hM_2408_0001_0001_0001
inf inf False False 6713.894540367732 inf 1.0 1000.0 False False EGFR Motif0092_ems_3hM_2201_0001_0001
inf inf False False 17107.385848287853 inf 1.0 1000.0 False False EGFR cside_mot_acbe4467f7e1bfbd9c26a710f8f63d83_0001_000000027_0001_4_13_H_._bcov_4helix_11103_0001_0002_0001
inf inf False False 6713.894540367732 inf 1.0 1000.0 False False EGFR Motif0071_ems_3hM_446_0001_0001
inf inf False False 6388.040285370182 inf 1.0 1000.0 False False EGFR cside_mot_3h_hb1_2335_000000016_0001_49_56_H_._bcov_4helix_05051_0001_0001_0001
inf inf False False 4333.452781924209 inf 1.0 1000.0 False False EGFR Motif0179_ems_3hM_2449_0001_0001
inf inf False False 27307.894639193448 inf 1.0 1000.0 False False EGFR Motif0104_HHH_eva_0523_0001_0001_0001
inf inf False False 12076.346580191455 inf 1.0 1000.0 False False EGFR Motif0184_ems_3hC_709_0002_0001_0001
inf inf False False 19086.168885124916 inf 1.0 1000.0 False False EGFR Motif0708_bcov_4helix_05072_0001_0001
inf inf False False 7794.623130995031 inf 1.0 1000.0 False False EGFR cside_mot_3h_hb1_1231_000000021_0001_3_11_H_._ems_3hM_3445_0001_0001_0001
inf inf False False 0.0 inf 1.0 1000.0 False False EGFR Motif0136_bcov_4helix_06762_0001_0001
inf inf False False 6713.894540367732 inf 1.0 1000.0 False False EGFR cside_mot_3h_hb1_238_000000028_0001_25_35_H_._ems_3hC_921_0001_0002_0001
71.85021471864896 inf False False 39071.28319536556 inf 1.0 1000.0 False False EGFR Motif0137_ems_3hM_2054_0001_0001
inf inf False False 8959.71829098426 inf 1.0 1000.0 False False EGFR nside_mot_d0b08c9479f2e8a758d5d47c591d23dc_0001_1_000000022_0001_59_64_H_._bcov_4helix_06076_0001_0001
inf inf False False 16604.260161145023 inf 1.0 1000.0 False False EGFR Motif0201_bcov_4helix_06705_0001_0001
inf inf False False 8030.808006487299 inf 1.0 1000.0 False False EGFR Motif0120_bcov_4helix_03487_0001_0001
inf inf False False 27856.783321441224 inf 1.0 1000.0 False False EGFR Motif0314_bcov_4helix_00259_0001_0001
inf inf False False 6262.170655200651 inf 1.0 1000.0 False False EGFR nside_pol_d0e5d013b70ce42b68446c66738b89ad_0001_000000007_0001
inf inf False False 9606.030724684022 inf 1.0 1000.0 False False EGFR cside_mot_acbe4467f7e1bfbd9c26a710f8f63d83_0001_000000027_0001_4_13_H_._bcov_4helix_13298_0001_0001
inf inf False False 11490.229402699273 inf 1.0 1000.0 False False EGFR Motif0184_bcov_4helix_13097_0001_0001
inf inf False False 11721.183013693546 inf 1.0 1000.0 False False EGFR nside_pol_3h_hb1_3825_000000007_0001
inf inf False False 5081.314190869504 inf 1.0 1000.0 False False EGFR cside_mot_6f10f171e258a16133a1e7ff65db1d94_0001_000000017_0001_24_28_H_._bcov_4helix_09415_0001_0002_0001
inf inf False False 6986.505581423763 inf 1.0 1000.0 False False EGFR Motif0041_ems_3hM_2254_0001_0002_0001
inf inf False False 5669.061402214373 inf 1.0 1000.0 False False EGFR cside_mot_62fe3b1e6d450446043b360d10219966_0001_1_000000003_0001_36_44_H_._ems_3hM_3509_0001_0002_0001
inf inf False False 0.0 inf 1.0 1000.0 False False EGFR Motif0101_bcov_4helix_05474_0001_0001_0001
inf inf False False 0.0 inf 1.0 1000.0 False False EGFR Motif0611_ems_3hM_1041_0001_0001
inf inf False False 0.0 inf 1.0 1000.0 False False EGFR Motif0076_ems_3hM_3525_0001_0001
inf inf False False 13473.197622879508 inf 1.0 1000.0 False False EGFR Motif0193_bcov_4helix_04004_0001_0002_0001
inf inf False False 6262.170655200651 inf 1.0 1000.0 False False EGFR Motif0009_ems_3hM_3354_0001_0001
inf inf False False 10611.034075865757 inf 1.0 1000.0 False False EGFR nside_mot_24f18a6c9dc1d4bc15674ec087ef9eba_0001_000000025_0001_19_28_H_._ems_3hM_1195_0001_0003_0001
inf inf False False 6986.505581423763 inf 1.0 1000.0 False False EGFR nside_mot_0d8e54b82a0b856095b1e77a2ead3014_0001_1_000000008_0001_39_44_H_._bcov_4helix_07678_0001_0002_0001
inf inf False False 0.0 inf 1.0 1000.0 False False EGFR Motif0695_ems_3hM_1727_0001_0001
inf inf False False 8959.71829098426 inf 1.0 1000.0 False False EGFR nside_pol_d824579cd993dd719a2825b583c14251_0001_1_000000001_0001
inf inf False False 7490.479621537339 inf 1.0 1000.0 False False EGFR cside_mot_b4a578bcf71d757d7c2dcb0efc52337b_0001_000000027_0001_38_46_H_._bcov_4helix_10892_0001_0001
inf inf False False 0.0 inf 1.0 1000.0 False False EGFR Motif0142_HHH_eva_0532_0001_0001
inf inf False False 0.0 inf 1.0 1000.0 False False EGFR nside_pol_ems_3hM_1588_000000004_0001
inf inf False False 5081.314190869504 inf 1.0 1000.0 False False EGFR Motif0234_bcov_4helix_03354_0001_0001_0001
inf inf False False 11263.826490245367 inf 1.0 1000.0 False False EGFR cside_mot_6d915af4015ae4a6f83e3ddd2796ee44_0001_1_000000026_0001_19_29_H_._bcov_4helix_06794_0001_0002_0001
38301.42456167589 inf False False 14302.070769716098 5275880.493609666 1.0 1000.0 False False EGFR Motif0158_HHH_eva_0265_0001_0001
inf inf False False 9139.80862863304 inf 1.0 1000.0 False False EGFR nside_mot_052e08a2c9b0e73539bc92944f952fda_0001_000000012_0001_54_61_H_._ems_3hM_2365_0001_0001
inf inf False False 7490.479621537339 inf 1.0 1000.0 False False EGFR Motif0276_bcov_4helix_05264_0001_0001
inf inf False False 16938.00579038403 inf 1.0 1000.0 False False EGFR nside_mot_6b6d8aeabc104d7eb4de0f0555b06e85_0001_000000029_0001_18_24_H_._bcov_4helix_04180_0001_0002_0001
inf inf False False 0.0 inf 1.0 1000.0 False False EGFR Motif0078_bcov_4helix_13533_0001_0002_0001
inf inf False False 0.0 inf 1.0 1000.0 False False EGFR Motif0023_bcov_4helix_07796_0001_0001
inf inf False False 4001.8709395263163 inf 1.0 1000.0 False False EGFR nside_mot_529aa26556ab0217081d0c2dd4de06a7_0001_1_000000015_0001_38_43_H_._ems_3hM_2712_0001_0001_0001
inf inf False False 12442.271957917817 inf 1.0 1000.0 False False EGFR cside_mot_3c523fbc28614cbc12c7bf03bc8583d8_0001_1_000000002_0001_1_5_H_._ems_3hC_1684_0002_0001_0003_0001
inf inf False False 0.0 inf 1.0 1000.0 False False EGFR Motif0009_ems_3hC_1684_0002_0001_0001
inf inf False False 6388.040285370182 inf 1.0 1000.0 False False EGFR cside_pol_3h_hb1_4192_000000001_0001
inf inf False False 19664.49888851309 inf 1.0 1000.0 False False EGFR cside_mot_771ab15f4002a0e2f35aee833e94db22_0001_000000002_0001_5_14_H_._bcov_4helix_06229_0001_0004_0001
inf inf False False 24968.69558476227 inf 1.0 1000.0 False False EGFR Motif0029_bcov_4helix_13298_0001_0001_0001
inf inf False False 0.0 inf 1.0 1000.0 False False EGFR Motif0011_ems_3hC_739_0001_0003_0001
inf inf False False 7794.623130995031 inf 1.0 1000.0 False False EGFR Motif0057_bcov_4helix_04883_0001_0001_0001
inf inf False False 28135.351154655655 inf 1.0 1000.0 False False EGFR nside_pol_3h_hb1_2436_000000024_0001
inf inf False False 12819.28524051469 inf 1.0 1000.0 False False EGFR Motif0134_ems_3hM_1036_0001_0001_0001
inf inf False False 0.0 inf 1.0 1000.0 False False EGFR nside_mot_4c482f19f227c02a0f5bb3b01c39a587_0001_000000017_0001_55_59_H_._ems_3hM_1527_0001_0001
inf inf False False 5840.839631762862 inf 1.0 1000.0 False False EGFR nside_pol_3h_hb1_5235_000000022_0001
inf inf False False 4164.3629471735485 inf 1.0 1000.0 False False EGFR Motif0181_ems_3hM_3687_0001_0001_0001
inf inf False False 0.0 inf 1.0 1000.0 False False EGFR Motif0651_ems_3hM_1052_0001_0003_0001
inf inf False False 4333.452781924209 inf 1.0 1000.0 False False EGFR Motif0232_HHH_eva_0329_0001_0003_0001
inf inf False False 9416.753969889236 inf 1.0 1000.0 False False EGFR nside_mot_0f12d917aedd89d65e2928f06bf6c82f_0001_1_000000001_0001_2_12_H_._bcov_4helix_06585_0001_0002_0001
inf inf False False 4001.8709395263163 inf 1.0 1000.0 False False EGFR cside_pol_EHEE_hb1_5891_000000008_0001
inf inf False False 19086.168885124916 inf 1.0 1000.0 False False EGFR cside_mot_af20a30f723460665a5ef230e4f4bcf6_0001_000000006_0001_56_65_H_._bcov_4helix_08947_0001_0001_0001
inf inf False False 11838.394843830467 inf 1.0 1000.0 False False EGFR cside_mot_e72bd83c11a18befedc8dd72dd1711c1_0001_1_000000023_0001_54_61_H_._bcov_4helix_11218_0001_0001_0001
inf inf False False 5840.839631762862 inf 1.0 1000.0 False False EGFR cside_mot_6f10f171e258a16133a1e7ff65db1d94_0001_000000017_0001_24_28_H_._bcov_4helix_03173_0001_0002_0001
inf inf False False 20874.26182162755 inf 1.0 1000.0 False False EGFR cside_rif_bee5bb7e25aeb0b5ef1e5e870fe17323_0001_000000024_0001
inf inf False False 11721.183013693546 inf 1.0 1000.0 False False EGFR cside_mot_83c8b0005c82c004a923b37160294a09_0001_000000020_0001_60_65_H_._bcov_4helix_12240_0001_0001
inf inf False False 18159.834802063946 inf 1.0 1000.0 False False EGFR cside_mot_8cc69fd10c715b5369bf2528bda9db37_0001_1_000000002_0001_39_47_H_._bcov_4helix_06794_0001_0005_0001
inf inf False False 7794.623130995031 inf 1.0 1000.0 False False EGFR Motif0285_ems_3hM_3666_0001_0001
inf inf False False 14589.54239218736 inf 1.0 1000.0 False False EGFR Motif0235_HHH_eva_0131_0001_0001_0001
inf inf False False 11490.229402699273 inf 1.0 1000.0 False False EGFR nside_mot_e487f6ee8b4b76ddfe1b0127f3008d6e_0001_000000006_0001_37_44_H_._ems_3hC_289_0002_0001_0001_0001
inf inf False False 5235.283092167034 inf 1.0 1000.0 False False EGFR Motif0214_ems_3hM_227_0001_0001
inf inf False False 12692.361624271984 inf 1.0 1000.0 False False EGFR cside_pol_ad4a34d742ae1e1007b916faabfd60f0_0001_000000014_0001
inf inf False False 21506.772829084694 inf 1.0 1000.0 False False EGFR Motif0193_ems_3hM_2325_0001_0001
inf inf False False 8356.891015090783 inf 1.0 1000.0 False False EGFR nside_pol_ems_3hM_2358_000000025_0001
inf inf False False 8959.71829098426 inf 1.0 1000.0 False False EGFR Motif0011_bcov_4helix_01937_0001_0001_0001
inf inf False False 13744.008895099405 inf 1.0 1000.0 False False EGFR nside_mot_HHH_eva_0746_000000018_0001_26_34_H_._bcov_4helix_09555_0001_0001
0.0 79982.79695210105 True False 9606.030724684022 inf 1.0 1000.0 False True EGFR Motif0043_ems_3hM_2328_0001_0002_0001
inf inf False False 6713.894540367732 inf 1.0 1000.0 False False EGFR nside_mot_3b9454c7a7558ad1dbdfde696a0f483d_0001_000000021_0001_21_29_H_._HHH_eva_0186_0001_0001_0001
inf inf False False 8959.71829098426 inf 1.0 1000.0 False False EGFR Motif0110_ems_3hM_442_0001_0001_0001
inf inf False False 17107.385848287853 inf 1.0 1000.0 False False EGFR Motif0060_ems_3hM_469_0001_0001_0001
inf inf False False 0.0 inf 1.0 1000.0 False False EGFR cside_mot_d9bdc07707a04ffd2d39c37911bed820_0001_000000022_0001_3_8_H_._bcov_4helix_04786_0001_0002_0001
inf inf False False 0.0 inf 1.0 1000.0 False False EGFR Motif0045_ems_3hM_1738_0001_0001
inf inf False False 7490.479621537339 inf 1.0 1000.0 False False EGFR Motif0588_HHH_eva_0539_0001_0001
inf inf False False 0.0 inf 1.0 1000.0 False False EGFR Motif0705_HHH_eva_0526_0001_0001
inf inf False False 0.0 inf 1.0 1000.0 False False EGFR nside_pol_192d86c819b71bc02b03fecbb1cf07cd_0001_000000010_0001
inf inf False False 14160.466108629791 inf 1.0 1000.0 False False EGFR cside_pol_c264f418a867ce4938133f27b88868c4_0001_000000000_0001
inf inf False False 14882.792194270347 inf 1.0 1000.0 False False EGFR Motif0120_bcov_4helix_10614_0001_0001
inf inf False False 4001.8709395263163 inf 1.0 1000.0 False False EGFR cside_pol_3h_hb1_169_000000003_0001
inf inf False False 19086.168885124916 6186384.799976176 1.0 1000.0 False False EGFR nside_mot_37c9410152edf70606a99b8c467079e5_0001_1_000000026_0001_18_27_H_._bcov_4helix_03438_0001_0001
inf inf False False 17107.385848287853 inf 1.0 1000.0 False False EGFR Motif0113_bcov_4helix_02878_0001_0001_0001
inf inf False False 6986.505581423763 inf 1.0 1000.0 False False EGFR cside_mot_193b05973d9ac141674ebd58de770a69_0001_000000018_0001_45_49_H_._bcov_4helix_00317_0001_0001
inf inf False False 35724.43020967852 inf 1.0 1000.0 False False EGFR Motif0046_ems_3hM_3266_0001_0001
inf inf False False 15031.620116213033 inf 1.0 1000.0 False False EGFR Motif0405_ems_3hM_2032_0001_0002_0001
inf inf False False 5235.283092167034 inf 1.0 1000.0 False False EGFR nside_mot_4be0e5f06208d32d52d12dfb137f7ba6_0001_000000016_0001_19_24_H_._ems_3hM_3687_0001_0001_0001
inf inf False False 11721.183013693546 inf 1.0 1000.0 False False EGFR nside_pol_3h_hb1_1939_000000018_0001
inf inf False False 0.0 inf 1.0 1000.0 False False EGFR Motif0812_HHH_eva_0726_0001_0001
inf inf False False 13207.722402587528 inf 1.0 1000.0 False False EGFR cside_mot_3h_hb1_4176_000000002_0001_9_19_H_._bcov_4helix_09849_0001_0002_0001
106737.35259126802 inf False False 18710.09595640126 1491009.7355427572 1.0 1000.0 False False EGFR Motif0392_ems_3hM_1358_0001_0001
inf inf False False 10611.034075865757 inf 1.0 1000.0 False False EGFR Motif0301_ems_3hC_1325_0002_0001_0001
inf inf False False 18524.84748158539 inf 1.0 1000.0 False False EGFR Motif0371_HEEHE_1237_0001_0001
inf inf False False 0.0 inf 1.0 1000.0 False False EGFR Motif0043_bcov_4helix_11354_0001_0001
inf inf False False 9996.074092289391 inf 1.0 1000.0 False False EGFR Motif0086_ems_3hM_472_0001_0001_0001
inf inf False False 9139.80862863304 inf 1.0 1000.0 False False EGFR cside_mot_3c286613f92827190e5a3baf2c2c7df1_0001_1_000000012_0001_3_7_H_._HEEHE_1033_0001_0002_0001
inf inf False False 5840.839631762862 inf 1.0 1000.0 False False EGFR nside_mot_37c9410152edf70606a99b8c467079e5_0001_1_000000026_0001_18_27_H_._ems_3hM_250_0001_0002_0001
inf inf False False 7342.887581156105 inf 1.0 1000.0 False False EGFR Motif0170_ems_3hC_921_0001_0003_0001
inf inf False False 4164.3629471735485 inf 1.0 1000.0 False False EGFR nside_mot_ems_bGC_231_000000003_0001_40_42_54_56_P_._HEEHE_1126_0001_0001
inf inf False False 5958.240508361304 inf 1.0 1000.0 False False EGFR Motif0098_ems_3hM_1929_0001_0001
inf inf False False 0.0 inf 1.0 1000.0 False False EGFR Motif0149_ems_3hM_1055_0001_0001_0001
inf inf False False 0.0 inf 1.0 1000.0 False False EGFR cside_mot_3h_hb1_4176_000000002_0001_9_19_H_._ems_3hM_2978_0001_0004_0001
inf inf False False 0.0 inf 1.0 1000.0 False False EGFR cside_mot_148eb0cab8c0ef33723d3d6220c2abcb_0001_1_000000005_0001_40_45_H_._HEEHE_0473_0001_0001
inf inf False False 10505.974332540365 inf 1.0 1000.0 False False EGFR Motif0023_ems_3hC_493_0001_0001_0001
inf inf False False 0.0 inf 1.0 1000.0 False False EGFR Motif0304_ems_3hM_2201_0001_0002_0001
inf inf False False 4164.3629471735485 inf 1.0 1000.0 False False EGFR Motif0264_ems_3hM_1516_0001_0001
inf inf False False 20260.352869333896 inf 1.0 1000.0 False False EGFR Motif0029_bcov_4helix_01406_0001_0001
inf inf False False 0.0 inf 1.0 1000.0 False False EGFR Motif0267_bcov_4helix_03283_0001_0001
inf inf False False 0.0 inf 1.0 1000.0 False False EGFR cside_mot_3h_hb1_2335_000000016_0001_49_56_H_._bcov_4helix_07807_0001_0001
inf inf False False 5958.240508361304 inf 1.0 1000.0 False False EGFR nside_pol_HEEH_11208_000000019_0001
inf inf False False 0.0 inf 1.0 1000.0 False False EGFR Motif0239_ems_4hM_4636_0001_0001
inf inf False False 5958.240508361304 inf 1.0 1000.0 False False EGFR cside_pol_3h_hb1_4274_000000002_0001
inf inf False False 5669.061402214373 inf 1.0 1000.0 False False EGFR Motif0516_ems_3hC_836_0001_0001_0001
inf inf False False 8524.86452449412 inf 1.0 1000.0 False False EGFR cside_mot_22d47784281799efc9815c223750b246_0001_1_000000000_0001_24_32_H_._bcov_4helix_13856_0001_0001
inf inf False False 0.0 inf 1.0 1000.0 False False EGFR cside_pol_3h_hb1_4101_000000005_0001
inf inf False False 0.0 inf 1.0 1000.0 False False EGFR Motif0619_ems_3hM_3324_0001_0001_0001
inf inf False False 0.0 inf 1.0 1000.0 False False EGFR Motif0029_ems_3hM_1324_0001_0001
inf inf False False 22380.03404810456 inf 1.0 1000.0 False False EGFR Motif0043_bcov_4helix_04393_0001_0001
inf inf False False 70980.67118968235 inf 1.0 1000.0 False False EGFR Motif0035_bcov_4helix_05719_0001_0002_0001
inf inf False False 9606.030724684022 inf 1.0 1000.0 False False EGFR cside_pol_6de02cdbaf811407428a960f181640bb_0001_000000000_0001
inf inf False False 46735.01676597515 inf 1.0 1000.0 False False EGFR cside_mot_e72bd83c11a18befedc8dd72dd1711c1_0001_1_000000023_0001_54_61_H_._bcov_4helix_02337_0001_0001_0001
inf inf False False 29570.536826635675 inf 1.0 1000.0 False False EGFR cside_mot_b5d2b9b081cf31b8ee4d9e19c0bb01c1_0001_000000016_0001_24_28_H_._bcov_4helix_00678_0001_0002_0001
inf inf False False 0.0 inf 1.0 1000.0 False False EGFR cside_mot_902bd2d794eda2c58461ea262bc623ba_0001_000000010_0001_17_22_H_._ems_3hM_1539_0001_0001_0001
inf inf False False 5669.061402214373 inf 1.0 1000.0 False False EGFR Motif0201_ems_3hM_3366_0001_0001_0001
inf inf False False 4333.452781924209 inf 1.0 1000.0 False False EGFR Motif0093_ems_3hC_1062_0002_0001_0001_0001
inf inf False False 0.0 inf 1.0 1000.0 False False EGFR Motif0622_ems_3hM_273_0001_0001_0001
inf inf False False 0.0 inf 1.0 1000.0 False False EGFR cside_mot_6b882c54a2c365db1e10805ca59cbe46_0001_000000005_0001_46_50_H_._bcov_4helix_01857_0001_0001_0001
inf inf False False 9702.091031930851 inf 1.0 1000.0 False False EGFR cside_mot_5ac56b61432a529264fc2b1ea8f3f34e_0001_000000012_0001_7_12_H_._bcov_4helix_11480_0001_0001_0001
inf inf False False 11490.229402699273 inf 1.0 1000.0 False False EGFR nside_mot_6a9979191077b839e8ecfb188dfae384_0001_1_000000000_0001_18_28_H_._ems_3hM_3240_0001_0003_0001
inf inf False False 9996.074092289391 inf 1.0 1000.0 False False EGFR Motif0063_bcov_4helix_12034_0001_0001
inf inf False False 6262.170655200651 inf 1.0 1000.0 False False EGFR Motif0179_bcov_4helix_09526_0001_0001_0001
inf inf False False 6848.843820629108 inf 1.0 1000.0 False False EGFR cside_pol_9040e5964362ecc115e968b7e19169f4_0001_000000011_0001
inf inf False False 6986.505581423763 inf 1.0 1000.0 False False EGFR nside_mot_052e08a2c9b0e73539bc92944f952fda_0001_000000012_0001_54_62_H_._ems_3hM_790_0001_0004_0001
inf inf False False 4164.3629471735485 inf 1.0 1000.0 False False EGFR nside_pol_3h_hb1_6628_000000008_0001
inf inf False False 5235.283092167034 inf 1.0 1000.0 False False EGFR nside_mot_ems_p1-14H-GBL-16H-GABBL-15H_0537_0001_0001_0002_000000007_0001_3_13_H_._ems_3hC_535_0001_0003_0001
inf inf False False 11721.183013693546 inf 1.0 1000.0 False False EGFR Motif0051_ems_3hM_2313_0001_0002_0001
inf inf False False 42308.60100559525 inf 1.0 1000.0 False False EGFR cside_pol_bf1c168cfa86580f3e4d01a5cf0177b5_0001_000000006_0001
inf inf False False 6262.170655200651 inf 1.0 1000.0 False False EGFR Motif0440_bcov_4helix_03783_0001_0001
inf inf False False 0.0 inf 1.0 1000.0 False False EGFR Motif0181_ems_3hC_1737_0001_0002_0001
inf inf False False 35370.72297987969 inf 1.0 1000.0 False False EGFR nside_pol_22c1960dd06881788759688c57ded65a_0001_1_000000011_0001
inf inf False False 4164.3629471735485 inf 1.0 1000.0 False False EGFR Motif0104_ems_3hM_3705_0001_0001_0001
inf inf False False 4001.8709395263163 inf 1.0 1000.0 False False EGFR nside_mot_3h_hb1_3367_000000029_0001_24_34_H_._ems_3hC_963_0002_0001_0004_0001
inf inf False False 9996.074092289391 inf 1.0 1000.0 False False EGFR nside_mot_d7cbf26a5edeb1db467a897007709476_0001_000000001_0001_53_61_H_._bcov_4helix_11531_0001_0001_0001
inf inf False False 4164.3629471735485 inf 1.0 1000.0 False False EGFR nside_mot_ems_3hM_1608_000000024_0001_47_53_H_._bcov_4helix_06175_0001_0002_0001
inf inf False False 8696.214301436432 inf 1.0 1000.0 False False EGFR nside_mot_5ad4da34cda0141a087b59bd8be62922_0001_000000009_0001_53_63_H_._ems_3hM_1062_0001_0002_0001
inf inf False False 15487.09323735441 8338312.042479826 1.0 1000.0 False False EGFR nside_mot_28afb33024cbc0f0831c9d85b96ce966_0001_000000011_0001_35_40_H_._ems_3hC_618_0002_0001_0002_0001
inf inf False False 4164.3629471735485 inf 1.0 1000.0 False False EGFR cside_mot_a0c3c63fe452814b31ff4ebdd609b7b2_0001_000000023_0001_24_32_H_._bcov_4helix_06347_0001_0001
inf inf False False 8959.71829098426 inf 1.0 1000.0 False False EGFR nside_mot_24f18a6c9dc1d4bc15674ec087ef9eba_0001_000000025_0001_19_28_H_._ems_3hM_3393_0001_0002_0001
inf inf False False 6713.894540367732 inf 1.0 1000.0 False False EGFR Motif0050_bcov_4helix_11641_0001_0002_0001
inf inf False False 0.0 inf 1.0 1000.0 False False EGFR Motif0151_ems_3hM_1218_0001_0001_0001
inf inf False False 9139.80862863304 inf 1.0 1000.0 False False EGFR Motif0197_bcov_4helix_12056_0001_0001
inf inf False False 12692.361624271984 inf 1.0 1000.0 False False EGFR Motif0771_bcov_4helix_03931_0001_0001
inf inf False False 18159.834802063946 inf 1.0 1000.0 False False EGFR Motif0151_HEEHE_2995_0001_0001
inf inf False False 13473.197622879508 inf 1.0 1000.0 False False EGFR Motif0405_bcov_4helix_09053_0001_0001
inf inf False False 5840.839631762862 inf 1.0 1000.0 False False EGFR Motif0063_bcov_4helix_14491_0001_0002_0001
inf inf False False 0.0 inf 1.0 1000.0 False False EGFR nside_mot_3h_hb1_5702_000000016_0001_6_10_H_._ems_3hM_813_0001_0001_0001
inf inf False False 8959.71829098426 inf 1.0 1000.0 False False EGFR Motif0208_bcov_4helix_00548_0001_0001
inf inf False False 5235.283092167034 inf 1.0 1000.0 False False EGFR Motif0045_HHH_eva_0671_0001_0001
inf inf False False 6388.040285370182 inf 1.0 1000.0 False False EGFR Motif0353_ems_3hC_506_0001_0001
inf inf False False 5235.283092167034 inf 1.0 1000.0 False False EGFR Motif0333_ems_3hM_602_0001_0001
inf inf False False 4333.452781924209 inf 1.0 1000.0 False False EGFR Motif0063_HHH_eva_0393_0001_0001_0001
inf inf False False 9416.753969889236 inf 1.0 1000.0 False False EGFR nside_pol_dafd80a39d5a8fd4fef01269e06dea35_0001_000000007_0001
inf inf False False 14882.792194270347 inf 1.0 1000.0 False False EGFR cside_mot_3h_hb1_2613_000000029_0001_51_57_H_._bcov_4helix_13160_0001_0002_0001
inf inf False False 14882.792194270347 inf 1.0 1000.0 False False EGFR nside_pol_be56323470b2c716493f2730b4cf98d6_0001_000000004_0001
inf inf False False 23994.42568433144 inf 1.0 1000.0 False False EGFR Motif0179_bcov_4helix_00951_0001_0001_0001
inf inf False False 9606.030724684022 inf 1.0 1000.0 False False EGFR nside_pol_3h_hb1_3378_000000018_0001
inf inf False False 0.0 inf 1.0 1000.0 False False EGFR Motif0781_ems_3hC_1070_0001_0002_0001
inf inf False False 5669.061402214373 inf 1.0 1000.0 False False EGFR nside_mot_4dcce05f77d21f156d78f37ab8c14dff_0001_000000023_0001_23_31_H_._HHH_eva_0696_0001_0001_0001
inf inf False False 0.0 inf 1.0 1000.0 False False EGFR Motif0103_ems_3hM_2546_0001_0001
inf inf False False 13339.799626613389 inf 1.0 1000.0 False False EGFR cside_mot_bb74c157c29ff12ca5d9a88990c9b647_0001_1_000000011_0001_34_40_H_._bcov_4helix_00555_0001_0001
inf inf False False 5840.839631762862 inf 1.0 1000.0 False False EGFR nside_mot_34ead94e17aa539b406b93081272e2a1_0001_000000004_0001_36_42_H_._bcov_4helix_03819_0001_0001
inf inf False False 5669.061402214373 inf 1.0 1000.0 False False EGFR Motif0093_ems_3hM_412_0001_0002_0001
inf inf False False 5235.283092167034 inf 1.0 1000.0 False False EGFR nside_mot_1b29029a5794c0c8cb62edb23f0d5ebc_0001_1_000000002_0001_36_42_H_._ems_3hM_2930_0001_0001
inf inf False False 8959.71829098426 inf 1.0 1000.0 False False EGFR Motif0107_ems_3hM_1287_0001_0001_0001
inf inf False False 19664.49888851309 inf 1.0 1000.0 False False EGFR cside_mot_5dd16b5703c8ef26bcb5841a4621b1a3_0001_000000006_0001_24_33_H_._bcov_4helix_00304_0001_0001
inf inf False False 8959.71829098426 inf 1.0 1000.0 False False EGFR Motif0314_ems_3hC_1397_0001_0002_0001
inf inf False False 11721.183013693546 inf 1.0 1000.0 False False EGFR Motif0381_ems_3hM_2087_0001_0001
inf inf False False 14302.070769716098 inf 1.0 1000.0 False False EGFR Motif0559_bcov_4helix_00211_0001_0001
inf inf False False 5840.839631762862 inf 1.0 1000.0 False False EGFR Motif0103_ems_3hM_1813_0001_0002_0001
inf inf False False 12819.28524051469 inf 1.0 1000.0 False False EGFR cside_mot_0502f495a1f6fc4ef7b3a609c8eff807_0001_000000000_0001_1_9_H_._bcov_4helix_03071_0001_0002_0001
inf inf False False 4786.8278223381985 inf 1.0 1000.0 False False EGFR nside_pol_acfde47dd753136c29b4d7c6c738ce9f_0001_000000021_0001
inf inf False False 14302.070769716098 inf 1.0 1000.0 False False EGFR Motif0197_ems_3hC_290_0001_0002_0001
inf inf False False 13744.008895099405 inf 1.0 1000.0 False False EGFR nside_mot_077d7219ee6b9b7575d45d7cacbe14ce_0001_1_000000026_0001_8_14_H_._bcov_4helix_14037_0001_0001_0001
inf inf False False 13339.799626613389 inf 1.0 1000.0 False False EGFR Motif0081_bcov_4helix_09545_0001_0002_0001
inf inf False False 7342.887581156105 inf 1.0 1000.0 False False EGFR nside_mot_7adbe74b53731f71270a64f1722d6c3a_0001_000000002_0001_38_46_H_._bcov_4helix_11924_0001_0001
inf inf False False 21506.772829084694 inf 1.0 1000.0 False False EGFR Motif0093_bcov_4helix_05901_0001_0001
inf inf False False 11041.884609592542 inf 1.0 1000.0 False False EGFR cside_mot_3c8c3ed6101de39c9fb3ebc1b07bd597_0001_000000025_0001_18_26_H_._bcov_4helix_03374_0001_0002_0001
inf inf False False 10717.144416624422 inf 1.0 1000.0 False False EGFR nside_pol_c8301ab251476ad4993287050948adbd_0001_1_000000029_0001
inf inf False False 36081.67451177526 inf 1.0 1000.0 False False EGFR Motif0279_bcov_4helix_12853_0001_0001_0001
inf inf False False 4001.8709395263163 inf 1.0 1000.0 False False EGFR Motif0307_bcov_4helix_13927_0001_0001
inf inf False False 0.0 inf 1.0 1000.0 False False EGFR nside_mot_d0e6ad3747a9a656fcff127d46d4dc22_0001_000000001_0001_10_15_H_._HHH_eva_0150_0001_0002_0001
inf inf False False 6388.040285370182 inf 1.0 1000.0 False False EGFR Motif0332_HHH_eva_0289_0001_0001_0001
inf inf False False 5958.240508361304 inf 1.0 1000.0 False False EGFR Motif0423_HHH_eva_0456_0001_0001
inf inf False False 8959.71829098426 inf 1.0 1000.0 False False EGFR Motif0131_bcov_4helix_01856_0001_0001
inf inf False False 8030.808006487299 inf 1.0 1000.0 False False EGFR nside_mot_HEEH_11132_000000014_0001_7_14_H_._bcov_4helix_09659_0001_0001_0001
inf inf False False 9416.753969889236 inf 1.0 1000.0 False False EGFR cside_pol_3h_hb1_6197_000000020_0001
inf inf False False 8524.86452449412 inf 1.0 1000.0 False False EGFR cside_mot_3h_hb1_642_000000011_0001_3_12_H_._HEEHE_0460_0001_0002_0001
inf inf False False 12692.361624271984 inf 1.0 1000.0 False False EGFR nside_mot_HEEHE_0045_000000010_0001_40_50_H_._ems_3hM_3525_0001_0003_0001
inf inf False False 9139.80862863304 inf 1.0 1000.0 False False EGFR cside_mot_7f8829834e02fb8c94cc2b05f7d0962f_0001_000000002_0001_23_31_H_._HEEHE_3060_0001_0001_0001
inf inf False False 28416.704666202182 inf 1.0 1000.0 False False EGFR cside_mot_0f931c1752ac0ad7c49fc8c67a1bb97d_0001_000000019_0001_20_24_H_._ems_3hM_1482_0001_0001_0001
inf inf False False 17278.459706770744 inf 1.0 1000.0 False False EGFR Motif0181_bcov_4helix_00589_0001_0001
inf inf False False 23288.753174394118 inf 1.0 1000.0 False False EGFR Motif0263_HHH_eva_0746_0001_0001
inf inf False False 12692.361624271984 inf 1.0 1000.0 False False EGFR cside_mot_5dd16b5703c8ef26bcb5841a4621b1a3_0001_000000006_0001_24_33_H_._bcov_4helix_00589_0001_0002_0001
inf inf False False 8030.808006487299 inf 1.0 1000.0 False False EGFR Motif0558_ems_3hC_1684_0002_0001_0001
inf inf False False 7342.887581156105 inf 1.0 1000.0 False False EGFR cside_pol_ems_4hM_2823_0001_000000007_0001
inf inf False False 12692.361624271984 inf 1.0 1000.0 False False EGFR Motif0063_bcov_4helix_05028_0001_0002_0001
inf inf False False 0.0 inf 1.0 1000.0 False False EGFR Motif0057_HHH_eva_0746_0001_0002_0001
inf inf False False 18524.84748158539 inf 1.0 1000.0 False False EGFR Motif0546_ems_3hC_581_0002_0001_0001
inf inf False False 4786.8278223381985 inf 1.0 1000.0 False False EGFR Motif0050_ems_3hM_3254_0001_0001_0001
inf inf False False 4600.047449690495 inf 1.0 1000.0 False False EGFR Motif0370_ems_3hC_648_0001_0001_0001
inf inf False False 14589.54239218736 inf 1.0 1000.0 False False EGFR cside_pol_3h_hb1_5956_000000002_0001
inf inf False False 26242.349997472593 inf 1.0 1000.0 False False EGFR nside_pol_7d14571b405f2e878e8a4f9002b40290_0001_1_000000002_0001
inf inf False False 27037.519444746016 inf 1.0 1000.0 False False EGFR Motif0418_ems_3hM_1623_0001_0001
105680.54712006747 inf False False 21721.840557375515 585155.5703408365 1.0 1000.0 False False EGFR Motif0047_HEEHE_3358_0001_0001
inf inf False False 0.0 inf 1.0 1000.0 False False EGFR cside_mot_58f284ab5c354827f000a50125e1c43b_0001_000000029_0001_55_65_H_._HHH_eva_0265_0001_0005_0001
inf inf False False 26769.82123242178 inf 1.0 1000.0 False False EGFR cside_mot_ems_3hM_1863_000000002_0001_45_55_H_._bcov_4helix_01037_0001_0001
inf inf False False 14589.54239218736 inf 1.0 1000.0 False False EGFR cside_mot_af20a30f723460665a5ef230e4f4bcf6_0001_000000006_0001_56_65_H_._bcov_4helix_03363_0001_0001_0001
inf inf False False 18524.84748158539 inf 1.0 1000.0 False False EGFR Motif0046_ems_3hM_3106_0001_0001
inf inf False False 14302.070769716098 inf 1.0 1000.0 False False EGFR nside_mot_11c7575daf07a7a8ed192f68060712d8_0001_000000024_0001_3_12_H_._bcov_4helix_04159_0001_0001
inf inf False False 0.0 inf 1.0 1000.0 False False EGFR nside_pol_ems_3hC_617_000000005_0001
inf inf False False 10717.144416624422 inf 1.0 1000.0 False False EGFR Motif0474_ems_3hC_1630_0002_0001_0001
inf inf False False 5081.314190869504 inf 1.0 1000.0 False False EGFR cside_mot_0f931c1752ac0ad7c49fc8c67a1bb97d_0001_000000019_0001_20_24_H_._bcov_4helix_06342_0001_0001_0001
inf inf False False 11838.394843830467 inf 1.0 1000.0 False False EGFR Motif0261_ems_3hM_3503_0001_0001
inf inf False False 9702.091031930851 inf 1.0 1000.0 False False EGFR nside_pol_1a9e31d24d67490a9ad4b5f9873d262f_0001_000000000_0001
inf inf False False 0.0 inf 1.0 1000.0 False False EGFR nside_mot_3h_hb1_5030_000000014_0001_10_19_H_._bcov_4helix_08763_0001_0001
inf inf False False 14302.070769716098 inf 1.0 1000.0 False False EGFR cside_mot_3h_hb1_1043_000000008_0001_45_53_H_._bcov_4helix_12038_0001_0001
inf inf False False 12692.361624271984 inf 1.0 1000.0 False False EGFR nside_mot_1f6896a53b546cbe34693b793b8b075a_0001_1_000000005_0001_20_29_H_._ems_3hM_2171_0001_0004_0001
inf inf False False 8959.71829098426 inf 1.0 1000.0 False False EGFR Motif0624_ems_3hM_1929_0001_0001
inf inf False False 0.0 inf 1.0 1000.0 False False EGFR Motif0765_ems_3hM_1470_0001_0003_0001
inf inf False False 6388.040285370182 inf 1.0 1000.0 False False EGFR Motif0359_ems_3hM_942_0001_0003_0001
inf inf False False 0.0 inf 1.0 1000.0 False False EGFR Motif0067_bcov_4helix_05082_0001_0001_0001
inf inf False False 12442.271957917817 inf 1.0 1000.0 False False EGFR nside_pol_ems_3hM_1813_000000021_0001
inf inf False False 5081.314190869504 inf 1.0 1000.0 False False EGFR Motif0017_ems_3hC_1107_0001_0001_0001
inf inf False False 16439.86154568813 inf 1.0 1000.0 False False EGFR Motif0181_HEEHE_2057_0001_0001
inf inf False False 9139.80862863304 inf 1.0 1000.0 False False EGFR cside_pol_15e113d65f396054cbc588a629bacab2_0001_1_000000000_0001
inf inf False False 8524.86452449412 inf 1.0 1000.0 False False EGFR Motif0035_bcov_4helix_06126_0001_0002_0001
inf inf False False 5235.283092167034 inf 1.0 1000.0 False False EGFR Motif0043_bcov_4helix_06775_0001_0001
inf inf False False 0.0 inf 1.0 1000.0 False False EGFR Motif0665_ems_3hC_1252_0002_0001_0001_0001
inf inf False False 0.0 inf 1.0 1000.0 False False EGFR Motif0301_ems_3hM_3370_0001_0002_0001
inf inf False False 9996.074092289391 inf 1.0 1000.0 False False EGFR Motif0025_ems_3hM_282_0001_0001
inf inf False False 13744.008895099405 inf 1.0 1000.0 False False EGFR nside_pol_3h_hb1_4826_000000024_0001
inf inf False False 10196.995181544386 inf 1.0 1000.0 False False EGFR nside_mot_9a31c3a4e37290247ad05e68d98e23c2_0001_000000017_0001_16_25_H_._ems_3hM_2085_0001_0001_0001
inf inf False False 9416.753969889236 inf 1.0 1000.0 False False EGFR nside_pol_90659157f806b6cb80cf24ab7481e6e7_0001_000000002_0001
inf inf False False 7951.295055928028 inf 1.0 1000.0 False False EGFR nside_pol_HHH_eva_0247_000000016_0001
inf inf False False 7342.887581156105 inf 1.0 1000.0 False False EGFR nside_mot_ems_3hC_495_0001_000000018_0001_2_11_H_._ems_3hC_618_0002_0001_0001_0001
inf inf False False 8959.71829098426 inf 1.0 1000.0 False False EGFR nside_mot_4dcce05f77d21f156d78f37ab8c14dff_0001_000000023_0001_21_31_H_._bcov_4helix_00893_0001_0001
inf inf False False 0.0 inf 1.0 1000.0 False False EGFR Motif0513_ems_3hC_894_0002_0001_0004_0001
inf inf False False 0.0 inf 1.0 1000.0 False False EGFR Motif0415_bcov_4helix_04147_0001_0001
inf inf False False 6262.170655200651 inf 1.0 1000.0 False False EGFR Motif0249_bcov_4helix_05313_0001_0001
inf inf False False 14302.070769716098 inf 1.0 1000.0 False False EGFR cside_mot_73a64b345ec369ee8321e5a8e4059d1e_0001_000000002_0001_36_45_H_._bcov_4helix_05906_0001_0001_0001
inf inf False False 27307.894639193448 inf 1.0 1000.0 False False EGFR Motif0090_HEEHE_2103_0001_0001_0001
inf inf False False 18159.834802063946 inf 1.0 1000.0 False False EGFR Motif0651_bcov_4helix_04378_0001_0002_0001
inf inf False False 32990.91193137843 9489776.9057022 1.0 1000.0 False False EGFR nside_pol_ems_4hM_3012_0002_000000000_0001
inf inf False False 7342.887581156105 inf 1.0 1000.0 False False EGFR cside_pol_3h_hb1_4874_000000000_0001
inf inf False False 0.0 inf 1.0 1000.0 False False EGFR nside_pol_3h_hb1_5657_000000005_0001
inf inf False False 32340.860632661886 inf 1.0 1000.0 False False EGFR Motif0011_ems_3hM_73_0001_0001
inf inf False False 11263.826490245367 inf 1.0 1000.0 False False EGFR Motif0085_bcov_4helix_10030_0001_0001
inf inf False False 4786.8278223381985 inf 1.0 1000.0 False False EGFR nside_mot_9a31c3a4e37290247ad05e68d98e23c2_0001_000000017_0001_16_20_H_._bcov_4helix_00839_0001_0003_0001
inf inf False False 5081.314190869504 inf 1.0 1000.0 False False EGFR nside_pol_9878ea3cc20c98e985b1d78b9ff3027a_0001_1_000000012_0001
inf inf False False 15956.367649539461 inf 1.0 1000.0 False False EGFR nside_pol_309898b5d9d8c5b995dd87dc1ca0453d_0001_000000005_0001
inf inf False False 11721.183013693546 inf 1.0 1000.0 False False EGFR cside_mot_1a6a41d7ba07df27e3ab27e4d0789933_0001_000000026_0001_43_47_H_._bcov_4helix_10972_0001_0001_0001
inf inf False False 24234.36994117473 inf 1.0 1000.0 False False EGFR cside_mot_3h_hb1_3997_000000002_0001_54_59_H_._bcov_4helix_02920_0001_0002_0001
inf inf False False 13339.799626613389 inf 1.0 1000.0 False False EGFR cside_mot_429e03ef57af3a05afeb6c1314328484_0001_1_000000007_0001_2_11_H_._ems_3hM_1496_0001_0001
inf inf False False 4600.047449690495 inf 1.0 1000.0 False False EGFR Motif0003_ems_3hC_478_0002_0001_0002_0001
inf inf False False 11838.394843830467 inf 1.0 1000.0 False False EGFR Motif0606_bcov_4helix_08926_0001_0001
inf inf False False 24968.69558476227 inf 1.0 1000.0 False False EGFR nside_mot_f92f7d55248171e9e245c09c03b2c1b1_0001_000000006_0001_2_9_H_._bcov_4helix_00672_0001_0002_0001
inf inf False False 6986.505581423763 inf 1.0 1000.0 False False EGFR Motif0184_HHH_eva_0210_0001_0001_0001
inf inf False False 20462.95639802725 inf 1.0 1000.0 False False EGFR Motif0294_HEEHE_1358_0001_0001
inf inf False False 10717.144416624422 inf 1.0 1000.0 False False EGFR cside_pol_EHEE_hb1_4429_000000000_0001
inf inf False False 10505.974332540365 inf 1.0 1000.0 False False EGFR cside_mot_03644b73fd04f31475f1448d1ecc921a_0001_000000015_0001_24_29_H_._bcov_4helix_07654_0001_0001
inf inf False False 0.0 inf 1.0 1000.0 False False EGFR Motif0371_ems_3hM_1468_0001_0001
inf inf False False 0.0 inf 1.0 1000.0 False False EGFR Motif0307_ems_3hC_444_0001_0001_0001
inf inf False False 0.0 inf 1.0 1000.0 False False EGFR nside_mot_382404faf2eee6e290cd27175c2adf3b_0001_1_000000010_0001_38_45_H_._HEEHE_2288_0001_0002_0001
inf inf False False 0.0 inf 1.0 1000.0 False False EGFR cside_mot_e0145147a46a99bf52938354812e8700_0001_000000006_0001_36_44_H_._ems_3hM_3434_0001_0001_0001
inf inf False False 16439.86154568813 inf 1.0 1000.0 False False EGFR Motif0142_bcov_4helix_04948_0001_0001
inf inf False False 13473.197622879508 inf 1.0 1000.0 False False EGFR Motif0365_ems_3hM_937_0001_0002_0001
inf inf False False 0.0 inf 1.0 1000.0 False False EGFR Motif0110_ems_3hC_844_0001_0002_0001
inf inf False False 13339.799626613389 inf 1.0 1000.0 False False EGFR nside_mot_1f6896a53b546cbe34693b793b8b075a_0001_1_000000005_0001_20_29_H_._bcov_4helix_05736_0001_0001
inf inf False False 5235.283092167034 inf 1.0 1000.0 False False EGFR Motif0407_ems_3hM_381_0001_0001
inf inf False False 6848.843820629108 inf 1.0 1000.0 False False EGFR cside_mot_3h_hb1_1043_000000008_0001_45_53_H_._bcov_4helix_09604_0001_0001
inf inf False False 0.0 inf 1.0 1000.0 False False EGFR Motif0510_bcov_4helix_11517_0001_0001
inf inf False False 0.0 inf 1.0 1000.0 False False EGFR nside_pol_fa4c6a77d821b80730abaa4139fcf14e_0001_1_000000029_0001
inf inf False False 10717.144416624422 inf 1.0 1000.0 False False EGFR Motif0621_ems_3hC_701_0002_0001_0001
inf inf False False 13744.008895099405 inf 1.0 1000.0 False False EGFR Motif0261_bcov_4helix_05736_0001_0001_0001
inf inf False False 0.0 inf 1.0 1000.0 False False EGFR Motif0078_bcov_4helix_03616_0001_0001
inf inf False False 19086.168885124916 inf 1.0 1000.0 False False EGFR Motif0159_bcov_4helix_05410_0001_0002_0001
inf inf False False 5840.839631762862 inf 1.0 1000.0 False False EGFR cside_pol_EHEE_hb1_3852_000000004_0001
inf inf False False 0.0 inf 1.0 1000.0 False False EGFR Motif0166_ems_3hM_1276_0001_0001
inf inf False False 22829.872732471453 inf 1.0 1000.0 False False EGFR Motif0385_HEEHE_0066_0001_0001
inf inf False False 0.0 inf 1.0 1000.0 False False EGFR Motif0408_ems_3hC_1232_0001_0001
inf inf False False 6986.505581423763 inf 1.0 1000.0 False False EGFR Motif0197_ems_3hM_1300_0001_0002_0001
inf inf False False 11490.229402699273 inf 1.0 1000.0 False False EGFR Motif0243_bcov_4helix_05410_0001_0001
inf inf False False 22603.83438858558 inf 1.0 1000.0 False False EGFR Motif0169_ems_3hM_138_0001_0001
inf inf False False 4001.8709395263163 inf 1.0 1000.0 False False EGFR nside_mot_3h_hb1_4179_000000011_0001_52_56_H_._ems_3hC_935_0001_0001_0001
inf inf False False 7342.887581156105 inf 1.0 1000.0 False False EGFR nside_mot_60d819c0e32b067e3f3258c93b6bea69_0001_000000001_0001_40_47_H_._bcov_4helix_05650_0001_0003_0001
inf inf False False 0.0 inf 1.0 1000.0 False False EGFR cside_mot_58f284ab5c354827f000a50125e1c43b_0001_000000029_0001_55_65_H_._ems_3hM_2815_0001_0006_0001
inf inf False False 11263.826490245367 inf 1.0 1000.0 False False EGFR cside_pol_ce3fa4ff6ed282d4227c1bfb2bf9b5e3_0001_000000000_0001
inf inf False False 0.0 inf 1.0 1000.0 False False EGFR Motif0029_HHH_eva_0706_0001_0002_0001
inf inf False False 5081.314190869504 inf 1.0 1000.0 False False EGFR cside_pol_ferr_hb1_3571_000000003_0001
inf inf False False 7342.887581156105 inf 1.0 1000.0 False False EGFR Motif0357_bcov_4helix_06728_0001_0002_0001
inf inf False False 38301.42456167589 7855067.129680888 1.0 1000.0 False False EGFR cside_mot_0502f495a1f6fc4ef7b3a609c8eff807_0001_000000000_0001_2_9_H_._bcov_4helix_06415_0001_0001_0001
inf inf False False 5840.839631762862 inf 1.0 1000.0 False False EGFR cside_mot_3e8c7a938a7d78b82229b0238474023b_0001_000000027_0001_19_24_H_._bcov_4helix_08752_0001_0001
inf inf False False 0.0 inf 1.0 1000.0 False False EGFR Motif0142_ems_3hC_344_0001_0001
inf inf False False 69582.07155149728 inf 1.0 1000.0 False False EGFR Motif0407_HEEHE_2041_0001_0001
88350.7671655625 inf False False 28416.704666202182 2133290.185645699 1.0 1000.0 False False EGFR Motif0206_ems_3hM_3384_0001_0001
inf inf False False 0.0 inf 1.0 1000.0 False False EGFR Motif0032_ems_3hM_1761_0001_0001_0001
inf inf False False 15487.09323735441 inf 1.0 1000.0 False False EGFR Motif0113_ems_3hM_555_0001_0001_0001
inf inf False False 11263.826490245367 inf 1.0 1000.0 False False EGFR cside_mot_3h_hb1_1043_000000008_0001_45_50_H_._bcov_4helix_02833_0001_0002_0001
inf inf False False 8696.214301436432 inf 1.0 1000.0 False False EGFR cside_pol_72e0677f3c88a0b1d438494bef10f62d_0001_000000001_0001
120274.32054986196 inf False False 51113.39955560366 404930.522301567 1.0 1000.0 False False EGFR nside_pol_3h_hb1_648_000000006_0001
inf inf False False 8696.214301436432 inf 1.0 1000.0 False False EGFR Motif0554_bcov_4helix_12683_0001_0001
inf inf False False 10611.034075865757 inf 1.0 1000.0 False False EGFR nside_mot_HEEH_02184_000000002_0001_9_17_H_._bcov_4helix_12111_0001_0001
inf inf False False 18341.433150084566 inf 1.0 1000.0 False False EGFR nside_pol_d0e5d013b70ce42b68446c66738b89ad_0001_000000003_0001
inf inf False False 6262.170655200651 inf 1.0 1000.0 False False EGFR Motif0392_ems_3hM_2590_0001_0001
inf inf False False 10505.974332540365 inf 1.0 1000.0 False False EGFR Motif0594_HEEHE_1462_0001_0001
inf inf False False 4164.3629471735485 inf 1.0 1000.0 False False EGFR Motif0164_bcov_4helix_09869_0001_0001
inf inf False False 7951.295055928028 inf 1.0 1000.0 False False EGFR nside_mot_476a05368cfbd7721c19d8ba8a489918_0001_1_000000029_0001_17_24_H_._ems_3hM_1722_0001_0002_0001
inf inf False False 0.0 inf 1.0 1000.0 False False EGFR cside_mot_73a64b345ec369ee8321e5a8e4059d1e_0001_000000002_0001_36_45_H_._bcov_4helix_13119_0001_0001_0001
inf inf False False 16604.260161145023 inf 1.0 1000.0 False False EGFR nside_mot_70b98826c0051d77c59e288019398a32_0001_000000017_0001_6_13_H_._ems_3hC_1007_0001_0001_0001
inf inf False False 9702.091031930851 inf 1.0 1000.0 False False EGFR cside_mot_ems_3hC_1130_0002_000000015_0001_46_53_H_._HHH_eva_0377_0001_0001
inf inf False False 4333.452781924209 inf 1.0 1000.0 False False EGFR Motif0539_ems_3hM_843_0001_0001
inf inf False False 11263.826490245367 inf 1.0 1000.0 False False EGFR Motif0166_ems_3hC_372_0001_0001_0002_0001
inf inf False False 0.0 inf 1.0 1000.0 False False EGFR Motif0060_ems_3hM_2123_0001_0002_0001
inf inf False False 7951.295055928028 inf 1.0 1000.0 False False EGFR Motif0104_bcov_4helix_14026_0001_0002_0001
inf inf False False 8524.86452449412 inf 1.0 1000.0 False False EGFR nside_mot_acda64e1a457c24c8f41aa1063684d26_0001_000000022_0001_35_40_H_._bcov_4helix_04239_0001_0001
inf inf False False 10196.995181544386 inf 1.0 1000.0 False False EGFR Motif0341_bcov_4helix_07512_0001_0001
inf inf False False 0.0 inf 1.0 1000.0 False False EGFR Motif0186_ems_3hC_432_0001_0001
inf inf False False 0.0 inf 1.0 1000.0 False False EGFR Motif0609_ems_3hC_390_0001_0001
inf inf False False 11721.183013693546 inf 1.0 1000.0 False False EGFR cside_mot_20caa72a5beb0d4be28a070b861ec220_0001_000000014_0001_18_22_H_._bcov_4helix_04686_0001_0001
inf inf False False 5840.839631762862 inf 1.0 1000.0 False False EGFR Motif0727_ems_3hC_1204_0001_0001
inf inf False False 4333.452781924209 inf 1.0 1000.0 False False EGFR Motif0408_ems_3hC_965_0001_0001_0001
inf inf False False 0.0 inf 1.0 1000.0 False False EGFR Motif0408_bcov_4helix_08110_0001_0001_0001
inf inf False False 6986.505581423763 inf 1.0 1000.0 False False EGFR cside_mot_5109e298a7dc6b5d6895b7276fa1c82c_0001_1_000000001_0001_3_10_H_._bcov_4helix_12939_0001_0001
inf inf False False 27307.894639193448 inf 1.0 1000.0 False False EGFR cside_mot_3h_hb1_6980_000000025_0001_49_53_H_._bcov_4helix_02155_0001_0002_0001
inf inf False False 0.0 inf 1.0 1000.0 False False EGFR Motif0667_p1-15H-GBL-16H-GABBL-16H_0168_0001_0001_0002_0001_0001
inf inf False False 23058.17145979618 inf 1.0 1000.0 False False EGFR Motif0241_HEEHE_0316_0001_0001
inf inf False False 18159.834802063946 inf 1.0 1000.0 False False EGFR nside_pol_3h_hb1_6540_000000008_0001
inf inf False False 35020.51780186106 inf 1.0 1000.0 False False EGFR nside_pol_EHEE_hb1_1894_000000017_0001
inf inf False False 12819.28524051469 inf 1.0 1000.0 False False EGFR cside_mot_c2fc3a1b8c923a0c77aa34c27a6e97da_0001_000000021_0001_44_48_H_._bcov_4helix_03867_0001_0001_0001
inf inf False False 18159.834802063946 inf 1.0 1000.0 False False EGFR cside_mot_3h_hb1_2807_000000002_0001_31_39_H_._bcov_4helix_05548_0001_0003_0001
inf inf False False 12319.081146453298 inf 1.0 1000.0 False False EGFR Motif0610_bcov_4helix_03436_0001_0001
inf inf False False 7342.887581156105 inf 1.0 1000.0 False False EGFR Motif0414_bcov_4helix_07068_0001_0001
inf inf False False 10717.144416624422 inf 1.0 1000.0 False False EGFR cside_mot_a9d92bd9aabcdcf7c4a706db5108ea4d_0001_1_000000010_0001_28_32_H_._HHH_eva_0181_0001_0001_0001
inf inf False False 5840.839631762862 inf 1.0 1000.0 False False EGFR Motif0201_ems_3hC_372_0001_0001_0001_0001
inf inf False False 6262.170655200651 inf 1.0 1000.0 False False EGFR Motif0405_ems_3hC_739_0001_0003_0002_0001
inf inf False False 0.0 inf 1.0 1000.0 False False EGFR Motif0145_ems_3hC_963_0002_0001_0001_0001
inf inf False False 9996.074092289391 inf 1.0 1000.0 False False EGFR nside_pol_3h_hb1_1630_000000009_0001
inf inf False False 0.0 inf 1.0 1000.0 False False EGFR Motif0043_ems_3hC_910_0001_0001_0001
inf inf False False 35370.72297987969 inf 1.0 1000.0 False False EGFR Motif0154_ems_3hM_1538_0001_0001
inf inf False False 10611.034075865757 inf 1.0 1000.0 False False EGFR nside_pol_acc43fb67f959da0cf4372ddf554ea88_0001_000000025_0001
inf inf False False 0.0 inf 1.0 1000.0 False False EGFR Motif0314_bcov_4helix_11648_0001_0001
inf inf False False 6262.170655200651 inf 1.0 1000.0 False False EGFR Motif0196_ems_3hM_1892_0001_0001
inf inf False False 13207.722402587528 inf 1.0 1000.0 False False EGFR cside_mot_8f6fbe01fcb98b331507a5389819091a_0001_000000012_0001_6_14_H_._ems_3hM_1358_0001_0004_0001
inf inf False False 7490.479621537339 inf 1.0 1000.0 False False EGFR Motif0123_bcov_4helix_08517_0001_0001
inf inf False False 8959.71829098426 inf 1.0 1000.0 False False EGFR Motif0543_ems_3hM_1388_0001_0001
inf inf False False 6986.505581423763 inf 1.0 1000.0 False False EGFR Motif0552_ems_3hM_3005_0001_0001_0001
inf inf False False 6388.040285370182 inf 1.0 1000.0 False False EGFR Motif0254_bcov_4helix_02642_0001_0001
12692.361624271984 34673.78000184267 False False 17802.014314345575 106737.35259126802 1.0 1000.0 False False EGFR nside_pol_16f5edd7144b319e6f7391d29c6a85e6_0001_000000008_0001
inf inf False False 18524.84748158539 7777294.187802882 1.0 1000.0 False False EGFR Motif0571_ems_3hM_3236_0001_0001
inf inf False False 5840.839631762862 inf 1.0 1000.0 False False EGFR nside_mot_3h_hb1_4332_000000018_0001_4_10_H_._ems_3hC_517_0002_0001_0001
inf inf False False 13473.197622879508 inf 1.0 1000.0 False False EGFR cside_pol_3349a53d0c6a9470b87bf4e550094675_0001_000000001_0001
inf inf False False 11041.884609592542 inf 1.0 1000.0 False False EGFR nside_pol_a8ab38031dc67c696aed54b4ecd6665f_0001_1_000000005_0001
inf inf False False 8356.891015090783 inf 1.0 1000.0 False False EGFR Motif0510_ems_3hM_2345_0001_0002_0001
inf inf False False 0.0 inf 1.0 1000.0 False False EGFR nside_mot_3h_hb1_690_000000019_0001_32_40_H_._ems_3hM_1007_0001_0001_0001
inf inf False False 8030.808006487299 inf 1.0 1000.0 False False EGFR cside_mot_bd6886380b2284116088442a1b2b7d99_0001_000000025_0001_17_26_H_._bcov_4helix_03311_0001_0001
inf inf False False 7342.887581156105 inf 1.0 1000.0 False False EGFR Motif0622_bcov_4helix_03023_0001_0001
inf inf False False 19861.1438773982 inf 1.0 1000.0 False False EGFR Motif0015_bcov_4helix_11271_0001_0002_0001
inf inf False False 10717.144416624422 inf 1.0 1000.0 False False EGFR Motif0101_bcov_4helix_07904_0001_0002_0001
inf inf False False 7342.887581156105 inf 1.0 1000.0 False False EGFR nside_mot_9a31c3a4e37290247ad05e68d98e23c2_0001_000000017_0001_16_25_H_._bcov_4helix_08322_0001_0001_0001
inf inf False False 6713.894540367732 inf 1.0 1000.0 False False EGFR nside_pol_ems_3hM_236_000000006_0001
inf inf False False 7342.887581156105 inf 1.0 1000.0 False False EGFR nside_mot_b80167fc54f93f00148afb1a362c2b40_0001_1_000000020_0001_2_7_H_._ems_3hC_429_0001_0002_0001
inf inf False False 0.0 inf 1.0 1000.0 False False EGFR Motif0083_ems_3hM_2938_0001_0001_0001
inf inf False False 14160.466108629791 inf 1.0 1000.0 False False EGFR Motif0197_HEEHE_1873_0001_0001
inf inf False False 0.0 inf 1.0 1000.0 False False EGFR Motif0099_ems_3hM_1160_0001_0001
inf inf False False 11490.229402699273 inf 1.0 1000.0 False False EGFR Motif0255_bcov_4helix_08544_0001_0001
inf inf False False 11721.183013693546 inf 1.0 1000.0 False False EGFR Motif0080_bcov_4helix_00678_0001_0001
inf inf False False 8696.214301436432 inf 1.0 1000.0 False False EGFR nside_mot_ems_3hC_1127_0002_000000015_0001_31_37_H_._ems_3hM_2322_0001_0002_0001
inf inf False False 5840.839631762862 inf 1.0 1000.0 False False EGFR nside_pol_203c464a1e6522ce01529d812aae7fa9_0001_000000010_0001
inf inf False False 12319.081146453298 inf 1.0 1000.0 False False EGFR Motif0729_bcov_4helix_09277_0001_0001
inf inf False False 11721.183013693546 inf 1.0 1000.0 False False EGFR Motif0065_ems_3hM_213_0001_0002_0001
inf inf False False 7951.295055928028 inf 1.0 1000.0 False False EGFR cside_mot_3h_hb1_2807_000000002_0001_31_39_H_._bcov_4helix_01431_0001_0001_0001
inf inf False False 15031.620116213033 inf 1.0 1000.0 False False EGFR Motif0173_bcov_4helix_09051_0001_0001
inf inf False False 7794.623130995031 inf 1.0 1000.0 False False EGFR Motif0628_HEEHE_0294_0001_0001
inf inf False False 0.0 inf 1.0 1000.0 False False EGFR cside_mot_0502f495a1f6fc4ef7b3a609c8eff807_0001_000000000_0001_2_9_H_._bcov_4helix_07015_0001_0002_0001
inf inf False False 6388.040285370182 inf 1.0 1000.0 False False EGFR cside_pol_ems_3hC_474_000000000_0001
inf inf False False 0.0 inf 1.0 1000.0 False False EGFR cside_pol_3h_hb1_1361_000000003_0001
inf inf False False 6713.894540367732 inf 1.0 1000.0 False False EGFR cside_mot_1d6c085922b8eefbbc5e33fe9d9c50ab_0001_000000023_0001_36_40_H_._bcov_4helix_05514_0001_0002_0001
inf inf False False 8356.891015090783 inf 1.0 1000.0 False False EGFR Motif0239_bcov_4helix_11547_0001_0001_0001
inf inf False False 9996.074092289391 inf 1.0 1000.0 False False EGFR Motif0864_HHH_eva_0274_0001_0001
inf inf False False 11490.229402699273 inf 1.0 1000.0 False False EGFR cside_mot_c2fc3a1b8c923a0c77aa34c27a6e97da_0001_000000021_0001_44_48_H_._bcov_4helix_14475_0001_0001_0001
inf inf False False 7794.623130995031 inf 1.0 1000.0 False False EGFR Motif0033_ems_3hC_429_0002_0001_0001_0001
inf inf False False 19861.1438773982 inf 1.0 1000.0 False False EGFR nside_mot_0d8e54b82a0b856095b1e77a2ead3014_0001_1_000000008_0001_39_44_H_._bcov_4helix_09529_0001_0001_0001
inf inf False False 5235.283092167034 inf 1.0 1000.0 False False EGFR cside_mot_3h_hb1_4176_000000002_0001_9_19_H_._bcov_4helix_02327_0001_0002_0001
inf inf False False 0.0 inf 1.0 1000.0 False False EGFR nside_mot_412157c4205f580f48b0f7d1e3304b37_0001_000000022_0001_35_44_H_._ems_3hM_1533_0001_0001_0001
inf inf False False 8030.808006487299 inf 1.0 1000.0 False False EGFR cside_pol_63935a4d9d18c53d8d9028bb635e2e34_0001_1_000000000_0001
inf inf False False 0.0 inf 1.0 1000.0 False False EGFR Motif0179_ems_3hM_347_0001_0003_0001
inf inf False False 0.0 inf 1.0 1000.0 False False EGFR nside_mot_11eb3b2efabd68894469e7cb0b56988f_0001_000000029_0001_21_30_H_._bcov_4helix_01695_0001_0001
inf inf False False 49610.16203575814 inf 1.0 1000.0 False False EGFR cside_mot_61cd24ae9e8da695c346381293a6097e_0001_000000000_0001_6_12_H_._bcov_4helix_13656_0001_0001_0001
inf inf False False 12819.28524051469 inf 1.0 1000.0 False False EGFR Motif0727_ems_3hC_46_0001_0001_0001
inf inf False False 9606.030724684022 inf 1.0 1000.0 False False EGFR Motif0255_ems_3hC_1598_0001_0001_0001
inf inf False False 16604.260161145023 inf 1.0 1000.0 False False EGFR Motif0201_ems_3hM_2392_0001_0001_0001
inf inf False False 11490.229402699273 inf 1.0 1000.0 False False EGFR Motif0085_ems_3hC_1107_0002_0001_0002_0001
inf inf False False 0.0 inf 1.0 1000.0 False False EGFR Motif0214_ems_3hM_516_0001_0001_0001
inf inf False False 0.0 inf 1.0 1000.0 False False EGFR Motif0312_ems_3hM_313_0001_0001
inf inf False False 43159.003885807695 inf 1.0 1000.0 False False EGFR cside_mot_62fe3b1e6d450446043b360d10219966_0001_1_000000003_0001_36_44_H_._bcov_4helix_10655_0001_0002_0001
inf inf False False 11721.183013693546 inf 1.0 1000.0 False False EGFR nside_pol_3h_hb1_446_000000021_0001
inf inf False False 0.0 inf 1.0 1000.0 False False EGFR cside_mot_612df3cf015010333e71d3e4f667112e_0001_000000026_0001_18_27_H_._ems_3hM_3525_0001_0003_0001
inf inf False False 10505.974332540365 inf 1.0 1000.0 False False EGFR Motif0391_bcov_4helix_08225_0001_0001
inf inf False False 7951.295055928028 inf 1.0 1000.0 False False EGFR Motif0142_ems_3hM_2739_0001_0002_0001
inf inf False False 8524.86452449412 inf 1.0 1000.0 False False EGFR nside_pol_743c41efb2a45aa29349b0d0bd0984d7_0001_000000017_0001
inf inf False False 4001.8709395263163 inf 1.0 1000.0 False False EGFR Motif0029_ems_3hM_227_0001_0001_0001
inf inf False False 6986.505581423763 inf 1.0 1000.0 False False EGFR cside_mot_0502f495a1f6fc4ef7b3a609c8eff807_0001_000000000_0001_2_9_H_._bcov_4helix_13167_0001_0001_0001
inf inf False False 41889.703965935936 inf 1.0 1000.0 False False EGFR Motif0058_ems_3hM_937_0001_0002_0001
inf inf False False 8524.86452449412 inf 1.0 1000.0 False False EGFR Motif0655_ems_3hM_86_0001_0002_0001
inf inf False False 0.0 inf 1.0 1000.0 False False EGFR cside_mot_2edd660e0f20e4a5da434b63e1cd184e_0001_1_000000023_0001_2_9_H_._bcov_4helix_03252_0001_0003_0001
inf inf False False 0.0 inf 1.0 1000.0 False False EGFR Motif0007_ems_3hC_325_0002_0001_0001_0001
inf inf False False 0.0 inf 1.0 1000.0 False False EGFR Motif0102_ems_3hC_528_0002_0001_0001_0001
[truncated: 12,435,608 more chars]
