# Supplementary material for: Design of protein-binding proteins from the target structure alone
Source: Nature. 2022 Mar 24;605(7910):551–60. doi: 10.1038/s41586-022-04654-9 (PMC9117152; doi:10.1038/s41586-022-04654-9)
Supplement: Supplementary file 4 — Supplementary Data 1 Experimental data and analysis. This file contains all the experimental results and the analysis protocols. [file 41586_2022_4654_MOESM4_ESM.gz › supplemental_files/ngs_analysis/affinities/affinities_no_doubly_transformed_thresold/PDGFR.sc]

kd_lb kd_ub low_conf avid_doesnt_agree avid_lb avid_ub lowest_conc highest_conc binder_4000_nm binder_400_nm target description
1062.5531995897238 9115.225570955388 True False 0.0 inf 40.0 1000.0 True False PDGFR mot_c3ce3fb1dc654e945ec99c1159b70e24_0001_1_000000017_0001_18_28_H_._bcov_4helix_13119_0001_0001
2734.5205580792767 13436.959184229194 True False 0.0 inf 40.0 1000.0 False False PDGFR rif_7b307295d781cb7152fbdfa8f828ada6_0001_000000027_0001
117587.31738857664 inf False False 0.0 3991.1072323063054 40.0 1000.0 False False PDGFR mot_5cb1b6ea6124f3b781dcf4d9db00cba7_0001_000000008_0001_24_30_H_._bcov_4helix_05485_0001_0001
4321.797229383611 15599.89246746387 False False 0.0 6434.567158751315 40.0 1000.0 False False PDGFR pol_14bb1de0d142cfa800621bdb4c164ffa_0001_1_000000001_0001
9024.975812827128 33563.51107028074 False False 4321.797229383611 2519669.666244126 40.0 1000.0 False False PDGFR mot_1079f3c9112cbbc9594f8a6396aabc5a_0001_000000005_0001_39_46_H_._HEEHE_0448_0001_0001
7929.90870606949 30384.608725618637 False False 0.0 3991.1072323063054 40.0 1000.0 False False PDGFR pol_8021a7f056da86fb917899042ca8a099_0001_000000003_0001
43042.9204616431 354840.32835590263 False False 0.0 10068.879843791317 40.0 1000.0 False False PDGFR mot_HEEHE_3071_000000014_0001_48_55_H_._HHH_eva_0188_0001_0001_0001
2332.0572738702876 7696.6912640767005 False False 0.0 132500.33245952052 40.0 1000.0 False False PDGFR pol_c78f7739fa167d31fea4525f494fb333_0001_000000007_0001
2028.8034711990508 8935.619616660517 False False 0.0 5597.8351533677605 40.0 1000.0 True False PDGFR Motif0079_ems_3hM_860_0001_0001
5597.8351533677605 16233.310657211712 False False 4869.909293224447 20611.9970018441 40.0 1000.0 False False PDGFR Motif0348_ems_3hM_1936_0001_0002_0001
2426.7481507390894 3991.1072323063054 False False 0.0 7178.842903511014 40.0 1000.0 True False PDGFR mot_a3f6a570aef84d72ec99a50172654710_0001_000000012_0001_39_48_H_._HEEHE_1239_0001_0001
1322.5768193584158 3991.1072323063054 False False 10903.154057012845 inf 40.0 1000.0 True False PDGFR mot_bf24c03798b6649ceba40ca7054d99e0_0001_000000005_0001_38_47_H_._HEEHE_3151_0001_0001_0001
1892.3016270398634 3991.1072323063054 False False 0.0 3991.1072323063054 40.0 1000.0 True False PDGFR rif_171549419a1f1406e2cac3dfe35cd757_0001_000000024_0001
28340.27314359648 185841.91696754063 False False 13303.919984385331 296652.65827878047 40.0 1000.0 False False PDGFR mot_e501b61e42afed3bcd9c82d34bdca96f_0001_1_000000024_0001_21_27_H_._bcov_4helix_09163_0001_0001
4497.279527303472 31934.529138981336 False False 0.0 inf 40.0 1000.0 False False PDGFR pol_EEHEE_20342_000000020_0001
39355.856329671355 330965.98079575825 False False 0.0 11573.917736626165 40.0 1000.0 False False PDGFR pol_21807e63cf6d8509cd4ef34a02ba72a8_0001_000000003_0001
1296.5168310542253 4726.685981304925 False False 12912.653665662125 inf 40.0 1000.0 True False PDGFR Motif0237_ems_3hC_219_0002_0001_0002_0001
362.7791466246186 1730.206737076529 False False 0.0 6420261.881013251 40.0 1000.0 True False PDGFR Motif0934_ems_3hM_2679_0001_0001
2378.9316250750794 7396.369022330303 False False 0.0 4726.685981304925 40.0 1000.0 False False PDGFR pol_EHEE_hb1_4487_000000013_0001
4821.6923695291525 22319.839169832772 False False 0.0 6307.780765367422 40.0 1000.0 False False PDGFR pol_a125d5c915607e6acdc2bcc018465a5c_0001_1_000000004_0001
2286.1065325657178 3991.1072323063054 False False 9115.225570955388 5106944.594542494 40.0 1000.0 True False PDGFR Motif0524_ems_3hC_696_0001_0001_0001
182.58602078422675 796.2158958450888 False False 0.0 inf 40.0 1000.0 True False PDGFR Motif0680_ems_3hM_329_0001_0001
5767.455156349958 27506.789902753153 False False 0.0 8847.148135307452 40.0 1000.0 False False PDGFR mot_3990557ce6fe1746442564e852e13ea8_0001_1_000000017_0001_19_24_H_._HHH_eva_0209_0001_0001
83836.622551256 3167635.522856446 False False 0.0 3991.1072323063054 40.0 1000.0 False False PDGFR pol_2f27afad471176854c9c155663acb2df_0001_000000011_0001
804.1780548035395 3472.1154997160866 False False 0.0 5221.20191482039 40.0 1000.0 True False PDGFR mot_HEEH_19503_000000025_0001_53_63_H_._ems_3hM_201_0001_0001_0001
8586.95481738584 37074.99693471599 False False 0.0 5118.3236102542805 40.0 1000.0 False False PDGFR Motif0434_ems_3hM_591_0001_0001
3649.2282853095903 10068.879843791317 False False 0.0 78977.89081421605 40.0 1000.0 False False PDGFR mot_57f9b01745642eaa02b920f6b4c925de_0001_1_000000023_0001_25_31_H_._ems_3hM_1245_0001_0001
2426.7481507390894 3991.1072323063054 False False 0.0 13303.919984385331 40.0 1000.0 True False PDGFR mot_0692cb74b7d158daf0d44b458ab0979a_0001_000000015_0001_16_24_H_._ems_3hM_3240_0001_0001
168.61512685404014 12164.303860224763 False False 6434.567158751315 inf 40.0 1000.0 False False PDGFR mot_c522802ef46257a80bcf17875ababd89_0001_1_000000001_0001_54_63_H_._bcov_4helix_02918_0001_0001
2500.2810464546355 3991.1072323063054 False False 0.0 48986.858547620555 40.0 1000.0 True False PDGFR mot_e4bd6bfb1f6e2b8050824fddb522a560_0001_000000012_0001_38_47_H_._HEEHE_2114_0001_0001
5487.535686077603 14550.301355893402 False False 6898.726926404041 248006.7586218689 40.0 1000.0 False False PDGFR pol_HEEHE_1707_000000010_0001
11122.307453558798 62200.31162064562 False False 18292.1007704542 inf 40.0 1000.0 False False PDGFR mot_269296cfec5a005c161aff8d87960e28_0001_000000027_0001_58_64_H_._bcov_4helix_03436_0001_0001
inf inf False False 8935.619616660517 inf 40.0 1000.0 True False PDGFR mot_a3f6a570aef84d72ec99a50172654710_0001_000000012_0001_39_48_H_._bcov_4helix_04099_0001_0001
381.28452906917556 796.2158958450888 False False 37074.99693471599 inf 40.0 1000.0 True False PDGFR mot_a700e3269277ab4989fa16ef2212b817_0001_000000024_0001_16_26_H_._HEEHE_2078_0001_0001
4587.674845802269 20205.85923129508 False False 0.0 8089.299871061484 40.0 1000.0 False False PDGFR mot_5cedefb5cf4fb80b6cd4c38533e16436_0001_000000013_0001_26_30_H_._ems_3hC_921_0001_0001_0001
338.37065992802906 13303.919984385331 False False 6695.83638801092 inf 40.0 1000.0 False False PDGFR mot_3995b66da6ab833790ea27796e0e7e38_0001_000000012_0001_16_24_H_._bcov_4helix_03558_0001_0001_0001
493.8611940762235 2990.7048622239217 False False 0.0 inf 40.0 1000.0 False False PDGFR mot_69b2c0e19e32369698a7ec004ab43efd_0001_000000023_0001_18_28_H_._ems_3hM_2209_0001_0001_0001
inf inf False False 17754.13279270255 inf 40.0 1000.0 False False PDGFR Motif0684_bcov_4helix_01438_0001_0001
77421.71435566718 inf False False 0.0 26433.484436364153 40.0 1000.0 False False PDGFR mot_b0e25262af13cbe0e33b7687beaa2c11_0001_000000020_0001_40_47_H_._HHH_eva_0050_0001_0002_0001
11345.865833375325 302615.3767101844 False False 31618.345682159776 inf 40.0 1000.0 False False PDGFR pol_EHEE_hb1_163_000000024_0001
6563.901958642215 30384.608725618637 False False 0.0 3991.1072323063054 40.0 1000.0 False False PDGFR Motif0784_ems_3hC_836_0001_0001
24410.879388729656 75896.20072117166 False False 0.0 78977.89081421605 40.0 1000.0 False False PDGFR mot_1427c188fe76c8e098bf1cc09c0efdbb_0001_000000023_0001_54_61_H_._bcov_4helix_14169_0001_0001
417.00527414534974 2132.29283790797 False False 0.0 3991.1072323063054 40.0 1000.0 True False PDGFR mot_08167eb7329a42484cd5255d2447d7e3_0001_000000008_0001_28_33_H_._bcov_4helix_06679_0001_0001
80565.34641958177 2085631.1554674613 False False 0.0 118763.19056246249 40.0 1000.0 False False PDGFR mot_3h_hb1_4116_000000000_0001_6_14_H_._bcov_4helix_02214_0001_0001
13436.959184229194 58595.50719355604 False False 0.0 3991.1072323063054 40.0 1000.0 False False PDGFR Motif0058_ems_3hC_20_0001_0001
3370.0010964913026 13707.042063832196 False False 0.0 450553.0596099313 40.0 1000.0 False False PDGFR Motif0299_p1-15H-GBL-16H-GABBL-16H_0398_0001_0001_0002_0001
2500.2810464546355 6434.567158751315 False False 0.0 24410.879388729656 40.0 1000.0 True False PDGFR rif_ea9b955785191c297cab05703d9ba2f6_0001_1_000000005_0001
602.604510128618 1930.3368897433638 False False 0.0 3991.1072323063054 40.0 1000.0 True False PDGFR Motif0680_bcov_4helix_10154_0001_0002
493.8611940762235 796.2158958450888 False False 0.0 7323.137645871595 40.0 1000.0 True False PDGFR pol_be539d43f74503a9f413f6456d510c5e_0001_1_000000014_0001
68707.8404236368 1103238.943423723 False False 0.0 5221.20191482039 40.0 1000.0 False False PDGFR rif_f93ccb6b185da72cdac8518cf09987c6_0001_1_000000022_0001
438.2767340714682 796.2158958450888 False False 0.0 14122.379145408378 40.0 1000.0 True False PDGFR mot_e501b61e42afed3bcd9c82d34bdca96f_0001_1_000000024_0001_17_27_H_._HEEHE_1315_0001_0001
66687.15300056672 1060190.9398981866 False False 0.0 3991.1072323063054 40.0 1000.0 False False PDGFR Motif0273_ems_3hM_2590_0001_0001_0001
469.8919806040241 796.2158958450888 False False 0.0 9580.193684002641 40.0 1000.0 True False PDGFR mot_b0e25262af13cbe0e33b7687beaa2c11_0001_000000020_0001_39_43_H_._bcov_4helix_08561_0001_0001
373.77171754649123 981.2500528160094 False False 0.0 3991.1072323063054 40.0 1000.0 True False PDGFR mot_e4bd6bfb1f6e2b8050824fddb522a560_0001_000000012_0001_38_44_H_._HEEHE_0786_0001_0001
596.6381288402159 2874.0085887463806 False False 0.0 10169.568642229218 40.0 1000.0 True False PDGFR pol_883fb89657f4b396113f412353686b9d_0001_1_000000001_0001
9485.340281190727 70088.86801615199 False False 0.0 inf 40.0 1000.0 False False PDGFR Motif0966_HEEHE_0071_0001_0001
4542.252322576509 17754.13279270255 False False 0.0 7773.658176717458 40.0 1000.0 False False PDGFR Motif0870_ems_3hM_3398_0001_0002_0001
inf inf False False 11012.18559758296 inf 40.0 1000.0 False False PDGFR mot_b0e25262af13cbe0e33b7687beaa2c11_0001_000000020_0001_39_43_H_._HHH_eva_0213_0001_0001_0001
133825.33578411557 inf False False 0.0 6434.567158751315 40.0 1000.0 False False PDGFR Motif0355_bcov_4helix_02152_0001_0001
519.0530783284975 796.2158958450888 False False 0.0 8672.824365559689 40.0 1000.0 True False PDGFR Motif0087_HHH_eva_0063_0001_0001
1969.1366612272063 10373.97697193804 False False 20611.9970018441 inf 40.0 1000.0 False False PDGFR mot_2e048fd80be2920f847253082f2e4b14_0001_000000021_0001_37_46_H_._HEEHE_0722_0001_0001
385.09737435986756 845.1992176683885 False False 0.0 42194.80488348507 40.0 1000.0 True False PDGFR mot_07ba31854c164c7fe496e9df62fab009_0001_000000015_0001_41_45_H_._bcov_4helix_12415_0001_0002_0001
2402.7209413258315 3991.1072323063054 False False 0.0 337618.39700975287 40.0 1000.0 True False PDGFR mot_e3fc2ae18049d8cebb5933ecd00267c4_0001_000000022_0001_22_32_H_._bcov_4helix_08580_0001_0001_0001
3722.5777738443117 14842.762413146853 False False 4365.015201677442 inf 40.0 1000.0 False False PDGFR Motif0523_ems_3hC_898_0001_0001
1646.232342794349 5433.203649581781 False False 0.0 inf 40.0 1000.0 True False PDGFR mot_ea9b955785191c297cab05703d9ba2f6_0001_1_000000005_0001_39_46_H_._bcov_4helix_11919_0001_0001
122361.8339996957 inf False False 0.0 3991.1072323063054 40.0 1000.0 False False PDGFR rif_a07329e3142c165ce41daa65ca12464c_0001_1_000000006_0001
88113.13286781035 4623250.319779168 False False 0.0 4408.665353694219 40.0 1000.0 False False PDGFR Motif0680_bcov_4helix_11697_0001_0001
99288.08359879276 9751028.865782594 False False 0.0 23929.88862732048 40.0 1000.0 False False PDGFR Motif0860_HHH_eva_0506_0001
14550.301355893402 76655.1627283833 False False 0.0 41777.034538104 40.0 1000.0 False False PDGFR mot_69ba0d14326ac05efeadf0fb75efbb86_0001_1_000000017_0001_37_41_H_._ems_3hM_343_0001_0001
2008.7163081178724 3991.1072323063054 False False 0.0 3991.1072323063054 40.0 1000.0 True False PDGFR mot_d533708234d761ab78ada374c6095472_0001_000000027_0001_1_11_H_._bcov_4helix_01608_0001_0001
77421.71435566718 5314307.023928748 False False 0.0 3991.1072323063054 40.0 1000.0 False False PDGFR Motif0553_ems_3hC_1684_0002_0001
1233.5912781527318 3991.1072323063054 False False 0.0 9772.75557705109 40.0 1000.0 True False PDGFR Motif0643_ems_3hM_713_0001_0002
13982.553609315217 63450.537884220685 False False 0.0 6695.83638801092 40.0 1000.0 False False PDGFR Motif0437_ems_3hM_1640_0001_0001
915.2296404438218 9675.995620842656 False False 0.0 1778670.5945025766 40.0 1000.0 False False PDGFR mot_c9664625fffd32157444f23eddebcb23_0001_000000013_0001_52_62_H_._ems_3hM_3566_0001_0002_0001
1432.161177550519 4031.0183046293637 False False 0.0 3991.1072323063054 40.0 1000.0 True False PDGFR Motif0215_ems_3hM_1146_0001_0001
40548.37813231666 365592.34514541493 False False 11806.553483132368 851753.3793699243 40.0 1000.0 False False PDGFR Motif0647_bcov_4helix_01398_0001_0001
4542.252322576509 16072.584809120495 False False 0.0 31305.292754613616 40.0 1000.0 False False PDGFR Motif0225_ems_3hC_738_0001_0001_0001
11122.307453558798 54653.087484151576 False False 0.0 3991.1072323063054 40.0 1000.0 False False PDGFR Motif0260_bcov_4helix_00839_0001_0004_0001
2451.01563224648 3991.1072323063054 False False 0.0 7037.391337624759 40.0 1000.0 True False PDGFR Motif0233_ems_3hM_3655_0001_0002_0001
36707.91775714452 213620.49129283542 False False 0.0 11459.324491709087 40.0 1000.0 False False PDGFR Motif0303_bcov_4helix_07796_0002_0001
442.6595014121828 796.2158958450888 False False 0.0 3991.1072323063054 40.0 1000.0 True False PDGFR Motif0151_HHH_eva_0183_0001_0001
92607.7881898653 inf False False 0.0 3991.1072323063054 40.0 1000.0 False False PDGFR mot_HEEH_02147_000000000_0001_57_64_H_._bcov_4helix_12179_0001_0001
253.55539678043138 3238.504814613678 False False 7178.842903511014 inf 40.0 1000.0 True False PDGFR Motif0021_bcov_4helix_13595_0001_0002
2761.865763660069 7851.394758484638 False False 0.0 99288.08359879276 40.0 1000.0 False False PDGFR pol_6b61259746a06bd8c7ce7e9f5c0720d4_0001_1_000000007_0001
28909.912633782762 189577.33949858812 False False 0.0 48021.623907088106 40.0 1000.0 False False PDGFR mot_HEEHE_0321_000000004_0001_3_12_H_._HEEHE_0178_0001_0001_0001
30384.608725618637 205285.09331117725 False False 0.0 21448.926734226934 40.0 1000.0 False False PDGFR mot_628e139d59be1bc863c5d658fcdcedb8_0001_1_000000022_0001_20_28_H_._bcov_4helix_06415_0001_0001
3403.701107456218 10903.154057012845 False False 0.0 50471.20934847202 40.0 1000.0 False False PDGFR mot_4800e152a19f097ba1f4034b46b897fd_0001_000000025_0001_60_65_H_._ems_3hM_2961_0001_0001
11573.917736626165 57440.94421483782 False False 37074.99693471599 1578479.8410932203 40.0 1000.0 False False PDGFR mot_5af82dbfc67f5d80339f76487a4b04d9_0001_000000010_0001_58_65_H_._HEEHE_3126_0001_0002_0001
inf inf False False 0.0 inf 40.0 1000.0 False False PDGFR rif_0098e38ae4a05a1e68f896199f153923_0001_000000002_0001
2378.9316250750794 3991.1072323063054 False False 0.0 3991.1072323063054 40.0 1000.0 True False PDGFR mot_79e57797415943faec55732498b01460_0001_1_000000006_0001_41_50_H_._bcov_4helix_09845_0001_0002_0001
9969.187964149813 91690.87939590633 False False 13041.78020231873 inf 40.0 1000.0 False False PDGFR Motif0832_ems_3hM_2052_0001_0001
4497.279527303472 22543.037561531073 False False 4633.551594260295 719201.3782997556 40.0 1000.0 False False PDGFR mot_31413ca98556ef6cdc039ab1e45e910b_0001_000000026_0001_58_64_H_._bcov_4helix_08225_0001_0001
39749.41489296802 337618.39700975287 False False 6830.422699409936 250486.82620808776 40.0 1000.0 False False PDGFR mot_529224d0d35034490beef32fdb89bec2_0001_000000006_0001_44_50_H_._HEEHE_1324_0001_0001
2153.615766287049 3991.1072323063054 False False 0.0 22319.839169832772 40.0 1000.0 True False PDGFR mot_3h_hb1_167_000000019_0001_30_36_H_._bcov_4helix_08260_0001_0001
13571.328776071496 502667.78710001206 False False 4408.665353694219 inf 40.0 1000.0 False False PDGFR Motif0282_HHH_eva_0327_0001_0001_0001
72934.75711396844 inf False False 0.0 18110.99086183586 40.0 1000.0 False False PDGFR mot_3h_hb1_3129_000000001_0001_27_33_H_._bcov_4helix_01823_0001_0001
3303.598761387417 17231.986373596203 False False 0.0 3991.1072323063054 40.0 1000.0 False False PDGFR Motif0889_HEEHE_2963_0001_0001
5067.64713886563 34238.13764279337 False False 0.0 4102899.914494892 40.0 1000.0 False False PDGFR mot_fb17a1bfad3bda02df4bbb7441729a62_0001_1_000000020_0001_28_33_H_._ems_3hM_3384_0001_0001
377.5094347219561 796.2158958450888 False False 15599.89246746387 4623250.319779168 40.0 1000.0 True False PDGFR mot_3h_hb1_2939_000000002_0001_24_28_H_._HEEHE_2487_0001_0001
1873.5659673662 10903.154057012845 False False 0.0 5754632.996627652 40.0 1000.0 True False PDGFR rif_4h_hb1_4789_000000014_0001
2175.151923949919 3991.1072323063054 False False 0.0 7107.765251001011 40.0 1000.0 True False PDGFR mot_1427c188fe76c8e098bf1cc09c0efdbb_0001_000000023_0001_54_61_H_._HHH_eva_0067_0001_0002_0001
3437.7381185307763 22768.4679371464 False False 11689.656913992434 inf 40.0 1000.0 False False PDGFR pol_ad75df98f761ac54d5817c2236956e28_0001_1_000000001_0001
47546.16228424562 308697.94578205893 False False 0.0 3991.1072323063054 40.0 1000.0 False False PDGFR Motif0003_p1-15H-GBL-16H-GBL-14H_0089_0001_0001_0002_0001_0001
1127.9216324500585 4967.794470018256 False False 7620.486400075935 4022056.5772913382 40.0 1000.0 True False PDGFR mot_529224d0d35034490beef32fdb89bec2_0001_000000006_0001_44_50_H_._ems_3hM_469_0001_0001_0001
35984.626759282946 203252.56763482917 False False 12408.806367815276 959777.0273735214 40.0 1000.0 False False PDGFR mot_ab930ccf181d16587fbd1f6d85d6a590_0001_000000013_0001_6_10_H_._bcov_4helix_13735_0001_0001
370.07100747177356 1873.5659673662 False False 0.0 6245.327490462801 40.0 1000.0 True False PDGFR mot_2f50abe2963df35b40b4e37b54ffe50f_0001_000000013_0001_21_29_H_._bcov_4helix_08738_0001_0001_0001
4633.551594260295 9870.48313282159 False False 0.0 15755.89139213852 40.0 1000.0 False False PDGFR mot_57c21e80de2c7141f343db57d08a568b_0001_000000004_0001_20_29_H_._ems_3hM_2358_0001_0001_0001
828.5454540421417 3206.440410508595 False False 0.0 72212.63080590943 40.0 1000.0 True False PDGFR mot_b0e25262af13cbe0e33b7687beaa2c11_0001_000000020_0001_39_43_H_._HEEHE_1163_0001_0001
6498.912830338822 20818.116971862557 False False 0.0 245551.24616026608 40.0 1000.0 False False PDGFR mot_ca3336356429b8ef6fa0c264deaac96f_0001_1_000000004_0001_22_32_H_._bcov_4helix_09824_0001_0001
1911.2246433102616 4497.279527303472 False False 0.0 3991.1072323063054 40.0 1000.0 True False PDGFR mot_28b27b630eff87176b8b9ebc97d6e9c1_0001_000000007_0001_39_47_H_._HEEHE_2140_0001_0001
6307.780765367422 15599.89246746387 False False 0.0 3991.1072323063054 40.0 1000.0 False False PDGFR mot_7718de7c444384727126a875a0d90c67_0001_1_000000024_0001_16_23_H_._bcov_4helix_07969_0001_0001
137880.37728371008 inf False False 0.0 11689.656913992434 40.0 1000.0 False False PDGFR Motif0303_ems_3hM_2137_0001_0001
614.716860782203 3020.611910846163 False False 0.0 75896.20072117166 40.0 1000.0 True False PDGFR mot_5af82dbfc67f5d80339f76487a4b04d9_0001_000000010_0001_58_65_H_._bcov_4helix_06596_0001_0001
1597.8168931160394 19225.181747189316 False False 7323.137645871595 inf 40.0 1000.0 False False PDGFR Motif0262_bcov_4helix_10612_0001
15292.51295702762 76655.1627283833 False False 11233.530528094394 2621978.3585689967 40.0 1000.0 False False PDGFR mot_25c74d51b58c56363e72ee93f9f2c0e4_0001_000000015_0001_3_12_H_._bcov_4helix_07358_0001_0001
1550.825334650787 11012.18559758296 False False 0.0 inf 40.0 1000.0 True False PDGFR mot_1079f3c9112cbbc9594f8a6396aabc5a_0001_000000005_0001_39_46_H_._HEEHE_1913_0001_0002_0001
933.6257562167432 3991.1072323063054 False False 0.0 69394.9188278732 40.0 1000.0 True False PDGFR Motif0146_ems_3hC_219_0001_0001
50471.20934847202 450553.0596099313 False False 0.0 3991.1072323063054 40.0 1000.0 False False PDGFR mot_e4bd6bfb1f6e2b8050824fddb522a560_0001_000000012_0001_38_47_H_._ems_3hM_843_0001_0002_0001
8501.935462758252 24410.879388729656 False False 7851.394758484638 124821.30686308953 40.0 1000.0 False False PDGFR Motif0141_HHH_eva_0781_0001_0001
2196.903443189418 4726.685981304925 False False 0.0 26433.484436364153 40.0 1000.0 True False PDGFR Motif0655_HHH_eva_0437_0001
465.2395847564596 2451.01563224648 False False 7250.631332546129 613350.2272221195 40.0 1000.0 True False PDGFR mot_HEEHE_1119_000000009_0001_21_23_32_34_P_._HEEHE_1360_0001_0001
7396.369022330303 32902.17730642162 False False 0.0 6898.726926404041 40.0 1000.0 False False PDGFR mot_28b27b630eff87176b8b9ebc97d6e9c1_0001_000000007_0001_39_47_H_._bcov_4helix_11887_0001_0001
136515.22503337648 inf False False 7107.765251001011 428685.77666508785 40.0 1000.0 False False PDGFR Motif0248_HHH_eva_0422_0001_0001
545.5300018585938 796.2158958450888 False False 0.0 23692.959036950997 40.0 1000.0 True False PDGFR mot_40e86e4e32a25ee6cbb7392bdf050625_0001_1_000000007_0001_45_49_H_._bcov_4helix_03778_0001_0001
370.07100747177356 1010.9829106663876 False False 0.0 12658.223375808358 40.0 1000.0 True False PDGFR Motif0870_bcov_4helix_05981_0001_0001_0001
6434.567158751315 26433.484436364153 False False 0.0 5169.506846356828 40.0 1000.0 False False PDGFR Motif0168_ems_3hM_3359_0001_0002
127330.21513103758 inf False False 0.0 10795.202036646373 40.0 1000.0 False False PDGFR mot_3d846c9d85e6025fdd308e635d10a743_0001_000000009_0001_38_47_H_._bcov_4helix_01871_0001_0001
96368.03574760456 inf False False 0.0 3991.1072323063054 40.0 1000.0 False False PDGFR mot_1427c188fe76c8e098bf1cc09c0efdbb_0001_000000023_0001_54_61_H_._ems_3hM_2384_0001_0003_0001
25150.553445087513 523078.1149540984 False False 0.0 inf 40.0 1000.0 False False PDGFR Motif0580_HEEHE_1604_0001_0001_0001
80565.34641958177 inf False False 0.0 1230848.7679863365 40.0 1000.0 False False PDGFR Motif0681_ems_3hC_836_0002_0001_0001_0001
498.79980601698566 796.2158958450888 False False 0.0 9391.42602098091 40.0 1000.0 True False PDGFR mot_1079f3c9112cbbc9594f8a6396aabc5a_0001_000000005_0001_39_46_H_._HEEHE_1252_0001_0001
1818.4646694181615 7396.369022330303 False False 4497.279527303472 inf 40.0 1000.0 True False PDGFR mot_HEEHE_0186_000000024_0001_4_9_H_._ems_4hM_4017_0001_0001
123585.45233969252 inf False False 0.0 15599.89246746387 40.0 1000.0 False False PDGFR mot_c522802ef46257a80bcf17875ababd89_0001_1_000000001_0001_54_63_H_._bcov_4helix_09847_0001_0001
4071.32848767566 18846.36971589974 False False 0.0 4236.640750302524 40.0 1000.0 False False PDGFR Motif0142_ems_3hM_2514_0001_0001
7178.842903511014 17231.986373596203 False False 0.0 160074.8375810904 40.0 1000.0 False False PDGFR pol_3h_hb1_6591_000000003_0001
447.08609642630455 1836.6493161123428 False False 4408.665353694219 inf 40.0 1000.0 False False PDGFR Motif0255_ems_3hC_1239_0001_0001_0001
14695.804369452346 77421.71435566718 False False 0.0 12912.653665662125 40.0 1000.0 False False PDGFR mot_588049720ce3e3f79ad324b1eddeadfd_0001_000000016_0001_43_50_H_._ems_3hC_243_0001_0001_0001
2069.5824209701527 7250.631332546129 False False 0.0 4321.797229383611 40.0 1000.0 True False PDGFR Motif0079_ems_3hC_645_0002_0001_0001
inf inf False False 5825.129707913452 inf 40.0 1000.0 False True PDGFR Motif0882_HHH_eva_0027_0001_0002_0001
48986.858547620555 517899.12371692876 False False 11122.307453558798 79767.66972235827 40.0 1000.0 False False PDGFR mot_0649688832ba1ce60d9a992b300f953a_0001_1_000000000_0001_36_43_H_._bcov_4helix_04226_0001_0003_0001
68707.8404236368 1148034.8685148885 False False 0.0 3991.1072323063054 40.0 1000.0 False False PDGFR mot_cd3cc8fb23f952fc8d8862fa567b1c24_0001_000000001_0001_60_65_H_._bcov_4helix_13523_0001_0001
2680.639700107125 6967.714195668086 False False 0.0 3991.1072323063054 40.0 1000.0 False False PDGFR pol_HHH_eva_0398_000000008_0001
328.4192288739203 796.2158958450888 False False 8009.2077931301765 inf 40.0 1000.0 True False PDGFR mot_6dea7b20224a8fcba8c79db37c3e90ec_0001_1_000000012_0001_39_46_H_._HEEHE_1315_0001_0002_0001
40146.90904189773 inf False False 24654.988182616922 inf 40.0 1000.0 False False PDGFR mot_1fa8c90759351ccf0d8c5a9410187198_0001_1_000000028_0001_39_49_H_._bcov_4helix_09543_0001_0001
13982.553609315217 56309.13068800887 False False 0.0 17931.674120629552 40.0 1000.0 False False PDGFR mot_ems_3hM_3088_000000016_0001_7_15_H_._bcov_4helix_12201_0001_0001
116423.08652334334 inf False False 0.0 4542.252322576509 40.0 1000.0 False False PDGFR Motif0172_bcov_4helix_13601_0001_0001
1730.206737076529 3991.1072323063054 False False 0.0 15755.89139213852 40.0 1000.0 True False PDGFR mot_35b65157647ac7fdc52cc0fb25ad4dc7_0001_000000007_0001_39_46_H_._bcov_4helix_07081_0001_0001_0001
6498.912830338822 33899.14618098351 False False 4918.608386156695 1359622.782152829 40.0 1000.0 False False PDGFR Motif0064_ems_3hC_1007_0001_0002_0001
442.6595014121828 906.1679608354674 False False 0.0 3991.1072323063054 40.0 1000.0 True False PDGFR Motif0700_HHH_eva_0491_0001_0001
425.3870801556711 2286.1065325657178 False False 0.0 23226.114142683033 40.0 1000.0 True False PDGFR pol_31dab337c75776deac3d6f68dc8cd1f9_0001_000000001_0001
19417.43356466122 69394.9188278732 False False 0.0 344404.52678964933 40.0 1000.0 False False PDGFR pol_9b21a369712c4dec59d8c448a738a400_0001_1_000000007_0001
469.8919806040241 796.2158958450888 False False 0.0 13571.328776071496 40.0 1000.0 True False PDGFR pol_HEEHE_0196_000000003_0001
373.77171754649123 1782.6337314166854 False False 0.0 3991.1072323063054 40.0 1000.0 True False PDGFR mot_bf3638518266f21cb84f5b4df2ecfe2d_0001_000000006_0001_43_47_H_._bcov_4helix_13872_0001_0001
5067.64713886563 24169.1875135937 False False 0.0 5169.506846356828 40.0 1000.0 False False PDGFR Motif0298_ems_3hM_3423_0001_0001_0001
8251.894798469817 37074.99693471599 False False 0.0 18659.771995940355 40.0 1000.0 False False PDGFR Motif0351_ems_3hM_3628_0001_0001
318.76046793502115 796.2158958450888 False False 17931.674120629552 inf 40.0 1000.0 False False PDGFR mot_609d97902c010e147ff7b7376c5fa04b_0001_000000025_0001_36_46_H_._bcov_4helix_12198_0001_0001_0001
659.0596779808433 2500.2810464546355 False False 0.0 3991.1072323063054 40.0 1000.0 True False PDGFR mot_7397bc064fdf6bae2cd3d62d454bf56a_0001_1_000000021_0001_44_52_H_._HHH_eva_0380_0001_0001_0001
438.2767340714682 2153.615766287049 False False 0.0 464205.26786917116 40.0 1000.0 True False PDGFR mot_7718de7c444384727126a875a0d90c67_0001_1_000000024_0001_19_24_H_._ems_3hM_3464_0001_0001
50975.92144195677 566418.6443453413 False False 0.0 21663.416001569218 40.0 1000.0 False False PDGFR mot_a8e8f260da82199f39a6e8cf46633955_0001_000000017_0001_20_25_H_._bcov_4helix_07454_0001_0001
89884.2068384533 5421124.595109714 False False 0.0 5433.203649581781 40.0 1000.0 False False PDGFR Motif0524_ems_3hM_136_0001
112999.10077088473 inf False False 0.0 3991.1072323063054 40.0 1000.0 False False PDGFR mot_f84a5a88fff5df6f5eea5b431cba07f9_0001_1_000000000_0001_20_24_H_._ems_3hM_2074_0001_0001_0001
15755.89139213852 inf False False 47075.408202223436 inf 40.0 1000.0 False False PDGFR mot_879636a975968da8ef1edb7d90be3c56_0001_1_000000023_0001_55_62_H_._bcov_4helix_06974_0001_0001
44790.63563449691 428685.77666508785 False False 0.0 66026.8841589769 40.0 1000.0 False False PDGFR Motif0217_ems_3hC_289_0001_0001_0001
2500.2810464546355 6629.540978228629 False False 0.0 3991.1072323063054 40.0 1000.0 False False PDGFR Motif0865_ems_3hM_3590_0001_0001
122361.8339996957 inf False False 0.0 38580.39048100314 40.0 1000.0 False False PDGFR Motif0620_ems_3hM_2074_0001_0001
34926.3242094135 255521.61141487022 False False 0.0 11924.619017963678 40.0 1000.0 False False PDGFR Motif0344_ems_3hC_1517_0001_0001_0001
396.76620990034604 1031.3036671707825 False False 12658.223375808358 inf 40.0 1000.0 True False PDGFR pol_ems_ferrM_5377_000000004_0001
961.915550255867 4726.685981304925 False False 0.0 173338.11127700956 40.0 1000.0 False False PDGFR mot_2e048fd80be2920f847253082f2e4b14_0001_000000021_0001_37_46_H_._HEEHE_2342_0001_0001_0001
646.0735986480183 2525.2838569191813 False False 0.0 1319636.4772555095 40.0 1000.0 True False PDGFR Motif0754_bcov_4helix_07714_0002_0001
370.07100747177356 915.2296404438218 False False 0.0 83836.622551256 40.0 1000.0 True False PDGFR pol_HEEHE_0659_000000007_0001
1362.6522195617945 4279.007157805552 False False 0.0 4587.674845802269 40.0 1000.0 True False PDGFR Motif0096_p1-15H-GBL-16H-GABBL-16H_0303_0001_0001_0001_0001
6629.540978228629 30688.454812874847 False False 0.0 3991.1072323063054 40.0 1000.0 False False PDGFR Motif0680_bcov_4helix_04534_0001_0001_0001
119950.8224680872 inf False False 0.0 3991.1072323063054 40.0 1000.0 False False PDGFR rif_66c2fca85847babee3b8944584cfd08f_0001_1_000000003_0001
602.604510128618 3577.3240714729845 False False 0.0 4102899.914494892 40.0 1000.0 True False PDGFR mot_426908deec3f24ff4fc54c9cf9156197_0001_000000005_0001_37_47_H_._HEEHE_0152_0001_0001
1930.3368897433638 16559.60020142166 False False 0.0 inf 40.0 1000.0 False False PDGFR Motif0993_HHH_eva_0065_0001_0001_0001
0.0 70789.75669631343 True False 4726.685981304925 inf 40.0 1000.0 False False PDGFR mot_28b27b630eff87176b8b9ebc97d6e9c1_0001_000000007_0001_39_47_H_._HEEHE_2963_0001_0001
108589.91478505317 inf False False 0.0 3991.1072323063054 40.0 1000.0 False False PDGFR mot_HEEHE_3071_000000014_0001_48_55_H_._bcov_4helix_12515_0001_0001_0001
3685.720568162689 42194.80488348507 False False 5379.409554041364 inf 40.0 1000.0 False False PDGFR mot_8265e16968373e5c4c62a1d73169af77_0001_000000028_0001_44_48_H_._HHH_eva_0299_0001_0001
1764.983892491768 4679.887110202902 False False 10373.97697193804 104352.77371750015 40.0 1000.0 True False PDGFR pol_HEEH_06273_000000025_0001
2576.042062443256 13303.919984385331 False False 0.0 9298.441604931604 40.0 1000.0 False False PDGFR Motif0647_bcov_4helix_03010_0001_0001
inf inf False False 8089.299871061484 inf 40.0 1000.0 False False PDGFR mot_b1875d614cb8d143fba84ab0063cf3d3_0001_1_000000000_0001_20_25_H_._bcov_4helix_12111_0001_0001
408.78862282653614 796.2158958450888 False False 0.0 3991.1072323063054 40.0 1000.0 True False PDGFR pol_dbffe343c7d163558afca76ad3d2ac5b_0001_000000006_0001
20005.801219104025 2236078.8932324555 False False 10373.97697193804 inf 40.0 1000.0 False False PDGFR Motif0880_HHH_eva_0318_0001_0001
2263.4718144215008 4542.252322576509 False False 0.0 13844.112484470526 40.0 1000.0 True False PDGFR mot_ea9b955785191c297cab05703d9ba2f6_0001_1_000000005_0001_39_46_H_._bcov_4helix_00001_0001_0001
862.1877219435235 3722.5777738443117 False False 0.0 4633.551594260295 40.0 1000.0 True False PDGFR mot_0649688832ba1ce60d9a992b300f953a_0001_1_000000000_0001_36_43_H_._bcov_4helix_12671_0001_0001
5767.455156349958 26964.79747353511 False False 4153.162190277939 9370547.078501616 40.0 1000.0 False False PDGFR mot_1079f3c9112cbbc9594f8a6396aabc5a_0001_000000005_0001_39_46_H_._HEEHE_0223_0001_0001
2654.0987129773494 15445.438086597907 False False 0.0 46147.836684857815 40.0 1000.0 False False PDGFR Motif0052_HHH_eva_0518_0001
465.2395847564596 796.2158958450888 False False 0.0 3991.1072323063054 40.0 1000.0 True False PDGFR mot_2b600050e251f2a604d3ce6a8573eea7_0001_000000019_0001_19_24_H_._bcov_4helix_03558_0001_0002_0001
19034.833413058746 107514.76711391415 False False 0.0 122361.8339996957 40.0 1000.0 False False PDGFR Motif0255_ems_3hM_2963_0001
144913.66223675903 inf False False 0.0 41363.400532776286 40.0 1000.0 False False PDGFR mot_7718de7c444384727126a875a0d90c67_0001_1_000000024_0001_16_24_H_._bcov_4helix_13765_0001_0001
981.2500528160094 3991.1072323063054 False False 0.0 10271.264328651518 40.0 1000.0 True False PDGFR Motif0308_bcov_4helix_03641_0001_0001
6898.726926404041 43908.083162922114 False False 6122.269866153114 inf 40.0 1000.0 False False PDGFR Motif0425_ems_3hM_226_0001_0001
942.9620137789103 3991.1072323063054 False False 0.0 3991.1072323063054 40.0 1000.0 True False PDGFR pol_7b307295d781cb7152fbdfa8f828ada6_0001_000000004_0001
13041.78020231873 101283.77407912845 False False 8935.619616660517 inf 40.0 1000.0 False False PDGFR mot_6dbccf177416f8466c5c41d54a43d0fa_0001_000000020_0001_17_25_H_._bcov_4helix_08888_0001_0001
620.8640293900254 9024.975812827128 False False 6122.269866153114 inf 40.0 1000.0 False False PDGFR pol_EHEE_hb1_4043_000000004_0001
7396.369022330303 33899.14618098351 False False 0.0 3991.1072323063054 40.0 1000.0 False False PDGFR mot_bf3638518266f21cb84f5b4df2ecfe2d_0001_000000006_0001_43_47_H_._bcov_4helix_13112_0001_0001
8417.757883919056 166574.51788698122 False False 11233.530528094394 inf 40.0 1000.0 False False PDGFR mot_3035aa99a32f43cea5727b0f9b98ef7c_0001_000000014_0001_59_65_H_._bcov_4helix_05712_0001_0001
27506.789902753153 176822.20731367738 False False 6183.49256481465 119950.8224680872 40.0 1000.0 False False PDGFR pol_HEEHE_2538_000000004_0001
309.38576972653726 1679.3216128845163 False False 8935.619616660517 inf 40.0 1000.0 False False PDGFR mot_3995b66da6ab833790ea27796e0e7e38_0001_000000012_0001_16_25_H_._HEEHE_1163_0001_0001
3050.818029954627 15445.438086597907 False False 4967.794470018256 inf 40.0 1000.0 False False PDGFR mot_bf3638518266f21cb84f5b4df2ecfe2d_0001_000000006_0001_43_47_H_._bcov_4helix_02398_0001_0001
6629.540978228629 29199.011760120608 False False 0.0 47546.16228424562 40.0 1000.0 False False PDGFR Motif0880_HHH_eva_0758_0001_0001
1646.232342794349 inf False False 10169.568642229218 inf 40.0 1000.0 False False PDGFR mot_HEEH_07427_000000026_0001_2_6_H_._ems_3hC_739_0001_0001_0001
4071.32848767566 18659.771995940355 False False 0.0 3991.1072323063054 40.0 1000.0 False False PDGFR mot_bc866f3904fdc05c906bb9324115aca3_0001_000000012_0001_18_28_H_._bcov_4helix_05736_0001_0002_0001
503.78780407715584 796.2158958450888 False False 4071.32848767566 143478.87350174176 40.0 1000.0 True False PDGFR mot_ems_ferrM_3517_0001_000000018_0001_25_29_35_39_P_._HEEHE_1820_0001_0001
93533.86607176402 7679580.042221318 False False 0.0 6061.653332824872 40.0 1000.0 False False PDGFR pol_046144532e059992a4c97ca66cd47cac_0001_000000008_0001
6762.794751891034 25656.079569333808 False False 7178.842903511014 94469.20473248155 40.0 1000.0 False False PDGFR mot_025ba33d26951ea2024c2763fdf184da_0001_000000019_0001_45_51_H_._bcov_4helix_12724_0001_0001
11345.865833375325 65373.15263265036 False False 6434.567158751315 2004250.5462452131 40.0 1000.0 False False PDGFR Motif0398_ems_3hM_1438_0001_0001
6307.780765367422 34580.51901922126 False False 13844.112484470526 8233549.252600915 40.0 1000.0 False False PDGFR mot_ca3336356429b8ef6fa0c264deaac96f_0001_1_000000004_0001_22_32_H_._bcov_4helix_01086_0001_0001
460.6332522341181 796.2158958450888 False False 0.0 886337.9821033939 40.0 1000.0 True False PDGFR pol_HEEH_22986_000000008_0001
6898.726926404041 19807.723979310904 False False 6629.540978228629 733657.3260035804 40.0 1000.0 False False PDGFR pol_7893fd715048dbce5e23317e54f1e302_0001_000000000_0001
2475.5257885689466 3991.1072323063054 False False 0.0 3991.1072323063054 40.0 1000.0 True False PDGFR Motif0240_ems_3hM_2471_0001_0003_0001
37074.99693471599 384241.228987459 False False 0.0 207337.94424428916 40.0 1000.0 False False PDGFR Motif0208_ems_3hC_866_0002_0001_0001
545.5300018585938 796.2158958450888 False False 0.0 119950.8224680872 40.0 1000.0 True False PDGFR mot_426908deec3f24ff4fc54c9cf9156197_0001_000000005_0001_37_47_H_._HEEHE_2606_0001_0001
584.8820006276009 2132.29283790797 False False 0.0 8501.935462758252 40.0 1000.0 False False PDGFR mot_e4bd6bfb1f6e2b8050824fddb522a560_0001_000000012_0001_38_47_H_._HEEHE_3372_0001_0001
529.4860452029005 2817.3792655096377 False False 0.0 14550.301355893402 40.0 1000.0 True False PDGFR Motif0090_p1-15H-GBL-16H-GABBL-16H_0222_0001_0001_0002_0001_0001
429.6409509572281 1233.5912781527318 False False 0.0 4321.797229383611 40.0 1000.0 True False PDGFR mot_51f052f6668327b679cb52626a28bdc2_0001_000000016_0001_20_27_H_._ems_3hM_469_0001_0001
400.7338719993494 1105.697120331397 False False 0.0 15445.438086597907 40.0 1000.0 True False PDGFR Motif0571_ems_3hC_917_0001
29199.011760120608 193387.84402251 False False 0.0 33899.14618098351 40.0 1000.0 False False PDGFR mot_570325b0e38582e2257f53cb09dbe6ac_0001_000000007_0001_35_39_H_._bcov_4helix_06562_0001_0001
465.2395847564596 796.2158958450888 False False 0.0 3991.1072323063054 40.0 1000.0 True False PDGFR Motif0348_p1-15H-GBL-16H-GABBL-16H_0222_0001_0001_0002_0001_0001
2378.9316250750794 11689.656913992434 False False 8089.299871061484 168240.26306585115 40.0 1000.0 False False PDGFR mot_a700e3269277ab4989fa16ef2212b817_0001_000000024_0001_18_26_H_._HEEHE_1949_0001_0001
4587.674845802269 12912.653665662125 False False 0.0 inf 40.0 1000.0 False False PDGFR Motif0264_HEEHE_0633_0001_0001
9391.42602098091 40548.37813231666 False False 0.0 10477.71674165741 40.0 1000.0 False False PDGFR pol_043a6b9801102273564b0a572f92b1e0_0001_000000004_0001
19034.833413058746 75144.75318927882 False False 0.0 22768.4679371464 40.0 1000.0 False False PDGFR Motif0668_ems_3hM_2146_0001_0001
2874.0085887463806 9115.225570955388 False False 0.0 8567864.368789023 40.0 1000.0 False False PDGFR mot_07d3997ac711dd740b23afc77942fade_0001_1_000000013_0001_36_46_H_._HEEHE_1033_0001_0001
1696.114829013361 3991.1072323063054 False False 0.0 3991.1072323063054 40.0 1000.0 True False PDGFR Motif0169_bcov_4helix_01150_0001_0001
392.83783158450075 28909.912633782762 False False 0.0 4633.551594260295 40.0 1000.0 False False PDGFR mot_c522802ef46257a80bcf17875ababd89_0001_1_000000001_0001_54_63_H_._HEEHE_0157_0001_0001
27234.445448270428 420238.9733017226 False False 10477.71674165741 inf 40.0 1000.0 False False PDGFR Motif0384_bcov_4helix_12501_0001_0001
0.0 1182821.4730657584 True False 10169.568642229218 inf 40.0 1000.0 True True PDGFR mot_05e4fd410dc329e3fa5fcfd85917ae01_0001_000000008_0001_34_43_H_._bcov_4helix_07619_0001_0001
1949.6402586407987 6498.912830338822 False False 4452.752007231157 260657.595804309 40.0 1000.0 True False PDGFR pol_3h_hb1_3209_000000020_0001
608.6305552299041 3174.693475751082 False False 6434.567158751315 2445566.554088684 40.0 1000.0 False False PDGFR mot_HEEHE_3071_000000014_0001_48_55_H_._bcov_4helix_09541_0001_0001
54653.087484151576 577803.6590966823 False False 0.0 3991.1072323063054 40.0 1000.0 False False PDGFR mot_0702c75add223523476788828f86436b_0001_000000008_0001_37_45_H_._ems_3hM_1700_0001_0001_0001
inf inf False False 18292.1007704542 inf 40.0 1000.0 False False PDGFR mot_47a38078985fd71b2a09b5f9174b6528_0001_000000023_0001_7_16_H_._bcov_4helix_02172_0001_0001
1270.970327472038 3991.1072323063054 False False 0.0 3991.1072323063054 40.0 1000.0 True False PDGFR mot_666b2093b536281cdf7da4a300fd1396_0001_000000000_0001_26_30_H_._bcov_4helix_14239_0001_0001
11345.865833375325 57440.94421483782 False False 0.0 47075.408202223436 40.0 1000.0 False False PDGFR mot_1427c188fe76c8e098bf1cc09c0efdbb_0001_000000023_0001_54_62_H_._HHH_eva_0067_0001_0003_0001
433.93736046680027 796.2158958450888 False False 0.0 3991.1072323063054 40.0 1000.0 True False PDGFR Motif0654_HHH_eva_0065_0001_0002_0001
5767.455156349958 25150.553445087513 False False 0.0 6967.714195668086 40.0 1000.0 False False PDGFR mot_aab64873a69ec5156c261f31165959a0_0001_1_000000010_0001_25_29_H_._bcov_4helix_00393_0001_0002_0001
429.6409509572281 796.2158958450888 False False 0.0 3991.1072323063054 40.0 1000.0 True False PDGFR Motif0241_bcov_4helix_07329_0001_0001
inf inf False False 6830.422699409936 inf 40.0 1000.0 True False PDGFR mot_3h_hb1_3744_000000008_0001_48_55_H_._ems_3hC_921_0001_0001_0001_0001
inf inf False False 0.0 inf 40.0 1000.0 False True PDGFR pol_ferr_hb1_2784_000000022_0001
5326.148073308287 36344.47302687574 False False 7107.765251001011 886337.9821033939 40.0 1000.0 False False PDGFR Motif0332_bcov_4helix_05330_0001_0001
5433.203649581781 48021.623907088106 False False 0.0 inf 40.0 1000.0 False False PDGFR Motif0366_ems_3hM_3637_0001_0001
10373.97697193804 49971.49440442771 False False 0.0 8170.192869772104 40.0 1000.0 False False PDGFR mot_b2dce4a24ae4d5ca0e3734130abf4784_0001_1_000000011_0001_28_32_H_._HEEHE_1897_0001_0001
2500.2810464546355 4587.674845802269 False False 0.0 76655.1627283833 40.0 1000.0 True False PDGFR Motif0348_HHH_eva_0123_0001_0003_0001
6629.540978228629 23692.959036950997 False False 0.0 4236.640750302524 40.0 1000.0 False False PDGFR pol_9754bf3ca6ec0b348d6291ed5f93592c_0001_000000000_0001
2090.278245179854 9298.441604931604 False False 11012.18559758296 2170316.143760372 40.0 1000.0 True False PDGFR mot_3d846c9d85e6025fdd308e635d10a743_0001_000000009_0001_38_47_H_._bcov_4helix_12411_0001_0001_0001
4153.162190277939 22319.839169832772 False False 0.0 354840.32835590263 40.0 1000.0 False False PDGFR mot_a03257a2ec7e1bff320b040ea99ca98f_0001_1_000000021_0001_38_45_H_._bcov_4helix_07088_0001_0001
112999.10077088473 inf False False 0.0 3991.1072323063054 40.0 1000.0 False False PDGFR Motif0199_bcov_4helix_02062_0001_0001
545.5300018585938 796.2158958450888 False False 0.0 19807.723979310904 40.0 1000.0 True False PDGFR mot_8ae5e995aa0ab65af5f349ba58b9352a_0001_000000025_0001_24_28_H_._HEEHE_1712_0001_0001_0001
inf inf False False 0.0 inf 40.0 1000.0 False True PDGFR mot_ems_ferrM_1283_000000021_0001_5_7_55_59_P_._ems_ferrM_6365_0001_0001_0001
16395.64376378381 88994.26419648851 False False 0.0 57440.94421483782 40.0 1000.0 False False PDGFR Motif0365_HHH_eva_0504_0001_0001
1764.983892491768 3991.1072323063054 False False 0.0 84674.98877676862 40.0 1000.0 True False PDGFR Motif0831_HHH_eva_0271_0001_0002_0001
6245.327490462801 19611.607900307845 False False 20005.801219104025 inf 40.0 1000.0 False False PDGFR Motif0667_bcov_4helix_10821_0001_0001
0.0 13436.959184229194 False False 8586.95481738584 inf 40.0 1000.0 True False PDGFR Motif0928_bcov_4helix_11649_0001_0001
1969.1366612272063 7620.486400075935 False False 0.0 4869.909293224447 40.0 1000.0 True False PDGFR pol_915c467777ae14ad0cbad57e3ac0e165_0001_000000001_0001
952.3916339167001 3722.5777738443117 False False 0.0 3991.1072323063054 40.0 1000.0 True False PDGFR Motif0267_ems_3hM_3176_0001_0001_0001
474.59090041006425 2576.042062443256 False False 0.0 3991.1072323063054 40.0 1000.0 True False PDGFR Motif0182_p1-15H-GBL-16H-GABBL-16H_0398_0001_0001_0001_0001_0001
3336.6347490012877 7851.394758484638 False False 0.0 3991.1072323063054 40.0 1000.0 False False PDGFR mot_9e3a18a5839c341576f795e7fa4e6148_0001_000000017_0001_28_33_H_._bcov_4helix_06251_0001_0001
12164.303860224763 103319.57793811889 False False 0.0 7679580.042221318 40.0 1000.0 False False PDGFR Motif0400_HHH_eva_0450_0001_0001
425.3870801556711 796.2158958450888 False False 11459.324491709087 inf 40.0 1000.0 True False PDGFR mot_1079f3c9112cbbc9594f8a6396aabc5a_0001_000000005_0001_39_46_H_._HEEHE_0761_0001_0001_0001
1782.6337314166854 3991.1072323063054 False False 0.0 13436.959184229194 40.0 1000.0 True False PDGFR pol_c633343fc68fbe42b67cc1edeaa49416_0001_1_000000003_0001
2525.2838569191813 4071.32848767566 False False 0.0 11573.917736626165 40.0 1000.0 True False PDGFR Motif0383_ems_3hM_451_0001_0001_0001
1949.6402586407987 8501.935462758252 False False 0.0 6245.327490462801 40.0 1000.0 True False PDGFR pol_71db1ff4560aaac5b222f06d2d82c480_0001_000000002_0001
15292.51295702762 117587.31738857664 False False 11233.530528094394 inf 40.0 1000.0 False False PDGFR Motif0557_bcov_4helix_01799_0001_0001_0001
4869.909293224447 23226.114142683033 False False 8251.894798469817 155367.06028732413 40.0 1000.0 False False PDGFR mot_40e86e4e32a25ee6cbb7392bdf050625_0001_1_000000007_0001_45_49_H_._bcov_4helix_04471_0001_0001
2845.5530581647336 10477.71674165741 False False 8417.757883919056 1306570.769559912 40.0 1000.0 False False PDGFR Motif0538_ems_4hM_4308_0001
2132.29283790797 6563.901958642215 False False 4112.041772552412 14263.602936862473 40.0 1000.0 True False PDGFR mot_HEEHE_3071_000000014_0001_48_55_H_._bcov_4helix_10018_0001_0002_0001
429.6409509572281 796.2158958450888 False False 0.0 6762.794751891034 40.0 1000.0 True False PDGFR mot_40e86e4e32a25ee6cbb7392bdf050625_0001_1_000000007_0001_45_49_H_._bcov_4helix_08751_0001_0001
140651.77286711286 inf False False 4153.162190277939 40953.86191363986 40.0 1000.0 False False PDGFR mot_3h_hb1_5825_000000025_0001_31_40_H_._bcov_4helix_12578_0001_0001
545.5300018585938 796.2158958450888 False False 0.0 3991.1072323063054 40.0 1000.0 True False PDGFR Motif0891_bcov_4helix_10207_0001_0001
5221.20191482039 16559.60020142166 False False 5825.129707913452 166574.51788698122 40.0 1000.0 False False PDGFR mot_HEEHE_0321_000000004_0001_3_12_H_._HEEHE_1005_0001_0001
498.79980601698566 796.2158958450888 False False 0.0 7851.394758484638 40.0 1000.0 True False PDGFR mot_58150c19b997e11ec73ac744d3cf147d_0001_000000027_0001_23_31_H_._bcov_4helix_08818_0001_0001
15445.438086597907 75896.20072117166 False False 4112.041772552412 33231.19907948586 40.0 1000.0 False False PDGFR Motif0185_ems_3hC_219_0001_0001
209.87792258913717 1209.2846565559576 False False 7107.765251001011 inf 40.0 1000.0 True False PDGFR Motif0940_bcov_4helix_14616_0001_0002_0001
136515.22503337648 inf False False 6122.269866153114 89884.2068384533 40.0 1000.0 False False PDGFR mot_3d846c9d85e6025fdd308e635d10a743_0001_000000009_0001_41_47_H_._bcov_4helix_05675_0001_0001
19611.607900307845 184001.89798766386 False False 14263.602936862473 258076.8275290191 40.0 1000.0 False False PDGFR pol_9b26dc113238adff5f86db8059051cee_0001_000000007_0001
147826.42684771807 inf False False 0.0 3991.1072323063054 40.0 1000.0 False False PDGFR Motif0143_ems_3hM_3110_0001_0001
7470.332712553611 18110.99086183586 False False 0.0 15913.450306059915 40.0 1000.0 False False PDGFR pol_HHH_eva_0153_000000011_0001
456.07252696447347 796.2158958450888 False False 0.0 16233.310657211712 40.0 1000.0 True False PDGFR pol_HEEHE_3120_000000000_0001
33231.19907948586 149304.69111619508 False False 0.0 31934.529138981336 40.0 1000.0 False False PDGFR Motif0318_ems_3hM_1325_0001_0001
1892.3016270398634 9969.187964149813 False False 0.0 34238.13764279337 40.0 1000.0 True False PDGFR mot_715ea26b31ad1dac4ca0a04087d135f1_0001_1_000000001_0001_55_61_H_._HEEHE_1329_0001_0001
1031.3036671707825 3991.1072323063054 False False 0.0 7250.631332546129 40.0 1000.0 True False PDGFR pol_HEEHE_2329_000000013_0001
388.9483481034662 796.2158958450888 False False 4112.041772552412 276693.29035348486 40.0 1000.0 True False PDGFR Motif0681_ems_3hC_888_0001
5273.413933968597 23458.37528410988 False False 7107.765251001011 inf 40.0 1000.0 False False PDGFR Motif0298_bcov_4helix_09997_0001_0002_0001
34238.13764279337 185841.91696754063 False False 0.0 132500.33245952052 40.0 1000.0 False False PDGFR mot_102e6b3d3b275ce9f0a2ea1a033e331e_0001_000000003_0001_16_24_H_._bcov_4helix_03508_0001_0001
8334.41374645452 45690.92741075028 False False 0.0 222294.33985749446 40.0 1000.0 False False PDGFR Motif0757_ems_3hC_923_0001_0001_0001
13844.112484470526 276693.29035348486 False False 9024.975812827128 inf 40.0 1000.0 False False PDGFR mot_3d846c9d85e6025fdd308e635d10a743_0001_000000009_0001_38_47_H_._bcov_4helix_00839_0001_0001
88994.26419648851 8567864.368789023 False False 0.0 3991.1072323063054 40.0 1000.0 False False PDGFR Motif0931_ems_3hM_3235_0001_0001_0001
100280.96443478057 inf False False 0.0 6629.540978228629 40.0 1000.0 False False PDGFR Motif0434_ems_3hM_2551_0001_0001
1403.9419444667367 3991.1072323063054 False False 5067.64713886563 53045.748265945156 40.0 1000.0 True False PDGFR mot_1079f3c9112cbbc9594f8a6396aabc5a_0001_000000005_0001_39_46_H_._HEEHE_3164_0001_0001_0001
79767.66972235827 2064981.3420469898 False False 0.0 10903.154057012845 40.0 1000.0 False False PDGFR Motif0132_HHH_eva_0265_0001_0001
534.7809056549294 796.2158958450888 False False 0.0 3991.1072323063054 40.0 1000.0 True False PDGFR mot_3d846c9d85e6025fdd308e635d10a743_0001_000000009_0001_38_47_H_._bcov_4helix_12293_0001_0001
9024.975812827128 103319.57793811889 False False 0.0 inf 40.0 1000.0 False False PDGFR Motif0348_ems_3hM_1411_0001
6001.636963192939 72212.63080590943 False False 5379.409554041364 inf 40.0 1000.0 False False PDGFR Motif0072_ems_3hM_341_0001_0001_0001
2525.2838569191813 3991.1072323063054 False False 11459.324491709087 293715.5032463176 40.0 1000.0 True False PDGFR pol_955d7fe45d33abe55eb02ba585709e79_0001_1_000000005_0001
3174.693475751082 7545.036039679152 False False 0.0 14550.301355893402 40.0 1000.0 False False PDGFR mot_9856f3d491cc9a74b9ddfd54dbdec2d6_0001_000000002_0001_20_25_H_._bcov_4helix_07090_0001_0002_0001
4726.685981304925 20205.85923129508 False False 0.0 3991.1072323063054 40.0 1000.0 False False PDGFR mot_bf24c03798b6649ceba40ca7054d99e0_0001_000000005_0001_38_47_H_._ems_3hC_144_0001_0002_0001
16725.196203435888 121150.33069276794 False False 0.0 250486.82620808776 40.0 1000.0 False False PDGFR Motif0123_p1-15H-GBL-16H-GABBL-16H_0168_0001_0001_0001_0001_0001
1150.5928572623043 48986.858547620555 False False 11573.917736626165 inf 40.0 1000.0 False False PDGFR pol_3h_hb1_3239_000000020_0001
469.8919806040241 796.2158958450888 False False 0.0 10271.264328651518 40.0 1000.0 True False PDGFR Motif0226_ems_3hC_1017_0001_0001_0001
117587.31738857664 inf False False 0.0 220093.40579949968 40.0 1000.0 False False PDGFR mot_3h_hb1_3455_000000003_0001_7_13_H_._bcov_4helix_03307_0001_0001
95413.89677980644 8827479.227027701 False False 0.0 3991.1072323063054 40.0 1000.0 False False PDGFR Motif0155_ems_3hC_414_0001_0001_0002_0001
30083.77101546403 365592.34514541493 False False 4633.551594260295 3641115.35045896 40.0 1000.0 False False PDGFR pol_7de496dc88fa923725ea9fdf65529230_0001_1_000000002_0001
9485.340281190727 45238.541990841826 False False 0.0 15913.450306059915 40.0 1000.0 False False PDGFR mot_ems_3hM_1344_000000002_0001_22_30_H_._HEEHE_1219_0001_0001
135163.58914195682 inf False False 0.0 3991.1072323063054 40.0 1000.0 False False PDGFR pol_efb1e6a814c01858843eeca3a22dd67d_0001_000000001_0001
1696.114829013361 4071.32848767566 False False 0.0 6498.912830338822 40.0 1000.0 True False PDGFR Motif0881_HHH_eva_0396_0001_0002_0001
5379.409554041364 23929.88862732048 False False 7851.394758484638 411958.6053344994 40.0 1000.0 False False PDGFR pol_25b8e2a2ac64d7479576cc8bd726dff1_0001_1_000000002_0001
2525.2838569191813 5433.203649581781 False False 0.0 3991.1072323063054 40.0 1000.0 True False PDGFR mot_28b27b630eff87176b8b9ebc97d6e9c1_0001_000000007_0001_39_47_H_._bcov_4helix_06596_0001_0001_0001
474.59090041006425 2175.151923949919 False False 7323.137645871595 199247.68908423575 40.0 1000.0 True False PDGFR Motif0141_ems_3hC_344_0001_0002_0001
106450.26446922186 inf False False 0.0 6245.327490462801 40.0 1000.0 False False PDGFR Motif0069_ems_3hM_1369_0001_0001_0001
4153.162190277939 15913.450306059915 False False 40953.86191363986 inf 40.0 1000.0 False False PDGFR pol_HEEH_06273_000000002_0001
25912.640365027117 158489.9381990993 False False 0.0 12043.865208143323 40.0 1000.0 False False PDGFR mot_025ba33d26951ea2024c2763fdf184da_0001_000000019_0001_45_51_H_._bcov_4helix_06577_0001_0001
0.0 572082.830788795 True False 5942.21481504252 inf 40.0 1000.0 False False PDGFR mot_3h_hb1_3744_000000008_0001_47_55_H_._HEEHE_2642_0001_0001_0001
inf inf False False 7773.658176717458 inf 40.0 1000.0 True False PDGFR mot_3025469f0c29b3d21d299379e54d5779_0001_1_000000029_0001_21_25_H_._bcov_4helix_00220_0001_0001
48501.84014615902 502667.78710001206 False False 0.0 11345.865833375325 40.0 1000.0 False False PDGFR rif_3d87da48d11ad647196696c40cf53e04_0001_000000021_0001
6183.49256481465 146362.79885912672 False False 0.0 inf 40.0 1000.0 False False PDGFR Motif0431_HHH_eva_0312_0001_0001
2402.7209413258315 13041.78020231873 False False 0.0 8417.757883919056 40.0 1000.0 False False PDGFR Motif0652_HHH_eva_0320_0001_0001
2734.5205580792767 8586.95481738584 False False 0.0 5017.472414718442 40.0 1000.0 False False PDGFR mot_HEEHE_3071_000000014_0001_48_55_H_._bcov_4helix_03202_0001_0002_0001
107514.76711391415 inf False False 0.0 6629.540978228629 40.0 1000.0 False False PDGFR Motif0128_ems_3hC_414_0001
128603.51728234804 inf False False 4153.162190277939 252991.69447016838 40.0 1000.0 False False PDGFR rif_a2d2d08f3880247091b1292d00a634ba_0001_000000003_0001
16395.64376378381 56309.13068800887 False False 0.0 3991.1072323063054 40.0 1000.0 False False PDGFR mot_071929c6db51743b72e849bdcf962508_0001_000000005_0001_55_63_H_._bcov_4helix_02450_0001_0002_0001
1949.6402586407987 11122.307453558798 False False 0.0 3991.1072323063054 40.0 1000.0 True False PDGFR mot_bf3638518266f21cb84f5b4df2ecfe2d_0001_000000006_0001_43_47_H_._bcov_4helix_05736_0001_0001
1010.9829106663876 5326.148073308287 False False 0.0 20005.801219104025 40.0 1000.0 False False PDGFR mot_e501b61e42afed3bcd9c82d34bdca96f_0001_1_000000024_0001_21_27_H_._HEEHE_2159_0001_0001
64725.89369569349 1029010.8811873292 False False 0.0 12408.806367815276 40.0 1000.0 False False PDGFR rif_HHH_eva_0080_000000007_0001
89884.2068384533 5261690.122701728 False False 0.0 4408.665353694219 40.0 1000.0 False False PDGFR mot_3995b66da6ab833790ea27796e0e7e38_0001_000000012_0001_16_24_H_._ems_3hM_2930_0001_0001_0001
102296.61181991981 inf False False 0.0 6307.780765367422 40.0 1000.0 False False PDGFR pol_170cff814897ac0b3e3512b9e60bfa84_0001_000000003_0001
370.07100747177356 1566.3335879972944 False False 0.0 4726.685981304925 40.0 1000.0 True False PDGFR mot_7718de7c444384727126a875a0d90c67_0001_1_000000024_0001_19_24_H_._bcov_4helix_05888_0001_0001
13436.959184229194 65373.15263265036 False False 0.0 4194.693812180722 40.0 1000.0 False False PDGFR mot_3d846c9d85e6025fdd308e635d10a743_0001_000000009_0001_38_47_H_._bcov_4helix_13557_0001_0001
25402.058979538408 122361.8339996957 False False 0.0 3991.1072323063054 40.0 1000.0 False False PDGFR mot_0702c75add223523476788828f86436b_0001_000000008_0001_37_45_H_._ems_3hM_2590_0001_0001
1322.5768193584158 3991.1072323063054 False False 0.0 3991.1072323063054 40.0 1000.0 True False PDGFR rif_104f9518c2e4434ea70fdb64017d7000_0001_000000018_0001
7250.631332546129 39355.856329671355 False False 6370.8585730211 2811115.690681335 40.0 1000.0 False False PDGFR Motif0123_HHH_eva_0294_0001_0001
3873.7293589992673 9969.187964149813 False False 0.0 802390.2126471056 40.0 1000.0 False False PDGFR Motif0257_ems_3hM_1408_0001_0001
897.1960008271956 3991.1072323063054 False False 4773.952841117978 inf 40.0 1000.0 True False PDGFR mot_0702c75add223523476788828f86436b_0001_000000008_0001_38_45_H_._bcov_4helix_05871_0001_0001_0001
14263.602936862473 56872.221994889 False False 0.0 29785.91189649902 40.0 1000.0 False False PDGFR pol_3h_hb1_1130_000000001_0001
2111.1810276316537 3991.1072323063054 False False 15913.450306059915 inf 40.0 1000.0 True False PDGFR pol_2e198044dcbd934c6aa2b51d21dbd6d6_0001_000000003_0001
2218.8724776213135 4408.665353694219 False False 0.0 8847.148135307452 40.0 1000.0 True False PDGFR pol_8cb1fe2ec38a9c873120b8f540d2c2ef_0001_000000002_0001
1988.828027839478 7323.137645871595 False False 0.0 3991.1072323063054 40.0 1000.0 True False PDGFR Motif0182_ems_3hM_3266_0001_0001
17061.372647124943 94469.20473248155 False False 0.0 88994.26419648851 40.0 1000.0 False False PDGFR Motif0207_p1-15H-GBL-16H-GABBL-16H_0303_0001_0001_0002_0001_0001
1930.3368897433638 11689.656913992434 False False 0.0 3991.1072323063054 40.0 1000.0 True False PDGFR mot_e4bd6bfb1f6e2b8050824fddb522a560_0001_000000012_0001_38_46_H_._HEEHE_2114_0001_0001
12408.806367815276 361972.61895585613 False False 12532.894431493438 inf 40.0 1000.0 False False PDGFR mot_HEEHE_1584_000000014_0001_43_52_H_._HEEHE_2612_0001_0001
412.87650905480143 796.2158958450888 False False 0.0 3991.1072323063054 40.0 1000.0 True False PDGFR rif_b82ca2e1c409d160386ac3cc6d7ba40c_0001_000000001_0001
20005.801219104025 92607.7881898653 False False 4633.551594260295 868873.6222952595 40.0 1000.0 False False PDGFR mot_a3f6a570aef84d72ec99a50172654710_0001_000000012_0001_39_48_H_._ems_3hM_1181_0001_0001_0001
765.1478258719076 3370.0010964913026 False False 0.0 3991.1072323063054 40.0 1000.0 True False PDGFR Motif0841_ems_3hC_923_0001_0001_0001
inf inf False False 12658.223375808358 inf 40.0 1000.0 True False PDGFR mot_7718de7c444384727126a875a0d90c67_0001_1_000000024_0001_19_26_H_._bcov_4helix_13872_0001_0002_0001
408.78862282653614 1362.6522195617945 False False 4031.0183046293637 566418.6443453413 40.0 1000.0 False False PDGFR mot_1079f3c9112cbbc9594f8a6396aabc5a_0001_000000005_0001_39_46_H_._HEEHE_2538_0001_0001
124821.30686308953 inf False False 0.0 3991.1072323063054 40.0 1000.0 False False PDGFR Motif0121_p1-15H-GBL-16H-GABBL-16H_0175_0001_0001_0001_0001_0001_0001
211.9767018150287 3991.1072323063054 False False 14263.602936862473 inf 40.0 1000.0 True False PDGFR mot_42af0badc68b97283fe6574799e97f8b_0001_000000004_0001_40_45_H_._ems_3hC_197_0001_0001
17931.674120629552 97331.7161050805 False False 0.0 6183.49256481465 40.0 1000.0 False False PDGFR mot_4deaa78f88105acb85160a311412cc61_0001_000000002_0001_36_40_H_._HEEHE_0690_0001_0001
321.9480726143713 2355.37784660899 False False 0.0 inf 40.0 1000.0 True False PDGFR Motif0278_ems_3hC_234_0001_0001
38198.406416834834 388083.64127733314 False False 6563.901958642215 794445.7550961436 40.0 1000.0 False False PDGFR Motif0683_bcov_4helix_05330_0001_0001
85521.73866453621 3263618.04683452 False False 0.0 6122.269866153114 40.0 1000.0 False False PDGFR Motif0667_HHH_eva_0370_0001_0003_0001
2332.0572738702876 3991.1072323063054 False False 0.0 802390.2126471056 40.0 1000.0 True False PDGFR Motif0324_ems_3hM_1007_0001_0002_0001
81370.99988377764 2127552.3416923564 False False 0.0 5379.409554041364 40.0 1000.0 False False PDGFR Motif0079_bcov_4helix_07092_0001_0002_0001
4194.693812180722 14550.301355893402 False False 0.0 12784.80560956645 40.0 1000.0 False False PDGFR Motif0172_p1-14H-GBL-16H-GABBL-16H_0097_0001_0001_0001_0001_0002_0001
17931.674120629552 68707.8404236368 False False 0.0 43473.349666259564 40.0 1000.0 False False PDGFR Motif0122_ems_3hM_2313_0001_0001_0001
0.0 4763339.427718798 True False 6245.327490462801 inf 40.0 1000.0 True True PDGFR mot_proteinG_4590_000000007_0001_43_45_54_56_P_._HEEHE_1920_0001_0001
3112.1394723567137 17231.986373596203 False False 0.0 245551.24616026608 40.0 1000.0 False False PDGFR mot_60713b880a90bd5266aab347e1d703bd_0001_1_000000010_0001_3_10_H_._bcov_4helix_00393_0001_0001
6695.83638801092 45690.92741075028 False False 9580.193684002641 inf 40.0 1000.0 False False PDGFR mot_HHH_eva_0035_000000003_0001_42_51_H_._HEEHE_3255_0001_0001
2196.903443189418 7851.394758484638 False False 0.0 10373.97697193804 40.0 1000.0 True False PDGFR Motif0123_ems_3hC_350_0002_0001_0001
2332.0572738702876 3991.1072323063054 False False 8009.2077931301765 131188.4479797232 40.0 1000.0 True False PDGFR mot_ebe5ab23071a2bc852f6d6c6fbbe046b_0001_1_000000006_0001_21_27_H_._bcov_4helix_02640_0001_0001
67354.02453057231 1114271.332857961 False False 0.0 3991.1072323063054 40.0 1000.0 False False PDGFR mot_3d846c9d85e6025fdd308e635d10a743_0001_000000009_0001_38_47_H_._bcov_4helix_04479_0001_0001_0001
15141.101937651125 75144.75318927882 False False 0.0 3991.1072323063054 40.0 1000.0 False False PDGFR mot_40e86e4e32a25ee6cbb7392bdf050625_0001_1_000000007_0001_45_49_H_._bcov_4helix_05649_0001_0001
456.07252696447347 1031.3036671707825 False False 0.0 5825.129707913452 40.0 1000.0 True False PDGFR Motif0865_HHH_eva_0370_0001_0002
9969.187964149813 36707.91775714452 False False 0.0 24169.1875135937 40.0 1000.0 False False PDGFR mot_9df858504077b87db67fcfbab1d85b1e_0001_000000018_0001_36_45_H_._HEEHE_2342_0001_0001
503.78780407715584 796.2158958450888 False False 0.0 13844.112484470526 40.0 1000.0 True False PDGFR Motif0582_ems_3hM_3065_0001_0001
123585.45233969252 inf False False 0.0 13172.198004341928 40.0 1000.0 False False PDGFR Motif0082_bcov_4helix_01971_0001_0001
8417.757883919056 40953.86191363986 False False 0.0 34580.51901922126 40.0 1000.0 False False PDGFR mot_69b2c0e19e32369698a7ec004ab43efd_0001_000000023_0001_18_28_H_._ems_3hM_3393_0001_0001
149304.69111619508 inf False False 0.0 47075.408202223436 40.0 1000.0 False False PDGFR mot_3d846c9d85e6025fdd308e635d10a743_0001_000000009_0001_41_47_H_._bcov_4helix_01871_0001_0001
91690.87939590633 6108658.885233661 False False 0.0 3991.1072323063054 40.0 1000.0 False False PDGFR mot_28b27b630eff87176b8b9ebc97d6e9c1_0001_000000007_0001_39_47_H_._bcov_4helix_10951_0001_0001
2111.1810276316537 3991.1072323063054 False False 12408.806367815276 2755725.606000717 40.0 1000.0 True False PDGFR pol_EHEE_hb1_1382_000000006_0001
inf inf False False 39355.856329671355 inf 40.0 1000.0 True True PDGFR mot_074b8ebfc4135550a414414afd47e7de_0001_1_000000012_0001_43_50_H_._bcov_4helix_01054_0001_0001
90783.0489068379 5641243.99238079 False False 0.0 7620.486400075935 40.0 1000.0 False False PDGFR Motif0492_bcov_4helix_12712_0001_0001
550.9853018771796 2874.0085887463806 False False 0.0 3991.1072323063054 40.0 1000.0 True False PDGFR mot_c3ce3fb1dc654e945ec99c1159b70e24_0001_1_000000017_0001_21_28_H_._bcov_4helix_14169_0001_0001
1747.5088044472955 6830.422699409936 False False 0.0 inf 40.0 1000.0 True False PDGFR Motif0648_HHH_eva_0464_0001_0001_0001
545.5300018585938 796.2158958450888 False False 0.0 3991.1072323063054 40.0 1000.0 True False PDGFR rif_c633343fc68fbe42b67cc1edeaa49416_0001_1_000000024_0001
16559.60020142166 126069.51993172051 False False 0.0 2326872.6629740573 40.0 1000.0 False False PDGFR Motif0683_bcov_4helix_04610_0001_0001
2525.2838569191813 6498.912830338822 False False 0.0 3991.1072323063054 40.0 1000.0 True False PDGFR Motif0348_bcov_4helix_12654_0001_0001
2196.903443189418 5067.64713886563 False False 0.0 36344.47302687574 40.0 1000.0 True False PDGFR mot_007f8f59780ba42119e92262452ae720_0001_1_000000018_0001_5_10_H_._ems_3hM_289_0001_0001
10903.154057012845 30995.33936100356 False False 0.0 8251.894798469817 40.0 1000.0 False False PDGFR Motif0246_HHH_eva_0011_0001_0002_0001
2263.4718144215008 3991.1072323063054 False False 8334.41374645452 3105220.5890172017 40.0 1000.0 True False PDGFR pol_de44b799cc73f85ed5f35f8ad5cbf07f_0001_1_000000000_0001
1460.9476172192838 5273.413933968597 False False 0.0 57440.94421483782 40.0 1000.0 True False PDGFR Motif0168_ems_3hM_692_0001_0001
2241.0612023975264 14695.804369452346 False False 0.0 2397379.231534835 40.0 1000.0 False False PDGFR mot_HEEHE_1092_000000002_0001_25_27_30_32_P_._HEEHE_2074_0001_0001_0001
484.13017750830636 1073.1787315856207 False False 7396.369022330303 255521.61141487022 40.0 1000.0 True False PDGFR mot_dc2c090a0202bc4b49e8c843de620187_0001_1_000000010_0001_27_32_H_._bcov_4helix_11454_0001_0001
2525.2838569191813 5542.411042938373 False False 0.0 3991.1072323063054 40.0 1000.0 True False PDGFR mot_651eafc46e1107660c7509d8f04c15ba_0001_000000005_0001_35_44_H_._bcov_4helix_07596_0001_0001
5433.203649581781 131188.4479797232 False False 33231.19907948586 inf 40.0 1000.0 False False PDGFR pol_EHEE_hb1_6636_000000023_0001
602.604510128618 3577.3240714729845 False False 31305.292754613616 inf 40.0 1000.0 True False PDGFR mot_e3fc2ae18049d8cebb5933ecd00267c4_0001_000000022_0001_22_30_H_._bcov_4helix_07439_0001_0001
81370.99988377764 inf False False 0.0 3991.1072323063054 40.0 1000.0 False False PDGFR Motif0082_ems_3hM_1756_0001_0001
438.2767340714682 1646.232342794349 False False 0.0 13844.112484470526 40.0 1000.0 True False PDGFR mot_676f1622cdbe1dd4e947208bcdb3f1b5_0001_000000020_0001_35_44_H_._HEEHE_0157_0001_0001_0001
451.5569573905679 796.2158958450888 False False 0.0 3991.1072323063054 40.0 1000.0 True False PDGFR mot_e501b61e42afed3bcd9c82d34bdca96f_0001_1_000000024_0001_21_27_H_._HEEHE_0321_0001_0001_0001
2308.967597891374 12043.865208143323 False False 0.0 4542.252322576509 40.0 1000.0 False False PDGFR pol_7891c0d1f2c7eedbb314a075540956e2_0001_1_000000000_0001
3472.1154997160866 13436.959184229194 False False 5942.21481504252 607277.4526951674 40.0 1000.0 False False PDGFR mot_b38cb7698fb08227f4c8301bb5100a7f_0001_1_000000017_0001_43_51_H_._bcov_4helix_02494_0001_0001
1892.3016270398634 3991.1072323063054 False False 30995.33936100356 895201.3619244284 40.0 1000.0 True False PDGFR mot_3334bd9008ab572bf0da2452ce7600cb_0001_000000011_0001_3_12_H_._HEEHE_1627_0001_0001_0001
529.4860452029005 796.2158958450888 False False 0.0 116423.08652334334 40.0 1000.0 True False PDGFR Motif0141_ems_3hM_437_0001_0002_0001
2132.29283790797 3991.1072323063054 False False 0.0 14991.190037278331 40.0 1000.0 True False PDGFR mot_69b2c0e19e32369698a7ec004ab43efd_0001_000000023_0001_18_28_H_._ems_3hC_807_0001_0001
2286.1065325657178 12043.865208143323 False False 0.0 40953.86191363986 40.0 1000.0 False False PDGFR mot_d4d446eb8ab02008aa2005ffbdf4e995_0001_1_000000015_0001_38_45_H_._HHH_eva_0088_0001_0001
338.37065992802906 796.2158958450888 False False 5653.813504901432 inf 40.0 1000.0 True False PDGFR mot_c35346dff7c67730ed7a042b9eee2757_0001_000000020_0001_37_45_H_._bcov_4helix_08121_0001_0001
9298.441604931604 32253.874430371172 False False 0.0 41777.034538104 40.0 1000.0 False False PDGFR pol_3c11981465b3d4710ac22c3b2f962784_0001_1_000000000_0001
442.6595014121828 2475.5257885689466 False False 0.0 3991.1072323063054 40.0 1000.0 True False PDGFR mot_605af478b9622daea91f1341a0e7b465_0001_000000004_0001_28_32_H_._bcov_4helix_11376_0001_0001_0001
421.17532688680313 961.915550255867 False False 0.0 4679.887110202902 40.0 1000.0 True False PDGFR Motif0138_HHH_eva_0027_0001_0001
5067.64713886563 22543.037561531073 False False 0.0 3991.1072323063054 40.0 1000.0 False False PDGFR mot_ab930ccf181d16587fbd1f6d85d6a590_0001_000000013_0001_6_13_H_._bcov_4helix_10131_0001_0001
23929.88862732048 137880.37728371008 False False 0.0 7396.369022330303 40.0 1000.0 False False PDGFR Motif0657_ems_3hM_1892_0001_0001
34926.3242094135 263264.1717623523 False False 0.0 31618.345682159776 40.0 1000.0 False False PDGFR Motif0307_ems_3hM_3556_0001_0001
385.09737435986756 1041.61670384249 False False 7470.332712553611 344404.52678964933 40.0 1000.0 True False PDGFR mot_3h_hb1_167_000000019_0001_30_36_H_._bcov_4helix_11191_0001_0001
513.9139389391065 796.2158958450888 False False 0.0 9206.37782666495 40.0 1000.0 True False PDGFR mot_1135017daf8806428a8a9fbb7d65b56a_0001_1_000000003_0001_54_58_H_._bcov_4helix_12259_0001_0001
121150.33069276794 inf False False 0.0 12164.303860224763 40.0 1000.0 False False PDGFR mot_0649688832ba1ce60d9a992b300f953a_0001_1_000000000_0001_36_43_H_._bcov_4helix_05841_0001_0001
147826.42684771807 inf False False 0.0 3991.1072323063054 40.0 1000.0 False False PDGFR rif_0539f42d035a98b9d134e1ba4e050b07_0001_000000018_0001
15292.51295702762 99288.08359879276 False False 23929.88862732048 inf 40.0 1000.0 False False PDGFR Motif0407_ems_3hM_3395_0001_0001
21880.050161584924 97331.7161050805 False False 0.0 7929.90870606949 40.0 1000.0 False False PDGFR mot_HEEHE_3071_000000014_0001_48_55_H_._bcov_4helix_10583_0001_0001
2218.8724776213135 12784.80560956645 False False 0.0 432972.63443173823 40.0 1000.0 False False PDGFR pol_HHH_eva_0050_000000006_0001
25402.058979538408 135163.58914195682 False False 0.0 7037.391337624759 40.0 1000.0 False False PDGFR Motif0308_HHH_eva_0535_0001_0002_0001
117587.31738857664 inf False False 0.0 5653.813504901432 40.0 1000.0 False False PDGFR mot_76c875c4b22fb357a1a7d12ca53045b9_0001_000000011_0001_61_65_H_._bcov_4helix_07081_0001_0001
381.28452906917556 862.1877219435235 False False 10477.71674165741 2281024.078986427 40.0 1000.0 True False PDGFR Motif0323_HEEHE_0077_0001
370.07100747177356 1270.970327472038 False False 0.0 48986.858547620555 40.0 1000.0 True False PDGFR Motif0369_p1-15H-GBL-16H-GABBL-16H_0398_0001_0001_0001_0001_0001
4112.041772552412 15141.101937651125 False False 0.0 3991.1072323063054 40.0 1000.0 False False PDGFR mot_3h_hb1_4091_000000023_0001_50_54_H_._bcov_4helix_07493_0001_0001
5221.20191482039 21880.050161584924 False False 0.0 4321.797229383611 40.0 1000.0 False False PDGFR Motif0174_ems_3hM_1146_0001
27781.8578017807 180376.3336806822 False False 18846.36971589974 657594.4618277013 40.0 1000.0 False False PDGFR mot_HHH_eva_0035_000000003_0001_42_50_H_._bcov_4helix_09163_0001_0001
404.7412107193428 1376.2787417574134 False False 0.0 12408.806367815276 40.0 1000.0 True False PDGFR pol_HEEHE_1504_000000005_0001
19225.181747189316 1255588.8282228613 False False 11573.917736626165 inf 40.0 1000.0 False False PDGFR Motif0476_bcov_4helix_07038_0001_0001_0001
2241.0612023975264 3991.1072323063054 False False 0.0 3991.1072323063054 40.0 1000.0 True False PDGFR pol_e1ae4cb039f7b6770b9307eb87230ce5_0001_000000003_0001
1349.1606134275196 3991.1072323063054 False False 0.0 36344.47302687574 40.0 1000.0 True False PDGFR mot_bf24c03798b6649ceba40ca7054d99e0_0001_000000005_0001_39_47_H_._ems_3hC_144_0001_0002_0001
2263.4718144215008 9391.42602098091 False False 0.0 67354.02453057231 40.0 1000.0 True False PDGFR mot_ea9b955785191c297cab05703d9ba2f6_0001_1_000000005_0001_39_46_H_._HHH_eva_0546_0001_0001
2500.2810464546355 3991.1072323063054 False False 0.0 4452.752007231157 40.0 1000.0 True False PDGFR mot_HEEHE_3071_000000014_0001_48_55_H_._bcov_4helix_01740_0001_0002_0001
8759.552609215292 34580.51901922126 False False 7323.137645871595 670812.110510439 40.0 1000.0 False False PDGFR pol_6556b0bd802307dc7cc0fe91ec80dd40_0001_1_000000004_0001
503.78780407715584 796.2158958450888 False False 0.0 4726.685981304925 40.0 1000.0 True False PDGFR mot_e4bd6bfb1f6e2b8050824fddb522a560_0001_000000012_0001_38_46_H_._bcov_4helix_13996_0001_0001_0001
35275.58745150766 271241.3394309234 False False 0.0 3991.1072323063054 40.0 1000.0 False False PDGFR mot_6a0be24461faaa7cb48bf856b263917d_0001_1_000000010_0001_45_52_H_._bcov_4helix_12198_0001_0001_0001
35628.343326022696 205285.09331117725 False False 0.0 351327.05777812115 40.0 1000.0 False False PDGFR Motif0564_ems_3hM_2326_0001_0001
679.0298452833409 3174.693475751082 False False 0.0 14695.804369452346 40.0 1000.0 True False PDGFR mot_3d846c9d85e6025fdd308e635d10a743_0001_000000009_0001_38_47_H_._bcov_4helix_12411_0001_0002_0001
197.71449696014798 14550.301355893402 False False 6563.901958642215 inf 40.0 1000.0 False False PDGFR mot_a8e8f260da82199f39a6e8cf46633955_0001_000000017_0001_20_25_H_._HEEHE_0928_0001_0001
1782.6337314166854 12784.80560956645 False False 18475.021778158756 252991.69447016838 40.0 1000.0 False False PDGFR pol_HEEH_06273_000000019_0001
6307.780765367422 26697.81928072781 False False 0.0 21663.416001569218 40.0 1000.0 False False PDGFR Motif0885_HHH_eva_0370_0001_0002_0001
906.1679608354674 3951.591319115151 False False 0.0 7037.391337624759 40.0 1000.0 True False PDGFR Motif0535_bcov_4helix_12411_0001_0001
121150.33069276794 inf False False 6762.794751891034 137880.37728371008 40.0 1000.0 False False PDGFR Motif0263_ems_3hM_2751_0001_0001
381.28452906917556 1362.6522195617945 False False 0.0 3991.1072323063054 40.0 1000.0 True False PDGFR mot_HEEHE_0706_000000017_0001_32_34_59_63_P_._HEEHE_1512_0001_0001
442.6595014121828 796.2158958450888 False False 5067.64713886563 76655.1627283833 40.0 1000.0 True False PDGFR mot_339b572cc9c1dcc764386c994c368ec0_0001_000000015_0001_38_48_H_._bcov_4helix_09272_0001_0001
9969.187964149813 48501.84014615902 False False 0.0 7396.369022330303 40.0 1000.0 False False PDGFR mot_3990557ce6fe1746442564e852e13ea8_0001_1_000000017_0001_19_27_H_._bcov_4helix_00764_0001_0001
32253.874430371172 231320.38145601176 False False 0.0 3991.1072323063054 40.0 1000.0 False False PDGFR mot_28b27b630eff87176b8b9ebc97d6e9c1_0001_000000007_0001_39_47_H_._bcov_4helix_08697_0001_0001
52000.53746294008 403841.3933285948 False False 0.0 3991.1072323063054 40.0 1000.0 False False PDGFR Motif0303_bcov_4helix_11729_0001_0002_0001
2218.8724776213135 9870.48313282159 False False 0.0 240712.9165378553 40.0 1000.0 True False PDGFR Motif0333_ems_3hC_617_0001_0001
27234.445448270428 271241.3394309234 False False 5597.8351533677605 1926045.3803605991 40.0 1000.0 False False PDGFR mot_fe938d9cbdad127c9ac0b0ec99eae4f4_0001_000000023_0001_57_63_H_._bcov_4helix_04610_0001_0001
137880.37728371008 inf False False 4321.797229383611 220093.40579949968 40.0 1000.0 False False PDGFR Motif0681_ems_3hC_965_0001_0001_0001
4869.909293224447 23458.37528410988 False False 0.0 44347.16399455137 40.0 1000.0 False False PDGFR mot_79021c42b1eb1d2a98d476041e471904_0001_000000024_0001_20_29_H_._ems_3hC_921_0001_0001_0001
6245.327490462801 16892.44816547023 False False 7323.137645871595 4355310.93513545 40.0 1000.0 False False PDGFR pol_ferr_hb1_4060_000000007_0001
2451.01563224648 3991.1072323063054 False False 0.0 9772.75557705109 40.0 1000.0 True False PDGFR Motif0407_ems_3hC_134_0001
9206.37782666495 63450.537884220685 False False 56309.13068800887 inf 40.0 1000.0 False False PDGFR mot_bf24c03798b6649ceba40ca7054d99e0_0001_000000005_0001_39_47_H_._HEEHE_1950_0001_0001_0001
55751.614542583004 670812.110510439 False False 0.0 8501.935462758252 40.0 1000.0 False False PDGFR pol_HEEHE_1445_000000009_0001
1233.5912781527318 3991.1072323063054 False False 0.0 664170.4064459788 40.0 1000.0 True False PDGFR mot_9ff3abfb0b0f95f7a3ea9864cda93ce1_0001_000000018_0001_38_43_H_._bcov_4helix_00546_0001_0001
0.0 143478.87350174176 True False 15599.89246746387 inf 40.0 1000.0 False False PDGFR Motif0810_bcov_4helix_12654_0001
2451.01563224648 3991.1072323063054 False False 0.0 18846.36971589974 40.0 1000.0 True False PDGFR mot_ab930ccf181d16587fbd1f6d85d6a590_0001_000000013_0001_6_13_H_._bcov_4helix_08274_0001_0002_0001
2241.0612023975264 3991.1072323063054 False False 0.0 3991.1072323063054 40.0 1000.0 True False PDGFR pol_4a00de09253855c7155d9b34534325c5_0001_000000001_0001
524.2436091117823 796.2158958450888 False False 0.0 3991.1072323063054 40.0 1000.0 True False PDGFR mot_160197465f8bb7538cb2ee3a4afbc558_0001_1_000000012_0001_43_48_H_._bcov_4helix_11522_0001_0001
479.3368094141648 2601.80248306769 False False 0.0 15755.89139213852 40.0 1000.0 True False PDGFR mot_bf3638518266f21cb84f5b4df2ecfe2d_0001_000000006_0001_43_47_H_._bcov_4helix_07320_0001_0001
1209.2846565559576 8847.148135307452 False False 12164.303860224763 1906975.6241194038 40.0 1000.0 False False PDGFR mot_1079f3c9112cbbc9594f8a6396aabc5a_0001_000000005_0001_39_46_H_._HHH_eva_0391_0001_0002_0001
602.604510128618 2525.2838569191813 False False 0.0 3991.1072323063054 40.0 1000.0 True False PDGFR Motif0306_ems_3hM_3301_0001_0001
1764.983892491768 12532.894431493438 False False 0.0 inf 40.0 1000.0 True False PDGFR mot_6f9b83a214338b83ad8f465c43196a57_0001_000000020_0001_54_58_H_._bcov_4helix_02155_0001_0001
11459.324491709087 1869400.6706395496 False False 13172.198004341928 inf 40.0 1000.0 False False PDGFR mot_c3ce3fb1dc654e945ec99c1159b70e24_0001_1_000000017_0001_21_25_H_._bcov_4helix_08751_0001_0002_0001
3506.8366547132437 13707.042063832196 False False 0.0 4542.252322576509 40.0 1000.0 False False PDGFR mot_d09b3a60dcb7ce426a580761e1fc8ad3_0001_000000017_0001_16_24_H_._HEEHE_2967_0001_0001
377.5094347219561 1764.983892491768 False False 0.0 5883.3810049925905 40.0 1000.0 True False PDGFR Motif0214_ems_3hC_543_0001_0001
23929.88862732048 123585.45233969252 False False 0.0 4773.952841117978 40.0 1000.0 False False PDGFR Motif0302_ems_3hM_1638_0001_0001
32576.413174674908 189577.33949858812 False False 0.0 29785.91189649902 40.0 1000.0 False False PDGFR Motif0093_ems_3hM_692_0001_0001
123585.45233969252 inf False False 0.0 231320.38145601176 40.0 1000.0 False False PDGFR mot_6f9b83a214338b83ad8f465c43196a57_0001_000000020_0001_54_59_H_._bcov_4helix_01122_0001_0001_0001
193.81874028050964 40146.90904189773 False False 0.0 inf 40.0 1000.0 True False PDGFR Motif0965_HEEHE_3073_0001_0001_0001
2241.0612023975264 4679.887110202902 False False 0.0 15141.101937651125 40.0 1000.0 True False PDGFR Motif0640_HHH_eva_0065_0001_0001
888.3128721061345 3873.7293589992673 False False 0.0 3991.1072323063054 40.0 1000.0 True False PDGFR Motif0109_ems_3hM_2254_0001_0001
2241.0612023975264 5710.35163995045 False False 0.0 83836.622551256 40.0 1000.0 True False PDGFR Motif0064_ems_3hC_618_0001_0001_0001
32253.874430371172 217914.26316782134 False False 4821.6923695291525 1159515.2172000383 40.0 1000.0 False False PDGFR Motif0620_bcov_4helix_14446_0001_0001
121150.33069276794 inf False False 0.0 4153.162190277939 40.0 1000.0 False False PDGFR Motif0257_ems_3hM_497_0001
4542.252322576509 17931.674120629552 False False 0.0 31618.345682159776 40.0 1000.0 False False PDGFR mot_b38cb7698fb08227f4c8301bb5100a7f_0001_1_000000017_0001_43_51_H_._bcov_4helix_14609_0001_0001
519.0530783284975 3991.1072323063054 False False 0.0 inf 40.0 1000.0 True False PDGFR pol_ems_bGM_694_0002_000000017_0001
108589.91478505317 inf False False 0.0 3991.1072323063054 40.0 1000.0 False False PDGFR Motif0168_HHH_eva_0376_0001_0003_0001
2049.0915059110425 4321.797229383611 False False 0.0 18475.021778158756 40.0 1000.0 True False PDGFR Motif0348_HHH_eva_0506_0001_0001
5326.148073308287 12164.303860224763 False False 0.0 132500.33245952052 40.0 1000.0 False False PDGFR mot_35b65157647ac7fdc52cc0fb25ad4dc7_0001_000000007_0001_39_47_H_._bcov_4helix_11919_0001_0001
7107.765251001011 36344.47302687574 False False 12408.806367815276 2397379.231534835 40.0 1000.0 False False PDGFR mot_db819c1b1e2c066231d8a9aef1dab5e0_0001_000000003_0001_27_33_H_._bcov_4helix_05040_0001_0001
7323.137645871595 32253.874430371172 False False 0.0 13571.328776071496 40.0 1000.0 False False PDGFR Motif0876_HEEHE_0077_0001_0003_0001
57440.94421483782 566418.6443453413 False False 0.0 11122.307453558798 40.0 1000.0 False False PDGFR Motif0237_HHH_eva_0250_0001_0001
2451.01563224648 3991.1072323063054 False False 0.0 3991.1072323063054 40.0 1000.0 True False PDGFR pol_f93ccb6b185da72cdac8518cf09987c6_0001_1_000000004_0001
2286.1065325657178 11924.619017963678 False False 0.0 37820.20437310377 40.0 1000.0 False False PDGFR mot_6dbccf177416f8466c5c41d54a43d0fa_0001_000000020_0001_17_25_H_._HEEHE_3255_0001_0001
602.604510128618 2451.01563224648 False False 0.0 10169.568642229218 40.0 1000.0 True False PDGFR Motif0400_ems_3hM_2341_0001_0001_0001
36707.91775714452 287928.1474819304 False False 0.0 9969.187964149813 40.0 1000.0 False False PDGFR mot_40e86e4e32a25ee6cbb7392bdf050625_0001_1_000000007_0001_45_49_H_._bcov_4helix_09767_0001_0001
465.2395847564596 796.2158958450888 False False 0.0 755887.8766388152 40.0 1000.0 True False PDGFR pol_028f311adba9b594059af753c855a14b_0001_000000001_0001
2218.8724776213135 6370.8585730211 False False 0.0 3991.1072323063054 40.0 1000.0 True False PDGFR rif_d50fbf2d1b8b17848b0af1edc976f480_0001_1_000000020_0001
15292.51295702762 70088.86801615199 False False 0.0 9485.340281190727 40.0 1000.0 False False PDGFR pol_91c99ff37d397d716b79946abf3488ee_0001_1_000000002_0001
34238.13764279337 163292.34181647023 False False 0.0 44790.63563449691 40.0 1000.0 False False PDGFR Motif0166_bcov_4helix_05841_0001
879.5176951545888 2170316.143760372 False False 0.0 inf 40.0 1000.0 False False PDGFR mot_ab930ccf181d16587fbd1f6d85d6a590_0001_000000013_0001_6_14_H_._bcov_4helix_06536_0001_0001
447.08609642630455 1403.9419444667367 False False 0.0 31305.292754613616 40.0 1000.0 True False PDGFR mot_e501b61e42afed3bcd9c82d34bdca96f_0001_1_000000024_0001_21_27_H_._HEEHE_2897_0001_0002_0001
2241.0612023975264 5942.21481504252 False False 5118.3236102542805 4227221.884804003 40.0 1000.0 True False PDGFR mot_53784bc99c4275c2c1862b0ea91707db_0001_000000011_0001_27_32_H_._HHH_eva_0030_0001_0001_0001
412.87650905480143 796.2158958450888 False False 4408.665353694219 904153.3755436717 40.0 1000.0 True False PDGFR mot_d09b3a60dcb7ce426a580761e1fc8ad3_0001_000000017_0001_16_24_H_._HEEHE_2630_0001_0001
2308.967597891374 4773.952841117978 False False 0.0 5067.64713886563 40.0 1000.0 True False PDGFR mot_ab930ccf181d16587fbd1f6d85d6a590_0001_000000013_0001_6_13_H_._bcov_4helix_00839_0001_0001
465.2395847564596 2601.80248306769 False False 0.0 6762.794751891034 40.0 1000.0 True False PDGFR pol_0e529dd47276c7fc43eae82927e5780b_0001_000000012_0001
1173.7197736932771 3991.1072323063054 False False 13303.919984385331 inf 40.0 1000.0 True False PDGFR mot_HEEHE_0221_000000027_0001_23_27_30_34_P_._HEEHE_0331_0001_0001
381.28452906917556 7037.391337624759 False False 0.0 199247.68908423575 40.0 1000.0 False False PDGFR mot_6fc102f837946eea471c53c5a748217c_0001_1_000000029_0001_58_62_H_._bcov_4helix_11851_0001_0001
602.604510128618 3020.611910846163 False False 0.0 5542.411042938373 40.0 1000.0 True False PDGFR mot_879636a975968da8ef1edb7d90be3c56_0001_1_000000023_0001_55_62_H_._bcov_4helix_00329_0001_0003_0001
3081.32621025417 13982.553609315217 False False 0.0 3991.1072323063054 40.0 1000.0 False False PDGFR Motif0680_ems_3hC_807_0001_0001
529.4860452029005 796.2158958450888 False False 0.0 22319.839169832772 40.0 1000.0 True False PDGFR pol_3h_hb1_4286_000000006_0001
116423.08652334334 inf False False 0.0 16395.64376378381 40.0 1000.0 False False PDGFR Motif0673_bcov_4helix_00920_0001_0001
24901.53806444311 220093.40579949968 False False 0.0 607277.4526951674 40.0 1000.0 False False PDGFR Motif0621_HHH_eva_0369_0001_0001_0001
14842.762413146853 58595.50719355604 False False 0.0 3991.1072323063054 40.0 1000.0 False False PDGFR mot_40e86e4e32a25ee6cbb7392bdf050625_0001_1_000000007_0001_45_49_H_._bcov_4helix_11794_0001_0001_0001
3174.693475751082 11459.324491709087 False False 0.0 17404.306237332148 40.0 1000.0 False False PDGFR mot_3h_hb1_2939_000000002_0001_24_28_H_._bcov_4helix_12815_0001_0001
112999.10077088473 inf False False 0.0 52520.54283756952 40.0 1000.0 False False PDGFR mot_HEEHE_1584_000000014_0001_43_52_H_._bcov_4helix_04076_0001_0001
765.1478258719076 3370.0010964913026 False False 0.0 70789.75669631343 40.0 1000.0 False False PDGFR Motif0202_HHH_eva_0065_0001_0001
33899.14618098351 533591.9850646756 False False 6122.269866153114 437302.3607760559 40.0 1000.0 False False PDGFR Motif0119_bcov_4helix_07650_0001_0001
1696.114829013361 9675.995620842656 False False 7851.394758484638 inf 40.0 1000.0 True False PDGFR Motif0830_ems_3hM_1304_0001_0001
6762.794751891034 16233.310657211712 False False 0.0 1268144.7165050907 40.0 1000.0 False False PDGFR mot_3h_hb1_1663_000000022_0001_53_59_H_._HEEHE_0332_0001_0001_0001
7773.658176717458 76655.1627283833 False False 6967.714195668086 inf 40.0 1000.0 False False PDGFR rif_b07f7a83e2292eca9764c844902b0b3e_0001_1_000000004_0001
26964.79747353511 143478.87350174176 False False 4236.640750302524 118763.19056246249 40.0 1000.0 False False PDGFR mot_6086af6c7959f15b44fa82ae7ba25b1b_0001_1_000000016_0001_60_65_H_._bcov_4helix_00902_0001_0001
82184.70988261547 2570315.0265356316 False False 0.0 3991.1072323063054 40.0 1000.0 False False PDGFR rif_8a9b12642229746faa6c2eee4845e131_0001_1_000000004_0001
3759.8035515827573 17231.986373596203 False False 0.0 3991.1072323063054 40.0 1000.0 False False PDGFR Motif0093_ems_3hM_952_0001_0001
820.342033705091 3577.3240714729845 False False 0.0 12408.806367815276 40.0 1000.0 True False PDGFR Motif0132_ems_3hM_3306_0001
2426.7481507390894 3991.1072323063054 False False 0.0 318051.8022372012 40.0 1000.0 True False PDGFR Motif0153_p1-15H-GBL-16H-GABBL-16H_0398_0001_0001_0002_0001_0001
inf inf False False 4633.551594260295 inf 40.0 1000.0 False False PDGFR Motif0229_ems_3hM_836_0001_0001
64725.89369569349 868873.6222952595 False False 0.0 3991.1072323063054 40.0 1000.0 False False PDGFR mot_28b27b630eff87176b8b9ebc97d6e9c1_0001_000000007_0001_39_47_H_._bcov_4helix_02843_0001_0001
2263.4718144215008 6967.714195668086 False False 0.0 5326.148073308287 40.0 1000.0 True False PDGFR pol_f93ccb6b185da72cdac8518cf09987c6_0001_1_000000000_0001
inf inf False False 14550.301355893402 inf 40.0 1000.0 True True PDGFR pol_538b68976e00429b122a36d42270cab8_0001_000000000_0001
540.1287147114786 796.2158958450888 False False 0.0 6370.8585730211 40.0 1000.0 True False PDGFR pol_4a6c97db08e0c392ed9b478c1fd9fef5_0001_1_000000002_0001
2961.0939229939854 7620.486400075935 False False 0.0 3991.1072323063054 40.0 1000.0 False False PDGFR pol_fa852431e317490be6f858b2e0aa69b3_0001_000000000_0001
2049.0915059110425 5710.35163995045 False False 0.0 3991.1072323063054 40.0 1000.0 True False PDGFR mot_7a10b76144a677da248bdb0a3c697aee_0001_000000004_0001_21_30_H_._bcov_4helix_11191_0001_0001
465.2395847564596 796.2158958450888 False False 0.0 3991.1072323063054 40.0 1000.0 True False PDGFR Motif0260_ems_3hM_1520_0001_0001
2263.4718144215008 10477.71674165741 False False 0.0 7696.6912640767005 40.0 1000.0 True False PDGFR Motif0227_ems_3hC_499_0001_0001
2196.903443189418 11459.324491709087 False False 0.0 10068.879843791317 40.0 1000.0 True False PDGFR Motif0865_ems_3hM_446_0001_0001
6498.912830338822 55751.614542583004 False False 18110.99086183586 inf 40.0 1000.0 False False PDGFR rif_9d3731dde62ff741155346b3b38600c9_0001_000000004_0001
19417.43356466122 287928.1474819304 False False 0.0 inf 40.0 1000.0 False False PDGFR Motif0483_HHH_eva_0080_0001_0001_0001
79767.66972235827 2044535.9822247447 False False 4365.015201677442 153828.77256170695 40.0 1000.0 False False PDGFR mot_007f8f59780ba42119e92262452ae720_0001_1_000000018_0001_5_10_H_._bcov_4helix_04742_0001_0001
78195.9314992239 1869400.6706395496 False False 0.0 42194.80488348507 40.0 1000.0 False False PDGFR Motif0151_HHH_eva_0033_0001_0002_0001
54111.96780609073 1373219.0099743584 False False 5118.3236102542805 116423.08652334334 40.0 1000.0 False False PDGFR Motif0307_ems_3hM_3465_0001
488.9714792833897 2654.0987129773494 False False 0.0 5883.3810049925905 40.0 1000.0 True False PDGFR Motif0666_ems_3hC_350_0002_0001_0001
76655.1627283833 1709267.4806265403 False False 13707.042063832196 293715.5032463176 40.0 1000.0 False False PDGFR mot_67a0f685a420117540374929bec92ee9_0001_1_000000003_0001_6_12_H_._bcov_4helix_14239_0001_0001
2500.2810464546355 6307.780765367422 False False 0.0 8251.894798469817 40.0 1000.0 False False PDGFR mot_0649688832ba1ce60d9a992b300f953a_0001_1_000000000_0001_36_43_H_._bcov_4helix_05736_0001_0002_0001
84674.98877676862 inf False False 0.0 3991.1072323063054 40.0 1000.0 False False PDGFR Motif0168_ems_3hM_542_0001_0002_0001
2451.01563224648 3991.1072323063054 False False 0.0 12658.223375808358 40.0 1000.0 True False PDGFR mot_3h_hb1_5454_000000026_0001_54_64_H_._ems_3hC_894_0001_0001_0001
101283.77407912845 inf False False 0.0 3991.1072323063054 40.0 1000.0 False False PDGFR Motif0344_ems_3hC_1183_0001_0001
377.5094347219561 1083.9105189014776 False False 0.0 22768.4679371464 40.0 1000.0 True False PDGFR mot_f84a5a88fff5df6f5eea5b431cba07f9_0001_1_000000000_0001_19_25_H_._HEEHE_2797_0001_0001
1764.983892491768 5273.413933968597 False False 0.0 3991.1072323063054 40.0 1000.0 True False PDGFR Motif0181_HHH_eva_0185_0001_0001
2090.278245179854 4542.252322576509 False False 0.0 13844.112484470526 40.0 1000.0 True False PDGFR Motif0876_ems_3hC_714_0001_0002_0001
2475.5257885689466 6762.794751891034 False False 4773.952841117978 70789.75669631343 40.0 1000.0 True False PDGFR Motif0273_HEEHE_0160_0001_0001
2196.903443189418 3991.1072323063054 False False 0.0 9298.441604931604 40.0 1000.0 True False PDGFR pol_HEEHE_0952_000000001_0001
94469.20473248155 inf False False 0.0 3991.1072323063054 40.0 1000.0 False False PDGFR Motif0577_ems_3hM_890_0001_0001
2241.0612023975264 4679.887110202902 False False 0.0 13303.919984385331 40.0 1000.0 True False PDGFR pol_370e89f1b12bcbe9883195627d6f6232_0001_000000000_0001
7470.332712553611 35275.58745150766 False False 0.0 7851.394758484638 40.0 1000.0 False False PDGFR Motif0679_ems_3hC_645_0002_0001_0001
2550.5366954883725 12658.223375808358 False False 0.0 3991.1072323063054 40.0 1000.0 False False PDGFR Motif0648_HHH_eva_0506_0001_0002_0001
15913.450306059915 78977.89081421605 False False 0.0 3991.1072323063054 40.0 1000.0 False False PDGFR mot_HEEH_19636_000000010_0001_48_57_H_._bcov_4helix_01549_0001_0001
2355.37784660899 5379.409554041364 False False 0.0 358388.73163946124 40.0 1000.0 True False PDGFR Motif0385_ems_3hM_2751_0001_0001_0001
40548.37813231666 344404.52678964933 False False 0.0 11459.324491709087 40.0 1000.0 False False PDGFR Motif0656_ems_3hM_451_0001_0002
6434.567158751315 26964.79747353511 False False 0.0 7773.658176717458 40.0 1000.0 False False PDGFR pol_ec1b5fbdfc68683bf2e332ee276bd15f_0001_000000000_0001
inf inf False False 4321.797229383611 inf 40.0 1000.0 False False PDGFR mot_69b2c0e19e32369698a7ec004ab43efd_0001_000000023_0001_18_28_H_._bcov_4helix_04994_0001_0001
160074.8375810904 inf False False 0.0 3991.1072323063054 40.0 1000.0 False False PDGFR mot_bad8a2df4afa0022b7b36c9098a0c07f_0001_000000001_0001_25_32_H_._HHH_eva_0319_0001_0001
8089.299871061484 23692.959036950997 False False 0.0 27781.8578017807 40.0 1000.0 False False PDGFR mot_3h_hb1_5825_000000025_0001_31_40_H_._ems_3hM_201_0001_0001
396.76620990034604 796.2158958450888 False False 0.0 6695.83638801092 40.0 1000.0 True False PDGFR mot_1079f3c9112cbbc9594f8a6396aabc5a_0001_000000005_0001_39_46_H_._HEEHE_1486_0001_0001
498.79980601698566 796.2158958450888 False False 0.0 10795.202036646373 40.0 1000.0 True False PDGFR mot_160197465f8bb7538cb2ee3a4afbc558_0001_1_000000012_0001_43_48_H_._bcov_4helix_13604_0001_0001_0001
991.0625533441694 14991.190037278331 False False 11573.917736626165 inf 40.0 1000.0 False False PDGFR mot_879636a975968da8ef1edb7d90be3c56_0001_1_000000023_0001_55_62_H_._bcov_4helix_00945_0001_0001
4408.665353694219 19611.607900307845 False False 0.0 3991.1072323063054 40.0 1000.0 False False PDGFR Motif0246_HHH_eva_0395_0001_0002_0001
2263.4718144215008 8089.299871061484 False False 0.0 28909.912633782762 40.0 1000.0 True False PDGFR mot_3h_hb1_4194_000000011_0001_48_53_H_._bcov_4helix_11726_0001_0001
2218.8724776213135 8170.192869772104 False False 0.0 5326.148073308287 40.0 1000.0 True False PDGFR mot_HEEHE_2862_000000020_0001_43_48_H_._bcov_4helix_13143_0001_0001
545.5300018585938 796.2158958450888 False False 0.0 3991.1072323063054 40.0 1000.0 True False PDGFR mot_4800e152a19f097ba1f4034b46b897fd_0001_000000025_0001_60_65_H_._bcov_4helix_00739_0001_0001
2475.5257885689466 5017.472414718442 False False 0.0 6967.714195668086 40.0 1000.0 True False PDGFR Motif0891_bcov_4helix_09163_0001_0001_0001
100280.96443478057 inf False False 0.0 3991.1072323063054 40.0 1000.0 False False PDGFR mot_0649688832ba1ce60d9a992b300f953a_0001_1_000000000_0001_36_43_H_._bcov_4helix_11072_0001_0001
31618.345682159776 318051.8022372012 False False 20407.917823608008 4185368.2027762453 40.0 1000.0 False False PDGFR Motif0121_ems_3hM_1996_0001_0001_0001
2049.0915059110425 12285.946898826998 False False 6830.422699409936 197274.93968736235 40.0 1000.0 True False PDGFR mot_ems_3hM_2237_000000008_0001_31_39_H_._HEEHE_2774_0001_0001
385.09737435986756 2090.278245179854 False False 5379.409554041364 73664.10468510818 40.0 1000.0 True False PDGFR mot_2fb45590c477a1ceb18a2e8b67091fb3_0001_000000018_0001_59_65_H_._bcov_4helix_12689_0001_0002_0001
1475.5570933914762 10373.97697193804 False False 8935.619616660517 inf 40.0 1000.0 False False PDGFR pol_EHEE_hb1_5172_000000005_0001
8847.148135307452 41777.034538104 False False 0.0 3991.1072323063054 40.0 1000.0 False False PDGFR rif_509714e85d23fb3917fd9f3451be2a65_0001_000000003_0001
13707.042063832196 123585.45233969252 False False 49476.72713309679 inf 40.0 1000.0 False False PDGFR mot_a8e8f260da82199f39a6e8cf46633955_0001_000000017_0001_20_25_H_._bcov_4helix_07931_0001_0001_0001
2355.37784660899 3991.1072323063054 False False 4321.797229383611 2148827.865109281 40.0 1000.0 True False PDGFR mot_4800e152a19f097ba1f4034b46b897fd_0001_000000025_0001_60_65_H_._ems_3hC_807_0001_0002_0001
139259.18105654727 inf False False 0.0 13436.959184229194 40.0 1000.0 False False PDGFR Motif0064_ems_3hM_1756_0001_0001_0001
21026.29814158116 84674.98877676862 False False 16072.584809120495 185841.91696754063 40.0 1000.0 False False PDGFR pol_9d3731dde62ff741155346b3b38600c9_0001_000000001_0001
2402.7209413258315 6001.636963192939 False False 17404.306237332148 4185368.2027762453 40.0 1000.0 True False PDGFR rif_aafe75cb1592db8522595c44027c8f64_0001_000000029_0001
49476.72713309679 468847.3205478632 False False 0.0 3991.1072323063054 40.0 1000.0 False False PDGFR Motif0166_bcov_4helix_11522_0001
17578.349299705482 96368.03574760456 False False 0.0 44790.63563449691 40.0 1000.0 False False PDGFR Motif0186_ems_3hM_305_0001_0001_0001
4452.752007231157 23929.88862732048 False False 8935.619616660517 9004911.559490938 40.0 1000.0 False False PDGFR pol_HEEHE_0275_000000008_0001
540.1287147114786 796.2158958450888 False False 0.0 7545.036039679152 40.0 1000.0 True False PDGFR mot_609d97902c010e147ff7b7376c5fa04b_0001_000000025_0001_38_47_H_._HEEHE_0928_0001_0002_0001
inf inf False False 10903.154057012845 inf 40.0 1000.0 False False PDGFR mot_1135017daf8806428a8a9fbb7d65b56a_0001_1_000000003_0001_54_58_H_._bcov_4helix_05206_0001_0001
373.77171754649123 796.2158958450888 False False 0.0 3991.1072323063054 40.0 1000.0 True False PDGFR mot_21a7f3f59e5862fd80bc1ac137a4a28b_0001_1_000000014_0001_29_33_H_._bcov_4helix_13701_0001_0001
456.07252696447347 796.2158958450888 False False 0.0 5221.20191482039 40.0 1000.0 True False PDGFR mot_609d97902c010e147ff7b7376c5fa04b_0001_000000025_0001_40_50_H_._bcov_4helix_00764_0001_0001
735.2920212866636 8847.148135307452 False False 7696.6912640767005 inf 40.0 1000.0 False False PDGFR Motif0241_bcov_4helix_07081_0001_0001_0001
62822.314736852124 748403.8382562521 False False 0.0 3991.1072323063054 40.0 1000.0 False False PDGFR mot_8323a3979fe47b92d96c7c6278d960ae_0001_000000019_0001_44_50_H_._bcov_4helix_05016_0001_0001
2789.484421296669 10903.154057012845 False False 0.0 47546.16228424562 40.0 1000.0 False False PDGFR Motif0163_ems_3hC_464_0002_0001_0001
2961.0939229939854 17061.372647124943 False False 0.0 324444.6434621688 40.0 1000.0 False False PDGFR Motif0075_ems_3hM_649_0001_0001
117587.31738857664 inf False False 0.0 6370.8585730211 40.0 1000.0 False False PDGFR Motif0105_ems_3hM_273_0001_0001
7178.842903511014 18110.99086183586 False False 0.0 684295.4339316986 40.0 1000.0 False False PDGFR mot_d2b1aafca0e213d2fc3056b26cd08379_0001_000000027_0001_26_32_H_._bcov_4helix_00764_0001_0001
456.07252696447347 3991.1072323063054 False False 0.0 inf 40.0 1000.0 False False PDGFR Motif0117_HHH_eva_0670_0001_0001
77421.71435566718 1850891.7531084637 False False 0.0 126069.51993172051 40.0 1000.0 False False PDGFR mot_6dea7b20224a8fcba8c79db37c3e90ec_0001_1_000000012_0001_39_46_H_._HEEHE_1074_0001_0001
10582.49390907399 37445.74690406311 False False 5379.409554041364 4623250.319779168 40.0 1000.0 False False PDGFR rif_4b6823399d0a3fb0d347c667f6622ff5_0001_1_000000021_0001
2241.0612023975264 4236.640750302524 False False 0.0 9870.48313282159 40.0 1000.0 True False PDGFR pol_ems_p1-15H-GABBL-15H-GBBL-16H_0397_0001_0001_0002_000000000_0001
479.3368094141648 2931.776161380184 False False 6001.636963192939 3464396.3205799228 40.0 1000.0 True False PDGFR Motif0522_ems_3hM_2679_0001_0001_0001
7773.658176717458 41777.034538104 False False 6307.780765367422 1906975.6241194038 40.0 1000.0 False False PDGFR mot_007f8f59780ba42119e92262452ae720_0001_1_000000018_0001_5_10_H_._bcov_4helix_12293_0001_0003_0001
11233.530528094394 66687.15300056672 False False 0.0 625678.5667892838 40.0 1000.0 False False PDGFR Motif0168_p1-15H-GBL-16H-GABBL-15H_0147_0001_0001_0001_0001_0002
95413.89677980644 6231442.928826867 False False 0.0 9024.975812827128 40.0 1000.0 False False PDGFR Motif0876_bcov_4helix_08091_0001_0001_0001
425.3870801556711 1173.7197736932771 False False 0.0 577803.6590966823 40.0 1000.0 True False PDGFR mot_57c21e80de2c7141f343db57d08a568b_0001_000000004_0001_20_29_H_._HHH_eva_0350_0001_0001
2175.151923949919 9115.225570955388 False False 0.0 32576.413174674908 40.0 1000.0 True False PDGFR pol_3h_hb1_4174_000000000_0001
417.00527414534974 796.2158958450888 False False 5653.813504901432 1319636.4772555095 40.0 1000.0 True False PDGFR mot_2e048fd80be2920f847253082f2e4b14_0001_000000021_0001_37_46_H_._HEEHE_0157_0001_0001
1185.4569714302097 3991.1072323063054 False False 0.0 109675.81393290378 40.0 1000.0 True False PDGFR mot_7adca786d7372eb504d3486439fa8381_0001_000000015_0001_36_46_H_._HEEHE_1213_0001_0001
4452.752007231157 21236.561122996987 False False 0.0 67354.02453057231 40.0 1000.0 False False PDGFR mot_e501b61e42afed3bcd9c82d34bdca96f_0001_1_000000024_0001_21_27_H_._HEEHE_0439_0001_0001_0001
69394.9188278732 1293634.4253068424 False False 0.0 10795.202036646373 40.0 1000.0 False False PDGFR mot_609d97902c010e147ff7b7376c5fa04b_0001_000000025_0001_40_50_H_._HHH_eva_0328_0001_0001
18292.1007704542 403841.3933285948 False False 0.0 inf 40.0 1000.0 False False PDGFR Motif0308_bcov_4helix_06206_0001_0001
47075.408202223436 1218662.1465211243 False False 0.0 1060190.9398981866 40.0 1000.0 False False PDGFR rif_43f80f0185b0ebc43286746630500241_0001_000000007_0001
14263.602936862473 104352.77371750015 False False 4153.162190277939 5697656.432304602 40.0 1000.0 False False PDGFR Motif0982_ems_3hM_1868_0001_0002
inf inf False False 11924.619017963678 inf 40.0 1000.0 True True PDGFR mot_fb17a1bfad3bda02df4bbb7441729a62_0001_1_000000020_0001_28_33_H_._bcov_4helix_09386_0001_0001_0001
1505.2157909686457 9206.37782666495 False False 9024.975812827128 1906975.6241194038 40.0 1000.0 False False PDGFR mot_bc866f3904fdc05c906bb9324115aca3_0001_000000012_0001_18_28_H_._bcov_4helix_05859_0001_0001
7929.90870606949 38580.39048100314 False False 0.0 11806.553483132368 40.0 1000.0 False False PDGFR Motif0382_HHH_eva_0712_0001_0001
4918.608386156695 21236.561122996987 False False 0.0 3991.1072323063054 40.0 1000.0 False False PDGFR Motif0475_bcov_4helix_00321_0001_0001_0001
2500.2810464546355 3991.1072323063054 False False 0.0 3991.1072323063054 40.0 1000.0 True False PDGFR mot_HEEHE_2862_000000020_0001_43_48_H_._HEEHE_2799_0001_0001_0001
10903.154057012845 47075.408202223436 False False 0.0 20611.9970018441 40.0 1000.0 False False PDGFR mot_628e139d59be1bc863c5d658fcdcedb8_0001_1_000000022_0001_20_29_H_._bcov_4helix_07443_0001_0001
451.5569573905679 2525.2838569191813 False False 0.0 50975.92144195677 40.0 1000.0 True False PDGFR Motif0454_ems_3hC_474_0001_0001_0001
13436.959184229194 52520.54283756952 False False 0.0 3991.1072323063054 40.0 1000.0 False False PDGFR rif_a0fe76e9eada67c1f3bb7aa9aa8231c9_0001_1_000000000_0001
1116.7540915347117 3991.1072323063054 False False 0.0 7037.391337624759 40.0 1000.0 True False PDGFR mot_2fb45590c477a1ceb18a2e8b67091fb3_0001_000000018_0001_59_65_H_._bcov_4helix_01398_0001_0001_0001
550.9853018771796 796.2158958450888 False False 0.0 8417.757883919056 40.0 1000.0 True False PDGFR mot_e4bd6bfb1f6e2b8050824fddb522a560_0001_000000012_0001_38_47_H_._HEEHE_1584_0001_0001
inf inf False False 11689.656913992434 inf 40.0 1000.0 False False PDGFR Motif0536_bcov_4helix_10326_0001_0002_0001
35628.343326022696 1869400.6706395496 False False 13436.959184229194 inf 40.0 1000.0 False False PDGFR mot_ems_4hM_965_0001_000000023_0001_2_12_H_._bcov_4helix_07326_0001_0001
6370.8585730211 22319.839169832772 False False 0.0 6563.901958642215 40.0 1000.0 False False PDGFR mot_3h_hb1_6806_000000006_0001_6_16_H_._HHH_eva_0309_0001_0002_0001
2902.7486746338463 7178.842903511014 False False 0.0 11122.307453558798 40.0 1000.0 False False PDGFR mot_07ba31854c164c7fe496e9df62fab009_0001_000000015_0001_41_45_H_._HEEHE_2485_0001_0001
inf inf False False 0.0 inf 40.0 1000.0 True False PDGFR Motif0157_ems_3hM_1567_0001
11459.324491709087 38198.406416834834 False False 0.0 321232.3202595728 40.0 1000.0 False False PDGFR mot_007f8f59780ba42119e92262452ae720_0001_1_000000018_0001_5_10_H_._bcov_4helix_14169_0001_0001
14122.379145408378 55199.61835899313 False False 5487.535686077603 66687.15300056672 40.0 1000.0 False False PDGFR mot_2c16310ed8886f59d64c42d2565e166b_0001_1_000000028_0001_40_48_H_._HEEHE_0317_0001_0001
879.5176951545888 5942.21481504252 False False 0.0 5653.813504901432 40.0 1000.0 False False PDGFR mot_3h_hb1_4885_000000011_0001_3_12_H_._HEEHE_2774_0001_0001
425.3870801556711 796.2158958450888 False False 0.0 3991.1072323063054 40.0 1000.0 True False PDGFR pol_HEEH_22986_000000001_0001
1283.6800307467581 3991.1072323063054 False False 0.0 56872.221994889 40.0 1000.0 True False PDGFR mot_40e86e4e32a25ee6cbb7392bdf050625_0001_1_000000007_0001_45_49_H_._bcov_4helix_13043_0001_0001
5767.455156349958 12658.223375808358 False False 13844.112484470526 420238.9733017226 40.0 1000.0 False False PDGFR mot_6f9b83a214338b83ad8f465c43196a57_0001_000000020_0001_54_59_H_._bcov_4helix_01521_0001_0001
2525.2838569191813 3991.1072323063054 False False 0.0 3991.1072323063054 40.0 1000.0 True False PDGFR Motif0828_ems_3hC_1315_0002_0001_0002_0001
2378.9316250750794 3991.1072323063054 False False 0.0 3991.1072323063054 40.0 1000.0 True False PDGFR mot_bf3638518266f21cb84f5b4df2ecfe2d_0001_000000006_0001_43_47_H_._bcov_4helix_03461_0001_0001
140651.77286711286 inf False False 6001.636963192939 34580.51901922126 40.0 1000.0 False False PDGFR mot_3h_hb1_4091_000000023_0001_50_54_H_._bcov_4helix_11777_0001_0001
1892.3016270398634 10795.202036646373 False False 7696.6912640767005 123585.45233969252 40.0 1000.0 True False PDGFR mot_5cb1b6ea6124f3b781dcf4d9db00cba7_0001_000000008_0001_24_30_H_._bcov_4helix_08738_0001_0001
117587.31738857664 inf False False 0.0 3991.1072323063054 40.0 1000.0 False False PDGFR Motif0078_bcov_4helix_04337_0001_0002_0001
373.77171754649123 2008.7163081178724 False False 0.0 3991.1072323063054 40.0 1000.0 True False PDGFR Motif0681_ems_3hM_111_0001
1505.2157909686457 3991.1072323063054 False False 48501.84014615902 inf 40.0 1000.0 True False PDGFR mot_35b65157647ac7fdc52cc0fb25ad4dc7_0001_000000007_0001_39_47_H_._HEEHE_1936_0001_0001
1475.5570933914762 3991.1072323063054 False False 0.0 inf 40.0 1000.0 True False PDGFR Motif0338_ems_3hM_1276_0001_0001
9772.75557705109 27781.8578017807 False False 0.0 293715.5032463176 40.0 1000.0 False False PDGFR Motif0643_p1-15H-GBL-16H-GABBL-16H_0008_0001_0001_0002_0001_0002_0001
2500.2810464546355 7545.036039679152 False False 0.0 5883.3810049925905 40.0 1000.0 False False PDGFR Motif0199_ems_3hM_3051_0001_0001
3685.720568162689 12043.865208143323 False False 0.0 49476.72713309679 40.0 1000.0 False False PDGFR Motif0344_HHH_eva_0362_0001_0002
2286.1065325657178 3991.1072323063054 False False 0.0 9206.37782666495 40.0 1000.0 True False PDGFR mot_a700e3269277ab4989fa16ef2212b817_0001_000000024_0001_18_26_H_._ems_3hM_781_0001_0001
820.342033705091 3577.3240714729845 False False 0.0 17578.349299705482 40.0 1000.0 True False PDGFR Motif0289_ems_3hM_3051_0001_0002_0001
6967.714195668086 263264.1717623523 False False 4497.279527303472 inf 40.0 1000.0 False False PDGFR pol_3ca02290c6cb24274c58f5370e40012b_0001_1_000000003_0001
8417.757883919056 37445.74690406311 False False 0.0 61584.466951134345 40.0 1000.0 False False PDGFR mot_3h_hb1_6326_000000028_0001_44_54_H_._p1-16H-GBL-16H-GABBL-16H_0429_0001_0001_0001_0001_0001
2175.151923949919 8935.619616660517 False False 0.0 15292.51295702762 40.0 1000.0 True False PDGFR pol_458b7e3aaa1fc0fe925ba01184e11528_0001_1_000000002_0001
27234.445448270428 91690.87939590633 False False 5169.506846356828 139259.18105654727 40.0 1000.0 False False PDGFR mot_007f8f59780ba42119e92262452ae720_0001_1_000000018_0001_5_10_H_._bcov_4helix_11343_0001_0001
29491.00187772178 191473.1128935741 False False 0.0 119950.8224680872 40.0 1000.0 False False PDGFR Motif0087_ems_3hC_142_0002_0001_0003_0001
30083.77101546403 inf False False 0.0 inf 40.0 1000.0 False False PDGFR Motif0652_ems_3hM_1241_0001_0001
1270.970327472038 4031.0183046293637 False False 0.0 6898.726926404041 40.0 1000.0 True False PDGFR mot_HHH_eva_0486_000000029_0001_40_48_H_._HEEHE_1486_0001_0001
15599.89246746387 83836.622551256 False False 0.0 29785.91189649902 40.0 1000.0 False False PDGFR Motif0773_ems_3hC_898_0001_0001
788.3325701436524 3403.701107456218 False False 0.0 3991.1072323063054 40.0 1000.0 True False PDGFR Motif0052_HHH_eva_0065_0001_0001
1150.5928572623043 3991.1072323063054 False False 0.0 13436.959184229194 40.0 1000.0 True False PDGFR mot_0692cb74b7d158daf0d44b458ab0979a_0001_000000015_0001_16_23_H_._HHH_eva_0050_0001_0001
529.4860452029005 796.2158958450888 False False 0.0 11012.18559758296 40.0 1000.0 True False PDGFR mot_7adca786d7372eb504d3486439fa8381_0001_000000015_0001_36_46_H_._ems_3hM_1325_0001_0002_0001
2069.5824209701527 3991.1072323063054 False False 0.0 3991.1072323063054 40.0 1000.0 True False PDGFR Motif0266_ems_3hM_1868_0001_0001
1432.161177550519 3991.1072323063054 False False 0.0 16072.584809120495 40.0 1000.0 True False PDGFR mot_HEEHE_0013_000000019_0001_11_16_H_._ems_3hC_947_0001_0001_0001
109675.81393290378 inf False False 0.0 8334.41374645452 40.0 1000.0 False False PDGFR Motif0131_ems_3hC_836_0002_0001_0001_0001
3050.818029954627 17931.674120629552 False False 0.0 3167635.522856446 40.0 1000.0 False False PDGFR pol_ems_3hM_1776_000000000_0001
inf inf False False 0.0 inf 40.0 1000.0 False False PDGFR mot_HEEHE_3071_000000011_0001_23_25_32_34_P_._HEEHE_1043_0001_0001
9115.225570955388 37074.99693471599 False False 0.0 3991.1072323063054 40.0 1000.0 False False PDGFR mot_0702c75add223523476788828f86436b_0001_000000008_0001_37_45_H_._ems_3hM_3110_0001_0002_0001
131188.4479797232 inf False False 0.0 4071.32848767566 40.0 1000.0 False False PDGFR Motif0656_ems_3hM_1732_0001_0001_0001
2500.2810464546355 14842.762413146853 False False 10477.71674165741 478271.151690875 40.0 1000.0 False False PDGFR mot_33f41ce1bff6b32f048912c86d6080e9_0001_000000008_0001_23_31_H_._bcov_4helix_13701_0001_0001
879.5176951545888 3685.720568162689 False False 0.0 6498.912830338822 40.0 1000.0 True False PDGFR Motif0695_ems_3hC_1300_0001_0001_0002_0001
474.59090041006425 796.2158958450888 False False 0.0 24410.879388729656 40.0 1000.0 True False PDGFR Motif0130_HHH_eva_0065_0001_0001
60371.009657028 664170.4064459788 False False 0.0 9115.225570955388 40.0 1000.0 False False PDGFR Motif0368_ems_3hC_866_0002_0001_0001
58015.35365698624 583581.6956876497 False False 0.0 3991.1072323063054 40.0 1000.0 False False PDGFR mot_07d3997ac711dd740b23afc77942fade_0001_1_000000013_0001_36_46_H_._bcov_4helix_14090_0001_0001
540.1287147114786 34580.51901922126 False False 0.0 inf 40.0 1000.0 False False PDGFR Motif0202_HHH_eva_0033_0001_0001
545.5300018585938 796.2158958450888 False False 0.0 6245.327490462801 40.0 1000.0 True False PDGFR pol_efb1e6a814c01858843eeca3a22dd67d_0001_000000000_0001
1335.8025875519997 3991.1072323063054 False False 0.0 12532.894431493438 40.0 1000.0 True False PDGFR mot_a47122f1cc72ab419f1cd35c42c26f2f_0001_000000017_0001_28_33_H_._bcov_4helix_05016_0001_0001
4194.693812180722 13707.042063832196 False False 0.0 358388.73163946124 40.0 1000.0 False False PDGFR pol_ba73b760fccd51d08f040c038f52d596_0001_1_000000004_0001
534.7809056549294 796.2158958450888 False False 0.0 6898.726926404041 40.0 1000.0 True False PDGFR mot_HEEHE_0529_000000015_0001_23_25_30_32_P_._HEEHE_1213_0001_0001
34926.3242094135 1218662.1465211243 False False 0.0 7603544.596258725 40.0 1000.0 False False PDGFR rif_387f641236b2bccd2900a66471da81f3_0001_000000003_0001
828.5454540421417 3577.3240714729845 False False 0.0 34580.51901922126 40.0 1000.0 True False PDGFR Motif0078_ems_3hM_3065_0001_0002_0001
19611.607900307845 88994.26419648851 False False 0.0 4587.674845802269 40.0 1000.0 False False PDGFR mot_e4bd6bfb1f6e2b8050824fddb522a560_0001_000000012_0001_38_47_H_._bcov_4helix_13996_0001_0001_0001
59181.46226549164 657594.4618277013 False False 0.0 8170.192869772104 40.0 1000.0 False False PDGFR pol_HEEHE_2070_000000002_0001
12164.303860224763 62200.31162064562 False False 0.0 22543.037561531073 40.0 1000.0 False False PDGFR mot_9c226c44012da1f7daf4cabc00bdd6c9_0001_000000016_0001_41_46_H_._HEEHE_2776_0001_0002_0001
2500.2810464546355 4633.551594260295 False False 0.0 3991.1072323063054 40.0 1000.0 True False PDGFR mot_3995b66da6ab833790ea27796e0e7e38_0001_000000012_0001_16_24_H_._HHH_eva_0050_0001_0001_0001
1150.5928572623043 4967.794470018256 False False 0.0 55751.614542583004 40.0 1000.0 False False PDGFR rif_3h_hb1_4340_000000017_0001
2576.042062443256 13571.328776071496 False False 0.0 3991.1072323063054 40.0 1000.0 False False PDGFR mot_b38cb7698fb08227f4c8301bb5100a7f_0001_1_000000017_0001_42_51_H_._bcov_4helix_04382_0001_0001
1662.6946662222936 5273.413933968597 False False 0.0 3991.1072323063054 40.0 1000.0 True False PDGFR Motif0217_p1-15H-GBL-16H-GABBL-16H_0041_0001_0001_0002_0001_0001
550.9853018771796 796.2158958450888 False False 0.0 43908.083162922114 40.0 1000.0 True False PDGFR mot_588049720ce3e3f79ad324b1eddeadfd_0001_000000016_0001_43_50_H_._HEEHE_3016_0001_0001
2153.615766287049 12408.806367815276 False False 0.0 3991.1072323063054 40.0 1000.0 True False PDGFR Motif0216_bcov_4helix_01103_0001_0001
17404.306237332148 46609.31505170634 False False 0.0 92607.7881898653 40.0 1000.0 False False PDGFR Motif0475_ems_3hC_1321_0001_0001
111880.2977929551 inf False False 0.0 3991.1072323063054 40.0 1000.0 False False PDGFR pol_0f9d397e77a299db7739ec728874c888_0001_1_000000000_0001
550.9853018771796 796.2158958450888 False False 0.0 136515.22503337648 40.0 1000.0 True False PDGFR mot_8ae5e995aa0ab65af5f349ba58b9352a_0001_000000025_0001_24_28_H_._HEEHE_1324_0001_0001
2817.3792655096377 9298.441604931604 False False 0.0 684295.4339316986 40.0 1000.0 False False PDGFR Motif0831_ems_3hC_1354_0001
2028.8034711990508 8501.935462758252 False False 0.0 4497.279527303472 40.0 1000.0 True False PDGFR mot_24e188b6fb5dfc999ea45705823ef710_0001_000000027_0001_61_65_H_._HEEHE_1132_0001_0001
132500.33245952052 inf False False 0.0 21448.926734226934 40.0 1000.0 False False PDGFR mot_3990557ce6fe1746442564e852e13ea8_0001_1_000000017_0001_17_23_H_._bcov_4helix_02651_0001_0001
981.2500528160094 3991.1072323063054 False False 4279.007157805552 inf 40.0 1000.0 True False PDGFR rif_3h_hb1_5416_000000025_0001
1349.1606134275196 3991.1072323063054 False False 6629.540978228629 inf 40.0 1000.0 True False PDGFR mot_a479de6b978646575fcc453ca6ecfc21_0001_000000001_0001_17_26_H_._bcov_4helix_11671_0001_0001
567.6807075093596 2990.7048622239217 False False 4918.608386156695 380436.86038362246 40.0 1000.0 True False PDGFR mot_HEEHE_3071_000000011_0001_23_25_32_34_P_._HEEHE_2274_0001_0001
39749.41489296802 207337.94424428916 False False 0.0 9772.75557705109 40.0 1000.0 False False PDGFR pol_3h_hb1_2943_000000026_0001
1930.3368897433638 19417.43356466122 False False 0.0 76655.1627283833 40.0 1000.0 False False PDGFR mot_07d3997ac711dd740b23afc77942fade_0001_1_000000013_0001_36_46_H_._HEEHE_1252_0001_0001
438.2767340714682 796.2158958450888 False False 10169.568642229218 3826848.82690575 40.0 1000.0 True False PDGFR mot_d09b3a60dcb7ce426a580761e1fc8ad3_0001_000000017_0001_16_24_H_._HEEHE_0141_0001_0001
83836.622551256 6048177.11409274 False False 0.0 14263.602936862473 40.0 1000.0 False False PDGFR pol_fda7be90e078f97b8461e1c8a7be9c30_0001_1_000000006_0001
309.38576972653726 1052.0328708809147 False False 7851.394758484638 inf 40.0 1000.0 True False PDGFR Motif0155_ems_3hM_411_0001_0001
6629.540978228629 21880.050161584924 False False 0.0 9772.75557705109 40.0 1000.0 False False PDGFR pol_3f925344ba0c4aff15b3b23abd7593b9_0001_1_000000003_0001
158489.9381990993 inf False False 0.0 3991.1072323063054 40.0 1000.0 False False PDGFR Motif0134_ems_3hC_350_0002_0001_0001
2402.7209413258315 6830.422699409936 False False 0.0 3991.1072323063054 40.0 1000.0 True False PDGFR mot_0702c75add223523476788828f86436b_0001_000000008_0001_37_45_H_._HHH_eva_0362_0001_0002_0001
72212.63080590943 1280826.1636701403 False False 5169.506846356828 53576.20574860465 40.0 1000.0 False False PDGFR mot_d4673aa591f04cab79c1c9140887582d_0001_000000003_0001_22_28_H_._bcov_4helix_01103_0001_0001
2355.37784660899 6307.780765367422 False False 0.0 3991.1072323063054 40.0 1000.0 False False PDGFR Motif0156_HHH_eva_0032_0001_0001
366.406938090865 1730.206737076529 False False 0.0 91690.87939590633 40.0 1000.0 False False PDGFR mot_609d97902c010e147ff7b7376c5fa04b_0001_000000025_0001_40_50_H_._HEEHE_3372_0001_0001
2196.903443189418 3991.1072323063054 False False 4365.015201677442 12532.894431493438 40.0 1000.0 True False PDGFR pol_9b8a8b485dbdcb9272e747c070df01dc_0001_000000001_0001
488.9714792833897 981.2500528160094 False False 0.0 73664.10468510818 40.0 1000.0 True False PDGFR pol_HEEHE_2025_000000003_0001
109675.81393290378 inf False False 0.0 60974.71975359832 40.0 1000.0 False False PDGFR Motif0064_ems_3hM_2958_0001_0001_0001
3403.701107456218 16725.196203435888 False False 0.0 1293634.4253068424 40.0 1000.0 False False PDGFR pol_0d42b76d875a63a3db2ce439462a9cfa_0001_000000000_0001
102296.61181991981 inf False False 0.0 3991.1072323063054 40.0 1000.0 False False PDGFR mot_40e86e4e32a25ee6cbb7392bdf050625_0001_1_000000007_0001_45_49_H_._bcov_4helix_09190_0001_0001
84674.98877676862 3136272.79490737 False False 0.0 5542.411042938373 40.0 1000.0 False False PDGFR mot_bf3638518266f21cb84f5b4df2ecfe2d_0001_000000006_0001_43_47_H_._bcov_4helix_01733_0001_0001
20611.9970018441 589417.5126445265 False False 16233.310657211712 inf 40.0 1000.0 False False PDGFR mot_5cb1b6ea6124f3b781dcf4d9db00cba7_0001_000000008_0001_24_30_H_._bcov_4helix_09477_0001_0001
2263.4718144215008 3991.1072323063054 False False 0.0 10271.264328651518 40.0 1000.0 True False PDGFR mot_HHH_eva_0486_000000029_0001_41_47_H_._HEEHE_2142_0001_0001
5221.20191482039 22996.15261651788 False False 0.0 391964.4776901067 40.0 1000.0 False False PDGFR pol_737d76ac24bdaba13afd82e3fee0385d_0001_000000000_0001
1021.0927397730513 4031.0183046293637 False False 0.0 48021.623907088106 40.0 1000.0 True False PDGFR Motif0323_HHH_eva_0081_0001_0001
5883.3810049925905 123585.45233969252 False False 0.0 inf 40.0 1000.0 False False PDGFR Motif0693_bcov_4helix_13196_0001_0001
1185.4569714302097 6370.8585730211 False False 4726.685981304925 inf 40.0 1000.0 True False PDGFR mot_76c875c4b22fb357a1a7d12ca53045b9_0001_000000011_0001_61_65_H_._bcov_4helix_04610_0001_0001
114129.09177859346 inf False False 0.0 12912.653665662125 40.0 1000.0 False False PDGFR Motif0876_bcov_4helix_10646_0001
2069.5824209701527 25402.058979538408 False False 6245.327490462801 inf 40.0 1000.0 False False PDGFR Motif0343_HEEHE_1513_0001
140651.77286711286 inf False False 0.0 53576.20574860465 40.0 1000.0 False False PDGFR mot_588049720ce3e3f79ad324b1eddeadfd_0001_000000016_0001_43_50_H_._bcov_4helix_09328_0001_0001
385.09737435986756 836.830908582563 False False 0.0 3991.1072323063054 40.0 1000.0 True False PDGFR Motif0172_ems_3hC_79_0001_0001
1782.6337314166854 12658.223375808358 False False 7696.6912640767005 inf 40.0 1000.0 True False PDGFR Motif0211_p1-14H-GBL-16H-GABBL-15H_0072_0001_0001_0001_0001_0001
5825.129707913452 21236.561122996987 False False 0.0 10582.49390907399 40.0 1000.0 False False PDGFR Motif0163_ems_3hM_2596_0001
10068.879843791317 49971.49440442771 False False 0.0 3991.1072323063054 40.0 1000.0 False False PDGFR Motif0422_ems_3hM_497_0001_0001
10582.49390907399 52000.53746294008 False False 5942.21481504252 299619.18486156844 40.0 1000.0 False False PDGFR mot_a8e8f260da82199f39a6e8cf46633955_0001_000000017_0001_20_25_H_._HEEHE_0178_0001_0001
5067.64713886563 10477.71674165741 False False 0.0 64085.04326306282 40.0 1000.0 False False PDGFR mot_HEEHE_3071_000000014_0001_48_55_H_._bcov_4helix_02408_0001_0002_0001
1105.697120331397 3991.1072323063054 False False 0.0 3991.1072323063054 40.0 1000.0 True False PDGFR Motif0695_ems_3hM_1997_0001_0002_0001
442.6595014121828 796.2158958450888 False False 0.0 3991.1072323063054 40.0 1000.0 True False PDGFR mot_bf3638518266f21cb84f5b4df2ecfe2d_0001_000000006_0001_43_47_H_._bcov_4helix_08698_0001_0001
88113.13286781035 inf False False 0.0 3991.1072323063054 40.0 1000.0 False False PDGFR mot_3025469f0c29b3d21d299379e54d5779_0001_1_000000029_0001_21_25_H_._HHH_eva_0327_0001_0001
370.07100747177356 2028.8034711990508 False False 0.0 156920.7308901972 40.0 1000.0 True False PDGFR mot_HEEHE_1490_000000000_0001_21_27_32_36_P_._HEEHE_2291_0001_0001
88113.13286781035 4487281.2117809905 False False 0.0 16559.60020142166 40.0 1000.0 False False PDGFR Motif0313_ems_3hM_1945_0001_0001
172.0042909038063 1283.6800307467581 False False 13041.78020231873 inf 40.0 1000.0 True False PDGFR mot_1079f3c9112cbbc9594f8a6396aabc5a_0001_000000005_0001_39_46_H_._HEEHE_2159_0001_0002_0001
484.13017750830636 2654.0987129773494 False False 0.0 5379.409554041364 40.0 1000.0 True False PDGFR mot_3h_hb1_4091_000000023_0001_53_58_H_._HHH_eva_0065_0001_0001
18846.36971589974 318051.8022372012 False False 5942.21481504252 inf 40.0 1000.0 False False PDGFR pol_9c17a8c0e8c40ff62b585240b424c742_0001_000000003_0001
388.9483481034662 1662.6946662222936 False False 4773.952841117978 2044535.9822247447 40.0 1000.0 True False PDGFR Motif0681_HHH_eva_0475_0001
377.5094347219561 1322.5768193584158 False False 0.0 9485.340281190727 40.0 1000.0 True False PDGFR mot_609d97902c010e147ff7b7376c5fa04b_0001_000000025_0001_36_46_H_._HEEHE_0909_0001_0001
1150.5928572623043 5221.20191482039 False False 0.0 913194.909299109 40.0 1000.0 False False PDGFR Motif0668_ems_3hC_963_0001_0001_0001
51485.68065637629 inf False False 0.0 533591.9850646756 40.0 1000.0 False False PDGFR Motif0398_ems_3hM_2948_0001_0002_0001
862.1877219435235 3722.5777738443117 False False 0.0 3991.1072323063054 40.0 1000.0 True False PDGFR mot_57f9b01745642eaa02b920f6b4c925de_0001_1_000000023_0001_25_31_H_._bcov_4helix_09401_0001_0001
2028.8034711990508 3991.1072323063054 False False 0.0 17231.986373596203 40.0 1000.0 True False PDGFR Motif0278_bcov_4helix_09277_0001_0001
52000.53746294008 407879.80726188025 False False 0.0 8089.299871061484 40.0 1000.0 False False PDGFR mot_0702c75add223523476788828f86436b_0001_000000008_0001_37_45_H_._HHH_eva_0740_0001_0001
1094.7496240904923 3991.1072323063054 False False 0.0 116423.08652334334 40.0 1000.0 True False PDGFR pol_HEEHE_1572_000000007_0001
30995.33936100356 inf False False 0.0 inf 40.0 1000.0 False False PDGFR Motif0282_HHH_eva_0527_0001_0001
1969.1366612272063 3991.1072323063054 False False 0.0 4321.797229383611 40.0 1000.0 True False PDGFR rif_3020bb65e3c0c4c1750efda2a61ed53f_0001_1_000000007_0001
456.07252696447347 796.2158958450888 False False 0.0 3991.1072323063054 40.0 1000.0 True False PDGFR mot_3h_hb1_2639_000000020_0001_26_36_H_._HEEHE_2903_0001_0002_0001
44790.63563449691 260657.595804309 False False 0.0 3991.1072323063054 40.0 1000.0 False False PDGFR Motif0852_bcov_4helix_04381_0001_0001
1270.970327472038 3991.1072323063054 False False 0.0 10582.49390907399 40.0 1000.0 True False PDGFR Motif0238_ems_3hM_3567_0001_0001
400.7338719993494 952.3916339167001 False False 0.0 4279.007157805552 40.0 1000.0 True False PDGFR rif_a237db91e5dae9a764afea8a79d812a9_0001_000000019_0001
4071.32848767566 21880.050161584924 False False 5487.535686077603 512771.4096207221 40.0 1000.0 False False PDGFR mot_2e048fd80be2920f847253082f2e4b14_0001_000000021_0001_37_46_H_._HEEHE_0321_0001_0001_0001
1800.4600687308534 3991.1072323063054 False False 0.0 inf 40.0 1000.0 True False PDGFR pol_8b347a0de1c9f22fb2e23e9a493f891b_0001_000000001_0001
4542.252322576509 21880.050161584924 False False 0.0 215756.69620576355 40.0 1000.0 False False PDGFR mot_HEEHE_1584_000000014_0001_43_52_H_._bcov_4helix_13996_0001_0001
2049.0915059110425 5883.3810049925905 False False 0.0 58595.50719355604 40.0 1000.0 False False PDGFR mot_42af0badc68b97283fe6574799e97f8b_0001_000000004_0001_40_45_H_._ems_3hM_2358_0001_0001
479.3368094141648 828.5454540421417 False False 0.0 209411.32368673183 40.0 1000.0 True False PDGFR rif_83efa5f199d74a44323d7a465a177682_0001_000000001_0001
484.13017750830636 11233.530528094394 False False 0.0 112999.10077088473 40.0 1000.0 False False PDGFR Motif0149_ems_3hM_3110_0001_0001
2132.29283790797 3991.1072323063054 False False 0.0 36707.91775714452 40.0 1000.0 True False PDGFR Motif0674_ems_3hC_350_0002_0001_0001
119950.8224680872 inf False False 0.0 4679.887110202902 40.0 1000.0 False False PDGFR Motif0191_bcov_4helix_12254_0001_0001
19034.833413058746 75144.75318927882 False False 0.0 3991.1072323063054 40.0 1000.0 False False PDGFR mot_79021c42b1eb1d2a98d476041e471904_0001_000000024_0001_20_29_H_._ems_3hC_807_0001_0001_0001
2263.4718144215008 3991.1072323063054 False False 0.0 3991.1072323063054 40.0 1000.0 True False PDGFR pol_236e9e817a8958eb09096ff4f2b1fa59_0001_000000000_0001
10068.879843791317 48021.623907088106 False False 0.0 3991.1072323063054 40.0 1000.0 False False PDGFR Motif0168_bcov_4helix_14169_0001_0003
14122.379145408378 43042.9204616431 False False 5169.506846356828 354840.32835590263 40.0 1000.0 False False PDGFR rif_cfdc382acd93cfb659781c0d9e49dcb3_0001_000000015_0001
53045.748265945156 455058.5902060301 False False 0.0 10271.264328651518 40.0 1000.0 False False PDGFR Motif0214_ems_3hM_3395_0001_0002_0001
906.1679608354674 195321.72246273488 False False 18475.021778158756 inf 40.0 1000.0 False False PDGFR mot_b0e25262af13cbe0e33b7687beaa2c11_0001_000000020_0001_39_43_H_._HEEHE_0200_0001_0001
2500.2810464546355 3991.1072323063054 False False 0.0 5118.3236102542805 40.0 1000.0 True False PDGFR Motif0241_ems_3hM_3423_0001
40548.37813231666 1486999.4132466875 False False 5017.472414718442 96368.03574760456 40.0 1000.0 False False PDGFR pol_29874d5a8f7ffedc064d80380bd5c496_0001_1_000000001_0001
127330.21513103758 inf False False 6762.794751891034 733657.3260035804 40.0 1000.0 False False PDGFR Motif0157_bcov_4helix_03750_0001_0001
79767.66972235827 2421353.02385018 False False 0.0 10477.71674165741 40.0 1000.0 False False PDGFR pol_76ce0ce6155b3bb650798d85b983ac04_0001_000000006_0001
107514.76711391415 inf False False 0.0 3991.1072323063054 40.0 1000.0 False False PDGFR pol_73e343bb069592541f7d631085f23e87_0001_1_000000001_0001
108589.91478505317 inf False False 0.0 5542.411042938373 40.0 1000.0 False False PDGFR Motif0927_HHH_eva_0063_0001_0001
127330.21513103758 inf False False 0.0 802390.2126471056 40.0 1000.0 False False PDGFR Motif0172_HHH_eva_0115_0001_0001
69394.9188278732 inf False False 0.0 4967.794470018256 40.0 1000.0 False False PDGFR mot_ab930ccf181d16587fbd1f6d85d6a590_0001_000000013_0001_6_14_H_._bcov_4helix_13604_0001_0001
133825.33578411557 inf False False 0.0 3991.1072323063054 40.0 1000.0 False False PDGFR pol_7f4e9b2b32f0983309bef6ee17039558_0001_000000002_0001
79767.66972235827 inf False False 0.0 1070792.8492971694 40.0 1000.0 False False PDGFR Motif0297_ems_3hC_1397_0001_0001
122361.8339996957 inf False False 0.0 5379.409554041364 40.0 1000.0 False False PDGFR mot_d09b3a60dcb7ce426a580761e1fc8ad3_0001_000000017_0001_16_24_H_._HEEHE_1685_0001_0001
149304.69111619508 inf False False 0.0 10582.49390907399 40.0 1000.0 False False PDGFR mot_c3ce3fb1dc654e945ec99c1159b70e24_0001_1_000000017_0001_21_28_H_._bcov_4helix_11851_0001_0001
102296.61181991981 inf False False 0.0 25402.058979538408 40.0 1000.0 False False PDGFR mot_3995b66da6ab833790ea27796e0e7e38_0001_000000012_0001_16_25_H_._bcov_4helix_11180_0001_0001
133825.33578411557 inf False False 0.0 15292.51295702762 40.0 1000.0 False False PDGFR rif_d3644ad7c72dcf1f5fc012528b666e27_0001_000000018_0001
104352.77371750015 inf False False 0.0 7929.90870606949 40.0 1000.0 False False PDGFR pol_f632b63f02bf858e473f8eefaa818736_0001_000000004_0001
114129.09177859346 inf False False 0.0 4071.32848767566 40.0 1000.0 False False PDGFR Motif0168_ems_3hC_162_0001_0001
103319.57793811889 inf False False 0.0 3991.1072323063054 40.0 1000.0 False False PDGFR pol_90d38f29bd33068ad9100e98c8013b0b_0001_1_000000002_0001
142058.29059578382 inf False False 0.0 34238.13764279337 40.0 1000.0 False False PDGFR mot_01a5b1a250f4e5bff9bde479a98912bd_0001_000000003_0001_42_49_H_._bcov_4helix_07081_0001_0001
135163.58914195682 inf False False 0.0 3991.1072323063054 40.0 1000.0 False False PDGFR rif_d9ad31e92ab10c9aa057d5d0329903a2_0001_000000028_0001
137880.37728371008 inf False False 0.0 15599.89246746387 40.0 1000.0 False False PDGFR mot_1ae5eef7b43f4091a76177d857c74447_0001_1_000000011_0001_41_50_H_._ems_3hM_2462_0001_0001
163292.34181647023 inf False False 0.0 59773.276888146596 40.0 1000.0 False False PDGFR Motif0221_bcov_4helix_07885_0001
103319.57793811889 inf False False 0.0 3991.1072323063054 40.0 1000.0 False False PDGFR mot_HHH_eva_0486_000000029_0001_41_48_H_._HEEHE_2774_0001_0001
111880.2977929551 inf False False 0.0 13982.553609315217 40.0 1000.0 False False PDGFR Motif0538_bcov_4helix_07092_0001_0001
104352.77371750015 inf False False 0.0 25656.079569333808 40.0 1000.0 False False PDGFR Motif0927_bcov_4helix_07638_0001_0001
158489.9381990993 inf False False 0.0 21026.29814158116 40.0 1000.0 False False PDGFR pol_EHEE_hb1_4756_000000025_0001
143478.87350174176 inf False False 0.0 3991.1072323063054 40.0 1000.0 False False PDGFR rif_b1120b2c369332d7f5d1985f3ce12e5e_0001_1_000000005_0001
128603.51728234804 inf False False 0.0 4236.640750302524 40.0 1000.0 False False PDGFR mot_7a10b76144a677da248bdb0a3c697aee_0001_000000004_0001_21_30_H_._bcov_4helix_05459_0001_0001
104352.77371750015 inf False False 0.0 6695.83638801092 40.0 1000.0 False False PDGFR Motif0635_ems_3hC_645_0002_0001_0001
117587.31738857664 inf False False 0.0 3991.1072323063054 40.0 1000.0 False False PDGFR pol_bbb91c0911f3928725766a774b6617e8_0001_000000008_0001
1747.5088044472955 47546.16228424562 False False 5433.203649581781 inf 40.0 1000.0 False False PDGFR Motif0155_bcov_4helix_11070_0001_0001
105396.30145467503 inf False False 0.0 14991.190037278331 40.0 1000.0 False False PDGFR pol_c633343fc68fbe42b67cc1edeaa49416_0001_1_000000007_0001
104352.77371750015 inf False False 0.0 4194.693812180722 40.0 1000.0 False False PDGFR pol_dea7576015c2767ee22965cf3a39cc85_0001_1_000000006_0001
103319.57793811889 inf False False 7773.658176717458 1092315.785568042 40.0 1000.0 False False PDGFR Motif0940_bcov_4helix_01103_0001_0001_0001
89884.2068384533 inf False False 0.0 3991.1072323063054 40.0 1000.0 False False PDGFR rif_3b37d0d95f336cc2fdfaf47b0108d994_0001_000000027_0001
146362.79885912672 inf False False 0.0 15755.89139213852 40.0 1000.0 False False PDGFR Motif0850_ems_3hC_144_0001_0001_0001
77421.71435566718 1832566.0921865997 False False 0.0 15599.89246746387 40.0 1000.0 False False PDGFR Motif0832_ems_3hM_844_0001_0001
93533.86607176402 inf False False 5379.409554041364 670812.110510439 40.0 1000.0 False False PDGFR Motif0398_ems_3hM_1825_0001_0001_0001
147826.42684771807 inf False False 0.0 233633.58527057164 40.0 1000.0 False False PDGFR mot_651eafc46e1107660c7509d8f04c15ba_0001_000000005_0001_35_45_H_._bcov_4helix_07596_0001_0001
inf inf False False 8251.894798469817 inf 40.0 1000.0 True True PDGFR mot_HEEH_15690_000000026_0001_46_53_H_._bcov_4helix_04668_0001_0001
117587.31738857664 inf False False 0.0 7773.658176717458 40.0 1000.0 False False PDGFR mot_651eafc46e1107660c7509d8f04c15ba_0001_000000005_0001_35_44_H_._bcov_4helix_11376_0001_0001
106450.26446922186 inf False False 0.0 5942.21481504252 40.0 1000.0 False False PDGFR pol_5dacd35a22293dbde5c538b78558ad9e_0001_000000005_0001
155367.06028732413 inf False False 0.0 143478.87350174176 40.0 1000.0 False False PDGFR Motif0348_HHH_eva_0267_0001_0003_0001
144913.66223675903 inf False False 0.0 3991.1072323063054 40.0 1000.0 False False PDGFR mot_879636a975968da8ef1edb7d90be3c56_0001_1_000000023_0001_55_62_H_._bcov_4helix_12411_0001_0002_0001
108589.91478505317 inf False False 0.0 4821.6923695291525 40.0 1000.0 False False PDGFR mot_ems_4hM_965_0001_000000023_0001_2_12_H_._bcov_4helix_03442_0001_0001
88994.26419648851 inf False False 0.0 13571.328776071496 40.0 1000.0 False False PDGFR Motif0609_ems_3hM_1055_0001_0001_0001
0.0 1116.7540915347117 False False 20818.116971862557 inf 40.0 1000.0 True False PDGFR pol_EHEE_hb1_5618_000000008_0001
86376.95605118164 3788959.234560146 False False 0.0 3991.1072323063054 40.0 1000.0 False False PDGFR mot_3h_hb1_3455_000000003_0001_7_13_H_._bcov_4helix_02731_0001_0001
88113.13286781035 3464396.3205799228 False False 0.0 32253.874430371172 40.0 1000.0 False False PDGFR Motif0677_ems_3hM_77_0001_0001
155367.06028732413 inf False False 0.0 119950.8224680872 40.0 1000.0 False False PDGFR rif_3h_hb1_986_000000004_0001
150797.73802735715 inf False False 0.0 3991.1072323063054 40.0 1000.0 False False PDGFR mot_5db4be1efc460860e0079e1fb9bd0d24_0001_000000004_0001_25_33_H_._bcov_4helix_02408_0001_0001
129889.55245517138 inf False False 0.0 15292.51295702762 40.0 1000.0 False False PDGFR Motif0870_bcov_4helix_10674_0001_0001
91690.87939590633 inf False False 0.0 6762.794751891034 40.0 1000.0 False False PDGFR mot_0649688832ba1ce60d9a992b300f953a_0001_1_000000000_0001_36_43_H_._bcov_4helix_12858_0001_0002_0001
108589.91478505317 inf False False 0.0 391964.4776901067 40.0 1000.0 False False PDGFR rif_27dcafce0fa9749ac382b7da29c8b828_0001_000000003_0001
inf inf False False 40146.90904189773 inf 40.0 1000.0 False True PDGFR Motif0002_HEEHE_2301_0001
112999.10077088473 inf False False 0.0 3991.1072323063054 40.0 1000.0 False False PDGFR mot_HEEHE_3071_000000014_0001_48_55_H_._bcov_4helix_10951_0001_0002_0001
163292.34181647023 inf False False 0.0 12408.806367815276 40.0 1000.0 False False PDGFR rif_e6e97a41724026910c114b4501b30b68_0001_000000020_0001
10271.264328651518 40548.37813231666 False False 8759.552609215292 171621.8923534747 40.0 1000.0 False False PDGFR pol_2150dc01772e626f10312c27e5b4c228_0001_1_000000000_0001
114129.09177859346 inf False False 0.0 3991.1072323063054 40.0 1000.0 False False PDGFR rif_37400c099a78fe7c427eaf252ced6f05_0001_1_000000026_0001
55199.61835899313 691138.388271016 False False 0.0 31934.529138981336 40.0 1000.0 False False PDGFR mot_HEEHE_2862_000000020_0001_43_48_H_._bcov_4helix_13595_0001_0001
140651.77286711286 inf False False 0.0 36344.47302687574 40.0 1000.0 False False PDGFR mot_ea6440f9cc9a18679b999d2c8bfd655c_0001_000000003_0001_37_43_H_._bcov_4helix_00666_0001_0001
163292.34181647023 inf False False 0.0 14550.301355893402 40.0 1000.0 False False PDGFR Motif0406_ems_3hC_79_0001_0001
144913.66223675903 inf False False 0.0 3991.1072323063054 40.0 1000.0 False False PDGFR Motif0876_bcov_4helix_04671_0001_0001
110772.5720722327 inf False False 0.0 53045.748265945156 40.0 1000.0 False False PDGFR rif_c3290864273eab5c072afe4af3181673_0001_1_000000028_0001
45238.541990841826 inf False False 11459.324491709087 inf 40.0 1000.0 False False PDGFR Motif0332_bcov_4helix_04471_0001_0001
136515.22503337648 inf False False 0.0 3991.1072323063054 40.0 1000.0 False False PDGFR mot_ebe5ab23071a2bc852f6d6c6fbbe046b_0001_1_000000006_0001_21_27_H_._bcov_4helix_06596_0001_0001_0001
95413.89677980644 9751028.865782594 False False 0.0 3991.1072323063054 40.0 1000.0 False False PDGFR Motif0334_ems_3hM_3301_0001_0001_0001
108589.91478505317 inf False False 0.0 3991.1072323063054 40.0 1000.0 False False PDGFR pol_9782f12252ed92512e6788ed9d16907a_0001_000000005_0001
87240.72561169352 3199311.8780850125 False False 0.0 75144.75318927882 40.0 1000.0 False False PDGFR Motif0671_ems_3hC_793_0001_0001
0.0 51485.68065637629 True False 0.0 inf 40.0 1000.0 False False PDGFR mot_0649688832ba1ce60d9a992b300f953a_0001_1_000000000_0001_36_43_H_._bcov_4helix_04610_0001_0001_0001
121150.33069276794 inf False False 0.0 4279.007157805552 40.0 1000.0 False False PDGFR pol_ae1c9ea29156517b3605075ffbb42e44_0001_000000004_0001
122361.8339996957 inf False False 0.0 4726.685981304925 40.0 1000.0 False False PDGFR mot_160197465f8bb7538cb2ee3a4afbc558_0001_1_000000012_0001_43_48_H_._bcov_4helix_02594_0001_0001
156920.7308901972 inf False False 0.0 8170.192869772104 40.0 1000.0 False False PDGFR rif_6b96056f00d6d0bdad2cccf04301d4e4_0001_000000028_0001
133825.33578411557 inf False False 0.0 27506.789902753153 40.0 1000.0 False False PDGFR Motif0876_HEEHE_1477_0001_0001
95413.89677980644 inf False False 12043.865208143323 132500.33245952052 40.0 1000.0 False False PDGFR Motif0656_HHH_eva_0388_0001_0005
22319.839169832772 inf False False 0.0 inf 40.0 1000.0 False False PDGFR Motif0318_HEEHE_2660_0001_0001
105396.30145467503 inf False False 0.0 5883.3810049925905 40.0 1000.0 False False PDGFR Motif0891_bcov_4helix_07796_0001
135163.58914195682 inf False False 0.0 15445.438086597907 40.0 1000.0 False False PDGFR mot_07d3997ac711dd740b23afc77942fade_0001_1_000000013_0001_36_46_H_._bcov_4helix_13376_0001_0001
86376.95605118164 3396134.0266443724 False False 0.0 3991.1072323063054 40.0 1000.0 False False PDGFR pol_b7d8673de4e60e010acdba715ac8447e_0001_000000000_0001
107514.76711391415 inf False False 0.0 607277.4526951674 40.0 1000.0 False False PDGFR pol_31c804f00615d8ed111b504fd44c2343_0001_1_000000001_0001
129889.55245517138 inf False False 9870.48313282159 1182821.4730657584 40.0 1000.0 False False PDGFR mot_074b8ebfc4135550a414414afd47e7de_0001_1_000000012_0001_43_50_H_._bcov_4helix_05872_0001_0001
156920.7308901972 inf False False 0.0 18110.99086183586 40.0 1000.0 False False PDGFR Motif0294_ems_3hM_1367_0001_0001_0001
45238.541990841826 271241.3394309234 False False 0.0 11233.530528094394 40.0 1000.0 False False PDGFR mot_098800ae9e1a8e4ba5f50f47fc6659c0_0001_000000022_0001_38_47_H_._bcov_4helix_10583_0001_0001_0001
836.830908582563 12532.894431493438 False False 11345.865833375325 inf 40.0 1000.0 False False PDGFR Motif0389_HHH_eva_0195_0001_0001
66687.15300056672 922326.8583921008 False False 0.0 3991.1072323063054 40.0 1000.0 False False PDGFR pol_9ea7ed1ad7b4e2c1acffe2d946c74549_0001_1_000000002_0001
136515.22503337648 inf False False 0.0 68027.56477587808 40.0 1000.0 False False PDGFR Motif0322_ems_3hM_441_0001_0001
163292.34181647023 inf False False 8170.192869772104 121150.33069276794 40.0 1000.0 False False PDGFR mot_7ba542060689d0b5b83f9c56a1f68ae6_0001_000000021_0001_56_63_H_._bcov_4helix_02203_0001_0001
67354.02453057231 inf False False 0.0 904153.3755436717 40.0 1000.0 False False PDGFR pol_ems_ferrM_5100_000000007_0001
142058.29059578382 inf False False 0.0 3991.1072323063054 40.0 1000.0 False False PDGFR Motif0876_ems_coilC_8_0002_0001_0003
163292.34181647023 inf False False 5767.455156349958 318051.8022372012 40.0 1000.0 False False PDGFR mot_47a38078985fd71b2a09b5f9174b6528_0001_000000023_0001_7_16_H_._HEEHE_2112_0001_0001
83006.55698144154 inf False False 0.0 3991.1072323063054 40.0 1000.0 False False PDGFR mot_3h_hb1_4116_000000000_0001_6_14_H_._ems_3hC_142_0002_0001_0001
144913.66223675903 inf False False 0.0 5767.455156349958 40.0 1000.0 False False PDGFR mot_3h_hb1_4633_000000006_0001_46_53_H_._bcov_4helix_03205_0001_0001
62822.314736852124 2570315.0265356316 False False 0.0 441675.384383816 40.0 1000.0 False False PDGFR rif_00f30cc23cac9283997a0e2eb419e367_0001_000000015_0001
119950.8224680872 inf False False 0.0 3991.1072323063054 40.0 1000.0 False False PDGFR mot_3h_hb1_4091_000000023_0001_50_54_H_._bcov_4helix_10078_0001_0001
163292.34181647023 inf False False 0.0 3991.1072323063054 40.0 1000.0 False False PDGFR Motif0625_ems_3hC_243_0001_0001
inf inf False False 9870.48313282159 inf 40.0 1000.0 False True PDGFR pol_9bc32e39fd96e64286323717145257bc_0001_000000004_0001
163292.34181647023 inf False False 0.0 3991.1072323063054 40.0 1000.0 False False PDGFR Motif0422_bcov_4helix_03335_0001_0001
115270.38269637947 inf False False 0.0 3991.1072323063054 40.0 1000.0 False False PDGFR Motif0168_ems_3hM_348_0001_0002
1197.3115411445115 24654.988182616922 False False 0.0 inf 40.0 1000.0 False False PDGFR mot_3h_hb1_2543_000000005_0001_2_10_H_._HHH_eva_0412_0001_0001
114129.09177859346 inf False False 0.0 17754.13279270255 40.0 1000.0 False False PDGFR mot_3990557ce6fe1746442564e852e13ea8_0001_1_000000017_0001_17_27_H_._bcov_4helix_11191_0001_0001
160074.8375810904 inf False False 0.0 5825.129707913452 40.0 1000.0 False False PDGFR Motif0253_ems_3hC_1310_0001_0001_0001
107514.76711391415 inf False False 0.0 3991.1072323063054 40.0 1000.0 False False PDGFR Motif0508_ems_3hC_1017_0001_0003_0004_0001
122361.8339996957 inf False False 0.0 3991.1072323063054 40.0 1000.0 False False PDGFR pol_8c199498a3b0f42ac79a9cb7cf0f41f0_0001_000000005_0001
109675.81393290378 inf False False 0.0 3991.1072323063054 40.0 1000.0 False False PDGFR mot_3990557ce6fe1746442564e852e13ea8_0001_1_000000017_0001_19_23_H_._bcov_4helix_03307_0001_0001
107514.76711391415 inf False False 0.0 3991.1072323063054 40.0 1000.0 False False PDGFR Motif0413_ems_3hM_781_0001_0001
107514.76711391415 inf False False 0.0 3991.1072323063054 40.0 1000.0 False False PDGFR rif_04e4c7f4a71e0b78161f558e44fe81a8_0001_000000003_0001
36344.47302687574 inf False False 0.0 inf 40.0 1000.0 False False PDGFR pol_ems_3hC_460_000000004_0001
inf inf False False 12408.806367815276 inf 40.0 1000.0 False False PDGFR mot_bd41c9a7d329981ff3fc28d806ebc41d_0001_1_000000016_0001_27_34_H_._bcov_4helix_12605_0001_0001
inf inf False False 12164.303860224763 inf 40.0 1000.0 False False PDGFR Motif0710_bcov_4helix_05078_0001_0001
100280.96443478057 inf False False 0.0 4452.752007231157 40.0 1000.0 False False PDGFR mot_2b600050e251f2a604d3ce6a8573eea7_0001_000000019_0001_19_24_H_._bcov_4helix_11946_0001_0001
137880.37728371008 inf False False 0.0 11012.18559758296 40.0 1000.0 False False PDGFR mot_3h_hb1_4055_000000014_0001_7_15_H_._bcov_4helix_12107_0001_0001
143478.87350174176 inf False False 10169.568642229218 268555.7816147755 40.0 1000.0 False False PDGFR pol_70cde1ed7002b1efa324210263dc48b3_0001_1_000000003_0001
135163.58914195682 inf False False 0.0 5273.413933968597 40.0 1000.0 False False PDGFR pol_a125d5c915607e6acdc2bcc018465a5c_0001_1_000000006_0001
89884.2068384533 4062277.143064254 False False 0.0 5169.506846356828 40.0 1000.0 False False PDGFR Motif0351_HHH_eva_0777_0001_0001_0001
38198.406416834834 inf False False 13844.112484470526 1796457.3004476037 40.0 1000.0 False False PDGFR mot_24989fc6f3a16f9d74357874524922a1_0001_000000001_0001_3_7_H_._bcov_4helix_09190_0001_0001
117587.31738857664 inf False False 0.0 6563.901958642215 40.0 1000.0 False False PDGFR mot_1135017daf8806428a8a9fbb7d65b56a_0001_1_000000003_0001_54_58_H_._bcov_4helix_02894_0001_0001
118763.19056246249 inf False False 0.0 12658.223375808358 40.0 1000.0 False False PDGFR Motif0904_ems_3hM_3240_0001_0002
99288.08359879276 inf False False 14991.190037278331 1692344.040224299 40.0 1000.0 False False PDGFR mot_0649688832ba1ce60d9a992b300f953a_0001_1_000000000_0001_36_43_H_._bcov_4helix_10901_0001_0001
85521.73866453621 9277769.384655092 False False 0.0 36344.47302687574 40.0 1000.0 False False PDGFR Motif0852_bcov_4helix_00936_0001_0002_0001
146362.79885912672 inf False False 0.0 12532.894431493438 40.0 1000.0 False False PDGFR mot_3h_hb1_5059_000000013_0001_46_52_H_._bcov_4helix_13856_0001_0001
inf inf False False 8251.894798469817 inf 40.0 1000.0 False True PDGFR mot_bf24c03798b6649ceba40ca7054d99e0_0001_000000005_0001_39_47_H_._p1-15H-GBL-16H-GABBL-16H_0398_0001_0001_0001_0001_0001
128603.51728234804 inf False False 0.0 3991.1072323063054 40.0 1000.0 False False PDGFR pol_HEEHE_1920_000000009_0001
70789.75669631343 inf False False 0.0 25402.058979538408 40.0 1000.0 False False PDGFR pol_f632b63f02bf858e473f8eefaa818736_0001_000000006_0001
50471.20934847202 inf False False 12532.894431493438 inf 40.0 1000.0 False False PDGFR mot_bf3638518266f21cb84f5b4df2ecfe2d_0001_000000006_0001_43_47_H_._bcov_4helix_13909_0001_0001
43908.083162922114 inf False False 7696.6912640767005 inf 40.0 1000.0 False False PDGFR pol_3h_hb1_4379_000000001_0001
78195.9314992239 inf False False 0.0 6762.794751891034 40.0 1000.0 False False PDGFR Motif0406_ems_3hC_1502_0001_0001
106450.26446922186 inf False False 0.0 72212.63080590943 40.0 1000.0 False False PDGFR Motif0214_HHH_eva_0218_0001_0001_0001
69394.9188278732 inf False False 0.0 441675.384383816 40.0 1000.0 False False PDGFR mot_0692cb74b7d158daf0d44b458ab0979a_0001_000000015_0001_16_24_H_._ems_3hM_2831_0001_0001
104352.77371750015 inf False False 0.0 6183.49256481465 40.0 1000.0 False False PDGFR mot_bf3638518266f21cb84f5b4df2ecfe2d_0001_000000006_0001_43_47_H_._bcov_4helix_13601_0001_0001
103319.57793811889 inf False False 0.0 324444.6434621688 40.0 1000.0 False False PDGFR mot_764ea7876980ce3eb24168fc65136834_0001_000000023_0001_43_47_H_._HEEHE_0330_0001_0002_0001
93533.86607176402 inf False False 0.0 43908.083162922114 40.0 1000.0 False False PDGFR Motif0219_bcov_4helix_08430_0001_0002
118763.19056246249 inf False False 0.0 3991.1072323063054 40.0 1000.0 False False PDGFR rif_787d21e84ebc3972f9e9a690c5e11347_0001_000000005_0001
2734.5205580792767 17231.986373596203 False False 0.0 inf 40.0 1000.0 False False PDGFR mot_d73ea976b1dc10b6a58140bfe89b6b7d_0001_000000004_0001_42_50_H_._ems_3hC_1310_0001_0001_0001_0001
87240.72561169352 4143928.913639844 False False 0.0 3991.1072323063054 40.0 1000.0 False False PDGFR mot_HEEHE_3071_000000014_0001_48_55_H_._HHH_eva_0195_0001_0001
105396.30145467503 inf False False 0.0 19417.43356466122 40.0 1000.0 False False PDGFR Motif0822_HHH_eva_0491_0001_0002
84674.98877676862 inf False False 4321.797229383611 2755725.606000717 40.0 1000.0 False False PDGFR mot_2a8e96aa543634d5db997f3b61966aa5_0001_1_000000029_0001_38_48_H_._bcov_4helix_14478_0001_0001
77421.71435566718 1850891.7531084637 False False 0.0 3991.1072323063054 40.0 1000.0 False False PDGFR pol_2804f5340098a4ee4f61b16bf103c206_0001_000000001_0001
93533.86607176402 5314307.023928748 False False 0.0 21236.561122996987 40.0 1000.0 False False PDGFR mot_1eedd1e7169b624c3ad3e402c0800140_0001_000000001_0001_22_30_H_._bcov_4helix_10645_0001_0001
163292.34181647023 inf False False 0.0 20611.9970018441 40.0 1000.0 False False PDGFR Motif0168_HHH_eva_0267_0001_0002_0001
121150.33069276794 inf False False 0.0 37445.74690406311 40.0 1000.0 False False PDGFR Motif0265_ems_3hC_921_0001_0001_0001_0001
88994.26419648851 inf False False 0.0 22543.037561531073 40.0 1000.0 False False PDGFR pol_3h_hb1_5649_000000002_0001
127330.21513103758 inf False False 0.0 3991.1072323063054 40.0 1000.0 False False PDGFR rif_ems_3hC_284_0002_000000011_0001
66026.8841589769 inf False False 10169.568642229218 inf 40.0 1000.0 False False PDGFR pol_EHEE_hb1_4255_000000002_0001
69394.9188278732 2839226.847588145 False False 0.0 330965.98079575825 40.0 1000.0 False False PDGFR mot_ab930ccf181d16587fbd1f6d85d6a590_0001_000000013_0001_6_10_H_._bcov_4helix_02182_0001_0001_0001
0.0 644637.2530415661 True False 10582.49390907399 inf 40.0 1000.0 False False PDGFR mot_1079f3c9112cbbc9594f8a6396aabc5a_0001_000000005_0001_39_46_H_._bcov_4helix_11120_0001_0001
109675.81393290378 inf False False 0.0 4918.608386156695 40.0 1000.0 False False PDGFR mot_ab930ccf181d16587fbd1f6d85d6a590_0001_000000013_0001_6_10_H_._HHH_eva_0370_0001_0001
90783.0489068379 inf False False 0.0 12043.865208143323 40.0 1000.0 False False PDGFR pol_8679c99a27c02dac6322965991044887_0001_000000010_0001
97331.7161050805 7306856.905403172 False False 0.0 3991.1072323063054 40.0 1000.0 False False PDGFR pol_1e70170f27e79a24a89bdd20667a862a_0001_1_000000000_0001
143478.87350174176 inf False False 6183.49256481465 62200.31162064562 40.0 1000.0 False False PDGFR Motif0108_bcov_4helix_01837_0001_0001
117587.31738857664 inf False False 0.0 9391.42602098091 40.0 1000.0 False False PDGFR mot_4800e152a19f097ba1f4034b46b897fd_0001_000000025_0001_60_65_H_._ems_3hM_3525_0001_0001
150797.73802735715 inf False False 0.0 7620.486400075935 40.0 1000.0 False False PDGFR mot_071929c6db51743b72e849bdcf962508_0001_000000005_0001_55_63_H_._bcov_4helix_01529_0001_0001
429.6409509572281 2525.2838569191813 False False 5118.3236102542805 inf 40.0 1000.0 True False PDGFR pol_EHEE_hb1_4079_000000020_0001
100280.96443478057 inf False False 0.0 15913.450306059915 40.0 1000.0 False False PDGFR mot_0649688832ba1ce60d9a992b300f953a_0001_1_000000000_0001_36_43_H_._bcov_4helix_03554_0001_0001
153828.77256170695 inf False False 0.0 8935.619616660517 40.0 1000.0 False False PDGFR Motif0011_ems_3hM_2060_0001_0001
160074.8375810904 inf False False 0.0 14263.602936862473 40.0 1000.0 False False PDGFR mot_79e57797415943faec55732498b01460_0001_1_000000006_0001_41_48_H_._bcov_4helix_04460_0001_0001
146362.79885912672 inf False False 0.0 9870.48313282159 40.0 1000.0 False False PDGFR mot_2a8e96aa543634d5db997f3b61966aa5_0001_1_000000029_0001_38_48_H_._bcov_4helix_07701_0001_0001
163292.34181647023 inf False False 0.0 15913.450306059915 40.0 1000.0 False False PDGFR Motif0413_ems_3hM_1411_0001_0001_0001
115270.38269637947 inf False False 53045.748265945156 9185910.281836718 40.0 1000.0 False False PDGFR mot_ems_ferrM_7297_000000024_0001_26_28_39_41_P_._ems_ferrM_5659_0001_0001
79767.66972235827 2127552.3416923564 False False 0.0 3991.1072323063054 40.0 1000.0 False False PDGFR pol_ems_ferrM_6311_0002_000000012_0001
97331.7161050805 inf False False 0.0 52000.53746294008 40.0 1000.0 False False PDGFR Motif0240_ems_3hM_1997_0001_0001_0001
106450.26446922186 inf False False 0.0 4408.665353694219 40.0 1000.0 False False PDGFR mot_9b8025fc355b875d4347cb5e3bdc9ab4_0001_1_000000000_0001_20_26_H_._ems_3hM_1371_0001_0001
28909.912633782762 193387.84402251 False False 0.0 44347.16399455137 40.0 1000.0 False False PDGFR mot_098800ae9e1a8e4ba5f50f47fc6659c0_0001_000000022_0001_38_47_H_._bcov_4helix_01144_0001_0001_0001
54653.087484151576 468847.3205478632 False False 0.0 4194.693812180722 40.0 1000.0 False False PDGFR Motif0007_p1-14H-GBL-16H-GABBL-16H_0097_0001_0001_0001_0001_0001
294.36994412860304 3685.720568162689 False False 11459.324491709087 inf 40.0 1000.0 False False PDGFR mot_7397bc064fdf6bae2cd3d62d454bf56a_0001_1_000000021_0001_44_52_H_._HEEHE_0659_0001_0001
102296.61181991981 inf False False 0.0 19225.181747189316 40.0 1000.0 False False PDGFR pol_0cab86cca0addb69415a6c18ee17348f_0001_000000004_0001
146362.79885912672 inf False False 0.0 12164.303860224763 40.0 1000.0 False False PDGFR pol_b524ed8331b6c6292aaefdd8c5be82c8_0001_000000009_0001
111880.2977929551 inf False False 0.0 3991.1072323063054 40.0 1000.0 False False PDGFR mot_a8e8f260da82199f39a6e8cf46633955_0001_000000017_0001_20_25_H_._HEEHE_2159_0001_0001_0001
98305.03326613137 inf False False 0.0 3991.1072323063054 40.0 1000.0 False False PDGFR Motif0852_bcov_4helix_11018_0001_0001
106450.26446922186 inf False False 0.0 3991.1072323063054 40.0 1000.0 False False PDGFR Motif0172_bcov_4helix_05840_0001_0001
102296.61181991981 inf False False 4542.252322576509 51485.68065637629 40.0 1000.0 False False PDGFR Motif0304_HEEHE_1611_0001_0001
127330.21513103758 inf False False 0.0 3991.1072323063054 40.0 1000.0 False False PDGFR Motif0647_bcov_4helix_00458_0001_0001_0001
20818.116971862557 2326872.6629740573 False False 8009.2077931301765 inf 40.0 1000.0 False False PDGFR Motif0654_bcov_4helix_05432_0001
104352.77371750015 inf False False 0.0 3991.1072323063054 40.0 1000.0 False False PDGFR mot_5db4be1efc460860e0079e1fb9bd0d24_0001_000000004_0001_25_33_H_._bcov_4helix_05981_0001_0001
inf inf False False 25402.058979538408 inf 40.0 1000.0 False True PDGFR mot_ems_3hM_213_000000005_0001_57_61_H_._bcov_4helix_12825_0001_0001
149304.69111619508 inf False False 7178.842903511014 492763.2458582604 40.0 1000.0 False False PDGFR Motif0048_ems_3hM_260_0001_0002_0001
124821.30686308953 inf False False 0.0 8334.41374645452 40.0 1000.0 False False PDGFR mot_ems_3hM_2237_000000008_0001_31_39_H_._ems_3hM_3254_0001_0001
131188.4479797232 inf False False 0.0 3991.1072323063054 40.0 1000.0 False False PDGFR Motif0255_ems_3hC_793_0002_0001_0002
114129.09177859346 inf False False 0.0 3991.1072323063054 40.0 1000.0 False False PDGFR Motif0603_bcov_4helix_03154_0001_0001
112999.10077088473 inf False False 0.0 3991.1072323063054 40.0 1000.0 False False PDGFR pol_c0b6776abc87cc757a0e8b8df30adefa_0001_1_000000001_0001
155367.06028732413 inf False False 0.0 48986.858547620555 40.0 1000.0 False False PDGFR pol_422f1e4ed615338d4c8a1cc9ba2b0d65_0001_1_000000000_0001
156920.7308901972 inf False False 0.0 65373.15263265036 40.0 1000.0 False False PDGFR pol_0f52756f04350a0218dceb85e0742fe6_0001_1_000000000_0001
110772.5720722327 inf False False 0.0 7773.658176717458 40.0 1000.0 False False PDGFR Motif0052_ems_3hM_3074_0001
64085.04326306282 868873.6222952595 False False 0.0 3991.1072323063054 40.0 1000.0 False False PDGFR rif_43642e40158d6d50ca32f4d9c2045359_0001_000000003_0001
121150.33069276794 inf False False 0.0 3991.1072323063054 40.0 1000.0 False False PDGFR Motif0702_bcov_4helix_02172_0001_0002
34238.13764279337 inf False False 0.0 inf 40.0 1000.0 False False PDGFR mot_ae85d68e3aac09e4d15320993f3a94fb_0001_000000021_0001_18_26_H_._bcov_4helix_00601_0001_0001
91690.87939590633 inf False False 0.0 6762.794751891034 40.0 1000.0 False False PDGFR Motif0882_ems_3hM_3687_0001_0001_0001
140651.77286711286 inf False False 0.0 3991.1072323063054 40.0 1000.0 False False PDGFR Motif0121_HHH_eva_0506_0001_0001_0001
110772.5720722327 inf False False 0.0 11122.307453558798 40.0 1000.0 False False PDGFR mot_588049720ce3e3f79ad324b1eddeadfd_0001_000000016_0001_43_50_H_._bcov_4helix_07062_0001_0001
132500.33245952052 inf False False 0.0 164925.26523463507 40.0 1000.0 False False PDGFR Motif0667_p1-14H-GBL-14H-GBL-15H_0097_0001_0001_0001_0001_0001
0.0 3396134.0266443724 True False 78195.9314992239 inf 40.0 1000.0 True True PDGFR mot_ems_ferrM_3773_0001_000000008_0001_29_31_36_38_P_._HEEHE_1929_0001_0001
92607.7881898653 5988294.172369046 False False 0.0 3991.1072323063054 40.0 1000.0 False False PDGFR Motif0856_bcov_4helix_04870_0001_0001
70789.75669631343 1280826.1636701403 False False 0.0 115270.38269637947 40.0 1000.0 False False PDGFR Motif0199_ems_3hM_3556_0001
49476.72713309679 468847.3205478632 False False 0.0 16559.60020142166 40.0 1000.0 False False PDGFR mot_7718de7c444384727126a875a0d90c67_0001_1_000000024_0001_16_21_H_._bcov_4helix_14169_0001_0001
18475.021778158756 50471.20934847202 False False 0.0 8672.824365559689 40.0 1000.0 False False PDGFR pol_487b7ad9d183905f5f36597407b6782a_0001_000000000_0001
91690.87939590633 6293757.358115128 False False 0.0 7178.842903511014 40.0 1000.0 False False PDGFR Motif0681_ems_3hM_1328_0001_0001
104352.77371750015 inf False False 0.0 3991.1072323063054 40.0 1000.0 False False PDGFR pol_0b4f62a65cd7ed5ad050ce79976a0ca1_0001_1_000000000_0001
1245.9271909342588 129889.55245517138 False False 0.0 inf 40.0 1000.0 False False PDGFR pol_HEEHE_2312_000000018_0001
127330.21513103758 inf False False 0.0 4633.551594260295 40.0 1000.0 False False PDGFR Motif0667_bcov_4helix_06601_0001_0001
124821.30686308953 inf False False 0.0 25656.079569333808 40.0 1000.0 False False PDGFR mot_cd3cc8fb23f952fc8d8862fa567b1c24_0001_000000001_0001_60_65_H_._bcov_4helix_12501_0001_0001
inf inf False False 5221.20191482039 inf 40.0 1000.0 True True PDGFR rif_5645c75e7617c06f9da03d2167175291_0001_000000001_0001
111880.2977929551 inf False False 0.0 3991.1072323063054 40.0 1000.0 False False PDGFR mot_HEEHE_3071_000000014_0001_48_55_H_._bcov_4helix_10154_0001_0001
149304.69111619508 inf False False 18292.1007704542 473535.7937533421 40.0 1000.0 False False PDGFR mot_e501b61e42afed3bcd9c82d34bdca96f_0001_1_000000024_0001_21_27_H_._HEEHE_1005_0001_0001
128603.51728234804 inf False False 0.0 3991.1072323063054 40.0 1000.0 False False PDGFR mot_1135017daf8806428a8a9fbb7d65b56a_0001_1_000000003_0001_54_58_H_._bcov_4helix_04618_0001_0001
115270.38269637947 inf False False 0.0 8089.299871061484 40.0 1000.0 False False PDGFR mot_60713b880a90bd5266aab347e1d703bd_0001_1_000000010_0001_3_10_H_._bcov_4helix_01529_0001_0001
2874.0085887463806 14991.190037278331 False False 0.0 inf 40.0 1000.0 False False PDGFR mot_ems_3hM_2237_000000008_0001_31_39_H_._ems_3hM_2512_0001_0001
68707.8404236368 inf False False 0.0 3329216.7695758925 40.0 1000.0 False False PDGFR pol_24ef335c45ca539bc10cf17798256a36_0001_1_000000010_0001
137880.37728371008 inf False False 0.0 5379.409554041364 40.0 1000.0 False False PDGFR rif_353039fe001517a32f73519ce70da452_0001_000000026_0001
72934.75711396844 1386951.2000741004 False False 0.0 14991.190037278331 40.0 1000.0 False False PDGFR Motif0382_ems_3hC_234_0001_0001_0001
5942.21481504252 1319636.4772555095 False False 20005.801219104025 inf 40.0 1000.0 False False PDGFR mot_69b2c0e19e32369698a7ec004ab43efd_0001_000000023_0001_18_28_H_._bcov_4helix_00321_0001_0001
133825.33578411557 inf False False 0.0 6898.726926404041 40.0 1000.0 False False PDGFR mot_a8e8f260da82199f39a6e8cf46633955_0001_000000017_0001_20_25_H_._HEEHE_2995_0001_0001_0001
163292.34181647023 inf False False 0.0 14263.602936862473 40.0 1000.0 False False PDGFR pol_32f124d2ca62c10d4a6e4e31d8d0f037_0001_000000004_0001
132500.33245952052 inf False False 0.0 29199.011760120608 40.0 1000.0 False False PDGFR Motif0831_HHH_eva_0521_0001
104352.77371750015 inf False False 0.0 3991.1072323063054 40.0 1000.0 False False PDGFR rif_25c74d51b58c56363e72ee93f9f2c0e4_0001_000000025_0001
110772.5720722327 inf False False 0.0 73664.10468510818 40.0 1000.0 False False PDGFR Motif0400_HHH_eva_0320_0001_0001
34238.13764279337 211505.43692359928 False False 0.0 3991.1072323063054 40.0 1000.0 False False PDGFR Motif0946_ems_3hC_79_0001_0001
84674.98877676862 3296254.2273028675 False False 0.0 19034.833413058746 40.0 1000.0 False False PDGFR Motif0125_ems_3hM_1411_0001_0001
78977.89081421605 inf False False 0.0 3991.1072323063054 40.0 1000.0 False False PDGFR mot_3995b66da6ab833790ea27796e0e7e38_0001_000000012_0001_16_25_H_._HHH_eva_0050_0001_0002_0001
96368.03574760456 7162882.9579484 False False 0.0 3991.1072323063054 40.0 1000.0 False False PDGFR Motif0351_ems_3hC_444_0001_0001
109675.81393290378 inf False False 0.0 5326.148073308287 40.0 1000.0 False False PDGFR mot_2e048fd80be2920f847253082f2e4b14_0001_000000021_0001_37_46_H_._HEEHE_3305_0001_0001_0001
71497.6542632766 1255588.8282228613 False False 0.0 3991.1072323063054 40.0 1000.0 False False PDGFR Motif0968_bcov_4helix_00555_0001_0002
163292.34181647023 inf False False 0.0 10169.568642229218 40.0 1000.0 False False PDGFR mot_9df858504077b87db67fcfbab1d85b1e_0001_000000018_0001_36_45_H_._bcov_4helix_13167_0001_0001
58595.50719355604 595311.6877709711 False False 0.0 45238.541990841826 40.0 1000.0 False False PDGFR mot_a3f6a570aef84d72ec99a50172654710_0001_000000012_0001_39_48_H_._ems_3hM_1181_0001_0002_0001
47546.16228424562 473535.7937533421 False False 0.0 3991.1072323063054 40.0 1000.0 False False PDGFR rif_3b2ad164e5101a34c4763d476d53a3d7_0001_1_000000018_0001
6122.269866153114 inf False False 0.0 inf 40.0 1000.0 False False PDGFR pol_EHEE_hb1_3189_000000028_0001
98305.03326613137 inf False False 0.0 6434.567158751315 40.0 1000.0 False False PDGFR mot_160197465f8bb7538cb2ee3a4afbc558_0001_1_000000012_0001_43_48_H_._bcov_4helix_00001_0001_0001
55199.61835899313 inf False False 0.0 1171110.3693720393 40.0 1000.0 False False PDGFR Motif0538_ems_3hM_1667_0001_0001
20818.116971862557 107514.76711391415 False False 0.0 802390.2126471056 40.0 1000.0 False False PDGFR Motif0648_ems_3hC_897_0002_0001_0001
111880.2977929551 inf False False 5067.64713886563 37820.20437310377 40.0 1000.0 False False PDGFR mot_7718de7c444384727126a875a0d90c67_0001_1_000000024_0001_19_26_H_._bcov_4helix_13872_0001_0001_0001
111880.2977929551 inf False False 0.0 4279.007157805552 40.0 1000.0 False False PDGFR mot_7718de7c444384727126a875a0d90c67_0001_1_000000024_0001_16_21_H_._bcov_4helix_00839_0001_0001
66026.8841589769 inf False False 4918.608386156695 7379925.474457196 40.0 1000.0 False False PDGFR Motif0327_ems_3hM_2962_0001_0002
121150.33069276794 inf False False 0.0 3991.1072323063054 40.0 1000.0 False False PDGFR Motif0561_ems_3hC_974_0001_0001
160074.8375810904 inf False False 0.0 14695.804369452346 40.0 1000.0 False False PDGFR mot_3h_hb1_859_000000024_0001_12_19_H_._ems_3hM_1606_0001_0001
91690.87939590633 6108658.885233661 False False 0.0 3991.1072323063054 40.0 1000.0 False False PDGFR pol_d0e8961964c3861271c3cee42b2d364a_0001_1_000000004_0001
112999.10077088473 inf False False 0.0 6629.540978228629 40.0 1000.0 False False PDGFR Motif0295_ems_3hM_2546_0001_0002_0001
inf inf False False 5379.409554041364 inf 40.0 1000.0 False False PDGFR Motif0657_bcov_4helix_08015_0001_0001
20005.801219104025 inf False False 0.0 inf 40.0 1000.0 False False PDGFR Motif0098_bcov_4helix_09824_0001_0001
126069.51993172051 inf False False 0.0 8847.148135307452 40.0 1000.0 False False PDGFR pol_cac151297821fde6806757667b9c1964_0001_000000003_0001
88113.13286781035 4487281.2117809905 False False 11459.324491709087 538927.9049153227 40.0 1000.0 False False PDGFR mot_40e86e4e32a25ee6cbb7392bdf050625_0001_1_000000007_0001_45_49_H_._bcov_4helix_07909_0001_0001_0001
27506.789902753153 358388.73163946124 False False 0.0 2024293.0517076666 40.0 1000.0 False False PDGFR pol_EHEE_10861_000000019_0001
153828.77256170695 inf False False 0.0 5597.8351533677605 40.0 1000.0 False False PDGFR mot_3h_hb1_1008_000000014_0001_32_42_H_._ems_3hM_860_0001_0001
inf inf False False 0.0 inf 40.0 1000.0 False False PDGFR Motif0949_ems_3hM_1638_0001_0001
50471.20934847202 inf False False 0.0 388083.64127733314 40.0 1000.0 False False PDGFR Motif0069_bcov_4helix_03539_0001_0002_0001
12658.223375808358 100280.96443478057 False False 6629.540978228629 inf 40.0 1000.0 False False PDGFR mot_628e139d59be1bc863c5d658fcdcedb8_0001_1_000000022_0001_20_28_H_._bcov_4helix_09366_0001_0001
58015.35365698624 2621978.3585689967 False False 0.0 4773.952841117978 40.0 1000.0 False False PDGFR pol_0c4b0e9a226f1b4a66a404fdeb668c31_0001_000000000_0001
68707.8404236368 1049693.999899196 False False 0.0 19034.833413058746 40.0 1000.0 False False PDGFR mot_3d846c9d85e6025fdd308e635d10a743_0001_000000009_0001_41_47_H_._bcov_4helix_01066_0001_0001
107514.76711391415 inf False False 0.0 20005.801219104025 40.0 1000.0 False False PDGFR mot_79d3e518ce3bb24bf84fc4796718e59b_0001_000000017_0001_17_25_H_._ems_3hM_682_0001_0001_0001
86376.95605118164 inf False False 0.0 59773.276888146596 40.0 1000.0 False False PDGFR pol_11377710757b49f130538f41fbef2379_0001_000000003_0001
30995.33936100356 inf False False 0.0 1516888.1014529453 40.0 1000.0 False False PDGFR Motif0971_ems_3hM_2060_0001_0001
111880.2977929551 inf False False 0.0 105396.30145467503 40.0 1000.0 False False PDGFR Motif0147_ems_3hM_2313_0001_0001_0001
81370.99988377764 inf False False 0.0 19807.723979310904 40.0 1000.0 False False PDGFR mot_HEEHE_3071_000000014_0001_48_55_H_._bcov_4helix_13566_0001_0002_0001
9298.441604931604 160074.8375810904 False False 0.0 inf 40.0 1000.0 False False PDGFR Motif0116_ems_3hC_880_0002_0001_0002_0001
78977.89081421605 inf False False 0.0 43042.9204616431 40.0 1000.0 False False PDGFR pol_fe6d28d6b337e59388eae667ea1a6910_0001_000000001_0001
94469.20473248155 7756375.842643523 False False 0.0 23458.37528410988 40.0 1000.0 False False PDGFR Motif0654_p1-14H-GBL-14H-GABBL-15H_0244_0001_0001_0001_0001_0001_0001
77421.71435566718 7021745.866040979 False False 0.0 220093.40579949968 40.0 1000.0 False False PDGFR Motif0313_HHH_eva_0142_0001_0001_0001
107514.76711391415 inf False False 0.0 3991.1072323063054 40.0 1000.0 False False PDGFR Motif0526_ems_3hC_963_0002_0001_0001
94469.20473248155 inf False False 0.0 6563.901958642215 40.0 1000.0 False False PDGFR mot_8767703dd0a9d945a9930264a375270a_0001_1_000000029_0001_19_28_H_._bcov_4helix_00192_0001_0001
25656.079569333808 168240.26306585115 False False 0.0 166574.51788698122 40.0 1000.0 False False PDGFR Motif0356_HHH_eva_0388_0001_0002_0001
10688.31884816472 625678.5667892838 False False 13172.198004341928 inf 40.0 1000.0 False False PDGFR mot_071929c6db51743b72e849bdcf962508_0001_000000005_0001_55_63_H_._bcov_4helix_09849_0001_0001
122361.8339996957 inf False False 0.0 8759.552609215292 40.0 1000.0 False False PDGFR Motif0483_HHH_eva_0047_0001_0001
39749.41489296802 inf False False 0.0 664170.4064459788 40.0 1000.0 False False PDGFR Motif0363_ems_3hM_1007_0001
158489.9381990993 inf False False 0.0 168240.26306585115 40.0 1000.0 False False PDGFR mot_a700e3269277ab4989fa16ef2212b817_0001_000000024_0001_16_23_H_._bcov_4helix_03508_0001_0001
96368.03574760456 inf False False 0.0 468847.3205478632 40.0 1000.0 False False PDGFR mot_a8e8f260da82199f39a6e8cf46633955_0001_000000017_0001_20_25_H_._HEEHE_0610_0001_0001
8009.2077931301765 35984.626759282946 False False 0.0 171621.8923534747 40.0 1000.0 False False PDGFR Motif0962_ems_4hM_2361_0001_0001
85521.73866453621 inf False False 0.0 13844.112484470526 40.0 1000.0 False False PDGFR pol_HEEHE_0157_000000000_0001
37074.99693471599 252991.69447016838 False False 0.0 15913.450306059915 40.0 1000.0 False False PDGFR mot_76c875c4b22fb357a1a7d12ca53045b9_0001_000000011_0001_61_65_H_._HHH_eva_0265_0001_0001
13982.553609315217 inf False False 12784.80560956645 inf 40.0 1000.0 False False PDGFR Motif0389_bcov_4helix_03307_0001_0001
15141.101937651125 73664.10468510818 False False 0.0 9870.48313282159 40.0 1000.0 False False PDGFR mot_HEEH_01034_000000018_0001_13_17_H_._bcov_4helix_00329_0001_0001
1696.114829013361 42616.752932319876 False False 4408.665353694219 inf 40.0 1000.0 False False PDGFR pol_HEEHE_1749_000000010_0001
68707.8404236368 1114271.332857961 False False 0.0 32576.413174674908 40.0 1000.0 False False PDGFR Motif0657_ems_3hM_2054_0001_0001
32902.17730642162 4907673.3757181065 False False 4679.887110202902 6747759.761218856 40.0 1000.0 False False PDGFR Motif0977_HHH_eva_0491_0001_0002_0001
139259.18105654727 inf False False 0.0 6122.269866153114 40.0 1000.0 False False PDGFR Motif0092_ems_3hM_713_0001_0001_0001
158489.9381990993 inf False False 0.0 60974.71975359832 40.0 1000.0 False False PDGFR Motif0883_bcov_4helix_07007_0001_0001
40548.37813231666 inf False False 0.0 inf 40.0 1000.0 False False PDGFR pol_7ff64cc84e936f607f0e3525856be2c2_0001_000000005_0001
106450.26446922186 inf False False 0.0 9969.187964149813 40.0 1000.0 False False PDGFR mot_0649688832ba1ce60d9a992b300f953a_0001_1_000000000_0001_36_43_H_._bcov_4helix_08286_0001_0001
1021.0927397730513 3991.1072323063054 False False 24410.879388729656 inf 40.0 1000.0 True False PDGFR pol_38af08669e2c6d30e6c0266b48c8525f_0001_1_000000002_0001
88113.13286781035 inf False False 0.0 163292.34181647023 40.0 1000.0 False False PDGFR mot_3h_hb1_4116_000000000_0001_6_14_H_._bcov_4helix_11463_0001_0001
97331.7161050805 8827479.227027701 False False 0.0 27234.445448270428 40.0 1000.0 False False PDGFR rif_3h_hb1_3169_000000023_0001
66026.8841589769 inf False False 0.0 6680950.258632527 40.0 1000.0 False False PDGFR mot_9ff3abfb0b0f95f7a3ea9864cda93ce1_0001_000000018_0001_38_43_H_._HEEHE_1920_0001_0001_0001
9024.975812827128 24169.1875135937 False False 0.0 22543.037561531073 40.0 1000.0 False False PDGFR mot_7718de7c444384727126a875a0d90c67_0001_1_000000024_0001_16_21_H_._ems_3hM_2128_0001_0001
129889.55245517138 inf False False 0.0 11689.656913992434 40.0 1000.0 False False PDGFR mot_529224d0d35034490beef32fdb89bec2_0001_000000006_0001_44_49_H_._HEEHE_2114_0001_0002_0001
143478.87350174176 inf False False 0.0 20205.85923129508 40.0 1000.0 False False PDGFR Motif0086_HHH_eva_0415_0001_0001
89884.2068384533 inf False False 0.0 59181.46226549164 40.0 1000.0 False False PDGFR mot_0692cb74b7d158daf0d44b458ab0979a_0001_000000015_0001_16_24_H_._HHH_eva_0050_0001_0002_0001
136515.22503337648 inf False False 0.0 5710.35163995045 40.0 1000.0 False False PDGFR rif_189ca46c2b6f258b25d663752d8ad4bb_0001_1_000000028_0001
44347.16399455137 inf False False 4365.015201677442 88113.13286781035 40.0 1000.0 False False PDGFR mot_3h_hb1_4055_000000014_0001_7_12_H_._bcov_4helix_12815_0001_0001
28340.27314359648 inf False False 0.0 2445566.554088684 40.0 1000.0 False False PDGFR pol_0fc2e87aeefa25aa3247262b37372088_0001_000000000_0001
73664.10468510818 inf False False 6695.83638801092 195321.72246273488 40.0 1000.0 False False PDGFR mot_3d846c9d85e6025fdd308e635d10a743_0001_000000009_0001_41_47_H_._bcov_4helix_07493_0001_0001
63450.537884220685 877562.3585182112 False False 0.0 86376.95605118164 40.0 1000.0 False False PDGFR mot_40e86e4e32a25ee6cbb7392bdf050625_0001_1_000000007_0001_45_49_H_._ems_3hM_2313_0001_0001
39355.856329671355 inf False False 17578.349299705482 1182821.4730657584 40.0 1000.0 False False PDGFR pol_0e0d001460a8a8fa579fa20b8409dbd9_0001_1_000000003_0001
147826.42684771807 inf False False 0.0 60974.71975359832 40.0 1000.0 False False PDGFR Motif0313_HHH_eva_0318_0001_0001_0001
101283.77407912845 inf False False 0.0 5221.20191482039 40.0 1000.0 False False PDGFR Motif0079_ems_3hC_1570_0001_0001
111880.2977929551 inf False False 0.0 13436.959184229194 40.0 1000.0 False False PDGFR Motif0355_ems_3hC_807_0001_0001
72212.63080590943 1293634.4253068424 False False 0.0 3991.1072323063054 40.0 1000.0 False False PDGFR pol_4c372a86db2663615b854d7f7d2366bc_0001_000000003_0001
132500.33245952052 inf False False 0.0 86376.95605118164 40.0 1000.0 False False PDGFR mot_6dea7b20224a8fcba8c79db37c3e90ec_0001_1_000000012_0001_39_46_H_._bcov_4helix_09366_0001_0001
64725.89369569349 843320.177593984 False False 0.0 66026.8841589769 40.0 1000.0 False False PDGFR Motif0503_ems_3hM_226_0001_0001
2196.903443189418 7620.486400075935 False False 0.0 3464396.3205799228 40.0 1000.0 True False PDGFR Motif0131_HHH_eva_0758_0001_0001
106450.26446922186 inf False False 0.0 9298.441604931604 40.0 1000.0 False False PDGFR pol_23d079b9993bfe4d04bc944e84401b14_0001_000000008_0001
137880.37728371008 inf False False 0.0 4321.797229383611 40.0 1000.0 False False PDGFR Motif0313_ems_3hM_713_0001_0001
2627.8205078983665 8089.299871061484 False False 0.0 20005.801219104025 40.0 1000.0 False False PDGFR mot_bf3638518266f21cb84f5b4df2ecfe2d_0001_000000006_0001_43_47_H_._bcov_4helix_00329_0001_0001
100280.96443478057 inf False False 0.0 3991.1072323063054 40.0 1000.0 False False PDGFR pol_95c98bdbecaac5c84891ec8b19b49ae4_0001_000000004_0001
inf inf False False 0.0 inf 40.0 1000.0 False False PDGFR pol_2d21eb4e9c52d37fc3f75ebf2decd015_0001_1_000000002_0001
92607.7881898653 inf False False 0.0 3991.1072323063054 40.0 1000.0 False False PDGFR mot_1135017daf8806428a8a9fbb7d65b56a_0001_1_000000003_0001_54_58_H_._bcov_4helix_07729_0001_0001
75144.75318927882 inf False False 0.0 29785.91189649902 40.0 1000.0 False False PDGFR Motif0475_ems_3hM_1325_0001_0001
158489.9381990993 inf False False 0.0 60371.009657028 40.0 1000.0 False False PDGFR mot_9856f3d491cc9a74b9ddfd54dbdec2d6_0001_000000002_0001_20_25_H_._bcov_4helix_01886_0001_0001
144913.66223675903 inf False False 0.0 12164.303860224763 40.0 1000.0 False False PDGFR Motif0308_ems_3hC_138_0002_0001
104352.77371750015 inf False False 0.0 11012.18559758296 40.0 1000.0 False False PDGFR rif_HHH_eva_0357_000000026_0001
71497.6542632766 1386951.2000741004 False False 0.0 3991.1072323063054 40.0 1000.0 False False PDGFR pol_3h_hb1_4434_000000006_0001
23692.959036950997 inf False False 0.0 1268144.7165050907 40.0 1000.0 False False PDGFR Motif0078_ems_3hM_671_0001_0001
131188.4479797232 inf False False 0.0 3991.1072323063054 40.0 1000.0 False False PDGFR Motif0212_ems_3hC_187_0002_0001
84674.98877676862 inf False False 9485.340281190727 2701426.9248119965 40.0 1000.0 False False PDGFR Motif0410_ems_3hM_1449_0001
152305.71540763055 inf False False 0.0 5433.203649581781 40.0 1000.0 False False PDGFR mot_3d846c9d85e6025fdd308e635d10a743_0001_000000009_0001_38_47_H_._bcov_4helix_09298_0001_0001
inf inf False False 5326.148073308287 inf 40.0 1000.0 False False PDGFR mot_1079f3c9112cbbc9594f8a6396aabc5a_0001_000000005_0001_39_46_H_._bcov_4helix_03417_0001_0001
29491.00187772178 478271.151690875 False False 0.0 21880.050161584924 40.0 1000.0 False False PDGFR pol_HEEH_18120_000000004_0001
123585.45233969252 inf False False 0.0 3991.1072323063054 40.0 1000.0 False False PDGFR mot_0766e521f616b143e246b19f834d5213_0001_000000004_0001_4_8_H_._bcov_4helix_14121_0001_0002_0001
116423.08652334334 inf False False 0.0 324444.6434621688 40.0 1000.0 False False PDGFR Motif0832_bcov_4helix_14370_0001_0001
49476.72713309679 inf False False 0.0 1230848.7679863365 40.0 1000.0 False False PDGFR Motif0355_ems_3hM_3235_0001_0001
37445.74690406311 168240.26306585115 False False 0.0 7396.369022330303 40.0 1000.0 False False PDGFR Motif0640_p1-14H-GBL-16H-GABBL-15H_0265_0001_0001_0002_0001_0001
131188.4479797232 inf False False 0.0 44347.16399455137 40.0 1000.0 False False PDGFR mot_9df858504077b87db67fcfbab1d85b1e_0001_000000018_0001_36_45_H_._HEEHE_1252_0001_0001
104352.77371750015 inf False False 0.0 15913.450306059915 40.0 1000.0 False False PDGFR Motif0211_ems_3hC_187_0002_0001_0002_0001
96368.03574760456 8915754.019297954 False False 0.0 3991.1072323063054 40.0 1000.0 False False PDGFR mot_628e139d59be1bc863c5d658fcdcedb8_0001_1_000000022_0001_20_29_H_._bcov_4helix_07735_0001_0001
60974.71975359832 inf False False 0.0 19034.833413058746 40.0 1000.0 False False PDGFR mot_5db4be1efc460860e0079e1fb9bd0d24_0001_000000004_0001_25_33_H_._bcov_4helix_04468_0001_0001
121150.33069276794 inf False False 0.0 27234.445448270428 40.0 1000.0 False False PDGFR mot_3990557ce6fe1746442564e852e13ea8_0001_1_000000017_0001_16_23_H_._bcov_4helix_11801_0001_0001
131188.4479797232 inf False False 0.0 3991.1072323063054 40.0 1000.0 False False PDGFR Motif0940_HHH_eva_0050_0001_0002_0001
93533.86607176402 6108658.885233661 False False 0.0 7250.631332546129 40.0 1000.0 False False PDGFR Motif0155_ems_3hM_3423_0001_0001
18475.021778158756 inf False False 28059.67637979848 inf 40.0 1000.0 False False PDGFR pol_ems_f4m_111_000000004_0001
26171.766768677408 inf False False 0.0 2544866.3629065645 40.0 1000.0 False False PDGFR Motif0667_bcov_4helix_06636_0001_0001_0001
27506.789902753153 inf False False 0.0 726393.3920827537 40.0 1000.0 False False PDGFR mot_a8e8f260da82199f39a6e8cf46633955_0001_000000017_0001_20_25_H_._bcov_4helix_13394_0001_0001
110772.5720722327 inf False False 0.0 3991.1072323063054 40.0 1000.0 False False PDGFR mot_3h_hb1_167_000000019_0001_30_36_H_._bcov_4helix_13143_0001_0001_0001
116423.08652334334 inf False False 0.0 42194.80488348507 40.0 1000.0 False False PDGFR Motif0239_bcov_4helix_04926_0001_0001
6695.83638801092 1532056.9824674758 False False 0.0 inf 40.0 1000.0 False False PDGFR Motif0822_HHH_eva_0209_0001_0001_0001
18846.36971589974 inf False False 0.0 inf 40.0 1000.0 False False PDGFR Motif0389_ems_3hC_1093_0002_0001_0001_0001
121150.33069276794 inf False False 0.0 78977.89081421605 40.0 1000.0 False False PDGFR Motif0172_HHH_eva_0274_0001
37074.99693471599 inf False False 30995.33936100356 inf 40.0 1000.0 False False PDGFR rif_ade7662d44e21ac008efb81e3b568188_0001_000000007_0001
103319.57793811889 inf False False 0.0 3991.1072323063054 40.0 1000.0 False False PDGFR mot_28b27b630eff87176b8b9ebc97d6e9c1_0001_000000007_0001_39_47_H_._bcov_4helix_07455_0001_0002_0001
21663.416001569218 inf False False 5433.203649581781 inf 40.0 1000.0 False False PDGFR Motif0030_ems_3hM_2551_0001_0002_0001
96368.03574760456 inf False False 0.0 13041.78020231873 40.0 1000.0 False False PDGFR pol_320959c176ff77b6bb9bc4254a04e988_0001_000000000_0001
88994.26419648851 5158014.040487923 False False 0.0 5825.129707913452 40.0 1000.0 False False PDGFR Motif0131_ems_3hM_213_0001_0001
83006.55698144154 2867619.1160640283 False False 0.0 14991.190037278331 40.0 1000.0 False False PDGFR Motif0674_HHH_eva_0475_0001_0001
95413.89677980644 inf False False 0.0 3991.1072323063054 40.0 1000.0 False False PDGFR mot_c522802ef46257a80bcf17875ababd89_0001_1_000000001_0001_54_63_H_._bcov_4helix_04653_0001_0001
112999.10077088473 inf False False 0.0 38580.39048100314 40.0 1000.0 False False PDGFR Motif0168_p1-14H-GBL-14H-GBL-16H_0426_0001_0001_0001_0001_0001
62200.31162064562 inf False False 0.0 75144.75318927882 40.0 1000.0 False False PDGFR Motif0248_ems_3hM_3051_0001_0002_0001
28340.27314359648 inf False False 0.0 464205.26786917116 40.0 1000.0 False False PDGFR Motif0345_ems_3hC_414_0001_0001_0001
99288.08359879276 inf False False 0.0 30083.77101546403 40.0 1000.0 False False PDGFR Motif0260_p1-15H-GBL-16H-GABBL-16H_0375_0001_0001_0001_0001_0003_0001
27506.789902753153 487884.4018398623 False False 10373.97697193804 6420261.881013251 40.0 1000.0 False False PDGFR rif_fd5a7d8693c8d92837ede96d1cbfc083_0001_000000019_0001
4726.685981304925 50975.92144195677 False False 10903.154057012845 inf 40.0 1000.0 False False PDGFR mot_13a4b30473b10237476aed1889306d53_0001_000000001_0001_25_32_H_._bcov_4helix_08689_0001_0001
90783.0489068379 5812179.326593922 False False 0.0 3991.1072323063054 40.0 1000.0 False False PDGFR pol_c633343fc68fbe42b67cc1edeaa49416_0001_1_000000006_0001
143478.87350174176 inf False False 0.0 17578.349299705482 40.0 1000.0 False False PDGFR Motif0125_ems_3hC_535_0002_0001_0001
65373.15263265036 inf False False 0.0 290807.4289567499 40.0 1000.0 False False PDGFR Motif0391_ems_3hM_2027_0001_0001
135163.58914195682 inf False False 0.0 3991.1072323063054 40.0 1000.0 False False PDGFR rif_fd0a9d037eb77d912a268a88faf82d0b_0001_000000005_0001
111880.2977929551 inf False False 0.0 121150.33069276794 40.0 1000.0 False False PDGFR Motif0121_ems_3hM_441_0001_0001
81370.99988377764 inf False False 0.0 73664.10468510818 40.0 1000.0 False False PDGFR mot_HHH_eva_0486_000000029_0001_41_47_H_._bcov_4helix_00321_0001_0001
142058.29059578382 inf False False 0.0 4031.0183046293637 40.0 1000.0 False False PDGFR mot_7a10b76144a677da248bdb0a3c697aee_0001_000000004_0001_21_30_H_._bcov_4helix_03154_0001_0001
16892.44816547023 61584.466951134345 False False 0.0 34238.13764279337 40.0 1000.0 False False PDGFR Motif0287_ems_3hC_1465_0002_0001_0001
99288.08359879276 inf False False 0.0 3991.1072323063054 40.0 1000.0 False False PDGFR mot_1135017daf8806428a8a9fbb7d65b56a_0001_1_000000003_0001_54_58_H_._bcov_4helix_05736_0001_0001
161675.5859569011 inf False False 0.0 3991.1072323063054 40.0 1000.0 False False PDGFR Motif0536_ems_3hM_1700_0001_0001_0001
131188.4479797232 inf False False 0.0 149304.69111619508 40.0 1000.0 False False PDGFR Motif0344_ems_3hM_1567_0001_0003_0001
100280.96443478057 inf False False 0.0 11345.865833375325 40.0 1000.0 False False PDGFR Motif0079_ems_3hC_645_0001_0001_0001
144913.66223675903 inf False False 0.0 45690.92741075028 40.0 1000.0 False False PDGFR Motif0892_ems_3hM_198_0001_0002_0001
95413.89677980644 inf False False 16725.196203435888 1319636.4772555095 40.0 1000.0 False False PDGFR pol_03f0420a9cbfac66e888df27d8e076b1_0001_000000005_0001
3835.375602969569 1194649.687796417 False False 0.0 inf 40.0 1000.0 False False PDGFR rif_1bf3354d720698bdda346509acdccaa7_0001_000000021_0001
11459.324491709087 inf False False 6695.83638801092 inf 40.0 1000.0 False False PDGFR Motif0301_bcov_4helix_03023_0001_0001
9206.37782666495 48021.623907088106 False False 4967.794470018256 inf 40.0 1000.0 False False PDGFR pol_EHEE_hb1_202_000000012_0001
214.09646883317893 105396.30145467503 False False 8009.2077931301765 inf 40.0 1000.0 False False PDGFR mot_3025469f0c29b3d21d299379e54d5779_0001_1_000000029_0001_21_25_H_._HHH_eva_0056_0001_0001
29491.00187772178 1626309.3587581865 False False 5067.64713886563 inf 40.0 1000.0 False False PDGFR rif_7b7d14203431855ce3ed752bcd9b731c_0001_000000001_0001
116423.08652334334 inf False False 0.0 3991.1072323063054 40.0 1000.0 False False PDGFR rif_43642e40158d6d50ca32f4d9c2045359_0001_000000018_0001
156920.7308901972 inf False False 0.0 23226.114142683033 40.0 1000.0 False False PDGFR Motif0418_HHH_eva_0209_0001_0001
161675.5859569011 inf False False 0.0 36707.91775714452 40.0 1000.0 False False PDGFR pol_4h_hb1_4903_000000003_0001
118763.19056246249 inf False False 0.0 25912.640365027117 40.0 1000.0 False False PDGFR Motif0132_HHH_eva_0352_0001
53045.748265945156 528308.8961036397 False False 0.0 8586.95481738584 40.0 1000.0 False False PDGFR mot_bf08633d909cdbdaa2f04b008b90225a_0001_1_000000010_0001_15_22_H_._ems_3hC_807_0001_0001
55751.614542583004 502667.78710001206 False False 0.0 47075.408202223436 40.0 1000.0 False False PDGFR Motif0135_ems_3hM_2742_0001_0001
69394.9188278732 inf False False 0.0 4321.797229383611 40.0 1000.0 False False PDGFR Motif0406_ems_3hC_372_0001_0001_0001
87240.72561169352 4022056.5772913382 False False 11012.18559758296 670812.110510439 40.0 1000.0 False False PDGFR mot_ems_p1-15H-GABBL-14H-GBL-16H_0307_0001_0001_0001_000000027_0001_8_15_H_._bcov_4helix_13913_0001_0001
106450.26446922186 inf False False 0.0 3991.1072323063054 40.0 1000.0 False False PDGFR Motif0378_ems_3hM_421_0002
72934.75711396844 5314307.023928748 False False 0.0 37820.20437310377 40.0 1000.0 False False PDGFR Motif0413_ems_3hM_78_0001_0001
128603.51728234804 inf False False 0.0 3991.1072323063054 40.0 1000.0 False False PDGFR Motif0650_ems_3hM_890_0001_0001
143478.87350174176 inf False False 0.0 36707.91775714452 40.0 1000.0 False False PDGFR mot_d533708234d761ab78ada374c6095472_0001_000000027_0001_1_8_H_._bcov_4helix_09277_0001_0001_0001
40953.86191363986 inf False False 4869.909293224447 1206596.1846743796 40.0 1000.0 False False PDGFR mot_529224d0d35034490beef32fdb89bec2_0001_000000006_0001_44_50_H_._HEEHE_2276_0001_0001
122361.8339996957 inf False False 0.0 30995.33936100356 40.0 1000.0 False False PDGFR pol_HHH_eva_0291_000000007_0001
inf inf False False 5542.411042938373 inf 40.0 1000.0 False False PDGFR mot_fb17a1bfad3bda02df4bbb7441729a62_0001_1_000000020_0001_28_33_H_._HEEHE_1343_0001_0001
128603.51728234804 inf False False 0.0 13303.919984385331 40.0 1000.0 False False PDGFR mot_3h_hb1_6806_000000006_0001_6_16_H_._ems_3hC_1249_0001_0001_0001
1550.825334650787 3991.1072323063054 False False 10169.568642229218 6231442.928826867 40.0 1000.0 True False PDGFR pol_39b139147af3ad00170bddbd6f59d520_0001_000000001_0001
34926.3242094135 644637.2530415661 False False 0.0 1906975.6241194038 40.0 1000.0 False False PDGFR Motif0353_ems_3hC_836_0001_0001
71497.6542632766 1293634.4253068424 False False 0.0 14550.301355893402 40.0 1000.0 False False PDGFR pol_3h_hb1_4340_000000006_0001
116423.08652334334 inf False False 0.0 6563.901958642215 40.0 1000.0 False False PDGFR rif_cffd2965c37bdde328b01796c783dcd7_0001_1_000000024_0001
110772.5720722327 inf False False 0.0 119950.8224680872 40.0 1000.0 False False PDGFR Motif0816_ems_3hC_499_0002_0001_0001
99288.08359879276 inf False False 0.0 24410.879388729656 40.0 1000.0 False False PDGFR Motif0434_ems_3hC_967_0001_0002_0001
118763.19056246249 inf False False 0.0 13041.78020231873 40.0 1000.0 False False PDGFR Motif0108_ems_3hC_721_0001_0001
160074.8375810904 inf False False 0.0 14122.379145408378 40.0 1000.0 False False PDGFR Motif0227_bcov_4helix_02391_0001_0001
28909.912633782762 4763339.427718798 False False 0.0 248006.7586218689 40.0 1000.0 False False PDGFR mot_1427c188fe76c8e098bf1cc09c0efdbb_0001_000000023_0001_54_62_H_._ems_3hC_807_0001_0002_0001
573.3575145844536 3303.598761387417 False False 0.0 305641.53047728585 40.0 1000.0 True False PDGFR Motif0217_p1-16H-GBL-16H-GABBL-15H_0048_0001_0001_0001_0001_0001
1535.4706283671162 8334.41374645452 False False 0.0 inf 40.0 1000.0 False False PDGFR pol_EHEE_hb1_178_000000015_0001
59181.46226549164 inf False False 0.0 105396.30145467503 40.0 1000.0 False False PDGFR Motif0303_bcov_4helix_12415_0001
inf inf False False 17061.372647124943 inf 40.0 1000.0 False False PDGFR mot_3h_hb1_4116_000000000_0001_6_14_H_._bcov_4helix_01513_0001_0001
137880.37728371008 inf False False 0.0 14991.190037278331 40.0 1000.0 False False PDGFR Motif0684_ems_3hM_437_0001_0001_0001
21663.416001569218 78195.9314992239 False False 0.0 305641.53047728585 40.0 1000.0 False False PDGFR Motif0240_ems_3hM_1055_0001_0001_0001
111880.2977929551 inf False False 0.0 3991.1072323063054 40.0 1000.0 False False PDGFR mot_1ae5eef7b43f4091a76177d857c74447_0001_1_000000011_0001_41_50_H_._bcov_4helix_01345_0001_0001
18846.36971589974 160074.8375810904 False False 4773.952841117978 inf 40.0 1000.0 False False PDGFR pol_ems_ferrM_6507_0001_000000006_0001
45690.92741075028 inf False False 7250.631332546129 1081500.7777901418 40.0 1000.0 False False PDGFR mot_1427c188fe76c8e098bf1cc09c0efdbb_0001_000000023_0001_54_62_H_._bcov_4helix_00802_0001_0001
122361.8339996957 inf False False 0.0 30384.608725618637 40.0 1000.0 False False PDGFR pol_bfa3ef0bb15ae3456eb8bbef8367ce9c_0001_1_000000009_0001
31618.345682159776 inf False False 4194.693812180722 7379925.474457196 40.0 1000.0 False False PDGFR mot_HHH_eva_0486_000000029_0001_40_48_H_._bcov_4helix_09020_0001_0001
193.81874028050964 16892.44816547023 False False 0.0 inf 40.0 1000.0 False False PDGFR Motif0672_bcov_4helix_00756_0001_0001
135163.58914195682 inf False False 0.0 3991.1072323063054 40.0 1000.0 False False PDGFR pol_1519a93453f8284439613b2157c22c9c_0001_000000003_0001
111880.2977929551 inf False False 0.0 3991.1072323063054 40.0 1000.0 False False PDGFR rif_2804f5340098a4ee4f61b16bf103c206_0001_000000018_0001
136515.22503337648 inf False False 12658.223375808358 538927.9049153227 40.0 1000.0 False False PDGFR Motif0828_bcov_4helix_12448_0001_0001
88994.26419648851 inf False False 0.0 24169.1875135937 40.0 1000.0 False False PDGFR Motif0308_ems_3hM_2899_0001_0001
53576.20574860465 inf False False 12043.865208143323 inf 40.0 1000.0 False False PDGFR Motif0242_bcov_4helix_04548_0001
72934.75711396844 1610207.2858991963 False False 0.0 3991.1072323063054 40.0 1000.0 False False PDGFR Motif0089_ems_3hM_1929_0001_0001
131188.4479797232 inf False False 0.0 21880.050161584924 40.0 1000.0 False False PDGFR Motif0643_ems_3hM_1055_0001_0003_0001
82184.70988261547 inf False False 0.0 7107.765251001011 40.0 1000.0 False False PDGFR pol_4a280d29898c52388955dd985fe9baac_0001_000000001_0001
123585.45233969252 inf False False 0.0 19611.607900307845 40.0 1000.0 False False PDGFR pol_HEEHE_1976_000000009_0001
68707.8404236368 inf False False 16892.44816547023 8740078.442601679 40.0 1000.0 False False PDGFR pol_a38b07026df0db0ec82885a1096af197_0001_000000000_0001
105396.30145467503 inf False False 0.0 50975.92144195677 40.0 1000.0 False False PDGFR Motif0233_ems_3hM_2969_0001_0001
133825.33578411557 inf False False 0.0 3991.1072323063054 40.0 1000.0 False False PDGFR mot_0649688832ba1ce60d9a992b300f953a_0001_1_000000000_0001_36_43_H_._bcov_4helix_09650_0001_0001
12408.806367815276 1547377.5522921488 False False 27506.789902753153 inf 40.0 1000.0 False False PDGFR Motif0324_ems_3hC_1630_0001_0001
72934.75711396844 1443266.9804714224 False False 0.0 13707.042063832196 40.0 1000.0 False False PDGFR mot_098800ae9e1a8e4ba5f50f47fc6659c0_0001_000000022_0001_38_47_H_._bcov_4helix_08824_0001_0001
inf inf False False 17754.13279270255 inf 40.0 1000.0 True False PDGFR mot_3h_hb1_6838_000000020_0001_50_57_H_._ems_3hM_1667_0001_0001
99288.08359879276 inf False False 13303.919984385331 1029010.8811873292 40.0 1000.0 False False PDGFR mot_e9bf659b099a7aaecf3d05424c5d660b_0001_1_000000010_0001_45_49_H_._bcov_4helix_05736_0001_0001
60974.71975359832 inf False False 5379.409554041364 459609.17610809073 40.0 1000.0 False False PDGFR mot_3990557ce6fe1746442564e852e13ea8_0001_1_000000017_0001_16_24_H_._bcov_4helix_05281_0001_0001
90783.0489068379 5929004.131058457 False False 0.0 13571.328776071496 40.0 1000.0 False False PDGFR mot_0766e521f616b143e246b19f834d5213_0001_000000006_0001_4_11_H_._ems_3hM_2861_0001_0001
60371.009657028 inf False False 0.0 49476.72713309679 40.0 1000.0 False False PDGFR Motif0181_bcov_4helix_01415_0001_0001_0001
39749.41489296802 577803.6590966823 False False 0.0 211505.43692359928 40.0 1000.0 False False PDGFR Motif0659_ems_3hC_344_0002_0001_0002_0001
55751.614542583004 7528261.976493795 False False 0.0 185841.91696754063 40.0 1000.0 False False PDGFR mot_879df9a89ae3f26eefff871b72481dac_0001_000000021_0001_18_26_H_._HEEHE_2963_0001_0001
137880.37728371008 inf False False 0.0 5017.472414718442 40.0 1000.0 False False PDGFR Motif0860_bcov_4helix_00329_0001_0004
30384.608725618637 155367.06028732413 False False 0.0 3991.1072323063054 40.0 1000.0 False False PDGFR mot_5cb1b6ea6124f3b781dcf4d9db00cba7_0001_000000008_0001_24_28_H_._ems_3hM_2546_0001_0001_0001
53576.20574860465 inf False False 0.0 631935.3524571771 40.0 1000.0 False False PDGFR mot_92526843efd3e31a816089d27cf95aec_0001_000000003_0001_45_49_H_._HHH_eva_0370_0001_0001
50471.20934847202 inf False False 0.0 9848539.154440392 40.0 1000.0 False False PDGFR Motif0172_ems_3hM_904_0001
73664.10468510818 inf False False 0.0 2281024.078986427 40.0 1000.0 False False PDGFR mot_e501b61e42afed3bcd9c82d34bdca96f_0001_1_000000024_0001_21_27_H_._ems_3hM_1194_0001_0001
42194.80488348507 inf False False 5017.472414718442 3074475.830710098 40.0 1000.0 False False PDGFR Motif0148_ems_3hM_3423_0001_0001
143478.87350174176 inf False False 0.0 15599.89246746387 40.0 1000.0 False False PDGFR Motif0502_ems_3hC_866_0001_0001_0002_0001
28340.27314359648 424441.36303474015 False False 0.0 1081500.7777901418 40.0 1000.0 False False PDGFR pol_6e896e53b4ddc31c86e5848e6cc12328_0001_000000001_0001
4071.32848767566 33563.51107028074 False False 13041.78020231873 inf 40.0 1000.0 False False PDGFR pol_0c9d0ba406c9f934ccb2341f579388d1_0001_000000000_0001
94469.20473248155 inf False False 0.0 4031.0183046293637 40.0 1000.0 False False PDGFR Motif0108_ems_3hC_1598_0001_0001_0002_0001
inf inf False False 7620.486400075935 inf 40.0 1000.0 False False PDGFR Motif0355_bcov_4helix_01871_0001_0002
60974.71975359832 inf False False 0.0 39749.41489296802 40.0 1000.0 False False PDGFR mot_7718de7c444384727126a875a0d90c67_0001_1_000000024_0001_16_21_H_._bcov_4helix_12411_0001_0001_0001
116423.08652334334 inf False False 0.0 5710.35163995045 40.0 1000.0 False False PDGFR pol_36b2584f832335e2e37d2d1c48a35343_0001_000000010_0001
114129.09177859346 inf False False 0.0 215756.69620576355 40.0 1000.0 False False PDGFR Motif0356_ems_3hC_414_0001_0001_0001
143478.87350174176 inf False False 0.0 139259.18105654727 40.0 1000.0 False False PDGFR Motif0296_ems_3hM_1041_0001_0001
129889.55245517138 inf False False 0.0 28059.67637979848 40.0 1000.0 False False PDGFR pol_4571911bc9e6e07559b20bce80058b12_0001_1_000000004_0001
34238.13764279337 inf False False 0.0 inf 40.0 1000.0 False False PDGFR pol_dccadc3cdfa5b86e3d0110a509be5467_0001_000000000_0001
110772.5720722327 inf False False 0.0 7250.631332546129 40.0 1000.0 False False PDGFR mot_3h_hb1_6234_000000027_0001_39_47_H_._ems_3hM_3254_0001_0001
94469.20473248155 inf False False 13982.553609315217 189577.33949858812 40.0 1000.0 False False PDGFR pol_9d3731dde62ff741155346b3b38600c9_0001_000000005_0001
86376.95605118164 3788959.234560146 False False 0.0 132500.33245952052 40.0 1000.0 False False PDGFR Motif0313_p1-15H-GBL-16H-GBL-16H_0039_0001_0001_0002_0001_0002
81370.99988377764 2373642.8034998346 False False 0.0 3991.1072323063054 40.0 1000.0 False False PDGFR mot_69b2c0e19e32369698a7ec004ab43efd_0001_000000023_0001_18_28_H_._ems_3hC_647_0002_0001_0001
69394.9188278732 1230848.7679863365 False False 0.0 3991.1072323063054 40.0 1000.0 False False PDGFR rif_856398394afecb37ce7276e2b117669e_0001_1_000000003_0001
131188.4479797232 inf False False 0.0 7470.332712553611 40.0 1000.0 False False PDGFR Motif0308_HHH_eva_0145_0001_0001
86376.95605118164 inf False False 0.0 13707.042063832196 40.0 1000.0 False False PDGFR mot_7a10b76144a677da248bdb0a3c697aee_0001_000000004_0001_21_30_H_._bcov_4helix_09520_0001_0001
127330.21513103758 inf False False 0.0 24901.53806444311 40.0 1000.0 False False PDGFR Motif0960_ems_3hC_775_0001
inf inf False False 40953.86191363986 inf 40.0 1000.0 False False PDGFR mot_HEEHE_2204_000000028_0001_34_36_61_63_P_._HEEHE_3164_0001_0001
133825.33578411557 inf False False 0.0 3991.1072323063054 40.0 1000.0 False False PDGFR mot_0649688832ba1ce60d9a992b300f953a_0001_1_000000000_0001_36_43_H_._bcov_4helix_02765_0001_0001
143478.87350174176 inf False False 0.0 10373.97697193804 40.0 1000.0 False False PDGFR Motif0108_ems_3hC_1278_0002_0001_0001_0001
26171.766768677408 265896.813479976 False False 0.0 226762.4560886304 40.0 1000.0 False False PDGFR mot_HEEHE_1119_000000009_0001_21_25_30_34_P_._HEEHE_1324_0001_0001
88994.26419648851 inf False False 0.0 8251.894798469817 40.0 1000.0 False False PDGFR Motif0014_ems_3hM_2197_0001_0001
8170.192869772104 inf False False 24410.879388729656 inf 40.0 1000.0 False False PDGFR Motif0536_bcov_4helix_04174_0001
128603.51728234804 inf False False 0.0 26697.81928072781 40.0 1000.0 False False PDGFR Motif0149_ems_3hM_2074_0001_0001
inf inf False False 7323.137645871595 inf 40.0 1000.0 False False PDGFR mot_9d9f873e5922183bd0153d1be8b48648_0001_000000001_0001_19_29_H_._ems_3hM_2947_0001_0001
158489.9381990993 inf False False 7396.369022330303 78977.89081421605 40.0 1000.0 False False PDGFR pol_22be649af20c9647f1e4f6a5183e5bae_0001_1_000000000_0001
100280.96443478057 inf False False 0.0 16395.64376378381 40.0 1000.0 False False PDGFR rif_3d2cb5794687d9c6d4fb8d59d5477a9a_0001_000000028_0001
38580.39048100314 638254.7059817482 False False 0.0 10373.97697193804 40.0 1000.0 False False PDGFR mot_bf3638518266f21cb84f5b4df2ecfe2d_0001_000000006_0001_43_47_H_._bcov_4helix_10645_0001_0001
98305.03326613137 9370547.078501616 False False 0.0 20005.801219104025 40.0 1000.0 False False PDGFR mot_3h_hb1_4091_000000023_0001_53_57_H_._bcov_4helix_02214_0001_0001
8759.552609215292 305641.53047728585 False False 6434.567158751315 inf 40.0 1000.0 False False PDGFR Motif0697_HHH_eva_0055_0001_0001
8251.894798469817 24654.988182616922 False False 0.0 2728441.1940601184 40.0 1000.0 False False PDGFR Motif0355_HHH_eva_0274_0001_0001
58015.35365698624 inf False False 0.0 778792.035188848 40.0 1000.0 False False PDGFR Motif0654_ems_3hM_2590_0001_0001_0001
27506.789902753153 inf False False 14695.804369452346 inf 40.0 1000.0 False False PDGFR mot_3h_hb1_6135_000000018_0001_45_55_H_._bcov_4helix_09051_0001_0001
109675.81393290378 inf False False 0.0 4497.279527303472 40.0 1000.0 False False PDGFR mot_HEEH_03692_000000015_0001_47_53_H_._ems_3hM_2831_0001_0001
4236.640750302524 19417.43356466122 False False 0.0 3991.1072323063054 40.0 1000.0 False False PDGFR Motif0121_ems_3hM_441_0001_0003_0001
3206.440410508595 15292.51295702762 False False 0.0 11012.18559758296 40.0 1000.0 False False PDGFR Motif0169_ems_3hC_581_0002_0001_0001
104352.77371750015 inf False False 5710.35163995045 33231.19907948586 40.0 1000.0 False False PDGFR pol_d0f274b6f4c0f20c554f307b743febf2_0001_1_000000006_0001
23226.114142683033 140651.77286711286 False False 0.0 55199.61835899313 40.0 1000.0 False False PDGFR pol_EHEE_hb1_4498_000000013_0001
25656.079569333808 inf False False 0.0 inf 40.0 1000.0 False False PDGFR Motif0216_ems_3hC_634_0002_0001_0001
124821.30686308953 inf False False 0.0 40146.90904189773 40.0 1000.0 False False PDGFR mot_5cb1b6ea6124f3b781dcf4d9db00cba7_0001_000000008_0001_24_30_H_._HHH_eva_0115_0001_0001
42616.752932319876 384241.228987459 False False 0.0 23692.959036950997 40.0 1000.0 False False PDGFR Motif0172_ems_3hC_243_0001_0001_0001
56309.13068800887 726393.3920827537 False False 5433.203649581781 163292.34181647023 40.0 1000.0 False False PDGFR rif_88a00740ec73c6e7ea6fc114696bdb14_0001_000000015_0001
52000.53746294008 595311.6877709711 False False 0.0 6830.422699409936 40.0 1000.0 False False PDGFR mot_7a10b76144a677da248bdb0a3c697aee_0001_000000004_0001_21_30_H_._bcov_4helix_10849_0001_0001
63450.537884220685 1626309.3587581865 False False 0.0 351327.05777812115 40.0 1000.0 False False PDGFR Motif0860_ems_3hM_3464_0001_0001
133825.33578411557 inf False False 0.0 10271.264328651518 40.0 1000.0 False False PDGFR Motif0355_ems_3hC_1598_0001_0003_0001
78977.89081421605 1945305.8341642031 False False 5169.506846356828 158489.9381990993 40.0 1000.0 False False PDGFR Motif0332_bcov_4helix_00311_0001_0001
116423.08652334334 inf False False 0.0 201240.16597507827 40.0 1000.0 False False PDGFR Motif0860_ems_3hC_714_0001_0001_0001
135163.58914195682 inf False False 0.0 122361.8339996957 40.0 1000.0 False False PDGFR mot_HEEHE_2316_000000017_0001_21_25_32_36_P_._HEEHE_2316_0001_0001
92607.7881898653 4956750.109475282 False False 5487.535686077603 152305.71540763055 40.0 1000.0 False False PDGFR mot_HEEH_19503_000000025_0001_53_63_H_._HEEHE_2277_0001_0001
155367.06028732413 inf False False 14122.379145408378 512771.4096207221 40.0 1000.0 False False PDGFR mot_0649688832ba1ce60d9a992b300f953a_0001_1_000000000_0001_36_43_H_._bcov_4helix_11726_0001_0001
17061.372647124943 144913.66223675903 False False 22543.037561531073 inf 40.0 1000.0 False False PDGFR pol_HEEH_16786_000000000_0001
80565.34641958177 inf False False 5017.472414718442 1049693.999899196 40.0 1000.0 False False PDGFR mot_ems_4hM_424_0001_000000015_0001_54_58_H_._bcov_4helix_11376_0001_0001
49476.72713309679 3167635.522856446 False False 0.0 1293634.4253068424 40.0 1000.0 False False PDGFR Motif0084_ems_3hC_1017_0001_0001
50975.92144195677 8152028.962971197 False False 4726.685981304925 3714301.7690031836 40.0 1000.0 False False PDGFR mot_529224d0d35034490beef32fdb89bec2_0001_000000006_0001_44_50_H_._HEEHE_2545_0001_0001_0001
80565.34641958177 inf False False 0.0 1400820.7120748423 40.0 1000.0 False False PDGFR Motif0673_ems_3hC_908_0001_0001
18846.36971589974 inf False False 6001.636963192939 inf 40.0 1000.0 False False PDGFR Motif0186_ems_3hC_162_0002_0001_0001
9969.187964149813 128603.51728234804 False False 7037.391337624759 inf 40.0 1000.0 False False PDGFR mot_24989fc6f3a16f9d74357874524922a1_0001_000000001_0001_3_9_H_._bcov_4helix_13562_0001_0001
15141.101937651125 802390.2126471056 False False 14263.602936862473 inf 40.0 1000.0 False False PDGFR mot_bf8ef5bc6cb77dc17524705b9ecdc276_0001_000000001_0001_37_43_H_._bcov_4helix_12577_0001_0001
122361.8339996957 inf False False 5433.203649581781 361972.61895585613 40.0 1000.0 False False PDGFR mot_098800ae9e1a8e4ba5f50f47fc6659c0_0001_000000022_0001_38_47_H_._bcov_4helix_11131_0001_0001
7851.394758484638 169922.66569650947 False False 0.0 inf 40.0 1000.0 False False PDGFR Motif0885_ems_3hC_1007_0001_0001_0001
29199.011760120608 inf False False 5825.129707913452 inf 40.0 1000.0 False False PDGFR mot_628e139d59be1bc863c5d658fcdcedb8_0001_1_000000022_0001_20_28_H_._bcov_4helix_09869_0001_0001
7696.6912640767005 inf False False 0.0 inf 40.0 1000.0 False False PDGFR Motif0878_ems_3hM_2146_0001_0001
115270.38269637947 inf False False 4821.6923695291525 613350.2272221195 40.0 1000.0 False False PDGFR mot_69b2c0e19e32369698a7ec004ab43efd_0001_000000023_0001_18_28_H_._bcov_4helix_14574_0001_0001_0001
72212.63080590943 inf False False 0.0 1319636.4772555095 40.0 1000.0 False False PDGFR Motif0061_HHH_eva_0768_0001
103319.57793811889 inf False False 5326.148073308287 37074.99693471599 40.0 1000.0 False False PDGFR Motif0343_HEEHE_1853_0001
156920.7308901972 inf False False 4918.608386156695 136515.22503337648 40.0 1000.0 False False PDGFR Motif0882_HEEHE_2411_0001_0001
124821.30686308953 inf False False 0.0 21880.050161584924 40.0 1000.0 False False PDGFR mot_HHH_eva_0486_000000029_0001_40_48_H_._HEEHE_2118_0001_0001
155367.06028732413 inf False False 0.0 17931.674120629552 40.0 1000.0 False False PDGFR mot_HEEH_02147_000000000_0001_57_64_H_._HHH_eva_0412_0001_0001_0001
143478.87350174176 inf False False 0.0 3991.1072323063054 40.0 1000.0 False False PDGFR Motif0172_ems_3hM_2271_0001_0001_0001
158489.9381990993 inf False False 0.0 16892.44816547023 40.0 1000.0 False False PDGFR pol_2b1f115384cdfca4a5db2aa6683d1a54_0001_000000002_0001
94469.20473248155 inf False False 0.0 358388.73163946124 40.0 1000.0 False False PDGFR Motif0483_HHH_eva_0077_0001_0001
103319.57793811889 inf False False 0.0 904153.3755436717 40.0 1000.0 False False PDGFR pol_EHEE_hb1_3688_000000006_0001
68707.8404236368 inf False False 0.0 677520.2316155427 40.0 1000.0 False False PDGFR Motif0891_bcov_4helix_00757_0001_0001
127330.21513103758 inf False False 0.0 19417.43356466122 40.0 1000.0 False False PDGFR rif_883fb89657f4b396113f412353686b9d_0001_1_000000009_0001
149304.69111619508 inf False False 0.0 43042.9204616431 40.0 1000.0 False False PDGFR mot_3334bd9008ab572bf0da2452ce7600cb_0001_000000011_0001_3_12_H_._HHH_eva_0080_0001_0003_0001
23929.88862732048 inf False False 21236.561122996987 inf 40.0 1000.0 False False PDGFR pol_d5167a162c519d043ddc16d89768c28c_0001_1_000000000_0001
9206.37782666495 1049693.999899196 False False 0.0 inf 40.0 1000.0 False False PDGFR Motif0011_ems_3hM_345_0001_0001
87240.72561169352 inf False False 0.0 235969.9211232775 40.0 1000.0 False False PDGFR Motif0267_HHH_eva_0060_0001_0001_0001
160074.8375810904 inf False False 0.0 10169.568642229218 40.0 1000.0 False False PDGFR mot_313812e160b4cd99e59dd6f0bb7d1b31_0001_000000029_0001_27_32_H_._bcov_4helix_10078_0001_0001
127330.21513103758 inf False False 0.0 15599.89246746387 40.0 1000.0 False False PDGFR Motif0134_ems_3hM_3434_0001_0001
58595.50719355604 794445.7550961436 False False 0.0 15445.438086597907 40.0 1000.0 False False PDGFR Motif0181_HHH_eva_0058_0001_0002_0001
42616.752932319876 inf False False 0.0 inf 40.0 1000.0 False False PDGFR Motif0677_ems_3hC_645_0002_0001
64725.89369569349 1049693.999899196 False False 0.0 8251.894798469817 40.0 1000.0 False False PDGFR pol_fcf5aea0c8297f5d6a895a7ce2ec17a3_0001_000000001_0001
19225.181747189316 inf False False 28059.67637979848 inf 40.0 1000.0 False False PDGFR Motif0031_bcov_4helix_02537_0001_0001
31618.345682159776 inf False False 0.0 inf 40.0 1000.0 False False PDGFR mot_7e65b9b3744af75e5722afc9efacd91e_0001_000000010_0001_2_8_H_._HEEHE_0332_0001_0001
13844.112484470526 1547377.5522921488 False False 8170.192869772104 inf 40.0 1000.0 False False PDGFR Motif0233_ems_4hC_2345_0002_0001_0001
152305.71540763055 inf False False 0.0 4633.551594260295 40.0 1000.0 False False PDGFR mot_1135017daf8806428a8a9fbb7d65b56a_0001_1_000000003_0001_54_58_H_._bcov_4helix_00096_0001_0001
137880.37728371008 inf False False 0.0 802390.2126471056 40.0 1000.0 False False PDGFR mot_2c16310ed8886f59d64c42d2565e166b_0001_1_000000028_0001_40_48_H_._HEEHE_0952_0001_0001
139259.18105654727 inf False False 0.0 180376.3336806822 40.0 1000.0 False False PDGFR pol_ac51edcd7a546d7b5bead2b5efd18618_0001_000000000_0001
158489.9381990993 inf False False 0.0 50471.20934847202 40.0 1000.0 False False PDGFR pol_HEEHE_2766_000000010_0001
136515.22503337648 inf False False 0.0 36707.91775714452 40.0 1000.0 False False PDGFR pol_c412702d262e4770ca8310dc412b2a80_0001_000000004_0001
55199.61835899313 inf False False 0.0 inf 40.0 1000.0 False False PDGFR mot_13a4b30473b10237476aed1889306d53_0001_000000001_0001_22_32_H_._ems_3hM_1358_0001_0001
81370.99988377764 2192019.305197977 False False 0.0 5221.20191482039 40.0 1000.0 False False PDGFR mot_3990557ce6fe1746442564e852e13ea8_0001_1_000000017_0001_16_23_H_._HHH_eva_0209_0001_0001
27506.789902753153 inf False False 18659.771995940355 inf 40.0 1000.0 False False PDGFR pol_c68078bd548daad3d0e699638a646fa2_0001_000000003_0001
101283.77407912845 inf False False 25656.079569333808 5697656.432304602 40.0 1000.0 False False PDGFR Motif0079_bcov_4helix_01044_0001_0001
34926.3242094135 inf False False 14991.190037278331 inf 40.0 1000.0 False False PDGFR Motif0452_ems_3hM_2551_0001
90783.0489068379 inf False False 0.0 327689.0898967907 40.0 1000.0 False False PDGFR Motif0272_ems_3hM_2708_0001_0001
21880.050161584924 inf False False 8334.41374645452 inf 40.0 1000.0 False False PDGFR mot_3h_hb1_6838_000000020_0001_50_58_H_._bcov_4helix_10752_0001_0001
41777.034538104 698049.7721537254 False False 26964.79747353511 6815237.358831038 40.0 1000.0 False False PDGFR mot_ems_bGM_531_0001_000000005_0001_40_42_49_53_P_._HEEHE_0394_0001_0001
96368.03574760456 inf False False 0.0 420238.9733017226 40.0 1000.0 False False PDGFR Motif0891_bcov_4helix_13781_0001_0001
58015.35365698624 inf False False 39749.41489296802 inf 40.0 1000.0 False False PDGFR Motif0862_bcov_4helix_02182_0001_0002
104352.77371750015 inf False False 0.0 6830.422699409936 40.0 1000.0 False False PDGFR mot_HEEHE_2350_000000013_0001_30_32_59_61_P_._HEEHE_1920_0001_0001
112999.10077088473 inf False False 0.0 102296.61181991981 40.0 1000.0 False False PDGFR pol_01c075548771eacb120bd9a009fab143_0001_000000000_0001
21236.561122996987 123585.45233969252 False False 4497.279527303472 308697.94578205893 40.0 1000.0 False False PDGFR Motif0221_bcov_4helix_05051_0001
131188.4479797232 inf False False 0.0 99288.08359879276 40.0 1000.0 False False PDGFR mot_3990557ce6fe1746442564e852e13ea8_0001_1_000000017_0001_19_28_H_._bcov_4helix_12423_0001_0001
86376.95605118164 2867619.1160640283 False False 0.0 56872.221994889 40.0 1000.0 False False PDGFR Motif0192_ems_3hM_1700_0001_0001
90783.0489068379 4312189.044688562 False False 0.0 37820.20437310377 40.0 1000.0 False False PDGFR Motif0805_ems_3hM_1055_0001
92607.7881898653 5261690.122701728 False False 0.0 65373.15263265036 40.0 1000.0 False False PDGFR rif_907c9c2080a35ec3cb577f63bd0b9bc0_0001_000000005_0001
83836.622551256 2421353.02385018 False False 0.0 9870.48313282159 40.0 1000.0 False False PDGFR Motif0681_HHH_eva_0521_0001_0001
156920.7308901972 inf False False 0.0 22319.839169832772 40.0 1000.0 False False PDGFR Motif0323_ems_3hM_421_0001_0001
122361.8339996957 inf False False 0.0 3991.1072323063054 40.0 1000.0 False False PDGFR Motif0168_ems_3hM_1201_0001_0002_0001
69394.9188278732 inf False False 65373.15263265036 inf 40.0 1000.0 False False PDGFR Motif0672_ems_3hM_692_0001_0001
14695.804369452346 156920.7308901972 False False 8334.41374645452 inf 40.0 1000.0 False False PDGFR mot_d18a9a3295f89d4f8b2c9efac4db0509_0001_000000006_0001_19_29_H_._bcov_4helix_07932_0001_0001
16233.310657211712 inf False False 0.0 inf 40.0 1000.0 False False PDGFR Motif0648_ems_3hM_1177_0001
156920.7308901972 inf False False 0.0 61584.466951134345 40.0 1000.0 False False PDGFR pol_HEEHE_1920_000000006_0001
21880.050161584924 inf False False 5653.813504901432 inf 40.0 1000.0 False False PDGFR Motif0263_ems_3hM_1640_0001_0002_0001
142058.29059578382 inf False False 0.0 24654.988182616922 40.0 1000.0 False False PDGFR mot_8d8696679cf8e2849efc52908217bf1d_0001_1_000000002_0001_40_46_H_._ems_3hM_3590_0001_0001
86376.95605118164 2925258.2602969143 False False 0.0 15913.450306059915 40.0 1000.0 False False PDGFR Motif0645_ems_3hM_2901_0001_0001
62822.314736852124 950274.2845282401 False False 0.0 68707.8404236368 40.0 1000.0 False False PDGFR mot_007f8f59780ba42119e92262452ae720_0001_1_000000018_0001_5_10_H_._bcov_4helix_12293_0001_0002_0001
8935.619616660517 46609.31505170634 False False 0.0 441675.384383816 40.0 1000.0 False False PDGFR mot_fb17a1bfad3bda02df4bbb7441729a62_0001_1_000000020_0001_28_33_H_._bcov_4helix_04479_0001_0002_0001
118763.19056246249 inf False False 0.0 6061.653332824872 40.0 1000.0 False False PDGFR Motif0168_ems_3hM_2678_0001_0001
110772.5720722327 inf False False 0.0 193387.84402251 40.0 1000.0 False False PDGFR pol_25fa6e6d29070e8daa4220da3793a8fc_0001_000000005_0001
325.1675533405149 inf False False 0.0 inf 40.0 1000.0 False False PDGFR mot_13e36ea5a116861036d9b71a8571a8a7_0001_000000023_0001_1_6_H_._HEEHE_1101_0001_0001
155367.06028732413 inf False False 9024.975812827128 334275.6406037161 40.0 1000.0 False False PDGFR Motif0158_ems_3hM_2218_0001
135163.58914195682 inf False False 12043.865208143323 1060190.9398981866 40.0 1000.0 False False PDGFR mot_1427c188fe76c8e098bf1cc09c0efdbb_0001_000000023_0001_54_61_H_._bcov_4helix_07969_0001_0001
126069.51993172051 inf False False 0.0 31618.345682159776 40.0 1000.0 False False PDGFR mot_c3ce3fb1dc654e945ec99c1159b70e24_0001_1_000000017_0001_21_28_H_._bcov_4helix_04495_0001_0001
27781.8578017807 1457699.6502761352 False False 6307.780765367422 inf 40.0 1000.0 False False PDGFR mot_b2dce4a24ae4d5ca0e3734130abf4784_0001_1_000000011_0001_28_32_H_._bcov_4helix_12111_0001_0001
32902.17730642162 inf False False 0.0 inf 40.0 1000.0 False False PDGFR mot_HEEHE_3039_000000003_0001_21_27_30_32_P_._HEEHE_1915_0001_0001
88113.13286781035 3362508.9372716537 False False 0.0 56309.13068800887 40.0 1000.0 False False PDGFR Motif0257_bcov_4helix_00903_0001_0001
136515.22503337648 inf False False 0.0 10169.568642229218 40.0 1000.0 False False PDGFR Motif0343_ems_3hM_1055_0001_0001_0001
142058.29059578382 inf False False 0.0 3991.1072323063054 40.0 1000.0 False False PDGFR mot_3h_hb1_4116_000000000_0001_6_11_H_._bcov_4helix_02247_0001_0002_0001
60371.009657028 inf False False 7178.842903511014 inf 40.0 1000.0 False False PDGFR Motif0356_bcov_4helix_13086_0001_0001
66026.8841589769 inf False False 0.0 1159515.2172000383 40.0 1000.0 False False PDGFR mot_269296cfec5a005c161aff8d87960e28_0001_000000027_0001_58_64_H_._bcov_4helix_07270_0001_0001
152305.71540763055 inf False False 0.0 8334.41374645452 40.0 1000.0 False False PDGFR Motif0648_HHH_eva_0267_0001_0001
158489.9381990993 inf False False 15755.89139213852 160074.8375810904 40.0 1000.0 False False PDGFR mot_ebe5ab23071a2bc852f6d6c6fbbe046b_0001_1_000000006_0001_21_27_H_._HEEHE_0702_0001_0001
146362.79885912672 inf False False 0.0 56872.221994889 40.0 1000.0 False False PDGFR Motif0359_p1-15H-GBL-16H-GABBL-16H_0398_0001_0001_0001_0001_0001
156920.7308901972 inf False False 10582.49390907399 268555.7816147755 40.0 1000.0 False False PDGFR pol_323be3120ba9bd0d018d6c82cd62f62f_0001_000000000_0001
70789.75669631343 inf False False 0.0 279460.2232570199 40.0 1000.0 False False PDGFR Motif0415_bcov_4helix_01661_0001_0001_0001
75144.75318927882 inf False False 8170.192869772104 2494722.4418258653 40.0 1000.0 False False PDGFR Motif0414_bcov_4helix_05080_0001
31934.529138981336 inf False False 12912.653665662125 inf 40.0 1000.0 False False PDGFR mot_0649688832ba1ce60d9a992b300f953a_0001_1_000000000_0001_36_43_H_._bcov_4helix_09997_0001_0001
81370.99988377764 2192019.305197977 False False 0.0 52520.54283756952 40.0 1000.0 False False PDGFR pol_dc2c090a0202bc4b49e8c843de620187_0001_1_000000002_0001
34926.3242094135 644637.2530415661 False False 0.0 651083.6255719822 40.0 1000.0 False False PDGFR Motif0393_ems_3hC_836_0002_0001_0001
100280.96443478057 inf False False 21663.416001569218 235969.9211232775 40.0 1000.0 False False PDGFR rif_869ca3a60d30b8b6089b7e47039998f6_0001_000000005_0001
31618.345682159776 7756375.842643523 False False 5221.20191482039 inf 40.0 1000.0 False False PDGFR Motif0090_HHH_eva_0327_0001_0001
27234.445448270428 inf False False 32253.874430371172 inf 40.0 1000.0 False False PDGFR Motif0852_HEEHE_0795_0001_0001
66026.8841589769 inf False False 9024.975812827128 5421124.595109714 40.0 1000.0 False False PDGFR mot_bf3638518266f21cb84f5b4df2ecfe2d_0001_000000006_0001_43_47_H_._bcov_4helix_14169_0001_0001
6122.269866153114 135163.58914195682 False False 13172.198004341928 inf 40.0 1000.0 False False PDGFR rif_9cf93245260f2973e193b933f07ad219_0001_000000009_0001
5942.21481504252 34238.13764279337 False False 0.0 3430095.3669108124 40.0 1000.0 False False PDGFR Motif0400_ems_3hM_2546_0001_0003_0001
2451.01563224648 inf False False 0.0 inf 40.0 1000.0 False False PDGFR Motif0323_HHH_eva_0206_0001_0001
119950.8224680872 inf False False 0.0 3991.1072323063054 40.0 1000.0 False False PDGFR Motif0135_bcov_4helix_09401_0001
5273.413933968597 2373642.8034998346 False False 7250.631332546129 inf 40.0 1000.0 False False PDGFR Motif0239_bcov_4helix_05869_0001_0002_0001
153828.77256170695 inf False False 0.0 163292.34181647023 40.0 1000.0 False False PDGFR pol_3d04cee2d05a6010c175952ec1a1a7b4_0001_000000000_0001
50471.20934847202 inf False False 0.0 7603544.596258725 40.0 1000.0 False False PDGFR Motif0434_ems_3hC_436_0002_0001_0003_0001
89884.2068384533 3942806.1732098223 False False 0.0 18475.021778158756 40.0 1000.0 False False PDGFR mot_7718de7c444384727126a875a0d90c67_0001_1_000000024_0001_19_24_H_._bcov_4helix_05841_0001_0002_0001
32576.413174674908 2106487.4670221373 False False 7107.765251001011 inf 40.0 1000.0 False False PDGFR Motif0333_bcov_4helix_01026_0001_0001
16233.310657211712 inf False False 6183.49256481465 inf 40.0 1000.0 False False PDGFR Motif0355_ems_3hM_1055_0001
5379.409554041364 inf False False 4279.007157805552 inf 40.0 1000.0 False False PDGFR rif_602b0f0199038a08b563d1aeb3cd7422_0001_000000020_0001
112999.10077088473 inf False False 0.0 16892.44816547023 40.0 1000.0 False False PDGFR mot_3h_hb1_5825_000000025_0001_32_40_H_._HEEHE_2274_0001_0001
66687.15300056672 inf False False 5221.20191482039 3044035.475950596 40.0 1000.0 False False PDGFR mot_69b2c0e19e32369698a7ec004ab43efd_0001_000000023_0001_18_28_H_._bcov_4helix_11261_0001_0001
79767.66972235827 inf False False 0.0 1293634.4253068424 40.0 1000.0 False False PDGFR Motif0166_p1-14H-GBL-16H-GABBL-16H_0616_0001_0001_0001_0001_0001_0001
12164.303860224763 1984406.4814309063 False False 7037.391337624759 inf 40.0 1000.0 False False PDGFR Motif0069_bcov_4helix_06674_0001_0001_0001
20818.116971862557 inf False False 0.0 inf 40.0 1000.0 False False PDGFR mot_e4bd6bfb1f6e2b8050824fddb522a560_0001_000000012_0001_38_47_H_._HEEHE_2194_0001_0001
25656.079569333808 4143928.913639844 False False 32576.413174674908 inf 40.0 1000.0 False False PDGFR mot_ems_bGM_531_0001_000000005_0001_40_42_51_53_P_._ems_ferrC_513_0001_0001
153828.77256170695 inf False False 6183.49256481465 293715.5032463176 40.0 1000.0 False False PDGFR Motif0683_bcov_4helix_01415_0001_0001
27234.445448270428 inf False False 8847.148135307452 inf 40.0 1000.0 False False PDGFR mot_2e048fd80be2920f847253082f2e4b14_0001_000000021_0001_37_46_H_._HEEHE_3305_0001_0002_0001
158489.9381990993 inf False False 5542.411042938373 85521.73866453621 40.0 1000.0 False False PDGFR mot_3h_hb1_3744_000000008_0001_47_55_H_._HEEHE_1709_0001_0001
65373.15263265036 inf False False 0.0 5929004.131058457 40.0 1000.0 False False PDGFR mot_676f1622cdbe1dd4e947208bcdb3f1b5_0001_000000020_0001_35_44_H_._bcov_4helix_07458_0001_0001
144913.66223675903 inf False False 0.0 176822.20731367738 40.0 1000.0 False False PDGFR mot_c522802ef46257a80bcf17875ababd89_0001_1_000000001_0001_54_63_H_._HEEHE_1270_0001_0001
142058.29059578382 inf False False 26964.79747353511 778792.035188848 40.0 1000.0 False False PDGFR Motif0508_HEEHE_3167_0001_0001
43908.083162922114 2811115.690681335 False False 0.0 802390.2126471056 40.0 1000.0 False False PDGFR Motif0862_ems_3hC_696_0001
136515.22503337648 inf False False 11345.865833375325 351327.05777812115 40.0 1000.0 False False PDGFR mot_db819c1b1e2c066231d8a9aef1dab5e0_0001_000000003_0001_27_33_H_._bcov_4helix_03444_0001_0001
158489.9381990993 inf False False 0.0 14406.238966231082 40.0 1000.0 False False PDGFR Motif0465_ems_3hC_1204_0001_0001
97331.7161050805 inf False False 0.0 868873.6222952595 40.0 1000.0 False False PDGFR Motif0347_ems_3hM_452_0001_0001
139259.18105654727 inf False False 0.0 14550.301355893402 40.0 1000.0 False False PDGFR pol_HEEHE_1434_000000002_0001
60974.71975359832 inf False False 10271.264328651518 inf 40.0 1000.0 False False PDGFR mot_9e35a7df8367acc35d2bdfacadd00639_0001_1_000000002_0001_18_24_H_._bcov_4helix_10166_0001_0001_0001
108589.91478505317 inf False False 10795.202036646373 1906975.6241194038 40.0 1000.0 False False PDGFR Motif0984_bcov_4helix_06186_0001
47075.408202223436 inf False False 8334.41374645452 inf 40.0 1000.0 False False PDGFR Motif0508_HEEHE_0403_0001
6307.780765367422 inf False False 38966.19438581319 inf 40.0 1000.0 False False PDGFR pol_ems_ferrM_959_000000008_0001
133825.33578411557 inf False False 6629.540978228629 273953.75282523234 40.0 1000.0 False False PDGFR mot_934141d81b4ab959636f9c4788b0d47e_0001_1_000000012_0001_20_29_H_._bcov_4helix_09845_0001_0001
85521.73866453621 2648198.1421546885 False False 0.0 98305.03326613137 40.0 1000.0 False False PDGFR mot_28b27b630eff87176b8b9ebc97d6e9c1_0001_000000007_0001_39_47_H_._HEEHE_2508_0001_0001
6629.540978228629 inf False False 9485.340281190727 inf 40.0 1000.0 False False PDGFR mot_1079f3c9112cbbc9594f8a6396aabc5a_0001_000000005_0001_39_46_H_._bcov_4helix_09335_0001_0001_0001
98305.03326613137 inf False False 11012.18559758296 2755725.606000717 40.0 1000.0 False False PDGFR mot_f826ec613e21fa369b623d29c73e4601_0001_1_000000004_0001_37_42_H_._bcov_4helix_07401_0001_0001
136515.22503337648 inf False False 6307.780765367422 369248.2685968687 40.0 1000.0 False False PDGFR Motif0108_bcov_4helix_00530_0001_0002
158489.9381990993 inf False False 0.0 22543.037561531073 40.0 1000.0 False False PDGFR Motif0937_bcov_4helix_00130_0001
83836.622551256 inf False False 41363.400532776286 inf 40.0 1000.0 False False PDGFR mot_HEEHE_0139_000000020_0001_32_36_61_63_P_._HEEHE_1404_0001_0001
26964.79747353511 inf False False 14550.301355893402 inf 40.0 1000.0 False False PDGFR Motif0274_bcov_4helix_00806_0001_0001
137880.37728371008 inf False False 0.0 12408.806367815276 40.0 1000.0 False False PDGFR pol_17291b1fc5b019eba4f9a7ab4937baca_0001_1_000000010_0001
117587.31738857664 inf False False 0.0 271241.3394309234 40.0 1000.0 False False PDGFR mot_3h_hb1_4116_000000000_0001_6_14_H_._bcov_4helix_00938_0001_0001
22098.85066320075 1159515.2172000383 False False 4869.909293224447 inf 40.0 1000.0 False False PDGFR Motif0976_ems_3hC_153_0002_0001_0001
98305.03326613137 inf False False 17404.306237332148 2839226.847588145 40.0 1000.0 False False PDGFR rif_7886d7f89f354c9d1c4fbe5f50f90645_0001_1_000000000_0001
30688.454812874847 211505.43692359928 False False 0.0 16233.310657211712 40.0 1000.0 False False PDGFR mot_5af82dbfc67f5d80339f76487a4b04d9_0001_000000010_0001_58_65_H_._HEEHE_0761_0001_0001_0001
21236.561122996987 3430095.3669108124 False False 31305.292754613616 inf 40.0 1000.0 False False PDGFR mot_160197465f8bb7538cb2ee3a4afbc558_0001_1_000000012_0001_43_48_H_._bcov_4helix_10702_0001_0001
103319.57793811889 inf False False 0.0 263264.1717623523 40.0 1000.0 False False PDGFR mot_9ff3abfb0b0f95f7a3ea9864cda93ce1_0001_000000018_0001_38_43_H_._HEEHE_0122_0001_0001
98305.03326613137 8233549.252600915 False False 0.0 3991.1072323063054 40.0 1000.0 False False PDGFR Motif0588_bcov_4helix_12228_0001_0001
1233.5912781527318 9675.995620842656 False False 4153.162190277939 inf 40.0 1000.0 True False PDGFR mot_HEEHE_3071_000000014_0001_48_55_H_._bcov_4helix_05969_0001_0001
10582.49390907399 70789.75669631343 False False 4194.693812180722 inf 40.0 1000.0 False False PDGFR Motif0640_ems_3hM_3464_0001_0001
121150.33069276794 inf False False 4321.797229383611 566418.6443453413 40.0 1000.0 False False PDGFR Motif0298_ems_3hC_3_0002_0001_0001
32576.413174674908 inf False False 4365.015201677442 inf 40.0 1000.0 False False PDGFR Motif0890_HHH_eva_0181_0001_0001
7545.036039679152 63450.537884220685 False False 8089.299871061484 inf 40.0 1000.0 False False PDGFR mot_7718de7c444384727126a875a0d90c67_0001_1_000000024_0001_16_24_H_._ems_3hM_3051_0001_0001
29491.00187772178 inf False False 18292.1007704542 inf 40.0 1000.0 False False PDGFR mot_5af82dbfc67f5d80339f76487a4b04d9_0001_000000010_0001_58_65_H_._HEEHE_2967_0001_0001
86376.95605118164 2925258.2602969143 False False 0.0 11459.324491709087 40.0 1000.0 False False PDGFR mot_7a10b76144a677da248bdb0a3c697aee_0001_000000004_0001_21_30_H_._bcov_4helix_13604_0001_0001
112999.10077088473 inf False False 6122.269866153114 979068.5456237288 40.0 1000.0 False False PDGFR mot_ab930ccf181d16587fbd1f6d85d6a590_0001_000000013_0001_6_13_H_._bcov_4helix_13604_0001_0001_0001
15445.438086597907 1008735.3016246737 False False 11806.553483132368 inf 40.0 1000.0 False False PDGFR mot_098800ae9e1a8e4ba5f50f47fc6659c0_0001_000000022_0001_38_47_H_._bcov_4helix_09046_0001_0001
96368.03574760456 inf False False 0.0 337618.39700975287 40.0 1000.0 False False PDGFR Motif0827_HHH_eva_0536_0001_0001
53576.20574860465 inf False False 26964.79747353511 inf 40.0 1000.0 False False PDGFR pol_9d3731dde62ff741155346b3b38600c9_0001_000000004_0001
108589.91478505317 inf False False 0.0 13436.959184229194 40.0 1000.0 False False PDGFR Motif0212_HHH_eva_0065_0001_0001
22768.4679371464 135163.58914195682 False False 4773.952841117978 132500.33245952052 40.0 1000.0 False False PDGFR mot_69b2c0e19e32369698a7ec004ab43efd_0001_000000023_0001_18_28_H_._ems_3hM_3179_0001_0001
132500.33245952052 inf False False 0.0 7250.631332546129 40.0 1000.0 False False PDGFR Motif0308_p1-14H-GBL-14H-GBL-16H_0429_0001_0001_0002_0001_0001
49476.72713309679 inf False False 0.0 5056380.7866757335 40.0 1000.0 False False PDGFR Motif0793_HHH_eva_0188_0001_0001
136515.22503337648 inf False False 7773.658176717458 684295.4339316986 40.0 1000.0 False False PDGFR Motif0242_bcov_4helix_03202_0001
155367.06028732413 inf False False 10903.154057012845 455058.5902060301 40.0 1000.0 False False PDGFR mot_725d9c56e53f07be426fd1cc762df6e7_0001_1_000000024_0001_22_31_H_._bcov_4helix_07454_0001_0001
37074.99693471599 inf False False 0.0 inf 40.0 1000.0 False False PDGFR Motif0217_ems_3hM_2679_0001_0001
39355.856329671355 1414828.9191955891 False False 14550.301355893402 inf 40.0 1000.0 False False PDGFR mot_29190cf562d8cebe97de700fdcd5b0d5_0001_1_000000029_0001_39_49_H_._bcov_4helix_01799_0001_0001_0001
57440.94421483782 1472276.6467788974 False False 0.0 613350.2272221195 40.0 1000.0 False False PDGFR mot_3h_hb1_4116_000000000_0001_6_14_H_._ems_3hC_1310_0001_0001_0002_0001
75896.20072117166 1692344.040224299 False False 0.0 22543.037561531073 40.0 1000.0 False False PDGFR Motif0618_HHH_eva_0301_0001_0001_0001
70088.86801615199 1319636.4772555095 False False 4236.640750302524 109675.81393290378 40.0 1000.0 False False PDGFR pol_ems_3hC_1086_000000014_0001
58015.35365698624 inf False False 4918.608386156695 inf 40.0 1000.0 False False PDGFR mot_HEEH_19503_000000025_0001_53_63_H_._HEEHE_2274_0001_0001
56872.221994889 inf False False 5221.20191482039 inf 40.0 1000.0 False False PDGFR pol_b44183ae43ce5d56b975dc4faa294af5_0001_1_000000000_0001
149304.69111619508 inf False False 0.0 76655.1627283833 40.0 1000.0 False False PDGFR Motif0351_bcov_4helix_00751_0002_0001
153828.77256170695 inf False False 0.0 40953.86191363986 40.0 1000.0 False False PDGFR Motif0229_ems_3hC_923_0001_0001
70789.75669631343 inf False False 0.0 2470022.2196295722 40.0 1000.0 False False PDGFR Motif0695_bcov_4helix_10386_0001
135163.58914195682 inf False False 0.0 55199.61835899313 40.0 1000.0 False False PDGFR mot_3h_hb1_3251_000000008_0001_3_9_H_._bcov_4helix_11524_0001_0001_0001
131188.4479797232 inf False False 6245.327490462801 293715.5032463176 40.0 1000.0 False False PDGFR mot_368a210c3ab78fbc4e67db28951dc088_0001_1_000000007_0001_41_45_H_._bcov_4helix_02174_0001_0001
93533.86607176402 inf False False 0.0 455058.5902060301 40.0 1000.0 False False PDGFR Motif0656_ems_3hM_1334_0001_0001
156920.7308901972 inf False False 0.0 13571.328776071496 40.0 1000.0 False False PDGFR Motif0303_HHH_eva_0119_0001_0001
94469.20473248155 inf False False 21880.050161584924 2192019.305197977 40.0 1000.0 False False PDGFR mot_7e65b9b3744af75e5722afc9efacd91e_0001_000000010_0001_2_8_H_._ems_3hC_144_0001_0001_0002_0001
107514.76711391415 inf False False 0.0 19225.181747189316 40.0 1000.0 False False PDGFR mot_a700e3269277ab4989fa16ef2212b817_0001_000000024_0001_18_23_H_._HHH_eva_0067_0001_0001
70088.86801615199 inf False False 0.0 502667.78710001206 40.0 1000.0 False False PDGFR Motif0268_ems_3hM_568_0001_0002_0001
114129.09177859346 inf False False 7037.391337624759 187700.33613721616 40.0 1000.0 False False PDGFR Motif0557_bcov_4helix_07662_0001_0003_0001
132500.33245952052 inf False False 0.0 3991.1072323063054 40.0 1000.0 False False PDGFR Motif0212_ems_3hC_187_0002_0002
127330.21513103758 inf False False 9772.75557705109 1018822.654640921 40.0 1000.0 False False PDGFR pol_2c69f68d468f7745f692189d11ddad73_0001_000000004_0001
155367.06028732413 inf False False 7396.369022330303 268555.7816147755 40.0 1000.0 False False PDGFR pol_4da2f6af5d871ed9d7ad27d22e0ccb73_0001_000000001_0001
60371.009657028 860270.9131636227 False False 0.0 45238.541990841826 40.0 1000.0 False False PDGFR mot_3h_hb1_4194_000000011_0001_48_53_H_._HEEHE_0653_0001_0001_0001
103319.57793811889 inf False False 0.0 9870.48313282159 40.0 1000.0 False False PDGFR mot_79e57797415943faec55732498b01460_0001_1_000000006_0001_41_48_H_._bcov_4helix_03915_0001_0001
104352.77371750015 inf False False 0.0 3991.1072323063054 40.0 1000.0 False False PDGFR Motif0172_ems_3hC_807_0001_0002_0001
7037.391337624759 34926.3242094135 False False 8759.552609215292 826703.4384805257 40.0 1000.0 False False PDGFR mot_e4bd6bfb1f6e2b8050824fddb522a560_0001_000000012_0001_38_47_H_._HEEHE_2963_0001_0001
153828.77256170695 inf False False 0.0 137880.37728371008 40.0 1000.0 False False PDGFR Motif0535_ems_3hM_3029_0001_0001
0.0 27234.445448270428 False False 0.0 inf 40.0 1000.0 True False PDGFR Motif0246_HHH_eva_0033_0001_0001_0001
4821.6923695291525 834970.47286533 False False 24901.53806444311 inf 40.0 1000.0 False False PDGFR Motif0108_bcov_4helix_13112_0001_0002
65373.15263265036 1081500.7777901418 False False 0.0 3991.1072323063054 40.0 1000.0 False False PDGFR mot_2e048fd80be2920f847253082f2e4b14_0001_000000021_0001_37_46_H_._ems_3hM_2052_0001_0001_0001
53045.748265945156 inf False False 5118.3236102542805 4062277.143064254 40.0 1000.0 False False PDGFR mot_1079f3c9112cbbc9594f8a6396aabc5a_0001_000000005_0001_39_46_H_._HHH_eva_0385_0001_0001
8847.148135307452 inf False False 5118.3236102542805 inf 40.0 1000.0 False False PDGFR mot_1079f3c9112cbbc9594f8a6396aabc5a_0001_000000005_0001_39_46_H_._ems_3hM_3590_0001_0001
95413.89677980644 6484464.499823377 False False 0.0 14991.190037278331 40.0 1000.0 False False PDGFR mot_9c226c44012da1f7daf4cabc00bdd6c9_0001_000000016_0001_39_46_H_._bcov_4helix_00098_0001_0001
inf inf False False 4452.752007231157 inf 40.0 1000.0 False False PDGFR rif_43f80f0185b0ebc43286746630500241_0001_000000000_0001
127330.21513103758 inf False False 0.0 51485.68065637629 40.0 1000.0 False False PDGFR Motif0904_ems_3hM_451_0001_0002_0001
49476.72713309679 748403.8382562521 False False 7178.842903511014 913194.909299109 40.0 1000.0 False False PDGFR mot_1429ee287784bd17e333287ded4fec59_0001_1_000000019_0001_28_33_H_._bcov_4helix_03660_0001_0001
155367.06028732413 inf False False 0.0 60371.009657028 40.0 1000.0 False False PDGFR Motif0168_ems_3hM_3423_0001
131188.4479797232 inf False False 0.0 23226.114142683033 40.0 1000.0 False False PDGFR Motif0887_bcov_4helix_02537_0001_0001
127330.21513103758 inf False False 7851.394758484638 299619.18486156844 40.0 1000.0 False False PDGFR Motif0382_bcov_4helix_01799_0001_0002_0001
1930.3368897433638 inf False False 4497.279527303472 inf 40.0 1000.0 False False PDGFR Motif0758_ems_3hM_1093_0001_0001
127330.21513103758 inf False False 0.0 13982.553609315217 40.0 1000.0 False False PDGFR Motif0189_HHH_eva_0464_0001_0001
21880.050161584924 inf False False 9206.37782666495 inf 40.0 1000.0 False False PDGFR pol_f140e6eb88ea2ffad7b271bbd131823b_0001_000000005_0001
51485.68065637629 inf False False 0.0 2896295.307224671 40.0 1000.0 False False PDGFR Motif0155_p1-15H-GBL-16H-GABBL-15H_0361_0001_0001_0002_0001
153828.77256170695 inf False False 0.0 15913.450306059915 40.0 1000.0 False False PDGFR mot_651eafc46e1107660c7509d8f04c15ba_0001_000000005_0001_35_45_H_._bcov_4helix_14380_0001_0001
38198.406416834834 1626309.3587581865 False False 0.0 5158014.040487923 40.0 1000.0 False False PDGFR pol_1a95cd9c67e5c01adf9f05cec6a9120d_0001_1_000000003_0001
127330.21513103758 inf False False 0.0 6967.714195668086 40.0 1000.0 False False PDGFR mot_HHH_eva_0486_000000029_0001_40_48_H_._HEEHE_1580_0001_0001
inf inf False False 14263.602936862473 inf 40.0 1000.0 True False PDGFR Motif0860_HEEHE_1483_0001
111880.2977929551 inf False False 0.0 36707.91775714452 40.0 1000.0 False False PDGFR Motif0383_ems_3hM_942_0001_0001
126069.51993172051 inf False False 0.0 4365.015201677442 40.0 1000.0 False False PDGFR mot_01a5b1a250f4e5bff9bde479a98912bd_0001_000000003_0001_42_49_H_._ems_3hM_289_0001_0001
95413.89677980644 6231442.928826867 False False 0.0 6122.269866153114 40.0 1000.0 False False PDGFR Motif0238_ems_3hM_1700_0001_0001_0001
156920.7308901972 inf False False 0.0 6695.83638801092 40.0 1000.0 False False PDGFR Motif0927_ems_3hM_640_0001_0001
156920.7308901972 inf False False 0.0 49971.49440442771 40.0 1000.0 False False PDGFR mot_HEEHE_3071_000000014_0001_48_55_H_._bcov_4helix_12515_0001_0002_0001
112999.10077088473 inf False False 0.0 12043.865208143323 40.0 1000.0 False False PDGFR mot_HEEHE_3071_000000011_0001_23_25_32_34_P_._HEEHE_0786_0001_0001
38580.39048100314 566418.6443453413 False False 0.0 794445.7550961436 40.0 1000.0 False False PDGFR Motif0522_bcov_4helix_09167_0001_0001_0001
38580.39048100314 748403.8382562521 False False 0.0 1888094.6773459464 40.0 1000.0 False False PDGFR pol_ferr_hb1_3334_000000002_0001
83836.622551256 2445566.554088684 False False 0.0 83006.55698144154 40.0 1000.0 False False PDGFR mot_d18a9a3295f89d4f8b2c9efac4db0509_0001_000000006_0001_19_29_H_._HEEHE_2417_0001_0001
37074.99693471599 5929004.131058457 False False 0.0 inf 40.0 1000.0 False False PDGFR Motif0876_bcov_4helix_12712_0001_0001
9675.995620842656 258076.8275290191 False False 0.0 inf 40.0 1000.0 False False PDGFR mot_69b2c0e19e32369698a7ec004ab43efd_0001_000000023_0001_18_28_H_._bcov_4helix_13519_0001_0001
88113.13286781035 inf False False 0.0 263264.1717623523 40.0 1000.0 False False PDGFR mot_ems_3hM_1344_000000002_0001_22_30_H_._ems_3hM_2074_0001_0001
123585.45233969252 inf False False 0.0 12532.894431493438 40.0 1000.0 False False PDGFR mot_0bf15de3038d72bbcdc8b66c723793bb_0001_000000013_0001_22_31_H_._bcov_4helix_13832_0001_0001
147826.42684771807 inf False False 0.0 64085.04326306282 40.0 1000.0 False False PDGFR Motif0263_ems_3hC_963_0002_0001_0001_0001
34238.13764279337 544317.1839644753 False False 4452.752007231157 2397379.231534835 40.0 1000.0 False False PDGFR mot_7718de7c444384727126a875a0d90c67_0001_1_000000024_0001_19_24_H_._ems_3hM_2958_0001_0001
93533.86607176402 5530089.199471417 False False 0.0 3991.1072323063054 40.0 1000.0 False False PDGFR Motif0239_ems_3hM_1868_0001_0002_0001
129889.55245517138 inf False False 0.0 191473.1128935741 40.0 1000.0 False False PDGFR mot_0702c75add223523476788828f86436b_0001_000000008_0001_38_45_H_._HHH_eva_0327_0001_0001
109675.81393290378 inf False False 0.0 271241.3394309234 40.0 1000.0 False False PDGFR mot_01a5b1a250f4e5bff9bde479a98912bd_0001_000000003_0001_42_49_H_._HHH_eva_0370_0001_0001
78977.89081421605 2004250.5462452131 False False 0.0 48021.623907088106 40.0 1000.0 False False PDGFR Motif0657_p1-16H-GBL-16H-GABBL-16H_0429_0001_0001_0001_0001_0001
38966.19438581319 1658998.1768692255 False False 4279.007157805552 6231442.928826867 40.0 1000.0 False False PDGFR mot_e3fc2ae18049d8cebb5933ecd00267c4_0001_000000022_0001_22_32_H_._bcov_4helix_12485_0001_0001_0001
106450.26446922186 inf False False 0.0 34926.3242094135 40.0 1000.0 False False PDGFR mot_69b2c0e19e32369698a7ec004ab43efd_0001_000000023_0001_18_28_H_._bcov_4helix_06623_0001_0001_0001
104352.77371750015 inf False False 0.0 8089.299871061484 40.0 1000.0 False False PDGFR mot_79021c42b1eb1d2a98d476041e471904_0001_000000024_0001_20_29_H_._p1-16H-GBL-16H-GABBL-15H_0060_0001_0001_0002_0001_0001
8672.824365559689 54111.96780609073 False False 6001.636963192939 inf 40.0 1000.0 False False PDGFR mot_0dbd116a8a22d3c6acf153a575990ddb_0001_1_000000026_0001_39_46_H_._HHH_eva_0266_0001_0001
155367.06028732413 inf False False 11459.324491709087 128603.51728234804 40.0 1000.0 False False PDGFR mot_1079f3c9112cbbc9594f8a6396aabc5a_0001_000000005_0001_39_46_H_._HEEHE_0159_0001_0001
158489.9381990993 inf False False 5767.455156349958 97331.7161050805 40.0 1000.0 False False PDGFR rif_ebfe7ea2696d4f18749688067461e8fd_0001_1_000000016_0001
147826.42684771807 inf False False 6629.540978228629 250486.82620808776 40.0 1000.0 False False PDGFR Motif0354_bcov_4helix_03641_0001_0001
52000.53746294008 inf False False 4821.6923695291525 inf 40.0 1000.0 False False PDGFR pol_3396c95c25dbbe7428144c4b93bf3a4a_0001_000000002_0001
20611.9970018441 1092315.785568042 False False 10068.879843791317 inf 40.0 1000.0 False False PDGFR Motif0184_ems_3hM_3655_0001_0001
158489.9381990993 inf False False 0.0 11233.530528094394 40.0 1000.0 False False PDGFR Motif0122_ems_3hM_2228_0001_0001
40146.90904189773 inf False False 15913.450306059915 inf 40.0 1000.0 False False PDGFR mot_69b2c0e19e32369698a7ec004ab43efd_0001_000000023_0001_18_28_H_._bcov_4helix_12665_0001_0001
123585.45233969252 inf False False 0.0 10068.879843791317 40.0 1000.0 False False PDGFR mot_HEEHE_3071_000000014_0001_48_55_H_._bcov_4helix_12578_0001_0002_0001
144913.66223675903 inf False False 0.0 3991.1072323063054 40.0 1000.0 False False PDGFR Motif0257_HHH_eva_0327_0001_0001_0001
18475.021778158756 238329.62033451046 False False 4153.162190277939 inf 40.0 1000.0 False False PDGFR Motif0281_bcov_4helix_01871_0001_0001
86376.95605118164 2954510.8428998855 False False 0.0 4236.640750302524 40.0 1000.0 False False PDGFR rif_6a0be24461faaa7cb48bf856b263917d_0001_1_000000001_0001
48501.84014615902 7679580.042221318 False False 0.0 2373642.8034998346 40.0 1000.0 False False PDGFR Motif0135_ems_3hM_953_0001_0001
110772.5720722327 inf False False 5825.129707913452 238329.62033451046 40.0 1000.0 False False PDGFR mot_8d8696679cf8e2849efc52908217bf1d_0001_1_000000002_0001_40_46_H_._bcov_4helix_14162_0001_0001_0001
80565.34641958177 inf False False 0.0 483053.86320778413 40.0 1000.0 False False PDGFR mot_0692cb74b7d158daf0d44b458ab0979a_0001_000000015_0001_16_24_H_._bcov_4helix_03809_0001_0001
58595.50719355604 inf False False 7107.765251001011 4102899.914494892 40.0 1000.0 False False PDGFR Motif0086_bcov_4helix_03460_0001_0001
46609.31505170634 468847.3205478632 False False 0.0 15292.51295702762 40.0 1000.0 False False PDGFR mot_d09b3a60dcb7ce426a580761e1fc8ad3_0001_000000004_0001_16_23_H_._HEEHE_2274_0001_0001
107514.76711391415 inf False False 5067.64713886563 988859.2310799668 40.0 1000.0 False False PDGFR mot_e3fc2ae18049d8cebb5933ecd00267c4_0001_000000022_0001_22_32_H_._bcov_4helix_12556_0001_0001_0001
89884.2068384533 4669482.822976963 False False 0.0 35275.58745150766 40.0 1000.0 False False PDGFR Motif0400_ems_3hM_2365_0001_0001
60371.009657028 inf False False 0.0 507694.4649710116 40.0 1000.0 False False PDGFR Motif0344_ems_3hM_2014_0001_0001
34238.13764279337 inf False False 8672.824365559689 inf 40.0 1000.0 False False PDGFR mot_28b27b630eff87176b8b9ebc97d6e9c1_0001_000000007_0001_39_47_H_._bcov_4helix_12648_0001_0001
68027.56477587808 1182821.4730657584 False False 0.0 117587.31738857664 40.0 1000.0 False False PDGFR Motif0168_ems_3hM_45_0001_0003_0001
18110.99086183586 inf False False 27781.8578017807 inf 40.0 1000.0 False False PDGFR Motif0257_bcov_4helix_03915_0001_0001
21236.561122996987 354840.32835590263 False False 8009.2077931301765 inf 40.0 1000.0 False False PDGFR mot_715ea26b31ad1dac4ca0a04087d135f1_0001_1_000000001_0001_55_61_H_._HEEHE_1219_0001_0001
152305.71540763055 inf False False 0.0 27234.445448270428 40.0 1000.0 False False PDGFR Motif0347_ems_3hM_2657_0001_0002_0001
131188.4479797232 inf False False 0.0 5710.35163995045 40.0 1000.0 False False PDGFR Motif0609_ems_3hM_1700_0001
inf inf False False 5825.129707913452 inf 40.0 1000.0 True False PDGFR mot_b1749bbc7e5b9dedac81cdbda945e5ac_0001_000000006_0001_24_32_H_._bcov_4helix_12485_0001_0001_0001
152305.71540763055 inf False False 0.0 117587.31738857664 40.0 1000.0 False False PDGFR pol_ferr_hb1_3899_000000001_0001
140651.77286711286 inf False False 0.0 72934.75711396844 40.0 1000.0 False False PDGFR Motif0238_ems_3hM_2924_0001_0002_0001
inf inf False False 17231.986373596203 inf 40.0 1000.0 False False PDGFR mot_609d97902c010e147ff7b7376c5fa04b_0001_000000025_0001_40_50_H_._bcov_4helix_09046_0001_0001
40548.37813231666 inf False False 9206.37782666495 inf 40.0 1000.0 False False PDGFR mot_3995b66da6ab833790ea27796e0e7e38_0001_000000012_0001_16_25_H_._bcov_4helix_09050_0001_0001
128603.51728234804 inf False False 0.0 176822.20731367738 40.0 1000.0 False False PDGFR Motif0891_bcov_4helix_10292_0001_0001
137880.37728371008 inf False False 0.0 19034.833413058746 40.0 1000.0 False False PDGFR mot_2f50abe2963df35b40b4e37b54ffe50f_0001_000000013_0001_21_29_H_._ems_3hM_2470_0001_0001
61584.466951134345 inf False False 4071.32848767566 2839226.847588145 40.0 1000.0 False False PDGFR mot_3h_hb1_1008_000000014_0001_38_42_H_._ems_3hM_3423_0001_0001
72934.75711396844 1501869.4073791527 False False 0.0 6898.726926404041 40.0 1000.0 False False PDGFR mot_098800ae9e1a8e4ba5f50f47fc6659c0_0001_000000022_0001_38_47_H_._HEEHE_1395_0001_0001
14263.602936862473 inf False False 9024.975812827128 inf 40.0 1000.0 False False PDGFR Motif0178_bcov_4helix_08499_0001
70789.75669631343 inf False False 11924.619017963678 inf 40.0 1000.0 False False PDGFR rif_047cb722864dac1296fcfea94869b903_0001_1_000000008_0001
64085.04326306282 inf False False 0.0 7234511.787527888 40.0 1000.0 False False PDGFR mot_3h_hb1_4194_000000011_0001_48_53_H_._p1-14H-GBL-14H-GBL-14H_0089_0001_0001_0002_0001_0001
90783.0489068379 inf False False 0.0 420238.9733017226 40.0 1000.0 False False PDGFR Motif0119_bcov_4helix_02327_0001_0003
131188.4479797232 inf False False 10373.97697193804 1008735.3016246737 40.0 1000.0 False False PDGFR mot_1079f3c9112cbbc9594f8a6396aabc5a_0001_000000005_0001_39_46_H_._bcov_4helix_10646_0001_0001
122361.8339996957 inf False False 0.0 72934.75711396844 40.0 1000.0 False False PDGFR mot_6dbccf177416f8466c5c41d54a43d0fa_0001_000000020_0001_17_25_H_._bcov_4helix_14372_0001_0001
95413.89677980644 inf False False 16725.196203435888 4577475.564137787 40.0 1000.0 False False PDGFR mot_ca58b9ef863ef90b3de87d12bc83801f_0001_000000003_0001_57_65_H_._HEEHE_2301_0001_0001
71497.6542632766 1428977.208387546 False False 7178.842903511014 296652.65827878047 40.0 1000.0 False False PDGFR mot_ems_3hM_2338_000000021_0001_45_54_H_._bcov_4helix_11364_0001_0001
155367.06028732413 inf False False 0.0 30384.608725618637 40.0 1000.0 False False PDGFR Motif0221_bcov_4helix_01871_0001_0001
68027.56477587808 inf False False 10271.264328651518 inf 40.0 1000.0 False False PDGFR mot_HEEHE_0013_000000019_0001_7_16_H_._HEEHE_2173_0001_0001
40953.86191363986 794445.7550961436 False False 8847.148135307452 3329216.7695758925 40.0 1000.0 False False PDGFR Motif0683_bcov_4helix_04397_0001_0001
155367.06028732413 inf False False 8586.95481738584 340994.5809798506 40.0 1000.0 False False PDGFR mot_e501b61e42afed3bcd9c82d34bdca96f_0001_1_000000024_0001_17_27_H_._HEEHE_2689_0001_0002_0001
52000.53746294008 inf False False 0.0 inf 40.0 1000.0 False False PDGFR Motif0132_ems_3hC_880_0002_0001_0001
87240.72561169352 inf False False 0.0 904153.3755436717 40.0 1000.0 False False PDGFR rif_ab64a61eb8ed0a9ede620dc4fdff3441_0001_000000027_0001
20407.917823608008 inf False False 4153.162190277939 inf 40.0 1000.0 False False PDGFR Motif0121_ems_3hM_1449_0001_0001
98305.03326613137 8233549.252600915 False False 0.0 49971.49440442771 40.0 1000.0 False False PDGFR Motif0137_ems_3hC_1553_0001_0001
94469.20473248155 6108658.885233661 False False 0.0 27234.445448270428 40.0 1000.0 False False PDGFR mot_651eafc46e1107660c7509d8f04c15ba_0001_000000005_0001_35_44_H_._bcov_4helix_01733_0001_0001_0001
66026.8841589769 inf False False 4821.6923695291525 7453724.729201773 40.0 1000.0 False False PDGFR Motif0962_bcov_4helix_10271_0001_0001
153828.77256170695 inf False False 0.0 185841.91696754063 40.0 1000.0 False False PDGFR mot_67a0f685a420117540374929bec92ee9_0001_1_000000003_0001_6_12_H_._bcov_4helix_07735_0001_0001
124821.30686308953 inf False False 4321.797229383611 61584.466951134345 40.0 1000.0 False False PDGFR mot_a8e8f260da82199f39a6e8cf46633955_0001_000000017_0001_20_25_H_._HEEHE_2503_0001_0002_0001
38580.39048100314 4227221.884804003 False False 0.0 6293757.358115128 40.0 1000.0 False False PDGFR mot_fb17a1bfad3bda02df4bbb7441729a62_0001_1_000000020_0001_28_33_H_._ems_3hM_1245_0001_0001
144913.66223675903 inf False False 0.0 4279.007157805552 40.0 1000.0 False False PDGFR mot_HEEHE_0562_000000006_0001_47_51_H_._bcov_4helix_07419_0001_0001
13707.042063832196 inf False False 20005.801219104025 inf 40.0 1000.0 False False PDGFR mot_bf24c03798b6649ceba40ca7054d99e0_0001_000000005_0001_39_47_H_._bcov_4helix_08910_0001_0001
47546.16228424562 inf False False 0.0 inf 40.0 1000.0 False False PDGFR mot_0692cb74b7d158daf0d44b458ab0979a_0001_000000015_0001_16_23_H_._ems_3hM_708_0001_0001
72934.75711396844 8071315.804921987 False False 0.0 293715.5032463176 40.0 1000.0 False False PDGFR Motif0476_HHH_eva_0461_0001_0001
34926.3242094135 inf False False 5942.21481504252 inf 40.0 1000.0 False False PDGFR Motif0334_bcov_4helix_11063_0001
29491.00187772178 330965.98079575825 False False 5767.455156349958 2170316.143760372 40.0 1000.0 False False PDGFR rif_3e1a02ffc365cf5d2e85e7729938b05b_0001_000000010_0001
137880.37728371008 inf False False 0.0 8009.2077931301765 40.0 1000.0 False False PDGFR mot_7718de7c444384727126a875a0d90c67_0001_1_000000024_0001_16_23_H_._bcov_4helix_14026_0001_0001
139259.18105654727 inf False False 0.0 38198.406416834834 40.0 1000.0 False False PDGFR mot_HEEHE_3071_000000014_0001_48_55_H_._HEEHE_1043_0001_0001
33563.51107028074 560810.538955783 False False 7470.332712553611 4623250.319779168 40.0 1000.0 False False PDGFR mot_bf3638518266f21cb84f5b4df2ecfe2d_0001_000000006_0001_43_47_H_._bcov_4helix_10247_0001_0001
149304.69111619508 inf False False 0.0 9772.75557705109 40.0 1000.0 False False PDGFR Motif0508_HHH_eva_0404_0001_0002_0001
139259.18105654727 inf False False 0.0 17061.372647124943 40.0 1000.0 False False PDGFR Motif0707_bcov_4helix_09764_0002
25402.058979538408 inf False False 5169.506846356828 inf 40.0 1000.0 False False PDGFR Motif0510_bcov_4helix_08505_0001_0001
116423.08652334334 inf False False 0.0 11345.865833375325 40.0 1000.0 False False PDGFR Motif0026_ems_3hM_523_0001_0001
149304.69111619508 inf False False 0.0 104352.77371750015 40.0 1000.0 False False PDGFR pol_EHEE_09070_000000027_0001
158489.9381990993 inf False False 10795.202036646373 173338.11127700956 40.0 1000.0 False False PDGFR mot_879636a975968da8ef1edb7d90be3c56_0001_1_000000023_0001_55_62_H_._bcov_4helix_01698_0001_0001
140651.77286711286 inf False False 0.0 5221.20191482039 40.0 1000.0 False False PDGFR mot_605af478b9622daea91f1341a0e7b465_0001_000000004_0001_28_32_H_._bcov_4helix_08983_0001_0001
6695.83638801092 365592.34514541493 False False 4236.640750302524 inf 40.0 1000.0 False False PDGFR mot_0702c75add223523476788828f86436b_0001_000000008_0001_37_45_H_._bcov_4helix_11599_0001_0001
135163.58914195682 inf False False 0.0 8009.2077931301765 40.0 1000.0 False False PDGFR Motif0667_ems_3hM_78_0001_0001_0001
5017.472414718442 64085.04326306282 False False 24410.879388729656 inf 40.0 1000.0 False False PDGFR pol_EHEE_hb1_6064_000000017_0001
23458.37528410988 inf False False 0.0 inf 40.0 1000.0 False False PDGFR Motif0408_HEEHE_0952_0001_0001_0001
29199.011760120608 inf False False 10582.49390907399 inf 40.0 1000.0 False False PDGFR Motif0899_bcov_4helix_05082_0001_0002_0001
108589.91478505317 inf False False 0.0 29491.00187772178 40.0 1000.0 False False PDGFR Motif0064_bcov_4helix_14261_0001_0001
156920.7308901972 inf False False 0.0 39749.41489296802 40.0 1000.0 False False PDGFR mot_9c226c44012da1f7daf4cabc00bdd6c9_0001_000000016_0001_41_46_H_._bcov_4helix_09163_0001_0001
124821.30686308953 inf False False 0.0 24901.53806444311 40.0 1000.0 False False PDGFR Motif0256_bcov_4helix_01818_0001
65373.15263265036 1194649.687796417 False False 0.0 95413.89677980644 40.0 1000.0 False False PDGFR Motif0805_ems_3hM_523_0001_0001
47546.16228424562 inf False False 0.0 6293757.358115128 40.0 1000.0 False False PDGFR rif_48eef4495f26819d766e034ed3b132ae_0001_000000014_0001
11573.917736626165 inf False False 11345.865833375325 inf 40.0 1000.0 False False PDGFR Motif0014_bcov_4helix_07553_0001_0001
149304.69111619508 inf False False 4112.041772552412 117587.31738857664 40.0 1000.0 False False PDGFR mot_33f41ce1bff6b32f048912c86d6080e9_0001_000000008_0001_23_31_H_._bcov_4helix_11524_0001_0001
21026.29814158116 144913.66223675903 False False 0.0 118763.19056246249 40.0 1000.0 False False PDGFR Motif0336_ems_3hM_1567_0001
1597.8168931160394 3991.1072323063054 False False 0.0 inf 40.0 1000.0 True False PDGFR mot_774d882d7ae63910a49ba8e2c216af69_0001_1_000000029_0001_55_64_H_._ems_3hC_134_0002_0001_0001
22319.839169832772 538927.9049153227 False False 0.0 inf 40.0 1000.0 False False PDGFR Motif0828_ems_3hC_1300_0001_0001
60974.71975359832 inf False False 0.0 3464396.3205799228 40.0 1000.0 False False PDGFR mot_79d3e518ce3bb24bf84fc4796718e59b_0001_000000017_0001_17_25_H_._ems_3hM_2930_0001_0003_0001
55751.614542583004 2373642.8034998346 False False 0.0 691138.388271016 40.0 1000.0 False False PDGFR mot_5cb1b6ea6124f3b781dcf4d9db00cba7_0001_000000008_0001_24_28_H_._bcov_4helix_09053_0001_0001
38966.19438581319 inf False False 48021.623907088106 inf 40.0 1000.0 False False PDGFR mot_bf24c03798b6649ceba40ca7054d99e0_0001_000000005_0001_38_47_H_._bcov_4helix_00666_0001_0001
49476.72713309679 inf False False 7470.332712553611 inf 40.0 1000.0 False False PDGFR Motif0876_bcov_4helix_09769_0001
20407.917823608008 644637.2530415661 False False 4279.007157805552 inf 40.0 1000.0 False False PDGFR pol_EHEE_hb1_2857_000000014_0001
112999.10077088473 inf False False 0.0 47075.408202223436 40.0 1000.0 False False PDGFR Motif0296_ems_3hM_673_0001_0001
155367.06028732413 inf False False 0.0 105396.30145467503 40.0 1000.0 False False PDGFR mot_ea9b955785191c297cab05703d9ba2f6_0001_1_000000005_0001_39_46_H_._bcov_4helix_11459_0001_0001
88994.26419648851 inf False False 6001.636963192939 979068.5456237288 40.0 1000.0 False False PDGFR pol_491b011559be9b84f9b08d60b8aefa75_0001_1_000000000_0001
66026.8841589769 2811115.690681335 False False 0.0 122361.8339996957 40.0 1000.0 False False PDGFR mot_3h_hb1_3455_000000003_0001_7_13_H_._HEEHE_0574_0001_0002_0001
83836.622551256 inf False False 0.0 29199.011760120608 40.0 1000.0 False False PDGFR Motif0684_p1-15H-GBL-16H-GABBL-16H_0375_0001_0001_0001_0001
58015.35365698624 818518.255921312 False False 0.0 83836.622551256 40.0 1000.0 False False PDGFR mot_0702c75add223523476788828f86436b_0001_000000008_0001_38_45_H_._p1-15H-GBL-16H-GABBL-16H_0175_0001_0001_0001_0001_0001
1000.9731788776118 inf False False 0.0 inf 40.0 1000.0 False False PDGFR mot_a700e3269277ab4989fa16ef2212b817_0001_000000024_0001_18_23_H_._bcov_4helix_03508_0001_0001
26433.484436364153 834970.47286533 False False 59181.46226549164 inf 40.0 1000.0 False False PDGFR mot_a700e3269277ab4989fa16ef2212b817_0001_000000024_0001_16_26_H_._HHH_eva_0309_0001_0001
137880.37728371008 inf False False 0.0 44347.16399455137 40.0 1000.0 False False PDGFR Motif0069_ems_3hC_1684_0002_0001_0001
14263.602936862473 inf False False 0.0 inf 40.0 1000.0 False False PDGFR Motif0656_ems_3hM_2515_0001_0001_0001
16072.584809120495 inf False False 27234.445448270428 inf 40.0 1000.0 False False PDGFR Motif0681_ems_3hC_921_0001_0001
104352.77371750015 inf False False 0.0 20205.85923129508 40.0 1000.0 False False PDGFR Motif0483_bcov_4helix_02440_0001
115270.38269637947 inf False False 10795.202036646373 1547377.5522921488 40.0 1000.0 False False PDGFR Motif0297_bcov_4helix_02335_0001_0001_0001
42194.80488348507 inf False False 8334.41374645452 inf 40.0 1000.0 False False PDGFR pol_7c75ceae80bb3dd981b8469593c29ccb_0001_000000001_0001
117587.31738857664 inf False False 0.0 35275.58745150766 40.0 1000.0 False False PDGFR mot_HEEHE_1584_000000014_0001_43_52_H_._HEEHE_1214_0001_0002_0001
128603.51728234804 inf False False 0.0 13844.112484470526 40.0 1000.0 False False PDGFR Motif0650_ems_3hM_2860_0001_0001
17404.306237332148 176822.20731367738 False False 10903.154057012845 inf 40.0 1000.0 False False PDGFR Motif0388_ems_3hM_795_0001_0002
111880.2977929551 inf False False 8417.757883919056 245551.24616026608 40.0 1000.0 False False PDGFR mot_HEEHE_2862_000000020_0001_43_48_H_._bcov_4helix_08310_0001_0001_0001
158489.9381990993 inf False False 0.0 22768.4679371464 40.0 1000.0 False False PDGFR mot_3d6a68d92065610b0d6f847375c2cf14_0001_000000016_0001_27_32_H_._bcov_4helix_11919_0001_0001
25150.553445087513 inf False False 0.0 inf 40.0 1000.0 False False PDGFR Motif0382_ems_3hC_1321_0001_0001
10795.202036646373 83006.55698144154 False False 9485.340281190727 inf 40.0 1000.0 False False PDGFR mot_ems_3hM_77_000000026_0001_53_59_H_._bcov_4helix_08525_0001_0001
88994.26419648851 3751444.786693218 False False 0.0 9298.441604931604 40.0 1000.0 False False PDGFR Motif0108_ems_3hM_1055_0001_0001_0001
153828.77256170695 inf False False 0.0 3991.1072323063054 40.0 1000.0 False False PDGFR Motif0688_p1-14H-GBL-16H-GABBL-15H_0530_0001_0001_0001_0001
127330.21513103758 inf False False 0.0 22543.037561531073 40.0 1000.0 False False PDGFR rif_ems_bGM_694_0002_000000008_0001
11345.865833375325 inf False False 0.0 inf 40.0 1000.0 False False PDGFR pol_cfbcdacf3d7c3f333b54708192e2e2f9_0001_000000001_0001
122361.8339996957 inf False False 0.0 98305.03326613137 40.0 1000.0 False False PDGFR mot_28b27b630eff87176b8b9ebc97d6e9c1_0001_000000007_0001_39_47_H_._bcov_4helix_01054_0001_0001
52520.54283756952 1486999.4132466875 False False 5273.413933968597 1400820.7120748423 40.0 1000.0 False False PDGFR Motif0965_bcov_4helix_11103_0001_0002
140651.77286711286 inf False False 0.0 60974.71975359832 40.0 1000.0 False False PDGFR Motif0257_bcov_4helix_05840_0001_0002_0001
inf inf False False 6898.726926404041 inf 40.0 1000.0 False False PDGFR pol_d4f58537f9d5e1f361f6ea2252377c33_0001_1_000000001_0001
inf inf False False 4633.551594260295 inf 40.0 1000.0 False False PDGFR Motif0389_bcov_4helix_07386_0001_0001
inf inf False False 0.0 inf 40.0 1000.0 False False PDGFR mot_529224d0d35034490beef32fdb89bec2_0001_000000006_0001_44_49_H_._HEEHE_1568_0001_0001_0001
inf inf False False 10271.264328651518 inf 40.0 1000.0 False False PDGFR mot_3h_hb1_4116_000000000_0001_6_11_H_._bcov_4helix_04506_0001_0002_0001
inf inf False False 4031.0183046293637 inf 40.0 1000.0 False False PDGFR mot_HEEHE_1540_000000008_0001_23_25_30_34_P_._HEEHE_3305_0001_0001
inf inf False False 0.0 inf 40.0 1000.0 False False PDGFR mot_6dbccf177416f8466c5c41d54a43d0fa_0001_000000020_0001_17_25_H_._bcov_4helix_04715_0001_0001
inf inf False False 16559.60020142166 inf 40.0 1000.0 False False PDGFR Motif0806_ems_3hM_3597_0001_0001
inf inf False False 11345.865833375325 inf 40.0 1000.0 False False PDGFR pol_ems_ferrM_3065_000000004_0001
inf inf False False 5067.64713886563 inf 40.0 1000.0 False False PDGFR Motif0210_ems_3hM_706_0001_0001
inf inf False False 0.0 inf 40.0 1000.0 False False PDGFR mot_HEEHE_1584_000000014_0001_43_52_H_._HEEHE_1597_0001_0001_0001
inf inf False False 0.0 inf 40.0 1000.0 False False PDGFR mot_03f3b21294770700dc5b15116dbf6b48_0001_000000020_0001_39_43_H_._ems_3hM_1928_0001_0002_0001
inf inf False False 0.0 inf 40.0 1000.0 False False PDGFR Motif0398_ems_3hC_464_0001_0001
inf inf False False 4773.952841117978 inf 40.0 1000.0 False False PDGFR pol_EHEE_hb1_5249_000000007_0001
inf inf False False 6245.327490462801 inf 40.0 1000.0 False False PDGFR pol_93012bcebe64e15c2d237d910001593b_0001_000000001_0001
inf inf False False 6898.726926404041 inf 40.0 1000.0 False False PDGFR mot_3h_hb1_6844_000000011_0001_48_54_H_._HEEHE_0097_0001_0001
inf inf False False 8089.299871061484 inf 40.0 1000.0 False False PDGFR mot_HEEHE_3071_000000011_0001_23_25_32_34_P_._ems_ferrM_5100_0001_0001_0001
inf inf False False 0.0 inf 40.0 1000.0 False False PDGFR Motif0786_ems_3hM_1612_0001
inf inf False False 0.0 inf 40.0 1000.0 False False PDGFR mot_879636a975968da8ef1edb7d90be3c56_0001_1_000000023_0001_55_62_H_._bcov_4helix_01440_0001_0001_0001
inf inf False False 0.0 inf 40.0 1000.0 False False PDGFR mot_a700e3269277ab4989fa16ef2212b817_0001_000000024_0001_15_23_H_._bcov_4helix_06494_0001_0001
inf inf False False 18475.021778158756 inf 40.0 1000.0 False False PDGFR Motif0949_bcov_4helix_06183_0001_0002
inf inf False False 0.0 inf 40.0 1000.0 False False PDGFR Motif0828_bcov_4helix_00329_0001_0001_0001
inf inf False False 5942.21481504252 inf 40.0 1000.0 False False PDGFR Motif0288_bcov_4helix_01041_0001_0001
inf inf False False 4633.551594260295 inf 40.0 1000.0 False False PDGFR Motif0354_bcov_4helix_13335_0001_0001
inf inf False False 9969.187964149813 inf 40.0 1000.0 False False PDGFR Motif0142_bcov_4helix_13701_0001_0001_0001
inf inf False False 11806.553483132368 inf 40.0 1000.0 False False PDGFR Motif0257_bcov_4helix_08912_0001_0001
inf inf False False 0.0 inf 40.0 1000.0 False False PDGFR Motif0308_ems_3hM_2575_0001_0001
inf inf False False 6898.726926404041 inf 40.0 1000.0 False False PDGFR Motif0253_HEEHE_2120_0001
inf inf False False 0.0 inf 40.0 1000.0 False False PDGFR Motif0523_ems_3hM_2408_0001_0002
inf inf False False 10169.568642229218 inf 40.0 1000.0 False False PDGFR mot_d533708234d761ab78ada374c6095472_0001_000000027_0001_1_8_H_._bcov_4helix_09465_0001_0001
inf inf False False 0.0 inf 40.0 1000.0 False False PDGFR pol_EHEE_hb1_3553_000000009_0001
inf inf False False 7037.391337624759 inf 40.0 1000.0 False False PDGFR Motif0162_ems_3hM_2726_0001_0001
inf inf False False 31934.529138981336 inf 40.0 1000.0 False False PDGFR Motif0625_bcov_4helix_03173_0001_0001
inf inf False False 0.0 inf 40.0 1000.0 False False PDGFR Motif0585_p1-15H-GBL-16H-GABBL-16H_0398_0001_0001_0001_0001
inf inf False False 5825.129707913452 inf 40.0 1000.0 False False PDGFR Motif0248_ems_3hM_2060_0001_0002
inf inf False False 9391.42602098091 inf 40.0 1000.0 False False PDGFR pol_HEEHE_1749_000000003_0001
inf inf False False 0.0 inf 40.0 1000.0 False False PDGFR Motif0474_bcov_4helix_05906_0001
inf inf False False 6122.269866153114 inf 40.0 1000.0 False False PDGFR mot_e501b61e42afed3bcd9c82d34bdca96f_0001_1_000000024_0001_17_27_H_._bcov_4helix_02769_0001_0002_0001
inf inf False False 28623.675875032466 inf 40.0 1000.0 False False PDGFR pol_283d32d1de96e0fd5fa90eda9d1788c9_0001_1_000000004_0001
inf inf False False 5221.20191482039 inf 40.0 1000.0 False False PDGFR pol_61341750c5e5f9068be144c5b35eaf5c_0001_1_000000022_0001
inf inf False False 5653.813504901432 inf 40.0 1000.0 False False PDGFR mot_69b2c0e19e32369698a7ec004ab43efd_0001_000000023_0001_18_28_H_._bcov_4helix_01324_0001_0001
inf inf False False 7620.486400075935 inf 40.0 1000.0 False False PDGFR mot_07ba31854c164c7fe496e9df62fab009_0001_000000015_0001_41_45_H_._bcov_4helix_04466_0001_0001
inf inf False False 0.0 inf 40.0 1000.0 False False PDGFR Motif0143_ems_3hM_446_0001_0001
inf inf False False 9675.995620842656 inf 40.0 1000.0 False False PDGFR pol_955d7fe45d33abe55eb02ba585709e79_0001_1_000000004_0001
inf inf False False 28340.27314359648 inf 40.0 1000.0 False False PDGFR Motif0310_bcov_4helix_03508_0001_0001
inf inf False False 0.0 inf 40.0 1000.0 False False PDGFR mot_e501b61e42afed3bcd9c82d34bdca96f_0001_1_000000024_0001_21_27_H_._bcov_4helix_08806_0001_0001
30384.608725618637 inf False False 0.0 inf 40.0 1000.0 False False PDGFR pol_4cbe45d73cf80f6413049479ca87fe56_0001_1_000000013_0001
inf inf False False 9391.42602098091 inf 40.0 1000.0 False False PDGFR mot_05e4fd410dc329e3fa5fcfd85917ae01_0001_000000008_0001_34_43_H_._bcov_4helix_11083_0001_0002_0001
inf inf False False 9675.995620842656 inf 40.0 1000.0 False False PDGFR mot_e9bf659b099a7aaecf3d05424c5d660b_0001_1_000000010_0001_45_49_H_._bcov_4helix_12411_0001_0001
inf inf False False 0.0 inf 40.0 1000.0 False False PDGFR pol_HEEHE_1749_000000015_0001
inf inf False False 6695.83638801092 inf 40.0 1000.0 False False PDGFR Motif0878_HEEHE_2288_0001_0001_0001
inf inf False False 5542.411042938373 inf 40.0 1000.0 False False PDGFR Motif0976_ems_3hM_2546_0001_0001
inf inf False False 0.0 inf 40.0 1000.0 False False PDGFR Motif0903_bcov_4helix_03048_0001_0001
inf inf False False 6434.567158751315 inf 40.0 1000.0 False False PDGFR mot_c0a401286c15b037141fa6afd16e99e5_0001_000000000_0001_5_11_H_._HEEHE_1572_0001_0001_0001
inf inf False False 20205.85923129508 inf 40.0 1000.0 False False PDGFR Motif0048_bcov_4helix_09858_0001_0002
inf inf False False 14122.379145408378 inf 40.0 1000.0 False False PDGFR pol_420ad6b76c85bb60e5d89ede103b811d_0001_1_000000001_0001
inf inf False False 11012.18559758296 inf 40.0 1000.0 False False PDGFR Motif0524_bcov_4helix_07873_0001_0001
inf inf False False 5825.129707913452 inf 40.0 1000.0 False False PDGFR mot_1079f3c9112cbbc9594f8a6396aabc5a_0001_000000005_0001_39_46_H_._bcov_4helix_02751_0001_0001
inf inf False False 0.0 inf 40.0 1000.0 False False PDGFR mot_HEEHE_2948_000000025_0001_25_27_32_34_P_._HEEHE_2204_0001_0001
inf inf False False 7470.332712553611 inf 40.0 1000.0 False False PDGFR Motif0383_bcov_4helix_11851_0001_0001
inf inf False False 0.0 inf 40.0 1000.0 False False PDGFR Motif0475_HHH_eva_0712_0001_0001
inf inf False False 7470.332712553611 inf 40.0 1000.0 False False PDGFR Motif0977_HHH_eva_0195_0001
inf inf False False 6122.269866153114 inf 40.0 1000.0 False False PDGFR mot_2e048fd80be2920f847253082f2e4b14_0001_000000021_0001_37_46_H_._HEEHE_0126_0001_0001_0001
inf inf False False 8501.935462758252 inf 40.0 1000.0 False False PDGFR Motif0282_ems_3hC_617_0001_0001_0003_0001
inf inf False False 0.0 inf 40.0 1000.0 False False PDGFR Motif0697_ems_3hC_182_0002_0001_0001_0001
inf inf False False 0.0 inf 40.0 1000.0 False False PDGFR Motif0453_ems_3hM_1289_0001
inf inf False False 19034.833413058746 inf 40.0 1000.0 False False PDGFR Motif0653_bcov_4helix_05459_0001_0001
inf inf False False 24169.1875135937 inf 40.0 1000.0 False False PDGFR pol_HEEHE_3358_000000001_0001
inf inf False False 7178.842903511014 inf 40.0 1000.0 False False PDGFR rif_3h_hb1_6923_000000023_0001
inf inf False False 0.0 inf 40.0 1000.0 False False PDGFR mot_0a23dc5d83721dc1cae3e96a7548f9c6_0001_1_000000019_0001_7_11_H_._bcov_4helix_00373_0001_0001
inf inf False False 4031.0183046293637 inf 40.0 1000.0 False False PDGFR Motif0503_HHH_eva_0546_0001_0001
inf inf False False 0.0 inf 40.0 1000.0 False False PDGFR mot_b38cb7698fb08227f4c8301bb5100a7f_0001_1_000000017_0001_42_51_H_._bcov_4helix_08785_0001_0001
inf inf False False 4321.797229383611 inf 40.0 1000.0 False False PDGFR mot_28b27b630eff87176b8b9ebc97d6e9c1_0001_000000007_0001_39_47_H_._bcov_4helix_00317_0001_0001
inf inf False False 8935.619616660517 inf 40.0 1000.0 False False PDGFR pol_EHEE_hb1_2415_000000014_0001
inf inf False False 8847.148135307452 inf 40.0 1000.0 False False PDGFR Motif0941_ems_3hC_898_0002_0001_0001
inf inf False False 0.0 inf 40.0 1000.0 False False PDGFR mot_HEEHE_2862_000000020_0001_43_48_H_._bcov_4helix_05969_0001_0001
inf inf False False 0.0 inf 40.0 1000.0 False False PDGFR Motif0570_ems_3hM_2924_0001_0002_0001
inf inf False False 0.0 inf 40.0 1000.0 False False PDGFR Motif0831_ems_3hC_187_0002_0001_0002
inf inf False False 6695.83638801092 inf 40.0 1000.0 False False PDGFR mot_24989fc6f3a16f9d74357874524922a1_0001_000000001_0001_3_9_H_._bcov_4helix_07443_0001_0001
inf inf False False 12532.894431493438 inf 40.0 1000.0 False False PDGFR Motif0939_ems_3hM_1202_0001_0001
inf inf False False 7323.137645871595 inf 40.0 1000.0 False False PDGFR mot_HEEHE_1717_000000002_0001_21_23_32_36_P_._HEEHE_1605_0001_0001
inf inf False False 21026.29814158116 inf 40.0 1000.0 False False PDGFR Motif0240_bcov_4helix_03945_0001_0002_0001
inf inf False False 11806.553483132368 inf 40.0 1000.0 False False PDGFR Motif0250_HEEHE_2228_0002_0001
inf inf False False 4321.797229383611 inf 40.0 1000.0 False False PDGFR mot_3d6a68d92065610b0d6f847375c2cf14_0001_000000016_0001_27_32_H_._ems_3hM_3370_0001_0001
inf inf False False 7323.137645871595 inf 40.0 1000.0 False False PDGFR Motif0648_p1-14H-GBL-14H-GBL-15H_0678_0001_0001_0002_0001_0001
inf inf False False 0.0 inf 40.0 1000.0 False False PDGFR Motif0674_bcov_4helix_01339_0001_0001
inf inf False False 0.0 inf 40.0 1000.0 False False PDGFR Motif0965_ems_4hM_3584_0002_0001
inf inf False False 0.0 inf 40.0 1000.0 False False PDGFR mot_3h_hb1_6838_000000020_0001_50_57_H_._bcov_4helix_07458_0001_0001
inf inf False False 32576.413174674908 inf 40.0 1000.0 False False PDGFR mot_proteinG_2744_000000015_0001_3_9_14_20_P_._proteinG_1314_0001_0001
inf inf False False 0.0 inf 40.0 1000.0 False False PDGFR Motif0233_ems_3hC_153_0001_0002_0001
inf inf False False 7323.137645871595 inf 40.0 1000.0 False False PDGFR Motif0223_p1-15H-GBL-16H-GABBL-16H_0359_0001_0001_0001_0001_0001_0001
inf inf False False 0.0 inf 40.0 1000.0 False False PDGFR Motif0307_bcov_4helix_13479_0001
inf inf False False 0.0 inf 40.0 1000.0 False False PDGFR Motif0141_HHH_eva_0301_0001_0002_0001
inf inf False False 0.0 inf 40.0 1000.0 False False PDGFR Motif0292_bcov_4helix_06478_0001_0001
inf inf False False 0.0 inf 40.0 1000.0 False False PDGFR Motif0465_HHH_eva_0376_0001
inf inf False False 4321.797229383611 inf 40.0 1000.0 False False PDGFR Motif0152_HEEHE_2464_0001_0001
inf inf False False 5653.813504901432 inf 40.0 1000.0 False False PDGFR Motif0669_HHH_eva_0546_0001_0001
inf inf False False 0.0 inf 40.0 1000.0 False False PDGFR Motif0027_ems_3hC_617_0002_0001_0001
inf inf False False 36707.91775714452 inf 40.0 1000.0 False False PDGFR mot_9e35a7df8367acc35d2bdfacadd00639_0001_1_000000002_0001_18_24_H_._bcov_4helix_07326_0001_0002_0001
inf inf False False 0.0 inf 40.0 1000.0 False False PDGFR pol_4b397ff321495f1cf064223b6ad1b1e1_0001_000000001_0001
inf inf False False 0.0 inf 40.0 1000.0 False False PDGFR Motif0241_ems_3hC_898_0001
inf inf False False 8672.824365559689 inf 40.0 1000.0 False False PDGFR Motif0978_p1-15H-GABBL-15H-GBBL-16H_0219_0001_0001_0001_0001_0001
inf inf False False 0.0 inf 40.0 1000.0 False False PDGFR pol_EHEE_hb1_2009_000000000_0001
inf inf False False 9391.42602098091 inf 40.0 1000.0 False False PDGFR Motif0274_ems_3hC_565_0002_0001_0001
inf inf False False 0.0 inf 40.0 1000.0 False False PDGFR Motif0287_ems_3hC_1204_0001_0001_0001
inf inf False False 14550.301355893402 inf 40.0 1000.0 False False PDGFR mot_529224d0d35034490beef32fdb89bec2_0001_000000006_0001_44_50_H_._HEEHE_2300_0001_0002_0001
inf inf False False 0.0 inf 40.0 1000.0 False False PDGFR Motif0516_bcov_4helix_01463_0001_0001
inf inf False False 4031.0183046293637 inf 40.0 1000.0 False False PDGFR Motif0899_ems_3hM_2462_0001_0001_0001
inf inf False False 14406.238966231082 inf 40.0 1000.0 False False PDGFR mot_1079f3c9112cbbc9594f8a6396aabc5a_0001_000000005_0001_39_46_H_._bcov_4helix_03643_0001_0001
inf inf False False 8089.299871061484 inf 40.0 1000.0 False False PDGFR Motif0418_bcov_4helix_13403_0001_0001
inf inf False False 5221.20191482039 inf 40.0 1000.0 False False PDGFR Motif0408_bcov_4helix_09873_0001
inf inf False False 14550.301355893402 inf 40.0 1000.0 False False PDGFR Motif0346_bcov_4helix_14155_0001_0001
inf inf False False 16233.310657211712 inf 40.0 1000.0 False False PDGFR mot_588049720ce3e3f79ad324b1eddeadfd_0001_000000016_0001_43_50_H_._HEEHE_3044_0001_0001
inf inf False False 14122.379145408378 inf 40.0 1000.0 False False PDGFR pol_0e94e375f6dd600801c3ade7c2a7d155_0001_000000002_0001
inf inf False False 13041.78020231873 inf 40.0 1000.0 False False PDGFR pol_EHEE_hb1_710_000000010_0001
inf inf False False 6563.901958642215 inf 40.0 1000.0 False False PDGFR Motif0953_ems_3hM_482_0001_0003_0001
inf inf False False 14991.190037278331 inf 40.0 1000.0 False False PDGFR mot_078e69cfafd7241a30b05089a0ffa136_0001_000000017_0001_26_31_H_._bcov_4helix_11591_0001_0001
inf inf False False 0.0 inf 40.0 1000.0 False False PDGFR Motif0952_ems_3hM_844_0001_0001_0001
inf inf False False 4321.797229383611 inf 40.0 1000.0 False False PDGFR Motif0870_ems_3hM_341_0001_0001_0001
inf inf False False 22768.4679371464 inf 40.0 1000.0 False False PDGFR mot_160197465f8bb7538cb2ee3a4afbc558_0001_1_000000012_0001_43_48_H_._bcov_4helix_13765_0001_0001
inf inf False False 5653.813504901432 inf 40.0 1000.0 False False PDGFR Motif0832_ems_3hM_1613_0001_0002_0001
inf inf False False 5825.129707913452 inf 40.0 1000.0 False False PDGFR pol_HEEHE_1685_000000008_0001
inf inf False False 12164.303860224763 inf 40.0 1000.0 False False PDGFR pol_6b61259746a06bd8c7ce7e9f5c0720d4_0001_1_000000000_0001
inf inf False False 0.0 inf 40.0 1000.0 False False PDGFR mot_e4bd6bfb1f6e2b8050824fddb522a560_0001_000000012_0001_38_44_H_._HEEHE_1882_0001_0001
inf inf False False 5542.411042938373 inf 40.0 1000.0 False False PDGFR pol_ferr_hb1_1750_000000028_0001
inf inf False False 0.0 inf 40.0 1000.0 False False PDGFR Motif0211_p1-14H-GBL-16H-GABBL-15H_0265_0001_0001_0001_0002_0001
inf inf False False 11924.619017963678 inf 40.0 1000.0 False False PDGFR mot_ems_3hM_2237_000000008_0001_31_39_H_._bcov_4helix_10100_0001_0002_0001
inf inf False False 0.0 inf 40.0 1000.0 False False PDGFR rif_01349b7202a280344eee090b6a5fb938_0001_1_000000012_0001
inf inf False False 9391.42602098091 inf 40.0 1000.0 False False PDGFR mot_34494b2e236ed3794df6d91df912e705_0001_000000020_0001_38_44_H_._bcov_4helix_05019_0001_0001
inf inf False False 21026.29814158116 inf 40.0 1000.0 False False PDGFR mot_24989fc6f3a16f9d74357874524922a1_0001_000000001_0001_3_9_H_._bcov_4helix_07038_0001_0001
inf inf False False 0.0 inf 40.0 1000.0 False False PDGFR mot_0c4a4c8772ac5c82cb0652bfb64fb1f0_0001_000000024_0001_38_46_H_._bcov_4helix_09196_0001_0001
inf inf False False 16725.196203435888 inf 40.0 1000.0 False False PDGFR mot_2f7e385d13a220c6310a0ed644e818f0_0001_000000011_0001_42_50_H_._HEEHE_2475_0001_0001
inf inf False False 4153.162190277939 inf 40.0 1000.0 False False PDGFR Motif0240_ems_3hC_162_0002_0001_0003_0001
inf inf False False 15292.51295702762 inf 40.0 1000.0 False False PDGFR pol_3h_hb1_5649_000000001_0001
inf inf False False 24901.53806444311 inf 40.0 1000.0 False False PDGFR Motif0407_bcov_4helix_12952_0001
inf inf False False 7620.486400075935 inf 40.0 1000.0 False False PDGFR pol_a75e9d70a833eb1853d48a0b15a7fb0e_0001_000000009_0001
inf inf False False 0.0 inf 40.0 1000.0 False False PDGFR mot_715ea26b31ad1dac4ca0a04087d135f1_0001_1_000000001_0001_55_61_H_._HEEHE_1047_0001_0001
inf inf False False 0.0 inf 40.0 1000.0 False False PDGFR mot_3h_hb1_4251_000000024_0001_25_30_H_._bcov_4helix_04063_0001_0001
inf inf False False 16559.60020142166 inf 40.0 1000.0 False False PDGFR mot_007f8f59780ba42119e92262452ae720_0001_1_000000018_0001_5_10_H_._bcov_4helix_11118_0001_0001
inf inf False False 0.0 inf 40.0 1000.0 False False PDGFR pol_2ffdaff686f7725beb8df88877ee2d40_0001_000000001_0001
inf inf False False 6245.327490462801 inf 40.0 1000.0 False False PDGFR pol_HEEHE_1572_000000005_0001
inf inf False False 44790.63563449691 inf 40.0 1000.0 False False PDGFR pol_1f62ce8e5642b046a4e8d59772e3d8f6_0001_1_000000002_0001
inf inf False False 28059.67637979848 inf 40.0 1000.0 False False PDGFR Motif0625_bcov_4helix_07931_0001
inf inf False False 7773.658176717458 inf 40.0 1000.0 False False PDGFR Motif0346_bcov_4helix_02335_0001_0001
inf inf False False 0.0 inf 40.0 1000.0 False False PDGFR Motif0638_ems_3hM_2031_0001_0001
inf inf False False 10795.202036646373 inf 40.0 1000.0 False False PDGFR mot_b2dce4a24ae4d5ca0e3734130abf4784_0001_1_000000011_0001_28_32_H_._bcov_4helix_07936_0001_0001
inf inf False False 6563.901958642215 inf 40.0 1000.0 False False PDGFR Motif0876_HEEHE_0235_0001_0002_0001
inf inf False False 15913.450306059915 inf 40.0 1000.0 False False PDGFR Motif0525_bcov_4helix_13431_0001_0001
inf inf False False 7929.90870606949 inf 40.0 1000.0 False False PDGFR Motif0157_bcov_4helix_08512_0001
inf inf False False 0.0 inf 40.0 1000.0 False False PDGFR mot_e501b61e42afed3bcd9c82d34bdca96f_0001_1_000000024_0001_21_27_H_._ems_3hM_1606_0001_0001
inf inf False False 5221.20191482039 inf 40.0 1000.0 False False PDGFR mot_e9bf659b099a7aaecf3d05424c5d660b_0001_1_000000010_0001_45_49_H_._HEEHE_1550_0001_0002_0001
inf inf False False 0.0 inf 40.0 1000.0 False False PDGFR Motif0095_ems_3hM_2424_0001_0001
inf inf False False 10477.71674165741 inf 40.0 1000.0 False False PDGFR pol_EHEE_hb1_4043_000000021_0001
inf inf False False 30995.33936100356 inf 40.0 1000.0 False False PDGFR Motif0833_HEEHE_0659_0001_0001
inf inf False False 6245.327490462801 inf 40.0 1000.0 False False PDGFR Motif0086_bcov_4helix_07736_0001_0001
inf inf False False 0.0 inf 40.0 1000.0 False False PDGFR Motif0684_ems_3hM_1426_0001
inf inf False False 0.0 inf 40.0 1000.0 False False PDGFR Motif0205_ems_3hM_1201_0001_0001
inf inf False False 6695.83638801092 inf 40.0 1000.0 False False PDGFR Motif0876_bcov_4helix_09366_0001_0001_0001
inf inf False False 0.0 inf 40.0 1000.0 False False PDGFR Motif0680_ems_3hC_535_0002_0001_0003_0001
inf inf False False 11689.656913992434 inf 40.0 1000.0 False False PDGFR pol_49f9084551fd04f247b4f6941f94f678_0001_1_000000001_0001
inf inf False False 10169.568642229218 inf 40.0 1000.0 False False PDGFR Motif0198_HHH_eva_0027_0001_0003
inf inf False False 12532.894431493438 inf 40.0 1000.0 False False PDGFR Motif0522_bcov_4helix_04479_0001_0001
inf inf False False 0.0 inf 40.0 1000.0 False False PDGFR Motif0553_HEEHE_1405_0001_0002
inf inf False False 0.0 inf 40.0 1000.0 False False PDGFR pol_70e64182809fe3cc67913f5218a30a03_0001_000000003_0001
inf inf False False 0.0 inf 40.0 1000.0 False False PDGFR Motif0346_ems_3hM_1756_0001_0001_0001
inf inf False False 6245.327490462801 inf 40.0 1000.0 False False PDGFR mot_d09b3a60dcb7ce426a580761e1fc8ad3_0001_000000004_0001_16_23_H_._HEEHE_1483_0001_0001
inf inf False False 8334.41374645452 inf 40.0 1000.0 False False PDGFR mot_HEEH_03692_000000015_0001_47_53_H_._ems_3hC_162_0001_0001
inf inf False False 13571.328776071496 inf 40.0 1000.0 False False PDGFR Motif0172_bcov_4helix_09079_0001_0001
inf inf False False 14695.804369452346 inf 40.0 1000.0 False False PDGFR Motif0089_bcov_4helix_07909_0001
inf inf False False 9675.995620842656 inf 40.0 1000.0 False False PDGFR mot_f84a5a88fff5df6f5eea5b431cba07f9_0001_1_000000000_0001_20_24_H_._bcov_4helix_07741_0001_0001
inf inf False False 7107.765251001011 inf 40.0 1000.0 False False PDGFR Motif0283_ems_3hC_214_0001_0003_0001
inf inf False False 0.0 inf 40.0 1000.0 False False PDGFR Motif0699_ems_3hC_162_0001_0001
inf inf False False 15445.438086597907 inf 40.0 1000.0 False False PDGFR mot_3512e13711a3a01087fb29f83c9fbe5a_0001_000000017_0001_26_32_H_._bcov_4helix_05459_0001_0001
inf inf False False 0.0 inf 40.0 1000.0 False False PDGFR Motif0851_HEEHE_2621_0001_0002_0001
inf inf False False 5221.20191482039 inf 40.0 1000.0 False False PDGFR mot_ems_3hM_1592_000000016_0001_32_39_H_._bcov_4helix_05106_0001_0001
inf inf False False 12532.894431493438 inf 40.0 1000.0 False False PDGFR rif_18170699a32f0bbb519df05472ae9278_0001_000000013_0001
inf inf False False 4633.551594260295 inf 40.0 1000.0 False False PDGFR Motif0697_ems_3hM_1492_0001
inf inf False False 0.0 inf 40.0 1000.0 False False PDGFR pol_ems_ferrM_6469_000000002_0001
inf inf False False 7037.391337624759 inf 40.0 1000.0 False False PDGFR Motif0389_HEEHE_0428_0001_0001
inf inf False False 0.0 inf 40.0 1000.0 False False PDGFR mot_bf24c03798b6649ceba40ca7054d99e0_0001_000000005_0001_39_47_H_._bcov_4helix_05321_0001_0001_0001
inf inf False False 15141.101937651125 inf 40.0 1000.0 False False PDGFR pol_ferr_hb1_1116_000000026_0001
inf inf False False 11345.865833375325 inf 40.0 1000.0 False False PDGFR Motif0523_ems_3hC_499_0002_0001_0001
inf inf False False 0.0 inf 40.0 1000.0 False False PDGFR Motif0064_ems_3hC_634_0001_0001_0002_0001
inf inf False False 0.0 inf 40.0 1000.0 False False PDGFR mot_e501b61e42afed3bcd9c82d34bdca96f_0001_1_000000024_0001_17_27_H_._HEEHE_2017_0001_0001
inf inf False False 45238.541990841826 inf 40.0 1000.0 False False PDGFR Motif0684_bcov_4helix_08910_0001_0001
inf inf False False 0.0 inf 40.0 1000.0 False False PDGFR Motif0385_ems_3hM_1825_0001_0002_0001
inf inf False False 4031.0183046293637 inf 40.0 1000.0 False False PDGFR Motif0965_ems_3hM_3141_0001_0001_0001
inf inf False False 0.0 inf 40.0 1000.0 False False PDGFR pol_03567177c596a06f6fcda152d5f682e1_0001_000000000_0001
inf inf False False 0.0 inf 40.0 1000.0 False False PDGFR Motif0930_HHH_eva_0181_0001_0001_0001
inf inf False False 5653.813504901432 inf 40.0 1000.0 False False PDGFR mot_bf24c03798b6649ceba40ca7054d99e0_0001_000000005_0001_39_47_H_._ems_3hC_438_0002_0001_0002_0001
inf inf False False 0.0 inf 40.0 1000.0 False False PDGFR Motif0086_ems_3hC_1070_0002_0001_0001_0001
inf inf False False 0.0 inf 40.0 1000.0 False False PDGFR Motif0266_HHH_eva_0127_0001_0003
inf inf False False 13436.959184229194 inf 40.0 1000.0 False False PDGFR Motif0365_bcov_4helix_02700_0001_0001_0001
inf inf False False 9391.42602098091 inf 40.0 1000.0 False False PDGFR Motif0021_bcov_4helix_06126_0001_0001
inf inf False False 0.0 inf 40.0 1000.0 False False PDGFR Motif0925_HHH_eva_0319_0001_0001
inf inf False False 8251.894798469817 inf 40.0 1000.0 False False PDGFR pol_ferr_hb1_3965_000000011_0001
inf inf False False 10477.71674165741 inf 40.0 1000.0 False False PDGFR Motif0953_bcov_4helix_14113_0001_0001
inf inf False False 17754.13279270255 inf 40.0 1000.0 False False PDGFR Motif0976_bcov_4helix_01421_0001_0001
inf inf False False 0.0 inf 40.0 1000.0 False False PDGFR mot_e4bd6bfb1f6e2b8050824fddb522a560_0001_000000012_0001_38_47_H_._HHH_eva_0067_0001_0001
inf inf False False 0.0 inf 40.0 1000.0 False False PDGFR pol_EHEE_hb1_4298_000000029_0001
inf inf False False 7620.486400075935 inf 40.0 1000.0 False False PDGFR Motif0030_ems_3hM_3509_0001_0001
inf inf False False 4918.608386156695 inf 40.0 1000.0 False False PDGFR Motif0157_HHH_eva_0282_0001_0002_0001
inf inf False False 8935.619616660517 inf 40.0 1000.0 False False PDGFR mot_bc866f3904fdc05c906bb9324115aca3_0001_000000012_0001_17_24_H_._bcov_4helix_12435_0001_0001
inf inf False False 0.0 inf 40.0 1000.0 False False PDGFR pol_EEHEE_rd4_0080.min_rise1.22_000000000_0001
inf inf False False 16725.196203435888 inf 40.0 1000.0 False False PDGFR mot_3h_hb1_3744_000000008_0001_49_55_H_._bcov_4helix_07650_0001_0001
inf inf False False 4153.162190277939 inf 40.0 1000.0 False False PDGFR Motif0998_bcov_4helix_08527_0001
inf inf False False 13303.919984385331 inf 40.0 1000.0 False False PDGFR mot_ems_3hM_2688_000000018_0001_51_60_H_._HEEHE_0564_0001_0001_0001
inf inf False False 5379.409554041364 inf 40.0 1000.0 False False PDGFR Motif0527_ems_3hM_1464_0001_0001
inf inf False False 6898.726926404041 inf 40.0 1000.0 False False PDGFR Motif0883_HEEHE_1916_0001
inf inf False False 0.0 inf 40.0 1000.0 False False PDGFR pol_EHEE_hb1_5155_000000024_0001
inf inf False False 4321.797229383611 inf 40.0 1000.0 False False PDGFR Motif0692_p1-15H-GBL-16H-GABBL-16H_0041_0001_0001_0002_0001_0001_0001
inf inf False False 9870.48313282159 inf 40.0 1000.0 False False PDGFR mot_24989fc6f3a16f9d74357874524922a1_0001_000000001_0001_3_7_H_._bcov_4helix_06706_0001_0001
inf inf False False 17754.13279270255 inf 40.0 1000.0 False False PDGFR Motif0337_bcov_4helix_01684_0001_0002
inf inf False False 0.0 inf 40.0 1000.0 False False PDGFR Motif0918_ems_3hC_535_0001_0001
inf inf False False 0.0 inf 40.0 1000.0 False False PDGFR Motif0356_HHH_eva_0452_0001_0001
inf inf False False 14842.762413146853 inf 40.0 1000.0 False False PDGFR mot_e4bd6bfb1f6e2b8050824fddb522a560_0001_000000012_0001_38_44_H_._HEEHE_0182_0001_0001
inf inf False False 0.0 inf 40.0 1000.0 False False PDGFR pol_869e96da4d7092308b7f4b8fbaa23b0b_0001_000000001_0001
inf inf False False 5825.129707913452 inf 40.0 1000.0 False False PDGFR mot_69b2c0e19e32369698a7ec004ab43efd_0001_000000023_0001_18_28_H_._bcov_4helix_11138_0001_0002_0001
inf inf False False 9580.193684002641 inf 40.0 1000.0 False False PDGFR mot_7718de7c444384727126a875a0d90c67_0001_1_000000024_0001_16_23_H_._bcov_4helix_07081_0001_0001
inf inf False False 0.0 inf 40.0 1000.0 False False PDGFR pol_EHEE_hb1_609_000000023_0001
inf inf False False 8089.299871061484 inf 40.0 1000.0 False False PDGFR Motif0833_bcov_4helix_09833_0001_0001
inf inf False False 0.0 inf 40.0 1000.0 False False PDGFR Motif0166_bcov_4helix_13925_0001_0001
inf inf False False 19611.607900307845 inf 40.0 1000.0 False False PDGFR mot_e9bf659b099a7aaecf3d05424c5d660b_0001_1_000000010_0001_45_49_H_._bcov_4helix_08543_0001_0001
inf inf False False 0.0 inf 40.0 1000.0 False False PDGFR Motif0052_ems_3hM_1324_0001_0002_0001
inf inf False False 5221.20191482039 inf 40.0 1000.0 False False PDGFR rif_c6133cb61e83451581316324bc76da41_0001_000000012_0001
inf inf False False 7323.137645871595 inf 40.0 1000.0 False False PDGFR Motif0683_ems_3hM_402_0001_0001
inf inf False False 0.0 inf 40.0 1000.0 False False PDGFR mot_269296cfec5a005c161aff8d87960e28_0001_000000027_0001_58_64_H_._ems_3hM_2831_0001_0001_0001
inf inf False False 0.0 inf 40.0 1000.0 False False PDGFR Motif0996_ems_3hM_2062_0001_0002_0001
inf inf False False 0.0 inf 40.0 1000.0 False False PDGFR Motif0298_ems_3hM_1496_0001_0001_0001
inf inf False False 4153.162190277939 inf 40.0 1000.0 False False PDGFR mot_1079f3c9112cbbc9594f8a6396aabc5a_0001_000000005_0001_39_46_H_._bcov_4helix_04895_0001_0001_0001
inf inf False False 6563.901958642215 inf 40.0 1000.0 False False PDGFR mot_3h_hb1_4194_000000011_0001_48_53_H_._HEEHE_3183_0001_0001
inf inf False False 19417.43356466122 inf 40.0 1000.0 False False PDGFR mot_3h_hb1_1663_000000022_0001_50_59_H_._bcov_4helix_13190_0001_0001
inf inf False False 8935.619616660517 inf 40.0 1000.0 False False PDGFR pol_2359077511a92ae1d76f8806fd1e044c_0001_000000004_0001
inf inf False False 0.0 inf 40.0 1000.0 False False PDGFR mot_ems_bGM_232_000000013_0001_41_43_49_53_P_._ems_ferrM_7339_0001_0001_0001
inf inf False False 0.0 inf 40.0 1000.0 False False PDGFR mot_95a2ae17a7bad93ba4e1e707f088d653_0001_1_000000022_0001_7_11_H_._bcov_4helix_10347_0001_0001
inf inf False False 0.0 inf 40.0 1000.0 False False PDGFR Motif0508_ems_4hM_3205_0002_0001_0002_0001
inf inf False False 4773.952841117978 inf 40.0 1000.0 False False PDGFR Motif0279_bcov_4helix_04571_0001_0001
inf inf False False 4321.797229383611 inf 40.0 1000.0 False False PDGFR rif_3h_hb1_794_000000014_0001
inf inf False False 11233.530528094394 inf 40.0 1000.0 False False PDGFR Motif0454_bcov_4helix_01324_0001_0001
inf inf False False 0.0 inf 40.0 1000.0 False False PDGFR mot_e3fc2ae18049d8cebb5933ecd00267c4_0001_000000022_0001_22_30_H_._bcov_4helix_01326_0001_0001
inf inf False False 5221.20191482039 inf 40.0 1000.0 False False PDGFR mot_HEEHE_0863_000000002_0001_21_27_32_36_P_._HEEHE_0439_0001_0001
inf inf False False 0.0 inf 40.0 1000.0 False False PDGFR mot_3990557ce6fe1746442564e852e13ea8_0001_1_000000017_0001_19_23_H_._bcov_4helix_07025_0001_0001
inf inf False False 8251.894798469817 inf 40.0 1000.0 False False PDGFR Motif0673_ems_3hM_2365_0001_0002
inf inf False False 6245.327490462801 inf 40.0 1000.0 False False PDGFR Motif0355_ems_3hC_1070_0002_0001_0003
inf inf False False 0.0 inf 40.0 1000.0 False False PDGFR Motif0413_HHH_eva_0289_0001_0001
inf inf False False 6695.83638801092 inf 40.0 1000.0 False False PDGFR Motif0851_ems_3hM_1411_0001_0001
inf inf False False 12532.894431493438 inf 40.0 1000.0 False False PDGFR mot_c3ce3fb1dc654e945ec99c1159b70e24_0001_1_000000017_0001_19_28_H_._bcov_4helix_12908_0001_0001
inf inf False False 7773.658176717458 inf 40.0 1000.0 False False PDGFR Motif0996_ems_3hM_3104_0001_0001
inf inf False False 0.0 inf 40.0 1000.0 False False PDGFR Motif0680_ems_3hM_1936_0001_0001
inf inf False False 4773.952841117978 inf 40.0 1000.0 False False PDGFR Motif0382_ems_3hC_1397_0001_0001_0001
inf inf False False 9391.42602098091 inf 40.0 1000.0 False False PDGFR Motif0373_p1-16H-GBL-16H-GABBL-15H_0005_0001_0001_0002_0001_0001
inf inf False False 0.0 inf 40.0 1000.0 False False PDGFR mot_007f8f59780ba42119e92262452ae720_0001_1_000000018_0001_5_10_H_._bcov_4helix_09237_0001_0001
inf inf False False 0.0 inf 40.0 1000.0 False False PDGFR Motif0219_ems_3hM_2253_0001_0001_0001
inf inf False False 9391.42602098091 inf 40.0 1000.0 False False PDGFR rif_ad8cbdf69b5e22be0cecabaad7f08384_0001_1_000000025_0001
inf inf False False 0.0 inf 40.0 1000.0 False False PDGFR mot_HEEH_08896_000000029_0001_2_9_H_._HEEHE_2598_0001_0001
inf inf False False 4773.952841117978 inf 40.0 1000.0 False False PDGFR Motif0364_HHH_eva_0364_0001_0001
inf inf False False 0.0 inf 40.0 1000.0 False False PDGFR Motif0698_ems_3hM_441_0001_0001_0001
inf inf False False 7037.391337624759 inf 40.0 1000.0 False False PDGFR mot_HEEHE_1627_000000029_0001_23_25_30_32_P_._HEEHE_0487_0001_0001
inf inf False False 0.0 inf 40.0 1000.0 False False PDGFR Motif0978_bcov_4helix_04662_0001
inf inf False False 4321.797229383611 inf 40.0 1000.0 False False PDGFR Motif0564_ems_3hC_634_0002_0001_0001
inf inf False False 13041.78020231873 inf 40.0 1000.0 False False PDGFR pol_EHEE_hb1_4937_000000002_0001
inf inf False False 0.0 inf 40.0 1000.0 False False PDGFR pol_EHEE_hb1_3441_000000014_0001
inf inf False False 4153.162190277939 inf 40.0 1000.0 False False PDGFR mot_92526843efd3e31a816089d27cf95aec_0001_000000003_0001_45_49_H_._bcov_4helix_09622_0001_0001
inf inf False False 0.0 inf 40.0 1000.0 False False PDGFR Motif0649_ems_3hC_1300_0002_0001_0002_0001
inf inf False False 22319.839169832772 inf 40.0 1000.0 False False PDGFR mot_9965be1c722630d66bb33cd85b22e3b6_0001_1_000000022_0001_39_47_H_._bcov_4helix_03317_0001_0001
inf inf False False 4918.608386156695 inf 40.0 1000.0 False False PDGFR Motif0232_HHH_eva_0295_0001_0002_0001
inf inf False False 5825.129707913452 inf 40.0 1000.0 False False PDGFR Motif0273_HEEHE_3047_0001_0001
inf inf False False 4773.952841117978 inf 40.0 1000.0 False False PDGFR pol_417e99264325e891c355d0ee492f90dc_0001_000000004_0001
inf inf False False 19225.181747189316 inf 40.0 1000.0 False False PDGFR mot_007f8f59780ba42119e92262452ae720_0001_1_000000018_0001_5_10_H_._bcov_4helix_01041_0001_0001_0001
inf inf False False 21448.926734226934 inf 40.0 1000.0 False False PDGFR Motif0007_bcov_4helix_05871_0001_0001
inf inf False False 4773.952841117978 inf 40.0 1000.0 False False PDGFR Motif0294_HEEHE_1897_0002_0001
inf inf False False 14406.238966231082 inf 40.0 1000.0 False False PDGFR mot_3h_hb1_1008_000000014_0001_32_42_H_._ems_3hC_740_0001_0001_0001_0001
inf inf False False 4153.162190277939 inf 40.0 1000.0 False False PDGFR pol_ems_4hM_165_0001_000000015_0001
inf inf False False 5542.411042938373 inf 40.0 1000.0 False False PDGFR pol_0e3adc27bdfcc852989391667bd356cd_0001_000000004_0001
inf inf False False 4773.952841117978 inf 40.0 1000.0 False False PDGFR Motif0475_ems_3hC_709_0002_0001_0001
inf inf False False 0.0 inf 40.0 1000.0 False False PDGFR Motif0603_ems_3hC_144_0001_0001_0001
inf inf False False 13041.78020231873 inf 40.0 1000.0 False False PDGFR mot_651eafc46e1107660c7509d8f04c15ba_0001_000000005_0001_35_44_H_._bcov_4helix_11901_0001_0001
inf inf False False 0.0 inf 40.0 1000.0 False False PDGFR Motif0105_HHH_eva_0486_0001_0001
inf inf False False 6245.327490462801 inf 40.0 1000.0 False False PDGFR Motif0172_ems_3hC_90_0001_0001_0002
inf inf False False 5379.409554041364 inf 40.0 1000.0 False False PDGFR rif_4006d472f9e4234845f35a6a8253a44d_0001_1_000000021_0001
inf inf False False 17578.349299705482 inf 40.0 1000.0 False False PDGFR Motif0382_bcov_4helix_12390_0001_0001
inf inf False False 0.0 inf 40.0 1000.0 False False PDGFR Motif0999_ems_3hM_3266_0001_0001
inf inf False False 0.0 inf 40.0 1000.0 False False PDGFR Motif0355_bcov_4helix_08873_0001_0001
inf inf False False 0.0 inf 40.0 1000.0 False False PDGFR Motif0431_ems_3hM_614_0001_0002_0001
inf inf False False 6898.726926404041 inf 40.0 1000.0 False False PDGFR Motif0238_bcov_4helix_10664_0001_0001
inf inf False False 0.0 inf 40.0 1000.0 False False PDGFR Motif0168_ems_3hM_2128_0001_0001_0001
inf inf False False 5221.20191482039 inf 40.0 1000.0 False False PDGFR mot_HEEHE_2224_000000010_0001_21_23_32_34_P_._HEEHE_0981_0001_0001
inf inf False False 0.0 inf 40.0 1000.0 False False PDGFR mot_HEEH_19503_000000025_0001_53_63_H_._bcov_4helix_06775_0001_0001
inf inf False False 16892.44816547023 inf 40.0 1000.0 False False PDGFR Motif0538_bcov_4helix_06879_0001_0001
inf inf False False 0.0 inf 40.0 1000.0 False False PDGFR Motif0870_HHH_eva_0026_0001_0001_0001
inf inf False False 0.0 inf 40.0 1000.0 False False PDGFR Motif0223_ems_3hM_1326_0001_0001
inf inf False False 28623.675875032466 inf 40.0 1000.0 False False PDGFR mot_c3ce3fb1dc654e945ec99c1159b70e24_0001_1_000000017_0001_19_28_H_._bcov_4helix_05264_0001_0001
inf inf False False 0.0 inf 40.0 1000.0 False False PDGFR Motif0155_ems_3hC_634_0002_0001_0001
inf inf False False 0.0 inf 40.0 1000.0 False False PDGFR rif_4h_hb1_4494_000000000_0001
inf inf False False 10169.568642229218 inf 40.0 1000.0 False False PDGFR Motif0965_bcov_4helix_10191_0001_0001
inf inf False False 8089.299871061484 inf 40.0 1000.0 False False PDGFR mot_37e622c81fa0f0fee497480f0d2dc847_0001_000000013_0001_19_29_H_._bcov_4helix_03259_0001_0001
inf inf False False 12532.894431493438 inf 40.0 1000.0 False False PDGFR mot_79021c42b1eb1d2a98d476041e471904_0001_000000024_0001_20_29_H_._bcov_4helix_10674_0001_0001
inf inf False False 15141.101937651125 inf 40.0 1000.0 False False PDGFR mot_ems_3hM_2237_000000008_0001_31_39_H_._bcov_4helix_04749_0001_0002_0001
inf inf False False 0.0 inf 40.0 1000.0 False False PDGFR Motif0219_ems_3hM_890_0001_0001
inf inf False False 9969.187964149813 inf 40.0 1000.0 False False PDGFR pol_3h_hb1_5701_000000006_0001
inf inf False False 0.0 inf 40.0 1000.0 False False PDGFR pol_1f528e62597da3c8bbc3f0e579947792_0001_1_000000001_0001
inf inf False False 17061.372647124943 inf 40.0 1000.0 False False PDGFR pol_3h_hb1_5701_000000013_0001
inf inf False False 37074.99693471599 inf 40.0 1000.0 False False PDGFR Motif0214_bcov_4helix_13735_0001_0001
inf inf False False 9870.48313282159 inf 40.0 1000.0 False False PDGFR mot_b03f6a465a4062f2396701c0df22f260_0001_000000009_0001_3_8_H_._bcov_4helix_05952_0001_0001
inf inf False False 5825.129707913452 inf 40.0 1000.0 False False PDGFR Motif0801_ems_3hC_372_0001_0001_0001
inf inf False False 5542.411042938373 inf 40.0 1000.0 False False PDGFR Motif0294_bcov_4helix_03507_0001
inf inf False False 5067.64713886563 inf 40.0 1000.0 False False PDGFR Motif0807_ems_3hM_1542_0001_0001_0001
inf inf False False 0.0 inf 40.0 1000.0 False False PDGFR Motif0239_p1-15H-GBL-16H-GABBL-16H_0354_0001_0001_0002_0001_0001_0001
inf inf False False 11233.530528094394 inf 40.0 1000.0 False False PDGFR mot_160197465f8bb7538cb2ee3a4afbc558_0001_1_000000012_0001_43_48_H_._bcov_4helix_03539_0001_0001
inf inf False False 18110.99086183586 inf 40.0 1000.0 False False PDGFR Motif0239_bcov_4helix_11512_0001_0002_0001
inf inf False False 0.0 inf 40.0 1000.0 False False PDGFR Motif0414_ems_3hC_800_0001_0001_0001
inf inf False False 0.0 inf 40.0 1000.0 False False PDGFR Motif0650_ems_3hC_134_0001_0001
inf inf False False 4773.952841117978 inf 40.0 1000.0 False False PDGFR pol_HEEHE_1278_000000008_0001
inf inf False False 5542.411042938373 inf 40.0 1000.0 False False PDGFR pol_2f69edf39d0b4cbfc537af338e4f3bc0_0001_000000001_0001
inf inf False False 8089.299871061484 inf 40.0 1000.0 False False PDGFR mot_5cb1b6ea6124f3b781dcf4d9db00cba7_0001_000000008_0001_24_30_H_._HHH_eva_0327_0001_0002_0001
inf inf False False 12285.946898826998 inf 40.0 1000.0 False False PDGFR rif_071929c6db51743b72e849bdcf962508_0001_000000021_0001
inf inf False False 11689.656913992434 inf 40.0 1000.0 False False PDGFR mot_0766e521f616b143e246b19f834d5213_0001_000000004_0001_4_8_H_._bcov_4helix_04618_0001_0001
inf inf False False 0.0 inf 40.0 1000.0 False False PDGFR Motif0400_ems_3hM_1199_0001_0001
inf inf False False 0.0 inf 40.0 1000.0 False False PDGFR rif_e80bcd5f21bc1682b39c024e3e65278a_0001_1_000000006_0001
inf inf False False 13982.553609315217 inf 40.0 1000.0 False False PDGFR rif_5452ab701e0dfda100ced754dbcdb235_0001_000000005_0001
inf inf False False 8501.935462758252 inf 40.0 1000.0 False False PDGFR Motif0360_bcov_4helix_01136_0001_0001
inf inf False False 14263.602936862473 inf 40.0 1000.0 False False PDGFR Motif0694_ems_3hM_2849_0001_0001
inf inf False False 5067.64713886563 inf 40.0 1000.0 False False PDGFR Motif0051_HHH_eva_0290_0001_0002_0001
inf inf False False 16072.584809120495 inf 40.0 1000.0 False False PDGFR pol_f869da2e255c20d8fa1fc9a39437cae3_0001_000000000_0001
inf inf False False 12532.894431493438 inf 40.0 1000.0 False False PDGFR mot_0bf15de3038d72bbcdc8b66c723793bb_0001_000000013_0001_22_31_H_._HEEHE_1749_0001_0001
inf inf False False 10582.49390907399 inf 40.0 1000.0 False False PDGFR pol_EHEE_hb1_2250_000000010_0001
inf inf False False 0.0 inf 40.0 1000.0 False False PDGFR Motif0941_bcov_4helix_11525_0001
inf inf False False 6563.901958642215 inf 40.0 1000.0 False False PDGFR pol_EHEE_09564_000000013_0001
inf inf False False 0.0 inf 40.0 1000.0 False False PDGFR Motif0244_HHH_eva_0274_0001_0002_0001
inf inf False False 5825.129707913452 inf 40.0 1000.0 False False PDGFR Motif0155_ems_3hC_3_0001_0001
inf inf False False 6434.567158751315 inf 40.0 1000.0 False False PDGFR pol_HEEHE_3053_000000000_0001
inf inf False False 5379.409554041364 inf 40.0 1000.0 False False PDGFR mot_HHH_eva_0520_000000013_0001_24_30_H_._ems_3hM_1034_0001_0001
inf inf False False 0.0 inf 40.0 1000.0 False False PDGFR Motif0121_ems_3hC_898_0001_0002_0001
inf inf False False 9391.42602098091 inf 40.0 1000.0 False False PDGFR Motif0207_ems_3hM_850_0002_0001
inf inf False False 10271.264328651518 inf 40.0 1000.0 False False PDGFR mot_HEEHE_3071_000000011_0001_30_36_61_63_P_._HEEHE_1927_0001_0001
inf inf False False 0.0 inf 40.0 1000.0 False False PDGFR Motif0481_ems_3hM_442_0001
inf inf False False 4773.952841117978 inf 40.0 1000.0 False False PDGFR rif_2f03223f8b77b4d113ea09889cd7fb59_0001_000000024_0001
inf inf False False 0.0 inf 40.0 1000.0 False False PDGFR Motif0643_bcov_4helix_00918_0001_0001
inf inf False False 0.0 inf 40.0 1000.0 False False PDGFR Motif0382_bcov_4helix_04751_0001_0001_0001
inf inf False False 5653.813504901432 inf 40.0 1000.0 False False PDGFR pol_3h_hb1_4849_000000010_0001
inf inf False False 14991.190037278331 inf 40.0 1000.0 False False PDGFR mot_529224d0d35034490beef32fdb89bec2_0001_000000006_0001_44_49_H_._bcov_4helix_05736_0001_0001
inf inf False False 23929.88862732048 inf 40.0 1000.0 False False PDGFR mot_fb9a4518e9cd3506e51c8ee05e7562de_0001_1_000000004_0001_41_49_H_._bcov_4helix_12869_0001_0001
inf inf False False 0.0 inf 40.0 1000.0 False False PDGFR Motif0108_ems_3hC_784_0001_0001_0001
inf inf False False 14550.301355893402 inf 40.0 1000.0 False False PDGFR mot_5cb1b6ea6124f3b781dcf4d9db00cba7_0001_000000008_0001_24_30_H_._HEEHE_0300_0001_0001
inf inf False False 30384.608725618637 inf 40.0 1000.0 False False PDGFR rif_c070b75e8519dcbd110920e0958f84ec_0001_000000019_0001
inf inf False False 0.0 inf 40.0 1000.0 False False PDGFR mot_5cb1b6ea6124f3b781dcf4d9db00cba7_0001_000000008_0001_24_30_H_._bcov_4helix_07097_0001_0002_0001
inf inf False False 6122.269866153114 inf 40.0 1000.0 False False PDGFR mot_8d8696679cf8e2849efc52908217bf1d_0001_1_000000002_0001_40_46_H_._bcov_4helix_01109_0001_0001
inf inf False False 9870.48313282159 inf 40.0 1000.0 False False PDGFR Motif0847_ems_3hC_79_0001_0001_0001
inf inf False False 5379.409554041364 inf 40.0 1000.0 False False PDGFR mot_e4bd6bfb1f6e2b8050824fddb522a560_0001_000000012_0001_38_44_H_._bcov_4helix_06630_0001_0001
inf inf False False 10903.154057012845 inf 40.0 1000.0 False False PDGFR mot_0a23dc5d83721dc1cae3e96a7548f9c6_0001_1_000000019_0001_7_12_H_._bcov_4helix_11731_0001_0001
inf inf False False 0.0 inf 40.0 1000.0 False False PDGFR mot_76c875c4b22fb357a1a7d12ca53045b9_0001_000000011_0001_61_65_H_._bcov_4helix_11919_0001_0001
inf inf False False 0.0 inf 40.0 1000.0 False False PDGFR Motif0420_p1-14H-GBL-16H-GABBL-15H_0072_0001_0001_0001_0001_0001
inf inf False False 4633.551594260295 inf 40.0 1000.0 False False PDGFR Motif0996_ems_3hC_3_0002_0001
inf inf False False 8089.299871061484 inf 40.0 1000.0 False False PDGFR Motif0408_bcov_4helix_03071_0001_0002
inf inf False False 0.0 inf 40.0 1000.0 False False PDGFR mot_c3ce3fb1dc654e945ec99c1159b70e24_0001_1_000000017_0001_19_28_H_._bcov_4helix_03417_0001_0001
inf inf False False 9870.48313282159 inf 40.0 1000.0 False False PDGFR mot_b38cb7698fb08227f4c8301bb5100a7f_0001_1_000000017_0001_43_51_H_._HEEHE_2862_0001_0001
inf inf False False 0.0 inf 40.0 1000.0 False False PDGFR Motif0248_ems_3hC_800_0002_0001
inf inf False False 0.0 inf 40.0 1000.0 False False PDGFR Motif0148_ems_3hM_345_0001_0001
inf inf False False 6898.726926404041 inf 40.0 1000.0 False False PDGFR mot_9df858504077b87db67fcfbab1d85b1e_0001_000000018_0001_36_45_H_._ems_3hC_721_0001_0001_0001
inf inf False False 4918.608386156695 inf 40.0 1000.0 False False PDGFR rif_5f20bd37ef72b54d9d5808571b4331c8_0001_000000014_0001
inf inf False False 9391.42602098091 inf 40.0 1000.0 False False PDGFR mot_bf24c03798b6649ceba40ca7054d99e0_0001_000000005_0001_39_47_H_._HEEHE_1920_0001_0001
inf inf False False 5221.20191482039 inf 40.0 1000.0 False False PDGFR Motif0241_ems_3hC_1598_0001_0001
inf inf False False 5653.813504901432 inf 40.0 1000.0 False False PDGFR Motif0355_ems_3hC_535_0001_0002_0001
inf inf False False 13303.919984385331 inf 40.0 1000.0 False False PDGFR mot_ems_ferrM_3537_0002_000000015_0001_24_28_31_33_P_._ems_ferrC_233_0001_0002_0001
inf inf False False 7037.391337624759 inf 40.0 1000.0 False False PDGFR pol_ff988701b192f6cc43510c536d34bca2_0001_000000003_0001
inf inf False False 0.0 inf 40.0 1000.0 False False PDGFR mot_609d97902c010e147ff7b7376c5fa04b_0001_000000025_0001_38_47_H_._HEEHE_3124_0001_0001_0001
inf inf False False 8935.619616660517 inf 40.0 1000.0 False False PDGFR mot_346805533d3928b1b157d4ff9387226a_0001_000000005_0001_24_32_H_._bcov_4helix_01991_0001_0001
inf inf False False 10271.264328651518 inf 40.0 1000.0 False False PDGFR mot_3h_hb1_4518_000000016_0001_5_15_H_._bcov_4helix_04290_0001_0001
inf inf False False 6898.726926404041 inf 40.0 1000.0 False False PDGFR Motif0156_HEEHE_2097_0001
inf inf False False 0.0 inf 40.0 1000.0 False False PDGFR Motif0523_ems_3hM_2930_0001_0002_0001
inf inf False False 7929.90870606949 inf 40.0 1000.0 False False PDGFR Motif0351_bcov_4helix_06948_0001_0001
inf inf False False 5067.64713886563 inf 40.0 1000.0 False False PDGFR Motif0645_bcov_4helix_04730_0001_0001
inf inf False False 0.0 inf 40.0 1000.0 False False PDGFR Motif0577_ems_3hC_923_0001_0001_0001
inf inf False False 17231.986373596203 inf 40.0 1000.0 False False PDGFR Motif0156_bcov_4helix_04944_0001_0001
inf inf False False 0.0 inf 40.0 1000.0 False False PDGFR Motif0979_HHH_eva_0022_0001_0002
inf inf False False 8935.619616660517 inf 40.0 1000.0 False False PDGFR mot_b0e25262af13cbe0e33b7687beaa2c11_0001_000000020_0001_39_43_H_._ems_3hM_472_0001_0001
inf inf False False 9115.225570955388 inf 40.0 1000.0 False False PDGFR pol_EHEE_hb1_1073_000000029_0001
inf inf False False 0.0 inf 40.0 1000.0 False False PDGFR Motif0971_ems_3hM_1373_0001_0002_0001
inf inf False False 22098.85066320075 inf 40.0 1000.0 False False PDGFR mot_1079f3c9112cbbc9594f8a6396aabc5a_0001_000000005_0001_39_46_H_._bcov_4helix_06715_0001_0002_0001
inf inf False False 0.0 inf 40.0 1000.0 False False PDGFR Motif0137_ems_3hC_1775_0001
inf inf False False 0.0 inf 40.0 1000.0 False False PDGFR mot_7adca786d7372eb504d3486439fa8381_0001_000000015_0001_36_46_H_._ems_3hM_841_0001_0001_0001
inf inf False False 9870.48313282159 inf 40.0 1000.0 False False PDGFR pol_14fc6b67d8325dfdf4a09fbb2e7c13bb_0001_1_000000004_0001
inf inf False False 6245.327490462801 inf 40.0 1000.0 False False PDGFR mot_3990557ce6fe1746442564e852e13ea8_0001_1_000000017_0001_16_23_H_._bcov_4helix_07567_0001_0001
inf inf False False 0.0 inf 40.0 1000.0 False False PDGFR Motif0828_HEEHE_0158_0001_0002_0001
inf inf False False 13571.328776071496 inf 40.0 1000.0 False False PDGFR pol_787d21e84ebc3972f9e9a690c5e11347_0001_000000002_0001
inf inf False False 6898.726926404041 inf 40.0 1000.0 False False PDGFR mot_074b8ebfc4135550a414414afd47e7de_0001_1_000000012_0001_43_50_H_._bcov_4helix_06337_0001_0001
inf inf False False 9391.42602098091 inf 40.0 1000.0 False False PDGFR pol_517d2b11c41c928dd1a3662be3bb3df0_0001_000000004_0001
inf inf False False 4773.952841117978 inf 40.0 1000.0 False False PDGFR mot_HEEHE_3233_000000012_0001_25_27_30_36_P_._HEEHE_1204_0001_0001
inf inf False False 15292.51295702762 inf 40.0 1000.0 False False PDGFR mot_7718de7c444384727126a875a0d90c67_0001_1_000000024_0001_19_24_H_._bcov_4helix_11086_0001_0001_0001
inf inf False False 0.0 inf 40.0 1000.0 False False PDGFR mot_7adca786d7372eb504d3486439fa8381_0001_000000015_0001_36_46_H_._HEEHE_2505_0001_0002_0001
inf inf False False 0.0 inf 40.0 1000.0 False False PDGFR Motif0674_ems_3hC_866_0002_0001_0001
inf inf False False 17754.13279270255 inf 40.0 1000.0 False False PDGFR pol_847917ae8134c8c69266c476fd5f1d4a_0001_000000000_0001
inf inf False False 4452.752007231157 inf 40.0 1000.0 False False PDGFR Motif0141_HHH_eva_0181_0001_0001_0001
inf inf False False 20818.116971862557 inf 40.0 1000.0 False False PDGFR pol_b465133291874cb74018f437ff652d10_0001_000000000_0001
inf inf False False 19034.833413058746 inf 40.0 1000.0 False False PDGFR mot_69b2c0e19e32369698a7ec004ab43efd_0001_000000023_0001_18_28_H_._bcov_4helix_06943_0001_0001
inf inf False False 7323.137645871595 inf 40.0 1000.0 False False PDGFR mot_bf24c03798b6649ceba40ca7054d99e0_0001_000000005_0001_38_47_H_._ems_3hC_458_0002_0001_0001
inf inf False False 0.0 inf 40.0 1000.0 False False PDGFR Motif0248_ems_3hC_793_0001_0001_0003_0001
inf inf False False 8935.619616660517 inf 40.0 1000.0 False False PDGFR Motif0400_ems_3hC_429_0002_0001
inf inf False False 4773.952841117978 inf 40.0 1000.0 False False PDGFR Motif0347_HHH_eva_0243_0001_0002_0001
inf inf False False 9675.995620842656 inf 40.0 1000.0 False False PDGFR mot_HEEH_19503_000000025_0001_53_63_H_._HEEHE_2803_0001_0001
inf inf False False 10477.71674165741 inf 40.0 1000.0 False False PDGFR mot_b2dce4a24ae4d5ca0e3734130abf4784_0001_1_000000011_0001_28_32_H_._bcov_4helix_02062_0001_0001
inf inf False False 5067.64713886563 inf 40.0 1000.0 False False PDGFR Motif0652_ems_3hM_1276_0001_0002_0001
inf inf False False 19807.723979310904 inf 40.0 1000.0 False False PDGFR Motif0941_bcov_4helix_08214_0001_0002_0001
inf inf False False 0.0 inf 40.0 1000.0 False False PDGFR mot_7718de7c444384727126a875a0d90c67_0001_1_000000024_0001_17_26_H_._bcov_4helix_05485_0001_0001
inf inf False False 4321.797229383611 inf 40.0 1000.0 False False PDGFR Motif0399_ems_3hM_1815_0001_0002_0001
inf inf False False 16395.64376378381 inf 40.0 1000.0 False False PDGFR pol_323b94f698aee17596063f18005e53d0_0001_000000002_0001
inf inf False False 11573.917736626165 inf 40.0 1000.0 False False PDGFR pol_a6e745ef1bd1c2f3d4d2dc1e6b6d3095_0001_000000000_0001
inf inf False False 5067.64713886563 inf 40.0 1000.0 False False PDGFR Motif0840_ems_3hC_1017_0002_0001
inf inf False False 0.0 inf 40.0 1000.0 False False PDGFR mot_e4bd6bfb1f6e2b8050824fddb522a560_0001_000000012_0001_38_44_H_._bcov_4helix_13701_0001_0001
inf inf False False 0.0 inf 40.0 1000.0 False False PDGFR mot_ems_3hM_2237_000000008_0001_31_39_H_._ems_3hM_1358_0001_0001
inf inf False False 0.0 inf 40.0 1000.0 False False PDGFR mot_725d9c56e53f07be426fd1cc762df6e7_0001_1_000000024_0001_22_31_H_._bcov_4helix_07619_0001_0001
inf inf False False 0.0 inf 40.0 1000.0 False False PDGFR pol_EHEE_hb1_4514_000000000_0001
inf inf False False 0.0 inf 40.0 1000.0 False False PDGFR Motif0656_bcov_4helix_03360_0001_0003_0001
inf inf False False 19225.181747189316 inf 40.0 1000.0 False False PDGFR mot_24989fc6f3a16f9d74357874524922a1_0001_000000001_0001_3_7_H_._bcov_4helix_06974_0001_0001
inf inf False False 11924.619017963678 inf 40.0 1000.0 False False PDGFR Motif0239_bcov_4helix_00311_0001_0001_0001
inf inf False False 8847.148135307452 inf 40.0 1000.0 False False PDGFR Motif0641_ems_4hM_4947_0001_0002_0001
inf inf False False 0.0 inf 40.0 1000.0 False False PDGFR Motif0652_HHH_eva_0243_0001_0001
inf inf False False 4633.551594260295 inf 40.0 1000.0 False False PDGFR mot_3h_hb1_167_000000019_0001_30_36_H_._HEEHE_2110_0001_0001
inf inf False False 0.0 inf 40.0 1000.0 False False PDGFR pol_EHEE_hb1_4235_000000019_0001
inf inf False False 5825.129707913452 inf 40.0 1000.0 False False PDGFR Motif0815_ems_3hC_1242_0002_0001_0002_0001
inf inf False False 0.0 inf 40.0 1000.0 False False PDGFR mot_2fb45590c477a1ceb18a2e8b67091fb3_0001_000000018_0001_58_62_H_._bcov_4helix_04804_0001_0001
inf inf False False 8935.619616660517 inf 40.0 1000.0 False False PDGFR mot_ems_ferrM_1283_000000021_0001_5_7_57_59_P_._ems_ferrM_1665_0001_0001_0001
inf inf False False 6245.327490462801 inf 40.0 1000.0 False False PDGFR Motif0698_bcov_4helix_00154_0001
inf inf False False 0.0 inf 40.0 1000.0 False False PDGFR Motif0096_ems_3hC_243_0002_0001
inf inf False False 0.0 inf 40.0 1000.0 False False PDGFR Motif0231_ems_3hC_350_0002_0001_0001
inf inf False False 11924.619017963678 inf 40.0 1000.0 False False PDGFR rif_0c32c82cb391d5eaad7f583f7ff790ab_0001_000000002_0001
inf inf False False 11345.865833375325 inf 40.0 1000.0 False False PDGFR pol_EHEE_hb1_4414_000000024_0001
inf inf False False 0.0 inf 40.0 1000.0 False False PDGFR Motif0354_HHH_eva_0535_0001_0001_0001
inf inf False False 0.0 inf 40.0 1000.0 False False PDGFR Motif0383_ems_3hM_2313_0001_0001
inf inf False False 5221.20191482039 inf 40.0 1000.0 False False PDGFR mot_3h_hb1_4194_000000011_0001_48_53_H_._bcov_4helix_00174_0001_0001
inf inf False False 0.0 inf 40.0 1000.0 False False PDGFR mot_bad8a2df4afa0022b7b36c9098a0c07f_0001_000000001_0001_25_32_H_._bcov_4helix_04034_0001_0001
inf inf False False 4633.551594260295 inf 40.0 1000.0 False False PDGFR Motif0407_bcov_4helix_00051_0001_0001
inf inf False False 0.0 inf 40.0 1000.0 False False PDGFR Motif0117_bcov_4helix_09167_0001
inf inf False False 7620.486400075935 inf 40.0 1000.0 False False PDGFR Motif0407_bcov_4helix_04479_0001_0001
inf inf False False 0.0 inf 40.0 1000.0 False False PDGFR mot_0692cb74b7d158daf0d44b458ab0979a_0001_000000015_0001_16_24_H_._HEEHE_1927_0001_0001
inf inf False False 10271.264328651518 inf 40.0 1000.0 False False PDGFR mot_651eafc46e1107660c7509d8f04c15ba_0001_000000005_0001_35_44_H_._bcov_4helix_03867_0001_0001
inf inf False False 4918.608386156695 inf 40.0 1000.0 False False PDGFR pol_cb37e3bbdb9b21896581229d2f79fce4_0001_1_000000007_0001
inf inf False False 0.0 inf 40.0 1000.0 False False PDGFR mot_bf3638518266f21cb84f5b4df2ecfe2d_0001_000000006_0001_43_47_H_._bcov_4helix_04804_0001_0001_0001
inf inf False False 6122.269866153114 inf 40.0 1000.0 False False PDGFR mot_HEEHE_2862_000000020_0001_43_48_H_._HEEHE_1163_0001_0001
inf inf False False 7037.391337624759 inf 40.0 1000.0 False False PDGFR Motif0904_ems_3hM_411_0001_0001_0001
inf inf False False 32902.17730642162 inf 40.0 1000.0 False False PDGFR Motif0535_bcov_4helix_01103_0001_0001
inf inf False False 4633.551594260295 inf 40.0 1000.0 False False PDGFR Motif0630_ems_3hC_101_0001_0001
inf inf False False 9115.225570955388 inf 40.0 1000.0 False False PDGFR Motif0377_ems_3hC_1230_0001
inf inf False False 4633.551594260295 inf 40.0 1000.0 False False PDGFR Motif0891_HHH_eva_0391_0001_0001
inf inf False False 6695.83638801092 inf 40.0 1000.0 False False PDGFR Motif0323_HHH_eva_0024_0001_0001
inf inf False False 16395.64376378381 inf 40.0 1000.0 False False PDGFR pol_EHEE_03857_000000011_0001
inf inf False False 4153.162190277939 inf 40.0 1000.0 False False PDGFR mot_87df7f007a8f830cd345278ff1e041d9_0001_1_000000025_0001_26_31_H_._bcov_4helix_05632_0001_0001
inf inf False False 0.0 inf 40.0 1000.0 False False PDGFR Motif0459_bcov_4helix_07941_0001_0001
inf inf False False 16233.310657211712 inf 40.0 1000.0 False False PDGFR mot_07ba31854c164c7fe496e9df62fab009_0001_000000015_0001_41_45_H_._bcov_4helix_02296_0001_0002_0001
inf inf False False 5542.411042938373 inf 40.0 1000.0 False False PDGFR pol_b3d7898b9728d196f49dd23f0997735c_0001_000000005_0001
inf inf False False 8089.299871061484 inf 40.0 1000.0 False False PDGFR Motif0882_bcov_4helix_01643_0001_0001_0001
inf inf False False 11573.917736626165 inf 40.0 1000.0 False False PDGFR mot_7718de7c444384727126a875a0d90c67_0001_1_000000024_0001_19_24_H_._bcov_4helix_12840_0001_0001_0001
inf inf False False 8334.41374645452 inf 40.0 1000.0 False False PDGFR mot_c522802ef46257a80bcf17875ababd89_0001_1_000000001_0001_54_63_H_._HEEHE_2212_0001_0001_0001
inf inf False False 5942.21481504252 inf 40.0 1000.0 False False PDGFR Motif0148_ems_3hC_836_0002_0001_0001_0001
inf inf False False 0.0 inf 40.0 1000.0 False False PDGFR pol_EHEE_hb1_684_000000025_0001
inf inf False False 12285.946898826998 inf 40.0 1000.0 False False PDGFR mot_28b27b630eff87176b8b9ebc97d6e9c1_0001_000000007_0001_39_47_H_._HEEHE_1568_0001_0002_0001
inf inf False False 6122.269866153114 inf 40.0 1000.0 False False PDGFR Motif0654_bcov_4helix_08685_0001_0001
inf inf False False 17754.13279270255 inf 40.0 1000.0 False False PDGFR pol_0b538e5a18ea6ddddf5c58f97acac849_0001_1_000000003_0001
inf inf False False 0.0 inf 40.0 1000.0 False False PDGFR pol_EHEE_hb1_5969_000000021_0001
inf inf False False 31618.345682159776 inf 40.0 1000.0 False False PDGFR Motif0008_bcov_4helix_04865_0001_0001
inf inf False False 6695.83638801092 inf 40.0 1000.0 False False PDGFR Motif0352_ems_3hM_758_0001_0002
inf inf False False 0.0 inf 40.0 1000.0 False False PDGFR rif_203c464a1e6522ce01529d812aae7fa9_0001_000000006_0001
inf inf False False 10271.264328651518 inf 40.0 1000.0 False False PDGFR pol_EHEE_hb1_5191_000000027_0001
inf inf False False 0.0 inf 40.0 1000.0 False False PDGFR Motif0233_ems_3hC_836_0002_0001_0002_0001
inf inf False False 0.0 inf 40.0 1000.0 False False PDGFR Motif0267_ems_3hM_2514_0001_0001
inf inf False False 4918.608386156695 inf 40.0 1000.0 False False PDGFR Motif0553_ems_3hM_1326_0001_0001
inf inf False False 11345.865833375325 inf 40.0 1000.0 False False PDGFR Motif0064_p1-15H-GBL-16H-GBL-14H_0089_0001_0001_0002_0001
inf inf False False 66026.8841589769 inf 40.0 1000.0 False False PDGFR mot_d7eaf13fe435c01c5d6d1c2a3a5c8683_0001_1_000000015_0001_20_28_H_._bcov_4helix_00227_0001_0001
inf inf False False 13436.959184229194 inf 40.0 1000.0 False False PDGFR mot_3990557ce6fe1746442564e852e13ea8_0001_1_000000017_0001_16_23_H_._bcov_4helix_01861_0001_0001
inf inf False False 0.0 inf 40.0 1000.0 False False PDGFR Motif0649_ems_3hM_2400_0001_0001
inf inf False False 5825.129707913452 inf 40.0 1000.0 False False PDGFR mot_HEEHE_2199_000000025_0001_23_25_30_34_P_._HEEHE_2699_0001_0001
inf inf False False 0.0 inf 40.0 1000.0 False False PDGFR mot_628e139d59be1bc863c5d658fcdcedb8_0001_1_000000022_0001_20_29_H_._HEEHE_1434_0001_0001
inf inf False False 9391.42602098091 inf 40.0 1000.0 False False PDGFR mot_HEEHE_1119_000000009_0001_21_23_32_34_P_._ems_ferrM_2494_0002_0001_0001
inf inf False False 4452.752007231157 inf 40.0 1000.0 False False PDGFR Motif0852_p1-14H-GBL-14H-GBL-15H_0621_0001_0001_0002_0001_0001
inf inf False False 8501.935462758252 inf 40.0 1000.0 False False PDGFR rif_7cf5847eaa050a71bc877a27954f5424_0001_1_000000025_0001
inf inf False False 33899.14618098351 inf 40.0 1000.0 False False PDGFR Motif0447_bcov_4helix_14155_0001_0001
inf inf False False 15292.51295702762 inf 40.0 1000.0 False False PDGFR Motif0984_bcov_4helix_09829_0001
inf inf False False 4773.952841117978 inf 40.0 1000.0 False False PDGFR Motif0081_ems_3hM_2754_0001_0001_0001
inf inf False False 5825.129707913452 inf 40.0 1000.0 False False PDGFR pol_c37f4fc7e49195fae4f532cdac8a60f2_0001_1_000000009_0001
inf inf False False 16233.310657211712 inf 40.0 1000.0 False False PDGFR pol_EHEE_05413_000000010_0001
inf inf False False 0.0 inf 40.0 1000.0 False False PDGFR Motif0356_ems_3hM_1722_0001_0002_0001
inf inf False False 16072.584809120495 inf 40.0 1000.0 False False PDGFR mot_4a0e626fde6ffd8f96a6e2f75e66db82_0001_000000006_0001_8_13_H_._bcov_4helix_00228_0001_0002_0001
inf inf False False 5221.20191482039 inf 40.0 1000.0 False False PDGFR pol_23ca15d568fff419e6b5bd2b48205d7d_0001_000000005_0001
inf inf False False 4773.952841117978 inf 40.0 1000.0 False False PDGFR Motif0996_ems_3hC_871_0001_0001
inf inf False False 4633.551594260295 inf 40.0 1000.0 False False PDGFR mot_HEEHE_1092_000000002_0001_25_27_30_32_P_._HEEHE_3192_0001_0001_0001
inf inf False False 35984.626759282946 inf 40.0 1000.0 False False PDGFR rif_1c088b989ae86a698363d6cbc74802e0_0001_1_000000007_0001
inf inf False False 0.0 inf 40.0 1000.0 False False PDGFR Motif0168_HHH_eva_0384_0001_0001
inf inf False False 4031.0183046293637 inf 40.0 1000.0 False False PDGFR pol_0d2822f5acaabecf8825bb5c2f180939_0001_1_000000003_0001
inf inf False False 0.0 inf 40.0 1000.0 False False PDGFR Motif0898_HEEHE_2621_0001_0001
inf inf False False 6695.83638801092 inf 40.0 1000.0 False False PDGFR rif_9c0f97bdf16cfe3d5b95f4e6a182249c_0001_000000006_0001
inf inf False False 0.0 inf 40.0 1000.0 False False PDGFR Motif0625_ems_3hM_282_0001_0001
inf inf False False 0.0 inf 40.0 1000.0 False False PDGFR Motif0078_HEEHE_2505_0001_0003_0001
inf inf False False 0.0 inf 40.0 1000.0 False False PDGFR mot_HEEHE_2135_000000011_0001_25_27_30_32_P_._HEEHE_2349_0001_0001
inf inf False False 9675.995620842656 inf 40.0 1000.0 False False PDGFR pol_HEEHE_1434_000000004_0001
inf inf False False 5653.813504901432 inf 40.0 1000.0 False False PDGFR Motif0475_ems_3hM_841_0001_0002
inf inf False False 7323.137645871595 inf 40.0 1000.0 False False PDGFR pol_163a1247ca6a6780676b5d9b4a08455d_0001_000000004_0001
inf inf False False 0.0 inf 40.0 1000.0 False False PDGFR Motif0071_ems_3hM_1334_0001
inf inf False False 4321.797229383611 inf 40.0 1000.0 False False PDGFR Motif0119_ems_3hM_2424_0001_0001
inf inf False False 11345.865833375325 inf 40.0 1000.0 False False PDGFR Motif0983_bcov_4helix_03815_0001
inf inf False False 0.0 inf 40.0 1000.0 False False PDGFR mot_cb597460db5dc59381f468952e33cc49_0001_000000026_0001_41_46_H_._bcov_4helix_03550_0001_0001
inf inf False False 0.0 inf 40.0 1000.0 False False PDGFR Motif0714_ems_3hC_1146_0001_0001
inf inf False False 13041.78020231873 inf 40.0 1000.0 False False PDGFR Motif0667_ems_3hM_402_0001_0001
inf inf False False 8334.41374645452 inf 40.0 1000.0 False False PDGFR Motif0860_ems_3hC_979_0001_0001_0002
inf inf False False 14550.301355893402 inf 40.0 1000.0 False False PDGFR mot_HEEHE_1799_000000027_0001_21_23_32_36_P_._HEEHE_0223_0001_0001
inf inf False False 0.0 inf 40.0 1000.0 False False PDGFR pol_EHEE_hb1_6588_000000010_0001
inf inf False False 10271.264328651518 inf 40.0 1000.0 False False PDGFR Motif0104_HHH_eva_0187_0001_0001_0001
inf inf False False 9298.441604931604 inf 40.0 1000.0 False False PDGFR Motif0887_bcov_4helix_10936_0001_0001
inf inf False False 7470.332712553611 inf 40.0 1000.0 False False PDGFR Motif0984_bcov_4helix_07941_0001_0001_0001
inf inf False False 7929.90870606949 inf 40.0 1000.0 False False PDGFR Motif0882_ems_3hM_1669_0001_0002_0001
inf inf False False 9391.42602098091 inf 40.0 1000.0 False False PDGFR Motif0383_bcov_4helix_05072_0001_0002_0001
inf inf False False 8089.299871061484 inf 40.0 1000.0 False False PDGFR Motif0821_ems_3hC_1258_0001_0001
inf inf False False 0.0 inf 40.0 1000.0 False False PDGFR mot_ems_4hM_424_0001_000000015_0001_54_58_H_._bcov_4helix_12056_0001_0001
inf inf False False 6245.327490462801 inf 40.0 1000.0 False False PDGFR Motif0256_ems_3hC_1146_0001_0002
inf inf False False 0.0 inf 40.0 1000.0 False False PDGFR Motif0406_ems_3hM_1437_0001_0001_0001
inf inf False False 0.0 inf 40.0 1000.0 False False PDGFR Motif0248_HHH_eva_0486_0001
inf inf False False 9969.187964149813 inf 40.0 1000.0 False False PDGFR pol_HEEH_08083_000000003_0001
inf inf False False 8501.935462758252 inf 40.0 1000.0 False False PDGFR Motif0233_HHH_eva_0262_0001_0001_0001
inf inf False False 0.0 inf 40.0 1000.0 False False PDGFR Motif0459_bcov_4helix_11852_0001
inf inf False False 4452.752007231157 inf 40.0 1000.0 False False PDGFR pol_65fe5702ce51164ef56017cb813aac97_0001_000000001_0001
inf inf False False 17754.13279270255 inf 40.0 1000.0 False False PDGFR mot_0692cb74b7d158daf0d44b458ab0979a_0001_000000015_0001_16_24_H_._HEEHE_2288_0001_0001
inf inf False False 12164.303860224763 inf 40.0 1000.0 False False PDGFR rif_780002299d193f285d01e65f7df0464a_0001_000000007_0001
inf inf False False 11806.553483132368 inf 40.0 1000.0 False False PDGFR Motif0400_p1-15H-GBL-16H-GABBL-15H_0088_0001_0001_0002_0001_0001
inf inf False False 0.0 inf 40.0 1000.0 False False PDGFR pol_ferr_hb1_1348_000000020_0001
inf inf False False 15755.89139213852 inf 40.0 1000.0 False False PDGFR mot_fb17a1bfad3bda02df4bbb7441729a62_0001_1_000000020_0001_28_33_H_._ems_3hM_1358_0001_0001
inf inf False False 7773.658176717458 inf 40.0 1000.0 False False PDGFR pol_1aaba59633a6d50570cfeea2da5b572e_0001_000000003_0001
inf inf False False 5221.20191482039 inf 40.0 1000.0 False False PDGFR mot_c3ce3fb1dc654e945ec99c1159b70e24_0001_1_000000017_0001_19_28_H_._bcov_4helix_05901_0001_0001
inf inf False False 0.0 inf 40.0 1000.0 False False PDGFR pol_81980a7bfa6eaf9eec2b2bb1f1652741_0001_000000000_0001
inf inf False False 11573.917736626165 inf 40.0 1000.0 False False PDGFR Motif0245_bcov_4helix_03461_0001_0001
inf inf False False 6245.327490462801 inf 40.0 1000.0 False False PDGFR Motif0603_bcov_4helix_13604_0001_0001
inf inf False False 0.0 inf 40.0 1000.0 False False PDGFR pol_039f042b688c3a936d0c0712653077e9_0001_000000002_0001
inf inf False False 6563.901958642215 inf 40.0 1000.0 False False PDGFR mot_ea9b955785191c297cab05703d9ba2f6_0001_1_000000005_0001_39_46_H_._bcov_4helix_09506_0001_0001
inf inf False False 8847.148135307452 inf 40.0 1000.0 False False PDGFR mot_3h_hb1_3744_000000008_0001_49_55_H_._HEEHE_1462_0001_0001
inf inf False False 12285.946898826998 inf 40.0 1000.0 False False PDGFR Motif0296_bcov_4helix_05219_0001_0001
inf inf False False 0.0 inf 40.0 1000.0 False False PDGFR Motif0909_ems_3hC_1017_0001_0001
inf inf False False 5653.813504901432 inf 40.0 1000.0 False False PDGFR mot_6dbccf177416f8466c5c41d54a43d0fa_0001_000000020_0001_17_25_H_._HEEHE_1682_0001_0001_0001
inf inf False False 0.0 inf 40.0 1000.0 False False PDGFR pol_EHEE_hb1_4074_000000016_0001
inf inf False False 0.0 inf 40.0 1000.0 False False PDGFR Motif0684_ems_3hM_3465_0001_0001
inf inf False False 4773.952841117978 inf 40.0 1000.0 False False PDGFR Motif0267_ems_3hM_1542_0001_0003
inf inf False False 4031.0183046293637 inf 40.0 1000.0 False False PDGFR Motif0323_HEEHE_0936_0001
inf inf False False 24410.879388729656 inf 40.0 1000.0 False False PDGFR Motif0930_bcov_4helix_09873_0001_0002_0001
inf inf False False 8089.299871061484 inf 40.0 1000.0 False False PDGFR pol_71cf740eec24067faeb27ab6ac8568f5_0001_000000002_0001
inf inf False False 0.0 inf 40.0 1000.0 False False PDGFR Motif0373_p1-16H-GBL-16H-GABBL-15H_0005_0001_0001_0001_0001_0001
inf inf False False 0.0 inf 40.0 1000.0 False False PDGFR Motif0355_bcov_4helix_12948_0001_0002_0001
inf inf False False 0.0 inf 40.0 1000.0 False False PDGFR mot_a700e3269277ab4989fa16ef2212b817_0001_000000024_0001_16_26_H_._bcov_4helix_02840_0001_0001
inf inf False False 5067.64713886563 inf 40.0 1000.0 False False PDGFR mot_ems_ferrM_2857_000000003_0001_1_3_62_64_P_._HEEHE_1580_0001_0001
inf inf False False 8847.148135307452 inf 40.0 1000.0 False False PDGFR Motif0355_bcov_4helix_13061_0001_0001
inf inf False False 32576.413174674908 inf 40.0 1000.0 False False PDGFR mot_5cb1b6ea6124f3b781dcf4d9db00cba7_0001_000000008_0001_24_30_H_._bcov_4helix_14451_0001_0001
inf inf False False 9115.225570955388 inf 40.0 1000.0 False False PDGFR Motif0965_HEEHE_1387_0001_0001
inf inf False False 9391.42602098091 inf 40.0 1000.0 False False PDGFR Motif0960_HHH_eva_0493_0001_0001
inf inf False False 0.0 inf 40.0 1000.0 False False PDGFR pol_2a3bb3fb886ac5ad944a25ac19a8aa39_0001_000000001_0001
inf inf False False 6245.327490462801 inf 40.0 1000.0 False False PDGFR pol_3h_hb1_4566_000000001_0001
inf inf False False 11573.917736626165 inf 40.0 1000.0 False False PDGFR rif_1ad9cd31332199d645683f25bccb3f2f_0001_000000027_0001
inf inf False False 10169.568642229218 inf 40.0 1000.0 False False PDGFR mot_0ab97f9a8fd08792cbc3bd57fab9da08_0001_1_000000022_0001_21_28_H_._ems_3hC_1598_0001_0001
inf inf False False 12532.894431493438 inf 40.0 1000.0 False False PDGFR pol_d8a56593db78f09e61b775bf1f61766f_0001_1_000000000_0001
inf inf False False 0.0 inf 40.0 1000.0 False False PDGFR mot_ce6a83c25d3b5cbb894c321bf597a8d3_0001_000000026_0001_18_25_H_._bcov_4helix_13431_0001_0002_0001
inf inf False False 18110.99086183586 inf 40.0 1000.0 False False PDGFR mot_79e57797415943faec55732498b01460_0001_1_000000006_0001_41_48_H_._bcov_4helix_00784_0001_0001
inf inf False False 9115.225570955388 inf 40.0 1000.0 False False PDGFR mot_3995b66da6ab833790ea27796e0e7e38_0001_000000012_0001_16_25_H_._HHH_eva_0380_0001_0001
inf inf False False 0.0 inf 40.0 1000.0 False False PDGFR Motif0953_HEEHE_2675_0001_0001
inf inf False False 4031.0183046293637 inf 40.0 1000.0 False False PDGFR Motif0354_bcov_4helix_11343_0001_0001
inf inf False False 0.0 inf 40.0 1000.0 False False PDGFR Motif0141_HHH_eva_0524_0001_0001
inf inf False False 10271.264328651518 inf 40.0 1000.0 False False PDGFR mot_3990557ce6fe1746442564e852e13ea8_0001_1_000000017_0001_19_24_H_._bcov_4helix_14636_0001_0001
inf inf False False 6898.726926404041 inf 40.0 1000.0 False False PDGFR Motif0452_ems_3hM_752_0001_0001
inf inf False False 35984.626759282946 inf 40.0 1000.0 False False PDGFR mot_a9b3e9fe5555ce0b0a056cb2c4b0a41d_0001_000000017_0001_22_32_H_._bcov_4helix_11041_0001_0001
inf inf False False 20205.85923129508 inf 40.0 1000.0 False False PDGFR Motif0391_bcov_4helix_01966_0001_0001_0001
inf inf False False 0.0 inf 40.0 1000.0 False False PDGFR Motif0882_HEEHE_0464_0001_0001_0001
inf inf False False 7773.658176717458 inf 40.0 1000.0 False False PDGFR Motif0225_p1-16H-GBL-16H-GABBL-16H_0429_0001_0001_0001_0001_0001
inf inf False False 0.0 inf 40.0 1000.0 False False PDGFR Motif0653_ems_3hC_214_0001_0001_0001
inf inf False False 9870.48313282159 inf 40.0 1000.0 False False PDGFR Motif0252_ems_3hC_535_0001_0001
inf inf False False 0.0 inf 40.0 1000.0 False False PDGFR Motif0389_ems_4hM_3822_0001_0001_0001_0001
inf inf False False 9870.48313282159 inf 40.0 1000.0 False False PDGFR pol_EHEE_hb1_2458_000000007_0001
inf inf False False 5542.411042938373 inf 40.0 1000.0 False False PDGFR pol_EHEE_hb1_5624_000000014_0001
inf inf False False 5067.64713886563 inf 40.0 1000.0 False False PDGFR mot_ee511526abeca534eec18d79c38fd5e1_0001_000000016_0001_39_44_H_._bcov_4helix_11756_0001_0001
inf inf False False 6434.567158751315 inf 40.0 1000.0 False False PDGFR mot_7e65b9b3744af75e5722afc9efacd91e_0001_000000010_0001_2_8_H_._bcov_4helix_12127_0001_0001
inf inf False False 0.0 inf 40.0 1000.0 False False PDGFR mot_0692cb74b7d158daf0d44b458ab0979a_0001_000000015_0001_16_23_H_._bcov_4helix_00427_0001_0001
inf inf False False 4321.797229383611 inf 40.0 1000.0 False False PDGFR Motif0979_ems_3hM_2359_0001_0003
inf inf False False 7178.842903511014 inf 40.0 1000.0 False False PDGFR pol_EHEE_hb1_1313_000000016_0001
inf inf False False 5221.20191482039 inf 40.0 1000.0 False False PDGFR rif_0a9edfe2e5e4e93e42613f5b69276155_0001_1_000000002_0001
inf inf False False 13982.553609315217 inf 40.0 1000.0 False False PDGFR Motif0155_bcov_4helix_01930_0001_0001_0001
inf inf False False 7470.332712553611 inf 40.0 1000.0 False False PDGFR mot_676f1622cdbe1dd4e947208bcdb3f1b5_0001_000000020_0001_35_44_H_._bcov_4helix_04898_0001_0001
inf inf False False 0.0 inf 40.0 1000.0 False False PDGFR pol_EHEE_hb1_2577_000000015_0001
inf inf False False 0.0 inf 40.0 1000.0 False False PDGFR pol_EHEE_hb1_4767_000000013_0001
inf inf False False 5942.21481504252 inf 40.0 1000.0 False False PDGFR mot_3990557ce6fe1746442564e852e13ea8_0001_1_000000017_0001_17_23_H_._bcov_4helix_03071_0001_0001
inf inf False False 6245.327490462801 inf 40.0 1000.0 False False PDGFR Motif0538_ems_3hM_1310_0001
inf inf False False 10169.568642229218 inf 40.0 1000.0 False False PDGFR pol_eabc8d9d35a19a315770785550cd6929_0001_1_000000002_0001
inf inf False False 6563.901958642215 inf 40.0 1000.0 False False PDGFR rif_2414c2fef7bb5d4686c464c5b1c25415_0001_000000017_0001
inf inf False False 5542.411042938373 inf 40.0 1000.0 False False PDGFR pol_3h_hb1_1271_000000010_0001
inf inf False False 4918.608386156695 inf 40.0 1000.0 False False PDGFR mot_f84a5a88fff5df6f5eea5b431cba07f9_0001_1_000000000_0001_20_25_H_._bcov_4helix_01912_0001_0001
inf inf False False 10903.154057012845 inf 40.0 1000.0 False False PDGFR Motif0350_bcov_4helix_02910_0001_0001
inf inf False False 0.0 inf 40.0 1000.0 False False PDGFR Motif0410_ems_3hM_2769_0001_0001
inf inf False False 0.0 inf 40.0 1000.0 False False PDGFR Motif0389_ems_3hM_2074_0001_0001_0001
inf inf False False 0.0 inf 40.0 1000.0 False False PDGFR Motif0297_HHH_eva_0327_0001_0002_0001
inf inf False False 0.0 inf 40.0 1000.0 False False PDGFR Motif0356_ems_3hC_1642_0001_0001_0001
inf inf False False 0.0 inf 40.0 1000.0 False False PDGFR Motif0684_HHH_eva_0144_0001_0003
inf inf False False 0.0 inf 40.0 1000.0 False False PDGFR mot_40e86e4e32a25ee6cbb7392bdf050625_0001_1_000000007_0001_45_49_H_._ems_3hC_696_0001_0001
inf inf False False 4918.608386156695 inf 40.0 1000.0 False False PDGFR mot_3h_hb1_4116_000000000_0001_6_14_H_._bcov_4helix_08884_0001_0001
inf inf False False 4321.797229383611 inf 40.0 1000.0 False False PDGFR pol_cc445973480d511518cdb87e5121d81a_0001_1_000000003_0001
inf inf False False 9298.441604931604 inf 40.0 1000.0 False False PDGFR mot_69b2c0e19e32369698a7ec004ab43efd_0001_000000023_0001_18_28_H_._bcov_4helix_11697_0001_0001
inf inf False False 0.0 inf 40.0 1000.0 False False PDGFR mot_ab930ccf181d16587fbd1f6d85d6a590_0001_000000013_0001_6_10_H_._bcov_4helix_10131_0001_0001
inf inf False False 16892.44816547023 inf 40.0 1000.0 False False PDGFR mot_HEEHE_1119_000000009_0001_21_27_30_34_P_._HEEHE_0464_0001_0001
inf inf False False 0.0 inf 40.0 1000.0 False False PDGFR Motif0351_ems_3hM_2157_0001_0001
inf inf False False 14122.379145408378 inf 40.0 1000.0 False False PDGFR Motif0248_bcov_4helix_07455_0001_0001
inf inf False False 0.0 inf 40.0 1000.0 False False PDGFR mot_2f50abe2963df35b40b4e37b54ffe50f_0001_000000013_0001_21_29_H_._ems_3hM_266_0001_0002_0001
inf inf False False 7620.486400075935 inf 40.0 1000.0 False False PDGFR Motif0690_bcov_4helix_04201_0001_0001_0001
inf inf False False 4633.551594260295 inf 40.0 1000.0 False False PDGFR pol_HEEHE_1749_000000007_0001
inf inf False False 0.0 inf 40.0 1000.0 False False PDGFR pol_ferr_hb1_3328_000000010_0001
inf inf False False 23692.959036950997 inf 40.0 1000.0 False False PDGFR Motif0699_bcov_4helix_13499_0001_0001
inf inf False False 7470.332712553611 inf 40.0 1000.0 False False PDGFR Motif0172_bcov_4helix_09753_0001_0001
inf inf False False 0.0 inf 40.0 1000.0 False False PDGFR Motif0179_ems_3hC_634_0002_0001_0001
inf inf False False 5825.129707913452 inf 40.0 1000.0 False False PDGFR mot_3995b66da6ab833790ea27796e0e7e38_0001_000000004_0001_16_24_H_._ems_3hM_2335_0001_0001_0001
inf inf False False 4773.952841117978 inf 40.0 1000.0 False False PDGFR Motif0141_bcov_4helix_13060_0001_0001
inf inf False False 5221.20191482039 inf 40.0 1000.0 False False PDGFR pol_16a1f3f314274c40114cf4819ebd6c21_0001_1_000000002_0001
inf inf False False 4633.551594260295 inf 40.0 1000.0 False False PDGFR Motif0570_bcov_4helix_00711_0001
inf inf False False 0.0 inf 40.0 1000.0 False False PDGFR Motif0659_HHH_eva_0440_0001
inf inf False False 0.0 inf 40.0 1000.0 False False PDGFR Motif0091_ems_3hC_134_0002_0001_0001
inf inf False False 7178.842903511014 inf 40.0 1000.0 False False PDGFR rif_9c60d13cd74eec8317762f96d08f1bd7_0001_1_000000010_0001
inf inf False False 13041.78020231873 inf 40.0 1000.0 False False PDGFR mot_24989fc6f3a16f9d74357874524922a1_0001_000000001_0001_3_7_H_._bcov_4helix_13720_0001_0001
inf inf False False 5067.64713886563 inf 40.0 1000.0 False False PDGFR Motif0155_HHH_eva_0607_0001_0001
inf inf False False 0.0 inf 40.0 1000.0 False False PDGFR Motif0952_HHH_eva_0350_0001_0001
inf inf False False 0.0 inf 40.0 1000.0 False False PDGFR Motif0523_ems_3hM_2462_0001_0001
inf inf False False 7620.486400075935 inf 40.0 1000.0 False False PDGFR Motif0695_ems_3hC_56_0001_0001_0001
inf inf False False 26697.81928072781 inf 40.0 1000.0 False False PDGFR mot_e3fc2ae18049d8cebb5933ecd00267c4_0001_000000022_0001_22_32_H_._bcov_4helix_08926_0001_0001
inf inf False False 4773.952841117978 inf 40.0 1000.0 False False PDGFR mot_1079f3c9112cbbc9594f8a6396aabc5a_0001_000000005_0001_39_46_H_._bcov_4helix_03648_0001_0001
inf inf False False 15755.89139213852 inf 40.0 1000.0 False False PDGFR mot_HEEHE_0598_000000021_0001_32_34_59_61_P_._HEEHE_2161_0001_0001
inf inf False False 0.0 inf 40.0 1000.0 False False PDGFR pol_HEEHE_1958_000000011_0001
inf inf False False 0.0 inf 40.0 1000.0 False False PDGFR Motif0294_ems_3hM_2723_0001
inf inf False False 10903.154057012845 inf 40.0 1000.0 False False PDGFR mot_75c7ff724a11fef5075b7fdff37a54fe_0001_1_000000004_0001_2_12_H_._bcov_4helix_07608_0001_0001
inf inf False False 5542.411042938373 inf 40.0 1000.0 False False PDGFR mot_c35346dff7c67730ed7a042b9eee2757_0001_000000020_0001_37_46_H_._HEEHE_0455_0001_0002_0001
inf inf False False 5942.21481504252 inf 40.0 1000.0 False False PDGFR mot_fb17a1bfad3bda02df4bbb7441729a62_0001_1_000000020_0001_28_33_H_._HEEHE_0362_0001_0001
inf inf False False 0.0 inf 40.0 1000.0 False False PDGFR Motif0383_ems_3hC_1517_0001_0002_0001
inf inf False False 0.0 inf 40.0 1000.0 False False PDGFR mot_HEEHE_3266_000000013_0001_30_34_61_63_P_._HEEHE_0145_0001_0001
inf inf False False 7323.137645871595 inf 40.0 1000.0 False False PDGFR mot_HEEHE_0221_000000027_0001_23_27_30_34_P_._HEEHE_2054_0001_0001
inf inf False False 0.0 inf 40.0 1000.0 False False PDGFR Motif0198_ems_3hM_2646_0001
inf inf False False 0.0 inf 40.0 1000.0 False False PDGFR mot_79e57797415943faec55732498b01460_0001_1_000000006_0001_41_48_H_._bcov_4helix_09453_0001_0001_0001
inf inf False False 12408.806367815276 inf 40.0 1000.0 False False PDGFR mot_1135017daf8806428a8a9fbb7d65b56a_0001_1_000000003_0001_54_58_H_._bcov_4helix_12037_0001_0001
inf inf False False 14122.379145408378 inf 40.0 1000.0 False False PDGFR rif_d99e715e5e17826b53b7437294bea080_0001_1_000000008_0001
inf inf False False 0.0 inf 40.0 1000.0 False False PDGFR pol_EHEE_hb1_4631_000000014_0001
inf inf False False 8935.619616660517 inf 40.0 1000.0 False False PDGFR mot_HEEHE_0221_000000027_0001_23_25_30_32_P_._HEEHE_1976_0001_0001
inf inf False False 25402.058979538408 inf 40.0 1000.0 False False PDGFR pol_0840e9cdcc215c1f368f6a6e69efc6fc_0001_000000000_0001
inf inf False False 79767.66972235827 inf 40.0 1000.0 False False PDGFR Motif0111_HEEHE_3167_0001_0001
inf inf False False 4773.952841117978 inf 40.0 1000.0 False False PDGFR pol_3h_hb1_2020_000000007_0001
inf inf False False 21448.926734226934 inf 40.0 1000.0 False False PDGFR mot_609d97902c010e147ff7b7376c5fa04b_0001_000000025_0001_36_46_H_._HEEHE_1749_0001_0001
inf inf False False 7323.137645871595 inf 40.0 1000.0 False False PDGFR mot_0c795af81eae4168d9c6ff5270de5d31_0001_000000006_0001_41_50_H_._HEEHE_2981_0001_0001
inf inf False False 0.0 inf 40.0 1000.0 False False PDGFR Motif0142_bcov_4helix_00757_0001_0001_0001
inf inf False False 7323.137645871595 inf 40.0 1000.0 False False PDGFR Motif0364_bcov_4helix_11269_0001_0001_0001
inf inf False False 0.0 inf 40.0 1000.0 False False PDGFR Motif0870_HHH_eva_0736_0001_0003_0001
inf inf False False 5653.813504901432 inf 40.0 1000.0 False False PDGFR pol_9754e3b978c9f8942d8c8deeb7303cf6_0001_000000000_0001
inf inf False False 0.0 inf 40.0 1000.0 False False PDGFR Motif0570_bcov_4helix_05072_0001_0001
inf inf False False 7323.137645871595 inf 40.0 1000.0 False False PDGFR Motif0695_ems_3hC_678_0001_0001_0001_0001
inf inf False False 17754.13279270255 inf 40.0 1000.0 False False PDGFR Motif0971_bcov_4helix_06585_0001_0002_0001
inf inf False False 17754.13279270255 inf 40.0 1000.0 False False PDGFR mot_5f55723123c7c33db8f06ac967d7dd17_0001_000000003_0001_21_30_H_._bcov_4helix_08430_0001_0001
inf inf False False 34238.13764279337 inf 40.0 1000.0 False False PDGFR mot_HEEHE_0863_000000018_0001_34_36_61_63_P_._HEEHE_2144_0001_0001
inf inf False False 4321.797229383611 inf 40.0 1000.0 False False PDGFR pol_1309263db218f4b17b13d0a04370e02b_0001_1_000000001_0001
inf inf False False 4153.162190277939 inf 40.0 1000.0 False False PDGFR Motif0248_ems_3hC_343_0001_0001_0001
inf inf False False 9969.187964149813 inf 40.0 1000.0 False False PDGFR mot_3h_hb1_6838_000000020_0001_50_58_H_._bcov_4helix_00620_0001_0001
inf inf False False 8251.894798469817 inf 40.0 1000.0 False False PDGFR rif_1bca51755f2d1dbfefc459ccdfdfce31_0001_1_000000007_0001
inf inf False False 0.0 inf 40.0 1000.0 False False PDGFR Motif0245_ems_3hM_345_0001_0001
inf inf False False 21448.926734226934 inf 40.0 1000.0 False False PDGFR Motif0069_bcov_4helix_04579_0001_0001_0001
inf inf False False 9580.193684002641 inf 40.0 1000.0 False False PDGFR pol_943a73cdc7b756b6a10ab37679c13fcd_0001_1_000000002_0001
inf inf False False 0.0 inf 40.0 1000.0 False False PDGFR Motif0257_bcov_4helix_12021_0001_0001
inf inf False False 8501.935462758252 inf 40.0 1000.0 False False PDGFR Motif0166_bcov_4helix_07411_0001_0001
inf inf False False 0.0 inf 40.0 1000.0 False False PDGFR mot_28b27b630eff87176b8b9ebc97d6e9c1_0001_000000007_0001_39_47_H_._HEEHE_0539_0001_0001
inf inf False False 0.0 inf 40.0 1000.0 False False PDGFR mot_570325b0e38582e2257f53cb09dbe6ac_0001_000000007_0001_35_39_H_._bcov_4helix_02174_0001_0001
inf inf False False 0.0 inf 40.0 1000.0 False False PDGFR Motif0098_ems_3hC_836_0001_0001
inf inf False False 7620.486400075935 inf 40.0 1000.0 False False PDGFR mot_bf3638518266f21cb84f5b4df2ecfe2d_0001_000000006_0001_43_47_H_._bcov_4helix_13037_0001_0001
inf inf False False 9580.193684002641 inf 40.0 1000.0 False False PDGFR mot_635f637f031a3e4bc07bf15136885e0c_0001_000000003_0001_55_65_H_._bcov_4helix_00263_0001_0001
inf inf False False 0.0 inf 40.0 1000.0 False False PDGFR Motif0865_ems_3hC_645_0001_0001_0001
inf inf False False 0.0 inf 40.0 1000.0 False False PDGFR Motif0694_HEEHE_2080_0001_0001
inf inf False False 9675.995620842656 inf 40.0 1000.0 False False PDGFR Motif0376_bcov_4helix_09939_0001_0001
inf inf False False 4773.952841117978 inf 40.0 1000.0 False False PDGFR pol_EHEE_hb1_3395_000000017_0001
inf inf False False 0.0 inf 40.0 1000.0 False False PDGFR Motif0535_p1-15H-GBL-16H-GBL-16H_0456_0001_0001_0001_0001
inf inf False False 18846.36971589974 inf 40.0 1000.0 False False PDGFR mot_13a4b30473b10237476aed1889306d53_0001_000000001_0001_25_32_H_._bcov_4helix_02335_0001_0001
inf inf False False 4633.551594260295 inf 40.0 1000.0 False False PDGFR pol_3238e653598b5db2ff0e85b8c703c919_0001_1_000000002_0001
87240.72561169352 inf False False 5653.813504901432 2954510.8428998855 40.0 1000.0 False False PDGFR Motif0980_bcov_4helix_10338_0001_0001
inf inf False False 15599.89246746387 inf 40.0 1000.0 False False PDGFR mot_9e35a7df8367acc35d2bdfacadd00639_0001_1_000000002_0001_18_24_H_._bcov_4helix_09622_0001_0001
inf inf False False 13982.553609315217 inf 40.0 1000.0 False False PDGFR Motif0856_bcov_4helix_02509_0001_0001
inf inf False False 6898.726926404041 inf 40.0 1000.0 False False PDGFR pol_e16fbc155443e7b5a8f44372f038f9e6_0001_1_000000000_0001
inf inf False False 5221.20191482039 inf 40.0 1000.0 False False PDGFR Motif0186_bcov_4helix_14137_0001_0001
inf inf False False 13436.959184229194 inf 40.0 1000.0 False False PDGFR Motif0007_bcov_4helix_14342_0001_0001
inf inf False False 19807.723979310904 inf 40.0 1000.0 False False PDGFR Motif0141_HEEHE_2235_0001_0001
inf inf False False 0.0 inf 40.0 1000.0 False False PDGFR Motif0078_HHH_eva_0370_0001_0002_0001
inf inf False False 0.0 inf 40.0 1000.0 False False PDGFR pol_681fd135eae4febe52bb171e9f717513_0001_1_000000000_0001
inf inf False False 10795.202036646373 inf 40.0 1000.0 False False PDGFR Motif0199_bcov_4helix_06071_0001_0001_0001
inf inf False False 0.0 inf 40.0 1000.0 False False PDGFR Motif0695_ems_3hM_2146_0001_0001_0001
inf inf False False 0.0 inf 40.0 1000.0 False False PDGFR pol_EHEE_hb1_973_000000018_0001
inf inf False False 0.0 inf 40.0 1000.0 False False PDGFR pol_63fa52d4d3ad138fcd98324ec4c05e2f_0001_1_000000001_0001
inf inf False False 0.0 inf 40.0 1000.0 False False PDGFR Motif0680_ems_3hC_107_0001_0001
inf inf False False 0.0 inf 40.0 1000.0 False False PDGFR mot_HEEHE_2706_000000000_0001_7_16_H_._bcov_4helix_08525_0001_0001
inf inf False False 4773.952841117978 inf 40.0 1000.0 False False PDGFR mot_6dbccf177416f8466c5c41d54a43d0fa_0001_000000020_0001_17_25_H_._bcov_4helix_13025_0001_0001
inf inf False False 4452.752007231157 inf 40.0 1000.0 False False PDGFR mot_HEEHE_3071_000000014_0001_48_55_H_._bcov_4helix_04382_0001_0001_0001
inf inf False False 9675.995620842656 inf 40.0 1000.0 False False PDGFR Motif0400_bcov_4helix_04870_0001_0002_0001
inf inf False False 0.0 inf 40.0 1000.0 False False PDGFR pol_ems_bGM_694_0002_000000027_0001
inf inf False False 7323.137645871595 inf 40.0 1000.0 False False PDGFR Motif0978_ems_3hC_1017_0001_0001_0001
inf inf False False 4321.797229383611 inf 40.0 1000.0 False False PDGFR rif_2fd006765095e2299ff75ffcaa73beff_0001_000000023_0001
inf inf False False 0.0 inf 40.0 1000.0 False False PDGFR Motif0030_ems_3hM_2014_0001_0002_0001
inf inf False False 6695.83638801092 inf 40.0 1000.0 False False PDGFR Motif0851_HEEHE_2867_0001_0001
inf inf False False 0.0 inf 40.0 1000.0 False False PDGFR Motif0101_ems_3hM_2358_0001_0001_0001
inf inf False False 0.0 inf 40.0 1000.0 False False PDGFR pol_46c728f8afb5718c6a9eb40c26998fcb_0001_1_000000001_0001
inf inf False False 0.0 inf 40.0 1000.0 False False PDGFR Motif0260_ems_3hM_944_0001
inf inf False False 5542.411042938373 inf 40.0 1000.0 False False PDGFR mot_7adca786d7372eb504d3486439fa8381_0001_000000015_0001_36_46_H_._HEEHE_1294_0001_0002_0001
inf inf False False 0.0 inf 40.0 1000.0 False False PDGFR mot_HEEHE_3071_000000011_0001_23_27_32_34_P_._ems_ferrM_1201_0002_0001_0001
inf inf False False 4321.797229383611 inf 40.0 1000.0 False False PDGFR Motif0937_bcov_4helix_12683_0001_0001_0001
inf inf False False 0.0 inf 40.0 1000.0 False False PDGFR Motif0250_bcov_4helix_13295_0001_0001
inf inf False False 12408.806367815276 inf 40.0 1000.0 False False PDGFR Motif0681_ems_3hC_562_0001_0001
inf inf False False 14991.190037278331 inf 40.0 1000.0 False False PDGFR Motif0271_ems_3hM_1260_0001_0001
inf inf False False 0.0 inf 40.0 1000.0 False False PDGFR Motif0831_ems_3hC_1605_0002_0001
inf inf False False 0.0 inf 40.0 1000.0 False False PDGFR Motif0323_ems_3hC_499_0001_0001
inf inf False False 4153.162190277939 inf 40.0 1000.0 False False PDGFR Motif0335_ems_3hC_337_0001_0001
inf inf False False 33563.51107028074 inf 40.0 1000.0 False False PDGFR Motif0006_bcov_4helix_07038_0001_0001
inf inf False False 4633.551594260295 inf 40.0 1000.0 False False PDGFR pol_10fb2a14c5b7c38646833f5309af78e7_0001_000000000_0001
inf inf False False 0.0 inf 40.0 1000.0 False False PDGFR Motif0253_ems_3hM_2657_0001_0001
inf inf False False 0.0 inf 40.0 1000.0 False False PDGFR Motif0233_ems_3hM_1847_0001_0001_0001
inf inf False False 5825.129707913452 inf 40.0 1000.0 False False PDGFR mot_098800ae9e1a8e4ba5f50f47fc6659c0_0001_000000022_0001_38_47_H_._HEEHE_1315_0001_0001
inf inf False False 4321.797229383611 inf 40.0 1000.0 False False PDGFR mot_ems_ferrM_834_000000027_0001_3_5_57_59_P_._HEEHE_2144_0001_0001
inf inf False False 5653.813504901432 inf 40.0 1000.0 False False PDGFR Motif0643_HEEHE_1856_0001_0001_0001
inf inf False False 9580.193684002641 inf 40.0 1000.0 False False PDGFR Motif0078_bcov_4helix_04998_0001_0001
inf inf False False 0.0 inf 40.0 1000.0 False False PDGFR pol_ems_ferrM_2280_0001_000000006_0001
inf inf False False 0.0 inf 40.0 1000.0 False False PDGFR Motif0334_ems_3hM_1680_0001_0001_0001
inf inf False False 10169.568642229218 inf 40.0 1000.0 False False PDGFR Motif0476_bcov_4helix_04189_0001
inf inf False False 0.0 inf 40.0 1000.0 False False PDGFR mot_HEEH_15690_000000026_0001_46_53_H_._bcov_4helix_07287_0001_0001
inf inf False False 4773.952841117978 inf 40.0 1000.0 False False PDGFR pol_EHEE_hb1_5550_000000014_0001
inf inf False False 0.0 inf 40.0 1000.0 False False PDGFR Motif0789_p1-14H-GBL-14H-GBL-16H_0618_0001_0001_0002_0001_0001
inf inf False False 0.0 inf 40.0 1000.0 False False PDGFR Motif0163_bcov_4helix_11285_0001
inf inf False False 6563.901958642215 inf 40.0 1000.0 False False PDGFR Motif0389_p1-15H-GBL-16H-GABBL-16H_0398_0001_0001_0001_0001_0001
inf inf False False 0.0 inf 40.0 1000.0 False False PDGFR Motif0240_bcov_4helix_11599_0001_0002_0001
inf inf False False 8334.41374645452 inf 40.0 1000.0 False False PDGFR Motif0820_bcov_4helix_04548_0001
inf inf False False 4031.0183046293637 inf 40.0 1000.0 False False PDGFR pol_0157305b669e031816377e0677f95be5_0001_000000010_0001
inf inf False False 13571.328776071496 inf 40.0 1000.0 False False PDGFR Motif0646_ems_3hM_2044_0001_0002_0001
inf inf False False 0.0 inf 40.0 1000.0 False False PDGFR Motif0890_HEEHE_1486_0001_0001
inf inf False False 8935.619616660517 inf 40.0 1000.0 False False PDGFR pol_23d079b9993bfe4d04bc944e84401b14_0001_000000005_0001
inf inf False False 7037.391337624759 inf 40.0 1000.0 False False PDGFR pol_HEEHE_0495_000000005_0001
inf inf False False 8334.41374645452 inf 40.0 1000.0 False False PDGFR pol_3543325332e1400ae51ff34ec2280c4f_0001_000000002_0001
inf inf False False 11012.18559758296 inf 40.0 1000.0 False False PDGFR mot_3h_hb1_2639_000000020_0001_26_36_H_._bcov_4helix_00902_0001_0001
inf inf False False 5067.64713886563 inf 40.0 1000.0 False False PDGFR pol_proteinG_4967_000000011_0001
inf inf False False 0.0 inf 40.0 1000.0 False False PDGFR Motif0810_ems_3hC_967_0002_0001_0001
inf inf False False 7037.391337624759 inf 40.0 1000.0 False False PDGFR Motif0253_ems_3hM_2146_0001_0001_0001
inf inf False False 28059.67637979848 inf 40.0 1000.0 False False PDGFR Motif0876_bcov_4helix_03202_0001
inf inf False False 4633.551594260295 inf 40.0 1000.0 False False PDGFR pol_EHEE_hb1_4312_000000001_0001
inf inf False False 5825.129707913452 inf 40.0 1000.0 False False PDGFR mot_69b2c0e19e32369698a7ec004ab43efd_0001_000000023_0001_18_28_H_._ems_3hC_726_0001_0001_0001
inf inf False False 0.0 inf 40.0 1000.0 False False PDGFR mot_ab930ccf181d16587fbd1f6d85d6a590_0001_000000013_0001_6_13_H_._bcov_4helix_02387_0001_0001
inf inf False False 0.0 inf 40.0 1000.0 False False PDGFR Motif0680_HHH_eva_0429_0001_0001_0001
inf inf False False 0.0 inf 40.0 1000.0 False False PDGFR Motif0670_bcov_4helix_13925_0001_0001
inf inf False False 0.0 inf 40.0 1000.0 False False PDGFR Motif0603_ems_3hM_2264_0001_0003_0001
inf inf False False 6434.567158751315 inf 40.0 1000.0 False False PDGFR Motif0308_ems_3hM_338_0001_0002_0001
inf inf False False 0.0 inf 40.0 1000.0 False False PDGFR Motif0356_bcov_4helix_04892_0001_0001
inf inf False False 15913.450306059915 inf 40.0 1000.0 False False PDGFR mot_3990557ce6fe1746442564e852e13ea8_0001_1_000000017_0001_19_24_H_._bcov_4helix_00646_0001_0001
inf inf False False 0.0 inf 40.0 1000.0 False False PDGFR Motif0292_ems_3hM_2065_0001_0002
inf inf False False 10477.71674165741 inf 40.0 1000.0 False False PDGFR mot_8f51c88d5fa05efc525a3a75d4834453_0001_000000014_0001_3_8_H_._bcov_4helix_06294_0001_0001
inf inf False False 10903.154057012845 inf 40.0 1000.0 False False PDGFR mot_35b65157647ac7fdc52cc0fb25ad4dc7_0001_000000007_0001_39_47_H_._bcov_4helix_06953_0001_0001
inf inf False False 0.0 inf 40.0 1000.0 False False PDGFR Motif0882_HEEHE_0404_0001_0001
inf inf False False 13041.78020231873 inf 40.0 1000.0 False False PDGFR pol_b0b8df4b7fc8e9004491a89afff21cfb_0001_000000003_0001
inf inf False False 15913.450306059915 inf 40.0 1000.0 False False PDGFR Motif0096_bcov_4helix_12336_0001_0001
inf inf False False 5221.20191482039 inf 40.0 1000.0 False False PDGFR Motif0168_bcov_4helix_01988_0001_0002
inf inf False False 0.0 inf 40.0 1000.0 False False PDGFR mot_170ced95221d4586873412ce5d8e84b4_0001_000000010_0001_45_49_H_._ems_3hM_441_0001_0001
inf inf False False 7323.137645871595 inf 40.0 1000.0 False False PDGFR pol_EHEE_hb1_328_000000000_0001
inf inf False False 13041.78020231873 inf 40.0 1000.0 False False PDGFR mot_676f1622cdbe1dd4e947208bcdb3f1b5_0001_000000020_0001_35_44_H_._HEEHE_2159_0001_0001
inf inf False False 7470.332712553611 inf 40.0 1000.0 False False PDGFR mot_0649688832ba1ce60d9a992b300f953a_0001_1_000000000_0001_36_43_H_._bcov_4helix_02894_0001_0001
inf inf False False 6898.726926404041 inf 40.0 1000.0 False False PDGFR Motif0199_p1-14H-GBL-14H-GBL-14H_0036_0001_0001_0002_0001_0001
inf inf False False 18846.36971589974 inf 40.0 1000.0 False False PDGFR mot_07ba31854c164c7fe496e9df62fab009_0001_000000015_0001_41_45_H_._bcov_4helix_14239_0001_0001
inf inf False False 0.0 inf 40.0 1000.0 False False PDGFR Motif0684_ems_3hC_414_0001_0001_0002_0001
inf inf False False 8089.299871061484 inf 40.0 1000.0 False False PDGFR Motif0582_bcov_4helix_03581_0001_0001
inf inf False False 6898.726926404041 inf 40.0 1000.0 False False PDGFR Motif0389_HEEHE_2334_0001_0001
inf inf False False 6434.567158751315 inf 40.0 1000.0 False False PDGFR mot_5af82dbfc67f5d80339f76487a4b04d9_0001_000000010_0001_58_65_H_._bcov_4helix_07062_0001_0001
inf inf False False 13172.198004341928 inf 40.0 1000.0 False False PDGFR Motif0412_bcov_4helix_13166_0001_0001
inf inf False False 18475.021778158756 inf 40.0 1000.0 False False PDGFR pol_33826747243d0ce9ae2eff9a8b010c0a_0001_000000001_0001
inf inf False False 7178.842903511014 inf 40.0 1000.0 False False PDGFR Motif0977_bcov_4helix_09941_0001
inf inf False False 12912.653665662125 inf 40.0 1000.0 False False PDGFR pol_054640128c9e6472d665e68fd4426d97_0001_000000001_0001
inf inf False False 0.0 inf 40.0 1000.0 False False PDGFR mot_6dbccf177416f8466c5c41d54a43d0fa_0001_000000020_0001_17_25_H_._bcov_4helix_07063_0001_0001
inf inf False False 0.0 inf 40.0 1000.0 False False PDGFR pol_EHEE_hb1_1694_000000008_0001
inf inf False False 29199.011760120608 inf 40.0 1000.0 False False PDGFR Motif0360_bcov_4helix_01585_0001_0001
inf inf False False 0.0 inf 40.0 1000.0 False False PDGFR Motif0655_ems_3hC_134_0001
inf inf False False 0.0 inf 40.0 1000.0 False False PDGFR Motif0642_HHH_eva_0049_0001_0002_0001
inf inf False False 0.0 inf 40.0 1000.0 False False PDGFR Motif0101_ems_3hM_2426_0001_0001
inf inf False False 0.0 inf 40.0 1000.0 False False PDGFR Motif0141_ems_3hC_974_0001_0001
inf inf False False 15292.51295702762 inf 40.0 1000.0 False False PDGFR mot_390493e883147458eaaabe5d0e4b76ab_0001_000000018_0001_54_61_H_._bcov_4helix_01028_0001_0001
inf inf False False 4918.608386156695 inf 40.0 1000.0 False False PDGFR mot_ems_4hM_424_0001_000000015_0001_54_58_H_._bcov_4helix_00529_0001_0001
inf inf False False 11573.917736626165 inf 40.0 1000.0 False False PDGFR mot_3h_hb1_4116_000000000_0001_6_11_H_._bcov_4helix_12578_0001_0001
inf inf False False 9391.42602098091 inf 40.0 1000.0 False False PDGFR mot_HEEHE_3039_000000003_0001_21_25_32_34_P_._HEEHE_1384_0001_0001
inf inf False False 12408.806367815276 inf 40.0 1000.0 False False PDGFR Motif0156_HEEHE_1853_0001_0001
inf inf False False 6898.726926404041 inf 40.0 1000.0 False False PDGFR Motif0292_HHH_eva_0676_0002
inf inf False False 0.0 inf 40.0 1000.0 False False PDGFR Motif0217_ems_coilM_123_0002_0001_0001
inf inf False False 8847.148135307452 inf 40.0 1000.0 False False PDGFR mot_e501b61e42afed3bcd9c82d34bdca96f_0001_1_000000024_0001_21_27_H_._HEEHE_2824_0001_0001_0001
inf inf False False 0.0 inf 40.0 1000.0 False False PDGFR mot_ems_3hM_2237_000000008_0001_31_39_H_._ems_3hM_2751_0001_0001
inf inf False False 11573.917736626165 inf 40.0 1000.0 False False PDGFR mot_8743cc40740285ac95f6b8d2ee8c92a7_0001_1_000000021_0001_42_48_H_._bcov_4helix_14342_0001_0001
inf inf False False 0.0 inf 40.0 1000.0 False False PDGFR Motif0092_ems_3hC_739_0001_0001
inf inf False False 8334.41374645452 inf 40.0 1000.0 False False PDGFR pol_EHEE_hb1_2032_000000014_0001
inf inf False False 0.0 inf 40.0 1000.0 False False PDGFR Motif0283_ems_3hM_596_0001_0001
inf inf False False 10582.49390907399 inf 40.0 1000.0 False False PDGFR Motif0026_bcov_4helix_01036_0001_0002_0001
inf inf False False 0.0 inf 40.0 1000.0 False False PDGFR pol_60367013253f113b436b1a8c704ce7ba_0001_000000000_0001
inf inf False False 13436.959184229194 inf 40.0 1000.0 False False PDGFR pol_2793509c9314dc7a2af79436deff88d0_0001_1_000000012_0001
inf inf False False 6245.327490462801 inf 40.0 1000.0 False False PDGFR rif_2e9a2e0aba693514b598b1573df199b2_0001_1_000000028_0001
inf inf False False 19807.723979310904 inf 40.0 1000.0 False False PDGFR mot_e9bf659b099a7aaecf3d05424c5d660b_0001_1_000000010_0001_45_49_H_._bcov_4helix_12825_0001_0001
inf inf False False 0.0 inf 40.0 1000.0 False False PDGFR Motif0108_ems_3hM_2230_0001_0001_0001
inf inf False False 0.0 inf 40.0 1000.0 False False PDGFR Motif0021_ems_3hC_1070_0001_0001_0001
inf inf False False 0.0 inf 40.0 1000.0 False False PDGFR Motif0181_bcov_4helix_10829_0001_0002_0001
inf inf False False 0.0 inf 40.0 1000.0 False False PDGFR Motif0276_bcov_4helix_10077_0001_0001
inf inf False False 4153.162190277939 inf 40.0 1000.0 False False PDGFR Motif0833_HEEHE_2235_0001_0001
inf inf False False 0.0 inf 40.0 1000.0 False False PDGFR mot_a700e3269277ab4989fa16ef2212b817_0001_000000024_0001_18_26_H_._HEEHE_0670_0001_0001
inf inf False False 0.0 inf 40.0 1000.0 False False PDGFR mot_9df858504077b87db67fcfbab1d85b1e_0001_000000018_0001_36_45_H_._HEEHE_2689_0001_0001
inf inf False False 0.0 inf 40.0 1000.0 False False PDGFR Motif0832_ems_3hM_3083_0001_0002_0001
inf inf False False 10169.568642229218 inf 40.0 1000.0 False False PDGFR Motif0551_bcov_4helix_11195_0001_0001
inf inf False False 0.0 inf 40.0 1000.0 False False PDGFR pol_EHEE_hb1_5233_000000001_0001
inf inf False False 0.0 inf 40.0 1000.0 False False PDGFR Motif0524_ems_3hM_1177_0001
inf inf False False 0.0 inf 40.0 1000.0 False False PDGFR mot_ferr_hb1_3362_000000003_0001_2_6_60_62_P_._HEEHE_1580_0001_0001
inf inf False False 0.0 inf 40.0 1000.0 False False PDGFR mot_9c226c44012da1f7daf4cabc00bdd6c9_0001_000000016_0001_41_46_H_._bcov_4helix_06596_0001_0001
inf inf False False 10169.568642229218 inf 40.0 1000.0 False False PDGFR Motif0940_bcov_4helix_14636_0001_0001
inf inf False False 0.0 inf 40.0 1000.0 False False PDGFR Motif0822_HHH_eva_0006_0001
inf inf False False 10169.568642229218 inf 40.0 1000.0 False False PDGFR pol_4h_hb1_2940_000000001_0001
inf inf False False 0.0 inf 40.0 1000.0 False False PDGFR pol_EHEE_hb1_5361_000000029_0001
inf inf False False 7178.842903511014 inf 40.0 1000.0 False False PDGFR Motif0104_bcov_4helix_14531_0001_0001_0001
inf inf False False 0.0 inf 40.0 1000.0 False False PDGFR Motif0988_bcov_4helix_11344_0001_0001
inf inf False False 6122.269866153114 inf 40.0 1000.0 False False PDGFR Motif0462_ems_3hM_1519_0001_0001
inf inf False False 5825.129707913452 inf 40.0 1000.0 False False PDGFR mot_2e048fd80be2920f847253082f2e4b14_0001_000000021_0001_37_46_H_._HEEHE_2626_0001_0001
inf inf False False 0.0 inf 40.0 1000.0 False False PDGFR mot_609d97902c010e147ff7b7376c5fa04b_0001_000000025_0001_40_50_H_._HEEHE_1101_0001_0001
inf inf False False 5542.411042938373 inf 40.0 1000.0 False False PDGFR mot_HEEHE_3039_000000003_0001_21_25_30_32_P_._HEEHE_2940_0001_0001
inf inf False False 11689.656913992434 inf 40.0 1000.0 False False PDGFR mot_6f9b83a214338b83ad8f465c43196a57_0001_000000020_0001_54_59_H_._bcov_4helix_00666_0001_0001_0001
inf inf False False 0.0 inf 40.0 1000.0 False False PDGFR Motif0491_ems_3hM_1092_0001_0001
inf inf False False 4321.797229383611 inf 40.0 1000.0 False False PDGFR mot_fb9a4518e9cd3506e51c8ee05e7562de_0001_1_000000004_0001_41_49_H_._bcov_4helix_08806_0001_0001
inf inf False False 0.0 inf 40.0 1000.0 False False PDGFR mot_69b2c0e19e32369698a7ec004ab43efd_0001_000000023_0001_18_28_H_._bcov_4helix_07686_0001_0001
inf inf False False 0.0 inf 40.0 1000.0 False False PDGFR Motif0926_ems_3hM_549_0001_0001
inf inf False False 0.0 inf 40.0 1000.0 False False PDGFR Motif0129_HHH_eva_0129_0001_0001
inf inf False False 4452.752007231157 inf 40.0 1000.0 False False PDGFR pol_EHEE_hb1_4110_000000015_0001
inf inf False False 5221.20191482039 inf 40.0 1000.0 False False PDGFR pol_a0393c94de8fa8edecc66429d7309454_0001_1_000000008_0001
inf inf False False 5653.813504901432 inf 40.0 1000.0 False False PDGFR mot_ab930ccf181d16587fbd1f6d85d6a590_0001_000000013_0001_6_10_H_._bcov_4helix_00903_0001_0001_0001
inf inf False False 13041.78020231873 inf 40.0 1000.0 False False PDGFR Motif0766_bcov_4helix_06228_0001_0001
inf inf False False 9298.441604931604 inf 40.0 1000.0 False False PDGFR Motif0061_bcov_4helix_02910_0001_0002_0001
inf inf False False 5221.20191482039 inf 40.0 1000.0 False False PDGFR Motif0684_bcov_4helix_05332_0001_0002_0001
inf inf False False 4918.608386156695 inf 40.0 1000.0 False False PDGFR mot_b0e25262af13cbe0e33b7687beaa2c11_0001_000000020_0001_40_47_H_._HEEHE_1753_0001_0001
inf inf False False 0.0 inf 40.0 1000.0 False False PDGFR pol_66980e819e9812ecf01ee4b1c9e8763f_0001_000000001_0001
inf inf False False 7323.137645871595 inf 40.0 1000.0 False False PDGFR mot_161ab4506077d209e82009c5266811cf_0001_000000004_0001_2_8_H_._bcov_4helix_07598_0001_0001
inf inf False False 0.0 inf 40.0 1000.0 False False PDGFR pol_95b1ad1ac290c05ebdc49315f5587900_0001_000000003_0001
inf inf False False 56872.221994889 inf 40.0 1000.0 False False PDGFR Motif0383_bcov_4helix_04780_0001
inf inf False False 6563.901958642215 inf 40.0 1000.0 False False PDGFR Motif0244_ems_3hC_721_0001_0001_0001
inf inf False False 6245.327490462801 inf 40.0 1000.0 False False PDGFR mot_HEEHE_2199_000000025_0001_23_25_30_34_P_._HEEHE_0821_0001_0001
inf inf False False 0.0 inf 40.0 1000.0 False False PDGFR Motif0414_ems_3hM_285_0001_0002_0001
inf inf False False 0.0 inf 40.0 1000.0 False False PDGFR mot_3h_hb1_4194_000000011_0001_48_53_H_._ems_3hM_3705_0001_0001
inf inf False False 6563.901958642215 inf 40.0 1000.0 False False PDGFR pol_4h_hb1_3456_000000001_0001
inf inf False False 0.0 inf 40.0 1000.0 False False PDGFR pol_05650c620ad560ee7d778618fc3b96ad_0001_000000001_0001
inf inf False False 5542.411042938373 inf 40.0 1000.0 False False PDGFR pol_EHEE_hb1_5498_000000005_0001
inf inf False False 6245.327490462801 inf 40.0 1000.0 False False PDGFR Motif0173_ems_3hC_1070_0002_0001_0001
inf inf False False 8672.824365559689 inf 40.0 1000.0 False False PDGFR pol_d3b2b0678add0ccdc0fe3ea45a4c5f21_0001_000000003_0001
inf inf False False 26964.79747353511 inf 40.0 1000.0 False False PDGFR pol_HEEHE_0158_000000000_0001
inf inf False False 57440.94421483782 inf 40.0 1000.0 False False PDGFR mot_3h_hb1_689_000000026_0001_51_61_H_._bcov_4helix_10760_0001_0002_0001
inf inf False False 7470.332712553611 inf 40.0 1000.0 False False PDGFR Motif0337_ems_3hC_3_0002_0001
inf inf False False 5825.129707913452 inf 40.0 1000.0 False False PDGFR pol_ferr_hb1_1953_000000010_0001
inf inf False False 18110.99086183586 inf 40.0 1000.0 False False PDGFR Motif0241_bcov_4helix_12948_0001
inf inf False False 4031.0183046293637 inf 40.0 1000.0 False False PDGFR Motif0006_bcov_4helix_05417_0001
inf inf False False 7037.391337624759 inf 40.0 1000.0 False False PDGFR mot_HEEH_15133_000000026_0001_55_64_H_._ems_3hC_436_0001_0001_0002_0001
inf inf False False 7620.486400075935 inf 40.0 1000.0 False False PDGFR pol_EHEE_hb1_1319_000000009_0001
inf inf False False 4153.162190277939 inf 40.0 1000.0 False False PDGFR Motif0681_bcov_4helix_12224_0001
inf inf False False 15755.89139213852 inf 40.0 1000.0 False False PDGFR mot_3eb7b91744373f27bf6d41999c4fe177_0001_1_000000007_0001_41_45_H_._bcov_4helix_02152_0001_0001
inf inf False False 0.0 inf 40.0 1000.0 False False PDGFR pol_4a280d29898c52388955dd985fe9baac_0001_000000011_0001
inf inf False False 5825.129707913452 inf 40.0 1000.0 False False PDGFR mot_57c21e80de2c7141f343db57d08a568b_0001_000000004_0001_21_29_H_._bcov_4helix_05234_0001_0001
inf inf False False 0.0 inf 40.0 1000.0 False False PDGFR mot_13a4b30473b10237476aed1889306d53_0001_000000001_0001_25_32_H_._bcov_4helix_11344_0001_0001
inf inf False False 0.0 inf 40.0 1000.0 False False PDGFR Motif0078_ems_3hM_1055_0001_0001_0001
inf inf False False 0.0 inf 40.0 1000.0 False False PDGFR mot_007f8f59780ba42119e92262452ae720_0001_1_000000018_0001_5_10_H_._ems_3hM_1757_0001_0001
inf inf False False 0.0 inf 40.0 1000.0 False False PDGFR Motif0524_ems_3hM_910_0001_0002
inf inf False False 0.0 inf 40.0 1000.0 False False PDGFR Motif0860_bcov_4helix_10324_0001
inf inf False False 0.0 inf 40.0 1000.0 False False PDGFR pol_3h_hb1_5920_000000000_0001
inf inf False False 0.0 inf 40.0 1000.0 False False PDGFR pol_7a6815568e27ebf84dedac5ad97738af_0001_000000000_0001
inf inf False False 5067.64713886563 inf 40.0 1000.0 False False PDGFR mot_0702c75add223523476788828f86436b_0001_000000008_0001_38_45_H_._ems_3hM_2085_0001_0001_0001
inf inf False False 13172.198004341928 inf 40.0 1000.0 False False PDGFR Motif0248_bcov_4helix_03222_0002_0001
inf inf False False 0.0 inf 40.0 1000.0 False False PDGFR mot_215d41b6e702be366e02500700573c89_0001_000000007_0001_25_30_H_._bcov_4helix_12578_0001_0001
inf inf False False 8847.148135307452 inf 40.0 1000.0 False False PDGFR Motif0064_ems_3hM_1913_0001_0001
inf inf False False 0.0 inf 40.0 1000.0 False False PDGFR rif_3h_hb1_4031_000000021_0001
inf inf False False 12285.946898826998 inf 40.0 1000.0 False False PDGFR pol_HEEHE_1904_000000007_0001
inf inf False False 6563.901958642215 inf 40.0 1000.0 False False PDGFR Motif0437_bcov_4helix_07800_0001
inf inf False False 0.0 inf 40.0 1000.0 False False PDGFR Motif0282_ems_3hC_739_0001_0002_0001
inf inf False False 0.0 inf 40.0 1000.0 False False PDGFR mot_HEEHE_2199_000000025_0001_23_25_30_34_P_._HEEHE_1324_0001_0001
inf inf False False 4153.162190277939 inf 40.0 1000.0 False False PDGFR mot_db819c1b1e2c066231d8a9aef1dab5e0_0001_000000003_0001_27_33_H_._bcov_4helix_01163_0001_0002_0001
inf inf False False 0.0 inf 40.0 1000.0 False False PDGFR rif_d3c81e501563c7d0eccf3055de6ea444_0001_1_000000001_0001
inf inf False False 13982.553609315217 inf 40.0 1000.0 False False PDGFR rif_51496fa1c8d31d9133bff2649adae953_0001_000000002_0001
inf inf False False 7323.137645871595 inf 40.0 1000.0 False False PDGFR rif_8cccc599a7bb59b440cc763c2d19aad1_0001_000000001_0001
inf inf False False 0.0 inf 40.0 1000.0 False False PDGFR Motif0552_p1-14H-GBL-14H-GBL-14H_0146_0001_0001_0002_0001_0001
inf inf False False 0.0 inf 40.0 1000.0 False False PDGFR Motif0061_HEEHE_0610_0001_0001
inf inf False False 11345.865833375325 inf 40.0 1000.0 False False PDGFR mot_08167eb7329a42484cd5255d2447d7e3_0001_000000008_0001_28_33_H_._HEEHE_2247_0001_0001
inf inf False False 5221.20191482039 inf 40.0 1000.0 False False PDGFR mot_b18364a5e8363c0570310facdfa6a0bd_0001_1_000000005_0001_57_61_H_._bcov_4helix_14253_0001_0001
inf inf False False 6122.269866153114 inf 40.0 1000.0 False False PDGFR mot_HEEHE_3071_000000014_0001_48_55_H_._ems_3hM_3332_0001_0001
inf inf False False 6245.327490462801 inf 40.0 1000.0 False False PDGFR Motif0960_ems_3hC_1266_0001_0001_0001
inf inf False False 0.0 inf 40.0 1000.0 False False PDGFR Motif0570_ems_3hM_3552_0001
inf inf False False 0.0 inf 40.0 1000.0 False False PDGFR Motif0671_bcov_4helix_13525_0001
inf inf False False 17578.349299705482 inf 40.0 1000.0 False False PDGFR mot_HEEH_19503_000000025_0001_53_63_H_._HEEHE_1270_0001_0001
inf inf False False 15141.101937651125 inf 40.0 1000.0 False False PDGFR Motif0253_ems_3hM_1913_0001_0001_0001
inf inf False False 4452.752007231157 inf 40.0 1000.0 False False PDGFR mot_b0e25262af13cbe0e33b7687beaa2c11_0001_000000020_0001_40_47_H_._bcov_4helix_02356_0001_0002_0001
inf inf False False 5379.409554041364 inf 40.0 1000.0 False False PDGFR pol_61431299765d13b34d134bd1ee4fe94f_0001_1_000000003_0001
inf inf False False 5067.64713886563 inf 40.0 1000.0 False False PDGFR mot_f84a5a88fff5df6f5eea5b431cba07f9_0001_1_000000000_0001_19_24_H_._HEEHE_2123_0001_0001
inf inf False False 23929.88862732048 inf 40.0 1000.0 False False PDGFR Motif0948_bcov_4helix_01312_0001_0001
inf inf False False 9298.441604931604 inf 40.0 1000.0 False False PDGFR pol_40bf7e181e594c3394ade51fc7ca197e_0001_000000000_0001
inf inf False False 7037.391337624759 inf 40.0 1000.0 False False PDGFR Motif0984_bcov_4helix_07454_0001_0001
inf inf False False 23929.88862732048 inf 40.0 1000.0 False False PDGFR pol_7dcb31bd4482b7fc0520e4bcef4f31ad_0001_000000000_0001
inf inf False False 4773.952841117978 inf 40.0 1000.0 False False PDGFR Motif0892_bcov_4helix_07598_0001_0001
inf inf False False 0.0 inf 40.0 1000.0 False False PDGFR Motif0137_ems_3hM_1058_0001
inf inf False False 8501.935462758252 inf 40.0 1000.0 False False PDGFR rif_ferr_hb1_3675_000000017_0001
inf inf False False 18292.1007704542 inf 40.0 1000.0 False False PDGFR pol_30a957c732f18e89bfa64a8137c0e7c2_0001_000000005_0001
inf inf False False 0.0 inf 40.0 1000.0 False False PDGFR Motif0609_HHH_eva_0536_0001_0001
inf inf False False 9870.48313282159 inf 40.0 1000.0 False False PDGFR mot_b0e25262af13cbe0e33b7687beaa2c11_0001_000000020_0001_39_43_H_._bcov_4helix_11477_0001_0001
inf inf False False 0.0 inf 40.0 1000.0 False False PDGFR Motif0113_ems_3hM_1669_0001_0001
inf inf False False 19225.181747189316 inf 40.0 1000.0 False False PDGFR mot_0702c75add223523476788828f86436b_0001_000000008_0001_38_45_H_._bcov_4helix_02819_0001_0001
inf inf False False 5825.129707913452 inf 40.0 1000.0 False False PDGFR Motif0026_bcov_4helix_13335_0001_0001
inf inf False False 4918.608386156695 inf 40.0 1000.0 False False PDGFR Motif0221_bcov_4helix_01740_0001
inf inf False False 0.0 inf 40.0 1000.0 False False PDGFR Motif0270_ems_3hM_2575_0001
inf inf False False 5067.64713886563 inf 40.0 1000.0 False False PDGFR pol_4h_hb1_2884_000000006_0001
inf inf False False 0.0 inf 40.0 1000.0 False False PDGFR pol_ferr_hb1_723_000000010_0001
inf inf False False 12912.653665662125 inf 40.0 1000.0 False False PDGFR mot_1135017daf8806428a8a9fbb7d65b56a_0001_1_000000003_0001_54_58_H_._bcov_4helix_02307_0001_0001
inf inf False False 5221.20191482039 inf 40.0 1000.0 False False PDGFR Motif0223_ems_3hM_1452_0001_0002_0001
inf inf False False 6898.726926404041 inf 40.0 1000.0 False False PDGFR mot_HEEHE_0321_000000004_0001_3_12_H_._HEEHE_0362_0001_0001
inf inf False False 0.0 inf 40.0 1000.0 False False PDGFR Motif0401_bcov_4helix_08234_0001_0001
inf inf False False 4153.162190277939 inf 40.0 1000.0 False False PDGFR pol_EHEE_hb1_2630_000000014_0001
inf inf False False 6898.726926404041 inf 40.0 1000.0 False False PDGFR Motif0324_ems_3hM_1722_0001_0001
inf inf False False 6245.327490462801 inf 40.0 1000.0 False False PDGFR pol_ba96f3991d2b07038a756821a2fce277_0001_000000001_0001
inf inf False False 4633.551594260295 inf 40.0 1000.0 False False PDGFR Motif0356_HHH_eva_0320_0001_0003_0001
inf inf False False 4773.952841117978 inf 40.0 1000.0 False False PDGFR pol_c6d4a73ca639c749d569e70f45b36260_0001_000000004_0001
inf inf False False 5653.813504901432 inf 40.0 1000.0 False False PDGFR Motif0389_ems_3hC_551_0001_0001_0001
inf inf False False 5221.20191482039 inf 40.0 1000.0 False False PDGFR Motif0263_ems_3hM_180_0001_0001
inf inf False False 4321.797229383611 inf 40.0 1000.0 False False PDGFR mot_007f8f59780ba42119e92262452ae720_0001_1_000000018_0001_5_10_H_._bcov_4helix_09593_0001_0001_0001
inf inf False False 0.0 inf 40.0 1000.0 False False PDGFR Motif0262_bcov_4helix_12291_0001_0001
inf inf False False 8847.148135307452 inf 40.0 1000.0 False False PDGFR Motif0828_bcov_4helix_08752_0001_0002_0001
inf inf False False 0.0 inf 40.0 1000.0 False False PDGFR Motif0344_bcov_4helix_09869_0001_0001_0001
inf inf False False 7323.137645871595 inf 40.0 1000.0 False False PDGFR mot_0692cb74b7d158daf0d44b458ab0979a_0001_000000015_0001_16_23_H_._bcov_4helix_00906_0001_0001_0001
inf inf False False 0.0 inf 40.0 1000.0 False False PDGFR Motif0088_ems_3hM_1541_0001_0001
inf inf False False 5067.64713886563 inf 40.0 1000.0 False False PDGFR mot_529224d0d35034490beef32fdb89bec2_0001_000000006_0001_44_49_H_._HEEHE_2024_0001_0001
inf inf False False 4452.752007231157 inf 40.0 1000.0 False False PDGFR Motif0356_ems_3hM_1452_0001_0001_0001
inf inf False False 0.0 inf 40.0 1000.0 False False PDGFR pol_c69deb4367f5fba1502500e37f999bb6_0001_000000001_0001
inf inf False False 11924.619017963678 inf 40.0 1000.0 False False PDGFR rif_f30f38d12bf98d90a5639b93570b2c24_0001_000000004_0001
inf inf False False 11233.530528094394 inf 40.0 1000.0 False False PDGFR Motif0642_p1-14H-GBL-14H-GABBL-15H_0244_0001_0001_0001_0001_0001
inf inf False False 8251.894798469817 inf 40.0 1000.0 False False PDGFR pol_ff568e31b5cc1ece91784a3be05d7f58_0001_000000002_0001
inf inf False False 5825.129707913452 inf 40.0 1000.0 False False PDGFR Motif0263_p1-15H-GBL-16H-GABBL-16H_0041_0001_0001_0002_0001_0001_0001
inf inf False False 0.0 inf 40.0 1000.0 False False PDGFR mot_3d846c9d85e6025fdd308e635d10a743_0001_000000009_0001_41_47_H_._bcov_4helix_14401_0001_0001
inf inf False False 10477.71674165741 inf 40.0 1000.0 False False PDGFR Motif0113_ems_3hC_325_0002_0001_0001
inf inf False False 12658.223375808358 inf 40.0 1000.0 False False PDGFR Motif0030_bcov_4helix_05264_0001_0002_0001
inf inf False False 0.0 inf 40.0 1000.0 False False PDGFR mot_HEEHE_0598_000000021_0001_32_34_59_61_P_._HEEHE_2909_0001_0001
inf inf False False 8935.619616660517 inf 40.0 1000.0 False False PDGFR Motif0400_HEEHE_2123_0001_0001
inf inf False False 5942.21481504252 inf 40.0 1000.0 False False PDGFR pol_3h_hb1_3334_000000000_0001
inf inf False False 15141.101937651125 inf 40.0 1000.0 False False PDGFR mot_6dbccf177416f8466c5c41d54a43d0fa_0001_000000020_0001_17_25_H_._bcov_4helix_02128_0001_0001
inf inf False False 4918.608386156695 inf 40.0 1000.0 False False PDGFR Motif0828_ems_3hM_3660_0001_0002_0001
inf inf False False 9580.193684002641 inf 40.0 1000.0 False False PDGFR pol_EHEE_hb1_5489_000000021_0001
inf inf False False 0.0 inf 40.0 1000.0 False False PDGFR Motif0690_ems_3hM_3001_0001_0001
inf inf False False 9391.42602098091 inf 40.0 1000.0 False False PDGFR Motif0971_bcov_4helix_09717_0001_0002
49971.49440442771 inf False False 0.0 inf 40.0 1000.0 False False PDGFR rif_73748e87acf97c5b21ce774ef908246a_0001_000000010_0001
inf inf False False 0.0 inf 40.0 1000.0 False False PDGFR Motif0407_p1-15H-GBL-16H-GBL-16H_0141_0001_0001_0001_0001_0001
inf inf False False 0.0 inf 40.0 1000.0 False False PDGFR mot_35b65157647ac7fdc52cc0fb25ad4dc7_0001_000000007_0001_39_47_H_._bcov_4helix_13692_0001_0001
inf inf False False 0.0 inf 40.0 1000.0 False False PDGFR mot_676f1622cdbe1dd4e947208bcdb3f1b5_0001_000000020_0001_35_44_H_._bcov_4helix_07729_0001_0001
inf inf False False 15599.89246746387 inf 40.0 1000.0 False False PDGFR mot_HEEHE_0529_000000015_0001_23_25_30_32_P_._HEEHE_3233_0001_0001
inf inf False False 0.0 inf 40.0 1000.0 False False PDGFR mot_HEEHE_3266_000000013_0001_30_34_61_63_P_._HEEHE_3031_0001_0001
inf inf False False 0.0 inf 40.0 1000.0 False False PDGFR mot_75aebd89e8525d44691031ba10cfd25b_0001_000000026_0001_36_42_H_._bcov_4helix_01453_0001_0001
inf inf False False 9870.48313282159 inf 40.0 1000.0 False False PDGFR Motif0643_HEEHE_3344_0001_0001
inf inf False False 4031.0183046293637 inf 40.0 1000.0 False False PDGFR pol_EHEE_hb1_6625_000000014_0001
inf inf False False 0.0 inf 40.0 1000.0 False False PDGFR Motif0226_ems_3hM_3104_0001
inf inf False False 0.0 inf 40.0 1000.0 False False PDGFR Motif0638_HHH_eva_0370_0001_0001
inf inf False False 0.0 inf 40.0 1000.0 False False PDGFR Motif0135_bcov_4helix_12037_0001_0002_0001
inf inf False False 0.0 inf 40.0 1000.0 False False PDGFR Motif0287_ems_3hC_517_0002_0001_0002_0001
inf inf False False 0.0 inf 40.0 1000.0 False False PDGFR Motif0217_ems_3hC_248_0001_0001
inf inf False False 5825.129707913452 inf 40.0 1000.0 False False PDGFR mot_f84a5a88fff5df6f5eea5b431cba07f9_0001_1_000000000_0001_16_24_H_._bcov_4helix_01594_0001_0001
inf inf False False 0.0 inf 40.0 1000.0 False False PDGFR mot_HEEHE_3071_000000011_0001_30_36_61_63_P_._HEEHE_1162_0001_0001
inf inf False False 4452.752007231157 inf 40.0 1000.0 False False PDGFR Motif0382_ems_3hM_2912_0001
inf inf False False 21880.050161584924 inf 40.0 1000.0 False False PDGFR Motif0649_bcov_4helix_01966_0001_0001
inf inf False False 0.0 inf 40.0 1000.0 False False PDGFR pol_8179be2ec88bbb84a2e06638e23c6a82_0001_1_000000000_0001
inf inf False False 5942.21481504252 inf 40.0 1000.0 False False PDGFR pol_EHEE_hb1_1103_000000001_0001
inf inf False False 18292.1007704542 inf 40.0 1000.0 False False PDGFR mot_f84a5a88fff5df6f5eea5b431cba07f9_0001_1_000000000_0001_16_25_H_._bcov_4helix_09374_0001_0001
inf inf False False 28340.27314359648 inf 40.0 1000.0 False False PDGFR mot_HHH_eva_0486_000000029_0001_40_48_H_._bcov_4helix_08260_0001_0001
inf inf False False 0.0 inf 40.0 1000.0 False False PDGFR Motif0347_HHH_eva_0274_0001_0001
inf inf False False 17404.306237332148 inf 40.0 1000.0 False False PDGFR Motif0390_ems_3hC_692_0001_0001
inf inf False False 5942.21481504252 inf 40.0 1000.0 False False PDGFR mot_e4bd6bfb1f6e2b8050824fddb522a560_0001_000000012_0001_38_47_H_._HEEHE_1324_0001_0001
inf inf False False 38198.406416834834 inf 40.0 1000.0 False False PDGFR mot_24989fc6f3a16f9d74357874524922a1_0001_000000001_0001_3_9_H_._bcov_4helix_07439_0001_0002_0001
inf inf False False 0.0 inf 40.0 1000.0 False False PDGFR mot_628e139d59be1bc863c5d658fcdcedb8_0001_1_000000022_0001_20_29_H_._HEEHE_1979_0001_0002_0001
inf inf False False 0.0 inf 40.0 1000.0 False False PDGFR Motif0353_ems_3hM_81_0001_0001
inf inf False False 4452.752007231157 inf 40.0 1000.0 False False PDGFR Motif0400_ems_3hC_1242_0002_0001_0001
17578.349299705482 inf False False 5221.20191482039 inf 40.0 1000.0 False False PDGFR Motif0413_bcov_4helix_09337_0001_0001
inf inf False False 13041.78020231873 inf 40.0 1000.0 False False PDGFR Motif0643_HEEHE_1112_0001_0001_0001
inf inf False False 5825.129707913452 inf 40.0 1000.0 False False PDGFR pol_7b433bbe769c568a642d6e21c81e970f_0001_000000002_0001
inf inf False False 15913.450306059915 inf 40.0 1000.0 False False PDGFR Motif0885_HHH_eva_0330_0001_0003_0001
inf inf False False 0.0 inf 40.0 1000.0 False False PDGFR Motif0454_ems_3hC_79_0002_0001_0001
inf inf False False 0.0 inf 40.0 1000.0 False False PDGFR pol_3h_hb1_531_000000004_0001
inf inf False False 6563.901958642215 inf 40.0 1000.0 False False PDGFR rif_1780dbfa062735e19749cb993a6c019b_0001_1_000000012_0001
inf inf False False 8334.41374645452 inf 40.0 1000.0 False False PDGFR Motif0904_bcov_4helix_05817_0001_0001
inf inf False False 10477.71674165741 inf 40.0 1000.0 False False PDGFR Motif0260_ems_3hM_142_0001_0001_0001
inf inf False False 0.0 inf 40.0 1000.0 False False PDGFR mot_8f5c2fb6eb1d104b40d79ed90ccbcad5_0001_1_000000007_0001_35_40_H_._bcov_4helix_06314_0001_0001
inf inf False False 0.0 inf 40.0 1000.0 False False PDGFR pol_8954e390f339e5555f03dd9a05a7d47e_0001_000000001_0001
inf inf False False 9391.42602098091 inf 40.0 1000.0 False False PDGFR Motif0152_bcov_4helix_00983_0001_0001
inf inf False False 0.0 inf 40.0 1000.0 False False PDGFR Motif0363_ems_3hC_344_0002_0001_0001_0001
inf inf False False 0.0 inf 40.0 1000.0 False False PDGFR Motif0152_HHH_eva_0011_0001_0001_0001
inf inf False False 0.0 inf 40.0 1000.0 False False PDGFR Motif0476_ems_3hM_1605_0001_0001
inf inf False False 0.0 inf 40.0 1000.0 False False PDGFR pol_3h_hb1_3695_000000001_0001
inf inf False False 7620.486400075935 inf 40.0 1000.0 False False PDGFR pol_EHEE_hb1_2450_000000000_0001
inf inf False False 0.0 inf 40.0 1000.0 False False PDGFR Motif0657_ems_3hC_79_0002_0001_0003
inf inf False False 8251.894798469817 inf 40.0 1000.0 False False PDGFR mot_f84a5a88fff5df6f5eea5b431cba07f9_0001_1_000000000_0001_19_24_H_._ems_3hC_1315_0002_0001_0001
inf inf False False 19225.181747189316 inf 40.0 1000.0 False False PDGFR Motif0223_ems_3hM_3695_0001_0001_0001
inf inf False False 16559.60020142166 inf 40.0 1000.0 False False PDGFR Motif0508_bcov_4helix_04796_0001_0001
inf inf False False 6245.327490462801 inf 40.0 1000.0 False False PDGFR mot_3995b66da6ab833790ea27796e0e7e38_0001_000000004_0001_16_24_H_._ems_3hM_3153_0001_0001
inf inf False False 6122.269866153114 inf 40.0 1000.0 False False PDGFR Motif0891_bcov_4helix_13191_0001_0001_0001
inf inf False False 15292.51295702762 inf 40.0 1000.0 False False PDGFR mot_0766e521f616b143e246b19f834d5213_0001_000000004_0001_4_8_H_._bcov_4helix_04063_0001_0001
inf inf False False 4773.952841117978 inf 40.0 1000.0 False False PDGFR Motif0382_ems_3hM_3554_0002_0001
inf inf False False 0.0 inf 40.0 1000.0 False False PDGFR Motif0208_HHH_eva_0504_0002_0001
inf inf False False 7773.658176717458 inf 40.0 1000.0 False False PDGFR Motif0168_ems_3hM_682_0001_0001
inf inf False False 0.0 inf 40.0 1000.0 False False PDGFR pol_EHEE_hb1_5234_000000023_0001
inf inf False False 7929.90870606949 inf 40.0 1000.0 False False PDGFR Motif0199_bcov_4helix_08619_0001_0001
inf inf False False 0.0 inf 40.0 1000.0 False False PDGFR pol_ems_3hC_714_000000007_0001
inf inf False False 24901.53806444311 inf 40.0 1000.0 False False PDGFR mot_7397bc064fdf6bae2cd3d62d454bf56a_0001_1_000000021_0001_44_52_H_._bcov_4helix_02450_0001_0001
inf inf False False 0.0 inf 40.0 1000.0 False False PDGFR Motif0524_ems_3hC_429_0001
inf inf False False 0.0 inf 40.0 1000.0 False False PDGFR mot_007f8f59780ba42119e92262452ae720_0001_1_000000018_0001_5_10_H_._bcov_4helix_11578_0001_0001
inf inf False False 8251.894798469817 inf 40.0 1000.0 False False PDGFR pol_EHEE_hb1_4578_000000000_0001
inf inf False False 0.0 inf 40.0 1000.0 False False PDGFR mot_24e188b6fb5dfc999ea45705823ef710_0001_000000027_0001_61_65_H_._HEEHE_2940_0001_0001
inf inf False False 0.0 inf 40.0 1000.0 False False PDGFR mot_ems_4hM_965_0001_000000023_0001_2_12_H_._bcov_4helix_01109_0001_0001
inf inf False False 0.0 inf 40.0 1000.0 False False PDGFR mot_2f50abe2963df35b40b4e37b54ffe50f_0001_000000013_0001_21_29_H_._ems_3hM_1869_0001_0002_0001
inf inf False False 8334.41374645452 inf 40.0 1000.0 False False PDGFR Motif0475_bcov_4helix_07081_0001_0001_0001
inf inf False False 0.0 inf 40.0 1000.0 False False PDGFR mot_9856f3d491cc9a74b9ddfd54dbdec2d6_0001_000000002_0001_20_25_H_._ems_3hC_209_0002_0001_0001
inf inf False False 0.0 inf 40.0 1000.0 False False PDGFR Motif0422_ems_3hM_3547_0001
inf inf False False 6563.901958642215 inf 40.0 1000.0 False False PDGFR mot_9c226c44012da1f7daf4cabc00bdd6c9_0001_000000016_0001_39_46_H_._bcov_4helix_06577_0001_0001
inf inf False False 0.0 inf 40.0 1000.0 False False PDGFR mot_bf24c03798b6649ceba40ca7054d99e0_0001_000000005_0001_38_47_H_._bcov_4helix_06415_0001_0001
inf inf False False 15599.89246746387 inf 40.0 1000.0 False False PDGFR mot_651eafc46e1107660c7509d8f04c15ba_0001_000000005_0001_35_45_H_._bcov_4helix_01524_0001_0002_0001
inf inf False False 6122.269866153114 inf 40.0 1000.0 False False PDGFR Motif0168_bcov_4helix_01345_0001_0001
inf inf False False 0.0 inf 40.0 1000.0 False False PDGFR Motif0064_ems_3hC_897_0001_0001_0002_0001
inf inf False False 0.0 inf 40.0 1000.0 False False PDGFR Motif0414_ems_3hC_1229_0002_0001_0001
inf inf False False 0.0 inf 40.0 1000.0 False False PDGFR Motif0953_ems_3hM_1452_0001_0002_0001
inf inf False False 5542.411042938373 inf 40.0 1000.0 False False PDGFR rif_3h_hb1_2222_000000021_0001
inf inf False False 0.0 inf 40.0 1000.0 False False PDGFR Motif0885_HEEHE_2920_0001_0002_0001
inf inf False False 5825.129707913452 inf 40.0 1000.0 False False PDGFR Motif0603_bcov_4helix_09471_0001_0001
inf inf False False 13172.198004341928 inf 40.0 1000.0 False False PDGFR Motif0876_bcov_4helix_04381_0001_0001
inf inf False False 0.0 inf 40.0 1000.0 False False PDGFR Motif0673_ems_3hM_441_0001_0001
inf inf False False 0.0 inf 40.0 1000.0 False False PDGFR Motif0213_ems_3hC_474_0002_0001_0001
inf inf False False 0.0 inf 40.0 1000.0 False False PDGFR Motif0248_ems_3hC_360_0002_0001_0002_0001
inf inf False False 10795.202036646373 inf 40.0 1000.0 False False PDGFR Motif0553_ems_3hM_178_0001_0001
inf inf False False 0.0 inf 40.0 1000.0 False False PDGFR pol_HHH_eva_0014_000000001_0001
inf inf False False 57440.94421483782 inf 40.0 1000.0 False False PDGFR mot_628e139d59be1bc863c5d658fcdcedb8_0001_1_000000022_0001_20_28_H_._bcov_4helix_01176_0001_0001
inf inf False False 31934.529138981336 inf 40.0 1000.0 False False PDGFR mot_e4bd6bfb1f6e2b8050824fddb522a560_0001_000000012_0001_38_44_H_._HEEHE_2072_0001_0001
inf inf False False 15141.101937651125 inf 40.0 1000.0 False False PDGFR mot_3h_hb1_4091_000000023_0001_51_57_H_._bcov_4helix_07326_0001_0001
inf inf False False 8847.148135307452 inf 40.0 1000.0 False False PDGFR mot_651eafc46e1107660c7509d8f04c15ba_0001_000000005_0001_35_45_H_._bcov_4helix_13701_0001_0001
inf inf False False 0.0 inf 40.0 1000.0 False False PDGFR mot_ems_4hM_424_0001_000000015_0001_54_58_H_._ems_3hM_1117_0001_0001
inf inf False False 0.0 inf 40.0 1000.0 False False PDGFR pol_EHEE_13729_000000001_0001
inf inf False False 5067.64713886563 inf 40.0 1000.0 False False PDGFR mot_d8e623ee0b388f1a0f27950e32aff677_0001_1_000000000_0001_40_45_H_._bcov_4helix_05817_0001_0001
inf inf False False 6245.327490462801 inf 40.0 1000.0 False False PDGFR pol_4h_hb1_2706_000000008_0001
inf inf False False 0.0 inf 40.0 1000.0 False False PDGFR Motif0888_HHH_eva_0309_0001
inf inf False False 7773.658176717458 inf 40.0 1000.0 False False PDGFR mot_998881fd61e1ac0c4989dbaaf9312946_0001_000000023_0001_37_44_H_._bcov_4helix_09555_0001_0001
inf inf False False 9391.42602098091 inf 40.0 1000.0 False False PDGFR mot_3h_hb1_2423_000000013_0001_32_42_H_._HEEHE_2161_0001_0001
inf inf False False 9870.48313282159 inf 40.0 1000.0 False False PDGFR Motif0382_bcov_4helix_04393_0001_0003_0001
inf inf False False 0.0 inf 40.0 1000.0 False False PDGFR rif_1ac1a3275a56875bc359685dfa8ec605_0001_000000020_0001
inf inf False False 0.0 inf 40.0 1000.0 False False PDGFR Motif0416_HEEHE_0992_0001_0001
inf inf False False 5221.20191482039 inf 40.0 1000.0 False False PDGFR mot_f84a5a88fff5df6f5eea5b431cba07f9_0001_1_000000000_0001_19_24_H_._bcov_4helix_11524_0001_0001
inf inf False False 21448.926734226934 inf 40.0 1000.0 False False PDGFR Motif0214_bcov_4helix_08271_0001
inf inf False False 0.0 inf 40.0 1000.0 False False PDGFR mot_HEEHE_0706_000000017_0001_32_34_59_61_P_._HEEHE_0936_0001_0001
inf inf False False 0.0 inf 40.0 1000.0 False False PDGFR mot_7d8c44e8101ff79f2f1b731eb71b0ce0_0001_1_000000011_0001_60_64_H_._bcov_4helix_13403_0001_0001
inf inf False False 0.0 inf 40.0 1000.0 False False PDGFR Motif0887_bcov_4helix_05871_0001_0001
inf inf False False 5942.21481504252 inf 40.0 1000.0 False False PDGFR pol_ems_ferrM_6311_0001_000000010_0001
inf inf False False 6122.269866153114 inf 40.0 1000.0 False False PDGFR Motif0356_HHH_eva_0563_0001_0001
inf inf False False 0.0 inf 40.0 1000.0 False False PDGFR Motif0557_ems_3hC_640_0002_0001_0001
inf inf False False 0.0 inf 40.0 1000.0 False False PDGFR Motif0252_ems_3hM_1894_0001
inf inf False False 0.0 inf 40.0 1000.0 False False PDGFR mot_b2dce4a24ae4d5ca0e3734130abf4784_0001_1_000000011_0001_28_32_H_._HEEHE_1462_0001_0001
inf inf False False 5653.813504901432 inf 40.0 1000.0 False False PDGFR pol_EHEE_hb1_5953_000000001_0001
inf inf False False 15141.101937651125 inf 40.0 1000.0 False False PDGFR mot_9c226c44012da1f7daf4cabc00bdd6c9_0001_000000016_0001_41_46_H_._bcov_4helix_05540_0001_0001_0001
inf inf False False 11233.530528094394 inf 40.0 1000.0 False False PDGFR mot_3h_hb1_702_000000022_0001_29_35_H_._bcov_4helix_04534_0001_0001
inf inf False False 4031.0183046293637 inf 40.0 1000.0 False False PDGFR Motif0971_bcov_4helix_06138_0001_0001
inf inf False False 22319.839169832772 inf 40.0 1000.0 False False PDGFR Motif0398_bcov_4helix_01708_0001_0002
inf inf False False 7620.486400075935 inf 40.0 1000.0 False False PDGFR Motif0344_bcov_4helix_08836_0001_0001_0001
inf inf False False 13041.78020231873 inf 40.0 1000.0 False False PDGFR mot_6f9b83a214338b83ad8f465c43196a57_0001_000000020_0001_54_59_H_._bcov_4helix_01906_0001_0001
inf inf False False 0.0 inf 40.0 1000.0 False False PDGFR Motif0902_ems_3hM_1496_0001_0002
inf inf False False 0.0 inf 40.0 1000.0 False False PDGFR mot_87df7f007a8f830cd345278ff1e041d9_0001_1_000000025_0001_23_31_H_._bcov_4helix_08836_0001_0001
inf inf False False 5825.129707913452 inf 40.0 1000.0 False False PDGFR mot_ems_3hM_213_000000005_0001_57_61_H_._bcov_4helix_00321_0001_0001
inf inf False False 0.0 inf 40.0 1000.0 False False PDGFR mot_64a37281347caedf480d5db89f10353b_0001_000000010_0001_57_63_H_._bcov_4helix_06596_0001_0001
inf inf False False 0.0 inf 40.0 1000.0 False False PDGFR mot_bf3638518266f21cb84f5b4df2ecfe2d_0001_000000006_0001_43_47_H_._bcov_4helix_13403_0001_0001
inf inf False False 0.0 inf 40.0 1000.0 False False PDGFR Motif0263_ems_3hC_474_0001_0002_0001
inf inf False False 12532.894431493438 inf 40.0 1000.0 False False PDGFR Motif0354_bcov_4helix_09079_0001_0002
inf inf False False 13041.78020231873 inf 40.0 1000.0 False False PDGFR Motif0141_bcov_4helix_02769_0001_0003
inf inf False False 0.0 inf 40.0 1000.0 False False PDGFR pol_21a7f3f59e5862fd80bc1ac137a4a28b_0001_1_000000000_0001
inf inf False False 4321.797229383611 inf 40.0 1000.0 False False PDGFR mot_1135017daf8806428a8a9fbb7d65b56a_0001_1_000000003_0001_54_58_H_._ems_3hM_1358_0001_0001
inf inf False False 0.0 inf 40.0 1000.0 False False PDGFR Motif0113_ems_3hM_249_0001
inf inf False False 0.0 inf 40.0 1000.0 False False PDGFR Motif0595_HHH_eva_0246_0001_0001
inf inf False False 4321.797229383611 inf 40.0 1000.0 False False PDGFR Motif0344_ems_3hM_1196_0001_0001
inf inf False False 6434.567158751315 inf 40.0 1000.0 False False PDGFR mot_e4bd6bfb1f6e2b8050824fddb522a560_0001_000000012_0001_38_47_H_._bcov_4helix_11199_0001_0001
inf inf False False 64725.89369569349 inf 40.0 1000.0 False False PDGFR mot_b0e25262af13cbe0e33b7687beaa2c11_0001_000000020_0001_39_43_H_._HEEHE_0389_0001_0001
inf inf False False 0.0 inf 40.0 1000.0 False False PDGFR Motif0108_bcov_4helix_08705_0001_0001
inf inf False False 14550.301355893402 inf 40.0 1000.0 False False PDGFR Motif0888_bcov_4helix_00260_0001
inf inf False False 10477.71674165741 inf 40.0 1000.0 False False PDGFR rif_9efc1e6cc13c66106eac9622f1eb6a7d_0001_000000024_0001
inf inf False False 7323.137645871595 inf 40.0 1000.0 False False PDGFR mot_7718de7c444384727126a875a0d90c67_0001_1_000000024_0001_19_24_H_._bcov_4helix_01170_0001_0001
inf inf False False 9391.42602098091 inf 40.0 1000.0 False False PDGFR mot_bf24c03798b6649ceba40ca7054d99e0_0001_000000005_0001_39_47_H_._HEEHE_3366_0001_0001_0001
inf inf False False 0.0 inf 40.0 1000.0 False False PDGFR Motif0948_ems_3hC_505_0001_0001_0001
inf inf False False 0.0 inf 40.0 1000.0 False False PDGFR Motif0695_HEEHE_3281_0001_0001
inf inf False False 0.0 inf 40.0 1000.0 False False PDGFR Motif0656_ems_3hM_3141_0001
inf inf False False 0.0 inf 40.0 1000.0 False False PDGFR Motif0474_ems_3hC_350_0002_0001_0001
inf inf False False 4321.797229383611 inf 40.0 1000.0 False False PDGFR Motif0271_bcov_4helix_11161_0001_0002_0001
inf inf False False 7773.658176717458 inf 40.0 1000.0 False False PDGFR pol_EHEE_hb1_2138_000000027_0001
inf inf False False 8935.619616660517 inf 40.0 1000.0 False False PDGFR pol_EHEE_hb1_1556_000000010_0001
inf inf False False 5221.20191482039 inf 40.0 1000.0 False False PDGFR mot_269296cfec5a005c161aff8d87960e28_0001_000000027_0001_58_64_H_._bcov_4helix_10147_0001_0001
inf inf False False 0.0 inf 40.0 1000.0 False False PDGFR mot_ab930ccf181d16587fbd1f6d85d6a590_0001_000000013_0001_6_13_H_._bcov_4helix_07358_0001_0002_0001
inf inf False False 0.0 inf 40.0 1000.0 False False PDGFR Motif0400_ems_3hC_1356_0001_0001_0001
inf inf False False 9391.42602098091 inf 40.0 1000.0 False False PDGFR mot_6dea7b20224a8fcba8c79db37c3e90ec_0001_1_000000012_0001_39_46_H_._bcov_4helix_11070_0001_0001
inf inf False False 5653.813504901432 inf 40.0 1000.0 False False PDGFR Motif0264_HEEHE_0464_0001_0001
inf inf False False 0.0 inf 40.0 1000.0 False False PDGFR Motif0909_ems_3hM_1231_0001_0002_0001
inf inf False False 15599.89246746387 inf 40.0 1000.0 False False PDGFR Motif0342_bcov_4helix_02335_0001
inf inf False False 8935.619616660517 inf 40.0 1000.0 False False PDGFR mot_HEEHE_0013_000000019_0001_7_16_H_._HEEHE_1324_0001_0001
inf inf False False 0.0 inf 40.0 1000.0 False False PDGFR Motif0155_ems_3hM_2228_0001
inf inf False False 4918.608386156695 inf 40.0 1000.0 False False PDGFR Motif0391_HEEHE_3008_0001_0001
inf inf False False 5221.20191482039 inf 40.0 1000.0 False False PDGFR pol_14a0d6e2a40d81fdfd2f6ca03ef8bd96_0001_1_000000005_0001
inf inf False False 5067.64713886563 inf 40.0 1000.0 False False PDGFR Motif0260_bcov_4helix_01670_0001_0002_0001
inf inf False False 0.0 inf 40.0 1000.0 False False PDGFR Motif0557_ems_3hC_898_0001_0003_0002_0001
inf inf False False 5067.64713886563 inf 40.0 1000.0 False False PDGFR Motif0870_bcov_4helix_01991_0001_0001
inf inf False False 13303.919984385331 inf 40.0 1000.0 False False PDGFR mot_7718de7c444384727126a875a0d90c67_0001_1_000000024_0001_16_23_H_._bcov_4helix_08651_0001_0001
inf inf False False 7773.658176717458 inf 40.0 1000.0 False False PDGFR Motif0355_ems_3hM_2146_0001_0002
inf inf False False 6695.83638801092 inf 40.0 1000.0 False False PDGFR Motif0122_bcov_4helix_00924_0001_0001
inf inf False False 8672.824365559689 inf 40.0 1000.0 False False PDGFR mot_368a210c3ab78fbc4e67db28951dc088_0001_1_000000007_0001_41_45_H_._bcov_4helix_00174_0001_0001
inf inf False False 14550.301355893402 inf 40.0 1000.0 False False PDGFR Motif0172_bcov_4helix_11466_0001_0001_0001
inf inf False False 4452.752007231157 inf 40.0 1000.0 False False PDGFR mot_7a10b76144a677da248bdb0a3c697aee_0001_000000004_0001_21_30_H_._HEEHE_2963_0001_0001
inf inf False False 0.0 inf 40.0 1000.0 False False PDGFR pol_518b75cd7dbfcbdb180d83ec10239295_0001_1_000000003_0001
inf inf False False 11924.619017963678 inf 40.0 1000.0 False False PDGFR Motif0618_bcov_4helix_10087_0001_0002_0001
inf inf False False 0.0 inf 40.0 1000.0 False False PDGFR pol_EEHEE_17023_000000008_0001
inf inf False False 12912.653665662125 inf 40.0 1000.0 False False PDGFR mot_bf24c03798b6649ceba40ca7054d99e0_0001_000000005_0001_39_47_H_._ems_3hM_1053_0001_0003_0001
inf inf False False 7178.842903511014 inf 40.0 1000.0 False False PDGFR mot_628e139d59be1bc863c5d658fcdcedb8_0001_1_000000022_0001_20_28_H_._bcov_4helix_01103_0001_0001
inf inf False False 8089.299871061484 inf 40.0 1000.0 False False PDGFR Motif0656_bcov_4helix_10880_0001
inf inf False False 4321.797229383611 inf 40.0 1000.0 False False PDGFR mot_f84a5a88fff5df6f5eea5b431cba07f9_0001_1_000000000_0001_20_24_H_._ems_3hM_1754_0001_0001_0001
inf inf False False 15141.101937651125 inf 40.0 1000.0 False False PDGFR mot_3h_hb1_702_000000022_0001_29_35_H_._bcov_4helix_07969_0001_0001
inf inf False False 7470.332712553611 inf 40.0 1000.0 False False PDGFR pol_f184ff966cbd6c735999fed31ca23a25_0001_1_000000004_0001
inf inf False False 6245.327490462801 inf 40.0 1000.0 False False PDGFR mot_bf24c03798b6649ceba40ca7054d99e0_0001_000000005_0001_39_47_H_._HHH_eva_0033_0001_0001_0001
inf inf False False 33231.19907948586 inf 40.0 1000.0 False False PDGFR Motif0069_bcov_4helix_14121_0001_0002_0001
inf inf False False 0.0 inf 40.0 1000.0 False False PDGFR Motif0356_HHH_eva_0320_0001_0002_0001
inf inf False False 0.0 inf 40.0 1000.0 False False PDGFR Motif0168_ems_3hM_45_0001_0001_0001
inf inf False False 0.0 inf 40.0 1000.0 False False PDGFR pol_EHEE_01491_000000027_0001
inf inf False False 6563.901958642215 inf 40.0 1000.0 False False PDGFR Motif0240_ems_3hC_398_0001_0001_0002_0001
inf inf False False 4773.952841117978 inf 40.0 1000.0 False False PDGFR Motif0156_HEEHE_0162_0001_0001
inf inf False False 4321.797229383611 inf 40.0 1000.0 False False PDGFR mot_HEEHE_3071_000000011_0001_23_25_32_34_P_._HEEHE_0919_0001_0002_0001
inf inf False False 10795.202036646373 inf 40.0 1000.0 False False PDGFR pol_EHEE_hb1_4095_000000000_0001
inf inf False False 0.0 inf 40.0 1000.0 False False PDGFR Motif0239_ems_3hC_1315_0001_0002_0001
inf inf False False 0.0 inf 40.0 1000.0 False False PDGFR Motif0822_ems_3hM_3273_0001_0001
inf inf False False 4773.952841117978 inf 40.0 1000.0 False False PDGFR pol_EHEE_hb1_5929_000000028_0001
inf inf False False 8334.41374645452 inf 40.0 1000.0 False False PDGFR Motif0248_bcov_4helix_02541_0001_0001
inf inf False False 15141.101937651125 inf 40.0 1000.0 False False PDGFR mot_3995b66da6ab833790ea27796e0e7e38_0001_000000012_0001_16_24_H_._ems_3hM_3669_0001_0001
inf inf False False 0.0 inf 40.0 1000.0 False False PDGFR mot_3h_hb1_2639_000000020_0001_26_36_H_._ems_3hC_243_0002_0001_0001
inf inf False False 0.0 inf 40.0 1000.0 False False PDGFR mot_HEEHE_0600_000000014_0001_21_25_30_32_P_._HEEHE_2274_0001_0001
inf inf False False 4321.797229383611 inf 40.0 1000.0 False False PDGFR mot_a700e3269277ab4989fa16ef2212b817_0001_000000024_0001_16_23_H_._HEEHE_2372_0001_0001
inf inf False False 4773.952841117978 inf 40.0 1000.0 False False PDGFR Motif0882_HHH_eva_0050_0001_0002
inf inf False False 10271.264328651518 inf 40.0 1000.0 False False PDGFR pol_EHEE_hb1_5523_000000011_0001
inf inf False False 0.0 inf 40.0 1000.0 False False PDGFR Motif0400_ems_3hC_1315_0001_0001_0001_0001
inf inf False False 9115.225570955388 inf 40.0 1000.0 False False PDGFR Motif0413_bcov_4helix_09996_0001_0001
inf inf False False 5942.21481504252 inf 40.0 1000.0 False False PDGFR mot_3h_hb1_2639_000000020_0001_26_36_H_._bcov_4helix_03495_0001_0001
inf inf False False 4031.0183046293637 inf 40.0 1000.0 False False PDGFR Motif0667_bcov_4helix_14636_0001_0002_0001
inf inf False False 0.0 inf 40.0 1000.0 False False PDGFR pol_ems_3hM_2313_000000021_0001
inf inf False False 0.0 inf 40.0 1000.0 False False PDGFR Motif0267_ems_3hM_2337_0001_0001
inf inf False False 7929.90870606949 inf 40.0 1000.0 False False PDGFR Motif0152_ems_3hC_450_0001_0001_0001
inf inf False False 5942.21481504252 inf 40.0 1000.0 False False PDGFR mot_bf24c03798b6649ceba40ca7054d99e0_0001_000000005_0001_38_47_H_._HEEHE_1202_0001_0001
inf inf False False 9870.48313282159 inf 40.0 1000.0 False False PDGFR mot_87df7f007a8f830cd345278ff1e041d9_0001_1_000000025_0001_26_31_H_._ems_3hM_3313_0001_0001
inf inf False False 27506.789902753153 inf 40.0 1000.0 False False PDGFR mot_HEEHE_0981_000000002_0001_21_27_30_36_P_._HEEHE_1923_0001_0001
inf inf False False 0.0 inf 40.0 1000.0 False False PDGFR Motif0979_HHH_eva_0049_0001_0001
inf inf False False 7037.391337624759 inf 40.0 1000.0 False False PDGFR mot_3h_hb1_5845_000000015_0001_44_52_H_._bcov_4helix_08591_0001_0001
inf inf False False 4918.608386156695 inf 40.0 1000.0 False False PDGFR Motif0344_bcov_4helix_02819_0001
inf inf False False 16559.60020142166 inf 40.0 1000.0 False False PDGFR mot_79e57797415943faec55732498b01460_0001_1_000000006_0001_41_48_H_._bcov_4helix_07846_0001_0001_0001
inf inf False False 8847.148135307452 inf 40.0 1000.0 False False PDGFR Motif0355_ems_3hM_2146_0001_0001_0001
inf inf False False 18475.021778158756 inf 40.0 1000.0 False False PDGFR pol_cda1634bf71a07e6bb6bfbc1e51fcdca_0001_000000002_0001
inf inf False False 4773.952841117978 inf 40.0 1000.0 False False PDGFR mot_c3ce3fb1dc654e945ec99c1159b70e24_0001_1_000000005_0001_19_25_H_._bcov_4helix_04331_0001_0001
inf inf False False 7773.658176717458 inf 40.0 1000.0 False False PDGFR mot_0ab97f9a8fd08792cbc3bd57fab9da08_0001_1_000000022_0001_21_28_H_._bcov_4helix_12471_0001_0001
inf inf False False 8334.41374645452 inf 40.0 1000.0 False False PDGFR Motif0418_bcov_4helix_04865_0001_0001
inf inf False False 5542.411042938373 inf 40.0 1000.0 False False PDGFR mot_3990557ce6fe1746442564e852e13ea8_0001_1_000000017_0001_19_28_H_._bcov_4helix_01213_0001_0001
inf inf False False 0.0 inf 40.0 1000.0 False False PDGFR Motif0642_HEEHE_2176_0001_0001_0001
inf inf False False 6434.567158751315 inf 40.0 1000.0 False False PDGFR Motif0407_bcov_4helix_00263_0001_0001
inf inf False False 0.0 inf 40.0 1000.0 False False PDGFR Motif0570_p1-14H-GBL-16H-GABBL-15H_0072_0001_0001_0001_0001_0001_0001
inf inf False False 0.0 inf 40.0 1000.0 False False PDGFR Motif0320_ems_3hM_2347_0001_0001
inf inf False False 0.0 inf 40.0 1000.0 False False PDGFR mot_3h_hb1_1008_000000014_0001_36_42_H_._HEEHE_2353_0001_0001
inf inf False False 0.0 inf 40.0 1000.0 False False PDGFR Motif0996_ems_3hM_3637_0001_0002_0001
inf inf False False 4773.952841117978 inf 40.0 1000.0 False False PDGFR pol_983e5857384bea622e312e00528878e7_0001_1_000000005_0001
inf inf False False 0.0 inf 40.0 1000.0 False False PDGFR Motif0123_p1-14H-GBL-16H-GABBL-15H_0265_0001_0001_0002_0001_0001
inf inf False False 4633.551594260295 inf 40.0 1000.0 False False PDGFR Motif0855_HEEHE_0619_0001_0001
inf inf False False 0.0 inf 40.0 1000.0 False False PDGFR pol_EHEE_hb1_5271_000000012_0001
inf inf False False 6563.901958642215 inf 40.0 1000.0 False False PDGFR mot_ems_3hM_1592_000000016_0001_32_39_H_._bcov_4helix_13494_0001_0002_0001
inf inf False False 15292.51295702762 inf 40.0 1000.0 False False PDGFR mot_a8e8f260da82199f39a6e8cf46633955_0001_000000017_0001_20_25_H_._bcov_4helix_02640_0001_0001
inf inf False False 0.0 inf 40.0 1000.0 False False PDGFR Motif0953_ems_3hC_1684_0001_0002_0001
inf inf False False 4773.952841117978 inf 40.0 1000.0 False False PDGFR mot_57c21e80de2c7141f343db57d08a568b_0001_000000004_0001_20_29_H_._bcov_4helix_07648_0001_0001
inf inf False False 0.0 inf 40.0 1000.0 False False PDGFR Motif0816_bcov_4helix_08537_0001_0001
inf inf False False 4321.797229383611 inf 40.0 1000.0 False False PDGFR Motif0890_HHH_eva_0081_0001_0002_0001
inf inf False False 6563.901958642215 inf 40.0 1000.0 False False PDGFR Motif0960_bcov_4helix_08121_0001_0001
inf inf False False 5825.129707913452 inf 40.0 1000.0 False False PDGFR Motif0248_HHH_eva_0289_0001_0001_0001
inf inf False False 0.0 inf 40.0 1000.0 False False PDGFR Motif0847_ems_3hC_414_0002_0001
inf inf False False 14842.762413146853 inf 40.0 1000.0 False False PDGFR mot_HEEH_19503_000000025_0001_53_63_H_._HEEHE_1462_0001_0001
inf inf False False 7178.842903511014 inf 40.0 1000.0 False False PDGFR pol_3h_hb1_3032_000000007_0001
inf inf False False 0.0 inf 40.0 1000.0 False False PDGFR Motif0107_bcov_4helix_01119_0001_0001
inf inf False False 0.0 inf 40.0 1000.0 False False PDGFR Motif0267_ems_3hC_1598_0002_0001
inf inf False False 6122.269866153114 inf 40.0 1000.0 False False PDGFR pol_EHEE_hb1_4323_000000006_0001
inf inf False False 5942.21481504252 inf 40.0 1000.0 False False PDGFR Motif0400_bcov_4helix_03497_0001_0001
inf inf False False 9580.193684002641 inf 40.0 1000.0 False False PDGFR rif_805c2c521f7d4598a813423806750368_0001_1_000000002_0001
inf inf False False 0.0 inf 40.0 1000.0 False False PDGFR Motif0048_bcov_4helix_06585_0001_0001
inf inf False False 12532.894431493438 inf 40.0 1000.0 False False PDGFR mot_HEEHE_1488_000000015_0001_21_27_32_34_P_._HEEHE_1439_0001_0001
inf inf False False 5221.20191482039 inf 40.0 1000.0 False False PDGFR Motif0905_bcov_4helix_06559_0001_0001
inf inf False False 18846.36971589974 inf 40.0 1000.0 False False PDGFR mot_75c7ff724a11fef5075b7fdff37a54fe_0001_1_000000004_0001_2_12_H_._HEEHE_0374_0001_0001
inf inf False False 0.0 inf 40.0 1000.0 False False PDGFR mot_e4bd6bfb1f6e2b8050824fddb522a560_0001_000000012_0001_38_47_H_._bcov_4helix_09366_0001_0001_0001
inf inf False False 12658.223375808358 inf 40.0 1000.0 False False PDGFR Motif0389_bcov_4helix_00098_0001_0001
inf inf False False 0.0 inf 40.0 1000.0 False False PDGFR Motif0166_bcov_4helix_09052_0001_0001
inf inf False False 13707.042063832196 inf 40.0 1000.0 False False PDGFR rif_2f47104a8f605bfff094780ec55b422f_0001_000000009_0001
inf inf False False 4153.162190277939 inf 40.0 1000.0 False False PDGFR Motif0245_HHH_eva_0328_0001_0003_0001
inf inf False False 0.0 inf 40.0 1000.0 False False PDGFR pol_70e64182809fe3cc67913f5218a30a03_0001_000000000_0001
inf inf False False 0.0 inf 40.0 1000.0 False False PDGFR Motif0061_HHH_eva_0194_0001_0001
inf inf False False 0.0 inf 40.0 1000.0 False False PDGFR Motif0389_ems_3hC_453_0002_0001_0004_0001
inf inf False False 7929.90870606949 inf 40.0 1000.0 False False PDGFR rif_a165eae3c44081827223770ce950b713_0001_1_000000004_0001
inf inf False False 6245.327490462801 inf 40.0 1000.0 False False PDGFR pol_1589888137b22d21f3888ea4f19d296a_0001_1_000000002_0001
inf inf False False 4633.551594260295 inf 40.0 1000.0 False False PDGFR Motif0903_ems_3hM_255_0001_0001
inf inf False False 0.0 inf 40.0 1000.0 False False PDGFR pol_33826747243d0ce9ae2eff9a8b010c0a_0001_000000006_0001
inf inf False False 8672.824365559689 inf 40.0 1000.0 False False PDGFR mot_e4bd6bfb1f6e2b8050824fddb522a560_0001_000000012_0001_38_46_H_._bcov_4helix_11896_0001_0001_0001
inf inf False False 0.0 inf 40.0 1000.0 False False PDGFR mot_HEEHE_2948_000000010_0001_30_34_61_63_P_._HEEHE_0404_0001_0001
inf inf False False 10903.154057012845 inf 40.0 1000.0 False False PDGFR Motif0107_bcov_4helix_12089_0001
inf inf False False 34926.3242094135 inf 40.0 1000.0 False False PDGFR Motif0813_ems_3hC_692_0001_0001
inf inf False False 5825.129707913452 inf 40.0 1000.0 False False PDGFR Motif0832_bcov_4helix_14421_0001_0001
inf inf False False 9391.42602098091 inf 40.0 1000.0 False False PDGFR Motif0595_ems_3hC_335_0001
inf inf False False 6434.567158751315 inf 40.0 1000.0 False False PDGFR pol_2b190584e8f22864895200b6b184b2d1_0001_000000001_0001
inf inf False False 4773.952841117978 inf 40.0 1000.0 False False PDGFR Motif0400_bcov_4helix_13989_0001_0001
inf inf False False 7929.90870606949 inf 40.0 1000.0 False False PDGFR mot_3088c8a1b6bb7974d5e2424bab47397e_0001_1_000000002_0001_57_61_H_._bcov_4helix_09569_0001_0001
inf inf False False 5379.409554041364 inf 40.0 1000.0 False False PDGFR mot_HEEHE_1119_000000009_0001_21_23_32_34_P_._HEEHE_2030_0001_0001
inf inf False False 5221.20191482039 inf 40.0 1000.0 False False PDGFR Motif0655_HHH_eva_0607_0001_0001
inf inf False False 6245.327490462801 inf 40.0 1000.0 False False PDGFR mot_1eedd1e7169b624c3ad3e402c0800140_0001_000000001_0001_23_30_H_._bcov_4helix_14480_0001_0001
inf inf False False 0.0 inf 40.0 1000.0 False False PDGFR Motif0240_HHH_eva_0134_0001_0002_0001
inf inf False False 31934.529138981336 inf 40.0 1000.0 False False PDGFR mot_HHH_eva_0520_000000013_0001_24_30_H_._bcov_4helix_03915_0001_0001
inf inf False False 0.0 inf 40.0 1000.0 False False PDGFR mot_d09b3a60dcb7ce426a580761e1fc8ad3_0001_000000004_0001_16_23_H_._bcov_4helix_07189_0001_0001
inf inf False False 0.0 inf 40.0 1000.0 False False PDGFR pol_3h_hb1_6829_000000006_0001
inf inf False False 4773.952841117978 inf 40.0 1000.0 False False PDGFR Motif0142_ems_3hC_898_0001_0001_0001
inf inf False False 18659.771995940355 inf 40.0 1000.0 False False PDGFR Motif0355_bcov_4helix_07791_0001_0001
inf inf False False 0.0 inf 40.0 1000.0 False False PDGFR Motif0305_HHH_eva_0385_0001_0001
inf inf False False 0.0 inf 40.0 1000.0 False False PDGFR Motif0273_ems_3hM_3240_0002_0001
inf inf False False 6245.327490462801 inf 40.0 1000.0 False False PDGFR mot_HEEHE_0082_000000021_0001_43_51_H_._ems_3hC_406_0001_0001_0002_0001
inf inf False False 0.0 inf 40.0 1000.0 False False PDGFR Motif0411_ems_3hM_3655_0001_0001_0001
inf inf False False 16395.64376378381 inf 40.0 1000.0 False False PDGFR pol_0d8451a9de24067c065c5714d5c110b1_0001_1_000000000_0001
inf inf False False 0.0 inf 40.0 1000.0 False False PDGFR mot_05e4fd410dc329e3fa5fcfd85917ae01_0001_000000008_0001_34_43_H_._HHH_eva_0404_0001_0001
inf inf False False 0.0 inf 40.0 1000.0 False False PDGFR Motif0338_ems_3hM_1055_0001_0001_0001
inf inf False False 0.0 inf 40.0 1000.0 False False PDGFR Motif0383_ems_3hM_266_0001
inf inf False False 5942.21481504252 inf 40.0 1000.0 False False PDGFR Motif0061_bcov_4helix_11512_0001_0001
inf inf False False 7620.486400075935 inf 40.0 1000.0 False False PDGFR rif_320959c176ff77b6bb9bc4254a04e988_0001_000000028_0001
inf inf False False 9298.441604931604 inf 40.0 1000.0 False False PDGFR pol_EHEE_hb1_4647_000000006_0001
inf inf False False 0.0 inf 40.0 1000.0 False False PDGFR Motif0095_ems_3hC_1636_0001_0001_0001
inf inf False False 12408.806367815276 inf 40.0 1000.0 False False PDGFR mot_c3ce3fb1dc654e945ec99c1159b70e24_0001_1_000000017_0001_21_26_H_._bcov_4helix_07921_0001_0001_0001
inf inf False False 7620.486400075935 inf 40.0 1000.0 False False PDGFR Motif0178_bcov_4helix_00051_0001
inf inf False False 5825.129707913452 inf 40.0 1000.0 False False PDGFR Motif0871_HEEHE_0293_0001_0001
inf inf False False 19807.723979310904 inf 40.0 1000.0 False False PDGFR mot_69b2c0e19e32369698a7ec004ab43efd_0001_000000023_0001_18_28_H_._bcov_4helix_04229_0001_0001
inf inf False False 4633.551594260295 inf 40.0 1000.0 False False PDGFR Motif0681_ems_3hM_451_0001_0001
inf inf False False 0.0 inf 40.0 1000.0 False False PDGFR pol_ems_bGM_479_0002_000000009_0001
inf inf False False 15141.101937651125 inf 40.0 1000.0 False False PDGFR mot_3h_hb1_4194_000000011_0001_48_53_H_._bcov_4helix_08656_0001_0001
inf inf False False 6898.726926404041 inf 40.0 1000.0 False False PDGFR Motif0845_ems_3hC_1310_0001_0001_0001
inf inf False False 9391.42602098091 inf 40.0 1000.0 False False PDGFR Motif0116_ems_3hC_1275_0001_0002_0001
inf inf False False 9675.995620842656 inf 40.0 1000.0 False False PDGFR Motif0257_ems_3hC_119_0001_0003_0001
inf inf False False 4918.608386156695 inf 40.0 1000.0 False False PDGFR Motif0625_ems_3hM_2781_0001_0001
inf inf False False 5221.20191482039 inf 40.0 1000.0 False False PDGFR Motif0850_HHH_eva_0271_0001_0001_0001
inf inf False False 0.0 inf 40.0 1000.0 False False PDGFR Motif0324_bcov_4helix_12307_0002
inf inf False False 0.0 inf 40.0 1000.0 False False PDGFR Motif0407_ems_3hM_1997_0001_0001
83006.55698144154 inf False False 10169.568642229218 6549309.144821615 40.0 1000.0 False False PDGFR Motif0940_bcov_4helix_09477_0001_0001
inf inf False False 0.0 inf 40.0 1000.0 False False PDGFR mot_07d3997ac711dd740b23afc77942fade_0001_1_000000013_0001_36_46_H_._bcov_4helix_04159_0001_0001
inf inf False False 8334.41374645452 inf 40.0 1000.0 False False PDGFR pol_EHEE_hb1_628_000000021_0001
inf inf False False 11345.865833375325 inf 40.0 1000.0 False False PDGFR pol_EHEE_hb1_957_000000029_0001
inf inf False False 4321.797229383611 inf 40.0 1000.0 False False PDGFR Motif0170_ems_3hM_1213_0001_0001
inf inf False False 5825.129707913452 inf 40.0 1000.0 False False PDGFR Motif0072_ems_3hM_1334_0001_0001
inf inf False False 4918.608386156695 inf 40.0 1000.0 False False PDGFR Motif0080_ems_3hC_963_0001_0001_0001
inf inf False False 0.0 inf 40.0 1000.0 False False PDGFR Motif0149_ems_3hC_493_0001_0001_0001_0001
inf inf False False 5653.813504901432 inf 40.0 1000.0 False False PDGFR Motif0603_bcov_4helix_08072_0001_0001
inf inf False False 0.0 inf 40.0 1000.0 False False PDGFR pol_a1d55611ccd54d2a00b8f792ef18dabe_0001_000000000_0001
inf inf False False 7620.486400075935 inf 40.0 1000.0 False False PDGFR mot_bf3638518266f21cb84f5b4df2ecfe2d_0001_000000006_0001_43_47_H_._bcov_4helix_07481_0001_0001
inf inf False False 12658.223375808358 inf 40.0 1000.0 False False PDGFR mot_628e139d59be1bc863c5d658fcdcedb8_0001_1_000000022_0001_20_28_H_._bcov_4helix_03541_0001_0001_0001
inf inf False False 7037.391337624759 inf 40.0 1000.0 False False PDGFR Motif0383_bcov_4helix_02632_0001_0001
inf inf False False 7929.90870606949 inf 40.0 1000.0 False False PDGFR Motif0684_bcov_4helix_12657_0001_0001
inf inf False False 0.0 inf 40.0 1000.0 False False PDGFR pol_EHEE_hb1_4805_000000010_0001
inf inf False False 4321.797229383611 inf 40.0 1000.0 False False PDGFR mot_HEEHE_1588_000000028_0001_21_27_30_36_P_._HEEHE_2345_0001_0001
inf inf False False 11573.917736626165 inf 40.0 1000.0 False False PDGFR mot_3h_hb1_6838_000000020_0001_50_58_H_._bcov_4helix_08454_0001_0001
inf inf False False 4918.608386156695 inf 40.0 1000.0 False False PDGFR mot_HEEHE_1717_000000002_0001_21_23_32_36_P_._HEEHE_1439_0001_0001
inf inf False False 0.0 inf 40.0 1000.0 False False PDGFR Motif0524_HHH_eva_0364_0001_0002
inf inf False False 0.0 inf 40.0 1000.0 False False PDGFR mot_6fc102f837946eea471c53c5a748217c_0001_1_000000029_0001_58_62_H_._bcov_4helix_00047_0001_0001
inf inf False False 28059.67637979848 inf 40.0 1000.0 False False PDGFR pol_a2fdd7ea8d94c472b001be5e5f487e6c_0001_000000006_0001
inf inf False False 6434.567158751315 inf 40.0 1000.0 False False PDGFR rif_5173dee6bcce4e7f2f12d2be5767a4d8_0001_000000024_0001
inf inf False False 25912.640365027117 inf 40.0 1000.0 False False PDGFR Motif0871_bcov_4helix_06931_0001_0001
inf inf False False 9870.48313282159 inf 40.0 1000.0 False False PDGFR mot_5af82dbfc67f5d80339f76487a4b04d9_0001_000000010_0001_58_65_H_._bcov_4helix_12548_0001_0001
inf inf False False 0.0 inf 40.0 1000.0 False False PDGFR Motif0698_bcov_4helix_04409_0001
inf inf False False 5542.411042938373 inf 40.0 1000.0 False False PDGFR Motif0142_bcov_4helix_01041_0001_0003_0001
inf inf False False 0.0 inf 40.0 1000.0 False False PDGFR Motif0399_ems_3hM_1099_0001_0001
inf inf False False 0.0 inf 40.0 1000.0 False False PDGFR Motif0681_bcov_4helix_00643_0001_0002
inf inf False False 13436.959184229194 inf 40.0 1000.0 False False PDGFR Motif0303_bcov_4helix_07205_0001_0001
inf inf False False 0.0 inf 40.0 1000.0 False False PDGFR Motif0582_ems_3hC_325_0001_0001_0001
inf inf False False 4153.162190277939 inf 40.0 1000.0 False False PDGFR Motif0971_ems_3hM_2862_0001_0001
inf inf False False 5653.813504901432 inf 40.0 1000.0 False False PDGFR Motif0344_bcov_4helix_04506_0001_0001
inf inf False False 0.0 inf 40.0 1000.0 False False PDGFR Motif0486_ems_4hM_4308_0001_0001_0001
inf inf False False 0.0 inf 40.0 1000.0 False False PDGFR mot_588049720ce3e3f79ad324b1eddeadfd_0001_000000016_0001_43_50_H_._HEEHE_3189_0001_0001
inf inf False False 13707.042063832196 inf 40.0 1000.0 False False PDGFR mot_ea9b955785191c297cab05703d9ba2f6_0001_1_000000005_0001_39_46_H_._bcov_4helix_10901_0001_0001
inf inf False False 11924.619017963678 inf 40.0 1000.0 False False PDGFR mot_d533708234d761ab78ada374c6095472_0001_000000027_0001_1_11_H_._bcov_4helix_03801_0001_0001_0001
inf inf False False 7323.137645871595 inf 40.0 1000.0 False False PDGFR Motif0026_bcov_4helix_08494_0001_0001
inf inf False False 6898.726926404041 inf 40.0 1000.0 False False PDGFR mot_3ce1f376f458ee699aba1dea85036881_0001_1_000000019_0001_54_60_H_._bcov_4helix_01512_0001_0001
inf inf False False 5653.813504901432 inf 40.0 1000.0 False False PDGFR mot_d73ea976b1dc10b6a58140bfe89b6b7d_0001_000000004_0001_42_50_H_._bcov_4helix_06713_0001_0001
inf inf False False 0.0 inf 40.0 1000.0 False False PDGFR Motif0356_ems_3hC_464_0002_0001_0001
inf inf False False 8334.41374645452 inf 40.0 1000.0 False False PDGFR pol_96f6ab338f4eb04934e07c86e3ccc90d_0001_000000005_0001
inf inf False False 6563.901958642215 inf 40.0 1000.0 False False PDGFR pol_3be011290ce0fbff7336880bda98bfb6_0001_000000001_0001
inf inf False False 0.0 inf 40.0 1000.0 False False PDGFR Motif0399_ems_3hM_701_0001
inf inf False False 9391.42602098091 inf 40.0 1000.0 False False PDGFR mot_HEEHE_0013_000000019_0001_8_16_H_._ems_3hM_1325_0001_0001
inf inf False False 0.0 inf 40.0 1000.0 False False PDGFR Motif0209_bcov_4helix_11730_0001_0001
inf inf False False 0.0 inf 40.0 1000.0 False False PDGFR Motif0216_ems_3hM_1756_0001_0002
[truncated: 11,699,233 more chars]
