# Supplementary material for: Design of protein-binding proteins from the target structure alone
Source: Nature. 2022 Mar 24;605(7910):551–60. doi: 10.1038/s41586-022-04654-9 (PMC9117152; doi:10.1038/s41586-022-04654-9)
Supplement: Supplementary file 4 — Supplementary Data 1 Experimental data and analysis. This file contains all the experimental results and the analysis protocols. [file 41586_2022_4654_MOESM4_ESM.gz › supplemental_files/ngs_analysis/affinities/affinities_no_doubly_transformed_thresold/IL7Ra_graft.sc]

kd_lb kd_ub low_conf avid_doesnt_agree avid_lb avid_ub lowest_conc highest_conc binder_4000_nm binder_400_nm target description
inf inf True False NaN NaN 1.0 5000.0 False False IL7Ra_graft il7_rebuild_super_split_v1_IL7_bcov_v3_r3_HEEH_04578_000000011_0001_0001_44_64_H_.._ems_3hC_1310_0001_0001_0013_0001_0001_0001_._742c6a1e49587c2cd9eb95ed80516546_0001_0001_0001_21E34
170380.93397072155 inf False False NaN NaN 1.0 5000.0 False False IL7Ra_graft il7_rebuild_super_split_v1_IL7_longxing_Grafting2_ems_3hM_305_0001_0003_0001_0001_._3h_hb1_5151_0001_0001_0001_37K15
126409.51966685387 inf False False NaN NaN 1.0 5000.0 False False IL7Ra_graft il7_rebuild_super_split_v1_IL7_longxing_Grafting2_ems_3hM_1894_0002_0004_0001_0001_._3h_hb1_2628_0001_0003_0001_35R53
inf inf True False NaN NaN 1.0 5000.0 False False IL7Ra_graft il7_rebuild_super_split_v1_IL7_longxing_Grafting2_ems_3hM_305_0001_0003_0001_0001_._3h_hb1_5803_0001_0003_0001_40Q34
inf inf True False NaN NaN 1.0 5000.0 False False IL7Ra_graft il7_rebuild_super_split_v1_IL7_bcov_v3_r3_ems_3hC_436_0002_000000017_0001_0001_47_64_H_.._ems_p1-15H-GBL-16H-GABBL-16H_0382_0001_0001_0001_0001_0001_0001_0001_0001_._ems_3hM_250_0001_0004_0001_53L27
47202.366933634934 inf False False NaN NaN 1.0 5000.0 False False IL7Ra_graft il7_rebuild_super_whole_v1_IL7_bcov_r2_ems_3hM_1129_000000027_0001_0001_._3h_hb1_1597_0001_0002_32S33
inf inf True False NaN NaN 1.0 5000.0 False False IL7Ra_graft foldit_2008135_0392297634_9H31
39461.996027319175 inf False False NaN NaN 1.0 5000.0 False False IL7Ra_graft il7_rebuild_super_whole_v1_IL7_bcov_r2_ems_3hM_540_000000033_0001_0001_._3h_hb1_5058_0001_0001_0002_54K55
44026.49986391241 inf False False NaN NaN 1.0 5000.0 False False IL7Ra_graft il7_rebuild_super_split_v1_IL7_bcov_v3_r3_ems_3hM_3011_000000023_0001_0001_44_61_H_.._ems_p1-15H-GBL-16H-GABBL-16H_0168_0001_0001_0002_0001_0005_0001_0001_0001_._ems_3hM_294_0001_0001_0001_31H27
23058.17145979618 inf False False NaN NaN 1.0 5000.0 False False IL7Ra_graft il7_rebuild_super_whole_v1_IL7_bcov_r3_ems_p1-16H-GBL-16H-GABBL-15H_0203_0001_0001_0002_000000017_0001_0001_._3h_hb1_4780_0001_0001_54E12
103598.22284096412 inf False False NaN NaN 1.0 5000.0 False False IL7Ra_graft il7_rebuild_super_whole_v1_IL7_bcov_r3_ems_p1-15H-GBL-16H-GABBL-16H_0222_0001_0001_0001_000000016_0001_0001_._3h_hb1_1377_0001_0001_13F27
inf inf True False NaN NaN 1.0 5000.0 False False IL7Ra_graft il7_rebuild_super_split_v1_IL7_bcov_r3_ems_p1-15H-GBL-16H-GABBL-16H_0222_0001_0001_0001_000000016_0001_0001_._3h_hb1_5404_0001_0001_0003_8Q20
inf inf True False NaN NaN 1.0 5000.0 False False IL7Ra_graft il7_rebuild_super_split_v1_IL7_bcov_r2_ems_3hM_1129_000000027_0001_0001_._ems_3hM_2162_0001_0003_0001_59E59
inf inf True False NaN NaN 1.0 5000.0 False False IL7Ra_graft il7_rebuild_super_split_v1_IL7_bcov_v3_r3_HEEH_04578_000000011_0001_0001_44_64_H_.._ems_3hC_1310_0001_0001_0013_0001_0001_0001_._5627f54db0547c399cc6a6fcd88fc4ca_0001_0001_0002_0001_22E34
inf inf True False NaN NaN 1.0 5000.0 False False IL7Ra_graft il7_rebuild_super_split_v1_IL7_bcov_v3_r3_ems_3hM_3011_000000023_0001_0001_44_61_H_.._ems_p1-15H-GBL-16H-GABBL-16H_0168_0001_0001_0002_0001_0005_0001_0001_0001_._daf02ebc2ff0e7c4437532e4314257ee_0001_1_0001_0003_0001_10H27
139634.7522866093 inf False False NaN NaN 1.0 5000.0 False False IL7Ra_graft foldit_2008162_0392465277_0001_56E32
75347.41277103158 inf False False NaN NaN 1.0 5000.0 False False IL7Ra_graft il7_rebuild_super_split_v1_IL7_bcov_v3_r3_ems_3hC_436_0002_000000017_0001_0001_47_64_H_.._ems_p1-15H-GBL-16H-GABBL-16H_0382_0001_0001_0001_0001_0001_0001_0001_0001_._3h_hb1_3759_0001_0003_0001_57E48
32990.91193137843 inf False False NaN NaN 1.0 5000.0 False False IL7Ra_graft il7_rebuild_super_split_v1_IL7_bcov_r3_ems_p1-15H-GBL-16H-GABBL-16H_0222_0001_0001_0001_000000016_0001_0001_._HHH_eva_0321_0001_0001_0001_8E24
inf inf True False NaN NaN 1.0 5000.0 False False IL7Ra_graft il7_rebuild_super_split_v1_IL7_bcov_v3_r3_ems_3hM_3011_000000023_0001_0001_44_61_H_.._ems_p1-15H-GBL-16H-GABBL-16H_0168_0001_0001_0002_0001_0005_0001_0001_0001_._ems_4hM_4987_0001_0002_0001_6A22
98570.15433021514 inf False False NaN NaN 1.0 5000.0 False False IL7Ra_graft il7_rebuild_super_whole_v1_IL7_bcov_v3_r3_HEEH_04578_000000011_0001_0001_44_64_H_.._ems_3hC_1310_0001_0001_0013_0001_0001_0001_._3h_hb1_1371_0001_0001
inf inf True False NaN NaN 1.0 5000.0 False False IL7Ra_graft il7_rebuild_super_split_v1_IL7_bcov_v3_r3_ems_3hM_3011_000000023_0001_0001_44_61_H_.._ems_p1-15H-GBL-16H-GABBL-16H_0168_0001_0001_0002_0001_0005_0001_0001_0001_._6b9e56c57ff05245a889188c59ec5bac_0001_0001_0001_0001_32Y29
29866.242194902 inf False False NaN NaN 1.0 5000.0 False False IL7Ra_graft il7_rebuild_super_split_v1_IL7_longxing_Grafting2_ems_3hM_305_0001_0003_0001_0001_._3h_hb1_1725_0001_0002_0001_32M31
24476.713640586448 inf False False NaN NaN 1.0 5000.0 False False IL7Ra_graft il7_rebuild_super_whole_v1_IL7_longxing_Grafting2_ems_3hM_305_0001_0003_0001_0001_._3h_hb1_1639_0001_0001_38K15
94723.98086397459 inf False False NaN NaN 1.0 5000.0 False False IL7Ra_graft il7_rebuild_super_split_v1_IL7_bcov_v3_r3_ems_3hC_436_0002_000000017_0001_0001_47_64_H_.._ems_p1-15H-GBL-16H-GABBL-16H_0382_0001_0001_0001_0001_0001_0001_0001_0001_._ems_3hC_1266_0001_0001_0001_14H45
58171.8165743342 inf False False NaN NaN 1.0 5000.0 False False IL7Ra_graft il7_rebuild_super_whole_v1_IL7_bcov_v3_r3_ems_3hM_3011_000000023_0001_0001_44_61_H_.._ems_p1-15H-GBL-16H-GABBL-16H_0168_0001_0001_0002_0001_0005_0001_0001_0001_._b5d408fb59e05adbbadd706aaa09cbfb_0001_0001_0002_56A22
107804.72611718078 inf False False NaN NaN 1.0 5000.0 False False IL7Ra_graft foldit_2008222_0392917519_0002_55E30
37922.20253631274 inf False False NaN NaN 1.0 5000.0 False False IL7Ra_graft il7_rebuild_super_split_v1_IL7_bcov_r3_ems_p1-15H-GBL-16H-GABBL-16H_0222_0001_0001_0001_000000016_0001_0001_._b51ef6c5904a99cec739238a0ecf354a_0001_0001_0001_0001_55E44
61139.16385219888 inf False False NaN NaN 1.0 5000.0 False False IL7Ra_graft il7_rebuild_super_split_v1_IL7_bcov_r2_ems_3hM_540_000000033_0001_0001_._3h_hb1_1246_0001_0007_0001_28M52
53188.80854229334 inf False False NaN NaN 1.0 5000.0 False False IL7Ra_graft foldit_2008014_0391656563_49Y33
inf inf True False NaN NaN 1.0 5000.0 False False IL7Ra_graft il7_rebuild_super_split_v1_IL7_longxing_Grafting2_ems_3hM_305_0001_0003_0001_0001_._3h_hb1_1018_0001_0001_0002_57E30
72407.38268059494 inf False False NaN NaN 1.0 5000.0 False False IL7Ra_graft il7_rebuild_super_split_v1_IL7_bcov_r2_ems_3hM_540_000000033_0001_0001_._3h_hb1_3928_0001_0001_0001_32K55
inf inf True False NaN NaN 1.0 5000.0 False False IL7Ra_graft foldit_2008217_0392839267
inf inf True False NaN NaN 1.0 5000.0 False False IL7Ra_graft il7_rebuild_super_split_v1_IL7_longxing_Grafting2_ems_3hM_305_0001_0003_0001_0001_._3h_hb1_857_0001_0001_0003_58E30
32990.91193137843 inf False False NaN NaN 1.0 5000.0 False False IL7Ra_graft il7_rebuild_super_split_v1_IL7_bcov_v3_r3_ems_3hM_3011_000000023_0001_0001_44_61_H_.._ems_p1-15H-GBL-16H-GABBL-16H_0168_0001_0001_0002_0001_0005_0001_0001_0001_._HHH_eva_0662_0001_0001_0001_32Y29
inf inf True False NaN NaN 1.0 5000.0 False False IL7Ra_graft il7_rebuild_super_whole_v1_IL7_bcov_v3_r3_ems_3hM_3011_000000023_0001_0001_44_61_H_.._ems_p1-15H-GBL-16H-GABBL-16H_0168_0001_0001_0002_0001_0005_0001_0001_0001_._a767a4b36e8e1a33d22ec2e519f3aed3_0001_0001_0003_63Y29
23756.85711319943 inf False False NaN NaN 1.0 5000.0 False False IL7Ra_graft il7_rebuild_super_split_v1_IL7_bcov_v3_r3_ems_3hC_436_0002_000000017_0001_0001_47_64_H_.._ems_p1-15H-GBL-16H-GABBL-16H_0382_0001_0001_0001_0001_0001_0001_0001_0001_._3h_hb1_4562_0001_0002_0002_30L27
19861.1438773982 inf False False NaN NaN 1.0 5000.0 False False IL7Ra_graft il7_rebuild_super_whole_v1_IL7_bcov_v3_r3_HEEH_04578_000000011_0001_0001_44_64_H_.._ems_3hC_1310_0001_0001_0013_0001_0001_0001_._3h_hb1_4600_0001_0001_8E8
28416.704666202182 inf False False NaN NaN 1.0 5000.0 False False IL7Ra_graft il7_rebuild_super_split_v1_IL7_bcov_v3_r3_ems_3hC_436_0002_000000017_0001_0001_47_64_H_.._ems_p1-15H-GBL-16H-GABBL-16H_0382_0001_0001_0001_0001_0001_0001_0001_0001_._ems_ferrC_547_0001_0001_0001_46F23
64900.45442000541 inf False False NaN NaN 1.0 5000.0 False False IL7Ra_graft il7_rebuild_super_split_v1_IL7_bcov_r2_ems_3hM_540_000000033_0001_0001_._ems_3hM_1092_0001_0003_0001_34M52
53720.69662771622 inf False False NaN NaN 1.0 5000.0 False False IL7Ra_graft il7_rebuild_super_split_v1_IL7_longxing_Grafting2_ems_3hM_2512_0001_0006_0001_0001_._3h_hb1_944_0001_0003_0001_15I35
57595.85799439036 inf False False NaN NaN 1.0 5000.0 False False IL7Ra_graft il7_rebuild_super_whole_v1_IL7_bcov_v3_r3_ems_3hM_3011_000000023_0001_0001_44_61_H_.._ems_p1-15H-GBL-16H-GABBL-16H_0168_0001_0001_0002_0001_0005_0001_0001_0001_._ace3983456370631f32884548d42da9f_0001_0001_0001_0001_41E7
32990.91193137843 inf False False NaN NaN 1.0 5000.0 False False IL7Ra_graft il7_rebuild_super_split_v1_IL7_longxing_Grafting2_ems_3hM_2512_0001_0006_0001_0001_._3h_hb1_265_0001_0002_0001_25K24
52140.77888667118 inf False False NaN NaN 1.0 5000.0 False False IL7Ra_graft il7_rebuild_super_whole_v1_IL7_bcov_v3_r3_HEEH_04578_000000011_0001_0001_44_64_H_.._ems_3hC_1310_0001_0001_0013_0001_0001_0001_._3h_hb1_3867_0001_0001_11H11
108882.77337835266 inf False False NaN NaN 1.0 5000.0 False False IL7Ra_graft foldit_2008147_0392391676
120274.32054986196 inf False False NaN NaN 1.0 5000.0 False False IL7Ra_graft il7_rebuild_super_split_v1_IL7_bcov_r3_ems_p1-15H-GBL-16H-GABBL-16H_0222_0001_0001_0001_000000016_0001_0001_._a77df749e03e6cdce686b91281f029c8_0001_1_0001_0001_0001_41E48
inf inf True False NaN NaN 1.0 5000.0 False False IL7Ra_graft il7_rebuild_super_split_v1_IL7_longxing_Grafting2_ems_3hM_305_0001_0003_0001_0001_._3h_hb1_2287_0001_0003_0001
21506.772829084694 inf False False NaN NaN 1.0 5000.0 False False IL7Ra_graft il7_rebuild_super_split_v1_IL7_bcov_v3_r3_ems_3hC_436_0002_000000017_0001_0001_47_64_H_.._ems_p1-15H-GBL-16H-GABBL-16H_0382_0001_0001_0001_0001_0001_0001_0001_0001_._3h_hb1_3005_0001_0001_0001_51E24
23058.17145979618 inf False False NaN NaN 1.0 5000.0 False False IL7Ra_graft il7_rebuild_super_split_v1_IL7_bcov_r3_ems_p1-15H-GBL-16H-GABBL-16H_0222_0001_0001_0001_000000016_0001_0001_._52d7d977522d64f8503213226507016b_0001_0001_0001_0001_39Q20
33654.029261199066 inf False False NaN NaN 1.0 5000.0 False False IL7Ra_graft il7_rebuild_super_split_v1_IL7_longxing_Grafting2_ems_3hM_305_0001_0003_0001_0001_._ems_3hM_3149_0001_0010_0001_8Y7
115581.25799444312 inf False False NaN NaN 1.0 5000.0 False False IL7Ra_graft il7_rebuild_super_whole_v1_IL7_bcov_r2_ems_3hM_540_000000033_0001_0001_._3h_hb1_5272_0001_0001_0001_52M52
inf inf True False NaN NaN 1.0 5000.0 False False IL7Ra_graft il7_rebuild_super_split_v1_IL7_bcov_r3_ems_p1-15H-GBL-16H-GABBL-16H_0222_0001_0001_0001_000000016_0001_0001_._3h_hb1_58_0001_0002_0001_28Q20
57595.85799439036 inf False False NaN NaN 1.0 5000.0 False False IL7Ra_graft il7_rebuild_super_split_v1_IL7_longxing_Grafting2_ems_3hM_305_0001_0003_0001_0001_._8b54963bbb3d901aae4f98ebd2f6b3ac_0001_1_0001_0001_45M31
inf inf True False NaN NaN 1.0 5000.0 False False IL7Ra_graft il7_rebuild_super_whole_v1_IL7_bcov_r3_ems_p1-15H-GBL-16H-GABBL-16H_0222_0001_0001_0001_000000016_0001_0001_._8eca01105244c33c9c3b2a2476f0717b_0001_0001_0002_43E48
30466.55366301957 inf False False NaN NaN 1.0 5000.0 False False IL7Ra_graft il7_rebuild_super_whole_v1_IL7_bcov_r2_ems_3hM_1129_000000027_0001_0001_._3h_hb1_4324_0001_0003_32S33
inf inf True False NaN NaN 1.0 5000.0 False False IL7Ra_graft il7_rebuild_super_whole_v1_IL7_longxing_Grafting2_ems_3hM_305_0001_0003_0001_0001_._3h_hb1_5058_0001_0001_30Y7
35020.51780186106 inf False False NaN NaN 1.0 5000.0 False False IL7Ra_graft il7_rebuild_super_whole_v1_IL7_bcov_r2_ems_3hM_1129_000000027_0001_0001_._3h_hb1_1018_0001_0003_58E59
39461.996027319175 inf False False NaN NaN 1.0 5000.0 False False IL7Ra_graft il7_rebuild_super_split_v1_IL7_bcov_v3_r3_ems_3hC_436_0002_000000017_0001_0001_47_64_H_.._ems_p1-15H-GBL-16H-GABBL-16H_0382_0001_0001_0001_0001_0001_0001_0001_0001_._3h_hb1_6540_0001_0001_32E24
33654.029261199066 inf False False NaN NaN 1.0 5000.0 False False IL7Ra_graft il7_rebuild_super_whole_v1_IL7_bcov_v3_r3_ems_3hM_3011_000000023_0001_0001_44_61_H_.._ems_p1-15H-GBL-16H-GABBL-16H_0168_0001_0001_0002_0001_0005_0001_0001_0001_._cedb9590edcdf87b9681277ba3cb263e_0001_1_0001_0002_42F10
53720.69662771622 inf False False NaN NaN 1.0 5000.0 False False IL7Ra_graft il7_rebuild_super_split_v1_IL7_bcov_v3_r3_HEEH_04578_000000011_0001_0001_44_64_H_.._ems_3hC_1310_0001_0001_0013_0001_0001_0001_._3h_hb1_5186_0001_0003_0001_13H11
inf inf True False NaN NaN 1.0 5000.0 False False IL7Ra_graft foldit_2008194_0392621028
inf inf True False NaN NaN 1.0 5000.0 False False IL7Ra_graft il7_rebuild_super_whole_v1_IL7_bcov_v3_r3_HEEH_04578_000000011_0001_0001_44_64_H_.._ems_3hC_1310_0001_0001_0013_0001_0001_0001_._3h_hb1_5723_0001_0001_12H11
inf inf True False NaN NaN 1.0 5000.0 False False IL7Ra_graft il7_rebuild_super_whole_v1_IL7_bcov_v3_r3_ems_3hM_3011_000000023_0001_0001_44_61_H_.._ems_p1-15H-GBL-16H-GABBL-16H_0168_0001_0001_0002_0001_0005_0001_0001_0001_._3h_hb1_5777_0001_0002_51H27
47202.366933634934 inf False False NaN NaN 1.0 5000.0 False False IL7Ra_graft il7_rebuild_super_whole_v1_IL7_longxing_Grafting2_ems_3hM_305_0001_0003_0001_0001_._3h_hb1_18_0001_0001_32E30
60533.82559623658 inf False False NaN NaN 1.0 5000.0 False False IL7Ra_graft il7_rebuild_super_split_v1_IL7_bcov_r3_ems_p1-15H-GBL-16H-GABBL-16H_0222_0001_0001_0001_000000016_0001_0001_._3h_hb1_5188_0001_0004_0003_35E44
101556.92857657501 inf False False NaN NaN 1.0 5000.0 False False IL7Ra_graft il7_rebuild_super_split_v1_IL7_bcov_v3_r3_ems_3hM_3011_000000023_0001_0001_44_61_H_.._ems_p1-15H-GBL-16H-GABBL-16H_0168_0001_0001_0002_0001_0005_0001_0001_0001_._HEEH_23774_0001_0002_0001_61Y29
inf inf True False NaN NaN 1.0 5000.0 False False IL7Ra_graft il7_rebuild_super_split_v1_IL7_bcov_r2_ems_3hM_540_000000033_0001_0001_._ems_3hC_501_0001_0001_0004_0001_54L32
85752.3841727443 inf False False NaN NaN 1.0 5000.0 False False IL7Ra_graft il7_rebuild_super_split_v1_IL7_bcov_v3_r3_ems_3hM_3011_000000023_0001_0001_44_61_H_.._ems_p1-15H-GBL-16H-GABBL-16H_0168_0001_0001_0002_0001_0005_0001_0001_0001_._3h_hb1_2365_0001_0003_0001_28E7
inf inf True False NaN NaN 1.0 5000.0 False False IL7Ra_graft il7_rebuild_super_split_v1_IL7_longxing_Grafting2_ems_3hM_305_0001_0003_0001_0001_._3h_hb1_2395_0001_0001_0001_35Q34
87476.00709461627 inf False False NaN NaN 1.0 5000.0 False False IL7Ra_graft il7_rebuild_super_split_v1_IL7_bcov_v3_r3_HEEH_04578_000000011_0001_0001_44_64_H_.._ems_3hC_1310_0001_0001_0013_0001_0001_0001_._3h_hb1_4548_0001_0002_0001_34E8
inf inf True False NaN NaN 1.0 5000.0 False False IL7Ra_graft il7_rebuild_super_whole_v1_IL7_bcov_v3_r3_ems_3hM_3011_000000023_0001_0001_44_61_H_.._ems_p1-15H-GBL-16H-GABBL-16H_0168_0001_0001_0002_0001_0005_0001_0001_0001_._684917106388d69075f371d1b5c11ecb_0001_0001_0001_44F10
76100.88689874196 inf False False NaN NaN 1.0 5000.0 False False IL7Ra_graft il7_rebuild_super_split_v1_IL7_bcov_v3_r3_ems_3hM_3011_000000023_0001_0001_44_61_H_.._ems_p1-15H-GBL-16H-GABBL-16H_0168_0001_0001_0002_0001_0005_0001_0001_0001_._3h_hb1_3933_0001_0002_0001_14F10
102572.49786234065 inf False False NaN NaN 1.0 5000.0 False False IL7Ra_graft il7_rebuild_super_split_v1_IL7_longxing_Grafting2_ems_3hM_843_0001_0012_0001_0001_._3h_hb1_4870_0001_0002_0001_9Y31
inf inf True False NaN NaN 1.0 5000.0 False False IL7Ra_graft il7_rebuild_super_whole_v1_IL7_bcov_r2_ems_3hM_540_000000033_0001_0001_._3h_hb1_934_0001_0001_0001_55E55
47674.39060297123 inf False False NaN NaN 1.0 5000.0 False False IL7Ra_graft il7_rebuild_super_split_v1_IL7_longxing_Grafting2_ems_3hM_843_0001_0012_0001_0001_._3h_hb1_211_0001_0005_0001_32H9
inf inf True False NaN NaN 1.0 5000.0 False False IL7Ra_graft il7_rebuild_super_split_v1_IL7_bcov_v3_r3_ems_3hM_3011_000000023_0001_0001_44_61_H_.._ems_p1-15H-GBL-16H-GABBL-16H_0168_0001_0001_0002_0001_0005_0001_0001_0001_._d2a19a73775fb778364d7c01cebc351b_0001_0001_0001_0002_6E7
84903.35066608341 inf False False NaN NaN 1.0 5000.0 False False IL7Ra_graft il7_rebuild_super_whole_v1_IL7_bcov_v3_r3_ems_3hM_3011_000000023_0001_0001_44_61_H_.._ems_p1-15H-GBL-16H-GABBL-16H_0168_0001_0001_0002_0001_0005_0001_0001_0001_._e521b9f01f45ceda164a680f45961af8_0001_0001_0001_0001_9F10
61139.16385219888 inf False False NaN NaN 1.0 5000.0 False False IL7Ra_graft foldit_2008147_0392401268_17Q8
inf inf True False NaN NaN 1.0 5000.0 False False IL7Ra_graft il7_rebuild_super_whole_v1_IL7_longxing_Grafting2_ems_3hM_305_0001_0003_0001_0001_._ems_3hC_921_0001_0001_0001_37K15
53720.69662771622 inf False False NaN NaN 1.0 5000.0 False False IL7Ra_graft il7_rebuild_super_split_v1_IL7_bcov_v3_r3_HEEH_04578_000000011_0001_0001_44_64_H_.._ems_3hC_1310_0001_0001_0013_0001_0001_0001_._ems_3hC_1749_0002_0001_0004_0001
29866.242194902 inf False False NaN NaN 1.0 5000.0 False False IL7Ra_graft il7_rebuild_super_split_v1_IL7_bcov_r3_ems_p1-15H-GBL-16H-GABBL-16H_0222_0001_0001_0001_000000016_0001_0001_._3h_hb1_6551_0001_0008_0001_11E24
23058.17145979618 inf False False NaN NaN 1.0 5000.0 False False IL7Ra_graft il7_rebuild_super_split_v1_IL7_bcov_r3_ems_p1-15H-GBL-16H-GABBL-16H_0222_0001_0001_0001_000000016_0001_0001_._3h_hb1_2240_0001_0001_0002_35E48
inf inf True False NaN NaN 1.0 5000.0 False False IL7Ra_graft il7_rebuild_super_split_v1_IL7_bcov_v3_r3_ems_3hM_3011_000000023_0001_0001_44_61_H_.._ems_p1-15H-GBL-16H-GABBL-16H_0168_0001_0001_0002_0001_0005_0001_0001_0001_._3h_hb1_4105_0001_0003_0001_33V10
38684.438807292674 inf False False NaN NaN 1.0 5000.0 False False IL7Ra_graft il7_rebuild_super_split_v1_IL7_bcov_v3_r3_ems_3hM_3011_000000023_0001_0001_44_61_H_.._ems_p1-15H-GBL-16H-GABBL-16H_0168_0001_0001_0002_0001_0005_0001_0001_0001_._HEEH_03871_0001_0001_0003
inf inf True False NaN NaN 1.0 5000.0 False False IL7Ra_graft il7_rebuild_super_split_v1_IL7_bcov_v3_r3_ems_3hC_436_0002_000000017_0001_0001_47_64_H_.._ems_p1-15H-GBL-16H-GABBL-16H_0382_0001_0001_0001_0001_0001_0001_0001_0001_._ems_p1-16H-GBL-16H-GABBL-16H_0036_0001_0001_0001_0001_0002_0001_50S28
89234.27483721818 inf False False NaN NaN 1.0 5000.0 False False IL7Ra_graft il7_rebuild_super_whole_v1_IL7_bcov_r3_ems_p1-15H-GBL-16H-GABBL-16H_0222_0001_0001_0001_000000016_0001_0001_._HHH_eva_0265_0001_0001
30466.55366301957 inf False False NaN NaN 1.0 5000.0 False False IL7Ra_graft il7_rebuild_super_split_v1_IL7_longxing_Grafting2_ems_3hM_305_0001_0003_0001_0001_._3h_hb1_1826_0001_0002_0001_16Q34
42731.68701565115 inf False False NaN NaN 1.0 5000.0 False False IL7Ra_graft il7_rebuild_super_split_v1_IL7_longxing_Grafting2_ems_3hM_305_0001_0003_0001_0001_._3h_hb1_6312_0001_0001_0001_57Q34
28987.88042999283 inf False False NaN NaN 1.0 5000.0 False False IL7Ra_graft il7_rebuild_super_split_v1_IL7_bcov_r3_ems_p1-15H-GBL-16H-GABBL-16H_0222_0001_0001_0001_000000016_0001_0001_._HHH_eva_0328_0001_0003_0001_54E44
24476.713640586448 inf False False NaN NaN 1.0 5000.0 False False IL7Ra_graft il7_rebuild_super_split_v1_IL7_bcov_v3_r3_HEEH_04578_000000011_0001_0001_44_64_H_.._ems_3hC_1310_0001_0001_0013_0001_0001_0001_._3h_hb1_5174_0001_0002_0001_58H11
25218.382540609866 inf False False NaN NaN 1.0 5000.0 False False IL7Ra_graft il7_rebuild_super_split_v1_IL7_longxing_Grafting2_ems_3hM_305_0001_0003_0001_0001_._3h_hb1_857_0001_0001_0003_36L15
76861.8957677293 inf False False NaN NaN 1.0 5000.0 False False IL7Ra_graft il7_rebuild_super_split_v1_IL7_longxing_Grafting2_ems_3hM_305_0001_0003_0001_0001_._3h_hb1_5495_0001_0001_0002_17K15
88350.7671655625 inf False False NaN NaN 1.0 5000.0 False False IL7Ra_graft il7_rebuild_super_whole_v1_IL7_bcov_v3_r3_ems_3hM_3011_000000023_0001_0001_44_61_H_.._ems_p1-15H-GBL-16H-GABBL-16H_0168_0001_0001_0002_0001_0005_0001_0001_0001_._d3e5e791db42274430e6ef9f54efc4f5_0001_0001_0001_0001_54A22
38684.438807292674 inf False False NaN NaN 1.0 5000.0 False False IL7Ra_graft il7_rebuild_super_whole_v1_IL7_bcov_r2_ems_3hM_1129_000000027_0001_0001_._ems_3hM_1325_0001_0002
inf inf True False NaN NaN 1.0 5000.0 False False IL7Ra_graft il7_rebuild_super_split_v1_IL7_bcov_v3_r3_ems_3hM_3011_000000023_0001_0001_44_61_H_.._ems_p1-15H-GBL-16H-GABBL-16H_0168_0001_0001_0002_0001_0005_0001_0001_0001_._3h_hb1_6348_0001_0001_0003_16H27
66867.0030893859 inf False False NaN NaN 1.0 5000.0 False False IL7Ra_graft il7_rebuild_super_split_v1_IL7_bcov_r3_ems_p1-15H-GBL-16H-GABBL-16H_0222_0001_0001_0001_000000016_0001_0001_._3h_hb1_458_0001_0002_0001_29E44
117904.44128013159 inf False False NaN NaN 1.0 5000.0 False False IL7Ra_graft il7_rebuild_super_split_v1_IL7_longxing_Grafting2_ems_3hM_305_0001_0003_0001_0001_._3h_hb1_6582_0001_0003_0001
39461.996027319175 inf False False NaN NaN 1.0 5000.0 False False IL7Ra_graft il7_rebuild_super_split_v1_IL7_bcov_v3_r3_ems_3hM_3011_000000023_0001_0001_44_61_H_.._ems_p1-15H-GBL-16H-GABBL-16H_0168_0001_0001_0002_0001_0005_0001_0001_0001_._badad38f129ad60c2894f3dea92f1921_0001_1_0001_0001_0001_47Y29
23756.85711319943 inf False False NaN NaN 1.0 5000.0 False False IL7Ra_graft il7_rebuild_super_whole_v1_IL7_longxing_Grafting2_ems_3hM_1894_0002_0004_0001_0001_._ems_3hM_3589_0001_0001_33R53
81590.45117083825 inf False False NaN NaN 1.0 5000.0 False False IL7Ra_graft il7_rebuild_super_split_v1_IL7_bcov_v3_r3_ems_3hM_3011_000000023_0001_0001_44_61_H_.._ems_p1-15H-GBL-16H-GABBL-16H_0168_0001_0001_0002_0001_0005_0001_0001_0001_._3h_hb1_4571_0001_0003_0001
32990.91193137843 inf False False NaN NaN 1.0 5000.0 False False IL7Ra_graft il7_rebuild_super_whole_v1_IL7_bcov_v3_r3_ems_3hM_3011_000000023_0001_0001_44_61_H_.._ems_p1-15H-GBL-16H-GABBL-16H_0168_0001_0001_0002_0001_0005_0001_0001_0001_._07aeb57c10b8eef9fc2759b5e8edd933_0001_0001_0001_44F10
28416.704666202182 inf False False NaN NaN 1.0 5000.0 False False IL7Ra_graft il7_rebuild_super_whole_v1_IL7_longxing_Grafting2_ems_3hM_2512_0001_0006_0001_0001_._3h_hb1_6903_0001_0001_54M54
155786.0732206222 inf False False NaN NaN 1.0 5000.0 False False IL7Ra_graft il7_rebuild_super_split_v1_IL7_bcov_v3_r3_ems_3hM_3011_000000023_0001_0001_44_61_H_.._ems_p1-15H-GBL-16H-GABBL-16H_0168_0001_0001_0002_0001_0005_0001_0001_0001_._HEEH_08851_0001_0001_0001_17H27
60533.82559623658 inf False False NaN NaN 1.0 5000.0 False False IL7Ra_graft il7_rebuild_super_whole_v1_IL7_bcov_v3_r3_HEEH_04578_000000011_0001_0001_44_64_H_.._ems_3hC_1310_0001_0001_0013_0001_0001_0001_._3h_hb1_5826_0001_0001
53188.80854229334 inf False False NaN NaN 1.0 5000.0 False False IL7Ra_graft il7_rebuild_super_whole_v1_IL7_bcov_r3_ems_p1-15H-GBL-16H-GABBL-16H_0222_0001_0001_0001_000000016_0001_0001_._3h_hb1_5775_0001_0002_49E48
inf inf True False NaN NaN 1.0 5000.0 False False IL7Ra_graft il7_rebuild_super_split_v1_IL7_bcov_r3_ems_p1-15H-GBL-16H-GABBL-16H_0222_0001_0001_0001_000000016_0001_0001_._ec029ab6ed356e380078cea1792b07c5_0001_0001_0004_0001
28987.88042999283 inf False False NaN NaN 1.0 5000.0 False False IL7Ra_graft il7_rebuild_super_split_v1_IL7_bcov_v3_r3_ems_3hM_3011_000000023_0001_0001_44_61_H_.._ems_p1-15H-GBL-16H-GABBL-16H_0168_0001_0001_0002_0001_0005_0001_0001_0001_._HHH_eva_0056_0001_0001_0001
inf inf True False NaN NaN 1.0 5000.0 False False IL7Ra_graft il7_rebuild_super_whole_v1_IL7_longxing_Grafting2_ems_3hM_2512_0001_0006_0001_0001_._ems_3hM_684_0001_0003_7E28
73131.45650740094 inf False False NaN NaN 1.0 5000.0 False False IL7Ra_graft il7_rebuild_super_split_v1_IL7_bcov_v3_r3_ems_3hM_3011_000000023_0001_0001_44_61_H_.._ems_p1-15H-GBL-16H-GABBL-16H_0168_0001_0001_0002_0001_0005_0001_0001_0001_._3h_hb1_1322_0001_0003_0001
21506.772829084694 inf False False NaN NaN 1.0 5000.0 False False IL7Ra_graft il7_rebuild_super_split_v1_IL7_longxing_Grafting2_ems_3hM_305_0001_0003_0001_0001_._3h_hb1_5829_0001_0001_0001_31E30
inf inf True False NaN NaN 1.0 5000.0 False False IL7Ra_graft foldit_2008074_0391968260_3Q20
71690.4779015791 inf False False NaN NaN 1.0 5000.0 False False IL7Ra_graft il7_rebuild_super_split_v1_IL7_bcov_v3_r3_ems_3hM_3011_000000023_0001_0001_44_61_H_.._ems_p1-15H-GBL-16H-GABBL-16H_0168_0001_0001_0002_0001_0005_0001_0001_0001_._3h_hb1_2115_0001_0010_0001_33A22
inf inf True False NaN NaN 1.0 5000.0 False False IL7Ra_graft il7_rebuild_super_split_v1_IL7_bcov_v3_r3_HEEH_04578_000000011_0001_0001_44_64_H_.._ems_3hC_1310_0001_0001_0013_0001_0001_0001_._HEEH_24105_0001_0001_0001_55H11
194.34145441790378 397.83625765142455 False False NaN NaN 1.0 5000.0 True True IL7Ra_graft foldit_2008200_0392694708_0001_8Y27
68893.14014999727 inf False False NaN NaN 1.0 5000.0 False False IL7Ra_graft il7_rebuild_super_split_v1_IL7_longxing_Grafting2_ems_3hM_843_0001_0012_0001_0001_._3h_hb1_831_0001_0002_0001_30K31
113303.85059743492 inf False False NaN NaN 1.0 5000.0 False False IL7Ra_graft il7_rebuild_super_split_v1_IL7_longxing_Grafting2_ems_3hM_305_0001_0003_0001_0001_._ems_3hM_2863_0001_0001_0001_56E30
inf inf True False NaN NaN 1.0 5000.0 False False IL7Ra_graft il7_rebuild_super_whole_v1_IL7_bcov_v3_r3_ems_3hM_3011_000000023_0001_0001_44_61_H_.._ems_p1-15H-GBL-16H-GABBL-16H_0168_0001_0001_0002_0001_0005_0001_0001_0001_._ems_3hM_3122_0001_0001_13F10
inf inf True False NaN NaN 1.0 5000.0 False False IL7Ra_graft il7_rebuild_super_split_v1_IL7_bcov_v3_r3_ems_3hC_436_0002_000000017_0001_0001_47_64_H_.._ems_p1-15H-GBL-16H-GABBL-16H_0382_0001_0001_0001_0001_0001_0001_0001_0001_._3h_hb1_492_0001_0002_0002_31E24
30466.55366301957 inf False False NaN NaN 1.0 5000.0 False False IL7Ra_graft il7_rebuild_super_split_v1_IL7_bcov_v3_r3_ems_3hM_3011_000000023_0001_0001_44_61_H_.._ems_p1-15H-GBL-16H-GABBL-16H_0168_0001_0001_0002_0001_0005_0001_0001_0001_._1105f092d89a95fcc6b731b0ddef81e3_0001_1_0001_0001_0001_4E7
91027.88376144606 inf False False NaN NaN 1.0 5000.0 False False IL7Ra_graft il7_rebuild_super_split_v1_IL7_longxing_Grafting2_ems_3hM_305_0001_0003_0001_0001_._3h_hb1_1346_0001_0003_0001_57L15
inf inf True False NaN NaN 1.0 5000.0 False False IL7Ra_graft il7_rebuild_super_split_v1_IL7_bcov_v3_r3_ems_3hM_3011_000000023_0001_0001_44_61_H_.._ems_p1-15H-GBL-16H-GABBL-16H_0168_0001_0001_0002_0001_0005_0001_0001_0001_._a02f04628281995cb88271f7a84fc4a8_0001_1_0001_0001_0002_40A22
89234.27483721818 inf False False NaN NaN 1.0 5000.0 False False IL7Ra_graft il7_rebuild_super_whole_v1_IL7_bcov_v3_r3_ems_3hM_3011_000000023_0001_0001_44_61_H_.._ems_p1-15H-GBL-16H-GABBL-16H_0168_0001_0001_0002_0001_0005_0001_0001_0001_._777919e9f67d543189b28553596bf9e7_0001_0001_0001_0001_7V10
31389.720705562682 inf False False NaN NaN 1.0 5000.0 False False IL7Ra_graft foldit_2008211_0392766424
1860.0186432985738 3962.248454976548 False False NaN NaN 1.0 5000.0 True False IL7Ra_graft foldit_2007983_0391301816_15I29
79190.88807138728 inf False False NaN NaN 1.0 5000.0 False False IL7Ra_graft IL7_bcov_v3_r3_ems_3hC_436_0002_000000017_0001_0001_47_64_H_.._ems_p1-15H-GBL-16H-GABBL-16H_0382_0001_0001_0001_0001_0001_0001_0001_0001_1asp_27L27
71690.4779015791 inf False False NaN NaN 1.0 5000.0 False False IL7Ra_graft il7_rebuild_super_split_v1_IL7_bcov_r3_ems_p1-15H-GBL-16H-GABBL-16H_0222_0001_0001_0001_000000016_0001_0001_._3h_hb1_1790_0001_0002_0001_57E24
42731.68701565115 inf False False NaN NaN 1.0 5000.0 False False IL7Ra_graft il7_rebuild_super_whole_v1_IL7_longxing_Grafting2_ems_3hM_1894_0002_0004_0001_0001_._3h_hb1_1404_0001_0001
84903.35066608341 inf False False NaN NaN 1.0 5000.0 False False IL7Ra_graft il7_rebuild_super_split_v1_IL7_bcov_v3_r3_HEEH_04578_000000011_0001_0001_44_64_H_.._ems_3hC_1310_0001_0001_0013_0001_0001_0001_._HEEH_23774_0001_0002_0001_9L7
78406.8198726606 inf False False NaN NaN 1.0 5000.0 False False IL7Ra_graft il7_rebuild_super_split_v1_IL7_bcov_v3_r3_ems_3hC_436_0002_000000017_0001_0001_47_64_H_.._ems_p1-15H-GBL-16H-GABBL-16H_0382_0001_0001_0001_0001_0001_0001_0001_0001_._ferr_hb1_991_0001_0001_0001
57595.85799439036 inf False False NaN NaN 1.0 5000.0 False False IL7Ra_graft il7_rebuild_super_split_v1_IL7_bcov_v3_r3_HEEH_04578_000000011_0001_0001_44_64_H_.._ems_3hC_1310_0001_0001_0013_0001_0001_0001_._3h_hb1_5820_0001_0003_0001_35Y33
53720.69662771622 inf False False NaN NaN 1.0 5000.0 False False IL7Ra_graft il7_rebuild_super_whole_v1_IL7_bcov_r2_ems_3hM_1129_000000027_0001_0001_._3h_hb1_3330_0001_0002
50607.32629267686 inf False False NaN NaN 1.0 5000.0 False False IL7Ra_graft il7_rebuild_super_split_v1_IL7_bcov_r2_ems_3hM_540_000000033_0001_0001_._ems_3hC_284_0002_0001_0005_0001_25E29
inf inf True False NaN NaN 1.0 5000.0 False False IL7Ra_graft foldit_2007983_0391318719_0003_36E59
inf inf True False NaN NaN 1.0 5000.0 False False IL7Ra_graft il7_rebuild_super_split_v1_IL7_bcov_r3_ems_p1-15H-GBL-16H-GABBL-16H_0222_0001_0001_0001_000000016_0001_0001_._3h_hb1_2815_0001_0002_0001_36E48
529733.7042954928 inf False False NaN NaN 1.0 5000.0 False False IL7Ra_graft foldit_2008162_0392465226_8Q8
43159.003885807695 inf False False NaN NaN 1.0 5000.0 False False IL7Ra_graft il7_rebuild_super_split_v1_IL7_bcov_r3_ems_p1-15H-GBL-16H-GABBL-16H_0222_0001_0001_0001_000000016_0001_0001_._1bdda8db2bf2e6b814ce6f8ed0c34116_0001_0001_0001_0001_42H23
59934.48078835312 inf False False NaN NaN 1.0 5000.0 False False IL7Ra_graft il7_rebuild_super_whole_v1_IL7_bcov_v3_r3_ems_3hM_3011_000000023_0001_0001_44_61_H_.._ems_p1-15H-GBL-16H-GABBL-16H_0168_0001_0001_0002_0001_0005_0001_0001_0001_._3h_hb1_5143_0001_0003_38F10
inf inf True False NaN NaN 1.0 5000.0 False False IL7Ra_graft il7_rebuild_super_whole_v1_IL7_bcov_r3_ems_p1-16H-GBL-16H-GABBL-15H_0203_0001_0001_0002_000000017_0001_0001_._3h_hb1_2369_0001_0001_0003_9M9
30466.55366301957 inf False False NaN NaN 1.0 5000.0 False False IL7Ra_graft foldit_2008147_0392401156_11E9
inf inf True False NaN NaN 1.0 5000.0 False False IL7Ra_graft il7_rebuild_super_whole_v1_IL7_bcov_r2_ems_3hM_540_000000033_0001_0001_._ems_3hM_3215_0001_0001_0003
inf inf True False NaN NaN 1.0 5000.0 False False IL7Ra_graft il7_rebuild_super_split_v1_IL7_bcov_v3_r3_ems_3hM_3011_000000023_0001_0001_44_61_H_.._ems_p1-15H-GBL-16H-GABBL-16H_0168_0001_0001_0002_0001_0005_0001_0001_0001_._ems_3hM_2092_0001_0001_0001_46E7
27580.97358558535 inf False False NaN NaN 1.0 5000.0 False False IL7Ra_graft il7_rebuild_super_split_v1_IL7_bcov_v3_r3_HEEH_04578_000000011_0001_0001_44_64_H_.._ems_3hC_1310_0001_0001_0013_0001_0001_0001_._3h_hb1_4447_0001_0001_50L7
23756.85711319943 inf False False NaN NaN 1.0 5000.0 False False IL7Ra_graft il7_rebuild_super_split_v1_IL7_bcov_v3_r3_ems_3hM_3011_000000023_0001_0001_44_61_H_.._ems_p1-15H-GBL-16H-GABBL-16H_0168_0001_0001_0002_0001_0005_0001_0001_0001_._3h_hb1_962_0001_0002_0001
inf inf True False NaN NaN 1.0 5000.0 False False IL7Ra_graft il7_rebuild_super_whole_v1_IL7_bcov_v3_r3_ems_3hM_3011_000000023_0001_0001_44_61_H_.._ems_p1-15H-GBL-16H-GABBL-16H_0168_0001_0001_0002_0001_0005_0001_0001_0001_._80559a6cc29e48f8bbd5a2a34f257aa3_0001_0001_0002_0001
67535.6731202798 inf False False NaN NaN 1.0 5000.0 False False IL7Ra_graft il7_rebuild_super_split_v1_IL7_bcov_r2_ems_3hM_540_000000033_0001_0001_._3h_hb1_5143_0001_0004_0001_10Q54
115581.25799444312 inf False False NaN NaN 1.0 5000.0 False False IL7Ra_graft il7_rebuild_super_split_v1_IL7_bcov_v3_r3_ems_3hM_3011_000000023_0001_0001_44_61_H_.._ems_p1-15H-GBL-16H-GABBL-16H_0168_0001_0001_0002_0001_0005_0001_0001_0001_._ems_3hC_866_0001_0001_0003_0002_51E7
20874.26182162755 inf False False NaN NaN 1.0 5000.0 False False IL7Ra_graft il7_rebuild_super_split_v1_IL7_bcov_v3_r3_HEEH_04578_000000011_0001_0001_44_64_H_.._ems_3hC_1310_0001_0001_0013_0001_0001_0001_._3h_hb1_5495_0001_0002_0003
inf inf True False NaN NaN 1.0 5000.0 False False IL7Ra_graft foldit_2008162_0392474425_0003_9H9
inf inf True False NaN NaN 1.0 5000.0 False False IL7Ra_graft il7_rebuild_super_split_v1_IL7_bcov_r2_ems_3hM_1129_000000027_0001_0001_._3h_hb1_173_0001_0003_0001_14E59
65549.45896420539 inf False False NaN NaN 1.0 5000.0 False False IL7Ra_graft il7_rebuild_super_split_v1_IL7_longxing_Grafting2_ems_3hM_305_0001_0003_0001_0001_._1f89a572c8851270b2813a651b3d0d65_0001_0001_0001_0003
315752.04289575387 inf False False NaN NaN 1.0 5000.0 False False IL7Ra_graft IL7_longxing_Grafting2_ems_3hM_1894_0002_0004_0001_0001_1asp
inf inf True False NaN NaN 1.0 5000.0 False False IL7Ra_graft il7_rebuild_super_split_v1_IL7_bcov_v3_r3_HEEH_04578_000000011_0001_0001_44_64_H_.._ems_3hC_1310_0001_0001_0013_0001_0001_0001_._ems_3hC_142_0002_0001_0002_0001_7Y33
inf inf True False NaN NaN 1.0 5000.0 False False IL7Ra_graft il7_rebuild_super_split_v1_IL7_bcov_v3_r3_ems_3hC_436_0002_000000017_0001_0001_47_64_H_.._ems_p1-15H-GBL-16H-GABBL-16H_0382_0001_0001_0001_0001_0001_0001_0001_0001_._3h_hb1_4733_0001_0001_0001_10H45
inf inf True False NaN NaN 1.0 5000.0 False False IL7Ra_graft il7_rebuild_super_split_v1_IL7_bcov_v3_r3_ems_3hM_3011_000000023_0001_0001_44_61_H_.._ems_p1-15H-GBL-16H-GABBL-16H_0168_0001_0001_0002_0001_0005_0001_0001_0001_._ems_3hM_2147_0001_0002_0001_26A22
inf inf True False NaN NaN 1.0 5000.0 False False IL7Ra_graft il7_rebuild_super_split_v1_IL7_bcov_v3_r3_ems_3hM_3011_000000023_0001_0001_44_61_H_.._ems_p1-15H-GBL-16H-GABBL-16H_0168_0001_0001_0002_0001_0005_0001_0001_0001_._98c0bdeb0b12bb88026318c3d89a6068_0001_1_0001_0002_0001
29866.242194902 inf False False NaN NaN 1.0 5000.0 False False IL7Ra_graft il7_rebuild_super_whole_v1_IL7_bcov_v3_r3_ems_3hM_3011_000000023_0001_0001_44_61_H_.._ems_p1-15H-GBL-16H-GABBL-16H_0168_0001_0001_0002_0001_0005_0001_0001_0001_._ems_p1-15H-GBL-16H-GABBL-16H_0414_0001_0001_0002_0001_0001_27H27
45360.546836288835 inf False False NaN NaN 1.0 5000.0 False False IL7Ra_graft foldit_2007998_0391471488_42E48
197806.97492695285 inf False False NaN NaN 1.0 5000.0 False False IL7Ra_graft il7_rebuild_super_whole_v1_IL7_longxing_Grafting2_ems_3hM_305_0001_0003_0001_0001_._ems_3hM_2323_0001_0001_32M31
inf inf True False NaN NaN 1.0 5000.0 False False IL7Ra_graft il7_rebuild_super_whole_v1_IL7_bcov_v3_r3_ems_3hM_3011_000000023_0001_0001_44_61_H_.._ems_p1-15H-GBL-16H-GABBL-16H_0168_0001_0001_0002_0001_0005_0001_0001_0001_._7c9c12ae4ef31379bdc81b19918901a4_0001_1_0001_0001_63Y29
54800.48262993329 inf False False NaN NaN 1.0 5000.0 False False IL7Ra_graft il7_rebuild_super_whole_v1_IL7_bcov_r3_ems_p1-16H-GBL-16H-GABBL-15H_0203_0001_0001_0002_000000017_0001_0001_._3h_hb1_3396_0001_0001_9M9
inf inf True False NaN NaN 1.0 5000.0 False False IL7Ra_graft foldit_2008128_0392246125_32H31
inf inf True False NaN NaN 1.0 5000.0 False False IL7Ra_graft il7_rebuild_super_split_v1_IL7_longxing_Grafting2_ems_3hM_843_0001_0012_0001_0001_._ems_3hM_2621_0001_0001_0003_8Q8
83230.41923937207 inf False False NaN NaN 1.0 5000.0 False False IL7Ra_graft il7_rebuild_super_whole_v1_IL7_longxing_Grafting2_ems_3hM_305_0001_0003_0001_0001_._3h_hb1_6914_0001_0001_46M31
inf inf True False NaN NaN 1.0 5000.0 False False IL7Ra_graft il7_rebuild_super_split_v1_IL7_bcov_v3_r3_ems_3hC_436_0002_000000017_0001_0001_47_64_H_.._ems_p1-15H-GBL-16H-GABBL-16H_0382_0001_0001_0001_0001_0001_0001_0001_0001_._3h_hb1_6822_0001_0002_0001_33S28
23058.17145979618 inf False False NaN NaN 1.0 5000.0 False False IL7Ra_graft il7_rebuild_super_split_v1_IL7_bcov_v3_r3_ems_3hC_436_0002_000000017_0001_0001_47_64_H_.._ems_p1-15H-GBL-16H-GABBL-16H_0382_0001_0001_0001_0001_0001_0001_0001_0001_._5448affb134943aee843c517656f3dbb_0001_1_0001_0001_0001_61S28
inf inf True False NaN NaN 1.0 5000.0 False False IL7Ra_graft il7_rebuild_super_split_v1_IL7_bcov_v3_r3_ems_3hC_436_0002_000000017_0001_0001_47_64_H_.._ems_p1-15H-GBL-16H-GABBL-16H_0382_0001_0001_0001_0001_0001_0001_0001_0001_._3h_hb1_6857_0001_0005_0001_11E48
91027.88376144606 inf False False NaN NaN 1.0 5000.0 False False IL7Ra_graft foldit_2008088_0392044553_39H27
inf inf True False NaN NaN 1.0 5000.0 False False IL7Ra_graft il7_rebuild_super_split_v1_IL7_longxing_Grafting2_ems_3hM_305_0001_0003_0001_0001_._ems_3hM_1520_0001_0003_0001_13M31
21506.772829084694 inf False False NaN NaN 1.0 5000.0 False False IL7Ra_graft il7_rebuild_super_whole_v1_IL7_bcov_v3_r3_ems_3hC_436_0002_000000017_0001_0001_47_64_H_.._ems_p1-15H-GBL-16H-GABBL-16H_0382_0001_0001_0001_0001_0001_0001_0001_0001_._3h_hb1_5839_0001_0001_25E24
44911.43251117703 inf False False NaN NaN 1.0 5000.0 False False IL7Ra_graft il7_rebuild_super_whole_v1_IL7_bcov_v3_r3_HEEH_04578_000000011_0001_0001_44_64_H_.._ems_3hC_1310_0001_0001_0013_0001_0001_0001_._3h_hb1_4203_0001_0001_33Y33
82406.3556825467 inf False False NaN NaN 1.0 5000.0 False False IL7Ra_graft foldit_2008025_0391702494_55Y38
inf inf True False NaN NaN 1.0 5000.0 False False IL7Ra_graft il7_rebuild_super_split_v1_IL7_bcov_v3_r3_ems_3hM_3011_000000023_0001_0001_44_61_H_.._ems_p1-15H-GBL-16H-GABBL-16H_0168_0001_0001_0002_0001_0005_0001_0001_0001_._HEEH_20798_0001_0001_0001
68211.02985148253 inf False False NaN NaN 1.0 5000.0 False False IL7Ra_graft il7_rebuild_super_split_v1_IL7_bcov_r3_ems_p1-15H-GBL-16H-GABBL-16H_0222_0001_0001_0001_000000016_0001_0001_._3h_hb1_6799_0001_0007_0001_31F27
inf inf True False NaN NaN 1.0 5000.0 False False IL7Ra_graft il7_rebuild_super_split_v1_IL7_bcov_v3_r3_ems_3hM_3011_000000023_0001_0001_44_61_H_.._ems_p1-15H-GBL-16H-GABBL-16H_0168_0001_0001_0002_0001_0005_0001_0001_0001_._3h_hb1_5971_0001_0003_0001_53A22
25982.52474997289 inf False False NaN NaN 1.0 5000.0 False False IL7Ra_graft il7_rebuild_super_split_v1_IL7_bcov_r3_ems_p1-15H-GBL-16H-GABBL-16H_0222_0001_0001_0001_000000016_0001_0001_._652b45f77a759591af9ab733338c50d8_0001_1_0001_0002_0001_41H23
inf inf True False NaN NaN 1.0 5000.0 False False IL7Ra_graft il7_rebuild_super_whole_v1_IL7_longxing_Grafting2_ems_3hM_305_0001_0003_0001_0001_._ems_3hM_3149_0001_0003_17K15
49118.97231263188 inf False False NaN NaN 1.0 5000.0 False False IL7Ra_graft il7_rebuild_super_split_v1_IL7_bcov_v3_r3_ems_3hC_436_0002_000000017_0001_0001_47_64_H_.._ems_p1-15H-GBL-16H-GABBL-16H_0382_0001_0001_0001_0001_0001_0001_0001_0001_._ems_3hM_1199_0001_0002_0001_33E48
inf inf True False NaN NaN 1.0 5000.0 False False IL7Ra_graft il7_rebuild_super_split_v1_IL7_longxing_Grafting2_ems_3hM_305_0001_0003_0001_0001_._3h_hb1_6582_0001_0003_0001_34E30
inf inf True False NaN NaN 1.0 5000.0 False False IL7Ra_graft il7_rebuild_super_split_v1_IL7_bcov_r3_ems_p1-15H-GBL-16H-GABBL-16H_0222_0001_0001_0001_000000016_0001_0001_._3h_hb1_4622_0001_0003_0001_22Q20
139634.7522866093 inf False False NaN NaN 1.0 5000.0 False False IL7Ra_graft il7_rebuild_super_split_v1_IL7_bcov_r3_ems_p1-15H-GBL-16H-GABBL-16H_0222_0001_0001_0001_000000016_0001_0001_._3h_hb1_6175_0001_0002_0001_52E44
inf inf True False NaN NaN 1.0 5000.0 False False IL7Ra_graft il7_rebuild_super_split_v1_IL7_longxing_Grafting2_ems_3hM_2512_0001_0006_0001_0001_._3h_hb1_1118_0001_0002_0001_26K24
112182.03029448996 inf False False NaN NaN 1.0 5000.0 False False IL7Ra_graft il7_rebuild_super_split_v1_IL7_bcov_v3_r3_HEEH_04578_000000011_0001_0001_44_64_H_.._ems_3hC_1310_0001_0001_0013_0001_0001_0001_._HEEH_23074_0001_0002_0001_56Y38
39461.996027319175 inf False False NaN NaN 1.0 5000.0 False False IL7Ra_graft il7_rebuild_super_split_v1_IL7_bcov_v3_r3_HEEH_04578_000000011_0001_0001_44_64_H_.._ems_3hC_1310_0001_0001_0013_0001_0001_0001_._ems_3hM_2924_0001_0001_32E8
inf inf True False NaN NaN 1.0 5000.0 False False IL7Ra_graft il7_rebuild_super_split_v1_IL7_bcov_v3_r3_ems_3hM_3011_000000023_0001_0001_44_61_H_.._ems_p1-15H-GBL-16H-GABBL-16H_0168_0001_0001_0002_0001_0005_0001_0001_0001_._3h_hb1_1598_0001_0010_0001
87476.00709461627 inf False False NaN NaN 1.0 5000.0 False False IL7Ra_graft il7_rebuild_super_split_v1_IL7_bcov_v3_r3_ems_3hM_3011_000000023_0001_0001_44_61_H_.._ems_p1-15H-GBL-16H-GABBL-16H_0168_0001_0001_0002_0001_0005_0001_0001_0001_._ems_3hM_2596_0001_0001_0001_36Y29
inf inf True False NaN NaN 1.0 5000.0 False False IL7Ra_graft il7_rebuild_super_split_v1_IL7_longxing_Grafting2_ems_3hM_305_0001_0003_0001_0001_._3h_hb1_2317_0001_0001_0003_33M31
52140.77888667118 inf False False NaN NaN 1.0 5000.0 False False IL7Ra_graft il7_rebuild_super_whole_v1_IL7_bcov_r2_ems_3hM_1129_000000027_0001_0001_._ems_3hM_3231_0001_0002_36M59
inf inf True False NaN NaN 1.0 5000.0 False False IL7Ra_graft foldit_2008176_0392490527
92857.54422505126 inf False False NaN NaN 1.0 5000.0 False False IL7Ra_graft il7_rebuild_super_whole_v1_IL7_bcov_v3_r3_ems_3hM_3011_000000023_0001_0001_44_61_H_.._ems_p1-15H-GBL-16H-GABBL-16H_0168_0001_0001_0002_0001_0005_0001_0001_0001_._59da80348104535e4a8b442956b08aaf_0001_1_0001_0001_0001_4E7
80782.62492162197 inf False False NaN NaN 1.0 5000.0 False False IL7Ra_graft il7_rebuild_super_split_v1_IL7_bcov_v3_r3_HEEH_04578_000000011_0001_0001_44_64_H_.._ems_3hC_1310_0001_0001_0013_0001_0001_0001_._ems_3hC_1230_0002_0001_0002_0002_59H11
57025.60197464388 inf False False NaN NaN 1.0 5000.0 False False IL7Ra_graft foldit_2008194_0392619759_56M9
inf inf True False NaN NaN 1.0 5000.0 False False IL7Ra_graft il7_rebuild_super_split_v1_IL7_longxing_Grafting2_ems_3hM_2512_0001_0006_0001_0001_._ems_3hC_219_0001_0005_0001
62368.061045628165 inf False False NaN NaN 1.0 5000.0 False False IL7Ra_graft il7_rebuild_super_whole_v1_IL7_bcov_r2_ems_3hM_1129_000000027_0001_0001_._3h_hb1_3392_0001_0002_49I51
44911.43251117703 inf False False NaN NaN 1.0 5000.0 False False IL7Ra_graft il7_rebuild_super_split_v1_IL7_longxing_Grafting2_ems_3hM_305_0001_0003_0001_0001_._ems_3hC_265_0001_0001_0002_16L15
73862.77107247488 inf False False NaN NaN 1.0 5000.0 False False IL7Ra_graft il7_rebuild_super_split_v1_IL7_bcov_v3_r3_ems_3hM_3011_000000023_0001_0001_44_61_H_.._ems_p1-15H-GBL-16H-GABBL-16H_0168_0001_0001_0002_0001_0005_0001_0001_0001_._3h_hb1_2101_0001_0006_0001_14V10
44911.43251117703 inf False False NaN NaN 1.0 5000.0 False False IL7Ra_graft il7_rebuild_super_split_v1_IL7_longxing_Grafting2_ems_3hM_843_0001_0012_0001_0001_._03c24fa2816c9568553e5d7f08a66b4b_0001_0001_0001_0001
44911.43251117703 inf False False NaN NaN 1.0 5000.0 False False IL7Ra_graft foldit_2008014_0391647641_0002_8L7
inf inf True False NaN NaN 1.0 5000.0 False False IL7Ra_graft il7_rebuild_super_whole_v1_IL7_longxing_Grafting2_ems_3hM_305_0001_0003_0001_0001_._3h_hb1_5553_0001_0001_30E30
41064.311308632365 inf False False NaN NaN 1.0 5000.0 False False IL7Ra_graft il7_rebuild_super_split_v1_IL7_bcov_v3_r3_ems_3hM_3011_000000023_0001_0001_44_61_H_.._ems_p1-15H-GBL-16H-GABBL-16H_0168_0001_0001_0002_0001_0005_0001_0001_0001_._9f961c26de2cb258ec84e460f3ddf89b_0001_1_0001_0001_0001_57E7
68893.14014999727 inf False False NaN NaN 1.0 5000.0 False False IL7Ra_graft il7_rebuild_super_split_v1_IL7_bcov_v3_r3_ems_3hC_436_0002_000000017_0001_0001_47_64_H_.._ems_p1-15H-GBL-16H-GABBL-16H_0382_0001_0001_0001_0001_0001_0001_0001_0001_._HHH_eva_0521_0001_0001_0001_43H45
inf inf True False NaN NaN 1.0 5000.0 False False IL7Ra_graft il7_rebuild_super_split_v1_IL7_bcov_r3_ems_p1-15H-GBL-16H-GABBL-16H_0222_0001_0001_0001_000000016_0001_0001_._ems_3hC_336_0001_0001_0006_0001_6H23
inf inf True False NaN NaN 1.0 5000.0 False False IL7Ra_graft il7_rebuild_super_split_v1_IL7_bcov_r3_ems_p1-15H-GBL-16H-GABBL-16H_0222_0001_0001_0001_000000016_0001_0001_._476b7cd4342bf7b45c5d9a7e743aeb30_0001_1_0001_0002_0001_46F27
25218.382540609866 inf False False NaN NaN 1.0 5000.0 False False IL7Ra_graft il7_rebuild_super_whole_v1_IL7_bcov_v3_r3_ems_3hM_3011_000000023_0001_0001_44_61_H_.._ems_p1-15H-GBL-16H-GABBL-16H_0168_0001_0001_0002_0001_0005_0001_0001_0001_._HHH_eva_0703_0001_0001_23E7
inf inf True False NaN NaN 1.0 5000.0 False False IL7Ra_graft il7_rebuild_super_split_v1_IL7_bcov_v3_r3_ems_3hM_3011_000000023_0001_0001_44_61_H_.._ems_p1-15H-GBL-16H-GABBL-16H_0168_0001_0001_0002_0001_0005_0001_0001_0001_._108be8bf5286040dcbfed5edda487183_0001_0001_0001_0003_27F10
inf inf True False NaN NaN 1.0 5000.0 False False IL7Ra_graft il7_rebuild_super_split_v1_IL7_bcov_r2_ems_3hM_540_000000033_0001_0001_._3h_hb1_5910_0001_0002_0001_31L32
47674.39060297123 inf False False NaN NaN 1.0 5000.0 False False IL7Ra_graft foldit_2008147_0392399739_0003_41E32
inf inf True False NaN NaN 1.0 5000.0 False False IL7Ra_graft il7_rebuild_super_whole_v1_IL7_longxing_Grafting2_ems_3hM_2512_0001_0006_0001_0001_._ems_3hC_535_0002_0001_0003_26Y27
119083.48569293278 inf False False NaN NaN 1.0 5000.0 False False IL7Ra_graft il7_rebuild_super_whole_v1_IL7_bcov_v3_r3_ems_3hC_436_0002_000000017_0001_0001_47_64_H_.._ems_p1-15H-GBL-16H-GABBL-16H_0382_0001_0001_0001_0001_0001_0001_0001_0001_._3h_hb1_2761_0001_0001_34L27
inf inf True False NaN NaN 1.0 5000.0 False False IL7Ra_graft il7_rebuild_super_split_v1_IL7_longxing_Grafting2_ems_3hM_305_0001_0003_0001_0001_._3h_hb1_3379_0001_0001_0001_56M31
28987.88042999283 inf False False NaN NaN 1.0 5000.0 False False IL7Ra_graft il7_rebuild_super_split_v1_IL7_bcov_v3_r3_ems_3hM_3011_000000023_0001_0001_44_61_H_.._ems_p1-15H-GBL-16H-GABBL-16H_0168_0001_0001_0002_0001_0005_0001_0001_0001_._d9b0bacbf19a003ef825f2cb287cac9e_0001_0001_0002_0001_60V10
inf inf True False NaN NaN 1.0 5000.0 False False IL7Ra_graft foldit_2008025_0391652318_0003
28987.88042999283 inf False False NaN NaN 1.0 5000.0 False False IL7Ra_graft il7_rebuild_super_split_v1_IL7_longxing_Grafting2_ems_3hM_2512_0001_0006_0001_0001_._3h_hb1_5340_0001_0003_0001_12Q32
21506.772829084694 inf False False NaN NaN 1.0 5000.0 False False IL7Ra_graft il7_rebuild_super_split_v1_IL7_bcov_r3_ems_p1-15H-GBL-16H-GABBL-16H_0222_0001_0001_0001_000000016_0001_0001_._ems_3hM_1509_0001_0001_0001_32E48
83230.41923937207 inf False False NaN NaN 1.0 5000.0 False False IL7Ra_graft il7_rebuild_super_split_v1_IL7_bcov_r3_ems_p1-15H-GBL-16H-GABBL-16H_0222_0001_0001_0001_000000016_0001_0001_._3h_hb1_2857_0001_0002_0001_35E48
inf inf True False NaN NaN 1.0 5000.0 False False IL7Ra_graft il7_rebuild_super_whole_v1_IL7_bcov_r3_ems_p1-16H-GBL-16H-GABBL-15H_0203_0001_0001_0002_000000017_0001_0001_._ems_3hC_185_0002_0001_0001_0001_15F13
inf inf True False NaN NaN 1.0 5000.0 False False IL7Ra_graft foldit_2008102_0392166976_0003_7E7
inf inf True False NaN NaN 1.0 5000.0 False False IL7Ra_graft il7_rebuild_super_whole_v1_IL7_longxing_Grafting2_ems_3hM_1894_0002_0004_0001_0001_._3h_hb1_1018_0001_0001_28V27
28416.704666202182 19043736.668607425 False False NaN NaN 1.0 5000.0 False False IL7Ra_graft il7_rebuild_super_split_v1_IL7_bcov_r2_ems_3hM_1129_000000027_0001_0001_._ems_3hM_3149_0001_0005_0001
5287.635923088707 19861.1438773982 False False NaN NaN 1.0 5000.0 False False IL7Ra_graft il7_rebuild_super_split_v1_IL7_bcov_v3_r3_ems_3hC_436_0002_000000017_0001_0001_47_64_H_.._ems_p1-15H-GBL-16H-GABBL-16H_0382_0001_0001_0001_0001_0001_0001_0001_0001_._3h_hb1_2183_0001_0002_0001_32L27
37922.20253631274 inf False False NaN NaN 1.0 5000.0 False False IL7Ra_graft il7_rebuild_super_split_v1_IL7_bcov_r3_ems_p1-15H-GBL-16H-GABBL-16H_0222_0001_0001_0001_000000016_0001_0001_._117d6f7dcd102ae3dc3af1f0eaee2732_0001_1_0001_0001_0001_46E48
inf inf True False NaN NaN 1.0 5000.0 False False IL7Ra_graft il7_rebuild_super_split_v1_IL7_bcov_v3_r3_ems_3hC_436_0002_000000017_0001_0001_47_64_H_.._ems_p1-15H-GBL-16H-GABBL-16H_0382_0001_0001_0001_0001_0001_0001_0001_0001_._HHH_eva_0699_0001_0001_25E24
36442.49125689297 inf False False NaN NaN 1.0 5000.0 False False IL7Ra_graft il7_rebuild_super_whole_v1_IL7_bcov_r3_ems_p1-15H-GBL-16H-GABBL-16H_0222_0001_0001_0001_000000016_0001_0001_._3h_hb1_5424_0001_0003_20Q20
29866.242194902 inf False False NaN NaN 1.0 5000.0 False False IL7Ra_graft il7_rebuild_super_split_v1_IL7_bcov_v3_r3_ems_3hM_3011_000000023_0001_0001_44_61_H_.._ems_p1-15H-GBL-16H-GABBL-16H_0168_0001_0001_0002_0001_0005_0001_0001_0001_._955960b4d90c6f431e17bf221895076f_0001_1_0001_0003_0001_42A22
inf inf True False NaN NaN 1.0 5000.0 False False IL7Ra_graft il7_rebuild_super_whole_v1_IL7_bcov_v3_r3_ems_3hM_3011_000000023_0001_0001_44_61_H_.._ems_p1-15H-GBL-16H-GABBL-16H_0168_0001_0001_0002_0001_0005_0001_0001_0001_._ems_3hM_1289_0001_0003_26A22
inf inf True False NaN NaN 1.0 5000.0 False False IL7Ra_graft il7_rebuild_super_whole_v1_IL7_bcov_v3_r3_ems_3hM_3011_000000023_0001_0001_44_61_H_.._ems_p1-15H-GBL-16H-GABBL-16H_0168_0001_0001_0002_0001_0005_0001_0001_0001_._e2750cec429bf11cab33ccef18afa00d_0001_1_0001_0001_8E7
37174.985331156575 inf False False NaN NaN 1.0 5000.0 False False IL7Ra_graft il7_rebuild_super_split_v1_IL7_bcov_v3_r3_ems_3hM_3011_000000023_0001_0001_44_61_H_.._ems_p1-15H-GBL-16H-GABBL-16H_0168_0001_0001_0002_0001_0005_0001_0001_0001_._HEEH_19928_0001_0002_0001_15F10
inf inf True False NaN NaN 1.0 5000.0 False False IL7Ra_graft il7_rebuild_super_split_v1_IL7_bcov_v3_r3_HEEH_04578_000000011_0001_0001_44_64_H_.._ems_3hC_1310_0001_0001_0013_0001_0001_0001_._8e74d2c0662b2664e0165ba77bf01796_0001_0001_0002_0001_29H11
inf inf True False NaN NaN 1.0 5000.0 False False IL7Ra_graft il7_rebuild_super_whole_v1_IL7_bcov_r3_ems_p1-15H-GBL-16H-GABBL-16H_0222_0001_0001_0001_000000016_0001_0001_._HHH_eva_0265_0001_0001_25Q20
inf inf True False NaN NaN 1.0 5000.0 False False IL7Ra_graft il7_rebuild_super_split_v1_IL7_bcov_v3_r3_HEEH_04578_000000011_0001_0001_44_64_H_.._ems_3hC_1310_0001_0001_0013_0001_0001_0001_._3h_hb1_2146_0001_0002_0001_56L7
49118.97231263188 inf False False NaN NaN 1.0 5000.0 False False IL7Ra_graft il7_rebuild_super_split_v1_IL7_bcov_v3_r3_ems_3hM_3011_000000023_0001_0001_44_61_H_.._ems_p1-15H-GBL-16H-GABBL-16H_0168_0001_0001_0002_0001_0005_0001_0001_0001_._HHH_eva_0296_0001_0002_0001_54V10
inf inf True False NaN NaN 1.0 5000.0 False False IL7Ra_graft il7_rebuild_super_split_v1_IL7_bcov_v3_r3_ems_3hM_3011_000000023_0001_0001_44_61_H_.._ems_p1-15H-GBL-16H-GABBL-16H_0168_0001_0001_0002_0001_0005_0001_0001_0001_._3h_hb1_1705_0001_0002_0001_30A22
inf inf True False NaN NaN 1.0 5000.0 False False IL7Ra_graft foldit_2008088_0392076811_34A22
35724.43020967852 inf False False NaN NaN 1.0 5000.0 False False IL7Ra_graft il7_rebuild_super_split_v1_IL7_longxing_Grafting2_ems_3hM_305_0001_0003_0001_0001_._3h_hb1_3949_0001_0002_0001_54M31
57595.85799439036 inf False False NaN NaN 1.0 5000.0 False False IL7Ra_graft il7_rebuild_super_split_v1_IL7_longxing_Grafting2_ems_3hM_305_0001_0003_0001_0001_._3h_hb1_3285_0001_0001_0003_5Y7
36442.49125689297 inf False False NaN NaN 1.0 5000.0 False False IL7Ra_graft il7_rebuild_super_split_v1_IL7_bcov_v3_r3_ems_3hC_436_0002_000000017_0001_0001_47_64_H_.._ems_p1-15H-GBL-16H-GABBL-16H_0382_0001_0001_0001_0001_0001_0001_0001_0001_._2238142a009d67c08bc93002e9599109_0001_0001_0001_57E24
inf inf True False NaN NaN 1.0 5000.0 False False IL7Ra_graft il7_rebuild_super_whole_v1_IL7_bcov_r2_ems_3hM_540_000000033_0001_0001_._3h_hb1_505_0001_0001_30L32
154243.63685210107 inf False False NaN NaN 1.0 5000.0 False False IL7Ra_graft il7_rebuild_super_split_v1_IL7_longxing_Grafting2_ems_3hM_1894_0002_0004_0001_0001_._3h_hb1_4095_0001_0001_0002
207897.11862810576 inf False False NaN NaN 1.0 5000.0 False False IL7Ra_graft il7_rebuild_super_whole_v1_IL7_bcov_v3_r3_ems_3hM_3011_000000023_0001_0001_44_61_H_.._ems_p1-15H-GBL-16H-GABBL-16H_0168_0001_0001_0002_0001_0005_0001_0001_0001_._6fe0020b65f5b1659fcd6643f3274227_0001_0001_0003
inf inf True False NaN NaN 1.0 5000.0 False False IL7Ra_graft il7_rebuild_super_split_v1_IL7_longxing_Grafting2_ems_3hM_1894_0002_0004_0001_0001_._3h_hb1_6954_0001_0003_0001_33R53
59341.07008747829 inf False False NaN NaN 1.0 5000.0 False False IL7Ra_graft il7_rebuild_super_split_v1_IL7_bcov_v3_r3_HEEH_04578_000000011_0001_0001_44_64_H_.._ems_3hC_1310_0001_0001_0013_0001_0001_0001_._HEEH_16163_0001_0001_0001_51L7
inf inf True False NaN NaN 1.0 5000.0 False False IL7Ra_graft il7_rebuild_super_split_v1_IL7_bcov_v3_r3_ems_3hM_3011_000000023_0001_0001_44_61_H_.._ems_p1-15H-GBL-16H-GABBL-16H_0168_0001_0001_0002_0001_0005_0001_0001_0001_._3h_hb1_514_0001_0002_0001
79982.79695210105 inf False False NaN NaN 1.0 5000.0 False False IL7Ra_graft foldit_2008135_0392327930
75347.41277103158 inf False False NaN NaN 1.0 5000.0 False False IL7Ra_graft il7_rebuild_super_split_v1_IL7_longxing_Grafting2_ems_3hM_1894_0002_0004_0001_0001_._3h_hb1_6923_0001_0002_0001_11R53
25218.382540609866 inf False False NaN NaN 1.0 5000.0 False False IL7Ra_graft il7_rebuild_super_split_v1_IL7_longxing_Grafting2_ems_3hM_843_0001_0012_0001_0001_._3h_hb1_3752_0001_0001_22K31
98570.15433021514 inf False False NaN NaN 1.0 5000.0 False False IL7Ra_graft il7_rebuild_super_split_v1_IL7_bcov_v3_r3_ems_3hC_436_0002_000000017_0001_0001_47_64_H_.._ems_p1-15H-GBL-16H-GABBL-16H_0382_0001_0001_0001_0001_0001_0001_0001_0001_._3h_hb1_4950_0001_0002_0003_55H45
72407.38268059494 inf False False NaN NaN 1.0 5000.0 False False IL7Ra_graft il7_rebuild_super_split_v1_IL7_bcov_r3_ems_p1-15H-GBL-16H-GABBL-16H_0222_0001_0001_0001_000000016_0001_0001_._3h_hb1_6008_0001_0002_0001
42731.68701565115 inf False False NaN NaN 1.0 5000.0 False False IL7Ra_graft foldit_2008162_0392472437
28416.704666202182 inf False False NaN NaN 1.0 5000.0 False False IL7Ra_graft il7_rebuild_super_whole_v1_IL7_bcov_v3_r3_ems_3hM_3011_000000023_0001_0001_44_61_H_.._ems_p1-15H-GBL-16H-GABBL-16H_0168_0001_0001_0002_0001_0005_0001_0001_0001_._9e5a4332513ba949eb20fa21f8df9fd0_0001_1_0001_0001_0001_21A22
1769.7439174074498 4739.433487463569 False False NaN NaN 1.0 5000.0 True False IL7Ra_graft il7_rebuild_super_whole_v1_IL7_bcov_v3_r3_ems_3hM_3011_000000023_0001_0001_44_61_H_.._ems_p1-15H-GBL-16H-GABBL-16H_0168_0001_0001_0002_0001_0005_0001_0001_0001_._4db633d91a08f770598a5c00fd3d6b5f_0001_0001_0001_0002_61H27
103598.22284096412 inf False False NaN NaN 1.0 5000.0 False False IL7Ra_graft il7_rebuild_super_split_v1_IL7_bcov_v3_r3_ems_3hM_3011_000000023_0001_0001_44_61_H_.._ems_p1-15H-GBL-16H-GABBL-16H_0168_0001_0001_0002_0001_0005_0001_0001_0001_._3fb5727433e54429ad9b806899acb2a0_0001_0001_0002_0001_41A22
43159.003885807695 inf False False NaN NaN 1.0 5000.0 False False IL7Ra_graft il7_rebuild_super_split_v1_IL7_bcov_v3_r3_ems_3hM_3011_000000023_0001_0001_44_61_H_.._ems_p1-15H-GBL-16H-GABBL-16H_0168_0001_0001_0002_0001_0005_0001_0001_0001_._3h_hb1_5386_0001_0002_0001_35H27
62991.74165608438 inf False False NaN NaN 1.0 5000.0 False False IL7Ra_graft il7_rebuild_super_split_v1_IL7_bcov_v3_r3_ems_3hC_436_0002_000000017_0001_0001_47_64_H_.._ems_p1-15H-GBL-16H-GABBL-16H_0382_0001_0001_0001_0001_0001_0001_0001_0001_._ems_3hC_504_0001_0001_0002_0001_52F23
67535.6731202798 inf False False NaN NaN 1.0 5000.0 False False IL7Ra_graft il7_rebuild_super_split_v1_IL7_longxing_Grafting2_ems_3hM_843_0001_0012_0001_0001_._HHH_eva_0540_0001_0001_0001_45Q8
136883.39602647716 inf False False NaN NaN 1.0 5000.0 False False IL7Ra_graft il7_rebuild_super_split_v1_IL7_longxing_Grafting2_ems_3hM_843_0001_0012_0001_0001_._3h_hb1_4700_0001_0001_0002_29E32
inf inf True False NaN NaN 1.0 5000.0 False False IL7Ra_graft il7_rebuild_super_split_v1_IL7_bcov_r3_ems_p1-15H-GBL-16H-GABBL-16H_0222_0001_0001_0001_000000016_0001_0001_._3h_hb1_136_0001_0002_0001_28E44
64900.45442000541 inf False False NaN NaN 1.0 5000.0 False False IL7Ra_graft il7_rebuild_super_split_v1_IL7_bcov_v3_r3_ems_3hM_3011_000000023_0001_0001_44_61_H_.._ems_p1-15H-GBL-16H-GABBL-16H_0168_0001_0001_0002_0001_0005_0001_0001_0001_._3h_hb1_5955_0001_0001_0003
inf inf True False NaN NaN 1.0 5000.0 False False IL7Ra_graft il7_rebuild_super_split_v1_IL7_longxing_Grafting2_ems_3hM_305_0001_0003_0001_0001_._3h_hb1_1237_0001_0002_0001
59341.07008747829 inf False False NaN NaN 1.0 5000.0 False False IL7Ra_graft il7_rebuild_super_whole_v1_IL7_bcov_v3_r3_ems_3hM_3011_000000023_0001_0001_44_61_H_.._ems_p1-15H-GBL-16H-GABBL-16H_0168_0001_0001_0002_0001_0005_0001_0001_0001_._b0b48449b8979d840ab1151e5fe11a36_0001_0001_0001_44V10
inf inf True False NaN NaN 1.0 5000.0 False False IL7Ra_graft il7_rebuild_super_whole_v1_IL7_bcov_v3_r3_ems_3hM_3011_000000023_0001_0001_44_61_H_.._ems_p1-15H-GBL-16H-GABBL-16H_0168_0001_0001_0002_0001_0005_0001_0001_0001_._11b93ee46b122dd2dae54c2dbb7840f4_0001_1_0001_0001_0001
inf inf True False NaN NaN 1.0 5000.0 False False IL7Ra_graft il7_rebuild_super_split_v1_IL7_bcov_r3_ems_p1-15H-GBL-16H-GABBL-16H_0222_0001_0001_0001_000000016_0001_0001_._ems_3hC_1028_0001_0001_0001_0001_12E24
32020.654091744476 inf False False NaN NaN 1.0 5000.0 False False IL7Ra_graft il7_rebuild_super_split_v1_IL7_bcov_v3_r3_ems_3hM_3011_000000023_0001_0001_44_61_H_.._ems_p1-15H-GBL-16H-GABBL-16H_0168_0001_0001_0002_0001_0005_0001_0001_0001_._3h_hb1_1435_0001_0002_0001_56H27
inf inf True False NaN NaN 1.0 5000.0 False False IL7Ra_graft il7_rebuild_super_split_v1_IL7_bcov_v3_r3_ems_3hM_3011_000000023_0001_0001_44_61_H_.._ems_p1-15H-GBL-16H-GABBL-16H_0168_0001_0001_0002_0001_0005_0001_0001_0001_._ems_3hM_1278_0001_0001_0001_34F10
inf inf True False NaN NaN 1.0 5000.0 False False IL7Ra_graft il7_rebuild_super_split_v1_IL7_bcov_v3_r3_ems_3hM_3011_000000023_0001_0001_44_61_H_.._ems_p1-15H-GBL-16H-GABBL-16H_0168_0001_0001_0002_0001_0005_0001_0001_0001_._3h_hb1_73_0001_0005_0001_32F10
inf inf True False NaN NaN 1.0 5000.0 False False IL7Ra_graft il7_rebuild_super_whole_v1_IL7_longxing_Grafting2_ems_3hM_843_0001_0012_0001_0001_._3h_hb1_5761_0001_0001
inf inf True False NaN NaN 1.0 5000.0 False False IL7Ra_graft foldit_2007988_0391354221_6I29
inf inf True False NaN NaN 1.0 5000.0 False False IL7Ra_graft il7_rebuild_super_split_v1_IL7_bcov_v3_r3_ems_3hM_3011_000000023_0001_0001_44_61_H_.._ems_p1-15H-GBL-16H-GABBL-16H_0168_0001_0001_0002_0001_0005_0001_0001_0001_._3h_hb1_3198_0001_0003_0001_34V10
inf inf True False NaN NaN 1.0 5000.0 False False IL7Ra_graft il7_rebuild_super_whole_v1_IL7_bcov_r2_ems_3hM_1129_000000027_0001_0001_._ems_3hC_1630_0002_0001_0001_35Q58
25218.382540609866 inf False False NaN NaN 1.0 5000.0 False False IL7Ra_graft il7_rebuild_super_split_v1_IL7_bcov_v3_r3_ems_3hC_436_0002_000000017_0001_0001_47_64_H_.._ems_p1-15H-GBL-16H-GABBL-16H_0382_0001_0001_0001_0001_0001_0001_0001_0001_._0fc76f8a7701bc3e350cfc4008e17534_0001_0001_0001_0001_25S28
20874.26182162755 inf False False NaN NaN 1.0 5000.0 False False IL7Ra_graft foldit_2008222_0392911657_0003_56M31
inf inf True False NaN NaN 1.0 5000.0 False False IL7Ra_graft foldit_2008005_0391541028
inf inf True False NaN NaN 1.0 5000.0 False False IL7Ra_graft il7_rebuild_super_split_v1_IL7_bcov_v3_r3_ems_3hC_436_0002_000000017_0001_0001_47_64_H_.._ems_p1-15H-GBL-16H-GABBL-16H_0382_0001_0001_0001_0001_0001_0001_0001_0001_._a7b65560de70a98ca6176bf7b54b76de_0001_1_0001_0001_0001_37F23
inf inf True False NaN NaN 1.0 5000.0 False False IL7Ra_graft foldit_2008176_0392484247_13F13
inf inf True False NaN NaN 1.0 5000.0 False False IL7Ra_graft foldit_2008074_0391977673_7E24
46272.29382769814 inf False False NaN NaN 1.0 5000.0 False False IL7Ra_graft il7_rebuild_super_whole_v1_IL7_bcov_v3_r3_ems_3hM_3011_000000023_0001_0001_44_61_H_.._ems_p1-15H-GBL-16H-GABBL-16H_0168_0001_0001_0002_0001_0005_0001_0001_0001_._2432f4ad5732428c6a29b72b57de0898_0001_1_0001_0001
45360.546836288835 inf False False NaN NaN 1.0 5000.0 False False IL7Ra_graft il7_rebuild_super_whole_v1_IL7_bcov_v3_r3_ems_3hM_3011_000000023_0001_0001_44_61_H_.._ems_p1-15H-GBL-16H-GABBL-16H_0168_0001_0001_0002_0001_0005_0001_0001_0001_._838c722e151621e6fd41c251e4b64e05_0001_0001_0001_44H27
126409.51966685387 inf False False NaN NaN 1.0 5000.0 False False IL7Ra_graft il7_rebuild_super_split_v1_IL7_bcov_r2_ems_3hM_1129_000000027_0001_0001_._3h_hb1_988_0001_0001_0002_58M59
inf inf True False NaN NaN 1.0 5000.0 False False IL7Ra_graft il7_rebuild_super_split_v1_IL7_bcov_v3_r3_ems_3hM_3011_000000023_0001_0001_44_61_H_.._ems_p1-15H-GBL-16H-GABBL-16H_0168_0001_0001_0002_0001_0005_0001_0001_0001_._92f4213aacbc1706ab49c100808d2f9b_0001_1_0001_0002_0001_48Y29
25982.52474997289 inf False False NaN NaN 1.0 5000.0 False False IL7Ra_graft il7_rebuild_super_split_v1_IL7_bcov_v3_r3_ems_3hC_436_0002_000000017_0001_0001_47_64_H_.._ems_p1-15H-GBL-16H-GABBL-16H_0382_0001_0001_0001_0001_0001_0001_0001_0001_._ems_3hM_2596_0001_0001_0001_35S28
85752.3841727443 inf False False NaN NaN 1.0 5000.0 False False IL7Ra_graft il7_rebuild_super_split_v1_IL7_bcov_r3_ems_p1-15H-GBL-16H-GABBL-16H_0222_0001_0001_0001_000000016_0001_0001_._3h_hb1_5751_0001_0001_0001_50E44
76861.8957677293 inf False False NaN NaN 1.0 5000.0 False False IL7Ra_graft il7_rebuild_super_whole_v1_IL7_bcov_r3_ems_p1-16H-GBL-16H-GABBL-15H_0203_0001_0001_0002_000000017_0001_0001_._3h_hb1_2387_0001_0001_14F13
29866.242194902 inf False False NaN NaN 1.0 5000.0 False False IL7Ra_graft il7_rebuild_super_split_v1_IL7_bcov_r2_ems_3hM_1129_000000027_0001_0001_._ems_3hM_1082_0001_0001_0001_58E59
inf inf True False NaN NaN 1.0 5000.0 False False IL7Ra_graft il7_rebuild_super_split_v1_IL7_bcov_v3_r3_ems_3hM_3011_000000023_0001_0001_44_61_H_.._ems_p1-15H-GBL-16H-GABBL-16H_0168_0001_0001_0002_0001_0005_0001_0001_0001_._3h_hb1_3955_0001_0003_0001_28E7
25218.382540609866 inf False False NaN NaN 1.0 5000.0 False False IL7Ra_graft il7_rebuild_super_split_v1_IL7_bcov_v3_r3_ems_3hC_436_0002_000000017_0001_0001_47_64_H_.._ems_p1-15H-GBL-16H-GABBL-16H_0382_0001_0001_0001_0001_0001_0001_0001_0001_._ems_3hC_474_0001_0001_0001_50E48
31389.720705562682 inf False False NaN NaN 1.0 5000.0 False False IL7Ra_graft il7_rebuild_super_whole_v1_IL7_bcov_r2_ems_3hM_540_000000033_0001_0001_._3h_hb1_2798_0001_0002_0001_53M52
inf inf True False NaN NaN 1.0 5000.0 False False IL7Ra_graft il7_rebuild_super_split_v1_IL7_bcov_v3_r3_ems_3hC_436_0002_000000017_0001_0001_47_64_H_.._ems_p1-15H-GBL-16H-GABBL-16H_0382_0001_0001_0001_0001_0001_0001_0001_0001_._3h_hb1_6360_0001_0001_0003_38E48
inf inf True False NaN NaN 1.0 5000.0 False False IL7Ra_graft il7_rebuild_super_whole_v1_IL7_bcov_v3_r3_ems_3hM_3011_000000023_0001_0001_44_61_H_.._ems_p1-15H-GBL-16H-GABBL-16H_0168_0001_0001_0002_0001_0005_0001_0001_0001_._HHH_eva_0065_0001_0001_36V10
36442.49125689297 inf False False NaN NaN 1.0 5000.0 False False IL7Ra_graft il7_rebuild_super_split_v1_IL7_bcov_v3_r3_HEEH_04578_000000011_0001_0001_44_64_H_.._ems_3hC_1310_0001_0001_0013_0001_0001_0001_._3h_hb1_1802_0001_0001_0002
20874.26182162755 inf False False NaN NaN 1.0 5000.0 False False IL7Ra_graft foldit_2008200_0392678681_19Q32
inf inf True False NaN NaN 1.0 5000.0 False False IL7Ra_graft il7_rebuild_super_whole_v1_IL7_bcov_v3_r3_ems_3hM_3011_000000023_0001_0001_44_61_H_.._ems_p1-15H-GBL-16H-GABBL-16H_0168_0001_0001_0002_0001_0005_0001_0001_0001_._ems_3hM_1928_0001_0001_45A22
58171.8165743342 inf False False NaN NaN 1.0 5000.0 False False IL7Ra_graft foldit_2008147_0392325797_0003_21E9
40255.182147468346 inf False False NaN NaN 1.0 5000.0 False False IL7Ra_graft il7_rebuild_super_split_v1_IL7_bcov_r3_ems_p1-15H-GBL-16H-GABBL-16H_0222_0001_0001_0001_000000016_0001_0001_._ems_3hM_1482_0001_0004_0003_25H23
122691.83439291436 inf False False NaN NaN 1.0 5000.0 False False IL7Ra_graft il7_rebuild_super_split_v1_IL7_longxing_Grafting2_ems_3hM_1894_0002_0004_0001_0001_._ems_3hM_2085_0001_0001
60533.82559623658 inf False False NaN NaN 1.0 5000.0 False False IL7Ra_graft foldit_2008014_0391604170_44E34
inf inf True False NaN NaN 1.0 5000.0 False False IL7Ra_graft foldit_2007998_0391448374_0003_32S28
inf inf True False NaN NaN 1.0 5000.0 False False IL7Ra_graft il7_rebuild_super_whole_v1_IL7_bcov_r3_ems_p1-16H-GBL-16H-GABBL-15H_0203_0001_0001_0002_000000017_0001_0001_._3h_hb1_2003_0001_0003_55K48
25982.52474997289 inf False False NaN NaN 1.0 5000.0 False False IL7Ra_graft il7_rebuild_super_split_v1_IL7_bcov_r2_ems_3hM_1129_000000027_0001_0001_._3h_hb1_3867_0001_0001_0001_57M59
30466.55366301957 inf False False NaN NaN 1.0 5000.0 False False IL7Ra_graft il7_rebuild_super_split_v1_IL7_bcov_v3_r3_ems_3hC_436_0002_000000017_0001_0001_47_64_H_.._ems_p1-15H-GBL-16H-GABBL-16H_0382_0001_0001_0001_0001_0001_0001_0001_0001_._e1f03ed5c84f24dbb76223bb91aecf3e_0001_0001_0001_0001_24E48
80782.62492162197 inf False False NaN NaN 1.0 5000.0 False False IL7Ra_graft il7_rebuild_super_split_v1_IL7_bcov_v3_r3_ems_3hC_436_0002_000000017_0001_0001_47_64_H_.._ems_p1-15H-GBL-16H-GABBL-16H_0382_0001_0001_0001_0001_0001_0001_0001_0001_._b00e106ea80d1aaef989181fd4caf85b_0001_0001_0002_0001_41S28
inf inf True False NaN NaN 1.0 5000.0 False False IL7Ra_graft il7_rebuild_super_whole_v1_IL7_longxing_Grafting2_ems_3hM_1894_0002_0004_0001_0001_._3h_hb1_279_0001_0002_31H31
429841.9090164997 inf False False NaN NaN 1.0 5000.0 False False IL7Ra_graft IL7_bcov_r2_ems_3hM_540_000000033_0001_0001_polyF_55E55
111071.31712325731 inf False False NaN NaN 1.0 5000.0 False False IL7Ra_graft il7_rebuild_super_whole_v1_IL7_longxing_Grafting2_ems_3hM_305_0001_0003_0001_0001_._ems_3hC_1517_0001_0001_0003
inf inf True False NaN NaN 1.0 5000.0 False False IL7Ra_graft il7_rebuild_super_whole_v1_IL7_bcov_v3_r3_ems_3hC_436_0002_000000017_0001_0001_47_64_H_.._ems_p1-15H-GBL-16H-GABBL-16H_0382_0001_0001_0001_0001_0001_0001_0001_0001_._3h_hb1_5891_0001_0001_51H45
55348.487456232666 inf False False NaN NaN 1.0 5000.0 False False IL7Ra_graft il7_rebuild_super_split_v1_IL7_longxing_Grafting2_ems_3hM_305_0001_0003_0001_0001_._3h_hb1_668_0001_0001_0001_53M31
269280.05576658045 inf False False NaN NaN 1.0 5000.0 False False IL7Ra_graft foldit_2008128_0392238703_32L52
inf inf True False NaN NaN 1.0 5000.0 False False IL7Ra_graft il7_rebuild_super_split_v1_IL7_longxing_Grafting2_ems_3hM_1894_0002_0004_0001_0001_._3h_hb1_458_0001_0001_0003_10H31
inf inf True False NaN NaN 1.0 5000.0 False False IL7Ra_graft il7_rebuild_super_split_v1_IL7_longxing_Grafting2_ems_3hM_305_0001_0003_0001_0001_._3h_hb1_3330_0001_0001_0003_35K15
28987.88042999283 inf False False NaN NaN 1.0 5000.0 False False IL7Ra_graft il7_rebuild_super_split_v1_IL7_bcov_r3_ems_p1-15H-GBL-16H-GABBL-16H_0222_0001_0001_0001_000000016_0001_0001_._ems_3hC_162_0002_0001_0001_0001_31H23
35020.51780186106 inf False False NaN NaN 1.0 5000.0 False False IL7Ra_graft il7_rebuild_super_whole_v1_IL7_bcov_v3_r3_ems_3hM_3011_000000023_0001_0001_44_61_H_.._ems_p1-15H-GBL-16H-GABBL-16H_0168_0001_0001_0002_0001_0005_0001_0001_0001_._fe0f2b33c9c17f78722bdc9fc950a400_0001_0001_0001_20A22
95671.22067261439 inf False False NaN NaN 1.0 5000.0 False False IL7Ra_graft il7_rebuild_super_split_v1_IL7_bcov_v3_r3_ems_3hM_3011_000000023_0001_0001_44_61_H_.._ems_p1-15H-GBL-16H-GABBL-16H_0168_0001_0001_0002_0001_0005_0001_0001_0001_._3h_hb1_5151_0001_0008_0001_17V10
68.363013951972 216.82060913895538 False False NaN NaN 1.0 5000.0 True True IL7Ra_graft il7_rebuild_super_whole_v1_IL7_bcov_v3_r3_ems_3hM_3011_000000023_0001_0001_44_61_H_.._ems_p1-15H-GBL-16H-GABBL-16H_0168_0001_0001_0002_0001_0005_0001_0001_0001_._ems_p1-16H-GBL-16H-GABBL-15H_0180_0001_0001_0002_0001_0002_28H27
71690.4779015791 inf False False NaN NaN 1.0 5000.0 False False IL7Ra_graft foldit_2008025_0391716480_7L7
37922.20253631274 inf False False NaN NaN 1.0 5000.0 False False IL7Ra_graft il7_rebuild_super_whole_v1_IL7_bcov_r2_ems_3hM_1129_000000027_0001_0001_._ems_3hM_3429_0001_0001_36E59
49118.97231263188 inf False False NaN NaN 1.0 5000.0 False False IL7Ra_graft il7_rebuild_super_whole_v1_IL7_bcov_r2_ems_3hM_540_000000033_0001_0001_._ems_3hC_185_0002_0001_0001_0001_53E55
87476.00709461627 inf False False NaN NaN 1.0 5000.0 False False IL7Ra_graft il7_rebuild_super_split_v1_IL7_bcov_v3_r3_ems_3hC_436_0002_000000017_0001_0001_47_64_H_.._ems_p1-15H-GBL-16H-GABBL-16H_0382_0001_0001_0001_0001_0001_0001_0001_0001_._ems_p1-15H-GBL-16H-GABBL-15H_0007_0001_0001_0002_0001_0001_0001_49S28
inf inf True False NaN NaN 1.0 5000.0 False False IL7Ra_graft il7_rebuild_super_split_v1_IL7_bcov_v3_r3_ems_3hC_436_0002_000000017_0001_0001_47_64_H_.._ems_p1-15H-GBL-16H-GABBL-16H_0382_0001_0001_0001_0001_0001_0001_0001_0001_._3h_hb1_4783_0001_0003_0001_36S28
98570.15433021514 inf False False NaN NaN 1.0 5000.0 False False IL7Ra_graft il7_rebuild_super_split_v1_IL7_longxing_Grafting2_ems_3hM_305_0001_0003_0001_0001_._3h_hb1_1495_0001_0001_0002_36L15
43159.003885807695 inf False False NaN NaN 1.0 5000.0 False False IL7Ra_graft il7_rebuild_super_split_v1_IL7_bcov_v3_r3_ems_3hM_3011_000000023_0001_0001_44_61_H_.._ems_p1-15H-GBL-16H-GABBL-16H_0168_0001_0001_0002_0001_0005_0001_0001_0001_._0001581c72611c299a7297cf4c1d9851_0001_0001_0001_0001_41A22
45360.546836288835 inf False False NaN NaN 1.0 5000.0 False False IL7Ra_graft il7_rebuild_super_whole_v1_IL7_bcov_v3_r3_ems_3hM_3011_000000023_0001_0001_44_61_H_.._ems_p1-15H-GBL-16H-GABBL-16H_0168_0001_0001_0002_0001_0005_0001_0001_0001_._3h_hb1_521_0001_0001_34V10
inf inf True False NaN NaN 1.0 5000.0 False False IL7Ra_graft il7_rebuild_super_split_v1_IL7_bcov_r3_ems_p1-15H-GBL-16H-GABBL-16H_0222_0001_0001_0001_000000016_0001_0001_._3h_hb1_2692_0001_0001_0001_11F27
25218.382540609866 inf False False NaN NaN 1.0 5000.0 False False IL7Ra_graft foldit_2008102_0392128403_10F10
101556.92857657501 inf False False NaN NaN 1.0 5000.0 False False IL7Ra_graft IL7_bcov_v3_r3_ems_3hM_3011_000000023_0001_0001_44_61_H_.._ems_p1-15H-GBL-16H-GABBL-16H_0168_0001_0001_0002_0001_0005_0001_0001_0001_polyL_29Y29
inf inf True False NaN NaN 1.0 5000.0 False False IL7Ra_graft il7_rebuild_super_whole_v1_IL7_bcov_v3_r3_ems_3hM_3011_000000023_0001_0001_44_61_H_.._ems_p1-15H-GBL-16H-GABBL-16H_0168_0001_0001_0002_0001_0005_0001_0001_0001_._07f4e1de8467bddb097f84eb04b7f614_0001_1_0001_0001_41E7
50607.32629267686 inf False False NaN NaN 1.0 5000.0 False False IL7Ra_graft foldit_2007998_0391416002_17F23
46272.29382769814 inf False False NaN NaN 1.0 5000.0 False False IL7Ra_graft il7_rebuild_super_split_v1_IL7_bcov_v3_r3_ems_3hC_436_0002_000000017_0001_0001_47_64_H_.._ems_p1-15H-GBL-16H-GABBL-16H_0382_0001_0001_0001_0001_0001_0001_0001_0001_._ems_3hM_3712_0001_0002_0001_32F23
44911.43251117703 inf False False NaN NaN 1.0 5000.0 False False IL7Ra_graft il7_rebuild_super_split_v1_IL7_bcov_r3_ems_p1-15H-GBL-16H-GABBL-16H_0222_0001_0001_0001_000000016_0001_0001_._ems_3hM_1663_0001_0001_0001_8H23
inf inf True False NaN NaN 1.0 5000.0 False False IL7Ra_graft il7_rebuild_super_split_v1_IL7_longxing_Grafting2_ems_3hM_305_0001_0003_0001_0001_._3h_hb1_3849_0001_0004_0001_54M31
64257.87566337165 inf False False NaN NaN 1.0 5000.0 False False IL7Ra_graft il7_rebuild_super_split_v1_IL7_bcov_r3_ems_p1-15H-GBL-16H-GABBL-16H_0222_0001_0001_0001_000000016_0001_0001_._ems_3hM_2137_0001_0001_0001_35F27
inf inf True False NaN NaN 1.0 5000.0 False False IL7Ra_graft il7_rebuild_super_whole_v1_IL7_bcov_v3_r3_ems_3hM_3011_000000023_0001_0001_44_61_H_.._ems_p1-15H-GBL-16H-GABBL-16H_0168_0001_0001_0002_0001_0005_0001_0001_0001_._65f6caabe5f1d29e5f94bb05bf74ecd1_0001_0001_0001_0001_54A22
22380.03404810456 inf False False NaN NaN 1.0 5000.0 False False IL7Ra_graft il7_rebuild_super_split_v1_IL7_bcov_v3_r3_ems_3hM_3011_000000023_0001_0001_44_61_H_.._ems_p1-15H-GBL-16H-GABBL-16H_0168_0001_0001_0002_0001_0005_0001_0001_0001_._ems_3hC_1028_0002_0001_0001_0002_56Y29
115581.25799444312 inf False False NaN NaN 1.0 5000.0 False False IL7Ra_graft foldit_2007983_0391319191_0001_15I29
inf inf True False NaN NaN 1.0 5000.0 False False IL7Ra_graft il7_rebuild_super_split_v1_IL7_longxing_Grafting2_ems_3hM_305_0001_0003_0001_0001_._ems_3hM_713_0001_0003_0003_9E30
inf inf True False NaN NaN 1.0 5000.0 False False IL7Ra_graft il7_rebuild_super_split_v1_IL7_longxing_Grafting2_ems_3hM_1894_0002_0004_0001_0001_._ems_3hM_1447_0001_0002_0001_6V27
inf inf True False NaN NaN 1.0 5000.0 False False IL7Ra_graft il7_rebuild_super_split_v1_IL7_longxing_Grafting2_ems_3hM_305_0001_0003_0001_0001_._ems_3hM_2942_0001_0002_0001_30E30
95671.22067261439 inf False False NaN NaN 1.0 5000.0 False False IL7Ra_graft il7_rebuild_super_whole_v1_IL7_bcov_r3_ems_p1-16H-GBL-16H-GABBL-15H_0203_0001_0001_0002_000000017_0001_0001_._HHH_eva_0240_0001_0003_14F13
39461.996027319175 inf False False NaN NaN 1.0 5000.0 False False IL7Ra_graft il7_rebuild_super_whole_v1_IL7_bcov_r2_ems_3hM_1129_000000027_0001_0001_._ems_3hM_1633_0001_0001_28I51
55348.487456232666 inf False False NaN NaN 1.0 5000.0 False False IL7Ra_graft il7_rebuild_super_split_v1_IL7_bcov_v3_r3_ems_3hC_436_0002_000000017_0001_0001_47_64_H_.._ems_p1-15H-GBL-16H-GABBL-16H_0382_0001_0001_0001_0001_0001_0001_0001_0001_._3h_hb1_2035_0001_0002_0003_11E24
38684.438807292674 inf False False NaN NaN 1.0 5000.0 False False IL7Ra_graft il7_rebuild_super_split_v1_IL7_bcov_v3_r3_ems_3hM_3011_000000023_0001_0001_44_61_H_.._ems_p1-15H-GBL-16H-GABBL-16H_0168_0001_0001_0002_0001_0005_0001_0001_0001_._681fd135eae4febe52bb171e9f717513_0001_0001_0001_0001_56A22
53188.80854229334 inf False False NaN NaN 1.0 5000.0 False False IL7Ra_graft il7_rebuild_super_split_v1_IL7_bcov_v3_r3_HEEH_04578_000000011_0001_0001_44_64_H_.._ems_3hC_1310_0001_0001_0013_0001_0001_0001_._3h_hb1_6838_0001_0002_0001_12E34
24476.713640586448 inf False False NaN NaN 1.0 5000.0 False False IL7Ra_graft il7_rebuild_super_split_v1_IL7_bcov_v3_r3_ems_3hM_3011_000000023_0001_0001_44_61_H_.._ems_p1-15H-GBL-16H-GABBL-16H_0168_0001_0001_0002_0001_0005_0001_0001_0001_._391e1ab2db9f93fff8d9309a6125b50b_0001_0001_0001_0002_9H27
32990.91193137843 inf False False NaN NaN 1.0 5000.0 False False IL7Ra_graft il7_rebuild_super_whole_v1_IL7_bcov_r3_ems_p1-16H-GBL-16H-GABBL-15H_0203_0001_0001_0002_000000017_0001_0001_._3h_hb1_2887_0001_0001_13E12
40255.182147468346 inf False False NaN NaN 1.0 5000.0 False False IL7Ra_graft foldit_2008025_0391696428_50Y33
inf inf True False NaN NaN 1.0 5000.0 False False IL7Ra_graft il7_rebuild_super_split_v1_IL7_bcov_v3_r3_ems_3hM_3011_000000023_0001_0001_44_61_H_.._ems_p1-15H-GBL-16H-GABBL-16H_0168_0001_0001_0002_0001_0005_0001_0001_0001_._ems_p1-14H-GBL-14H-GABBL-15H_0814_0001_0001_0001_0001_0002_0001_46Y29
inf inf True False NaN NaN 1.0 5000.0 False False IL7Ra_graft il7_rebuild_super_whole_v1_IL7_longxing_Grafting2_ems_3hM_843_0001_0012_0001_0001_._3h_hb1_4772_0001_0001_31K31
24476.713640586448 inf False False NaN NaN 1.0 5000.0 False False IL7Ra_graft il7_rebuild_super_split_v1_IL7_bcov_v3_r3_ems_3hM_3011_000000023_0001_0001_44_61_H_.._ems_p1-15H-GBL-16H-GABBL-16H_0168_0001_0001_0002_0001_0005_0001_0001_0001_._9410bc1eedee1757c7b766bec531e3ee_0001_1_0001_0002_0001_4A22
134.48523885101267 2797.007444823243 False False NaN NaN 1.0 5000.0 True False IL7Ra_graft foldit_2007998_0391483323_52E48
32020.654091744476 inf False False NaN NaN 1.0 5000.0 False False IL7Ra_graft il7_rebuild_super_whole_v1_IL7_longxing_Grafting2_ems_3hM_305_0001_0003_0001_0001_._3h_hb1_3848_0001_0001_57Q34
199785.04467622217 inf False False NaN NaN 1.0 5000.0 False False IL7Ra_graft il7_rebuild_super_split_v1_IL7_bcov_r3_ems_p1-15H-GBL-16H-GABBL-16H_0222_0001_0001_0001_000000016_0001_0001_._3h_hb1_1485_0001_0007_0001_30H23
29866.242194902 inf False False NaN NaN 1.0 5000.0 False False IL7Ra_graft il7_rebuild_super_split_v1_IL7_longxing_Grafting2_ems_3hM_305_0001_0003_0001_0001_._ems_3hM_94_0001_0003_0001_13K15
53188.80854229334 inf False False NaN NaN 1.0 5000.0 False False IL7Ra_graft foldit_2007998_0391483494_20F23
33654.029261199066 inf False False NaN NaN 1.0 5000.0 False False IL7Ra_graft il7_rebuild_super_split_v1_IL7_bcov_v3_r3_ems_3hM_3011_000000023_0001_0001_44_61_H_.._ems_p1-15H-GBL-16H-GABBL-16H_0168_0001_0001_0002_0001_0005_0001_0001_0001_._ems_3hM_3558_0001_0002_0001_28A22
inf inf True False NaN NaN 1.0 5000.0 False False IL7Ra_graft foldit_2008014_0391622274_18E8
45360.546836288835 inf False False NaN NaN 1.0 5000.0 False False IL7Ra_graft il7_rebuild_super_whole_v1_IL7_bcov_v3_r3_ems_3hM_3011_000000023_0001_0001_44_61_H_.._ems_p1-15H-GBL-16H-GABBL-16H_0168_0001_0001_0002_0001_0005_0001_0001_0001_._2b3eed1bc0ad79715e02f0e0fad3abd3_0001_0001_0001_0001_23E7
inf inf True False NaN NaN 1.0 5000.0 False False IL7Ra_graft il7_rebuild_super_split_v1_IL7_bcov_v3_r3_ems_3hM_3011_000000023_0001_0001_44_61_H_.._ems_p1-15H-GBL-16H-GABBL-16H_0168_0001_0001_0002_0001_0005_0001_0001_0001_._681fd135eae4febe52bb171e9f717513_0001_0001_0001_0001_9V10
123918.75273684337 inf False False NaN NaN 1.0 5000.0 False False IL7Ra_graft foldit_2008065_0391935003_0001_42E48
23058.17145979618 inf False False NaN NaN 1.0 5000.0 False False IL7Ra_graft il7_rebuild_super_whole_v1_IL7_bcov_v3_r3_ems_3hM_3011_000000023_0001_0001_44_61_H_.._ems_p1-15H-GBL-16H-GABBL-16H_0168_0001_0001_0002_0001_0005_0001_0001_0001_._3h_hb1_2029_0001_0001_29Y29
101556.92857657501 inf False False NaN NaN 1.0 5000.0 False False IL7Ra_graft il7_rebuild_super_split_v1_IL7_bcov_v3_r3_ems_3hM_3011_000000023_0001_0001_44_61_H_.._ems_p1-15H-GBL-16H-GABBL-16H_0168_0001_0001_0002_0001_0005_0001_0001_0001_._faa28c80fa9f5909326e93de0388b8cb_0001_0001_0002_0001_32Y29
20874.26182162755 inf False False NaN NaN 1.0 5000.0 False False IL7Ra_graft il7_rebuild_super_whole_v1_IL7_bcov_r3_ems_p1-15H-GBL-16H-GABBL-16H_0222_0001_0001_0001_000000016_0001_0001_._147a8f5541bc3749ec33224b833f29b6_0001_1_0001_0001_42E44
32990.91193137843 inf False False NaN NaN 1.0 5000.0 False False IL7Ra_graft il7_rebuild_super_split_v1_IL7_bcov_v3_r3_ems_3hC_436_0002_000000017_0001_0001_47_64_H_.._ems_p1-15H-GBL-16H-GABBL-16H_0382_0001_0001_0001_0001_0001_0001_0001_0001_._3h_hb1_4300_0001_0002_0001_13S28
46272.29382769814 inf False False NaN NaN 1.0 5000.0 False False IL7Ra_graft il7_rebuild_super_split_v1_IL7_bcov_r3_ems_p1-15H-GBL-16H-GABBL-16H_0222_0001_0001_0001_000000016_0001_0001_._ems_ferrM_4259_0002_0001_0001_0001_44H23
55348.487456232666 inf False False NaN NaN 1.0 5000.0 False False IL7Ra_graft foldit_2007988_0391388309_54Q58
inf inf True False NaN NaN 1.0 5000.0 False False IL7Ra_graft il7_rebuild_super_split_v1_IL7_bcov_v3_r3_ems_3hC_436_0002_000000017_0001_0001_47_64_H_.._ems_p1-15H-GBL-16H-GABBL-16H_0382_0001_0001_0001_0001_0001_0001_0001_0001_._3h_hb1_2840_0001_0001_0001_34L27
inf inf True False NaN NaN 1.0 5000.0 False False IL7Ra_graft il7_rebuild_super_whole_v1_IL7_bcov_v3_r3_ems_3hM_3011_000000023_0001_0001_44_61_H_.._ems_p1-15H-GBL-16H-GABBL-16H_0168_0001_0001_0002_0001_0005_0001_0001_0001_._537e13f31e54b8f244224859061e233d_0001_0001_0001_43F10
82406.3556825467 inf False False NaN NaN 1.0 5000.0 False False IL7Ra_graft il7_rebuild_super_split_v1_IL7_bcov_r3_ems_p1-15H-GBL-16H-GABBL-16H_0222_0001_0001_0001_000000016_0001_0001_._ems_3hM_2154_0001_0001_0001_10H23
50607.32629267686 inf False False NaN NaN 1.0 5000.0 False False IL7Ra_graft il7_rebuild_super_split_v1_IL7_bcov_r3_ems_p1-15H-GBL-16H-GABBL-16H_0222_0001_0001_0001_000000016_0001_0001_._87939c9309b91f268100f7916cb07d63_0001_1_0001_0002_0001_41E24
37174.985331156575 inf False False NaN NaN 1.0 5000.0 False False IL7Ra_graft foldit_2008162_0392469039_50K31
53188.80854229334 inf False False NaN NaN 1.0 5000.0 False False IL7Ra_graft il7_rebuild_super_split_v1_IL7_longxing_Grafting2_ems_3hM_305_0001_0003_0001_0001_._ems_3hC_1749_0002_0001_0002_0001_62L15
23058.17145979618 inf False False NaN NaN 1.0 5000.0 False False IL7Ra_graft il7_rebuild_super_split_v1_IL7_longxing_Grafting2_ems_3hM_305_0001_0003_0001_0001_._ems_3hM_2162_0001_0001_0003_57E30
25218.382540609866 inf False False NaN NaN 1.0 5000.0 False False IL7Ra_graft il7_rebuild_super_split_v1_IL7_bcov_v3_r3_ems_3hM_3011_000000023_0001_0001_44_61_H_.._ems_p1-15H-GBL-16H-GABBL-16H_0168_0001_0001_0002_0001_0005_0001_0001_0001_._3h_hb1_1495_0001_0002_0001_34V10
33654.029261199066 inf False False NaN NaN 1.0 5000.0 False False IL7Ra_graft il7_rebuild_super_split_v1_IL7_bcov_r3_ems_p1-15H-GBL-16H-GABBL-16H_0222_0001_0001_0001_000000016_0001_0001_._ems_ferrM_2497_0001_0002_0001_50E48
65549.45896420539 inf False False NaN NaN 1.0 5000.0 False False IL7Ra_graft il7_rebuild_super_whole_v1_IL7_bcov_v3_r3_ems_3hM_3011_000000023_0001_0001_44_61_H_.._ems_p1-15H-GBL-16H-GABBL-16H_0168_0001_0001_0002_0001_0005_0001_0001_0001_._f974bc33c65ceb0fc067031444e0541d_0001_1_0001_0001_0001_25H27
inf inf True False NaN NaN 1.0 5000.0 False False IL7Ra_graft il7_rebuild_super_split_v1_IL7_bcov_v3_r3_ems_3hC_436_0002_000000017_0001_0001_47_64_H_.._ems_p1-15H-GBL-16H-GABBL-16H_0382_0001_0001_0001_0001_0001_0001_0001_0001_._3h_hb1_3448_0001_0002_0001_27F23
38684.438807292674 inf False False NaN NaN 1.0 5000.0 False False IL7Ra_graft foldit_2008194_0392619425_56E12
94723.98086397459 inf False False NaN NaN 1.0 5000.0 False False IL7Ra_graft il7_rebuild_super_split_v1_IL7_bcov_v3_r3_ems_3hC_436_0002_000000017_0001_0001_47_64_H_.._ems_p1-15H-GBL-16H-GABBL-16H_0382_0001_0001_0001_0001_0001_0001_0001_0001_._3h_hb1_2708_0001_0006_0001_55F23
inf inf True False NaN NaN 1.0 5000.0 False False IL7Ra_graft foldit_2008065_0391911952_41E48
47202.366933634934 inf False False NaN NaN 1.0 5000.0 False False IL7Ra_graft il7_rebuild_super_split_v1_IL7_bcov_v3_r3_ems_3hC_436_0002_000000017_0001_0001_47_64_H_.._ems_p1-15H-GBL-16H-GABBL-16H_0382_0001_0001_0001_0001_0001_0001_0001_0001_._ems_3hC_1503_0001_0001_0001_36S28
53188.80854229334 inf False False NaN NaN 1.0 5000.0 False False IL7Ra_graft il7_rebuild_super_whole_v1_IL7_bcov_r2_ems_3hM_1129_000000027_0001_0001_._ems_3hM_1633_0001_0001_36M59
30466.55366301957 inf False False NaN NaN 1.0 5000.0 False False IL7Ra_graft il7_rebuild_super_split_v1_IL7_bcov_v3_r3_ems_3hM_3011_000000023_0001_0001_44_61_H_.._ems_p1-15H-GBL-16H-GABBL-16H_0168_0001_0001_0002_0001_0005_0001_0001_0001_._3h_hb1_5979_0001_0002_0001_59Y29
inf inf True False NaN NaN 1.0 5000.0 False False IL7Ra_graft il7_rebuild_super_split_v1_IL7_bcov_v3_r3_ems_3hM_3011_000000023_0001_0001_44_61_H_.._ems_p1-15H-GBL-16H-GABBL-16H_0168_0001_0001_0002_0001_0005_0001_0001_0001_._3h_hb1_617_0001_0001_0003_51E7
143865.82491564588 inf False False NaN NaN 1.0 5000.0 False False IL7Ra_graft il7_rebuild_super_split_v1_IL7_bcov_v3_r3_ems_3hM_3011_000000023_0001_0001_44_61_H_.._ems_p1-15H-GBL-16H-GABBL-16H_0168_0001_0001_0002_0001_0005_0001_0001_0001_._3f50431b72b1c5723396ebfd8397d329_0001_1_0001_0003_0001_30F10
23058.17145979618 inf False False NaN NaN 1.0 5000.0 False False IL7Ra_graft foldit_2008211_0392706731
93786.11966730167 inf False False NaN NaN 1.0 5000.0 False False IL7Ra_graft il7_rebuild_super_split_v1_IL7_longxing_Grafting2_ems_3hM_305_0001_0003_0001_0001_._ems_3hC_284_0001_0001_0001_25Y7
44911.43251117703 inf False False NaN NaN 1.0 5000.0 False False IL7Ra_graft foldit_2008217_0392842350_0001
inf inf True False NaN NaN 1.0 5000.0 False False IL7Ra_graft il7_rebuild_super_split_v1_IL7_bcov_v3_r3_ems_3hM_3011_000000023_0001_0001_44_61_H_.._ems_p1-15H-GBL-16H-GABBL-16H_0168_0001_0001_0002_0001_0005_0001_0001_0001_._3h_hb1_5047_0001_0001_0001_lGS
inf inf True False NaN NaN 1.0 5000.0 False False IL7Ra_graft il7_rebuild_super_split_v1_IL7_bcov_r3_ems_p1-15H-GBL-16H-GABBL-16H_0222_0001_0001_0001_000000016_0001_0001_._3h_hb1_2920_0001_0002_0001_53H23
289.34794341560286 87476.00709461627 False False NaN NaN 1.0 5000.0 False False IL7Ra_graft il7_rebuild_super_split_v1_IL7_bcov_r3_ems_p1-15H-GBL-16H-GABBL-16H_0222_0001_0001_0001_000000016_0001_0001_._3h_hb1_1826_0001_0005_0001_4Q20
39461.996027319175 inf False False NaN NaN 1.0 5000.0 False False IL7Ra_graft il7_rebuild_super_split_v1_IL7_bcov_r2_ems_3hM_540_000000033_0001_0001_._3h_hb1_4333_0001_0003_0001_32L32
23058.17145979618 inf False False NaN NaN 1.0 5000.0 False False IL7Ra_graft il7_rebuild_super_whole_v1_IL7_bcov_r3_ems_p1-16H-GBL-16H-GABBL-15H_0203_0001_0001_0002_000000017_0001_0001_._3h_hb1_150_0001_0001_57K51
25218.382540609866 inf False False NaN NaN 1.0 5000.0 False False IL7Ra_graft il7_rebuild_super_whole_v1_IL7_bcov_v3_r3_ems_3hM_3011_000000023_0001_0001_44_61_H_.._ems_p1-15H-GBL-16H-GABBL-16H_0168_0001_0001_0002_0001_0005_0001_0001_0001_._cca8c8a7e4834755c9aed2b3ef75df6c_0001_1_0001_0002_18A22
188.62590099194708 448.2918530156554 False False NaN NaN 1.0 5000.0 True True IL7Ra_graft il7_rebuild_super_whole_v1_IL7_bcov_v3_r3_ems_3hC_436_0002_000000017_0001_0001_47_64_H_.._ems_p1-15H-GBL-16H-GABBL-16H_0382_0001_0001_0001_0001_0001_0001_0001_0001_._ems_3hM_2935_0001_0002_30F23
72407.38268059494 inf False False NaN NaN 1.0 5000.0 False False IL7Ra_graft il7_rebuild_super_split_v1_IL7_bcov_r3_ems_p1-15H-GBL-16H-GABBL-16H_0222_0001_0001_0001_000000016_0001_0001_._3h_hb1_5030_0001_0002_0001
52140.77888667118 inf False False NaN NaN 1.0 5000.0 False False IL7Ra_graft il7_rebuild_super_split_v1_IL7_bcov_r2_ems_3hM_540_000000033_0001_0001_._ems_3hM_2769_0001_0007_0001_38E55
inf inf True False NaN NaN 1.0 5000.0 False False IL7Ra_graft il7_rebuild_super_split_v1_IL7_bcov_r3_ems_p1-15H-GBL-16H-GABBL-16H_0222_0001_0001_0001_000000016_0001_0001_._3h_hb1_2317_0001_0005_0001
126409.51966685387 inf False False NaN NaN 1.0 5000.0 False False IL7Ra_graft il7_rebuild_super_split_v1_IL7_bcov_v3_r3_ems_3hC_436_0002_000000017_0001_0001_47_64_H_.._ems_p1-15H-GBL-16H-GABBL-16H_0382_0001_0001_0001_0001_0001_0001_0001_0001_._5bcacdafc85a3131fa54f94e9f9acbed_0001_1_0001_0001_0001_19H45
inf inf True False NaN NaN 1.0 5000.0 False False IL7Ra_graft il7_rebuild_super_split_v1_IL7_longxing_Grafting2_ems_3hM_305_0001_0003_0001_0001_._ems_3hC_436_0001_0001_0001_0003_39Q34
58171.8165743342 inf False False NaN NaN 1.0 5000.0 False False IL7Ra_graft il7_rebuild_super_whole_v1_IL7_bcov_r2_ems_3hM_1129_000000027_0001_0001_._3h_hb1_6758_0001_0001_58E59
42731.68701565115 inf False False NaN NaN 1.0 5000.0 False False IL7Ra_graft il7_rebuild_super_whole_v1_IL7_longxing_Grafting2_ems_3hM_305_0001_0003_0001_0001_._ems_3hC_1463_0001_0001_38K15
115581.25799444312 inf False False NaN NaN 1.0 5000.0 False False IL7Ra_graft il7_rebuild_super_split_v1_IL7_longxing_Grafting2_ems_3hM_305_0001_0003_0001_0001_._3h_hb1_6838_0001_0002_0001_36K15
inf inf True False NaN NaN 1.0 5000.0 False False IL7Ra_graft foldit_2008005_0391544708_0001_7E24
20874.26182162755 inf False False NaN NaN 1.0 5000.0 False False IL7Ra_graft il7_rebuild_super_split_v1_IL7_bcov_v3_r3_ems_3hM_3011_000000023_0001_0001_44_61_H_.._ems_p1-15H-GBL-16H-GABBL-16H_0168_0001_0001_0002_0001_0005_0001_0001_0001_._e1c93e8d1f21902891467435ff8aa69a_0001_1_0001_0002_0002_24A22
25218.382540609866 inf False False NaN NaN 1.0 5000.0 False False IL7Ra_graft il7_rebuild_super_split_v1_IL7_bcov_v3_r3_ems_3hM_3011_000000023_0001_0001_44_61_H_.._ems_p1-15H-GBL-16H-GABBL-16H_0168_0001_0001_0002_0001_0005_0001_0001_0001_._d8db7d3d6fba55db16f38f4fb78be25a_0001_0001_0001_0001_9V10
49118.97231263188 inf False False NaN NaN 1.0 5000.0 False False IL7Ra_graft il7_rebuild_super_whole_v1_IL7_bcov_v3_r3_ems_3hM_3011_000000023_0001_0001_44_61_H_.._ems_p1-15H-GBL-16H-GABBL-16H_0168_0001_0001_0002_0001_0005_0001_0001_0001_._3h_hb1_857_0001_0001_0001_32H27
32020.654091744476 inf False False NaN NaN 1.0 5000.0 False False IL7Ra_graft il7_rebuild_super_whole_v1_IL7_bcov_v3_r3_ems_3hM_3011_000000023_0001_0001_44_61_H_.._ems_p1-15H-GBL-16H-GABBL-16H_0168_0001_0001_0002_0001_0005_0001_0001_0001_._3h_hb1_2153_0001_0002
inf inf True False NaN NaN 1.0 5000.0 False False IL7Ra_graft foldit_2007983_0391251935_14I29
50106.26365611567 inf False False NaN NaN 1.0 5000.0 False False IL7Ra_graft il7_rebuild_super_split_v1_IL7_bcov_v3_r3_ems_3hM_3011_000000023_0001_0001_44_61_H_.._ems_p1-15H-GBL-16H-GABBL-16H_0168_0001_0001_0002_0001_0005_0001_0001_0001_._HEEH_06880_0001_0002_0001_14H27
71690.4779015791 inf False False NaN NaN 1.0 5000.0 False False IL7Ra_graft il7_rebuild_super_whole_v1_IL7_longxing_Grafting2_ems_3hM_2512_0001_0006_0001_0001_._3h_hb1_1774_0001_0003_28E28
25982.52474997289 inf False False NaN NaN 1.0 5000.0 False False IL7Ra_graft il7_rebuild_super_split_v1_IL7_bcov_r3_ems_p1-15H-GBL-16H-GABBL-16H_0222_0001_0001_0001_000000016_0001_0001_._ems_3hM_2787_0001_0002_0001_32H23
inf inf True False NaN NaN 1.0 5000.0 False False IL7Ra_graft il7_rebuild_super_split_v1_IL7_bcov_v3_r3_ems_3hC_436_0002_000000017_0001_0001_47_64_H_.._ems_p1-15H-GBL-16H-GABBL-16H_0382_0001_0001_0001_0001_0001_0001_0001_0001_._ems_3hC_1310_0001_0001_0002_0001_31L27
inf inf True False NaN NaN 1.0 5000.0 False False IL7Ra_graft il7_rebuild_super_split_v1_IL7_bcov_v3_r3_ems_3hM_3011_000000023_0001_0001_44_61_H_.._ems_p1-15H-GBL-16H-GABBL-16H_0168_0001_0001_0002_0001_0005_0001_0001_0001_._682308ed72f46cef89eea748bb22c3c4_0001_1_0001_0001_0001_58F10
inf inf True False NaN NaN 1.0 5000.0 False False IL7Ra_graft il7_rebuild_super_split_v1_IL7_bcov_v3_r3_ems_3hC_436_0002_000000017_0001_0001_47_64_H_.._ems_p1-15H-GBL-16H-GABBL-16H_0382_0001_0001_0001_0001_0001_0001_0001_0001_._26b37f1117e2214a61665a911ba1dcb9_0001_1_0001_0001_0002_25H45
75347.41277103158 inf False False NaN NaN 1.0 5000.0 False False IL7Ra_graft foldit_2007983_0391247611_43Q58
inf inf True False NaN NaN 1.0 5000.0 False False IL7Ra_graft il7_rebuild_super_split_v1_IL7_bcov_r3_ems_p1-15H-GBL-16H-GABBL-16H_0222_0001_0001_0001_000000016_0001_0001_._3h_hb1_5666_0001_0001_0001_25Q20
inf inf True False NaN NaN 1.0 5000.0 False False IL7Ra_graft il7_rebuild_super_whole_v1_IL7_bcov_v3_r3_ems_3hM_3011_000000023_0001_0001_44_61_H_.._ems_p1-15H-GBL-16H-GABBL-16H_0168_0001_0001_0002_0001_0005_0001_0001_0001_._cf89365494dbba80ae51c8475d1ce666_0001_0001_0001_40E7
184.90922555822678 397.83625765142455 False False NaN NaN 1.0 5000.0 True True IL7Ra_graft il7_rebuild_super_whole_v1_IL7_bcov_r3_ems_p1-15H-GBL-16H-GABBL-16H_0222_0001_0001_0001_000000016_0001_0001_._ems_p1-15H-GBL-16H-GABBL-15H_0007_0001_0001_0002_0001_0003_44E44
1916.379068209161 5612.932081400366 False False NaN NaN 1.0 5000.0 True False IL7Ra_graft il7_rebuild_super_whole_v1_IL7_bcov_r3_ems_p1-15H-GBL-16H-GABBL-16H_0222_0001_0001_0001_000000016_0001_0001_._HHH_eva_0536_0001_0002_24H23
37922.20253631274 inf False False NaN NaN 1.0 5000.0 False False IL7Ra_graft il7_rebuild_super_split_v1_IL7_bcov_v3_r3_HEEH_04578_000000011_0001_0001_44_64_H_.._ems_3hC_1310_0001_0001_0013_0001_0001_0001_._3h_hb1_4650_0001_0002_0003_34E8
62991.74165608438 inf False False NaN NaN 1.0 5000.0 False False IL7Ra_graft il7_rebuild_super_split_v1_IL7_bcov_v3_r3_HEEH_04578_000000011_0001_0001_44_64_H_.._ems_3hC_1310_0001_0001_0013_0001_0001_0001_._3h_hb1_6937_0001_0002_0001
inf inf True False NaN NaN 1.0 5000.0 False False IL7Ra_graft foldit_2008162_0392461188_9H9
32020.654091744476 inf False False NaN NaN 1.0 5000.0 False False IL7Ra_graft il7_rebuild_super_split_v1_IL7_bcov_v3_r3_ems_3hC_436_0002_000000017_0001_0001_47_64_H_.._ems_p1-15H-GBL-16H-GABBL-16H_0382_0001_0001_0001_0001_0001_0001_0001_0001_._ems_ferrM_3617_0001_0001_0001
165370.0559066928 inf False False NaN NaN 1.0 5000.0 False False IL7Ra_graft il7_rebuild_super_whole_v1_IL7_bcov_r3_ems_p1-16H-GBL-16H-GABBL-15H_0203_0001_0001_0002_000000017_0001_0001_._3h_hb1_771_0001_0001_14E51
106737.35259126802 inf False False NaN NaN 1.0 5000.0 False False IL7Ra_graft il7_rebuild_super_split_v1_IL7_bcov_v3_r3_ems_3hC_436_0002_000000017_0001_0001_47_64_H_.._ems_p1-15H-GBL-16H-GABBL-16H_0382_0001_0001_0001_0001_0001_0001_0001_0001_._3860567876b44293873b85d386bd9009_0001_0001_0001_0002_25S28
231944.2346163016 inf False False NaN NaN 1.0 5000.0 False False IL7Ra_graft il7_rebuild_super_split_v1_IL7_longxing_Grafting2_ems_3hM_305_0001_0003_0001_0001_._3h_hb1_3631_0001_0003_0001_29Y7
24476.713640586448 inf False False NaN NaN 1.0 5000.0 False False IL7Ra_graft il7_rebuild_super_whole_v1_IL7_bcov_r2_ems_3hM_540_000000033_0001_0001_._3h_hb1_1749_0001_0001_54K55
92857.54422505126 inf False False NaN NaN 1.0 5000.0 False False IL7Ra_graft il7_rebuild_super_split_v1_IL7_bcov_r2_ems_3hM_1129_000000027_0001_0001_._3h_hb1_2772_0001_0001
inf inf True False NaN NaN 1.0 5000.0 False False IL7Ra_graft il7_rebuild_super_split_v1_IL7_bcov_r2_ems_3hM_540_000000033_0001_0001_._ems_3hC_501_0001_0001_0004_0001_32Q54
145304.48316480216 inf False False NaN NaN 1.0 5000.0 False False IL7Ra_graft il7_rebuild_super_split_v1_IL7_bcov_v3_r3_HEEH_04578_000000011_0001_0001_44_64_H_.._ems_3hC_1310_0001_0001_0013_0001_0001_0001_._caebf2e3c7ad20fb22cd6cbbf71a8950_0001_0001_0002_0001_25Y38
73862.77107247488 inf False False NaN NaN 1.0 5000.0 False False IL7Ra_graft il7_rebuild_super_whole_v1_IL7_bcov_v3_r3_ems_3hC_436_0002_000000017_0001_0001_47_64_H_.._ems_p1-15H-GBL-16H-GABBL-16H_0382_0001_0001_0001_0001_0001_0001_0001_0001_._HHH_eva_0540_0001_0001_25E24
108882.77337835266 inf False False NaN NaN 1.0 5000.0 False False IL7Ra_graft il7_rebuild_super_whole_v1_IL7_bcov_r3_ems_p1-16H-GBL-16H-GABBL-15H_0203_0001_0001_0002_000000017_0001_0001_._3h_hb1_6139_0001_0001_51M9
25218.382540609866 inf False False NaN NaN 1.0 5000.0 False False IL7Ra_graft il7_rebuild_super_whole_v1_IL7_longxing_Grafting2_ems_3hM_843_0001_0012_0001_0001_._3h_hb1_1484_0001_0001_32E9
inf inf True False NaN NaN 1.0 5000.0 False False IL7Ra_graft il7_rebuild_super_whole_v1_IL7_bcov_v3_r3_ems_3hM_3011_000000023_0001_0001_44_61_H_.._ems_p1-15H-GBL-16H-GABBL-16H_0168_0001_0001_0002_0001_0005_0001_0001_0001_._3h_hb1_2857_0001_0001
35724.43020967852 inf False False NaN NaN 1.0 5000.0 False False IL7Ra_graft il7_rebuild_super_split_v1_IL7_bcov_r2_ems_3hM_540_000000033_0001_0001_._ems_3hC_1399_0001_0001_0001_0003_32L32
inf inf True False NaN NaN 1.0 5000.0 False False IL7Ra_graft il7_rebuild_super_whole_v1_IL7_longxing_Grafting2_ems_3hM_843_0001_0012_0001_0001_._3h_hb1_1237_0001_0001_32Q8
inf inf True False NaN NaN 1.0 5000.0 False False IL7Ra_graft il7_rebuild_super_split_v1_IL7_bcov_v3_r3_ems_3hM_3011_000000023_0001_0001_44_61_H_.._ems_p1-15H-GBL-16H-GABBL-16H_0168_0001_0001_0002_0001_0005_0001_0001_0001_._848fc88aad33f40ebf887f6a0fdf518a_0001_1_0001_0002_0001_19A22
42731.68701565115 inf False False NaN NaN 1.0 5000.0 False False IL7Ra_graft il7_rebuild_super_split_v1_IL7_longxing_Grafting2_ems_3hM_843_0001_0012_0001_0001_._HHH_eva_0374_0001_0004_0001_9H9
39461.996027319175 inf False False NaN NaN 1.0 5000.0 False False IL7Ra_graft il7_rebuild_super_whole_v1_IL7_longxing_Grafting2_ems_3hM_305_0001_0003_0001_0001_._3h_hb1_722_0001_0001_22Y7
85752.3841727443 inf False False NaN NaN 1.0 5000.0 False False IL7Ra_graft il7_rebuild_super_whole_v1_IL7_bcov_v3_r3_ems_3hM_3011_000000023_0001_0001_44_61_H_.._ems_p1-15H-GBL-16H-GABBL-16H_0168_0001_0001_0002_0001_0005_0001_0001_0001_._3h_hb1_336_0001_0001_35F10
53720.69662771622 inf False False NaN NaN 1.0 5000.0 False False IL7Ra_graft foldit_2008217_0392799531_40E30
inf inf True False NaN NaN 1.0 5000.0 False False IL7Ra_graft il7_rebuild_super_split_v1_IL7_bcov_v3_r3_ems_3hM_3011_000000023_0001_0001_44_61_H_.._ems_p1-15H-GBL-16H-GABBL-16H_0168_0001_0001_0002_0001_0005_0001_0001_0001_._9b4dfe3af468dfe92ad0edf5c5ea4ddb_0001_1_0001_0001_41A22
348786.6927264367 inf False False NaN NaN 1.0 5000.0 False False IL7Ra_graft il7_rebuild_super_split_v1_IL7_bcov_v3_r3_ems_3hM_3011_000000023_0001_0001_44_61_H_.._ems_p1-15H-GBL-16H-GABBL-16H_0168_0001_0001_0002_0001_0005_0001_0001_0001_._3h_hb1_5657_0001_0002_0001
94723.98086397459 inf False False NaN NaN 1.0 5000.0 False False IL7Ra_graft foldit_2008102_0392150538_0001_7E7
57595.85799439036 inf False False NaN NaN 1.0 5000.0 False False IL7Ra_graft il7_rebuild_super_whole_v1_IL7_bcov_v3_r3_ems_3hM_3011_000000023_0001_0001_44_61_H_.._ems_p1-15H-GBL-16H-GABBL-16H_0168_0001_0001_0002_0001_0005_0001_0001_0001_._92a3150cbef6ae0ea5404c1e8ea5100d_0001_1_0001_0001
inf inf True False NaN NaN 1.0 5000.0 False False IL7Ra_graft il7_rebuild_super_split_v1_IL7_longxing_Grafting2_ems_3hM_1894_0002_0004_0001_0001_._ems_3hM_3521_0001_0003_0001_31L52
40255.182147468346 inf False False NaN NaN 1.0 5000.0 False False IL7Ra_graft il7_rebuild_super_split_v1_IL7_bcov_v3_r3_ems_3hM_3011_000000023_0001_0001_44_61_H_.._ems_p1-15H-GBL-16H-GABBL-16H_0168_0001_0001_0002_0001_0005_0001_0001_0001_._877bfc5a5079d34557376665d7030903_0001_0001_0001_0001_6V10
20874.26182162755 inf False False NaN NaN 1.0 5000.0 False False IL7Ra_graft foldit_2008088_0392048020_39H27
298.11547544903914 1602.126081576227 False False NaN NaN 1.0 5000.0 True False IL7Ra_graft il7_rebuild_super_whole_v1_IL7_bcov_v3_r3_ems_3hC_436_0002_000000017_0001_0001_47_64_H_.._ems_p1-15H-GBL-16H-GABBL-16H_0382_0001_0001_0001_0001_0001_0001_0001_0001_._3h_hb1_4763_0001_0002
111071.31712325731 inf False False NaN NaN 1.0 5000.0 False False IL7Ra_graft il7_rebuild_super_split_v1_IL7_bcov_r3_ems_p1-15H-GBL-16H-GABBL-16H_0222_0001_0001_0001_000000016_0001_0001_._HHH_eva_0781_0001_0002_0001
35724.43020967852 inf False False NaN NaN 1.0 5000.0 False False IL7Ra_graft il7_rebuild_super_whole_v1_IL7_bcov_v3_r3_ems_3hM_3011_000000023_0001_0001_44_61_H_.._ems_p1-15H-GBL-16H-GABBL-16H_0168_0001_0001_0002_0001_0005_0001_0001_0001_._cf89365494dbba80ae51c8475d1ce666_0001_0001_0001_43V10
39461.996027319175 inf False False NaN NaN 1.0 5000.0 False False IL7Ra_graft il7_rebuild_super_split_v1_IL7_longxing_Grafting2_ems_3hM_305_0001_0003_0001_0001_._3h_hb1_5652_0001_0002_0001_26Y7
65549.45896420539 inf False False NaN NaN 1.0 5000.0 False False IL7Ra_graft il7_rebuild_super_split_v1_IL7_bcov_r3_ems_p1-15H-GBL-16H-GABBL-16H_0222_0001_0001_0001_000000016_0001_0001_._093e562d9fe08dd2c5c51de8456f371c_0001_0001_0001_0001_41E48
94723.98086397459 inf False False NaN NaN 1.0 5000.0 False False IL7Ra_graft il7_rebuild_super_split_v1_IL7_longxing_Grafting2_ems_3hM_843_0001_0012_0001_0001_._HHH_eva_0270_0001_0003_0001_49K31
54800.48262993329 inf False False NaN NaN 1.0 5000.0 False False IL7Ra_graft il7_rebuild_super_split_v1_IL7_bcov_r3_ems_p1-15H-GBL-16H-GABBL-16H_0222_0001_0001_0001_000000016_0001_0001_._65b8060e20531850bca9f2e11f97d954_0001_0001_0001_0001_43E48
62368.061045628165 inf False False NaN NaN 1.0 5000.0 False False IL7Ra_graft foldit_2008034_0391770919
inf inf True False NaN NaN 1.0 5000.0 False False IL7Ra_graft il7_rebuild_super_split_v1_IL7_longxing_Grafting2_ems_3hM_305_0001_0003_0001_0001_._ems_3hM_2462_0001_0006_0001_39Q34
37922.20253631274 inf False False NaN NaN 1.0 5000.0 False False IL7Ra_graft il7_rebuild_super_split_v1_IL7_bcov_v3_r3_ems_3hM_3011_000000023_0001_0001_44_61_H_.._ems_p1-15H-GBL-16H-GABBL-16H_0168_0001_0001_0002_0001_0005_0001_0001_0001_._ems_3hM_2946_0001_0013_0001_53H27
97594.2122081339 inf False False NaN NaN 1.0 5000.0 False False IL7Ra_graft IL7_bcov_v3_r3_ems_3hM_3011_000000023_0001_0001_44_61_H_.._ems_p1-15H-GBL-16H-GABBL-16H_0168_0001_0001_0002_0001_0005_0001_0001_0001_polyV_27H27
29866.242194902 inf False False NaN NaN 1.0 5000.0 False False IL7Ra_graft il7_rebuild_super_whole_v1_IL7_bcov_r2_ems_3hM_1129_000000027_0001_0001_._3h_hb1_4018_0001_0001_36E59
inf inf True False NaN NaN 1.0 5000.0 False False IL7Ra_graft foldit_2007988_0391398497
44911.43251117703 inf False False NaN NaN 1.0 5000.0 False False IL7Ra_graft il7_rebuild_super_split_v1_IL7_bcov_r3_ems_p1-15H-GBL-16H-GABBL-16H_0222_0001_0001_0001_000000016_0001_0001_._3h_hb1_4081_0001_0002_0001_27E48
40255.182147468346 inf False False NaN NaN 1.0 5000.0 False False IL7Ra_graft il7_rebuild_super_split_v1_IL7_bcov_v3_r3_ems_3hM_3011_000000023_0001_0001_44_61_H_.._ems_p1-15H-GBL-16H-GABBL-16H_0168_0001_0001_0002_0001_0005_0001_0001_0001_._3h_hb1_2692_0001_0003_0001_49E7
inf inf True False NaN NaN 1.0 5000.0 False False IL7Ra_graft il7_rebuild_super_split_v1_IL7_bcov_v3_r3_ems_3hM_3011_000000023_0001_0001_44_61_H_.._ems_p1-15H-GBL-16H-GABBL-16H_0168_0001_0001_0002_0001_0005_0001_0001_0001_._HEEH_rd3_1024.min_rise1.50_0001_0001_0001_38V10
2910.577163082918 9049.315473894092 False False NaN NaN 1.0 5000.0 False False IL7Ra_graft il7_rebuild_super_whole_v1_IL7_bcov_v3_r3_ems_3hC_436_0002_000000017_0001_0001_47_64_H_.._ems_p1-15H-GBL-16H-GABBL-16H_0382_0001_0001_0001_0001_0001_0001_0001_0001_._ems_p1-16H-GBL-16H-GABBL-15H_0026_0001_0001_0002_0001_0003_24F23
inf inf True False NaN NaN 1.0 5000.0 False False IL7Ra_graft foldit_2007983_0391328093_46M59
inf inf True False NaN NaN 1.0 5000.0 False False IL7Ra_graft il7_rebuild_super_split_v1_IL7_bcov_r3_ems_p1-15H-GBL-16H-GABBL-16H_0222_0001_0001_0001_000000016_0001_0001_._ems_p1-15H-GBL-16H-GABBL-16H_0382_0001_0001_0002_0001_0001_0001_27E48
inf inf True False NaN NaN 1.0 5000.0 False False IL7Ra_graft il7_rebuild_super_whole_v1_IL7_bcov_v3_r3_ems_3hM_3011_000000023_0001_0001_44_61_H_.._ems_p1-15H-GBL-16H-GABBL-16H_0168_0001_0001_0002_0001_0005_0001_0001_0001_._ems_p1-15H-GABBL-14H-GBL-16H_0651_0001_0001_0001_0001_0001_0001_25E7
inf inf True False NaN NaN 1.0 5000.0 False False IL7Ra_graft il7_rebuild_super_split_v1_IL7_longxing_Grafting2_ems_3hM_305_0001_0003_0001_0001_._3h_hb1_458_0001_0001_0001
22380.03404810456 inf False False NaN NaN 1.0 5000.0 False False IL7Ra_graft il7_rebuild_super_split_v1_IL7_bcov_v3_r3_ems_3hM_3011_000000023_0001_0001_44_61_H_.._ems_p1-15H-GBL-16H-GABBL-16H_0168_0001_0001_0002_0001_0005_0001_0001_0001_._3h_hb1_5979_0001_0002_0001_26F10
28987.88042999283 inf False False NaN NaN 1.0 5000.0 False False IL7Ra_graft il7_rebuild_super_split_v1_IL7_bcov_v3_r3_HEEH_04578_000000011_0001_0001_44_64_H_.._ems_3hC_1310_0001_0001_0013_0001_0001_0001_._3h_hb1_5969_0001_0001_0001_60Y38
104634.20506937384 inf False False NaN NaN 1.0 5000.0 False False IL7Ra_graft foldit_2008102_0392150538_0001_52H27
79982.79695210105 inf False False NaN NaN 1.0 5000.0 False False IL7Ra_graft il7_rebuild_super_split_v1_IL7_longxing_Grafting2_ems_3hM_2512_0001_0006_0001_0001_._3h_hb1_2732_0001_0002_0001_37I35
25218.382540609866 inf False False NaN NaN 1.0 5000.0 False False IL7Ra_graft il7_rebuild_super_split_v1_IL7_bcov_v3_r3_ems_3hM_3011_000000023_0001_0001_44_61_H_.._ems_p1-15H-GBL-16H-GABBL-16H_0168_0001_0001_0002_0001_0005_0001_0001_0001_._80f9e95669db8d5a9c68af4bf00736e0_0001_0001_0002_0001_60V10
73862.77107247488 inf False False NaN NaN 1.0 5000.0 False False IL7Ra_graft il7_rebuild_super_split_v1_IL7_bcov_r3_ems_p1-15H-GBL-16H-GABBL-16H_0222_0001_0001_0001_000000016_0001_0001_._3h_hb1_2999_0001_0001_0003_24Q20
65549.45896420539 inf False False NaN NaN 1.0 5000.0 False False IL7Ra_graft il7_rebuild_super_whole_v1_IL7_bcov_r2_ems_3hM_1129_000000027_0001_0001_._3h_hb1_6655_0001_0001_37E59
inf inf True False NaN NaN 1.0 5000.0 False False IL7Ra_graft il7_rebuild_super_split_v1_IL7_bcov_v3_r3_ems_3hC_436_0002_000000017_0001_0001_47_64_H_.._ems_p1-15H-GBL-16H-GABBL-16H_0382_0001_0001_0001_0001_0001_0001_0001_0001_._73859a9138200627986421140f5a9d4d_0001_0001_0001_40E24
107804.72611718078 inf False False NaN NaN 1.0 5000.0 False False IL7Ra_graft il7_rebuild_super_whole_v1_IL7_longxing_Grafting2_ems_3hM_843_0001_0012_0001_0001_._ems_3hC_416_0001_0001_0001_53E32
inf inf True False NaN NaN 1.0 5000.0 False False IL7Ra_graft il7_rebuild_super_split_v1_IL7_bcov_v3_r3_ems_3hM_3011_000000023_0001_0001_44_61_H_.._ems_p1-15H-GBL-16H-GABBL-16H_0168_0001_0001_0002_0001_0005_0001_0001_0001_._4h_hb1_4354_0001_0002_0001_7E7
93786.11966730167 inf False False NaN NaN 1.0 5000.0 False False IL7Ra_graft il7_rebuild_super_whole_v1_IL7_bcov_v3_r3_HEEH_04578_000000011_0001_0001_44_64_H_.._ems_3hC_1310_0001_0001_0013_0001_0001_0001_._ems_3hM_2424_0001_0001_7E8
inf inf True False NaN NaN 1.0 5000.0 False False IL7Ra_graft il7_rebuild_super_split_v1_IL7_bcov_v3_r3_ems_3hM_3011_000000023_0001_0001_44_61_H_.._ems_p1-15H-GBL-16H-GABBL-16H_0168_0001_0001_0002_0001_0005_0001_0001_0001_._3bb7d9e44b5839af8d8f44c30c46ab63_0001_0001_0001_0001_48Y29
31389.720705562682 inf False False NaN NaN 1.0 5000.0 False False IL7Ra_graft il7_rebuild_super_whole_v1_IL7_bcov_v3_r3_ems_3hM_3011_000000023_0001_0001_44_61_H_.._ems_p1-15H-GBL-16H-GABBL-16H_0168_0001_0001_0002_0001_0005_0001_0001_0001_._dbeaafda240321a0cf7c622ad65a8c3f_0001_0001_0001
123918.75273684337 inf False False NaN NaN 1.0 5000.0 False False IL7Ra_graft il7_rebuild_super_split_v1_IL7_bcov_v3_r3_HEEH_04578_000000011_0001_0001_44_64_H_.._ems_3hC_1310_0001_0001_0013_0001_0001_0001_._3h_hb1_617_0001_0002_0003_36Y38
28416.704666202182 inf False False NaN NaN 1.0 5000.0 False False IL7Ra_graft foldit_2008176_0392547701_13F13
22380.03404810456 inf False False NaN NaN 1.0 5000.0 False False IL7Ra_graft il7_rebuild_super_split_v1_IL7_bcov_v3_r3_ems_3hM_3011_000000023_0001_0001_44_61_H_.._ems_p1-15H-GBL-16H-GABBL-16H_0168_0001_0001_0002_0001_0005_0001_0001_0001_._ems_3hC_1570_0001_0002_0001_32H27
inf inf True False NaN NaN 1.0 5000.0 False False IL7Ra_graft il7_rebuild_super_split_v1_IL7_bcov_v3_r3_ems_3hC_436_0002_000000017_0001_0001_47_64_H_.._ems_p1-15H-GBL-16H-GABBL-16H_0382_0001_0001_0001_0001_0001_0001_0001_0001_._ems_3hC_119_0001_0002_0001_11L27
inf inf True False NaN NaN 1.0 5000.0 False False IL7Ra_graft il7_rebuild_super_split_v1_IL7_bcov_v3_r3_ems_3hM_3011_000000023_0001_0001_44_61_H_.._ems_p1-15H-GBL-16H-GABBL-16H_0168_0001_0001_0002_0001_0005_0001_0001_0001_._3h_hb1_6068_0001_0001_0001_55F10
inf inf True False NaN NaN 1.0 5000.0 False False IL7Ra_graft il7_rebuild_super_split_v1_IL7_bcov_v3_r3_ems_3hC_436_0002_000000017_0001_0001_47_64_H_.._ems_p1-15H-GBL-16H-GABBL-16H_0382_0001_0001_0001_0001_0001_0001_0001_0001_._938da1e644c76da7334e8e2688a69419_0001_0001_0001_0001_27E48
123918.75273684337 inf False False NaN NaN 1.0 5000.0 False False IL7Ra_graft il7_rebuild_super_split_v1_IL7_bcov_v3_r3_ems_3hM_3011_000000023_0001_0001_44_61_H_.._ems_p1-15H-GBL-16H-GABBL-16H_0168_0001_0001_0002_0001_0005_0001_0001_0001_._ems_3hC_1010_0001_0001_0002_27E7
98570.15433021514 inf False False NaN NaN 1.0 5000.0 False False IL7Ra_graft il7_rebuild_super_whole_v1_IL7_bcov_v3_r3_ems_3hM_3011_000000023_0001_0001_44_61_H_.._ems_p1-15H-GBL-16H-GABBL-16H_0168_0001_0001_0002_0001_0005_0001_0001_0001_._9b26dc113238adff5f86db8059051cee_0001_0001_0002_39A22
inf inf True False NaN NaN 1.0 5000.0 False False IL7Ra_graft il7_rebuild_super_split_v1_IL7_bcov_r3_ems_p1-15H-GBL-16H-GABBL-16H_0222_0001_0001_0001_000000016_0001_0001_._9f6519ea439d3faf4bfa51b5e5114660_0001_0001_0002_0001_26F27
41064.311308632365 inf False False NaN NaN 1.0 5000.0 False False IL7Ra_graft foldit_2008162_0392466282_0001
168693.99403041755 inf False False NaN NaN 1.0 5000.0 False False IL7Ra_graft il7_rebuild_super_split_v1_IL7_longxing_Grafting2_ems_3hM_305_0001_0003_0001_0001_._ems_3hM_2356_0001_0002_0001
69582.07155149728 inf False False NaN NaN 1.0 5000.0 False False IL7Ra_graft il7_rebuild_super_split_v1_IL7_bcov_r3_ems_p1-15H-GBL-16H-GABBL-16H_0222_0001_0001_0001_000000016_0001_0001_._ems_ferrM_4455_0002_0001_0002_0001_12Q20
54800.48262993329 inf False False NaN NaN 1.0 5000.0 False False IL7Ra_graft il7_rebuild_super_split_v1_IL7_longxing_Grafting2_ems_3hM_305_0001_0003_0001_0001_._ems_3hC_496_0001_0001_0001_17L15
32020.654091744476 inf False False NaN NaN 1.0 5000.0 False False IL7Ra_graft foldit_2008217_0392834359_19K15
47202.366933634934 inf False False NaN NaN 1.0 5000.0 False False IL7Ra_graft il7_rebuild_super_split_v1_IL7_longxing_Grafting2_ems_3hM_305_0001_0003_0001_0001_._ems_3hM_3687_0001_0001_0002_35L15
44911.43251117703 inf False False NaN NaN 1.0 5000.0 False False IL7Ra_graft il7_rebuild_super_split_v1_IL7_bcov_r3_ems_p1-15H-GBL-16H-GABBL-16H_0222_0001_0001_0001_000000016_0001_0001_._ems_ferrM_5157_0001_0001_0001
20874.26182162755 inf False False NaN NaN 1.0 5000.0 False False IL7Ra_graft il7_rebuild_super_whole_v1_IL7_bcov_v3_r3_HEEH_04578_000000011_0001_0001_44_64_H_.._ems_3hC_1310_0001_0001_0013_0001_0001_0001_._3h_hb1_3251_0001_0001_30H11
inf inf True False NaN NaN 1.0 5000.0 False False IL7Ra_graft il7_rebuild_super_split_v1_IL7_bcov_v3_r3_ems_3hC_436_0002_000000017_0001_0001_47_64_H_.._ems_p1-15H-GBL-16H-GABBL-16H_0382_0001_0001_0001_0001_0001_0001_0001_0001_._3h_hb1_4343_0001_0001_0001
inf inf True False NaN NaN 1.0 5000.0 False False IL7Ra_graft il7_rebuild_super_split_v1_IL7_bcov_r3_ems_p1-15H-GBL-16H-GABBL-16H_0222_0001_0001_0001_000000016_0001_0001_._ems_3hM_3465_0001_0005_0001_8E44
inf inf True False NaN NaN 1.0 5000.0 False False IL7Ra_graft il7_rebuild_super_split_v1_IL7_bcov_v3_r3_ems_3hM_3011_000000023_0001_0001_44_61_H_.._ems_p1-15H-GBL-16H-GABBL-16H_0168_0001_0001_0002_0001_0005_0001_0001_0001_._ems_p1-14H-GBL-14H-GABBL-15H_0814_0001_0001_0001_0001_0001_0001_27H27
20874.26182162755 inf False False NaN NaN 1.0 5000.0 False False IL7Ra_graft il7_rebuild_super_split_v1_IL7_bcov_v3_r3_ems_3hM_3011_000000023_0001_0001_44_61_H_.._ems_p1-15H-GBL-16H-GABBL-16H_0168_0001_0001_0002_0001_0005_0001_0001_0001_._0ecd87ce15ab26605111a680f365fba7_0001_1_0001_0001_0001_60V10
53720.69662771622 inf False False NaN NaN 1.0 5000.0 False False IL7Ra_graft IL7_bcov_r2_ems_3hM_540_000000033_0001_0001_polyA_52M52
197806.97492695285 inf False False NaN NaN 1.0 5000.0 False False IL7Ra_graft il7_rebuild_super_split_v1_IL7_longxing_Grafting2_ems_3hM_305_0001_0003_0001_0001_._3h_hb1_2681_0001_0001_0002_18K15
44911.43251117703 inf False False NaN NaN 1.0 5000.0 False False IL7Ra_graft il7_rebuild_super_split_v1_IL7_bcov_r3_ems_p1-15H-GBL-16H-GABBL-16H_0222_0001_0001_0001_000000016_0001_0001_._ems_3hC_453_0001_0002_0001_4Q20
inf inf True False NaN NaN 1.0 5000.0 False False IL7Ra_graft il7_rebuild_super_whole_v1_IL7_bcov_v3_r3_HEEH_04578_000000011_0001_0001_44_64_H_.._ems_3hC_1310_0001_0001_0013_0001_0001_0001_._3h_hb1_5174_0001_0001_28L7
36442.49125689297 inf False False NaN NaN 1.0 5000.0 False False IL7Ra_graft il7_rebuild_super_whole_v1_IL7_bcov_v3_r3_HEEH_04578_000000011_0001_0001_44_64_H_.._ems_3hC_1310_0001_0001_0013_0001_0001_0001_._ems_3hC_709_0002_0001_0001
32990.91193137843 inf False False NaN NaN 1.0 5000.0 False False IL7Ra_graft il7_rebuild_super_split_v1_IL7_bcov_r3_ems_p1-15H-GBL-16H-GABBL-16H_0222_0001_0001_0001_000000016_0001_0001_._ems_ferrM_4489_0002_0001_0001_0001_46E44
inf inf True False NaN NaN 1.0 5000.0 False False IL7Ra_graft il7_rebuild_super_whole_v1_IL7_longxing_Grafting2_ems_3hM_1894_0002_0004_0001_0001_._ems_3hM_3098_0001_0002_13L34
inf inf True False NaN NaN 1.0 5000.0 False False IL7Ra_graft il7_rebuild_super_split_v1_IL7_bcov_v3_r3_ems_3hM_3011_000000023_0001_0001_44_61_H_.._ems_p1-15H-GBL-16H-GABBL-16H_0168_0001_0001_0002_0001_0005_0001_0001_0001_._daf02ebc2ff0e7c4437532e4314257ee_0001_1_0001_0003_0001_29V10
44026.49986391241 inf False False NaN NaN 1.0 5000.0 False False IL7Ra_graft il7_rebuild_super_split_v1_IL7_bcov_v3_r3_ems_3hM_3011_000000023_0001_0001_44_61_H_.._ems_p1-15H-GBL-16H-GABBL-16H_0168_0001_0001_0002_0001_0005_0001_0001_0001_._677c0ffea6ecdb64f8a38b1d430a01c6_0001_0001_0002_0001_60V10
143865.82491564588 inf False False NaN NaN 1.0 5000.0 False False IL7Ra_graft il7_rebuild_super_split_v1_IL7_bcov_v3_r3_ems_3hC_436_0002_000000017_0001_0001_47_64_H_.._ems_p1-15H-GBL-16H-GABBL-16H_0382_0001_0001_0001_0001_0001_0001_0001_0001_._3h_hb1_6225_0001_0001_0001_53H45
61139.16385219888 inf False False NaN NaN 1.0 5000.0 False False IL7Ra_graft il7_rebuild_super_split_v1_IL7_bcov_r3_ems_p1-15H-GBL-16H-GABBL-16H_0222_0001_0001_0001_000000016_0001_0001_._9a773f325bc24391a11cd301277c1e75_0001_1_0001_0001_0001_20Q20
inf inf True False NaN NaN 1.0 5000.0 False False IL7Ra_graft foldit_2008211_0392706369_11Q32
28987.88042999283 inf False False NaN NaN 1.0 5000.0 False False IL7Ra_graft foldit_2008014_0391612806_17L7
85752.3841727443 inf False False NaN NaN 1.0 5000.0 False False IL7Ra_graft il7_rebuild_super_split_v1_IL7_bcov_r3_ems_p1-15H-GBL-16H-GABBL-16H_0222_0001_0001_0001_000000016_0001_0001_._50ac078a0e35483dca05379aa955dd75_0001_1_0001_0001_0001_46F27
65549.45896420539 inf False False NaN NaN 1.0 5000.0 False False IL7Ra_graft foldit_2008034_0391757017_34K55
61139.16385219888 inf False False NaN NaN 1.0 5000.0 False False IL7Ra_graft il7_rebuild_super_split_v1_IL7_longxing_Grafting2_ems_3hM_305_0001_0003_0001_0001_._3h_hb1_3577_0001_0002_0001_54E30
46272.29382769814 inf False False NaN NaN 1.0 5000.0 False False IL7Ra_graft il7_rebuild_super_split_v1_IL7_bcov_v3_r3_HEEH_04578_000000011_0001_0001_44_64_H_.._ems_3hC_1310_0001_0001_0013_0001_0001_0001_._3h_hb1_176_0001_0006_0001_53E8
inf inf True False NaN NaN 1.0 5000.0 False False IL7Ra_graft il7_rebuild_super_split_v1_IL7_longxing_Grafting2_ems_3hM_843_0001_0012_0001_0001_._3h_hb1_4479_0001_0001_31E9
inf inf True False NaN NaN 1.0 5000.0 False False IL7Ra_graft il7_rebuild_super_split_v1_IL7_longxing_Grafting2_ems_3hM_305_0001_0003_0001_0001_._HHH_eva_0777_0001_0002_0001_31Q34
27580.97358558535 inf False False NaN NaN 1.0 5000.0 False False IL7Ra_graft il7_rebuild_super_split_v1_IL7_bcov_v3_r3_ems_3hC_436_0002_000000017_0001_0001_47_64_H_.._ems_p1-15H-GBL-16H-GABBL-16H_0382_0001_0001_0001_0001_0001_0001_0001_0001_._3d996acef0c35353c59c8e5180ab329a_0001_0001_0001_0001_27L27
inf inf True False NaN NaN 1.0 5000.0 False False IL7Ra_graft il7_rebuild_super_split_v1_IL7_bcov_v3_r3_ems_3hC_436_0002_000000017_0001_0001_47_64_H_.._ems_p1-15H-GBL-16H-GABBL-16H_0382_0001_0001_0001_0001_0001_0001_0001_0001_._3h_hb1_3985_0001_0001_0001_32E24
61139.16385219888 inf False False NaN NaN 1.0 5000.0 False False IL7Ra_graft il7_rebuild_super_whole_v1_IL7_bcov_v3_r3_ems_3hM_3011_000000023_0001_0001_44_61_H_.._ems_p1-15H-GBL-16H-GABBL-16H_0168_0001_0001_0002_0001_0005_0001_0001_0001_._10e65aad7beac05eedc85d624d18f53e_0001_0001_0001_0001
76861.8957677293 inf False False NaN NaN 1.0 5000.0 False False IL7Ra_graft il7_rebuild_super_split_v1_IL7_bcov_r3_ems_p1-15H-GBL-16H-GABBL-16H_0222_0001_0001_0001_000000016_0001_0001_._1f89a572c8851270b2813a651b3d0d65_0001_0001_0001_0001_46E48
inf inf True False NaN NaN 1.0 5000.0 False False IL7Ra_graft il7_rebuild_super_split_v1_IL7_longxing_Grafting2_ems_3hM_305_0001_0003_0001_0001_._3h_hb1_1322_0001_0001_0001_35K15
23058.17145979618 inf False False NaN NaN 1.0 5000.0 False False IL7Ra_graft il7_rebuild_super_split_v1_IL7_longxing_Grafting2_ems_3hM_305_0001_0003_0001_0001_._3h_hb1_3260_0001_0002_0001_39L15
396951.7912965067 inf False False NaN NaN 1.0 5000.0 False False IL7Ra_graft il7_rebuild_super_split_v1_IL7_longxing_Grafting2_ems_3hM_305_0001_0003_0001_0001_._ems_3hC_894_0002_0001_0005_0001_55M31
inf inf True False NaN NaN 1.0 5000.0 False False IL7Ra_graft il7_rebuild_super_split_v1_IL7_longxing_Grafting2_ems_3hM_2512_0001_0006_0001_0001_._3h_hb1_33_0001_0003_0001
inf inf True False NaN NaN 1.0 5000.0 False False IL7Ra_graft il7_rebuild_super_whole_v1_IL7_bcov_v3_r3_ems_3hM_3011_000000023_0001_0001_44_61_H_.._ems_p1-15H-GBL-16H-GABBL-16H_0168_0001_0001_0002_0001_0005_0001_0001_0001_._796ebb794bbf69a28e0031905109cc10_0001_0001_0001_46Y29
39461.996027319175 inf False False NaN NaN 1.0 5000.0 False False IL7Ra_graft il7_rebuild_super_whole_v1_IL7_bcov_v3_r3_ems_3hC_436_0002_000000017_0001_0001_47_64_H_.._ems_p1-15H-GBL-16H-GABBL-16H_0382_0001_0001_0001_0001_0001_0001_0001_0001_._67855b87c385c58818343e0a7e49e0d4_0001_0001_0001_21F23
inf inf True False NaN NaN 1.0 5000.0 False False IL7Ra_graft il7_rebuild_super_split_v1_IL7_bcov_v3_r3_ems_3hM_3011_000000023_0001_0001_44_61_H_.._ems_p1-15H-GBL-16H-GABBL-16H_0168_0001_0001_0002_0001_0005_0001_0001_0001_._c69f903efbfaa5a7916c0153bdfcc247_0001_1_0001_0002_0001_12Y29
58171.8165743342 inf False False NaN NaN 1.0 5000.0 False False IL7Ra_graft il7_rebuild_super_whole_v1_IL7_bcov_v3_r3_ems_3hM_3011_000000023_0001_0001_44_61_H_.._ems_p1-15H-GBL-16H-GABBL-16H_0168_0001_0001_0002_0001_0005_0001_0001_0001_._4213c42304fd466aed57020dbdae8def_0001_1_0001_0001_0001_25H27
49118.97231263188 inf False False NaN NaN 1.0 5000.0 False False IL7Ra_graft foldit_2008088_0392030405_19E7
inf inf True False NaN NaN 1.0 5000.0 False False IL7Ra_graft il7_rebuild_super_split_v1_IL7_bcov_r2_ems_3hM_1129_000000027_0001_0001_._3h_hb1_6832_0001_0002_0001_55S33
47674.39060297123 inf False False NaN NaN 1.0 5000.0 False False IL7Ra_graft il7_rebuild_super_split_v1_IL7_longxing_Grafting2_ems_3hM_305_0001_0003_0001_0001_._ems_ferrM_5040_0001_0001_0001_55L15
59934.48078835312 inf False False NaN NaN 1.0 5000.0 False False IL7Ra_graft il7_rebuild_super_split_v1_IL7_bcov_v3_r3_ems_3hM_3011_000000023_0001_0001_44_61_H_.._ems_p1-15H-GBL-16H-GABBL-16H_0168_0001_0001_0002_0001_0005_0001_0001_0001_._3h_hb1_4254_0001_0003_0001
21506.772829084694 inf False False NaN NaN 1.0 5000.0 False False IL7Ra_graft il7_rebuild_super_split_v1_IL7_bcov_r3_ems_p1-15H-GBL-16H-GABBL-16H_0222_0001_0001_0001_000000016_0001_0001_._42836c1ea0cedf9fe0913ba247bcc540_0001_0001_0001_0001_22H23
27580.97358558535 inf False False NaN NaN 1.0 5000.0 False False IL7Ra_graft foldit_2008025_0391674251_51E34
27580.97358558535 inf False False NaN NaN 1.0 5000.0 False False IL7Ra_graft il7_rebuild_super_split_v1_IL7_bcov_r3_ems_p1-15H-GBL-16H-GABBL-16H_0222_0001_0001_0001_000000016_0001_0001_._3h_hb1_4095_0001_0001_0001_27E24
44026.49986391241 inf False False NaN NaN 1.0 5000.0 False False IL7Ra_graft il7_rebuild_super_split_v1_IL7_bcov_v3_r3_ems_3hC_436_0002_000000017_0001_0001_47_64_H_.._ems_p1-15H-GBL-16H-GABBL-16H_0382_0001_0001_0001_0001_0001_0001_0001_0001_._HHH_eva_0330_0001_0002_0001_50H45
288704.6674046974 inf False False NaN NaN 1.0 5000.0 False False IL7Ra_graft il7_rebuild_super_whole_v1_IL7_longxing_Grafting2_ems_3hM_305_0001_0003_0001_0001_._60f5615d9f300d57bfe8bbada9316b04_0001_0001_0001_42E30
35020.51780186106 inf False False NaN NaN 1.0 5000.0 False False IL7Ra_graft il7_rebuild_super_split_v1_IL7_bcov_v3_r3_ems_3hM_3011_000000023_0001_0001_44_61_H_.._ems_p1-15H-GBL-16H-GABBL-16H_0168_0001_0001_0002_0001_0005_0001_0001_0001_._3h_hb1_6860_0001_0002_0001_6V10
24476.713640586448 inf False False NaN NaN 1.0 5000.0 False False IL7Ra_graft il7_rebuild_super_split_v1_IL7_bcov_v3_r3_ems_3hC_436_0002_000000017_0001_0001_47_64_H_.._ems_p1-15H-GBL-16H-GABBL-16H_0382_0001_0001_0001_0001_0001_0001_0001_0001_._3h_hb1_4324_0001_0003_0001_28E24
120274.32054986196 inf False False NaN NaN 1.0 5000.0 False False IL7Ra_graft foldit_2008211_0392767768_3K24
67535.6731202798 inf False False NaN NaN 1.0 5000.0 False False IL7Ra_graft foldit_2008162_0392437772_0003_8Q8
37922.20253631274 inf False False NaN NaN 1.0 5000.0 False False IL7Ra_graft il7_rebuild_super_split_v1_IL7_bcov_v3_r3_ems_3hC_436_0002_000000017_0001_0001_47_64_H_.._ems_p1-15H-GBL-16H-GABBL-16H_0382_0001_0001_0001_0001_0001_0001_0001_0001_._ems_3hC_1232_0001_0001_0001
25218.382540609866 inf False False NaN NaN 1.0 5000.0 False False IL7Ra_graft il7_rebuild_super_whole_v1_IL7_bcov_v3_r3_ems_3hC_436_0002_000000017_0001_0001_47_64_H_.._ems_p1-15H-GBL-16H-GABBL-16H_0382_0001_0001_0001_0001_0001_0001_0001_0001_._d3644ad7c72dcf1f5fc012528b666e27_0001_0001_0003
25218.382540609866 inf False False NaN NaN 1.0 5000.0 False False IL7Ra_graft il7_rebuild_super_split_v1_IL7_bcov_v3_r3_ems_3hM_3011_000000023_0001_0001_44_61_H_.._ems_p1-15H-GBL-16H-GABBL-16H_0168_0001_0001_0002_0001_0005_0001_0001_0001_._a5af7fda9936c3448022740dda542bc7_0001_0001_0003_0001_55E7
23756.85711319943 inf False False NaN NaN 1.0 5000.0 False False IL7Ra_graft il7_rebuild_super_split_v1_IL7_bcov_v3_r3_ems_3hM_3011_000000023_0001_0001_44_61_H_.._ems_p1-15H-GBL-16H-GABBL-16H_0168_0001_0001_0002_0001_0005_0001_0001_0001_._a711f427ef153fb8980276c7c4338eb1_0001_0001_0001_0001
inf inf True False NaN NaN 1.0 5000.0 False False IL7Ra_graft il7_rebuild_super_split_v1_IL7_bcov_v3_r3_ems_3hM_3011_000000023_0001_0001_44_61_H_.._ems_p1-15H-GBL-16H-GABBL-16H_0168_0001_0001_0002_0001_0005_0001_0001_0001_._3h_hb1_4453_0001_0001_0001_35H27
inf inf True False NaN NaN 1.0 5000.0 False False IL7Ra_graft il7_rebuild_super_split_v1_IL7_bcov_v3_r3_ems_3hM_3011_000000023_0001_0001_44_61_H_.._ems_p1-15H-GBL-16H-GABBL-16H_0168_0001_0001_0002_0001_0005_0001_0001_0001_._3h_hb1_6869_0001_0001_0003_27E7
30466.55366301957 inf False False NaN NaN 1.0 5000.0 False False IL7Ra_graft il7_rebuild_super_split_v1_IL7_bcov_v3_r3_ems_3hC_436_0002_000000017_0001_0001_47_64_H_.._ems_p1-15H-GBL-16H-GABBL-16H_0382_0001_0001_0001_0001_0001_0001_0001_0001_._3h_hb1_5511_0001_0004_0001_55H45
inf inf True False NaN NaN 1.0 5000.0 False False IL7Ra_graft foldit_2008211_0392712538_3K24
inf inf True False NaN NaN 1.0 5000.0 False False IL7Ra_graft il7_rebuild_super_split_v1_IL7_bcov_r2_ems_3hM_540_000000033_0001_0001_._3h_hb1_3984_0001_0005_0001_27E29
75347.41277103158 inf False False NaN NaN 1.0 5000.0 False False IL7Ra_graft il7_rebuild_super_whole_v1_IL7_bcov_v3_r3_ems_3hM_3011_000000023_0001_0001_44_61_H_.._ems_p1-15H-GBL-16H-GABBL-16H_0168_0001_0001_0002_0001_0005_0001_0001_0001_._f6563fa05faeca3957eee842d408c808_0001_0001_0001_23H27
2361.7301183115114 3962.248454976548 False False NaN NaN 1.0 5000.0 True False IL7Ra_graft il7_rebuild_super_whole_v1_IL7_bcov_v3_r3_ems_3hC_436_0002_000000017_0001_0001_47_64_H_.._ems_p1-15H-GBL-16H-GABBL-16H_0382_0001_0001_0001_0001_0001_0001_0001_0001_._ems_p1-15H-GBL-16H-GABBL-16H_0013_0001_0001_0002_0001_0001_27L27
inf inf True False NaN NaN 1.0 5000.0 False False IL7Ra_graft il7_rebuild_super_whole_v1_IL7_longxing_Grafting2_ems_3hM_843_0001_0012_0001_0001_._3h_hb1_3761_0001_0001_10E9
90126.61758559027 inf False False NaN NaN 1.0 5000.0 False False IL7Ra_graft foldit_2008014_0391658569
97594.2122081339 inf False False NaN NaN 1.0 5000.0 False False IL7Ra_graft foldit_2008135_0392325601_55R53
30466.55366301957 inf False False NaN NaN 1.0 5000.0 False False IL7Ra_graft il7_rebuild_super_split_v1_IL7_bcov_r3_ems_p1-15H-GBL-16H-GABBL-16H_0222_0001_0001_0001_000000016_0001_0001_._3h_hb1_6898_0001_0002_0001_28Q20
157343.93395282826 inf False False NaN NaN 1.0 5000.0 False False IL7Ra_graft il7_rebuild_super_split_v1_IL7_bcov_v3_r3_ems_3hC_436_0002_000000017_0001_0001_47_64_H_.._ems_p1-15H-GBL-16H-GABBL-16H_0382_0001_0001_0001_0001_0001_0001_0001_0001_._28b638317caa4f0057f5bb8cae999384_0001_0001_0001_0001_35F23
62991.74165608438 inf False False NaN NaN 1.0 5000.0 False False IL7Ra_graft il7_rebuild_super_split_v1_IL7_bcov_v3_r3_ems_3hM_3011_000000023_0001_0001_44_61_H_.._ems_p1-15H-GBL-16H-GABBL-16H_0168_0001_0001_0002_0001_0005_0001_0001_0001_._ems_3hC_1463_0001_0003_0001_31H27
29866.242194902 inf False False NaN NaN 1.0 5000.0 False False IL7Ra_graft il7_rebuild_super_whole_v1_IL7_longxing_Grafting2_ems_3hM_843_0001_0012_0001_0001_._3h_hb1_4022_0001_0001_30Q8
40255.182147468346 inf False False NaN NaN 1.0 5000.0 False False IL7Ra_graft il7_rebuild_super_split_v1_IL7_bcov_r3_ems_p1-15H-GBL-16H-GABBL-16H_0222_0001_0001_0001_000000016_0001_0001_._ems_3hC_1028_0001_0001_0001_0001_32E48
258772.8407529207 inf False False NaN NaN 1.0 5000.0 False False IL7Ra_graft foldit_2008128_0392231924_0003_43R53
65549.45896420539 inf False False NaN NaN 1.0 5000.0 False False IL7Ra_graft il7_rebuild_super_split_v1_IL7_bcov_v3_r3_ems_3hM_3011_000000023_0001_0001_44_61_H_.._ems_p1-15H-GBL-16H-GABBL-16H_0168_0001_0001_0002_0001_0005_0001_0001_0001_._91cf7d669ae9415c4ca5d6db8d18144b_0001_0001_0005_0001_28Y29
25218.382540609866 inf False False NaN NaN 1.0 5000.0 False False IL7Ra_graft il7_rebuild_super_whole_v1_IL7_bcov_v3_r3_ems_3hM_3011_000000023_0001_0001_44_61_H_.._ems_p1-15H-GBL-16H-GABBL-16H_0168_0001_0001_0002_0001_0005_0001_0001_0001_._ems_p1-14H-GBL-16H-GBL-15H_0102_0001_0001_0001_0001_0001_lGGS
25982.52474997289 inf False False NaN NaN 1.0 5000.0 False False IL7Ra_graft il7_rebuild_super_split_v1_IL7_bcov_v3_r3_ems_3hC_436_0002_000000017_0001_0001_47_64_H_.._ems_p1-15H-GBL-16H-GABBL-16H_0382_0001_0001_0001_0001_0001_0001_0001_0001_._ems_3hM_3104_0001_0010_0001_37S28
37174.985331156575 inf False False NaN NaN 1.0 5000.0 False False IL7Ra_graft il7_rebuild_super_split_v1_IL7_bcov_v3_r3_ems_3hM_3011_000000023_0001_0001_44_61_H_.._ems_p1-15H-GBL-16H-GABBL-16H_0168_0001_0001_0002_0001_0005_0001_0001_0001_._3h_hb1_5852_0001_0001_0002_29F10
inf inf True False NaN NaN 1.0 5000.0 False False IL7Ra_graft il7_rebuild_super_whole_v1_IL7_longxing_Grafting2_ems_3hM_2512_0001_0006_0001_0001_._3h_hb1_5615_0001_0001_32Q32
222893.85048237687 inf False False NaN NaN 1.0 5000.0 False False IL7Ra_graft il7_rebuild_super_split_v1_IL7_longxing_Grafting2_ems_3hM_305_0001_0003_0001_0001_._ems_3hM_2315_0001_0007_0001_15K15
43159.003885807695 inf False False NaN NaN 1.0 5000.0 False False IL7Ra_graft il7_rebuild_super_whole_v1_IL7_bcov_r2_ems_3hM_540_000000033_0001_0001_._3h_hb1_2766_0001_0001_55K55
inf inf True False NaN NaN 1.0 5000.0 False False IL7Ra_graft il7_rebuild_super_whole_v1_IL7_bcov_v3_r3_ems_3hM_3011_000000023_0001_0001_44_61_H_.._ems_p1-15H-GBL-16H-GABBL-16H_0168_0001_0001_0002_0001_0005_0001_0001_0001_._ems_p1-14H-GBL-14H-GBL-14H_0146_0001_0001_0001_0001_0001_0003_25F10
66867.0030893859 inf False False NaN NaN 1.0 5000.0 False False IL7Ra_graft il7_rebuild_super_split_v1_IL7_bcov_v3_r3_ems_3hM_3011_000000023_0001_0001_44_61_H_.._ems_p1-15H-GBL-16H-GABBL-16H_0168_0001_0001_0002_0001_0005_0001_0001_0001_._ems_4hM_4987_0001_0002_0001_25V10
inf inf True False NaN NaN 1.0 5000.0 False False IL7Ra_graft il7_rebuild_super_whole_v1_IL7_bcov_r3_ems_p1-16H-GBL-16H-GABBL-15H_0203_0001_0001_0002_000000017_0001_0001_._3h_hb1_2998_0001_0005_0001_49E51
57595.85799439036 inf False False NaN NaN 1.0 5000.0 False False IL7Ra_graft foldit_2008025_0391661602_0001_8E8
inf inf True False NaN NaN 1.0 5000.0 False False IL7Ra_graft il7_rebuild_super_whole_v1_IL7_bcov_r2_ems_3hM_540_000000033_0001_0001_._3h_hb1_4885_0001_0001_54K55
65549.45896420539 inf False False NaN NaN 1.0 5000.0 False False IL7Ra_graft foldit_2008088_0392085161_34V10
inf inf True False NaN NaN 1.0 5000.0 False False IL7Ra_graft il7_rebuild_super_split_v1_IL7_bcov_v3_r3_ems_3hM_3011_000000023_0001_0001_44_61_H_.._ems_p1-15H-GBL-16H-GABBL-16H_0168_0001_0001_0002_0001_0005_0001_0001_0001_._HEEH_00216_0001_0015_0001_58F10
49118.97231263188 inf False False NaN NaN 1.0 5000.0 False False IL7Ra_graft il7_rebuild_super_whole_v1_IL7_bcov_r2_ems_3hM_1129_000000027_0001_0001_._3h_hb1_6758_0001_0001_50I51
68211.02985148253 inf False False NaN NaN 1.0 5000.0 False False IL7Ra_graft foldit_2008074_0391979734_0001
94723.98086397459 inf False False NaN NaN 1.0 5000.0 False False IL7Ra_graft foldit_2008128_0392242630_41R53
62368.061045628165 inf False False NaN NaN 1.0 5000.0 False False IL7Ra_graft il7_rebuild_super_split_v1_IL7_bcov_v3_r3_HEEH_04578_000000011_0001_0001_44_64_H_.._ems_3hC_1310_0001_0001_0013_0001_0001_0001_._3h_hb1_2606_0001_0003_0001_54E8
58171.8165743342 inf False False NaN NaN 1.0 5000.0 False False IL7Ra_graft il7_rebuild_super_split_v1_IL7_bcov_v3_r3_ems_3hC_436_0002_000000017_0001_0001_47_64_H_.._ems_p1-15H-GBL-16H-GABBL-16H_0382_0001_0001_0001_0001_0001_0001_0001_0001_._3h_hb1_1749_0001_0002_0001_32H45
108882.77337835266 inf False False NaN NaN 1.0 5000.0 False False IL7Ra_graft il7_rebuild_super_whole_v1_IL7_bcov_v3_r3_ems_3hM_3011_000000023_0001_0001_44_61_H_.._ems_p1-15H-GBL-16H-GABBL-16H_0168_0001_0001_0002_0001_0005_0001_0001_0001_._ems_3hC_551_0001_0001_34V10
inf inf True False NaN NaN 1.0 5000.0 False False IL7Ra_graft il7_rebuild_super_whole_v1_IL7_bcov_v3_r3_ems_3hC_436_0002_000000017_0001_0001_47_64_H_.._ems_p1-15H-GBL-16H-GABBL-16H_0382_0001_0001_0001_0001_0001_0001_0001_0001_._ems_p1-15H-GBL-16H-GABBL-16H_0021_0001_0001_0002_0001_0002_28S28
136883.39602647716 inf False False NaN NaN 1.0 5000.0 False False IL7Ra_graft il7_rebuild_super_split_v1_IL7_bcov_v3_r3_HEEH_04578_000000011_0001_0001_44_64_H_.._ems_3hC_1310_0001_0001_0013_0001_0001_0001_._3h_hb1_5424_0001_0003_0001
inf inf True False NaN NaN 1.0 5000.0 False False IL7Ra_graft foldit_2008128_0392244348_37L52
96627.9328793406 inf False False NaN NaN 1.0 5000.0 False False IL7Ra_graft il7_rebuild_super_split_v1_IL7_bcov_r3_ems_p1-15H-GBL-16H-GABBL-16H_0222_0001_0001_0001_000000016_0001_0001_._9a773f325bc24391a11cd301277c1e75_0001_1_0001_0001_0001_23H23
23756.85711319943 inf False False NaN NaN 1.0 5000.0 False False IL7Ra_graft foldit_2008014_0391659150_31H11
inf inf True False NaN NaN 1.0 5000.0 False False IL7Ra_graft il7_rebuild_super_split_v1_IL7_bcov_v3_r3_ems_3hM_3011_000000023_0001_0001_44_61_H_.._ems_p1-15H-GBL-16H-GABBL-16H_0168_0001_0001_0002_0001_0005_0001_0001_0001_._eb5a5eebac1e5153f932cc6c3f4b2787_0001_0001_0001_0001_47Y29
66867.0030893859 inf False False NaN NaN 1.0 5000.0 False False IL7Ra_graft il7_rebuild_super_split_v1_IL7_bcov_v3_r3_HEEH_04578_000000011_0001_0001_44_64_H_.._ems_3hC_1310_0001_0001_0013_0001_0001_0001_._HEEH_19928_0001_0002_0001_54H11
47202.366933634934 inf False False NaN NaN 1.0 5000.0 False False IL7Ra_graft foldit_2008034_0391752547_16E29
inf inf True False NaN NaN 1.0 5000.0 False False IL7Ra_graft il7_rebuild_super_split_v1_IL7_bcov_v3_r3_ems_3hM_3011_000000023_0001_0001_44_61_H_.._ems_p1-15H-GBL-16H-GABBL-16H_0168_0001_0001_0002_0001_0005_0001_0001_0001_._76adea9de6b63faf022585ace80e9be5_0001_0001_0002_0002_57E7
inf inf True False NaN NaN 1.0 5000.0 False False IL7Ra_graft il7_rebuild_super_split_v1_IL7_longxing_Grafting2_ems_3hM_305_0001_0003_0001_0001_._3h_hb1_5668_0001_0001_0002_8Y7
43159.003885807695 inf False False NaN NaN 1.0 5000.0 False False IL7Ra_graft il7_rebuild_super_split_v1_IL7_bcov_v3_r3_HEEH_04578_000000011_0001_0001_44_64_H_.._ems_3hC_1310_0001_0001_0013_0001_0001_0001_._ems_3hC_1467_0001_0001_0002_59Y38
38684.438807292674 inf False False NaN NaN 1.0 5000.0 False False IL7Ra_graft IL7_bcov_r2_ems_3hM_540_000000033_0001_0001_polyV
inf inf True False NaN NaN 1.0 5000.0 False False IL7Ra_graft foldit_2008135_0392317498
inf inf True False NaN NaN 1.0 5000.0 False False IL7Ra_graft il7_rebuild_super_split_v1_IL7_bcov_v3_r3_ems_3hM_3011_000000023_0001_0001_44_61_H_.._ems_p1-15H-GBL-16H-GABBL-16H_0168_0001_0001_0002_0001_0005_0001_0001_0001_._3h_hb1_1489_0001_0001_0001
49118.97231263188 inf False False NaN NaN 1.0 5000.0 False False IL7Ra_graft il7_rebuild_super_split_v1_IL7_longxing_Grafting2_ems_3hM_305_0001_0003_0001_0001_._3h_hb1_3300_0001_0001_0001_27Y7
24476.713640586448 inf False False NaN NaN 1.0 5000.0 False False IL7Ra_graft il7_rebuild_super_split_v1_IL7_bcov_v3_r3_ems_3hC_436_0002_000000017_0001_0001_47_64_H_.._ems_p1-15H-GBL-16H-GABBL-16H_0382_0001_0001_0001_0001_0001_0001_0001_0001_._ems_3hM_1289_0001_0002_0001_54E24
188206.54941228413 inf False False NaN NaN 1.0 5000.0 False False IL7Ra_graft il7_rebuild_super_split_v1_IL7_longxing_Grafting2_ems_3hM_305_0001_0003_0001_0001_._3h_hb1_1208_0001_0008_0001_34E30
inf inf True False NaN NaN 1.0 5000.0 False False IL7Ra_graft il7_rebuild_super_split_v1_IL7_bcov_r3_ems_p1-15H-GBL-16H-GABBL-16H_0222_0001_0001_0001_000000016_0001_0001_._ems_3hC_617_0001_0006_0001_53E48
163732.7286204881 inf False False NaN NaN 1.0 5000.0 False False IL7Ra_graft il7_rebuild_super_whole_v1_IL7_bcov_v3_r3_ems_3hM_3011_000000023_0001_0001_44_61_H_.._ems_p1-15H-GBL-16H-GABBL-16H_0168_0001_0001_0002_0001_0005_0001_0001_0001_._8998d883640ab612f1c67c0ae845615a_0001_0001_0002_0001
68211.02985148253 inf False False NaN NaN 1.0 5000.0 False False IL7Ra_graft il7_rebuild_super_split_v1_IL7_bcov_v3_r3_ems_3hM_3011_000000023_0001_0001_44_61_H_.._ems_p1-15H-GBL-16H-GABBL-16H_0168_0001_0001_0002_0001_0005_0001_0001_0001_._903eea45240c9c167c9aee04d58e1611_0001_0001_0002_0001
inf inf True False NaN NaN 1.0 5000.0 False False IL7Ra_graft il7_rebuild_super_whole_v1_IL7_bcov_v3_r3_ems_3hM_3011_000000023_0001_0001_44_61_H_.._ems_p1-15H-GBL-16H-GABBL-16H_0168_0001_0001_0002_0001_0005_0001_0001_0001_._ems_p1-14H-GBL-14H-GBL-15H_0605_0001_0001_0001_0001_0001_lGS
72407.38268059494 inf False False NaN NaN 1.0 5000.0 False False IL7Ra_graft il7_rebuild_super_split_v1_IL7_bcov_r2_ems_3hM_540_000000033_0001_0001_._3h_hb1_5030_0001_0002_0001_31L32
30466.55366301957 inf False False NaN NaN 1.0 5000.0 False False IL7Ra_graft il7_rebuild_super_split_v1_IL7_bcov_v3_r3_ems_3hC_436_0002_000000017_0001_0001_47_64_H_.._ems_p1-15H-GBL-16H-GABBL-16H_0382_0001_0001_0001_0001_0001_0001_0001_0001_._fd6e4cc70330f89922d3361e460e747f_0001_1_0001_0001_0001
123918.75273684337 inf False False NaN NaN 1.0 5000.0 False False IL7Ra_graft il7_rebuild_super_split_v1_IL7_bcov_v3_r3_ems_3hM_3011_000000023_0001_0001_44_61_H_.._ems_p1-15H-GBL-16H-GABBL-16H_0168_0001_0001_0002_0001_0005_0001_0001_0001_._26021e5f153849e6bbcb3e85ec782e53_0001_0001_0001_0001
inf inf True False NaN NaN 1.0 5000.0 False False IL7Ra_graft il7_rebuild_super_split_v1_IL7_bcov_v3_r3_ems_3hM_3011_000000023_0001_0001_44_61_H_.._ems_p1-15H-GBL-16H-GABBL-16H_0168_0001_0001_0002_0001_0005_0001_0001_0001_._23df80f98f222f1add62a155639b9461_0001_0001_0002_0003_56A22
23756.85711319943 inf False False NaN NaN 1.0 5000.0 False False IL7Ra_graft il7_rebuild_super_whole_v1_IL7_bcov_v3_r3_HEEH_04578_000000011_0001_0001_44_64_H_.._ems_3hC_1310_0001_0001_0013_0001_0001_0001_._3h_hb1_947_0001_0001_32Y33
inf inf True False NaN NaN 1.0 5000.0 False False IL7Ra_graft il7_rebuild_super_whole_v1_IL7_bcov_v3_r3_ems_3hM_3011_000000023_0001_0001_44_61_H_.._ems_p1-15H-GBL-16H-GABBL-16H_0168_0001_0001_0002_0001_0005_0001_0001_0001_._3h_hb1_285_0001_0001_0001_29A22
45360.546836288835 inf False False NaN NaN 1.0 5000.0 False False IL7Ra_graft il7_rebuild_super_split_v1_IL7_bcov_v3_r3_ems_3hM_3011_000000023_0001_0001_44_61_H_.._ems_p1-15H-GBL-16H-GABBL-16H_0168_0001_0001_0002_0001_0005_0001_0001_0001_._HEEH_16312_0001_0005_0001_54V10
97594.2122081339 inf False False NaN NaN 1.0 5000.0 False False IL7Ra_graft foldit_2008034_0391723407_42E55
23058.17145979618 inf False False NaN NaN 1.0 5000.0 False False IL7Ra_graft il7_rebuild_super_whole_v1_IL7_bcov_r3_ems_p1-16H-GBL-16H-GABBL-15H_0203_0001_0001_0002_000000017_0001_0001_._HHH_eva_0038_0001_0002_0001_49K51
inf inf True False NaN NaN 1.0 5000.0 False False IL7Ra_graft il7_rebuild_super_split_v1_IL7_bcov_v3_r3_ems_3hM_3011_000000023_0001_0001_44_61_H_.._ems_p1-15H-GBL-16H-GABBL-16H_0168_0001_0001_0002_0001_0005_0001_0001_0001_._ca8f0bc84f880cee02c5d6d776a0cbe5_0001_1_0001_0001_0001_45Y29
39461.996027319175 inf False False NaN NaN 1.0 5000.0 False False IL7Ra_graft il7_rebuild_super_whole_v1_IL7_longxing_Grafting2_ems_3hM_305_0001_0003_0001_0001_._ems_p1-16H-GBL-16H-GABBL-15H_0053_0001_0001_0001_0001_0001_47M31
49118.97231263188 inf False False NaN NaN 1.0 5000.0 False False IL7Ra_graft il7_rebuild_super_whole_v1_IL7_bcov_v3_r3_ems_3hM_3011_000000023_0001_0001_44_61_H_.._ems_p1-15H-GBL-16H-GABBL-16H_0168_0001_0001_0002_0001_0005_0001_0001_0001_._4h_hb1_1041_0001_0001_0001_46Y29
35020.51780186106 inf False False NaN NaN 1.0 5000.0 False False IL7Ra_graft il7_rebuild_super_whole_v1_IL7_bcov_v3_r3_ems_3hM_3011_000000023_0001_0001_44_61_H_.._ems_p1-15H-GBL-16H-GABBL-16H_0168_0001_0001_0002_0001_0005_0001_0001_0001_._e97b41f4e209c0640d4e43cb61b66542_0001_0001_0001_0003_23V10
inf inf True False NaN NaN 1.0 5000.0 False False IL7Ra_graft il7_rebuild_super_whole_v1_IL7_bcov_r3_ems_p1-16H-GBL-16H-GABBL-15H_0203_0001_0001_0002_000000017_0001_0001_._3h_hb1_5839_0001_0001_12E12
inf inf True False NaN NaN 1.0 5000.0 False False IL7Ra_graft il7_rebuild_super_whole_v1_IL7_bcov_v3_r3_ems_3hM_3011_000000023_0001_0001_44_61_H_.._ems_p1-15H-GBL-16H-GABBL-16H_0168_0001_0001_0002_0001_0005_0001_0001_0001_._3h_hb1_1215_0001_0001_0001_27A22
78406.8198726606 inf False False NaN NaN 1.0 5000.0 False False IL7Ra_graft il7_rebuild_super_split_v1_IL7_bcov_v3_r3_HEEH_04578_000000011_0001_0001_44_64_H_.._ems_3hC_1310_0001_0001_0013_0001_0001_0001_._ems_3hM_2054_0001_0002_0001_32E34
188206.54941228413 inf False False NaN NaN 1.0 5000.0 False False IL7Ra_graft il7_rebuild_super_split_v1_IL7_bcov_v3_r3_ems_3hC_436_0002_000000017_0001_0001_47_64_H_.._ems_p1-15H-GBL-16H-GABBL-16H_0382_0001_0001_0001_0001_0001_0001_0001_0001_._ems_p1-15H-GBL-16H-GABBL-16H_0062_0001_0001_0002_0001_0004_0001_25L27
62368.061045628165 inf False False NaN NaN 1.0 5000.0 False False IL7Ra_graft foldit_2008200_0392681909_0001_26I35
25982.52474997289 inf False False NaN NaN 1.0 5000.0 False False IL7Ra_graft foldit_2007983_0391319788_46M59
50106.26365611567 inf False False NaN NaN 1.0 5000.0 False False IL7Ra_graft il7_rebuild_super_split_v1_IL7_bcov_r3_ems_p1-15H-GBL-16H-GABBL-16H_0222_0001_0001_0001_000000016_0001_0001_._ems_ferrC_674_0001_0001_0001_19E48
47202.366933634934 inf False False NaN NaN 1.0 5000.0 False False IL7Ra_graft il7_rebuild_super_split_v1_IL7_bcov_v3_r3_ems_3hC_436_0002_000000017_0001_0001_47_64_H_.._ems_p1-15H-GBL-16H-GABBL-16H_0382_0001_0001_0001_0001_0001_0001_0001_0001_._f34b79a49d3b94325d2a78056b3435a2_0001_1_0001_0001_0002_23F23
23756.85711319943 inf False False NaN NaN 1.0 5000.0 False False IL7Ra_graft il7_rebuild_super_split_v1_IL7_bcov_r2_ems_3hM_540_000000033_0001_0001_._ems_3hC_499_0001_0001_0001_28E29
20874.26182162755 inf False False NaN NaN 1.0 5000.0 False False IL7Ra_graft il7_rebuild_super_split_v1_IL7_bcov_v3_r3_ems_3hM_3011_000000023_0001_0001_44_61_H_.._ems_p1-15H-GBL-16H-GABBL-16H_0168_0001_0001_0002_0001_0005_0001_0001_0001_._b5b552dfac4c7d9a27c04eda05df7692_0001_0001_0001_0003_49Y29
27580.97358558535 inf False False NaN NaN 1.0 5000.0 False False IL7Ra_graft foldit_2008102_0392148795_0001
524488.816134151 inf False False NaN NaN 1.0 5000.0 False False IL7Ra_graft foldit_2008147_0392322970_40Y31
21506.772829084694 inf False False NaN NaN 1.0 5000.0 False False IL7Ra_graft il7_rebuild_super_whole_v1_IL7_bcov_r2_ems_3hM_1129_000000027_0001_0001_._3h_hb1_6924_0001_0001_27I29
inf inf True False NaN NaN 1.0 5000.0 False False IL7Ra_graft il7_rebuild_super_whole_v1_IL7_bcov_v3_r3_ems_3hM_3011_000000023_0001_0001_44_61_H_.._ems_p1-15H-GBL-16H-GABBL-16H_0168_0001_0001_0002_0001_0005_0001_0001_0001_._4f1e2a3ccde6eaa17c97791d30e7871d_0001_0001_0001_0002
154243.63685210107 inf False False NaN NaN 1.0 5000.0 False False IL7Ra_graft il7_rebuild_super_split_v1_IL7_bcov_r2_ems_3hM_540_000000033_0001_0001_._3h_hb1_1208_0001_0010_0001_8E29
32020.654091744476 inf False False NaN NaN 1.0 5000.0 False False IL7Ra_graft foldit_2008176_0392550692
33654.029261199066 inf False False NaN NaN 1.0 5000.0 False False IL7Ra_graft IL7_bcov_r2_ems_3hM_1129_000000027_0001_0001_polyV_58Q58
inf inf True False NaN NaN 1.0 5000.0 False False IL7Ra_graft foldit_2008162_0392474563_55K31
inf inf True False NaN NaN 1.0 5000.0 False False IL7Ra_graft il7_rebuild_super_split_v1_IL7_bcov_r2_ems_3hM_1129_000000027_0001_0001_._3h_hb1_6722_0001_0001_0001
inf inf True False NaN NaN 1.0 5000.0 False False IL7Ra_graft il7_rebuild_super_split_v1_IL7_bcov_v3_r3_ems_3hC_436_0002_000000017_0001_0001_47_64_H_.._ems_p1-15H-GBL-16H-GABBL-16H_0382_0001_0001_0001_0001_0001_0001_0001_0001_._3h_hb1_2056_0001_0001_0001
70980.67118968235 inf False False NaN NaN 1.0 5000.0 False False IL7Ra_graft il7_rebuild_super_split_v1_IL7_longxing_Grafting2_ems_3hM_305_0001_0003_0001_0001_._3h_hb1_487_0001_0002_0001_53E30
47674.39060297123 inf False False NaN NaN 1.0 5000.0 False False IL7Ra_graft il7_rebuild_super_split_v1_IL7_longxing_Grafting2_ems_3hM_1894_0002_0004_0001_0001_._ems_3hM_2060_0001_0003_0001
57025.60197464388 inf False False NaN NaN 1.0 5000.0 False False IL7Ra_graft il7_rebuild_super_whole_v1_IL7_longxing_Grafting2_ems_3hM_305_0001_0003_0001_0001_._ems_p1-15H-GBL-16H-GABBL-15H_0356_0001_0001_0001_0001_0001_22Y7
22380.03404810456 inf False False NaN NaN 1.0 5000.0 False False IL7Ra_graft foldit_2007983_0391281126_37I51
40255.182147468346 inf False False NaN NaN 1.0 5000.0 False False IL7Ra_graft il7_rebuild_super_split_v1_IL7_bcov_v3_r3_ems_3hM_3011_000000023_0001_0001_44_61_H_.._ems_p1-15H-GBL-16H-GABBL-16H_0168_0001_0001_0002_0001_0005_0001_0001_0001_._3h_hb1_5132_0001_0008_0001_56Y29
23058.17145979618 inf False False NaN NaN 1.0 5000.0 False False IL7Ra_graft il7_rebuild_super_whole_v1_IL7_bcov_r2_ems_3hM_540_000000033_0001_0001_._3h_hb1_5668_0001_0003_31Q54
inf inf True False NaN NaN 1.0 5000.0 False False IL7Ra_graft il7_rebuild_super_whole_v1_IL7_bcov_v3_r3_ems_3hM_3011_000000023_0001_0001_44_61_H_.._ems_p1-15H-GBL-16H-GABBL-16H_0168_0001_0001_0002_0001_0005_0001_0001_0001_._d78352bb7b6e6cff890e2297850e0d3e_0001_1_0001_0001_0001_21A22
76861.8957677293 inf False False NaN NaN 1.0 5000.0 False False IL7Ra_graft il7_rebuild_super_whole_v1_IL7_bcov_v3_r3_ems_3hM_3011_000000023_0001_0001_44_61_H_.._ems_p1-15H-GBL-16H-GABBL-16H_0168_0001_0001_0002_0001_0005_0001_0001_0001_._ems_p1-16H-GBL-16H-GABBL-15H_0060_0001_0001_0002_0001_0001_0002_11V10
45360.546836288835 inf False False NaN NaN 1.0 5000.0 False False IL7Ra_graft il7_rebuild_super_whole_v1_IL7_bcov_v3_r3_ems_3hM_3011_000000023_0001_0001_44_61_H_.._ems_p1-15H-GBL-16H-GABBL-16H_0168_0001_0001_0002_0001_0005_0001_0001_0001_._3h_hb1_5657_0001_0001_33F10
81590.45117083825 inf False False NaN NaN 1.0 5000.0 False False IL7Ra_graft il7_rebuild_super_split_v1_IL7_bcov_v3_r3_ems_3hC_436_0002_000000017_0001_0001_47_64_H_.._ems_p1-15H-GBL-16H-GABBL-16H_0382_0001_0001_0001_0001_0001_0001_0001_0001_._3h_hb1_3603_0001_0007_0001_29L27
inf inf True False NaN NaN 1.0 5000.0 False False IL7Ra_graft il7_rebuild_super_whole_v1_IL7_bcov_v3_r3_ems_3hM_3011_000000023_0001_0001_44_61_H_.._ems_p1-15H-GBL-16H-GABBL-16H_0168_0001_0001_0002_0001_0005_0001_0001_0001_._b071023a69dfb90902493446022f3c8a_0001_0001_0003_43V10
inf inf True False NaN NaN 1.0 5000.0 False False IL7Ra_graft foldit_2008222_0392875881_0003_15L15
145304.48316480216 inf False False NaN NaN 1.0 5000.0 False False IL7Ra_graft il7_rebuild_super_split_v1_IL7_bcov_r3_ems_p1-15H-GBL-16H-GABBL-16H_0222_0001_0001_0001_000000016_0001_0001_._3h_hb1_6391_0001_0005_0001_28Q20
inf inf True False NaN NaN 1.0 5000.0 False False IL7Ra_graft il7_rebuild_super_whole_v1_IL7_bcov_v3_r3_ems_3hC_436_0002_000000017_0001_0001_47_64_H_.._ems_p1-15H-GBL-16H-GABBL-16H_0382_0001_0001_0001_0001_0001_0001_0001_0001_._ems_p1-16H-GBL-16H-GABBL-15H_0180_0001_0001_0002_0001_0003_49E48
inf inf True False NaN NaN 1.0 5000.0 False False IL7Ra_graft il7_rebuild_super_split_v1_IL7_bcov_v3_r3_ems_3hM_3011_000000023_0001_0001_44_61_H_.._ems_p1-15H-GBL-16H-GABBL-16H_0168_0001_0001_0002_0001_0005_0001_0001_0001_._ems_p1-15H-GBL-16H-GBL-14H_0089_0001_0001_0001_0001_0002_0002_6V10
inf inf True False NaN NaN 1.0 5000.0 False False IL7Ra_graft il7_rebuild_super_split_v1_IL7_bcov_v3_r3_HEEH_04578_000000011_0001_0001_44_64_H_.._ems_3hC_1310_0001_0001_0013_0001_0001_0001_._ems_3hM_2313_0001_0002_0001_38H11
57025.60197464388 inf False False NaN NaN 1.0 5000.0 False False IL7Ra_graft foldit_2008176_0392506135_13F13
59341.07008747829 inf False False NaN NaN 1.0 5000.0 False False IL7Ra_graft il7_rebuild_super_split_v1_IL7_bcov_v3_r3_HEEH_04578_000000011_0001_0001_44_64_H_.._ems_3hC_1310_0001_0001_0013_0001_0001_0001_._HEEH_13238_0001_0002_0003_13E8
43159.003885807695 inf False False NaN NaN 1.0 5000.0 False False IL7Ra_graft il7_rebuild_super_split_v1_IL7_bcov_v3_r3_ems_3hC_436_0002_000000017_0001_0001_47_64_H_.._ems_p1-15H-GBL-16H-GABBL-16H_0382_0001_0001_0001_0001_0001_0001_0001_0001_._ems_3hC_793_0001_0001_0001_26F23
inf inf True False NaN NaN 1.0 5000.0 False False IL7Ra_graft il7_rebuild_super_split_v1_IL7_bcov_v3_r3_ems_3hM_3011_000000023_0001_0001_44_61_H_.._ems_p1-15H-GBL-16H-GABBL-16H_0168_0001_0001_0002_0001_0005_0001_0001_0001_._3h_hb1_2997_0001_0013_0001_32F10
91027.88376144606 inf False False NaN NaN 1.0 5000.0 False False IL7Ra_graft il7_rebuild_super_whole_v1_IL7_bcov_v3_r3_ems_3hM_3011_000000023_0001_0001_44_61_H_.._ems_p1-15H-GBL-16H-GABBL-16H_0168_0001_0001_0002_0001_0005_0001_0001_0001_._c76af47b9a218f83f7bafcda6da8da14_0001_1_0001_0001_44F10
116737.07057438763 inf False False NaN NaN 1.0 5000.0 False False IL7Ra_graft il7_rebuild_super_split_v1_IL7_bcov_r3_ems_p1-15H-GBL-16H-GABBL-16H_0222_0001_0001_0001_000000016_0001_0001_._3h_hb1_1053_0001_0002_0001
37922.20253631274 inf False False NaN NaN 1.0 5000.0 False False IL7Ra_graft il7_rebuild_super_whole_v1_IL7_bcov_v3_r3_ems_3hM_3011_000000023_0001_0001_44_61_H_.._ems_p1-15H-GBL-16H-GABBL-16H_0168_0001_0001_0002_0001_0005_0001_0001_0001_._ac4c3ba4b0f318db3a21ad0f1c8264ff_0001_0001_0001_0001
inf inf True False NaN NaN 1.0 5000.0 False False IL7Ra_graft il7_rebuild_super_split_v1_IL7_bcov_v3_r3_ems_3hM_3011_000000023_0001_0001_44_61_H_.._ems_p1-15H-GBL-16H-GABBL-16H_0168_0001_0001_0002_0001_0005_0001_0001_0001_._3h_hb1_6244_0001_0002_0001_33H27
44026.49986391241 inf False False NaN NaN 1.0 5000.0 False False IL7Ra_graft il7_rebuild_super_split_v1_IL7_longxing_Grafting2_ems_3hM_1894_0002_0004_0001_0001_._ems_3hM_3424_0001_0001_0001_9L52
inf inf True False NaN NaN 1.0 5000.0 False False IL7Ra_graft il7_rebuild_super_split_v1_IL7_bcov_v3_r3_HEEH_04578_000000011_0001_0001_44_64_H_.._ems_3hC_1310_0001_0001_0013_0001_0001_0001_._ems_3hM_208_0001_0003_0001_9E8
inf inf True False NaN NaN 1.0 5000.0 False False IL7Ra_graft il7_rebuild_super_whole_v1_IL7_bcov_r3_ems_p1-15H-GBL-16H-GABBL-16H_0222_0001_0001_0001_000000016_0001_0001_._ems_p1-15H-GBL-16H-GABBL-16H_0175_0001_0001_0002_0001_0003
75347.41277103158 inf False False NaN NaN 1.0 5000.0 False False IL7Ra_graft foldit_2008222_0392859315_0002_15K15
50607.32629267686 inf False False NaN NaN 1.0 5000.0 False False IL7Ra_graft foldit_2007998_0391480434_39H45
inf inf True False NaN NaN 1.0 5000.0 False False IL7Ra_graft il7_rebuild_super_split_v1_IL7_bcov_v3_r3_ems_3hM_3011_000000023_0001_0001_44_61_H_.._ems_p1-15H-GBL-16H-GABBL-16H_0168_0001_0001_0002_0001_0005_0001_0001_0001_._e16fbc155443e7b5a8f44372f038f9e6_0001_1_0001_0001_41A22
36442.49125689297 inf False False NaN NaN 1.0 5000.0 False False IL7Ra_graft il7_rebuild_super_split_v1_IL7_longxing_Grafting2_ems_3hM_305_0001_0003_0001_0001_._3h_hb1_5774_0001_0001_0003_35K15
33654.029261199066 inf False False NaN NaN 1.0 5000.0 False False IL7Ra_graft il7_rebuild_super_split_v1_IL7_bcov_v3_r3_ems_3hC_436_0002_000000017_0001_0001_47_64_H_.._ems_p1-15H-GBL-16H-GABBL-16H_0382_0001_0001_0001_0001_0001_0001_0001_0001_._ems_3hC_617_0001_0001_0009_0001_57E48
28987.88042999283 inf False False NaN NaN 1.0 5000.0 False False IL7Ra_graft il7_rebuild_super_split_v1_IL7_bcov_r2_ems_3hM_540_000000033_0001_0001_._ems_3hC_1462_0001_0001_0002_0001_53E55
inf inf True False NaN NaN 1.0 5000.0 False False IL7Ra_graft il7_rebuild_super_whole_v1_IL7_longxing_Grafting2_ems_3hM_2512_0001_0006_0001_0001_._ems_3hC_1249_0001_0001_0002
inf inf True False NaN NaN 1.0 5000.0 False False IL7Ra_graft il7_rebuild_super_whole_v1_IL7_bcov_r3_ems_p1-16H-GBL-16H-GABBL-15H_0203_0001_0001_0002_000000017_0001_0001_._ems_3hC_738_0001_0001_0001_11M9
inf inf True False NaN NaN 1.0 5000.0 False False IL7Ra_graft il7_rebuild_super_split_v1_IL7_bcov_v3_r3_ems_3hM_3011_000000023_0001_0001_44_61_H_.._ems_p1-15H-GBL-16H-GABBL-16H_0168_0001_0001_0002_0001_0005_0001_0001_0001_._3h_hb1_6799_0001_0002_0001_41Y29
35724.43020967852 inf False False NaN NaN 1.0 5000.0 False False IL7Ra_graft il7_rebuild_super_split_v1_IL7_bcov_v3_r3_ems_3hM_3011_000000023_0001_0001_44_61_H_.._ems_p1-15H-GBL-16H-GABBL-16H_0168_0001_0001_0002_0001_0005_0001_0001_0001_._3h_hb1_5728_0001_0002_0003_35H27
92857.54422505126 inf False False NaN NaN 1.0 5000.0 False False IL7Ra_graft il7_rebuild_super_split_v1_IL7_bcov_r3_ems_p1-15H-GBL-16H-GABBL-16H_0222_0001_0001_0001_000000016_0001_0001_._3h_hb1_6924_0001_0001_0001_52E44
22380.03404810456 inf False False NaN NaN 1.0 5000.0 False False IL7Ra_graft il7_rebuild_super_split_v1_IL7_bcov_r3_ems_p1-15H-GBL-16H-GABBL-16H_0222_0001_0001_0001_000000016_0001_0001_._3h_hb1_5070_0001_0003_0001_51E44
inf inf True False NaN NaN 1.0 5000.0 False False IL7Ra_graft il7_rebuild_super_split_v1_IL7_longxing_Grafting2_ems_3hM_305_0001_0003_0001_0001_._3h_hb1_1639_0001_0002_0001_31E30
33654.029261199066 inf False False NaN NaN 1.0 5000.0 False False IL7Ra_graft il7_rebuild_super_split_v1_IL7_bcov_r3_ems_p1-15H-GBL-16H-GABBL-16H_0222_0001_0001_0001_000000016_0001_0001_._3h_hb1_3585_0001_0001_0001_36E48
inf inf True False NaN NaN 1.0 5000.0 False False IL7Ra_graft il7_rebuild_super_split_v1_IL7_bcov_v3_r3_ems_3hM_3011_000000023_0001_0001_44_61_H_.._ems_p1-15H-GBL-16H-GABBL-16H_0168_0001_0001_0002_0001_0005_0001_0001_0001_._3h_hb1_4952_0001_0002_0001_38Y29
117904.44128013159 inf False False NaN NaN 1.0 5000.0 False False IL7Ra_graft foldit_2008128_0392245663_0001_32L52
0.0 10611.034075865757 True False NaN NaN 1.0 5000.0 True False IL7Ra_graft il7_rebuild_super_whole_v1_IL7_bcov_v3_r3_ems_3hM_3011_000000023_0001_0001_44_61_H_.._ems_p1-15H-GBL-16H-GABBL-16H_0168_0001_0001_0002_0001_0005_0001_0001_0001_._5ea7f752dde0811aa0a69b69c7e6f7e7_0001_0001_0003_59H27
70980.67118968235 inf False False NaN NaN 1.0 5000.0 False False IL7Ra_graft foldit_2008222_0392917519_0002_56M31
68893.14014999727 inf False False NaN NaN 1.0 5000.0 False False IL7Ra_graft il7_rebuild_super_split_v1_IL7_longxing_Grafting2_ems_3hM_305_0001_0003_0001_0001_._ems_3hC_618_0002_0001_0002_0003
87476.00709461627 inf False False NaN NaN 1.0 5000.0 False False IL7Ra_graft il7_rebuild_super_whole_v1_IL7_bcov_r3_ems_p1-16H-GBL-16H-GABBL-15H_0203_0001_0001_0002_000000017_0001_0001_._HHH_eva_0278_0001_0001_0001
inf inf True False NaN NaN 1.0 5000.0 False False IL7Ra_graft foldit_2007988_0391336005_55M59
131542.25306750188 inf False False NaN NaN 1.0 5000.0 False False IL7Ra_graft il7_rebuild_super_split_v1_IL7_longxing_Grafting2_ems_3hM_305_0001_0003_0001_0001_._3h_hb1_2861_0001_0001_0001
21506.772829084694 inf False False NaN NaN 1.0 5000.0 False False IL7Ra_graft il7_rebuild_super_split_v1_IL7_longxing_Grafting2_ems_3hM_305_0001_0003_0001_0001_._3h_hb1_6659_0001_0001_0001_39K15
inf inf True False NaN NaN 1.0 5000.0 False False IL7Ra_graft il7_rebuild_super_split_v1_IL7_bcov_r2_ems_3hM_540_000000033_0001_0001_._ems_3hM_1889_0001_0002_0001_30L32
74601.39878319953 inf False False NaN NaN 1.0 5000.0 False False IL7Ra_graft il7_rebuild_super_split_v1_IL7_bcov_v3_r3_ems_3hM_3011_000000023_0001_0001_44_61_H_.._ems_p1-15H-GBL-16H-GABBL-16H_0168_0001_0001_0002_0001_0005_0001_0001_0001_._HEEH_00668_0001_0001_0003_52E7
32990.91193137843 inf False False NaN NaN 1.0 5000.0 False False IL7Ra_graft il7_rebuild_super_split_v1_IL7_longxing_Grafting2_ems_3hM_1894_0002_0004_0001_0001_._ems_3hM_1260_0001_0002_0001_54H31
42731.68701565115 inf False False NaN NaN 1.0 5000.0 False False IL7Ra_graft il7_rebuild_super_whole_v1_IL7_bcov_v3_r3_ems_3hM_3011_000000023_0001_0001_44_61_H_.._ems_p1-15H-GBL-16H-GABBL-16H_0168_0001_0001_0002_0001_0005_0001_0001_0001_._3h_hb1_6838_0001_0001_0001_32H27
27580.97358558535 inf False False NaN NaN 1.0 5000.0 False False IL7Ra_graft il7_rebuild_super_split_v1_IL7_bcov_v3_r3_HEEH_04578_000000011_0001_0001_44_64_H_.._ems_3hC_1310_0001_0001_0013_0001_0001_0001_._ems_3hC_1467_0001_0002_0001_54L7
69582.07155149728 inf False False NaN NaN 1.0 5000.0 False False IL7Ra_graft il7_rebuild_super_split_v1_IL7_bcov_v3_r3_ems_3hC_436_0002_000000017_0001_0001_47_64_H_.._ems_p1-15H-GBL-16H-GABBL-16H_0382_0001_0001_0001_0001_0001_0001_0001_0001_._3h_hb1_3585_0001_0001_0001_36L27
45360.546836288835 inf False False NaN NaN 1.0 5000.0 False False IL7Ra_graft il7_rebuild_super_split_v1_IL7_bcov_v3_r3_ems_3hM_3011_000000023_0001_0001_44_61_H_.._ems_p1-15H-GBL-16H-GABBL-16H_0168_0001_0001_0002_0001_0005_0001_0001_0001_._ems_3hC_474_0001_0001_0001_6E7
inf inf True False NaN NaN 1.0 5000.0 False False IL7Ra_graft il7_rebuild_super_split_v1_IL7_bcov_r3_ems_p1-15H-GBL-16H-GABBL-16H_0222_0001_0001_0001_000000016_0001_0001_._3h_hb1_908_0001_0002_0001
39461.996027319175 inf False False NaN NaN 1.0 5000.0 False False IL7Ra_graft il7_rebuild_super_split_v1_IL7_bcov_v3_r3_HEEH_04578_000000011_0001_0001_44_64_H_.._ems_3hC_1310_0001_0001_0013_0001_0001_0001_._ems_3hC_243_0001_0006_0001_39Y38
37922.20253631274 inf False False NaN NaN 1.0 5000.0 False False IL7Ra_graft il7_rebuild_super_whole_v1_IL7_longxing_Grafting2_ems_3hM_1894_0002_0004_0001_0001_._3h_hb1_5910_0001_0001_34L34
inf inf True False NaN NaN 1.0 5000.0 False False IL7Ra_graft il7_rebuild_super_split_v1_IL7_longxing_Grafting2_ems_3hM_2512_0001_0006_0001_0001_._3h_hb1_631_0001_0001_0001_34I35
114436.88910340915 inf False False NaN NaN 1.0 5000.0 False False IL7Ra_graft il7_rebuild_super_split_v1_IL7_bcov_v3_r3_ems_3hC_436_0002_000000017_0001_0001_47_64_H_.._ems_p1-15H-GBL-16H-GABBL-16H_0382_0001_0001_0001_0001_0001_0001_0001_0001_._ems_ferrM_6460_0002_0001_0001_0001_16E24
inf inf True False NaN NaN 1.0 5000.0 False False IL7Ra_graft il7_rebuild_super_split_v1_IL7_longxing_Grafting2_ems_3hM_305_0001_0003_0001_0001_._ems_3hM_3521_0001_0001_0003_16L15
41064.311308632365 inf False False NaN NaN 1.0 5000.0 False False IL7Ra_graft foldit_2008025_0391717464_0003_51Y33
inf inf True False NaN NaN 1.0 5000.0 False False IL7Ra_graft il7_rebuild_super_split_v1_IL7_longxing_Grafting2_ems_3hM_843_0001_0012_0001_0001_._ems_3hC_617_0002_0001_0001_0001_29Y31
64257.87566337165 inf False False NaN NaN 1.0 5000.0 False False IL7Ra_graft il7_rebuild_super_split_v1_IL7_bcov_v3_r3_ems_3hC_436_0002_000000017_0001_0001_47_64_H_.._ems_p1-15H-GBL-16H-GABBL-16H_0382_0001_0001_0001_0001_0001_0001_0001_0001_._3h_hb1_4902_0001_0002_0001_8E24
74601.39878319953 inf False False NaN NaN 1.0 5000.0 False False IL7Ra_graft il7_rebuild_super_split_v1_IL7_bcov_v3_r3_HEEH_04578_000000011_0001_0001_44_64_H_.._ems_3hC_1310_0001_0001_0013_0001_0001_0001_._HEEH_21843_0001_0001_0001_54L7
inf inf True False NaN NaN 1.0 5000.0 False False IL7Ra_graft il7_rebuild_super_split_v1_IL7_bcov_r3_ems_p1-15H-GBL-16H-GABBL-16H_0222_0001_0001_0001_000000016_0001_0001_._b15874f8c2354b3a28d86e966fffff37_0001_1_0001_0001_0001_41H23
inf inf True False NaN NaN 1.0 5000.0 False False IL7Ra_graft il7_rebuild_super_split_v1_IL7_bcov_v3_r3_ems_3hC_436_0002_000000017_0001_0001_47_64_H_.._ems_p1-15H-GBL-16H-GABBL-16H_0382_0001_0001_0001_0001_0001_0001_0001_0001_._3h_hb1_5425_0001_0002_0001_31E24
196.28486896208295 899.6156689818904 False False NaN NaN 1.0 5000.0 True False IL7Ra_graft il7_rebuild_super_split_v1_IL7_longxing_Grafting2_ems_3hM_843_0001_0012_0001_0001_._3h_hb1_6032_0001_0001_0002_53Q8
87476.00709461627 inf False False NaN NaN 1.0 5000.0 False False IL7Ra_graft foldit_2008211_0392744928_0001_14I35
881.8896862875133 2457.625831652731 False False NaN NaN 1.0 5000.0 True False IL7Ra_graft il7_rebuild_super_whole_v1_IL7_bcov_v3_r3_ems_3hM_3011_000000023_0001_0001_44_61_H_.._ems_p1-15H-GBL-16H-GABBL-16H_0168_0001_0001_0002_0001_0005_0001_0001_0001_._1caa80fd4e4d8c86599c81cf5b939f25_0001_1_0001_0001_41H27
36442.49125689297 inf False False NaN NaN 1.0 5000.0 False False IL7Ra_graft il7_rebuild_super_split_v1_IL7_bcov_r3_ems_p1-15H-GBL-16H-GABBL-16H_0222_0001_0001_0001_000000016_0001_0001_._e9c5f6cd44bfd077eb31240bae479d08_0001_0001_0001_0001_45E48
67535.6731202798 inf False False NaN NaN 1.0 5000.0 False False IL7Ra_graft il7_rebuild_super_split_v1_IL7_bcov_r3_ems_p1-15H-GBL-16H-GABBL-16H_0222_0001_0001_0001_000000016_0001_0001_._3h_hb1_964_0001_0002_0001_27H23
51624.53355115964 inf False False NaN NaN 1.0 5000.0 False False IL7Ra_graft foldit_2008014_0391597133_18E8
inf inf True False NaN NaN 1.0 5000.0 False False IL7Ra_graft il7_rebuild_super_whole_v1_IL7_bcov_v3_r3_HEEH_04578_000000011_0001_0001_44_64_H_.._ems_3hC_1310_0001_0001_0013_0001_0001_0001_._3h_hb1_4140_0001_0002_8L7
inf inf True False NaN NaN 1.0 5000.0 False False IL7Ra_graft il7_rebuild_super_whole_v1_IL7_bcov_r3_ems_p1-15H-GBL-16H-GABBL-16H_0222_0001_0001_0001_000000016_0001_0001_._3h_hb1_5299_0001_0001_52E44
inf inf True False NaN NaN 1.0 5000.0 False False IL7Ra_graft il7_rebuild_super_split_v1_IL7_bcov_v3_r3_ems_3hC_436_0002_000000017_0001_0001_47_64_H_.._ems_p1-15H-GBL-16H-GABBL-16H_0382_0001_0001_0001_0001_0001_0001_0001_0001_._ems_p1-15H-GBL-16H-GBL-15H_0127_0001_0001_0001_0001_0001_0001_43E24
76861.8957677293 inf False False NaN NaN 1.0 5000.0 False False IL7Ra_graft il7_rebuild_super_whole_v1_IL7_bcov_v3_r3_ems_3hM_3011_000000023_0001_0001_44_61_H_.._ems_p1-15H-GBL-16H-GABBL-16H_0168_0001_0001_0002_0001_0005_0001_0001_0001_._ems_3hM_447_0001_0001_32H27
inf inf True False NaN NaN 1.0 5000.0 False False IL7Ra_graft il7_rebuild_super_whole_v1_IL7_bcov_r2_ems_3hM_1129_000000027_0001_0001_._3h_hb1_346_0001_0001_58Q58
inf inf True False NaN NaN 1.0 5000.0 False False IL7Ra_graft il7_rebuild_super_split_v1_IL7_bcov_v3_r3_ems_3hM_3011_000000023_0001_0001_44_61_H_.._ems_p1-15H-GBL-16H-GABBL-16H_0168_0001_0001_0002_0001_0005_0001_0001_0001_._908a87b7e81a0824071aa5716f714ee7_0001_0001_0001_0002_48Y29
42731.68701565115 inf False False NaN NaN 1.0 5000.0 False False IL7Ra_graft foldit_2007983_0391319178_46Q58
inf inf True False NaN NaN 1.0 5000.0 False False IL7Ra_graft il7_rebuild_super_whole_v1_IL7_longxing_Grafting2_ems_3hM_305_0001_0003_0001_0001_._ems_3hM_2515_0001_0001
69582.07155149728 inf False False NaN NaN 1.0 5000.0 False False IL7Ra_graft il7_rebuild_super_whole_v1_IL7_bcov_v3_r3_ems_3hM_3011_000000023_0001_0001_44_61_H_.._ems_p1-15H-GBL-16H-GABBL-16H_0168_0001_0001_0002_0001_0005_0001_0001_0001_._7f9b3cf633cfd27bca007b62ade1be3b_0001_1_0001_0002_60H27
25982.52474997289 inf False False NaN NaN 1.0 5000.0 False False IL7Ra_graft il7_rebuild_super_split_v1_IL7_bcov_v3_r3_ems_3hM_3011_000000023_0001_0001_44_61_H_.._ems_p1-15H-GBL-16H-GABBL-16H_0168_0001_0001_0002_0001_0005_0001_0001_0001_._HEEH_10953_0001_0001_0001
inf inf True False NaN NaN 1.0 5000.0 False False IL7Ra_graft il7_rebuild_super_whole_v1_IL7_longxing_Grafting2_ems_3hM_843_0001_0012_0001_0001_._ems_3hM_2515_0001_0001
inf inf True False NaN NaN 1.0 5000.0 False False IL7Ra_graft il7_rebuild_super_split_v1_IL7_bcov_v3_r3_ems_3hM_3011_000000023_0001_0001_44_61_H_.._ems_p1-15H-GBL-16H-GABBL-16H_0168_0001_0001_0002_0001_0005_0001_0001_0001_._HEEH_rd3_0055.min_rise1.38_0001_0001_0001
59341.07008747829 inf False False NaN NaN 1.0 5000.0 False False IL7Ra_graft foldit_2007998_0391464418_20F23
25982.52474997289 inf False False NaN NaN 1.0 5000.0 False False IL7Ra_graft foldit_2008176_0392550870_12E12
inf inf True False NaN NaN 1.0 5000.0 False False IL7Ra_graft il7_rebuild_super_whole_v1_IL7_bcov_r3_ems_p1-15H-GBL-16H-GABBL-16H_0222_0001_0001_0001_000000016_0001_0001_._3h_hb1_2735_0001_0002_30E24
52140.77888667118 inf False False NaN NaN 1.0 5000.0 False False IL7Ra_graft foldit_2008128_0392179066_32L52
inf inf True False NaN NaN 1.0 5000.0 False False IL7Ra_graft il7_rebuild_super_whole_v1_IL7_bcov_r3_ems_p1-16H-GBL-16H-GABBL-15H_0203_0001_0001_0002_000000017_0001_0001_._3h_hb1_6799_0001_0002_0001_53K51
108882.77337835266 inf False False NaN NaN 1.0 5000.0 False False IL7Ra_graft il7_rebuild_super_whole_v1_IL7_longxing_Grafting2_ems_3hM_305_0001_0003_0001_0001_._3h_hb1_6090_0001_0001_57Q34
28416.704666202182 inf False False NaN NaN 1.0 5000.0 False False IL7Ra_graft il7_rebuild_super_split_v1_IL7_bcov_r2_ems_3hM_540_000000033_0001_0001_._ems_3hM_2230_0001_0001_0001_6E29
47202.366933634934 inf False False NaN NaN 1.0 5000.0 False False IL7Ra_graft il7_rebuild_super_whole_v1_IL7_bcov_v3_r3_ems_3hM_3011_000000023_0001_0001_44_61_H_.._ems_p1-15H-GBL-16H-GABBL-16H_0168_0001_0001_0002_0001_0005_0001_0001_0001_._009c8ea5fcfb5510f8ab6ccf488264d4_0001_0001_0001_0001_4E7
175543.6466509684 inf False False NaN NaN 1.0 5000.0 False False IL7Ra_graft il7_rebuild_super_whole_v1_IL7_bcov_v3_r3_ems_3hM_3011_000000023_0001_0001_44_61_H_.._ems_p1-15H-GBL-16H-GABBL-16H_0168_0001_0001_0002_0001_0005_0001_0001_0001_._2627fb9ca2834fd8f5a908486fb4891e_0001_0001_0001_24H27
23756.85711319943 inf False False NaN NaN 1.0 5000.0 False False IL7Ra_graft il7_rebuild_super_whole_v1_IL7_longxing_Grafting2_ems_3hM_305_0001_0003_0001_0001_._ems_3hM_2551_0001_0002_7Y7
5031.0041493757435 15031.620116213033 False False NaN NaN 1.0 5000.0 False False IL7Ra_graft foldit_2007998_0391483462_31L27
28987.88042999283 inf False False NaN NaN 1.0 5000.0 False False IL7Ra_graft foldit_2008025_0391695661_11H11
90126.61758559027 inf False False NaN NaN 1.0 5000.0 False False IL7Ra_graft il7_rebuild_super_whole_v1_IL7_bcov_v3_r3_ems_3hM_3011_000000023_0001_0001_44_61_H_.._ems_p1-15H-GBL-16H-GABBL-16H_0168_0001_0001_0002_0001_0005_0001_0001_0001_._HHH_eva_0139_0001_0001_46A22
inf inf True False NaN NaN 1.0 5000.0 False False IL7Ra_graft il7_rebuild_super_split_v1_IL7_bcov_v3_r3_ems_3hC_436_0002_000000017_0001_0001_47_64_H_.._ems_p1-15H-GBL-16H-GABBL-16H_0382_0001_0001_0001_0001_0001_0001_0001_0001_._3h_hb1_2232_0001_0002_0001_55H45
inf inf True False NaN NaN 1.0 5000.0 False False IL7Ra_graft il7_rebuild_super_split_v1_IL7_bcov_r3_ems_p1-15H-GBL-16H-GABBL-16H_0222_0001_0001_0001_000000016_0001_0001_._3h_hb1_6857_0001_0001_0001_8E24
123918.75273684337 inf False False NaN NaN 1.0 5000.0 False False IL7Ra_graft il7_rebuild_super_whole_v1_IL7_bcov_v3_r3_ems_3hM_3011_000000023_0001_0001_44_61_H_.._ems_p1-15H-GBL-16H-GABBL-16H_0168_0001_0001_0002_0001_0005_0001_0001_0001_._3h_hb1_3850_0001_0002_34Y29
27580.97358558535 inf False False NaN NaN 1.0 5000.0 False False IL7Ra_graft il7_rebuild_super_split_v1_IL7_bcov_r2_ems_3hM_540_000000033_0001_0001_._ems_3hM_2060_0001_0001_0001_10K55
inf inf True False NaN NaN 1.0 5000.0 False False IL7Ra_graft il7_rebuild_super_split_v1_IL7_bcov_r3_ems_p1-15H-GBL-16H-GABBL-16H_0222_0001_0001_0001_000000016_0001_0001_._ems_3hC_496_0001_0001_0003
62368.061045628165 inf False False NaN NaN 1.0 5000.0 False False IL7Ra_graft il7_rebuild_super_split_v1_IL7_bcov_v3_r3_ems_3hM_3011_000000023_0001_0001_44_61_H_.._ems_p1-15H-GBL-16H-GABBL-16H_0168_0001_0001_0002_0001_0005_0001_0001_0001_._ems_3hM_3566_0001_0003_0001_36H27
201782.89512298416 inf False False NaN NaN 1.0 5000.0 False False IL7Ra_graft il7_rebuild_super_split_v1_IL7_longxing_Grafting2_ems_3hM_305_0001_0003_0001_0001_._ems_3hM_2680_0001_0011_0001_13M31
inf inf True False NaN NaN 1.0 5000.0 False False IL7Ra_graft il7_rebuild_super_whole_v1_IL7_longxing_Grafting2_ems_3hM_2512_0001_0006_0001_0001_._ems_3hM_604_0001_0001_7E28
69582.07155149728 inf False False NaN NaN 1.0 5000.0 False False IL7Ra_graft il7_rebuild_super_split_v1_IL7_bcov_v3_r3_ems_3hM_3011_000000023_0001_0001_44_61_H_.._ems_p1-15H-GBL-16H-GABBL-16H_0168_0001_0001_0002_0001_0005_0001_0001_0001_._HEEH_08110_0001_0003_0001_8A22
148.5553703760388 397.83625765142455 False False NaN NaN 1.0 5000.0 True True IL7Ra_graft foldit_2008217_0392836636_0003_9Y7
29866.242194902 inf False False NaN NaN 1.0 5000.0 False False IL7Ra_graft il7_rebuild_super_whole_v1_IL7_longxing_Grafting2_ems_3hM_1894_0002_0004_0001_0001_._3h_hb1_5565_0001_0001_53L52
184.90922555822678 598.2472156828965 False False NaN NaN 1.0 5000.0 True True IL7Ra_graft il7_rebuild_super_whole_v1_IL7_bcov_v3_r3_ems_3hM_3011_000000023_0001_0001_44_61_H_.._ems_p1-15H-GBL-16H-GABBL-16H_0168_0001_0001_0002_0001_0005_0001_0001_0001_._3h_hb1_3677_0001_0001_15V10
37174.985331156575 inf False False NaN NaN 1.0 5000.0 False False IL7Ra_graft il7_rebuild_super_split_v1_IL7_bcov_r3_ems_p1-15H-GBL-16H-GABBL-16H_0222_0001_0001_0001_000000016_0001_0001_._HHH_eva_0289_0001_0002_0001_8E44
32020.654091744476 inf False False NaN NaN 1.0 5000.0 False False IL7Ra_graft il7_rebuild_super_split_v1_IL7_longxing_Grafting2_ems_3hM_305_0001_0003_0001_0001_._3h_hb1_3483_0001_0002_0001_56K15
237.13350702972699 1003.672726047237 False False NaN NaN 1.0 5000.0 True False IL7Ra_graft IL7_bcov_r3_ems_p1-15H-GBL-16H-GABBL-16H_0222_0001_0001_0001_000000016_0001_0001_44E44
125157.94026421166 inf False False NaN NaN 1.0 5000.0 False False IL7Ra_graft il7_rebuild_super_split_v1_IL7_bcov_r2_ems_3hM_1129_000000027_0001_0001_._3h_hb1_3889_0001_0001
197806.97492695285 inf False False NaN NaN 1.0 5000.0 False False IL7Ra_graft foldit_2008194_0392625980_0003
53188.80854229334 inf False False NaN NaN 1.0 5000.0 False False IL7Ra_graft il7_rebuild_super_split_v1_IL7_bcov_v3_r3_ems_3hC_436_0002_000000017_0001_0001_47_64_H_.._ems_p1-15H-GBL-16H-GABBL-16H_0382_0001_0001_0001_0001_0001_0001_0001_0001_._3h_hb1_2791_0001_0003_0001_31F23
inf inf True False NaN NaN 1.0 5000.0 False False IL7Ra_graft il7_rebuild_super_split_v1_IL7_bcov_v3_r3_ems_3hC_436_0002_000000017_0001_0001_47_64_H_.._ems_p1-15H-GBL-16H-GABBL-16H_0382_0001_0001_0001_0001_0001_0001_0001_0001_._3h_hb1_6582_0001_0002_0001_13L27
69582.07155149728 inf False False NaN NaN 1.0 5000.0 False False IL7Ra_graft il7_rebuild_super_split_v1_IL7_bcov_r3_ems_p1-15H-GBL-16H-GABBL-16H_0222_0001_0001_0001_000000016_0001_0001_._ems_3hM_1520_0001_0003_0001
46272.29382769814 inf False False NaN NaN 1.0 5000.0 False False IL7Ra_graft il7_rebuild_super_split_v1_IL7_longxing_Grafting2_ems_3hM_305_0001_0003_0001_0001_._3h_hb1_1776_0001_0001_0003_53M31
66867.0030893859 inf False False NaN NaN 1.0 5000.0 False False IL7Ra_graft il7_rebuild_super_whole_v1_IL7_bcov_v3_r3_ems_3hM_3011_000000023_0001_0001_44_61_H_.._ems_p1-15H-GBL-16H-GABBL-16H_0168_0001_0001_0002_0001_0005_0001_0001_0001_._d23276eeef8ce08ce75c4b595abb3aec_0001_1_0001_0001_5E7
inf inf True False NaN NaN 1.0 5000.0 False False IL7Ra_graft foldit_2008014_0391572952_48Y38
inf inf True False NaN NaN 1.0 5000.0 False False IL7Ra_graft il7_rebuild_super_split_v1_IL7_bcov_v3_r3_ems_3hM_3011_000000023_0001_0001_44_61_H_.._ems_p1-15H-GBL-16H-GABBL-16H_0168_0001_0001_0002_0001_0005_0001_0001_0001_._3h_hb1_6515_0001_0001_0001_25E7
58753.53474007748 inf False False NaN NaN 1.0 5000.0 False False IL7Ra_graft il7_rebuild_super_whole_v1_IL7_bcov_v3_r3_ems_3hM_3011_000000023_0001_0001_44_61_H_.._ems_p1-15H-GBL-16H-GABBL-16H_0168_0001_0001_0002_0001_0005_0001_0001_0001_._1a25dfc107f5cddc82e123d675be5a7a_0001_1_0001_0001_0001_56A22
inf inf True False NaN NaN 1.0 5000.0 False False IL7Ra_graft il7_rebuild_super_split_v1_IL7_bcov_v3_r3_ems_3hM_3011_000000023_0001_0001_44_61_H_.._ems_p1-15H-GBL-16H-GABBL-16H_0168_0001_0001_0002_0001_0005_0001_0001_0001_._05fce666512f15016f89150594726482_0001_1_0001_0002_0003_26H27
68211.02985148253 1234168.2718229773 False False NaN NaN 1.0 5000.0 False False IL7Ra_graft il7_rebuild_super_split_v1_IL7_bcov_r2_ems_3hM_540_000000033_0001_0001_._3h_hb1_2208_0001_0002_0001_8M52
inf inf True False NaN NaN 1.0 5000.0 False False IL7Ra_graft il7_rebuild_super_split_v1_IL7_longxing_Grafting2_ems_3hM_305_0001_0003_0001_0001_._HHH_eva_0536_0001_0001_0001_53L15
152716.47213079306 inf False False NaN NaN 1.0 5000.0 False False IL7Ra_graft foldit_2007988_0391383654_10S33
44911.43251117703 inf False False NaN NaN 1.0 5000.0 False False IL7Ra_graft il7_rebuild_super_split_v1_IL7_bcov_v3_r3_ems_3hM_3011_000000023_0001_0001_44_61_H_.._ems_p1-15H-GBL-16H-GABBL-16H_0168_0001_0001_0002_0001_0005_0001_0001_0001_._3h_hb1_2272_0001_0001_0001_9A22
24476.713640586448 inf False False NaN NaN 1.0 5000.0 False False IL7Ra_graft il7_rebuild_super_split_v1_IL7_longxing_Grafting2_ems_3hM_305_0001_0003_0001_0001_._3h_hb1_5096_0001_0003_0001_59M31
inf inf True False NaN NaN 1.0 5000.0 False False IL7Ra_graft foldit_2007998_0391472656_52E48
57595.85799439036 inf False False NaN NaN 1.0 5000.0 False False IL7Ra_graft il7_rebuild_super_whole_v1_IL7_bcov_v3_r3_ems_3hM_3011_000000023_0001_0001_44_61_H_.._ems_p1-15H-GBL-16H-GABBL-16H_0168_0001_0001_0002_0001_0005_0001_0001_0001_._ems_3hM_604_0001_0001_0001_35V10
80782.62492162197 inf False False NaN NaN 1.0 5000.0 False False IL7Ra_graft il7_rebuild_super_whole_v1_IL7_bcov_r2_ems_3hM_1129_000000027_0001_0001_._3h_hb1_33_0001_0002_37E59
24476.713640586448 inf False False NaN NaN 1.0 5000.0 False False IL7Ra_graft il7_rebuild_super_split_v1_IL7_bcov_r3_ems_p1-15H-GBL-16H-GABBL-16H_0222_0001_0001_0001_000000016_0001_0001_._HHH_eva_0218_0001_0001_0003
55348.487456232666 inf False False NaN NaN 1.0 5000.0 False False IL7Ra_graft il7_rebuild_super_whole_v1_IL7_longxing_Grafting2_ems_3hM_305_0001_0003_0001_0001_._3h_hb1_5058_0001_0001_38L15
28416.704666202182 inf False False NaN NaN 1.0 5000.0 False False IL7Ra_graft il7_rebuild_super_whole_v1_IL7_bcov_v3_r3_ems_3hM_3011_000000023_0001_0001_44_61_H_.._ems_p1-15H-GBL-16H-GABBL-16H_0168_0001_0001_0002_0001_0005_0001_0001_0001_._a4b02daac56907863d25415ff9199846_0001_1_0001_0003_18A22
inf inf True False NaN NaN 1.0 5000.0 False False IL7Ra_graft foldit_2007988_0391330895_6I29
28416.704666202182 inf False False NaN NaN 1.0 5000.0 False False IL7Ra_graft foldit_2007983_0391309037_45Q58
inf inf True False NaN NaN 1.0 5000.0 False False IL7Ra_graft il7_rebuild_super_split_v1_IL7_bcov_v3_r3_HEEH_04578_000000011_0001_0001_44_64_H_.._ems_3hC_1310_0001_0001_0013_0001_0001_0001_._HEEH_17103_0001_0001_0001_12Y33
inf inf True False NaN NaN 1.0 5000.0 False False IL7Ra_graft il7_rebuild_super_whole_v1_IL7_bcov_v3_r3_ems_3hM_3011_000000023_0001_0001_44_61_H_.._ems_p1-15H-GBL-16H-GABBL-16H_0168_0001_0001_0002_0001_0005_0001_0001_0001_._281b4e60da85d6b211770bf1b07ee673_0001_1_0001_0001_26Y29
28987.88042999283 inf False False NaN NaN 1.0 5000.0 False False IL7Ra_graft il7_rebuild_super_split_v1_IL7_bcov_v3_r3_ems_3hM_3011_000000023_0001_0001_44_61_H_.._ems_p1-15H-GBL-16H-GABBL-16H_0168_0001_0001_0002_0001_0005_0001_0001_0001_._ems_3hM_3074_0001_0003_0001_15Y29
inf inf True False NaN NaN 1.0 5000.0 False False IL7Ra_graft il7_rebuild_super_split_v1_IL7_bcov_v3_r3_HEEH_04578_000000011_0001_0001_44_64_H_.._ems_3hC_1310_0001_0001_0013_0001_0001_0001_._3h_hb1_324_0001_0002_0003_35L7
91027.88376144606 inf False False NaN NaN 1.0 5000.0 False False IL7Ra_graft foldit_2008147_0392354774_11E9
36442.49125689297 inf False False NaN NaN 1.0 5000.0 False False IL7Ra_graft il7_rebuild_super_split_v1_IL7_bcov_r2_ems_3hM_540_000000033_0001_0001_._3h_hb1_582_0001_0010_0001_40K55
37922.20253631274 inf False False NaN NaN 1.0 5000.0 False False IL7Ra_graft il7_rebuild_super_split_v1_IL7_bcov_v3_r3_ems_3hM_3011_000000023_0001_0001_44_61_H_.._ems_p1-15H-GBL-16H-GABBL-16H_0168_0001_0001_0002_0001_0005_0001_0001_0001_._3h_hb1_2920_0001_0007_0001_6E7
22380.03404810456 inf False False NaN NaN 1.0 5000.0 False False IL7Ra_graft foldit_2008088_0392080681_19E7
35020.51780186106 inf False False NaN NaN 1.0 5000.0 False False IL7Ra_graft il7_rebuild_super_split_v1_IL7_bcov_v3_r3_HEEH_04578_000000011_0001_0001_44_64_H_.._ems_3hC_1310_0001_0001_0013_0001_0001_0001_._HEEH_07753_0001_0001_0001_55H11
81590.45117083825 inf False False NaN NaN 1.0 5000.0 False False IL7Ra_graft foldit_2008065_0391934564_0001_40E44
inf inf True False NaN NaN 1.0 5000.0 False False IL7Ra_graft il7_rebuild_super_split_v1_IL7_bcov_r2_ems_3hM_1129_000000027_0001_0001_._3h_hb1_1920_0001_0002_0001_60E59
130239.85452227901 inf False False NaN NaN 1.0 5000.0 False False IL7Ra_graft il7_rebuild_super_whole_v1_IL7_bcov_r3_ems_p1-16H-GBL-16H-GABBL-15H_0203_0001_0001_0002_000000017_0001_0001_._3h_hb1_582_0001_0001_0001_9K48
24476.713640586448 inf False False NaN NaN 1.0 5000.0 False False IL7Ra_graft foldit_2007983_0391281126_45E59
inf inf True False NaN NaN 1.0 5000.0 False False IL7Ra_graft il7_rebuild_super_split_v1_IL7_bcov_r2_ems_3hM_540_000000033_0001_0001_._HHH_eva_0266_0001_0003_0001_53L32
47202.366933634934 inf False False NaN NaN 1.0 5000.0 False False IL7Ra_graft il7_rebuild_super_split_v1_IL7_longxing_Grafting2_ems_3hM_843_0001_0012_0001_0001_._ems_3hM_540_0001_0004_0003_29Q8
186343.11822998416 inf False False NaN NaN 1.0 5000.0 False False IL7Ra_graft il7_rebuild_super_split_v1_IL7_bcov_v3_r3_HEEH_04578_000000011_0001_0001_44_64_H_.._ems_3hC_1310_0001_0001_0013_0001_0001_0001_._ems_3hM_1992_0001_0002_0001
177299.08311747792 inf False False NaN NaN 1.0 5000.0 False False IL7Ra_graft il7_rebuild_super_whole_v1_IL7_bcov_v3_r3_HEEH_04578_000000011_0001_0001_44_64_H_.._ems_3hC_1310_0001_0001_0013_0001_0001_0001_._3h_hb1_934_0001_0003
inf inf True False NaN NaN 1.0 5000.0 False False IL7Ra_graft il7_rebuild_super_split_v1_IL7_bcov_v3_r3_ems_3hM_3011_000000023_0001_0001_44_61_H_.._ems_p1-15H-GBL-16H-GABBL-16H_0168_0001_0001_0002_0001_0005_0001_0001_0001_._311896887861320995e8eff516ae7eb9_0001_0001_0001_57E7
65549.45896420539 inf False False NaN NaN 1.0 5000.0 False False IL7Ra_graft il7_rebuild_super_split_v1_IL7_bcov_r3_ems_p1-15H-GBL-16H-GABBL-16H_0222_0001_0001_0001_000000016_0001_0001_._3h_hb1_4296_0001_0001_0001_31H23
188.62590099194708 397.83625765142455 False False NaN NaN 1.0 5000.0 True True IL7Ra_graft il7_rebuild_super_split_v1_IL7_longxing_Grafting2_ems_3hM_843_0001_0012_0001_0001_._3h_hb1_6278_0001_0001_0002_53Q8
inf inf True False NaN NaN 1.0 5000.0 False False IL7Ra_graft il7_rebuild_super_split_v1_IL7_bcov_r3_ems_p1-15H-GBL-16H-GABBL-16H_0222_0001_0001_0001_000000016_0001_0001_._HHH_eva_0695_0001_0001_0001_5E44
24476.713640586448 inf False False NaN NaN 1.0 5000.0 False False IL7Ra_graft il7_rebuild_super_whole_v1_IL7_bcov_v3_r3_ems_3hM_3011_000000023_0001_0001_44_61_H_.._ems_p1-15H-GBL-16H-GABBL-16H_0168_0001_0001_0002_0001_0005_0001_0001_0001_._bca82d4ea8ab5b4a230d726a96a4e0ee_0001_0001_0001_8F10
21506.772829084694 inf False False NaN NaN 1.0 5000.0 False False IL7Ra_graft il7_rebuild_super_split_v1_IL7_bcov_r3_ems_p1-15H-GBL-16H-GABBL-16H_0222_0001_0001_0001_000000016_0001_0001_._3h_hb1_18_0001_0001_0001_10F27
29866.242194902 inf False False NaN NaN 1.0 5000.0 False False IL7Ra_graft il7_rebuild_super_whole_v1_IL7_bcov_v3_r3_HEEH_04578_000000011_0001_0001_44_64_H_.._ems_3hC_1310_0001_0001_0013_0001_0001_0001_._3h_hb1_2387_0001_0001_8L7
20874.26182162755 inf False False NaN NaN 1.0 5000.0 False False IL7Ra_graft il7_rebuild_super_split_v1_IL7_bcov_v3_r3_ems_3hM_3011_000000023_0001_0001_44_61_H_.._ems_p1-15H-GBL-16H-GABBL-16H_0168_0001_0001_0002_0001_0005_0001_0001_0001_._3h_hb1_6612_0001_0004_0001_13H27
86609.90801447166 13178359.100813188 False False NaN NaN 1.0 5000.0 False False IL7Ra_graft IL7_bcov_v3_r3_HEEH_04578_000000011_0001_0001_44_64_H_.._ems_3hC_1310_0001_0001_0013_0001_0001_0001_polyL_7L7
21506.772829084694 inf False False NaN NaN 1.0 5000.0 False False IL7Ra_graft il7_rebuild_super_whole_v1_IL7_bcov_v3_r3_ems_3hM_3011_000000023_0001_0001_44_61_H_.._ems_p1-15H-GBL-16H-GABBL-16H_0168_0001_0001_0002_0001_0005_0001_0001_0001_._ems_p1-16H-GBL-16H-GABBL-15H_0203_0001_0001_0002_0001_0002_11F10
39461.996027319175 inf False False NaN NaN 1.0 5000.0 False False IL7Ra_graft il7_rebuild_super_whole_v1_IL7_longxing_Grafting2_ems_3hM_843_0001_0012_0001_0001_._3h_hb1_578_0001_0001_31E9
72407.38268059494 inf False False NaN NaN 1.0 5000.0 False False IL7Ra_graft foldit_2008065_0391883152_0002_16H23
62368.061045628165 inf False False NaN NaN 1.0 5000.0 False False IL7Ra_graft il7_rebuild_super_whole_v1_IL7_bcov_v3_r3_ems_3hM_3011_000000023_0001_0001_44_61_H_.._ems_p1-15H-GBL-16H-GABBL-16H_0168_0001_0001_0002_0001_0005_0001_0001_0001_._0f5732c3058368a0ec8c608e45652088_0001_1_0001_0001_41E7
inf inf True False NaN NaN 1.0 5000.0 False False IL7Ra_graft il7_rebuild_super_split_v1_IL7_longxing_Grafting2_ems_3hM_305_0001_0003_0001_0001_._HHH_eva_0506_0001_0001_52K15
inf inf True False NaN NaN 1.0 5000.0 False False IL7Ra_graft il7_rebuild_super_whole_v1_IL7_bcov_r2_ems_3hM_540_000000033_0001_0001_._3h_hb1_5118_0001_0003_9L32
55348.487456232666 inf False False NaN NaN 1.0 5000.0 False False IL7Ra_graft il7_rebuild_super_split_v1_IL7_bcov_v3_r3_ems_3hM_3011_000000023_0001_0001_44_61_H_.._ems_p1-15H-GBL-16H-GABBL-16H_0168_0001_0001_0002_0001_0005_0001_0001_0001_._3h_hb1_4600_0001_0001_0001_10F10
59934.48078835312 inf False False NaN NaN 1.0 5000.0 False False IL7Ra_graft il7_rebuild_super_split_v1_IL7_longxing_Grafting2_ems_3hM_305_0001_0003_0001_0001_._3h_hb1_3631_0001_0001_0003
inf inf True False NaN NaN 1.0 5000.0 False False IL7Ra_graft il7_rebuild_super_split_v1_IL7_bcov_r3_ems_p1-15H-GBL-16H-GABBL-16H_0222_0001_0001_0001_000000016_0001_0001_._3h_hb1_1234_0001_0003_0001_5Q20
89234.27483721818 inf False False NaN NaN 1.0 5000.0 False False IL7Ra_graft il7_rebuild_super_split_v1_IL7_bcov_v3_r3_ems_3hM_3011_000000023_0001_0001_44_61_H_.._ems_p1-15H-GBL-16H-GABBL-16H_0168_0001_0001_0002_0001_0005_0001_0001_0001_._754af2a1c53bffddd7703736254e9243_0001_1_0001_0001_0002_58V10
58171.8165743342 inf False False NaN NaN 1.0 5000.0 False False IL7Ra_graft foldit_2008025_0391709491_0001_11H11
inf inf True False NaN NaN 1.0 5000.0 False False IL7Ra_graft il7_rebuild_super_split_v1_IL7_longxing_Grafting2_ems_3hM_305_0001_0003_0001_0001_._3h_hb1_5940_0001_0002_0001_62Q34
125157.94026421166 inf False False NaN NaN 1.0 5000.0 False False IL7Ra_graft il7_rebuild_super_split_v1_IL7_bcov_v3_r3_ems_3hM_3011_000000023_0001_0001_44_61_H_.._ems_p1-15H-GBL-16H-GABBL-16H_0168_0001_0001_0002_0001_0005_0001_0001_0001_._ad6cd7d0a18b703aa9959b16ef12cf47_0001_1_0001_0004_0001_43A22
92857.54422505126 inf False False NaN NaN 1.0 5000.0 False False IL7Ra_graft il7_rebuild_super_split_v1_IL7_bcov_r2_ems_3hM_540_000000033_0001_0001_._3h_hb1_6253_0001_0005_0001_37E55
20874.26182162755 inf False False NaN NaN 1.0 5000.0 False False IL7Ra_graft il7_rebuild_super_split_v1_IL7_bcov_v3_r3_HEEH_04578_000000011_0001_0001_44_64_H_.._ems_3hC_1310_0001_0001_0013_0001_0001_0001_._HEEH_07904_0001_0002_0001_16H11
22380.03404810456 inf False False NaN NaN 1.0 5000.0 False False IL7Ra_graft il7_rebuild_super_whole_v1_IL7_bcov_r2_ems_3hM_540_000000033_0001_0001_._ems_3hC_645_0001_0001_0001_53K55
inf inf True False NaN NaN 1.0 5000.0 False False IL7Ra_graft il7_rebuild_super_split_v1_IL7_bcov_r2_ems_3hM_1129_000000027_0001_0001_._3h_hb1_6722_0001_0001_0001_28I51
inf inf True False NaN NaN 1.0 5000.0 False False IL7Ra_graft il7_rebuild_super_whole_v1_IL7_bcov_v3_r3_ems_3hM_3011_000000023_0001_0001_44_61_H_.._ems_p1-15H-GBL-16H-GABBL-16H_0168_0001_0001_0002_0001_0005_0001_0001_0001_._b36b57f58f29783bb0d94ae20a27a7cf_0001_1_0001_0001_43F10
inf inf True False NaN NaN 1.0 5000.0 False False IL7Ra_graft il7_rebuild_super_split_v1_IL7_bcov_r3_ems_p1-15H-GBL-16H-GABBL-16H_0222_0001_0001_0001_000000016_0001_0001_._3h_hb1_514_0001_0001_0001_11F27
20874.26182162755 inf False False NaN NaN 1.0 5000.0 False False IL7Ra_graft il7_rebuild_super_split_v1_IL7_bcov_v3_r3_ems_3hC_436_0002_000000017_0001_0001_47_64_H_.._ems_p1-15H-GBL-16H-GABBL-16H_0382_0001_0001_0001_0001_0001_0001_0001_0001_._b00e106ea80d1aaef989181fd4caf85b_0001_0001_0001_0001
53188.80854229334 inf False False NaN NaN 1.0 5000.0 False False IL7Ra_graft il7_rebuild_super_split_v1_IL7_longxing_Grafting2_ems_3hM_305_0001_0003_0001_0001_._3h_hb1_3060_0001_0004_0001
28987.88042999283 inf False False NaN NaN 1.0 5000.0 False False IL7Ra_graft il7_rebuild_super_split_v1_IL7_bcov_r3_ems_p1-15H-GBL-16H-GABBL-16H_0222_0001_0001_0001_000000016_0001_0001_._3h_hb1_3534_0001_0001_0001_8E24
69582.07155149728 inf False False NaN NaN 1.0 5000.0 False False IL7Ra_graft il7_rebuild_super_split_v1_IL7_bcov_r3_ems_p1-15H-GBL-16H-GABBL-16H_0222_0001_0001_0001_000000016_0001_0001_._ff657d5bee961aaff5cce001c3dd32de_0001_1_0001_0001_0001_20E44
inf inf True False NaN NaN 1.0 5000.0 False False IL7Ra_graft foldit_2008176_0392484247_52K48
163732.7286204881 inf False False NaN NaN 1.0 5000.0 False False IL7Ra_graft il7_rebuild_super_split_v1_IL7_longxing_Grafting2_ems_3hM_305_0001_0003_0001_0001_._3h_hb1_1823_0001_0003_0001_59L15
22380.03404810456 inf False False NaN NaN 1.0 5000.0 False False IL7Ra_graft foldit_2008211_0392713124_49M54
inf inf True False NaN NaN 1.0 5000.0 False False IL7Ra_graft il7_rebuild_super_split_v1_IL7_bcov_v3_r3_ems_3hM_3011_000000023_0001_0001_44_61_H_.._ems_p1-15H-GBL-16H-GABBL-16H_0168_0001_0001_0002_0001_0005_0001_0001_0001_._HEEH_08928_0001_0001_0001_19Y29
47674.39060297123 inf False False NaN NaN 1.0 5000.0 False False IL7Ra_graft il7_rebuild_super_split_v1_IL7_longxing_Grafting2_ems_3hM_305_0001_0003_0001_0001_._3h_hb1_4763_0001_0003_0001_53Q34
inf inf True False NaN NaN 1.0 5000.0 False False IL7Ra_graft il7_rebuild_super_split_v1_IL7_bcov_v3_r3_ems_3hM_3011_000000023_0001_0001_44_61_H_.._ems_p1-15H-GBL-16H-GABBL-16H_0168_0001_0001_0002_0001_0005_0001_0001_0001_._3h_hb1_722_0001_0007_0001_7A22
inf inf True False NaN NaN 1.0 5000.0 False False IL7Ra_graft il7_rebuild_super_whole_v1_IL7_longxing_Grafting2_ems_3hM_305_0001_0003_0001_0001_._3h_hb1_3503_0001_0001_8Y7
inf inf True False NaN NaN 1.0 5000.0 False False IL7Ra_graft il7_rebuild_super_whole_v1_IL7_longxing_Grafting2_ems_3hM_305_0001_0003_0001_0001_._3h_hb1_1598_0001_0001_0003_38K15
94723.98086397459 inf False False NaN NaN 1.0 5000.0 False False IL7Ra_graft il7_rebuild_super_split_v1_IL7_bcov_v3_r3_ems_3hM_3011_000000023_0001_0001_44_61_H_.._ems_p1-15H-GBL-16H-GABBL-16H_0168_0001_0001_0002_0001_0005_0001_0001_0001_._HEEH_02526_0001_0002_0001_58Y29
104634.20506937384 inf False False NaN NaN 1.0 5000.0 False False IL7Ra_graft il7_rebuild_super_split_v1_IL7_bcov_v3_r3_ems_3hC_436_0002_000000017_0001_0001_47_64_H_.._ems_p1-15H-GBL-16H-GABBL-16H_0382_0001_0001_0001_0001_0001_0001_0001_0001_._ems_3hC_1028_0002_0001_0003_0003
inf inf True False NaN NaN 1.0 5000.0 False False IL7Ra_graft il7_rebuild_super_whole_v1_IL7_bcov_v3_r3_ems_3hM_3011_000000023_0001_0001_44_61_H_.._ems_p1-15H-GBL-16H-GABBL-16H_0168_0001_0001_0002_0001_0005_0001_0001_0001_._ems_3hM_602_0001_0003_54Y29
55348.487456232666 inf False False NaN NaN 1.0 5000.0 False False IL7Ra_graft il7_rebuild_super_whole_v1_IL7_longxing_Grafting2_ems_3hM_305_0001_0003_0001_0001_._3h_hb1_2240_0001_0002_32M31
66867.0030893859 inf False False NaN NaN 1.0 5000.0 False False IL7Ra_graft il7_rebuild_super_split_v1_IL7_bcov_v3_r3_ems_3hM_3011_000000023_0001_0001_44_61_H_.._ems_p1-15H-GBL-16H-GABBL-16H_0168_0001_0001_0002_0001_0005_0001_0001_0001_._318a12281846e510d64982e6a15bb4b5_0001_0001_0002_0001_56E7
inf inf True False NaN NaN 1.0 5000.0 False False IL7Ra_graft il7_rebuild_super_split_v1_IL7_bcov_r2_ems_3hM_540_000000033_0001_0001_._3h_hb1_4236_0001_0004_0001
184498.13686137067 inf False False NaN NaN 1.0 5000.0 False False IL7Ra_graft il7_rebuild_super_split_v1_IL7_bcov_v3_r3_ems_3hC_436_0002_000000017_0001_0001_47_64_H_.._ems_p1-15H-GBL-16H-GABBL-16H_0382_0001_0001_0001_0001_0001_0001_0001_0001_._ems_3hC_284_0001_0007_0001
inf inf True False NaN NaN 1.0 5000.0 False False IL7Ra_graft IL7_bcov_v3_r3_HEEH_04578_000000011_0001_0001_44_64_H_.._ems_3hC_1310_0001_0001_0013_0001_0001_0001_7L7
47674.39060297123 inf False False NaN NaN 1.0 5000.0 False False IL7Ra_graft il7_rebuild_super_split_v1_IL7_bcov_v3_r3_ems_3hM_3011_000000023_0001_0001_44_61_H_.._ems_p1-15H-GBL-16H-GABBL-16H_0168_0001_0001_0002_0001_0005_0001_0001_0001_._ems_3hM_2416_0001_0003_0001_5E7
25218.382540609866 inf False False NaN NaN 1.0 5000.0 False False IL7Ra_graft il7_rebuild_super_split_v1_IL7_longxing_Grafting2_ems_3hM_2512_0001_0006_0001_0001_._3h_hb1_3647_0001_0002_0001_59I35
inf inf True False NaN NaN 1.0 5000.0 False False IL7Ra_graft il7_rebuild_super_split_v1_IL7_longxing_Grafting2_ems_3hM_305_0001_0003_0001_0001_._3h_hb1_4018_0001_0001_0003_13L15
53188.80854229334 inf False False NaN NaN 1.0 5000.0 False False IL7Ra_graft il7_rebuild_super_split_v1_IL7_longxing_Grafting2_ems_3hM_843_0001_0012_0001_0001_._ems_3hM_2356_0001_0001_0002_31H9
2095.915563780936 3962.248454976548 False False NaN NaN 1.0 5000.0 True False IL7Ra_graft il7_rebuild_super_whole_v1_IL7_bcov_v3_r3_ems_3hM_3011_000000023_0001_0001_44_61_H_.._ems_p1-15H-GBL-16H-GABBL-16H_0168_0001_0001_0002_0001_0005_0001_0001_0001_._3h_hb1_1925_0001_0002_52Y29
79190.88807138728 inf False False NaN NaN 1.0 5000.0 False False IL7Ra_graft foldit_2007988_0391383654_0002_54E59
27580.97358558535 inf False False NaN NaN 1.0 5000.0 False False IL7Ra_graft il7_rebuild_super_whole_v1_IL7_longxing_Grafting2_ems_3hM_843_0001_0012_0001_0001_._ems_3hM_128_0001_0002_32K31
inf inf True False NaN NaN 1.0 5000.0 False False IL7Ra_graft il7_rebuild_super_split_v1_IL7_bcov_r3_ems_p1-15H-GBL-16H-GABBL-16H_0222_0001_0001_0001_000000016_0001_0001_._ferr_hb1_3894_0001_0001_0001_43Q20
inf inf True False NaN NaN 1.0 5000.0 False False IL7Ra_graft il7_rebuild_super_split_v1_IL7_bcov_r2_ems_3hM_1129_000000027_0001_0001_._3h_hb1_6832_0001_0002_0001_36M59
inf inf True False NaN NaN 1.0 5000.0 False False IL7Ra_graft il7_rebuild_super_whole_v1_IL7_bcov_v3_r3_ems_3hM_3011_000000023_0001_0001_44_61_H_.._ems_p1-15H-GBL-16H-GABBL-16H_0168_0001_0001_0002_0001_0005_0001_0001_0001_._a46e32ff5abe01017c5ab207d099328f_0001_1_0001_0001_0002_41E7
40255.182147468346 inf False False NaN NaN 1.0 5000.0 False False IL7Ra_graft il7_rebuild_super_split_v1_IL7_longxing_Grafting2_ems_3hM_305_0001_0003_0001_0001_._3h_hb1_3356_0001_0002_0001_29Y7
inf inf True False NaN NaN 1.0 5000.0 False False IL7Ra_graft il7_rebuild_super_whole_v1_IL7_bcov_r3_ems_p1-16H-GBL-16H-GABBL-15H_0203_0001_0001_0002_000000017_0001_0001_._3h_hb1_4333_0001_0003_55K48
201782.89512298416 inf False False NaN NaN 1.0 5000.0 False False IL7Ra_graft foldit_2008065_0391926549_54E44
94723.98086397459 inf False False NaN NaN 1.0 5000.0 False False IL7Ra_graft il7_rebuild_super_split_v1_IL7_bcov_v3_r3_ems_3hM_3011_000000023_0001_0001_44_61_H_.._ems_p1-15H-GBL-16H-GABBL-16H_0168_0001_0001_0002_0001_0005_0001_0001_0001_._ems_3hC_219_0002_0001_0004_0001
55348.487456232666 inf False False NaN NaN 1.0 5000.0 False False IL7Ra_graft foldit_2008217_0392779239_0003_36Q34
inf inf True False NaN NaN 1.0 5000.0 False False IL7Ra_graft foldit_2008135_0392281030_50R53
117904.44128013159 inf False False NaN NaN 1.0 5000.0 False False IL7Ra_graft il7_rebuild_super_split_v1_IL7_longxing_Grafting2_ems_3hM_305_0001_0003_0001_0001_._ems_3hC_884_0001_0001_0001_9E30
68211.02985148253 inf False False NaN NaN 1.0 5000.0 False False IL7Ra_graft il7_rebuild_super_whole_v1_IL7_longxing_Grafting2_ems_3hM_843_0001_0012_0001_0001_._3h_hb1_4192_0001_0003
35724.43020967852 inf False False NaN NaN 1.0 5000.0 False False IL7Ra_graft il7_rebuild_super_split_v1_IL7_bcov_v3_r3_ems_3hC_436_0002_000000017_0001_0001_47_64_H_.._ems_p1-15H-GBL-16H-GABBL-16H_0382_0001_0001_0001_0001_0001_0001_0001_0001_._9f6519ea439d3faf4bfa51b5e5114660_0001_0001_0001_0001_20H45
104634.20506937384 inf False False NaN NaN 1.0 5000.0 False False IL7Ra_graft il7_rebuild_super_whole_v1_IL7_bcov_r2_ems_3hM_1129_000000027_0001_0001_._ems_3hM_1509_0001_0001_35Q58
32020.654091744476 inf False False NaN NaN 1.0 5000.0 False False IL7Ra_graft il7_rebuild_super_whole_v1_IL7_longxing_Grafting2_ems_3hM_305_0001_0003_0001_0001_._a4da04d80dbe7f4a1365e9b45a724559_0001_0001_0002_28K15
104634.20506937384 inf False False NaN NaN 1.0 5000.0 False False IL7Ra_graft foldit_2008162_0392474425_0003_54Y31
inf inf True False NaN NaN 1.0 5000.0 False False IL7Ra_graft il7_rebuild_super_whole_v1_IL7_bcov_r2_ems_3hM_1129_000000027_0001_0001_._ems_3hC_645_0001_0001_0001_56Q58
inf inf True False NaN NaN 1.0 5000.0 False False IL7Ra_graft il7_rebuild_super_split_v1_IL7_bcov_v3_r3_ems_3hM_3011_000000023_0001_0001_44_61_H_.._ems_p1-15H-GBL-16H-GABBL-16H_0168_0001_0001_0002_0001_0005_0001_0001_0001_._4e2ac67898ad60a133cbede7db6c2933_0001_0001_0003_0003_24A22
inf inf True False NaN NaN 1.0 5000.0 False False IL7Ra_graft foldit_2008005_0391556067_0002_7E24
inf inf True False NaN NaN 1.0 5000.0 False False IL7Ra_graft il7_rebuild_super_split_v1_IL7_bcov_v3_r3_ems_3hC_436_0002_000000017_0001_0001_47_64_H_.._ems_p1-15H-GBL-16H-GABBL-16H_0382_0001_0001_0001_0001_0001_0001_0001_0001_._ems_3hM_78_0001_0005_0001_50H45
21506.772829084694 inf False False NaN NaN 1.0 5000.0 False False IL7Ra_graft il7_rebuild_super_split_v1_IL7_longxing_Grafting2_ems_3hM_305_0001_0003_0001_0001_._ems_3hC_1232_0001_0001_0001
inf inf True False NaN NaN 1.0 5000.0 False False IL7Ra_graft il7_rebuild_super_split_v1_IL7_bcov_r2_ems_3hM_1129_000000027_0001_0001_._3h_hb1_4237_0001_0004_0001_37M59
inf inf True False NaN NaN 1.0 5000.0 False False IL7Ra_graft il7_rebuild_super_split_v1_IL7_bcov_v3_r3_ems_3hM_3011_000000023_0001_0001_44_61_H_.._ems_p1-15H-GBL-16H-GABBL-16H_0168_0001_0001_0002_0001_0005_0001_0001_0001_._3h_hb1_1491_0001_0004_0001_36F10
113303.85059743492 inf False False NaN NaN 1.0 5000.0 False False IL7Ra_graft il7_rebuild_super_split_v1_IL7_bcov_v3_r3_ems_3hM_3011_000000023_0001_0001_44_61_H_.._ems_p1-15H-GBL-16H-GABBL-16H_0168_0001_0001_0002_0001_0005_0001_0001_0001_._3h_hb1_6150_0001_0002_0001_29V10
inf inf True False NaN NaN 1.0 5000.0 False False IL7Ra_graft il7_rebuild_super_split_v1_IL7_bcov_v3_r3_ems_3hM_3011_000000023_0001_0001_44_61_H_.._ems_p1-15H-GBL-16H-GABBL-16H_0168_0001_0001_0002_0001_0005_0001_0001_0001_._3h_hb1_4777_0001_0001_0001_36Y29
inf inf True False NaN NaN 1.0 5000.0 False False IL7Ra_graft il7_rebuild_super_split_v1_IL7_bcov_r3_ems_p1-15H-GBL-16H-GABBL-16H_0222_0001_0001_0001_000000016_0001_0001_._f7a042c7356e20c3fbc41ae864c56207_0001_1_0001_0002_0002_4Q20
32020.654091744476 inf False False NaN NaN 1.0 5000.0 False False IL7Ra_graft il7_rebuild_super_split_v1_IL7_bcov_v3_r3_ems_3hM_3011_000000023_0001_0001_44_61_H_.._ems_p1-15H-GBL-16H-GABBL-16H_0168_0001_0001_0002_0001_0005_0001_0001_0001_._daacf709982a331ddf3f27f402076824_0001_0001_0001_0002_45V10
inf inf True False NaN NaN 1.0 5000.0 False False IL7Ra_graft il7_rebuild_super_whole_v1_IL7_bcov_v3_r3_HEEH_04578_000000011_0001_0001_44_64_H_.._ems_3hC_1310_0001_0001_0013_0001_0001_0001_._3h_hb1_5465_0001_0001_7L7
67535.6731202798 inf False False NaN NaN 1.0 5000.0 False False IL7Ra_graft il7_rebuild_super_split_v1_IL7_bcov_v3_r3_ems_3hM_3011_000000023_0001_0001_44_61_H_.._ems_p1-15H-GBL-16H-GABBL-16H_0168_0001_0001_0002_0001_0005_0001_0001_0001_._3h_hb1_3273_0001_0009_0001_33E7
62368.061045628165 inf False False NaN NaN 1.0 5000.0 False False IL7Ra_graft il7_rebuild_super_split_v1_IL7_bcov_v3_r3_ems_3hM_3011_000000023_0001_0001_44_61_H_.._ems_p1-15H-GBL-16H-GABBL-16H_0168_0001_0001_0002_0001_0005_0001_0001_0001_._dfbd42a479fb632d6f590088f1329ce7_0001_0001_0003_0001_27Y29
53720.69662771622 inf False False NaN NaN 1.0 5000.0 False False IL7Ra_graft il7_rebuild_super_split_v1_IL7_bcov_r3_ems_p1-15H-GBL-16H-GABBL-16H_0222_0001_0001_0001_000000016_0001_0001_._ems_ferrM_7359_0001_0001_15E44
24476.713640586448 inf False False NaN NaN 1.0 5000.0 False False IL7Ra_graft il7_rebuild_super_split_v1_IL7_longxing_Grafting2_ems_3hM_305_0001_0003_0001_0001_._3h_hb1_4919_0001_0001_0001_14L15
36442.49125689297 inf False False NaN NaN 1.0 5000.0 False False IL7Ra_graft il7_rebuild_super_split_v1_IL7_bcov_v3_r3_HEEH_04578_000000011_0001_0001_44_64_H_.._ems_3hC_1310_0001_0001_0013_0001_0001_0001_._3h_hb1_1596_0001_0002_0001_36E8
45360.546836288835 inf False False NaN NaN 1.0 5000.0 False False IL7Ra_graft il7_rebuild_super_whole_v1_IL7_bcov_r3_ems_p1-16H-GBL-16H-GABBL-15H_0203_0001_0001_0002_000000017_0001_0001_._3h_hb1_5657_0001_0001_0001_11K51
37174.985331156575 inf False False NaN NaN 1.0 5000.0 False False IL7Ra_graft il7_rebuild_super_split_v1_IL7_bcov_v3_r3_ems_3hM_3011_000000023_0001_0001_44_61_H_.._ems_p1-15H-GBL-16H-GABBL-16H_0168_0001_0001_0002_0001_0005_0001_0001_0001_._HEEH_05566_0001_0001_0003_15Y29
25982.52474997289 inf False False NaN NaN 1.0 5000.0 False False IL7Ra_graft il7_rebuild_super_split_v1_IL7_bcov_v3_r3_HEEH_04578_000000011_0001_0001_44_64_H_.._ems_3hC_1310_0001_0001_0013_0001_0001_0001_._3h_hb1_3165_0001_0002_0001_34Y38
23058.17145979618 inf False False NaN NaN 1.0 5000.0 False False IL7Ra_graft il7_rebuild_super_split_v1_IL7_bcov_r2_ems_3hM_1129_000000027_0001_0001_._ems_3hM_1947_0001_0001_0001_8I29
inf inf True False NaN NaN 1.0 5000.0 False False IL7Ra_graft foldit_2007988_0391411616_0003_57E59
23756.85711319943 inf False False NaN NaN 1.0 5000.0 False False IL7Ra_graft il7_rebuild_super_split_v1_IL7_bcov_v3_r3_ems_3hC_436_0002_000000017_0001_0001_47_64_H_.._ems_p1-15H-GBL-16H-GABBL-16H_0382_0001_0001_0001_0001_0001_0001_0001_0001_._ems_3hM_2162_0001_0002_0003_57E48
106737.35259126802 inf False False NaN NaN 1.0 5000.0 False False IL7Ra_graft il7_rebuild_super_split_v1_IL7_bcov_v3_r3_HEEH_04578_000000011_0001_0001_44_64_H_.._ems_3hC_1310_0001_0001_0013_0001_0001_0001_._HHH_eva_0269_0001_0002_0003_13Y38
inf inf True False NaN NaN 1.0 5000.0 False False IL7Ra_graft il7_rebuild_super_split_v1_IL7_bcov_r3_ems_p1-15H-GBL-16H-GABBL-16H_0222_0001_0001_0001_000000016_0001_0001_._72021e352f64ffa086f527f2e8a14630_0001_0001_0001_0001
196.28486896208295 397.83625765142455 False False NaN NaN 1.0 5000.0 True True IL7Ra_graft il7_rebuild_super_whole_v1_IL7_bcov_v3_r3_ems_3hM_3011_000000023_0001_0001_44_61_H_.._ems_p1-15H-GBL-16H-GABBL-16H_0168_0001_0001_0002_0001_0005_0001_0001_0001_._3h_hb1_163_0001_0001_32Y29
331858.57042304357 inf False False NaN NaN 1.0 5000.0 False False IL7Ra_graft il7_rebuild_super_whole_v1_IL7_longxing_Grafting2_ems_3hM_305_0001_0003_0001_0001_._2b991c518487aa0fe1c93f8297a9a6c2_0001_0001_0003_47Q34
inf inf True False NaN NaN 1.0 5000.0 False False IL7Ra_graft il7_rebuild_super_whole_v1_IL7_bcov_r3_ems_p1-16H-GBL-16H-GABBL-15H_0203_0001_0001_0002_000000017_0001_0001_._3h_hb1_6634_0001_0001_0002_54K48
inf inf True False NaN NaN 1.0 5000.0 False False IL7Ra_graft foldit_2008222_0392914274_0003_7Y7
inf inf True False NaN NaN 1.0 5000.0 False False IL7Ra_graft foldit_2008128_0392222081_42L52
65549.45896420539 inf False False NaN NaN 1.0 5000.0 False False IL7Ra_graft il7_rebuild_super_whole_v1_IL7_bcov_v3_r3_ems_3hM_3011_000000023_0001_0001_44_61_H_.._ems_p1-15H-GBL-16H-GABBL-16H_0168_0001_0001_0002_0001_0005_0001_0001_0001_._e38714b7eaf634bf3645433aba93d827_0001_0001_0001_0001_11V10
65549.45896420539 inf False False NaN NaN 1.0 5000.0 False False IL7Ra_graft il7_rebuild_super_split_v1_IL7_longxing_Grafting2_ems_3hM_305_0001_0003_0001_0001_._ems_p1-16H-GBL-16H-GABBL-16H_0048_0001_0001_0002_0001_0001_0001_32L15
31389.720705562682 inf False False NaN NaN 1.0 5000.0 False False IL7Ra_graft il7_rebuild_super_split_v1_IL7_bcov_v3_r3_ems_3hM_3011_000000023_0001_0001_44_61_H_.._ems_p1-15H-GBL-16H-GABBL-16H_0168_0001_0001_0002_0001_0005_0001_0001_0001_._a9cb40e9bdfa523ede33661292f73ec7_0001_0001_0001_0001_6E7
65549.45896420539 inf False False NaN NaN 1.0 5000.0 False False IL7Ra_graft il7_rebuild_super_whole_v1_IL7_longxing_Grafting2_ems_3hM_1894_0002_0004_0001_0001_._3h_hb1_1136_0001_0001_53L52
294507.63121953217 inf False False NaN NaN 1.0 5000.0 False False IL7Ra_graft il7_rebuild_super_split_v1_IL7_bcov_r3_ems_p1-15H-GBL-16H-GABBL-16H_0222_0001_0001_0001_000000016_0001_0001_._ems_3hM_2935_0001_0003_0002
inf inf True False NaN NaN 1.0 5000.0 False False IL7Ra_graft foldit_2008102_0392164181
53720.69662771622 inf False False NaN NaN 1.0 5000.0 False False IL7Ra_graft il7_rebuild_super_split_v1_IL7_bcov_r2_ems_3hM_1129_000000027_0001_0001_._3h_hb1_1055_0001_0002_0001_55M59
65549.45896420539 inf False False NaN NaN 1.0 5000.0 False False IL7Ra_graft il7_rebuild_super_split_v1_IL7_bcov_v3_r3_HEEH_04578_000000011_0001_0001_44_64_H_.._ems_3hC_1310_0001_0001_0013_0001_0001_0001_._HEEH_14769_0001_0001_0001_12L7
inf inf True False NaN NaN 1.0 5000.0 False False IL7Ra_graft il7_rebuild_super_split_v1_IL7_bcov_r3_ems_p1-15H-GBL-16H-GABBL-16H_0222_0001_0001_0001_000000016_0001_0001_._ems_3hM_1101_0001_0001_0001_31E24
88350.7671655625 inf False False NaN NaN 1.0 5000.0 False False IL7Ra_graft foldit_2007983_0391319053_20S33
inf inf True False NaN NaN 1.0 5000.0 False False IL7Ra_graft il7_rebuild_super_split_v1_IL7_bcov_v3_r3_ems_3hC_436_0002_000000017_0001_0001_47_64_H_.._ems_p1-15H-GBL-16H-GABBL-16H_0382_0001_0001_0001_0001_0001_0001_0001_0001_._3h_hb1_4131_0001_0003_0001_30H45
30466.55366301957 inf False False NaN NaN 1.0 5000.0 False False IL7Ra_graft il7_rebuild_super_split_v1_IL7_bcov_r3_ems_p1-15H-GBL-16H-GABBL-16H_0222_0001_0001_0001_000000016_0001_0001_._3h_hb1_136_0001_0002_0001_8H23
100551.4144322526 inf False False NaN NaN 1.0 5000.0 False False IL7Ra_graft il7_rebuild_super_split_v1_IL7_longxing_Grafting2_ems_3hM_305_0001_0003_0001_0001_._3h_hb1_5272_0001_0007_0001_57E30
108882.77337835266 inf False False NaN NaN 1.0 5000.0 False False IL7Ra_graft il7_rebuild_super_split_v1_IL7_bcov_r3_ems_p1-15H-GBL-16H-GABBL-16H_0222_0001_0001_0001_000000016_0001_0001_._3h_hb1_1185_0001_0003_0001_28H23
46272.29382769814 inf False False NaN NaN 1.0 5000.0 False False IL7Ra_graft il7_rebuild_super_whole_v1_IL7_longxing_Grafting2_ems_3hM_2512_0001_0006_0001_0001_._ems_3hC_219_0001_0001_7Y27
42731.68701565115 inf False False NaN NaN 1.0 5000.0 False False IL7Ra_graft il7_rebuild_super_split_v1_IL7_longxing_Grafting2_ems_3hM_305_0001_0003_0001_0001_._3h_hb1_5425_0001_0006_0001_56E30
35724.43020967852 inf False False NaN NaN 1.0 5000.0 False False IL7Ra_graft il7_rebuild_super_split_v1_IL7_longxing_Grafting2_ems_3hM_843_0001_0012_0001_0001_._ems_3hM_1260_0001_0001_0001_28E32
177299.08311747792 inf False False NaN NaN 1.0 5000.0 False False IL7Ra_graft il7_rebuild_super_split_v1_IL7_bcov_v3_r3_ems_3hM_3011_000000023_0001_0001_44_61_H_.._ems_p1-15H-GBL-16H-GABBL-16H_0168_0001_0001_0002_0001_0005_0001_0001_0001_._3h_hb1_2183_0001_0002_0001_31A22
37174.985331156575 inf False False NaN NaN 1.0 5000.0 False False IL7Ra_graft il7_rebuild_super_whole_v1_IL7_bcov_r3_ems_p1-16H-GBL-16H-GABBL-15H_0203_0001_0001_0002_000000017_0001_0001_._3h_hb1_50_0001_0001_0001_13E12
inf inf True False NaN NaN 1.0 5000.0 False False IL7Ra_graft il7_rebuild_super_split_v1_IL7_longxing_Grafting2_ems_3hM_305_0001_0003_0001_0001_._3h_hb1_4140_0001_0002_0001_50Y7
92857.54422505126 inf False False NaN NaN 1.0 5000.0 False False IL7Ra_graft il7_rebuild_super_split_v1_IL7_bcov_v3_r3_ems_3hM_3011_000000023_0001_0001_44_61_H_.._ems_p1-15H-GBL-16H-GABBL-16H_0168_0001_0001_0002_0001_0005_0001_0001_0001_._4h_hb1_1880_0001_0002_0001_62Y29
inf inf True False NaN NaN 1.0 5000.0 False False IL7Ra_graft il7_rebuild_super_split_v1_IL7_bcov_v3_r3_ems_3hM_3011_000000023_0001_0001_44_61_H_.._ems_p1-15H-GBL-16H-GABBL-16H_0168_0001_0001_0002_0001_0005_0001_0001_0001_._14985a41c1ca4063296e7181561d508e_0001_0001_0001_0001_26E7
inf inf True False NaN NaN 1.0 5000.0 False False IL7Ra_graft il7_rebuild_super_split_v1_IL7_bcov_r3_ems_p1-15H-GBL-16H-GABBL-16H_0222_0001_0001_0001_000000016_0001_0001_._ems_ferrM_901_0001_0001_0003_46E24
9049.315473894092 1461630.953379826 False False NaN NaN 1.0 5000.0 False False IL7Ra_graft foldit_2008088_0392074511_41H27
20260.352869333896 inf False False NaN NaN 1.0 5000.0 False False IL7Ra_graft il7_rebuild_super_whole_v1_IL7_bcov_v3_r3_ems_3hM_3011_000000023_0001_0001_44_61_H_.._ems_p1-15H-GBL-16H-GABBL-16H_0168_0001_0001_0002_0001_0005_0001_0001_0001_._ems_3hC_506_0001_0001_51H27
131542.25306750188 inf False False NaN NaN 1.0 5000.0 False False IL7Ra_graft il7_rebuild_super_whole_v1_IL7_bcov_v3_r3_ems_3hM_3011_000000023_0001_0001_44_61_H_.._ems_p1-15H-GBL-16H-GABBL-16H_0168_0001_0001_0002_0001_0005_0001_0001_0001_._e13e5361d6bfe40ac0affc314a60e3b1_0001_0001_0001_0001_61H27
84062.7234317657 inf False False NaN NaN 1.0 5000.0 False False IL7Ra_graft il7_rebuild_super_whole_v1_IL7_longxing_Grafting2_ems_3hM_843_0001_0012_0001_0001_._3h_hb1_3260_0001_0001_54Y31
50106.26365611567 inf False False NaN NaN 1.0 5000.0 False False IL7Ra_graft foldit_2008162_0392446118_50Y31
inf inf True False NaN NaN 1.0 5000.0 False False IL7Ra_graft foldit_2008135_0392287129_52R53
28987.88042999283 inf False False NaN NaN 1.0 5000.0 False False IL7Ra_graft il7_rebuild_super_split_v1_IL7_longxing_Grafting2_ems_3hM_305_0001_0003_0001_0001_._3h_hb1_6665_0001_0004_0001_17Q34
123918.75273684337 inf False False NaN NaN 1.0 5000.0 False False IL7Ra_graft il7_rebuild_super_whole_v1_IL7_longxing_Grafting2_ems_3hM_305_0001_0003_0001_0001_._3h_hb1_1053_0001_0001_9Y7
53720.69662771622 inf False False NaN NaN 1.0 5000.0 False False IL7Ra_graft il7_rebuild_super_split_v1_IL7_bcov_v3_r3_HEEH_04578_000000011_0001_0001_44_64_H_.._ems_3hC_1310_0001_0001_0013_0001_0001_0001_._HHH_eva_0382_0001_0002_0001
76100.88689874196 inf False False NaN NaN 1.0 5000.0 False False IL7Ra_graft il7_rebuild_super_split_v1_IL7_bcov_v3_r3_ems_3hM_3011_000000023_0001_0001_44_61_H_.._ems_p1-15H-GBL-16H-GABBL-16H_0168_0001_0001_0002_0001_0005_0001_0001_0001_._e66189837925c9f7d68059c845abb611_0001_0001_0002_47Y29
30466.55366301957 inf False False NaN NaN 1.0 5000.0 False False IL7Ra_graft il7_rebuild_super_split_v1_IL7_bcov_v3_r3_ems_3hM_3011_000000023_0001_0001_44_61_H_.._ems_p1-15H-GBL-16H-GABBL-16H_0168_0001_0001_0002_0001_0005_0001_0001_0001_._b73703a5a393bb3bee16a651f479a3f0_0001_0001_0001_0001_59F10
0.0 246213.47886092943 True False NaN NaN 1.0 5000.0 True False IL7Ra_graft il7_rebuild_super_whole_v1_IL7_longxing_Grafting2_ems_3hM_305_0001_0003_0001_0001_._3h_hb1_4902_0001_0001_14K15
116737.07057438763 inf False False NaN NaN 1.0 5000.0 False False IL7Ra_graft il7_rebuild_super_split_v1_IL7_bcov_v3_r3_ems_3hC_436_0002_000000017_0001_0001_47_64_H_.._ems_p1-15H-GBL-16H-GABBL-16H_0382_0001_0001_0001_0001_0001_0001_0001_0001_._3h_hb1_1055_0001_0001_0001_51H45
inf inf True False NaN NaN 1.0 5000.0 False False IL7Ra_graft foldit_2008088_0392061529_0002_7E7
57595.85799439036 inf False False NaN NaN 1.0 5000.0 False False IL7Ra_graft il7_rebuild_super_whole_v1_IL7_bcov_r2_ems_3hM_540_000000033_0001_0001_._3h_hb1_3743_0001_0003_30L32
33654.029261199066 inf False False NaN NaN 1.0 5000.0 False False IL7Ra_graft il7_rebuild_super_split_v1_IL7_bcov_v3_r3_ems_3hM_3011_000000023_0001_0001_44_61_H_.._ems_p1-15H-GBL-16H-GABBL-16H_0168_0001_0001_0002_0001_0005_0001_0001_0001_._f69ce5eff6a6826e224c8d1e8d49e48f_0001_1_0001_0003_0001_31H27
32990.91193137843 inf False False NaN NaN 1.0 5000.0 False False IL7Ra_graft foldit_2008025_0391712043_7L7
22380.03404810456 inf False False NaN NaN 1.0 5000.0 False False IL7Ra_graft il7_rebuild_super_split_v1_IL7_bcov_r2_ems_3hM_540_000000033_0001_0001_._3h_hb1_5933_0001_0009_0001_31K55
inf inf True False NaN NaN 1.0 5000.0 False False IL7Ra_graft il7_rebuild_super_whole_v1_IL7_bcov_v3_r3_ems_3hC_436_0002_000000017_0001_0001_47_64_H_.._ems_p1-15H-GBL-16H-GABBL-16H_0382_0001_0001_0001_0001_0001_0001_0001_0001_._HHH_eva_0294_0001_0001_13S28
59341.07008747829 inf False False NaN NaN 1.0 5000.0 False False IL7Ra_graft IL7_bcov_v3_r3_HEEH_04578_000000011_0001_0001_44_64_H_.._ems_3hC_1310_0001_0001_0013_0001_0001_0001_1asp_8E8
inf inf True False NaN NaN 1.0 5000.0 False False IL7Ra_graft IL7_bcov_v3_r3_ems_3hC_436_0002_000000017_0001_0001_47_64_H_.._ems_p1-15H-GBL-16H-GABBL-16H_0382_0001_0001_0001_0001_0001_0001_0001_0001_polyL_24E24
inf inf True False NaN NaN 1.0 5000.0 False False IL7Ra_graft il7_rebuild_super_split_v1_IL7_longxing_Grafting2_ems_3hM_843_0001_0012_0001_0001_._3h_hb1_3156_0001_0002_0001_29Q8
61139.16385219888 inf False False NaN NaN 1.0 5000.0 False False IL7Ra_graft il7_rebuild_super_split_v1_IL7_bcov_v3_r3_ems_3hM_3011_000000023_0001_0001_44_61_H_.._ems_p1-15H-GBL-16H-GABBL-16H_0168_0001_0001_0002_0001_0005_0001_0001_0001_._HEEH_01783_0001_0001_0001_55E7
79982.79695210105 inf False False NaN NaN 1.0 5000.0 False False IL7Ra_graft il7_rebuild_super_split_v1_IL7_longxing_Grafting2_ems_3hM_305_0001_0003_0001_0001_._3h_hb1_3990_0001_0001_0001_34L15
73131.45650740094 inf False False NaN NaN 1.0 5000.0 False False IL7Ra_graft il7_rebuild_super_whole_v1_IL7_longxing_Grafting2_ems_3hM_305_0001_0003_0001_0001_._ems_3hC_416_0001_0001_0002
inf inf True False NaN NaN 1.0 5000.0 False False IL7Ra_graft il7_rebuild_super_whole_v1_IL7_bcov_r3_ems_p1-16H-GBL-16H-GABBL-15H_0203_0001_0001_0002_000000017_0001_0001_._3h_hb1_6077_0001_0001_56E51
31389.720705562682 inf False False NaN NaN 1.0 5000.0 False False IL7Ra_graft foldit_2007998_0391436209_0001
93786.11966730167 inf False False NaN NaN 1.0 5000.0 False False IL7Ra_graft il7_rebuild_super_split_v1_IL7_bcov_v3_r3_ems_3hM_3011_000000023_0001_0001_44_61_H_.._ems_p1-15H-GBL-16H-GABBL-16H_0168_0001_0001_0002_0001_0005_0001_0001_0001_._3h_hb1_629_0001_0015_0001_32V10
405.8327664302173 5958.240508361304 False False NaN NaN 1.0 5000.0 True False IL7Ra_graft il7_rebuild_super_whole_v1_IL7_bcov_v3_r3_ems_3hM_3011_000000023_0001_0001_44_61_H_.._ems_p1-15H-GBL-16H-GABBL-16H_0168_0001_0001_0002_0001_0005_0001_0001_0001_._6727fd7bc6e06ee7cc37391cbc8f6e6e_0001_1_0001_0001_0002_6F10
25982.52474997289 inf False False NaN NaN 1.0 5000.0 False False IL7Ra_graft il7_rebuild_super_whole_v1_IL7_bcov_v3_r3_ems_3hM_3011_000000023_0001_0001_44_61_H_.._ems_p1-15H-GBL-16H-GABBL-16H_0168_0001_0001_0002_0001_0005_0001_0001_0001_._738ccc93aada9afe30a0d8950425dc90_0001_1_0001_0001_26Y29
inf inf True False NaN NaN 1.0 5000.0 False False IL7Ra_graft il7_rebuild_super_split_v1_IL7_bcov_v3_r3_HEEH_04578_000000011_0001_0001_44_64_H_.._ems_3hC_1310_0001_0001_0013_0001_0001_0001_._fa9d0efb6cdfa3d48f532c1d34b61b18_0001_0001_0002_0002_21Y33
21506.772829084694 inf False False NaN NaN 1.0 5000.0 False False IL7Ra_graft il7_rebuild_super_whole_v1_IL7_bcov_v3_r3_ems_3hM_3011_000000023_0001_0001_44_61_H_.._ems_p1-15H-GBL-16H-GABBL-16H_0168_0001_0001_0002_0001_0005_0001_0001_0001_._ems_p1-15H-GBL-16H-GABBL-16H_0398_0001_0001_0001_0001_0001_22A22
inf inf True False NaN NaN 1.0 5000.0 False False IL7Ra_graft il7_rebuild_super_split_v1_IL7_longxing_Grafting2_ems_3hM_305_0001_0003_0001_0001_._3h_hb1_6822_0001_0001_0002_31E30
51624.53355115964 inf False False NaN NaN 1.0 5000.0 False False IL7Ra_graft il7_rebuild_super_split_v1_IL7_bcov_v3_r3_ems_3hM_3011_000000023_0001_0001_44_61_H_.._ems_p1-15H-GBL-16H-GABBL-16H_0168_0001_0001_0002_0001_0005_0001_0001_0001_._5dc7e7b25dc54f054fa2249576f850d6_0001_0001_0001_0003_45H27
798.3632284743736 3551.457264893771 False False NaN NaN 1.0 5000.0 False False IL7Ra_graft foldit_2007983_0391274626_16I29
143865.82491564588 inf False False NaN NaN 1.0 5000.0 False False IL7Ra_graft il7_rebuild_super_whole_v1_IL7_bcov_r2_ems_3hM_540_000000033_0001_0001_._3h_hb1_5272_0001_0001_0001_54Q54
inf inf True False NaN NaN 1.0 5000.0 False False IL7Ra_graft il7_rebuild_super_whole_v1_IL7_bcov_v3_r3_ems_3hM_3011_000000023_0001_0001_44_61_H_.._ems_p1-15H-GBL-16H-GABBL-16H_0168_0001_0001_0002_0001_0005_0001_0001_0001_._855c277f31194d6068bac963884c0012_0001_0001_0002_63Y29
inf inf True False NaN NaN 1.0 5000.0 False False IL7Ra_graft il7_rebuild_super_split_v1_IL7_longxing_Grafting2_ems_3hM_843_0001_0012_0001_0001_._3h_hb1_2798_0001_0002_0001_55E32
23756.85711319943 inf False False NaN NaN 1.0 5000.0 False False IL7Ra_graft il7_rebuild_super_whole_v1_IL7_bcov_r3_ems_p1-15H-GBL-16H-GABBL-16H_0222_0001_0001_0001_000000016_0001_0001_._HHH_eva_0111_0001_0001_11F27
23756.85711319943 inf False False NaN NaN 1.0 5000.0 False False IL7Ra_graft il7_rebuild_super_whole_v1_IL7_bcov_r3_ems_p1-16H-GBL-16H-GABBL-15H_0203_0001_0001_0002_000000017_0001_0001_._3h_hb1_1774_0001_0001_0001
inf inf True False NaN NaN 1.0 5000.0 False False IL7Ra_graft il7_rebuild_super_split_v1_IL7_bcov_v3_r3_ems_3hM_3011_000000023_0001_0001_44_61_H_.._ems_p1-15H-GBL-16H-GABBL-16H_0168_0001_0001_0002_0001_0005_0001_0001_0001_._3h_hb1_5938_0001_0003_0001_12V10
inf inf True False NaN NaN 1.0 5000.0 False False IL7Ra_graft il7_rebuild_super_whole_v1_IL7_bcov_r2_ems_3hM_540_000000033_0001_0001_._ems_3hM_2085_0001_0002
47202.366933634934 inf False False NaN NaN 1.0 5000.0 False False IL7Ra_graft il7_rebuild_super_whole_v1_IL7_bcov_v3_r3_ems_3hM_3011_000000023_0001_0001_44_61_H_.._ems_p1-15H-GBL-16H-GABBL-16H_0168_0001_0001_0002_0001_0005_0001_0001_0001_._8b347a85282e291cf909876b8d5ef820_0001_1_0001_0001_0001_37A22
inf inf True False NaN NaN 1.0 5000.0 False False IL7Ra_graft il7_rebuild_super_split_v1_IL7_bcov_v3_r3_ems_3hC_436_0002_000000017_0001_0001_47_64_H_.._ems_p1-15H-GBL-16H-GABBL-16H_0382_0001_0001_0001_0001_0001_0001_0001_0001_._3h_hb1_4343_0001_0001_0001_35E48
inf inf True False NaN NaN 1.0 5000.0 False False IL7Ra_graft il7_rebuild_super_split_v1_IL7_bcov_v3_r3_ems_3hC_436_0002_000000017_0001_0001_47_64_H_.._ems_p1-15H-GBL-16H-GABBL-16H_0382_0001_0001_0001_0001_0001_0001_0001_0001_._ems_ferrM_3600_0002_0001_0002_0001_16E24
50607.32629267686 inf False False NaN NaN 1.0 5000.0 False False IL7Ra_graft il7_rebuild_super_whole_v1_IL7_bcov_v3_r3_ems_3hC_436_0002_000000017_0001_0001_47_64_H_.._ems_p1-15H-GBL-16H-GABBL-16H_0382_0001_0001_0001_0001_0001_0001_0001_0001_._3h_hb1_1256_0001_0001_53H45
30466.55366301957 inf False False NaN NaN 1.0 5000.0 False False IL7Ra_graft foldit_2008014_0391657907_16E8
47202.366933634934 inf False False NaN NaN 1.0 5000.0 False False IL7Ra_graft il7_rebuild_super_whole_v1_IL7_bcov_v3_r3_ems_3hM_3011_000000023_0001_0001_44_61_H_.._ems_p1-15H-GBL-16H-GABBL-16H_0168_0001_0001_0002_0001_0005_0001_0001_0001_._ems_p1-14H-GBL-14H-GBL-14H_0089_0001_0001_0001_0001_0002
59934.48078835312 inf False False NaN NaN 1.0 5000.0 False False IL7Ra_graft il7_rebuild_super_split_v1_IL7_bcov_v3_r3_ems_3hM_3011_000000023_0001_0001_44_61_H_.._ems_p1-15H-GBL-16H-GABBL-16H_0168_0001_0001_0002_0001_0005_0001_0001_0001_._3h_hb1_6537_0001_0005_0001_35H27
28987.88042999283 inf False False NaN NaN 1.0 5000.0 False False IL7Ra_graft il7_rebuild_super_whole_v1_IL7_bcov_v3_r3_ems_3hM_3011_000000023_0001_0001_44_61_H_.._ems_p1-15H-GBL-16H-GABBL-16H_0168_0001_0001_0002_0001_0005_0001_0001_0001_._ems_p1-14H-GBL-14H-GBL-15H_0656_0001_0001_0002_0001_0001_37A22
inf inf True False NaN NaN 1.0 5000.0 False False IL7Ra_graft il7_rebuild_super_whole_v1_IL7_longxing_Grafting2_ems_3hM_2512_0001_0006_0001_0001_._3h_hb1_6032_0001_0003_32Q32
179072.07394865248 inf False False NaN NaN 1.0 5000.0 False False IL7Ra_graft il7_rebuild_super_split_v1_IL7_longxing_Grafting2_ems_3hM_1894_0002_0004_0001_0001_._ems_3hC_1462_0001_0001_0001_0002_29L52
inf inf True False NaN NaN 1.0 5000.0 False False IL7Ra_graft il7_rebuild_super_whole_v1_IL7_bcov_v3_r3_ems_3hM_3011_000000023_0001_0001_44_61_H_.._ems_p1-15H-GBL-16H-GABBL-16H_0168_0001_0001_0002_0001_0005_0001_0001_0001_._684917106388d69075f371d1b5c11ecb_0001_0001_0001
inf inf True False NaN NaN 1.0 5000.0 False False IL7Ra_graft il7_rebuild_super_whole_v1_IL7_bcov_r3_ems_p1-16H-GBL-16H-GABBL-15H_0203_0001_0001_0002_000000017_0001_0001_._3h_hb1_1920_0001_0002_10M9
42731.68701565115 inf False False NaN NaN 1.0 5000.0 False False IL7Ra_graft il7_rebuild_super_split_v1_IL7_bcov_r3_ems_p1-15H-GBL-16H-GABBL-16H_0222_0001_0001_0001_000000016_0001_0001_._ems_3hM_1663_0001_0001_0001_12F27
31389.720705562682 inf False False NaN NaN 1.0 5000.0 False False IL7Ra_graft il7_rebuild_super_split_v1_IL7_bcov_v3_r3_HEEH_04578_000000011_0001_0001_44_64_H_.._ems_3hC_1310_0001_0001_0013_0001_0001_0001_._HEEH_12598_0001_0001_0001_17Y38
52140.77888667118 inf False False NaN NaN 1.0 5000.0 False False IL7Ra_graft il7_rebuild_super_split_v1_IL7_longxing_Grafting2_ems_3hM_305_0001_0003_0001_0001_._ems_p1-16H-GBL-16H-GABBL-16H_0048_0001_0001_0001_0001_0001_0001_32L15
32990.91193137843 inf False False NaN NaN 1.0 5000.0 False False IL7Ra_graft il7_rebuild_super_split_v1_IL7_bcov_r3_ems_p1-15H-GBL-16H-GABBL-16H_0222_0001_0001_0001_000000016_0001_0001_._3h_hb1_5487_0001_0002_0001_33E24
24476.713640586448 inf False False NaN NaN 1.0 5000.0 False False IL7Ra_graft il7_rebuild_super_whole_v1_IL7_bcov_r2_ems_3hM_1129_000000027_0001_0001_._3h_hb1_3759_0001_0001_0001_55Q58
97594.2122081339 inf False False NaN NaN 1.0 5000.0 False False IL7Ra_graft il7_rebuild_super_split_v1_IL7_bcov_v3_r3_ems_3hC_436_0002_000000017_0001_0001_47_64_H_.._ems_p1-15H-GBL-16H-GABBL-16H_0382_0001_0001_0001_0001_0001_0001_0001_0001_._3h_hb1_1308_0001_0001_0002_54H45
80782.62492162197 inf False False NaN NaN 1.0 5000.0 False False IL7Ra_graft il7_rebuild_super_split_v1_IL7_longxing_Grafting2_ems_3hM_305_0001_0003_0001_0001_._3h_hb1_1083_0001_0007_0001_13L15
104634.20506937384 inf False False NaN NaN 1.0 5000.0 False False IL7Ra_graft il7_rebuild_super_split_v1_IL7_bcov_r3_ems_p1-15H-GBL-16H-GABBL-16H_0222_0001_0001_0001_000000016_0001_0001_._87939c9309b91f268100f7916cb07d63_0001_1_0001_0002_0001_44F27
155786.0732206222 inf False False NaN NaN 1.0 5000.0 False False IL7Ra_graft il7_rebuild_super_split_v1_IL7_bcov_v3_r3_ems_3hC_436_0002_000000017_0001_0001_47_64_H_.._ems_p1-15H-GBL-16H-GABBL-16H_0382_0001_0001_0001_0001_0001_0001_0001_0001_._3h_hb1_2735_0001_0002_0001
55348.487456232666 inf False False NaN NaN 1.0 5000.0 False False IL7Ra_graft il7_rebuild_super_split_v1_IL7_longxing_Grafting2_ems_3hM_305_0001_0003_0001_0001_._3h_hb1_3590_0001_0003_0002_15K15
inf inf True False NaN NaN 1.0 5000.0 False False IL7Ra_graft il7_rebuild_super_split_v1_IL7_bcov_v3_r3_ems_3hC_436_0002_000000017_0001_0001_47_64_H_.._ems_p1-15H-GBL-16H-GABBL-16H_0382_0001_0001_0001_0001_0001_0001_0001_0001_._3h_hb1_5673_0001_0001_0001
47202.366933634934 inf False False NaN NaN 1.0 5000.0 False False IL7Ra_graft il7_rebuild_super_split_v1_IL7_longxing_Grafting2_ems_3hM_843_0001_0012_0001_0001_._ems_3hM_1705_0001_0005_0001_9E9
66867.0030893859 inf False False NaN NaN 1.0 5000.0 False False IL7Ra_graft foldit_2008194_0392626282_10K48
318909.56332471163 inf False False NaN NaN 1.0 5000.0 False False IL7Ra_graft il7_rebuild_super_split_v1_IL7_bcov_v3_r3_ems_3hM_3011_000000023_0001_0001_44_61_H_.._ems_p1-15H-GBL-16H-GABBL-16H_0168_0001_0001_0002_0001_0005_0001_0001_0001_._HEEH_18764_0001_0004_0001_16V10
23756.85711319943 inf False False NaN NaN 1.0 5000.0 False False IL7Ra_graft il7_rebuild_super_split_v1_IL7_bcov_r3_ems_p1-15H-GBL-16H-GABBL-16H_0222_0001_0001_0001_000000016_0001_0001_._cc1e330f54dca2764d62712a431743eb_0001_0001_0002_0001_10F27
149707.3543091789 inf False False NaN NaN 1.0 5000.0 False False IL7Ra_graft il7_rebuild_super_split_v1_IL7_longxing_Grafting2_ems_3hM_305_0001_0003_0001_0001_._60f5615d9f300d57bfe8bbada9316b04_0001_0001_0001_0001_27K15
35020.51780186106 inf False False NaN NaN 1.0 5000.0 False False IL7Ra_graft il7_rebuild_super_whole_v1_IL7_bcov_r2_ems_3hM_540_000000033_0001_0001_._3h_hb1_2099_0001_0001_0002_52M52
24476.713640586448 inf False False NaN NaN 1.0 5000.0 False False IL7Ra_graft il7_rebuild_super_split_v1_IL7_bcov_r3_ems_p1-15H-GBL-16H-GABBL-16H_0222_0001_0001_0001_000000016_0001_0001_._3h_hb1_986_0001_0002_0001_52E44
119083.48569293278 inf False False NaN NaN 1.0 5000.0 False False IL7Ra_graft il7_rebuild_super_split_v1_IL7_bcov_r3_ems_p1-15H-GBL-16H-GABBL-16H_0222_0001_0001_0001_000000016_0001_0001_._ferr_hb1_3178_0001_0002_0001_50E24
64900.45442000541 inf False False NaN NaN 1.0 5000.0 False False IL7Ra_graft il7_rebuild_super_split_v1_IL7_bcov_v3_r3_ems_3hC_436_0002_000000017_0001_0001_47_64_H_.._ems_p1-15H-GBL-16H-GABBL-16H_0382_0001_0001_0001_0001_0001_0001_0001_0001_._HEEHE_3375_0001_0002_0001_45E24
inf inf True False NaN NaN 1.0 5000.0 False False IL7Ra_graft foldit_2007983_0391266978_20S33
inf inf True False NaN NaN 1.0 5000.0 False False IL7Ra_graft il7_rebuild_super_split_v1_IL7_bcov_r3_ems_p1-15H-GBL-16H-GABBL-16H_0222_0001_0001_0001_000000016_0001_0001_._66686103e271ecf2dbe697a6057a8a48_0001_0001_0002_0001_39Q20
inf inf True False NaN NaN 1.0 5000.0 False False IL7Ra_graft il7_rebuild_super_whole_v1_IL7_bcov_v3_r3_ems_3hM_3011_000000023_0001_0001_44_61_H_.._ems_p1-15H-GBL-16H-GABBL-16H_0168_0001_0001_0002_0001_0005_0001_0001_0001_._ef9cab360851164f21447f5d7f54bf9c_0001_1_0001_0001_0002_62Y29
143865.82491564588 inf False False NaN NaN 1.0 5000.0 False False IL7Ra_graft il7_rebuild_super_split_v1_IL7_bcov_r3_ems_p1-15H-GBL-16H-GABBL-16H_0222_0001_0001_0001_000000016_0001_0001_._f43be99ebad2b656409a122e3f75b555_0001_0001_0002_0001_41H23
28987.88042999283 inf False False NaN NaN 1.0 5000.0 False False IL7Ra_graft il7_rebuild_super_split_v1_IL7_bcov_v3_r3_ems_3hM_3011_000000023_0001_0001_44_61_H_.._ems_p1-15H-GBL-16H-GABBL-16H_0168_0001_0001_0002_0001_0005_0001_0001_0001_._3h_hb1_3627_0001_0001_0001_53A22
49118.97231263188 inf False False NaN NaN 1.0 5000.0 False False IL7Ra_graft il7_rebuild_super_whole_v1_IL7_bcov_v3_r3_ems_3hM_3011_000000023_0001_0001_44_61_H_.._ems_p1-15H-GBL-16H-GABBL-16H_0168_0001_0001_0002_0001_0005_0001_0001_0001_._a5af7fda9936c3448022740dda542bc7_0001_0001_0002_0001_40E7
122691.83439291436 inf False False NaN NaN 1.0 5000.0 False False IL7Ra_graft il7_rebuild_super_split_v1_IL7_longxing_Grafting2_ems_3hM_305_0001_0003_0001_0001_._ems_3hM_1318_0001_0002_0001_12E30
79982.79695210105 inf False False NaN NaN 1.0 5000.0 False False IL7Ra_graft il7_rebuild_super_whole_v1_IL7_bcov_r2_ems_3hM_1129_000000027_0001_0001_._ems_3hM_3231_0001_0002_28I51
79982.79695210105 inf False False NaN NaN 1.0 5000.0 False False IL7Ra_graft il7_rebuild_super_split_v1_IL7_longxing_Grafting2_ems_3hM_305_0001_0003_0001_0001_._3h_hb1_6503_0001_0001_0002_18Q34
73131.45650740094 inf False False NaN NaN 1.0 5000.0 False False IL7Ra_graft il7_rebuild_super_whole_v1_IL7_bcov_r2_ems_3hM_540_000000033_0001_0001_._3h_hb1_1349_0001_0003_10L32
36442.49125689297 inf False False NaN NaN 1.0 5000.0 False False IL7Ra_graft foldit_2008074_0391979179_0002_7E24
49118.97231263188 inf False False NaN NaN 1.0 5000.0 False False IL7Ra_graft il7_rebuild_super_split_v1_IL7_longxing_Grafting2_ems_3hM_2512_0001_0006_0001_0001_._HHH_eva_0374_0001_0001_0001_10M54
31703.61791261833 inf False False NaN NaN 1.0 5000.0 False False IL7Ra_graft il7_rebuild_super_split_v1_IL7_bcov_v3_r3_ems_3hC_436_0002_000000017_0001_0001_47_64_H_.._ems_p1-15H-GBL-16H-GABBL-16H_0382_0001_0001_0001_0001_0001_0001_0001_0001_._3h_hb1_964_0001_0001_0001_35L27
inf inf True False NaN NaN 1.0 5000.0 False False IL7Ra_graft il7_rebuild_super_split_v1_IL7_bcov_v3_r3_ems_3hM_3011_000000023_0001_0001_44_61_H_.._ems_p1-15H-GBL-16H-GABBL-16H_0168_0001_0001_0002_0001_0005_0001_0001_0001_._136327321395296189dad1b2a8fda606_0001_1_0001_0001_0001_5A22
inf inf True False NaN NaN 1.0 5000.0 False False IL7Ra_graft il7_rebuild_super_split_v1_IL7_bcov_v3_r3_ems_3hC_436_0002_000000017_0001_0001_47_64_H_.._ems_p1-15H-GBL-16H-GABBL-16H_0382_0001_0001_0001_0001_0001_0001_0001_0001_._ems_ferrM_1005_0001_0002_0002_20E48
78406.8198726606 inf False False NaN NaN 1.0 5000.0 False False IL7Ra_graft il7_rebuild_super_split_v1_IL7_bcov_r3_ems_p1-15H-GBL-16H-GABBL-16H_0222_0001_0001_0001_000000016_0001_0001_._3h_hb1_1495_0001_0001_0003_28H23
67535.6731202798 inf False False NaN NaN 1.0 5000.0 False False IL7Ra_graft il7_rebuild_super_whole_v1_IL7_bcov_r2_ems_3hM_540_000000033_0001_0001_._3h_hb1_4355_0001_0003
inf inf True False NaN NaN 1.0 5000.0 False False IL7Ra_graft il7_rebuild_super_split_v1_IL7_bcov_v3_r3_ems_3hM_3011_000000023_0001_0001_44_61_H_.._ems_p1-15H-GBL-16H-GABBL-16H_0168_0001_0001_0002_0001_0005_0001_0001_0001_._ems_3hM_2596_0001_0002_0001_29F10
23058.17145979618 inf False False NaN NaN 1.0 5000.0 False False IL7Ra_graft foldit_2008211_0392737023_0001_7E28
inf inf True False NaN NaN 1.0 5000.0 False False IL7Ra_graft il7_rebuild_super_split_v1_IL7_bcov_r3_ems_p1-15H-GBL-16H-GABBL-16H_0222_0001_0001_0001_000000016_0001_0001_._ems_3hC_119_0001_0001_0001_0001_8E24
598.2472156828965 4123.1316308648975 False False NaN NaN 1.0 5000.0 True False IL7Ra_graft il7_rebuild_super_whole_v1_IL7_bcov_v3_r3_ems_3hC_436_0002_000000017_0001_0001_47_64_H_.._ems_p1-15H-GBL-16H-GABBL-16H_0382_0001_0001_0001_0001_0001_0001_0001_0001_._3h_hb1_5674_0001_0001_23F23
32990.91193137843 inf False False NaN NaN 1.0 5000.0 False False IL7Ra_graft foldit_2007983_0391301816_45M59
35724.43020967852 inf False False NaN NaN 1.0 5000.0 False False IL7Ra_graft il7_rebuild_super_split_v1_IL7_bcov_v3_r3_HEEH_04578_000000011_0001_0001_44_64_H_.._ems_3hC_1310_0001_0001_0013_0001_0001_0001_._3h_hb1_2889_0001_0002_0001_33L7
36442.49125689297 inf False False NaN NaN 1.0 5000.0 False False IL7Ra_graft il7_rebuild_super_whole_v1_IL7_bcov_v3_r3_ems_3hM_3011_000000023_0001_0001_44_61_H_.._ems_p1-15H-GBL-16H-GABBL-16H_0168_0001_0001_0002_0001_0005_0001_0001_0001_._3h_hb1_859_0001_0001_0003_11E7
29866.242194902 inf False False NaN NaN 1.0 5000.0 False False IL7Ra_graft il7_rebuild_super_split_v1_IL7_bcov_v3_r3_ems_3hM_3011_000000023_0001_0001_44_61_H_.._ems_p1-15H-GBL-16H-GABBL-16H_0168_0001_0001_0002_0001_0005_0001_0001_0001_._ems_3hM_2313_0001_0002_0001_31A22
32020.654091744476 inf False False NaN NaN 1.0 5000.0 False False IL7Ra_graft il7_rebuild_super_split_v1_IL7_bcov_v3_r3_HEEH_04578_000000011_0001_0001_44_64_H_.._ems_3hC_1310_0001_0001_0013_0001_0001_0001_._3h_hb1_617_0001_0002_0003_55E8
130239.85452227901 inf False False NaN NaN 1.0 5000.0 False False IL7Ra_graft il7_rebuild_super_split_v1_IL7_bcov_v3_r3_ems_3hC_436_0002_000000017_0001_0001_47_64_H_.._ems_p1-15H-GBL-16H-GABBL-16H_0382_0001_0001_0001_0001_0001_0001_0001_0001_._3h_hb1_4732_0001_0003_0001
inf inf True False NaN NaN 1.0 5000.0 False False IL7Ra_graft foldit_2007998_0391464434_22S28
88350.7671655625 inf False False NaN NaN 1.0 5000.0 False False IL7Ra_graft il7_rebuild_super_whole_v1_IL7_bcov_v3_r3_ems_3hM_3011_000000023_0001_0001_44_61_H_.._ems_p1-15H-GBL-16H-GABBL-16H_0168_0001_0001_0002_0001_0005_0001_0001_0001_._ec7cd6e892dc878069380101c39ce879_0001_1_0001_0001_0001_60H27
102572.49786234065 inf False False NaN NaN 1.0 5000.0 False False IL7Ra_graft il7_rebuild_super_split_v1_IL7_bcov_v3_r3_HEEH_04578_000000011_0001_0001_44_64_H_.._ems_3hC_1310_0001_0001_0013_0001_0001_0001_._3h_hb1_6009_0001_0002_0001_52L7
20874.26182162755 inf False False NaN NaN 1.0 5000.0 False False IL7Ra_graft il7_rebuild_super_split_v1_IL7_bcov_v3_r3_ems_3hC_436_0002_000000017_0001_0001_47_64_H_.._ems_p1-15H-GBL-16H-GABBL-16H_0382_0001_0001_0001_0001_0001_0001_0001_0001_._3h_hb1_3345_0001_0003_0001_27F23
74601.39878319953 inf False False NaN NaN 1.0 5000.0 False False IL7Ra_graft il7_rebuild_super_whole_v1_IL7_bcov_v3_r3_ems_3hM_3011_000000023_0001_0001_44_61_H_.._ems_p1-15H-GBL-16H-GABBL-16H_0168_0001_0001_0002_0001_0005_0001_0001_0001_._3h_hb1_1695_0001_0001_32E7
139634.7522866093 inf False False NaN NaN 1.0 5000.0 False False IL7Ra_graft il7_rebuild_super_split_v1_IL7_bcov_v3_r3_ems_3hM_3011_000000023_0001_0001_44_61_H_.._ems_p1-15H-GBL-16H-GABBL-16H_0168_0001_0001_0002_0001_0005_0001_0001_0001_._HEEH_22093_0001_0002_0001
inf inf True False NaN NaN 1.0 5000.0 False False IL7Ra_graft il7_rebuild_super_whole_v1_IL7_bcov_v3_r3_ems_3hM_3011_000000023_0001_0001_44_61_H_.._ems_p1-15H-GBL-16H-GABBL-16H_0168_0001_0001_0002_0001_0005_0001_0001_0001_._1f582936fa536bc4271726cc1052300e_0001_0001_0002_40E7
inf inf True False NaN NaN 1.0 5000.0 False False IL7Ra_graft il7_rebuild_super_split_v1_IL7_longxing_Grafting2_ems_3hM_305_0001_0003_0001_0001_._ems_3hC_1517_0001_0001_0003_0001_5Y7
23756.85711319943 inf False False NaN NaN 1.0 5000.0 False False IL7Ra_graft il7_rebuild_super_whole_v1_IL7_longxing_Grafting2_ems_3hM_2512_0001_0006_0001_0001_._3h_hb1_6305_0001_0001_33Q32
72407.38268059494 inf False False NaN NaN 1.0 5000.0 False False IL7Ra_graft foldit_2008102_0392218377
49118.97231263188 inf False False NaN NaN 1.0 5000.0 False False IL7Ra_graft il7_rebuild_super_split_v1_IL7_bcov_r3_ems_p1-15H-GBL-16H-GABBL-16H_0222_0001_0001_0001_000000016_0001_0001_._ems_3hC_1749_0001_0001_0003_0001_28Q20
238972.3768694098 inf False False NaN NaN 1.0 5000.0 False False IL7Ra_graft il7_rebuild_super_split_v1_IL7_bcov_v3_r3_ems_3hM_3011_000000023_0001_0001_44_61_H_.._ems_p1-15H-GBL-16H-GABBL-16H_0168_0001_0001_0002_0001_0005_0001_0001_0001_._deb7b30061304182a523e842a27686af_0001_1_0001_0002_0001_20A22
82406.3556825467 inf False False NaN NaN 1.0 5000.0 False False IL7Ra_graft il7_rebuild_super_split_v1_IL7_bcov_v3_r3_ems_3hM_3011_000000023_0001_0001_44_61_H_.._ems_p1-15H-GBL-16H-GABBL-16H_0168_0001_0001_0002_0001_0005_0001_0001_0001_._ems_3hC_551_0001_0002_0001
inf inf True False NaN NaN 1.0 5000.0 False False IL7Ra_graft foldit_2008200_0392687769_32Q32
29277.759234292782 27519655.787865456 False False NaN NaN 1.0 5000.0 False False IL7Ra_graft foldit_2008128_0392189279_40L52
inf inf True False NaN NaN 1.0 5000.0 False False IL7Ra_graft il7_rebuild_super_split_v1_IL7_bcov_r3_ems_p1-15H-GBL-16H-GABBL-16H_0222_0001_0001_0001_000000016_0001_0001_._ems_ferrM_5377_0001_0001_0001_0001_19E48
inf inf True False NaN NaN 1.0 5000.0 False False IL7Ra_graft il7_rebuild_super_whole_v1_IL7_longxing_Grafting2_ems_3hM_843_0001_0012_0001_0001_._3h_hb1_3761_0001_0001_9Q8
267.2079712040711 1086.8337416562638 False False NaN NaN 1.0 5000.0 True False IL7Ra_graft il7_rebuild_super_whole_v1_IL7_bcov_v3_r3_ems_3hM_3011_000000023_0001_0001_44_61_H_.._ems_p1-15H-GBL-16H-GABBL-16H_0168_0001_0001_0002_0001_0005_0001_0001_0001_._ems_p1-16H-GBL-16H-GABBL-15H_0180_0001_0001_0001_0001_0002_8E7
68211.02985148253 inf False False NaN NaN 1.0 5000.0 False False IL7Ra_graft il7_rebuild_super_split_v1_IL7_bcov_r3_ems_p1-15H-GBL-16H-GABBL-16H_0222_0001_0001_0001_000000016_0001_0001_._3h_hb1_3117_0001_0002_0001_56F27
32990.91193137843 inf False False NaN NaN 1.0 5000.0 False False IL7Ra_graft il7_rebuild_super_split_v1_IL7_bcov_v3_r3_ems_3hM_3011_000000023_0001_0001_44_61_H_.._ems_p1-15H-GBL-16H-GABBL-16H_0168_0001_0001_0002_0001_0005_0001_0001_0001_._3h_hb1_5132_0001_0016_0001_29H27
248675.6136495389 inf False False NaN NaN 1.0 5000.0 False False IL7Ra_graft foldit_2008074_0392004334_0001_10F27
inf inf True False NaN NaN 1.0 5000.0 False False IL7Ra_graft il7_rebuild_super_split_v1_IL7_bcov_v3_r3_ems_3hC_436_0002_000000017_0001_0001_47_64_H_.._ems_p1-15H-GBL-16H-GABBL-16H_0382_0001_0001_0001_0001_0001_0001_0001_0001_._3h_hb1_2867_0001_0003_0001_29H45
62368.061045628165 inf False False NaN NaN 1.0 5000.0 False False IL7Ra_graft foldit_2008135_0392320258_0001
53188.80854229334 inf False False NaN NaN 1.0 5000.0 False False IL7Ra_graft il7_rebuild_super_whole_v1_IL7_bcov_v3_r3_ems_3hM_3011_000000023_0001_0001_44_61_H_.._ems_p1-15H-GBL-16H-GABBL-16H_0168_0001_0001_0002_0001_0005_0001_0001_0001_._ac4c3ba4b0f318db3a21ad0f1c8264ff_0001_0001_0001_0001_23E7
25982.52474997289 inf False False NaN NaN 1.0 5000.0 False False IL7Ra_graft il7_rebuild_super_split_v1_IL7_bcov_v3_r3_ems_3hM_3011_000000023_0001_0001_44_61_H_.._ems_p1-15H-GBL-16H-GABBL-16H_0168_0001_0001_0002_0001_0005_0001_0001_0001_._70c6ce9fb17d9ef36ffee2b668c96e47_0001_0001_0001_0003_20A22
109971.60111213606 inf False False NaN NaN 1.0 5000.0 False False IL7Ra_graft il7_rebuild_super_split_v1_IL7_bcov_v3_r3_ems_3hM_3011_000000023_0001_0001_44_61_H_.._ems_p1-15H-GBL-16H-GABBL-16H_0168_0001_0001_0002_0001_0005_0001_0001_0001_._682308ed72f46cef89eea748bb22c3c4_0001_1_0001_0001_0001_58V10
253673.9934838945 inf False False NaN NaN 1.0 5000.0 False False IL7Ra_graft il7_rebuild_super_split_v1_IL7_bcov_r3_ems_p1-15H-GBL-16H-GABBL-16H_0222_0001_0001_0001_000000016_0001_0001_._cc1e330f54dca2764d62712a431743eb_0001_0001_0001_0001
117904.44128013159 inf False False NaN NaN 1.0 5000.0 False False IL7Ra_graft il7_rebuild_super_split_v1_IL7_bcov_v3_r3_ems_3hM_3011_000000023_0001_0001_44_61_H_.._ems_p1-15H-GBL-16H-GABBL-16H_0168_0001_0001_0002_0001_0005_0001_0001_0001_._3h_hb1_2387_0001_0012_0001_35H27
inf inf True False NaN NaN 1.0 5000.0 False False IL7Ra_graft il7_rebuild_super_split_v1_IL7_bcov_v3_r3_ems_3hC_436_0002_000000017_0001_0001_47_64_H_.._ems_p1-15H-GBL-16H-GABBL-16H_0382_0001_0001_0001_0001_0001_0001_0001_0001_._3h_hb1_1597_0001_0002_0001_27F23
70980.67118968235 inf False False NaN NaN 1.0 5000.0 False False IL7Ra_graft il7_rebuild_super_split_v1_IL7_longxing_Grafting2_ems_3hM_305_0001_0003_0001_0001_._3h_hb1_6051_0001_0003_0001_33M31
inf inf True False NaN NaN 1.0 5000.0 False False IL7Ra_graft foldit_2008074_0391992902_48E44
inf inf True False NaN NaN 1.0 5000.0 False False IL7Ra_graft il7_rebuild_super_split_v1_IL7_longxing_Grafting2_ems_3hM_843_0001_0012_0001_0001_._3h_hb1_4697_0001_0003_0001_11E9
inf inf True False NaN NaN 1.0 5000.0 False False IL7Ra_graft il7_rebuild_super_split_v1_IL7_bcov_v3_r3_ems_3hM_3011_000000023_0001_0001_44_61_H_.._ems_p1-15H-GBL-16H-GABBL-16H_0168_0001_0001_0002_0001_0005_0001_0001_0001_._ems_3hC_581_0002_0001_0003_0001_29A22
29866.242194902 inf False False NaN NaN 1.0 5000.0 False False IL7Ra_graft il7_rebuild_super_split_v1_IL7_bcov_r3_ems_p1-15H-GBL-16H-GABBL-16H_0222_0001_0001_0001_000000016_0001_0001_._3h_hb1_4098_0001_0003_0001_24Q20
21506.772829084694 inf False False NaN NaN 1.0 5000.0 False False IL7Ra_graft il7_rebuild_super_split_v1_IL7_bcov_r3_ems_p1-15H-GBL-16H-GABBL-16H_0222_0001_0001_0001_000000016_0001_0001_._3h_hb1_5672_0001_0001_0003_30E44
106737.35259126802 inf False False NaN NaN 1.0 5000.0 False False IL7Ra_graft il7_rebuild_super_split_v1_IL7_bcov_v3_r3_HEEH_04578_000000011_0001_0001_44_64_H_.._ems_3hC_1310_0001_0001_0013_0001_0001_0001_._HEEH_08110_0001_0001_0001_12Y33
21506.772829084694 inf False False NaN NaN 1.0 5000.0 False False IL7Ra_graft il7_rebuild_super_whole_v1_IL7_bcov_v3_r3_ems_3hM_3011_000000023_0001_0001_44_61_H_.._ems_p1-15H-GBL-16H-GABBL-16H_0168_0001_0001_0002_0001_0005_0001_0001_0001_._3h_hb1_3139_0001_0001_10V10
inf inf True False NaN NaN 1.0 5000.0 False False IL7Ra_graft il7_rebuild_super_split_v1_IL7_bcov_r3_ems_p1-15H-GBL-16H-GABBL-16H_0222_0001_0001_0001_000000016_0001_0001_._1951c906a04bc48e2c2fb57c8fb45f42_0001_0001_0002_0001_19Q20
25218.382540609866 inf False False NaN NaN 1.0 5000.0 False False IL7Ra_graft foldit_2008211_0392725536_49M54
60533.82559623658 inf False False NaN NaN 1.0 5000.0 False False IL7Ra_graft il7_rebuild_super_split_v1_IL7_bcov_v3_r3_ems_3hM_3011_000000023_0001_0001_44_61_H_.._ems_p1-15H-GBL-16H-GABBL-16H_0168_0001_0001_0002_0001_0005_0001_0001_0001_._3h_hb1_1217_0001_0002_0001
inf inf True False NaN NaN 1.0 5000.0 False False IL7Ra_graft il7_rebuild_super_whole_v1_IL7_bcov_v3_r3_ems_3hM_3011_000000023_0001_0001_44_61_H_.._ems_p1-15H-GBL-16H-GABBL-16H_0168_0001_0001_0002_0001_0005_0001_0001_0001_._HHH_0230.min_rise1.33_0001_0003_22F10
inf inf True False NaN NaN 1.0 5000.0 False False IL7Ra_graft il7_rebuild_super_split_v1_IL7_longxing_Grafting2_ems_3hM_305_0001_0003_0001_0001_._HHH_eva_0339_0001_0001_0003_33E30
92857.54422505126 inf False False NaN NaN 1.0 5000.0 False False IL7Ra_graft il7_rebuild_super_split_v1_IL7_bcov_v3_r3_ems_3hM_3011_000000023_0001_0001_44_61_H_.._ems_p1-15H-GBL-16H-GABBL-16H_0168_0001_0001_0002_0001_0005_0001_0001_0001_._HHH_eva_0741_0001_0005_0001_29F10
51624.53355115964 inf False False NaN NaN 1.0 5000.0 False False IL7Ra_graft il7_rebuild_super_split_v1_IL7_bcov_v3_r3_ems_3hM_3011_000000023_0001_0001_44_61_H_.._ems_p1-15H-GBL-16H-GABBL-16H_0168_0001_0001_0002_0001_0005_0001_0001_0001_._ems_p1-16H-GBL-16H-GABBL-15H_0026_0001_0001_0002_0001_0002_0001_9H27
inf inf True False NaN NaN 1.0 5000.0 False False IL7Ra_graft il7_rebuild_super_whole_v1_IL7_longxing_Grafting2_ems_3hM_305_0001_0003_0001_0001_._ems_3hM_1520_0001_0003_16L15
149707.3543091789 inf False False NaN NaN 1.0 5000.0 False False IL7Ra_graft il7_rebuild_super_split_v1_IL7_bcov_v3_r3_ems_3hC_436_0002_000000017_0001_0001_47_64_H_.._ems_p1-15H-GBL-16H-GABBL-16H_0382_0001_0001_0001_0001_0001_0001_0001_0001_._c2845cfc7c062bbeb7cd94dd36b2ebbf_0001_0001_0001_0001_23F23
inf inf True False NaN NaN 1.0 5000.0 False False IL7Ra_graft foldit_2007998_0391482731_18E24
inf inf True False NaN NaN 1.0 5000.0 False False IL7Ra_graft il7_rebuild_super_split_v1_IL7_bcov_v3_r3_ems_3hM_3011_000000023_0001_0001_44_61_H_.._ems_p1-15H-GBL-16H-GABBL-16H_0168_0001_0001_0002_0001_0005_0001_0001_0001_._76464862529d9e2d73e26ca450d73196_0001_1_0001_0001_0001
inf inf True False NaN NaN 1.0 5000.0 False False IL7Ra_graft il7_rebuild_super_whole_v1_IL7_bcov_v3_r3_ems_3hM_3011_000000023_0001_0001_44_61_H_.._ems_p1-15H-GBL-16H-GABBL-16H_0168_0001_0001_0002_0001_0005_0001_0001_0001_._9d25757a9285e866f210148a27b90798_0001_1_0001_0001_0001_40E7
80782.62492162197 inf False False NaN NaN 1.0 5000.0 False False IL7Ra_graft il7_rebuild_super_split_v1_IL7_bcov_v3_r3_ems_3hC_436_0002_000000017_0001_0001_47_64_H_.._ems_p1-15H-GBL-16H-GABBL-16H_0382_0001_0001_0001_0001_0001_0001_0001_0001_._3h_hb1_813_0001_0001_0001_49S28
120274.32054986196 inf False False NaN NaN 1.0 5000.0 False False IL7Ra_graft il7_rebuild_super_split_v1_IL7_bcov_r2_ems_3hM_1129_000000027_0001_0001_._3h_hb1_3914_0001_0002_0001_30I29
40255.182147468346 inf False False NaN NaN 1.0 5000.0 False False IL7Ra_graft il7_rebuild_super_whole_v1_IL7_bcov_r3_ems_p1-16H-GBL-16H-GABBL-15H_0203_0001_0001_0002_000000017_0001_0001_._ems_3hM_497_0001_0002_56K51
inf inf True False NaN NaN 1.0 5000.0 False False IL7Ra_graft il7_rebuild_super_split_v1_IL7_bcov_r3_ems_p1-15H-GBL-16H-GABBL-16H_0222_0001_0001_0001_000000016_0001_0001_._3h_hb1_964_0001_0001_0001_28Q20
123918.75273684337 inf False False NaN NaN 1.0 5000.0 False False IL7Ra_graft il7_rebuild_super_whole_v1_IL7_longxing_Grafting2_ems_3hM_305_0001_0003_0001_0001_._60c50c8219d2ca4790dfa539d0ccf685_0001_0001_0001_46Q34
inf inf True False NaN NaN 1.0 5000.0 False False IL7Ra_graft il7_rebuild_super_split_v1_IL7_bcov_r3_ems_p1-15H-GBL-16H-GABBL-16H_0222_0001_0001_0001_000000016_0001_0001_._HHH_eva_0139_0001_0004_0001_28Q20
inf inf True False NaN NaN 1.0 5000.0 False False IL7Ra_graft il7_rebuild_super_split_v1_IL7_bcov_r3_ems_p1-15H-GBL-16H-GABBL-16H_0222_0001_0001_0001_000000016_0001_0001_._ems_p1-16H-GBL-16H-GABBL-15H_0180_0001_0001_0002_0001_0002_0001_49F27
20874.26182162755 inf False False NaN NaN 1.0 5000.0 False False IL7Ra_graft foldit_2008102_0392169948_59Y29
inf inf True False NaN NaN 1.0 5000.0 False False IL7Ra_graft il7_rebuild_super_whole_v1_IL7_bcov_v3_r3_HEEH_04578_000000011_0001_0001_44_64_H_.._ems_3hC_1310_0001_0001_0013_0001_0001_0001_._3h_hb1_2387_0001_0001
49118.97231263188 inf False False NaN NaN 1.0 5000.0 False False IL7Ra_graft il7_rebuild_super_split_v1_IL7_bcov_v3_r3_HEEH_04578_000000011_0001_0001_44_64_H_.._ems_3hC_1310_0001_0001_0013_0001_0001_0001_._ems_3hM_1278_0001_0002_0001
27580.97358558535 inf False False NaN NaN 1.0 5000.0 False False IL7Ra_graft il7_rebuild_super_whole_v1_IL7_bcov_r3_ems_p1-15H-GBL-16H-GABBL-16H_0222_0001_0001_0001_000000016_0001_0001_._3h_hb1_722_0001_0002
53720.69662771622 inf False False NaN NaN 1.0 5000.0 False False IL7Ra_graft il7_rebuild_super_whole_v1_IL7_longxing_Grafting2_ems_3hM_2512_0001_0006_0001_0001_._3h_hb1_4751_0001_0001_33Q32
inf inf True False NaN NaN 1.0 5000.0 False False IL7Ra_graft foldit_2008147_0392401456_0002_33K31
29866.242194902 inf False False NaN NaN 1.0 5000.0 False False IL7Ra_graft foldit_2008217_0392830732
inf inf True False NaN NaN 1.0 5000.0 False False IL7Ra_graft il7_rebuild_super_split_v1_IL7_bcov_r3_ems_p1-15H-GBL-16H-GABBL-16H_0222_0001_0001_0001_000000016_0001_0001_._9532b59eeea650bdbf7f8dc2be7dd44d_0001_0001_0001_0001_46E48
73862.77107247488 inf False False NaN NaN 1.0 5000.0 False False IL7Ra_graft il7_rebuild_super_split_v1_IL7_bcov_v3_r3_ems_3hM_3011_000000023_0001_0001_44_61_H_.._ems_p1-15H-GBL-16H-GABBL-16H_0168_0001_0001_0002_0001_0005_0001_0001_0001_._HEEH_17829_0001_0001_0001_13H27
inf inf True False NaN NaN 1.0 5000.0 False False IL7Ra_graft il7_rebuild_super_split_v1_IL7_bcov_r3_ems_p1-15H-GBL-16H-GABBL-16H_0222_0001_0001_0001_000000016_0001_0001_._3h_hb1_4622_0001_0001_0001_29H23
23756.85711319943 inf False False NaN NaN 1.0 5000.0 False False IL7Ra_graft il7_rebuild_super_split_v1_IL7_bcov_v3_r3_ems_3hC_436_0002_000000017_0001_0001_47_64_H_.._ems_p1-15H-GBL-16H-GABBL-16H_0382_0001_0001_0001_0001_0001_0001_0001_0001_._HHH_eva_0746_0001_0003_0001_30E48
23058.17145979618 inf False False NaN NaN 1.0 5000.0 False False IL7Ra_graft il7_rebuild_super_whole_v1_IL7_bcov_v3_r3_ems_3hC_436_0002_000000017_0001_0001_47_64_H_.._ems_p1-15H-GBL-16H-GABBL-16H_0382_0001_0001_0001_0001_0001_0001_0001_0001_._3h_hb1_212_0001_0002_27S28
29866.242194902 inf False False NaN NaN 1.0 5000.0 False False IL7Ra_graft il7_rebuild_super_split_v1_IL7_bcov_v3_r3_HEEH_04578_000000011_0001_0001_44_64_H_.._ems_3hC_1310_0001_0001_0013_0001_0001_0001_._3h_hb1_2240_0001_0001_0001_53E8
75347.41277103158 inf False False NaN NaN 1.0 5000.0 False False IL7Ra_graft il7_rebuild_super_whole_v1_IL7_longxing_Grafting2_ems_3hM_305_0001_0003_0001_0001_._ems_3hC_1257_0001_0001_0002_55M31
55348.487456232666 inf False False NaN NaN 1.0 5000.0 False False IL7Ra_graft il7_rebuild_super_split_v1_IL7_longxing_Grafting2_ems_3hM_2512_0001_0006_0001_0001_._3h_hb1_2798_0001_0002_0001_29Y27
50106.26365611567 inf False False NaN NaN 1.0 5000.0 False False IL7Ra_graft il7_rebuild_super_whole_v1_IL7_longxing_Grafting2_ems_3hM_2512_0001_0006_0001_0001_._3h_hb1_250_0001_0002_33Q32
31389.720705562682 inf False False NaN NaN 1.0 5000.0 False False IL7Ra_graft il7_rebuild_super_whole_v1_IL7_bcov_v3_r3_ems_3hM_3011_000000023_0001_0001_44_61_H_.._ems_p1-15H-GBL-16H-GABBL-16H_0168_0001_0001_0002_0001_0005_0001_0001_0001_._3b2c1d8c102e9255ab99722950e9fb55_0001_0001_0001
141031.09980947524 inf False False NaN NaN 1.0 5000.0 False False IL7Ra_graft il7_rebuild_super_split_v1_IL7_bcov_v3_r3_ems_3hM_3011_000000023_0001_0001_44_61_H_.._ems_p1-15H-GBL-16H-GABBL-16H_0168_0001_0001_0002_0001_0005_0001_0001_0001_._ems_3hM_604_0001_0003_0001_51A22
inf inf True False NaN NaN 1.0 5000.0 False False IL7Ra_graft il7_rebuild_super_split_v1_IL7_longxing_Grafting2_ems_3hM_305_0001_0003_0001_0001_._3h_hb1_1404_0001_0002_0001_29Y7
80782.62492162197 inf False False NaN NaN 1.0 5000.0 False False IL7Ra_graft il7_rebuild_super_split_v1_IL7_longxing_Grafting2_ems_3hM_305_0001_0003_0001_0001_._3h_hb1_5826_0001_0002_0001_38K15
40255.182147468346 inf False False NaN NaN 1.0 5000.0 False False IL7Ra_graft il7_rebuild_super_split_v1_IL7_bcov_v3_r3_ems_3hC_436_0002_000000017_0001_0001_47_64_H_.._ems_p1-15H-GBL-16H-GABBL-16H_0382_0001_0001_0001_0001_0001_0001_0001_0001_._3h_hb1_2761_0001_0003_0001_36S28
inf inf True False NaN NaN 1.0 5000.0 False False IL7Ra_graft il7_rebuild_super_split_v1_IL7_bcov_v3_r3_ems_3hC_436_0002_000000017_0001_0001_47_64_H_.._ems_p1-15H-GBL-16H-GABBL-16H_0382_0001_0001_0001_0001_0001_0001_0001_0001_._ems_3hM_1447_0001_0002_0001_32H45
inf inf True False NaN NaN 1.0 5000.0 False False IL7Ra_graft foldit_2008147_0392336067_34E32
53188.80854229334 inf False False NaN NaN 1.0 5000.0 False False IL7Ra_graft il7_rebuild_super_split_v1_IL7_bcov_r3_ems_p1-15H-GBL-16H-GABBL-16H_0222_0001_0001_0001_000000016_0001_0001_._ems_3hC_618_0001_0001_0007_0001_7H23
89234.27483721818 6698968.264249819 False False NaN NaN 1.0 5000.0 False False IL7Ra_graft il7_rebuild_super_whole_v1_IL7_bcov_r3_ems_p1-15H-GBL-16H-GABBL-16H_0222_0001_0001_0001_000000016_0001_0001_._3h_hb1_1240_0001_0002_24H23
inf inf True False NaN NaN 1.0 5000.0 False False IL7Ra_graft foldit_2008162_0392466282_0001_50Y31
28416.704666202182 inf False False NaN NaN 1.0 5000.0 False False IL7Ra_graft il7_rebuild_super_split_v1_IL7_longxing_Grafting2_ems_3hM_305_0001_0003_0001_0001_._ems_3hC_963_0002_0001_0001_0001_57Q34
33654.029261199066 inf False False NaN NaN 1.0 5000.0 False False IL7Ra_graft il7_rebuild_super_split_v1_IL7_longxing_Grafting2_ems_3hM_843_0001_0012_0001_0001_._ems_3hC_159_0002_0001_0001_0001_8Y31
37174.985331156575 inf False False NaN NaN 1.0 5000.0 False False IL7Ra_graft il7_rebuild_super_split_v1_IL7_bcov_v3_r3_ems_3hC_436_0002_000000017_0001_0001_47_64_H_.._ems_p1-15H-GBL-16H-GABBL-16H_0382_0001_0001_0001_0001_0001_0001_0001_0001_._ems_3hM_3512_0001_0004_0001_30F23
76100.88689874196 inf False False NaN NaN 1.0 5000.0 False False IL7Ra_graft il7_rebuild_super_split_v1_IL7_bcov_v3_r3_ems_3hM_3011_000000023_0001_0001_44_61_H_.._ems_p1-15H-GBL-16H-GABBL-16H_0168_0001_0001_0002_0001_0005_0001_0001_0001_._3h_hb1_6540_0001_0002_0001_62Y29
49118.97231263188 inf False False NaN NaN 1.0 5000.0 False False IL7Ra_graft il7_rebuild_super_split_v1_IL7_bcov_v3_r3_ems_3hC_436_0002_000000017_0001_0001_47_64_H_.._ems_p1-15H-GBL-16H-GABBL-16H_0382_0001_0001_0001_0001_0001_0001_0001_0001_._f940e7217906885d4e2bdd80c9d716ec_0001_1_0001_0002_0001_24L27
inf inf True False NaN NaN 1.0 5000.0 False False IL7Ra_graft il7_rebuild_super_whole_v1_IL7_longxing_Grafting2_ems_3hM_305_0001_0003_0001_0001_._ems_p1-15H-GBL-16H-GBL-15H_0656_0001_0001_0001_0001_0003_22Y7
21506.772829084694 inf False False NaN NaN 1.0 5000.0 False False IL7Ra_graft il7_rebuild_super_split_v1_IL7_longxing_Grafting2_ems_3hM_305_0001_0003_0001_0001_._3h_hb1_2732_0001_0001_0002_6Y7
inf inf True False NaN NaN 1.0 5000.0 False False IL7Ra_graft il7_rebuild_super_whole_v1_IL7_bcov_v3_r3_ems_3hM_3011_000000023_0001_0001_44_61_H_.._ems_p1-15H-GBL-16H-GABBL-16H_0168_0001_0001_0002_0001_0005_0001_0001_0001_._3h_hb1_4542_0001_0001_0001_27A22
61139.16385219888 inf False False NaN NaN 1.0 5000.0 False False IL7Ra_graft foldit_2008128_0392250906_19Q31
32020.654091744476 inf False False NaN NaN 1.0 5000.0 False False IL7Ra_graft il7_rebuild_super_whole_v1_IL7_bcov_v3_r3_ems_3hM_3011_000000023_0001_0001_44_61_H_.._ems_p1-15H-GBL-16H-GABBL-16H_0168_0001_0001_0002_0001_0005_0001_0001_0001_._HHH_eva_0441_0001_0002_44Y29
62368.061045628165 inf False False NaN NaN 1.0 5000.0 False False IL7Ra_graft il7_rebuild_super_whole_v1_IL7_longxing_Grafting2_ems_3hM_305_0001_0003_0001_0001_._ems_3hM_497_0001_0001_38L15
31389.720705562682 inf False False NaN NaN 1.0 5000.0 False False IL7Ra_graft il7_rebuild_super_split_v1_IL7_bcov_r3_ems_p1-15H-GBL-16H-GABBL-16H_0222_0001_0001_0001_000000016_0001_0001_._ems_3hM_2625_0001_0001_0001_5Q20
135528.11487770008 inf False False NaN NaN 1.0 5000.0 False False IL7Ra_graft il7_rebuild_super_split_v1_IL7_bcov_r2_ems_3hM_540_000000033_0001_0001_._ems_3hC_1399_0001_0001_0002_55E55
24476.713640586448 inf False False NaN NaN 1.0 5000.0 False False IL7Ra_graft il7_rebuild_super_whole_v1_IL7_bcov_r3_ems_p1-16H-GBL-16H-GABBL-15H_0203_0001_0001_0002_000000017_0001_0001_._3h_hb1_6582_0001_0001_0001_12E51
47674.39060297123 inf False False NaN NaN 1.0 5000.0 False False IL7Ra_graft il7_rebuild_super_split_v1_IL7_longxing_Grafting2_ems_3hM_843_0001_0012_0001_0001_._ems_3hC_1086_0001_0001_0002_0001_33H9
38684.438807292674 inf False False NaN NaN 1.0 5000.0 False False IL7Ra_graft il7_rebuild_super_split_v1_IL7_longxing_Grafting2_ems_3hM_305_0001_0003_0001_0001_._3h_hb1_1585_0001_0001_0002_27Y7
inf inf True False NaN NaN 1.0 5000.0 False False IL7Ra_graft il7_rebuild_super_whole_v1_IL7_longxing_Grafting2_ems_3hM_305_0001_0003_0001_0001_._ems_3hM_3445_0001_0001_30M31
44911.43251117703 inf False False NaN NaN 1.0 5000.0 False False IL7Ra_graft il7_rebuild_super_whole_v1_IL7_bcov_r3_ems_p1-16H-GBL-16H-GABBL-15H_0203_0001_0001_0002_000000017_0001_0001_._3h_hb1_5331_0001_0001_0002_12E12
inf inf True False NaN NaN 1.0 5000.0 False False IL7Ra_graft il7_rebuild_super_whole_v1_IL7_bcov_v3_r3_HEEH_04578_000000011_0001_0001_44_64_H_.._ems_3hC_1310_0001_0001_0013_0001_0001_0001_._3h_hb1_5891_0001_0001_32Y33
23058.17145979618 inf False False NaN NaN 1.0 5000.0 False False IL7Ra_graft foldit_2008222_0392900829_0002_15L15
81590.45117083825 inf False False NaN NaN 1.0 5000.0 False False IL7Ra_graft il7_rebuild_super_split_v1_IL7_bcov_v3_r3_ems_3hC_436_0002_000000017_0001_0001_47_64_H_.._ems_p1-15H-GBL-16H-GABBL-16H_0382_0001_0001_0001_0001_0001_0001_0001_0001_._ems_3hC_1266_0002_0001_0001_0001_34S28
62991.74165608438 inf False False NaN NaN 1.0 5000.0 False False IL7Ra_graft il7_rebuild_super_split_v1_IL7_bcov_v3_r3_ems_3hC_436_0002_000000017_0001_0001_47_64_H_.._ems_p1-15H-GBL-16H-GABBL-16H_0382_0001_0001_0001_0001_0001_0001_0001_0001_._ems_3hC_963_0001_0001_0002_27F23
70980.67118968235 inf False False NaN NaN 1.0 5000.0 False False IL7Ra_graft foldit_2008222_0392912408_15K15
73862.77107247488 inf False False NaN NaN 1.0 5000.0 False False IL7Ra_graft il7_rebuild_super_split_v1_IL7_bcov_v3_r3_ems_3hC_436_0002_000000017_0001_0001_47_64_H_.._ems_p1-15H-GBL-16H-GABBL-16H_0382_0001_0001_0001_0001_0001_0001_0001_0001_._ems_3hM_3098_0001_0003_0001
69582.07155149728 inf False False NaN NaN 1.0 5000.0 False False IL7Ra_graft il7_rebuild_super_split_v1_IL7_bcov_v3_r3_ems_3hM_3011_000000023_0001_0001_44_61_H_.._ems_p1-15H-GBL-16H-GABBL-16H_0168_0001_0001_0002_0001_0005_0001_0001_0001_._3h_hb1_2460_0001_0003_0001
138252.22998674202 inf False False NaN NaN 1.0 5000.0 False False IL7Ra_graft il7_rebuild_super_split_v1_IL7_bcov_r3_ems_p1-15H-GBL-16H-GABBL-16H_0222_0001_0001_0001_000000016_0001_0001_._ems_ferrM_4764_0002_0001_0002_0001_51E48
inf inf True False NaN NaN 1.0 5000.0 False False IL7Ra_graft il7_rebuild_super_whole_v1_IL7_bcov_r3_ems_p1-15H-GBL-16H-GABBL-16H_0222_0001_0001_0001_000000016_0001_0001_._3h_hb1_2008_0001_0001_9H23
inf inf True False NaN NaN 1.0 5000.0 False False IL7Ra_graft il7_rebuild_super_split_v1_IL7_bcov_r3_ems_p1-15H-GBL-16H-GABBL-16H_0222_0001_0001_0001_000000016_0001_0001_._3h_hb1_2128_0001_0002_0001_27E48
29866.242194902 inf False False NaN NaN 1.0 5000.0 False False IL7Ra_graft il7_rebuild_super_whole_v1_IL7_bcov_r3_ems_p1-15H-GBL-16H-GABBL-16H_0222_0001_0001_0001_000000016_0001_0001_._HHH_eva_0111_0001_0001_7H23
24476.713640586448 inf False False NaN NaN 1.0 5000.0 False False IL7Ra_graft foldit_2007983_0391327775_36Q58
inf inf True False NaN NaN 1.0 5000.0 False False IL7Ra_graft il7_rebuild_super_split_v1_IL7_bcov_r3_ems_p1-15H-GBL-16H-GABBL-16H_0222_0001_0001_0001_000000016_0001_0001_._3h_hb1_3224_0001_0002_0001_8E44
76100.88689874196 inf False False NaN NaN 1.0 5000.0 False False IL7Ra_graft il7_rebuild_super_split_v1_IL7_longxing_Grafting2_ems_3hM_305_0001_0003_0001_0001_._ems_3hM_1260_0001_0001_0001
23756.85711319943 inf False False NaN NaN 1.0 5000.0 False False IL7Ra_graft il7_rebuild_super_split_v1_IL7_bcov_v3_r3_ems_3hM_3011_000000023_0001_0001_44_61_H_.._ems_p1-15H-GBL-16H-GABBL-16H_0168_0001_0001_0002_0001_0005_0001_0001_0001_._3d04cee2d05a6010c175952ec1a1a7b4_0001_0001_0002_0003
142441.4108075701 inf False False NaN NaN 1.0 5000.0 False False IL7Ra_graft il7_rebuild_super_split_v1_IL7_bcov_v3_r3_ems_3hC_436_0002_000000017_0001_0001_47_64_H_.._ems_p1-15H-GBL-16H-GABBL-16H_0382_0001_0001_0001_0001_0001_0001_0001_0001_._0a6ce8d84700d327c26cdea0fc118d51_0001_1_0001_0001_0003
23756.85711319943 inf False False NaN NaN 1.0 5000.0 False False IL7Ra_graft il7_rebuild_super_split_v1_IL7_bcov_r3_ems_p1-15H-GBL-16H-GABBL-16H_0222_0001_0001_0001_000000016_0001_0001_._HHH_eva_0695_0001_0001_0001_9E48
80782.62492162197 inf False False NaN NaN 1.0 5000.0 False False IL7Ra_graft il7_rebuild_super_whole_v1_IL7_bcov_v3_r3_ems_3hM_3011_000000023_0001_0001_44_61_H_.._ems_p1-15H-GBL-16H-GABBL-16H_0168_0001_0001_0002_0001_0005_0001_0001_0001_._3h_hb1_169_0001_0001_46A22
39461.996027319175 inf False False NaN NaN 1.0 5000.0 False False IL7Ra_graft il7_rebuild_super_whole_v1_IL7_bcov_v3_r3_ems_3hM_3011_000000023_0001_0001_44_61_H_.._ems_p1-15H-GBL-16H-GABBL-16H_0168_0001_0001_0002_0001_0005_0001_0001_0001_._3ee87299db9bf54915f2e612e5595e5c_0001_1_0001_0001_24F10
35020.51780186106 inf False False NaN NaN 1.0 5000.0 False False IL7Ra_graft il7_rebuild_super_whole_v1_IL7_bcov_r2_ems_3hM_1129_000000027_0001_0001_._ems_3hC_1770_0001_0001
25218.382540609866 inf False False NaN NaN 1.0 5000.0 False False IL7Ra_graft il7_rebuild_super_split_v1_IL7_bcov_r3_ems_p1-15H-GBL-16H-GABBL-16H_0222_0001_0001_0001_000000016_0001_0001_._ems_ferrM_6460_0001_0001_0001_12Q20
163732.7286204881 inf False False NaN NaN 1.0 5000.0 False False IL7Ra_graft il7_rebuild_super_whole_v1_IL7_bcov_v3_r3_ems_3hM_3011_000000023_0001_0001_44_61_H_.._ems_p1-15H-GBL-16H-GABBL-16H_0168_0001_0001_0002_0001_0005_0001_0001_0001_._6a65efdcc4d96eeccab4cdd3f0446d91_0001_1_0001_0001_0001
67535.6731202798 inf False False NaN NaN 1.0 5000.0 False False IL7Ra_graft il7_rebuild_super_whole_v1_IL7_bcov_v3_r3_ems_3hM_3011_000000023_0001_0001_44_61_H_.._ems_p1-15H-GBL-16H-GABBL-16H_0168_0001_0001_0002_0001_0005_0001_0001_0001_._3f5336f8aaee23e917e21503386053fb_0001_1_0001_0001_0001_59H27
inf inf True False NaN NaN 1.0 5000.0 False False IL7Ra_graft il7_rebuild_super_split_v1_IL7_bcov_v3_r3_HEEH_04578_000000011_0001_0001_44_64_H_.._ems_3hC_1310_0001_0001_0013_0001_0001_0001_._ems_3hM_1912_0001_0001_0001_35L7
inf inf True False NaN NaN 1.0 5000.0 False False IL7Ra_graft il7_rebuild_super_split_v1_IL7_bcov_v3_r3_ems_3hM_3011_000000023_0001_0001_44_61_H_.._ems_p1-15H-GBL-16H-GABBL-16H_0168_0001_0001_0002_0001_0005_0001_0001_0001_._55128d1a87308b7a438afc76b99c7046_0001_0001_0001_0003_45H27
23058.17145979618 inf False False NaN NaN 1.0 5000.0 False False IL7Ra_graft il7_rebuild_super_whole_v1_IL7_bcov_r2_ems_3hM_540_000000033_0001_0001_._3h_hb1_3483_0001_0003_53E55
59934.48078835312 inf False False NaN NaN 1.0 5000.0 False False IL7Ra_graft il7_rebuild_super_split_v1_IL7_bcov_v3_r3_ems_3hM_3011_000000023_0001_0001_44_61_H_.._ems_p1-15H-GBL-16H-GABBL-16H_0168_0001_0001_0002_0001_0005_0001_0001_0001_._3h_hb1_3474_0001_0015_0001_32H27
22380.03404810456 inf False False NaN NaN 1.0 5000.0 False False IL7Ra_graft foldit_2008088_0392046111_19E7
50106.26365611567 inf False False NaN NaN 1.0 5000.0 False False IL7Ra_graft il7_rebuild_super_whole_v1_IL7_bcov_r3_ems_p1-16H-GBL-16H-GABBL-15H_0203_0001_0001_0002_000000017_0001_0001_._ems_3hM_2551_0001_0001_0001
inf inf True False NaN NaN 1.0 5000.0 False False IL7Ra_graft il7_rebuild_super_whole_v1_IL7_bcov_r2_ems_3hM_1129_000000027_0001_0001_._3h_hb1_5700_0001_0002_59M59
inf inf True False NaN NaN 1.0 5000.0 False False IL7Ra_graft foldit_2008014_0391655985_24E8
45360.546836288835 inf False False NaN NaN 1.0 5000.0 False False IL7Ra_graft il7_rebuild_super_split_v1_IL7_bcov_r3_ems_p1-15H-GBL-16H-GABBL-16H_0222_0001_0001_0001_000000016_0001_0001_._3h_hb1_110_0001_0002_0001_35E48
inf inf True False NaN NaN 1.0 5000.0 False False IL7Ra_graft il7_rebuild_super_split_v1_IL7_bcov_v3_r3_ems_3hC_436_0002_000000017_0001_0001_47_64_H_.._ems_p1-15H-GBL-16H-GABBL-16H_0382_0001_0001_0001_0001_0001_0001_0001_0001_._ems_3hM_3408_0001_0001_0002
139634.7522866093 inf False False NaN NaN 1.0 5000.0 False False IL7Ra_graft il7_rebuild_super_split_v1_IL7_bcov_v3_r3_ems_3hM_3011_000000023_0001_0001_44_61_H_.._ems_p1-15H-GBL-16H-GABBL-16H_0168_0001_0001_0002_0001_0005_0001_0001_0001_._935633bd4505cff969c2fcf8ab3e90bd_0001_0001_0002_0001_42F10
81590.45117083825 inf False False NaN NaN 1.0 5000.0 False False IL7Ra_graft il7_rebuild_super_split_v1_IL7_longxing_Grafting2_ems_3hM_305_0001_0003_0001_0001_._3h_hb1_122_0001_0002_0001_55M31
inf inf True False NaN NaN 1.0 5000.0 False False IL7Ra_graft il7_rebuild_super_whole_v1_IL7_bcov_v3_r3_ems_3hM_3011_000000023_0001_0001_44_61_H_.._ems_p1-15H-GBL-16H-GABBL-16H_0168_0001_0001_0002_0001_0005_0001_0001_0001_._5b280ff452c1d219987978312b678990_0001_0001_0001_0001_6V10
inf inf True False NaN NaN 1.0 5000.0 False False IL7Ra_graft il7_rebuild_super_split_v1_IL7_bcov_v3_r3_ems_3hC_436_0002_000000017_0001_0001_47_64_H_.._ems_p1-15H-GBL-16H-GABBL-16H_0382_0001_0001_0001_0001_0001_0001_0001_0001_._dbebc66e9b474f1e4846896ee02a6f9e_0001_1_0001_0001_0001_42F23
79982.79695210105 inf False False NaN NaN 1.0 5000.0 False False IL7Ra_graft il7_rebuild_super_whole_v1_IL7_bcov_v3_r3_HEEH_04578_000000011_0001_0001_44_64_H_.._ems_3hC_1310_0001_0001_0013_0001_0001_0001_._ems_3hM_1194_0001_0003
21506.772829084694 inf False False NaN NaN 1.0 5000.0 False False IL7Ra_graft foldit_2008102_0392122066_7E7
38684.438807292674 inf False False NaN NaN 1.0 5000.0 False False IL7Ra_graft il7_rebuild_super_whole_v1_IL7_longxing_Grafting2_ems_3hM_1894_0002_0004_0001_0001_._3h_hb1_4807_0001_0002_11H31
25218.382540609866 inf False False NaN NaN 1.0 5000.0 False False IL7Ra_graft il7_rebuild_super_split_v1_IL7_longxing_Grafting2_ems_3hM_305_0001_0003_0001_0001_._HHH_eva_0777_0001_0002_0001_50K15
77630.5147254065 2176169.3183771805 False False NaN NaN 1.0 5000.0 False False IL7Ra_graft il7_rebuild_super_split_v1_IL7_longxing_Grafting2_ems_3hM_2512_0001_0006_0001_0001_._3h_hb1_5340_0001_0003_0001_4K24
57025.60197464388 inf False False NaN NaN 1.0 5000.0 False False IL7Ra_graft il7_rebuild_super_split_v1_IL7_bcov_v3_r3_ems_3hC_436_0002_000000017_0001_0001_47_64_H_.._ems_p1-15H-GBL-16H-GABBL-16H_0382_0001_0001_0001_0001_0001_0001_0001_0001_._3h_hb1_1278_0001_0004_0003_58E48
37922.20253631274 inf False False NaN NaN 1.0 5000.0 False False IL7Ra_graft il7_rebuild_super_split_v1_IL7_bcov_v3_r3_ems_3hC_436_0002_000000017_0001_0001_47_64_H_.._ems_p1-15H-GBL-16H-GABBL-16H_0382_0001_0001_0001_0001_0001_0001_0001_0001_._1ecaba702bcdd028406e228fff1190ee_0001_1_0001_0002_0001_23H45
23756.85711319943 inf False False NaN NaN 1.0 5000.0 False False IL7Ra_graft il7_rebuild_super_split_v1_IL7_bcov_v3_r3_ems_3hM_3011_000000023_0001_0001_44_61_H_.._ems_p1-15H-GBL-16H-GABBL-16H_0168_0001_0001_0002_0001_0005_0001_0001_0001_._104c758fc23488854646035ccb2100c6_0001_0001_0001_0003_9H27
31389.720705562682 inf False False NaN NaN 1.0 5000.0 False False IL7Ra_graft il7_rebuild_super_split_v1_IL7_bcov_v3_r3_HEEH_04578_000000011_0001_0001_44_64_H_.._ems_3hC_1310_0001_0001_0013_0001_0001_0001_._3h_hb1_1136_0001_0002_0001
28987.88042999283 inf False False NaN NaN 1.0 5000.0 False False IL7Ra_graft il7_rebuild_super_whole_v1_IL7_bcov_v3_r3_HEEH_04578_000000011_0001_0001_44_64_H_.._ems_3hC_1310_0001_0001_0013_0001_0001_0001_._3h_hb1_1776_0001_0003_37Y38
64257.87566337165 inf False False NaN NaN 1.0 5000.0 False False IL7Ra_graft il7_rebuild_super_split_v1_IL7_bcov_r3_ems_p1-15H-GBL-16H-GABBL-16H_0222_0001_0001_0001_000000016_0001_0001_._ems_ferrM_4623_0001_0002_0001_14H23
95671.22067261439 inf False False NaN NaN 1.0 5000.0 False False IL7Ra_graft il7_rebuild_super_split_v1_IL7_bcov_v3_r3_ems_3hC_436_0002_000000017_0001_0001_47_64_H_.._ems_p1-15H-GBL-16H-GABBL-16H_0382_0001_0001_0001_0001_0001_0001_0001_0001_._ems_3hC_338_0001_0001_0002_0001_28H45
168693.99403041755 inf False False NaN NaN 1.0 5000.0 False False IL7Ra_graft il7_rebuild_super_split_v1_IL7_bcov_v3_r3_ems_3hC_436_0002_000000017_0001_0001_47_64_H_.._ems_p1-15H-GBL-16H-GABBL-16H_0382_0001_0001_0001_0001_0001_0001_0001_0001_._ems_ferrM_3617_0001_0001_0001_49L27
67535.6731202798 inf False False NaN NaN 1.0 5000.0 False False IL7Ra_graft il7_rebuild_super_whole_v1_IL7_bcov_r2_ems_3hM_540_000000033_0001_0001_._ems_3hM_3197_0001_0001_32E55
inf inf True False NaN NaN 1.0 5000.0 False False IL7Ra_graft il7_rebuild_super_whole_v1_IL7_bcov_v3_r3_ems_3hM_3011_000000023_0001_0001_44_61_H_.._ems_p1-15H-GBL-16H-GABBL-16H_0168_0001_0001_0002_0001_0005_0001_0001_0001_._9e5a4332513ba949eb20fa21f8df9fd0_0001_1_0001_0001_0001_9V10
70980.67118968235 inf False False NaN NaN 1.0 5000.0 False False IL7Ra_graft il7_rebuild_super_split_v1_IL7_bcov_v3_r3_ems_3hM_3011_000000023_0001_0001_44_61_H_.._ems_p1-15H-GBL-16H-GABBL-16H_0168_0001_0001_0002_0001_0005_0001_0001_0001_._3h_hb1_4209_0001_0001_0001_56Y29
inf inf True False NaN NaN 1.0 5000.0 False False IL7Ra_graft il7_rebuild_super_split_v1_IL7_bcov_r3_ems_p1-15H-GBL-16H-GABBL-16H_0222_0001_0001_0001_000000016_0001_0001_._3h_hb1_3334_0001_0001_0001_6H23
109971.60111213606 inf False False NaN NaN 1.0 5000.0 False False IL7Ra_graft il7_rebuild_super_split_v1_IL7_bcov_v3_r3_ems_3hC_436_0002_000000017_0001_0001_47_64_H_.._ems_p1-15H-GBL-16H-GABBL-16H_0382_0001_0001_0001_0001_0001_0001_0001_0001_._e1f03ed5c84f24dbb76223bb91aecf3e_0001_0001_0001_0001_44S28
21506.772829084694 inf False False NaN NaN 1.0 5000.0 False False IL7Ra_graft foldit_2007998_0391466265_49H45
inf inf True False NaN NaN 1.0 5000.0 False False IL7Ra_graft foldit_2007998_0391464434
54800.48262993329 inf False False NaN NaN 1.0 5000.0 False False IL7Ra_graft il7_rebuild_super_split_v1_IL7_longxing_Grafting2_ems_3hM_2512_0001_0006_0001_0001_._HHH_eva_0386_0001_0001_0002_10M54
20874.26182162755 inf False False NaN NaN 1.0 5000.0 False False IL7Ra_graft foldit_2008176_0392550124_51K48
28987.88042999283 inf False False NaN NaN 1.0 5000.0 False False IL7Ra_graft il7_rebuild_super_split_v1_IL7_bcov_v3_r3_ems_3hM_3011_000000023_0001_0001_44_61_H_.._ems_p1-15H-GBL-16H-GABBL-16H_0168_0001_0001_0002_0001_0005_0001_0001_0001_._3h_hb1_1639_0001_0002_0003_15H27
32990.91193137843 inf False False NaN NaN 1.0 5000.0 False False IL7Ra_graft il7_rebuild_super_split_v1_IL7_bcov_v3_r3_ems_3hC_436_0002_000000017_0001_0001_47_64_H_.._ems_p1-15H-GBL-16H-GABBL-16H_0382_0001_0001_0001_0001_0001_0001_0001_0001_._20bd334181f53d5e88893876e50d2750_0001_0001_0003_23F23
inf inf True False NaN NaN 1.0 5000.0 False False IL7Ra_graft foldit_2008128_0392206890_0002_19Q31
31389.720705562682 inf False False NaN NaN 1.0 5000.0 False False IL7Ra_graft il7_rebuild_super_whole_v1_IL7_bcov_r3_ems_p1-16H-GBL-16H-GABBL-15H_0203_0001_0001_0002_000000017_0001_0001_._3h_hb1_6832_0001_0001_0001_54K48
20874.26182162755 inf False False NaN NaN 1.0 5000.0 False False IL7Ra_graft il7_rebuild_super_whole_v1_IL7_bcov_r3_ems_p1-16H-GBL-16H-GABBL-15H_0203_0001_0001_0002_000000017_0001_0001_._HHH_eva_0286_0001_0002_15F13
57025.60197464388 inf False False NaN NaN 1.0 5000.0 False False IL7Ra_graft il7_rebuild_super_whole_v1_IL7_bcov_v3_r3_ems_3hM_3011_000000023_0001_0001_44_61_H_.._ems_p1-15H-GBL-16H-GABBL-16H_0168_0001_0001_0002_0001_0005_0001_0001_0001_._d4ecb90dab11370dfe9ea0118649096c_0001_1_0001_0001_0001_56A22
39461.996027319175 inf False False NaN NaN 1.0 5000.0 False False IL7Ra_graft foldit_2008194_0392625649_10K48
inf inf True False NaN NaN 1.0 5000.0 False False IL7Ra_graft foldit_2008014_0391622423
80782.62492162197 inf False False NaN NaN 1.0 5000.0 False False IL7Ra_graft il7_rebuild_super_split_v1_IL7_bcov_r3_ems_p1-15H-GBL-16H-GABBL-16H_0222_0001_0001_0001_000000016_0001_0001_._6b169789cd5932ec4a064d6a5179e28d_0001_1_0001_0002_0003_8E24
inf inf True False NaN NaN 1.0 5000.0 False False IL7Ra_graft il7_rebuild_super_split_v1_IL7_bcov_v3_r3_ems_3hM_3011_000000023_0001_0001_44_61_H_.._ems_p1-15H-GBL-16H-GABBL-16H_0168_0001_0001_0002_0001_0005_0001_0001_0001_._1621c7652456a004e00165c70a483707_0001_0001_0002_0001_26Y29
30466.55366301957 inf False False NaN NaN 1.0 5000.0 False False IL7Ra_graft foldit_2008034_0391770444_30M52
inf inf True False NaN NaN 1.0 5000.0 False False IL7Ra_graft il7_rebuild_super_whole_v1_IL7_bcov_v3_r3_ems_3hM_3011_000000023_0001_0001_44_61_H_.._ems_p1-15H-GBL-16H-GABBL-16H_0168_0001_0001_0002_0001_0005_0001_0001_0001_._61c1113496c02792113acefffcc00690_0001_0001_0003_18A22
inf inf True False NaN NaN 1.0 5000.0 False False IL7Ra_graft il7_rebuild_super_whole_v1_IL7_bcov_v3_r3_ems_3hM_3011_000000023_0001_0001_44_61_H_.._ems_p1-15H-GBL-16H-GABBL-16H_0168_0001_0001_0002_0001_0005_0001_0001_0001_._85feab9b20b829ef861c653ef1f0f80b_0001_0001_0003_43V10
222893.85048237687 inf False False NaN NaN 1.0 5000.0 False False IL7Ra_graft il7_rebuild_super_split_v1_IL7_longxing_Grafting2_ems_3hM_305_0001_0003_0001_0001_._deaa8b212cbc22bc6c40a43f6c5d9aad_0001_0001_0002_0001_31Q34
62991.74165608438 inf False False NaN NaN 1.0 5000.0 False False IL7Ra_graft il7_rebuild_super_whole_v1_IL7_bcov_v3_r3_ems_3hM_3011_000000023_0001_0001_44_61_H_.._ems_p1-15H-GBL-16H-GABBL-16H_0168_0001_0001_0002_0001_0005_0001_0001_0001_._3020bb65e3c0c4c1750efda2a61ed53f_0001_1_0001_0001_7V10
inf inf True False NaN NaN 1.0 5000.0 False False IL7Ra_graft il7_rebuild_super_split_v1_IL7_bcov_v3_r3_ems_3hM_3011_000000023_0001_0001_44_61_H_.._ems_p1-15H-GBL-16H-GABBL-16H_0168_0001_0001_0002_0001_0005_0001_0001_0001_._ems_3hM_3301_0001_0003_0003_33H27
24476.713640586448 inf False False NaN NaN 1.0 5000.0 False False IL7Ra_graft il7_rebuild_super_split_v1_IL7_bcov_v3_r3_ems_3hC_436_0002_000000017_0001_0001_47_64_H_.._ems_p1-15H-GBL-16H-GABBL-16H_0382_0001_0001_0001_0001_0001_0001_0001_0001_._3h_hb1_6244_0001_0009_0001_12S28
inf inf True False NaN NaN 1.0 5000.0 False False IL7Ra_graft foldit_2007988_0391406060
58171.8165743342 inf False False NaN NaN 1.0 5000.0 False False IL7Ra_graft il7_rebuild_super_split_v1_IL7_bcov_r3_ems_p1-15H-GBL-16H-GABBL-16H_0222_0001_0001_0001_000000016_0001_0001_._3h_hb1_6175_0001_0003_0001
62368.061045628165 inf False False NaN NaN 1.0 5000.0 False False IL7Ra_graft il7_rebuild_super_whole_v1_IL7_bcov_v3_r3_ems_3hM_3011_000000023_0001_0001_44_61_H_.._ems_p1-15H-GBL-16H-GABBL-16H_0168_0001_0001_0002_0001_0005_0001_0001_0001_._ffdc788947e2203ce6e49bdab9f4eede_0001_0001_0001_44V10
inf inf True False NaN NaN 1.0 5000.0 False False IL7Ra_graft foldit_2007983_0391247611_44E59
170380.93397072155 inf False False NaN NaN 1.0 5000.0 False False IL7Ra_graft il7_rebuild_super_split_v1_IL7_bcov_v3_r3_ems_3hC_436_0002_000000017_0001_0001_47_64_H_.._ems_p1-15H-GBL-16H-GABBL-16H_0382_0001_0001_0001_0001_0001_0001_0001_0001_._ems_ferrM_5216_0001_0002_0001_20S28
37922.20253631274 inf False False NaN NaN 1.0 5000.0 False False IL7Ra_graft il7_rebuild_super_split_v1_IL7_longxing_Grafting2_ems_3hM_305_0001_0003_0001_0001_._3h_hb1_2438_0001_0001_0002_57K15
82406.3556825467 inf False False NaN NaN 1.0 5000.0 False False IL7Ra_graft il7_rebuild_super_whole_v1_IL7_bcov_v3_r3_HEEH_04578_000000011_0001_0001_44_64_H_.._ems_3hC_1310_0001_0001_0013_0001_0001_0001_._3h_hb1_3190_0001_0001_33H11
64257.87566337165 inf False False NaN NaN 1.0 5000.0 False False IL7Ra_graft il7_rebuild_super_split_v1_IL7_bcov_r3_ems_p1-15H-GBL-16H-GABBL-16H_0222_0001_0001_0001_000000016_0001_0001_._3h_hb1_3985_0001_0001_0001_31E44
123918.75273684337 inf False False NaN NaN 1.0 5000.0 False False IL7Ra_graft il7_rebuild_super_split_v1_IL7_bcov_r3_ems_p1-15H-GBL-16H-GABBL-16H_0222_0001_0001_0001_000000016_0001_0001_._10427fca37b120d6a810fa8bd13c3e7a_0001_0001_0002_0001
53720.69662771622 inf False False NaN NaN 1.0 5000.0 False False IL7Ra_graft il7_rebuild_super_whole_v1_IL7_longxing_Grafting2_ems_3hM_305_0001_0003_0001_0001_._ems_3hM_3215_0001_0001
101556.92857657501 inf False False NaN NaN 1.0 5000.0 False False IL7Ra_graft il7_rebuild_super_whole_v1_IL7_bcov_r3_ems_p1-16H-GBL-16H-GABBL-15H_0203_0001_0001_0002_000000017_0001_0001_._3h_hb1_401_0001_0001_53M9
60533.82559623658 inf False False NaN NaN 1.0 5000.0 False False IL7Ra_graft il7_rebuild_super_split_v1_IL7_bcov_r2_ems_3hM_540_000000033_0001_0001_._3h_hb1_2253_0001_0009_0001_10L32
74601.39878319953 inf False False NaN NaN 1.0 5000.0 False False IL7Ra_graft foldit_2008025_0391640885_11H11
38684.438807292674 inf False False NaN NaN 1.0 5000.0 False False IL7Ra_graft il7_rebuild_super_split_v1_IL7_longxing_Grafting2_ems_3hM_305_0001_0003_0001_0001_._3h_hb1_2735_0001_0003_0001_33K15
21506.772829084694 inf False False NaN NaN 1.0 5000.0 False False IL7Ra_graft il7_rebuild_super_whole_v1_IL7_bcov_v3_r3_ems_3hC_436_0002_000000017_0001_0001_47_64_H_.._ems_p1-15H-GBL-16H-GABBL-16H_0382_0001_0001_0001_0001_0001_0001_0001_0001_._3h_hb1_3273_0001_0001_56E48
inf inf True False NaN NaN 1.0 5000.0 False False IL7Ra_graft il7_rebuild_super_whole_v1_IL7_bcov_v3_r3_ems_3hM_3011_000000023_0001_0001_44_61_H_.._ems_p1-15H-GBL-16H-GABBL-16H_0168_0001_0001_0002_0001_0005_0001_0001_0001_._ems_p1-14H-GBL-14H-GBL-14H_0054_0001_0001_0002_0001_0001_0001_lGGS
68211.02985148253 inf False False NaN NaN 1.0 5000.0 False False IL7Ra_graft il7_rebuild_super_split_v1_IL7_bcov_v3_r3_ems_3hM_3011_000000023_0001_0001_44_61_H_.._ems_p1-15H-GBL-16H-GABBL-16H_0168_0001_0001_0002_0001_0005_0001_0001_0001_._955960b4d90c6f431e17bf221895076f_0001_1_0001_0003_0001_60V10
inf inf True False NaN NaN 1.0 5000.0 False False IL7Ra_graft il7_rebuild_super_split_v1_IL7_longxing_Grafting2_ems_3hM_843_0001_0012_0001_0001_._HHH_eva_0506_0001_0001_45E9
36442.49125689297 inf False False NaN NaN 1.0 5000.0 False False IL7Ra_graft il7_rebuild_super_split_v1_IL7_bcov_v3_r3_ems_3hM_3011_000000023_0001_0001_44_61_H_.._ems_p1-15H-GBL-16H-GABBL-16H_0168_0001_0001_0002_0001_0005_0001_0001_0001_._3h_hb1_2271_0001_0003_0001_7A22
inf inf True False NaN NaN 1.0 5000.0 False False IL7Ra_graft il7_rebuild_super_whole_v1_IL7_bcov_v3_r3_ems_3hM_3011_000000023_0001_0001_44_61_H_.._ems_p1-15H-GBL-16H-GABBL-16H_0168_0001_0001_0002_0001_0005_0001_0001_0001_._1f2ee4024213aa46fad41690821fe8e0_0001_0001_0001_27V10
44911.43251117703 inf False False NaN NaN 1.0 5000.0 False False IL7Ra_graft il7_rebuild_super_whole_v1_IL7_bcov_v3_r3_ems_3hM_3011_000000023_0001_0001_44_61_H_.._ems_p1-15H-GBL-16H-GABBL-16H_0168_0001_0001_0002_0001_0005_0001_0001_0001_._ems_3hM_3098_0001_0001_53Y29
inf inf True False NaN NaN 1.0 5000.0 False False IL7Ra_graft il7_rebuild_super_split_v1_IL7_bcov_v3_r3_ems_3hC_436_0002_000000017_0001_0001_47_64_H_.._ems_p1-15H-GBL-16H-GABBL-16H_0382_0001_0001_0001_0001_0001_0001_0001_0001_._3h_hb1_6980_0001_0002_0001_14L27
inf inf True False NaN NaN 1.0 5000.0 False False IL7Ra_graft il7_rebuild_super_whole_v1_IL7_longxing_Grafting2_ems_3hM_843_0001_0012_0001_0001_._3h_hb1_1419_0001_0001_31K31
58171.8165743342 inf False False NaN NaN 1.0 5000.0 False False IL7Ra_graft foldit_2008194_0392582883_0002_10K48
32020.654091744476 inf False False NaN NaN 1.0 5000.0 False False IL7Ra_graft il7_rebuild_super_split_v1_IL7_bcov_v3_r3_ems_3hM_3011_000000023_0001_0001_44_61_H_.._ems_p1-15H-GBL-16H-GABBL-16H_0168_0001_0001_0002_0001_0005_0001_0001_0001_._ems_3hM_3426_0001_0002_0001_57F10
inf inf True False NaN NaN 1.0 5000.0 False False IL7Ra_graft foldit_2008025_0391672748_54E34
22380.03404810456 inf False False NaN NaN 1.0 5000.0 False False IL7Ra_graft foldit_2008014_0391586933_0003_18E8
42731.68701565115 inf False False NaN NaN 1.0 5000.0 False False IL7Ra_graft il7_rebuild_super_whole_v1_IL7_bcov_v3_r3_ems_3hM_3011_000000023_0001_0001_44_61_H_.._ems_p1-15H-GBL-16H-GABBL-16H_0168_0001_0001_0002_0001_0005_0001_0001_0001_._543c53a669ebebe1d77bcfc959f83540_0001_0001_0001_0001
inf inf True False NaN NaN 1.0 5000.0 False False IL7Ra_graft foldit_2008217_0392841777_36Q34
inf inf True False NaN NaN 1.0 5000.0 False False IL7Ra_graft il7_rebuild_super_whole_v1_IL7_bcov_v3_r3_ems_3hC_436_0002_000000017_0001_0001_47_64_H_.._ems_p1-15H-GBL-16H-GABBL-16H_0382_0001_0001_0001_0001_0001_0001_0001_0001_._ems_3hM_1660_0001_0001_13L27
33654.029261199066 inf False False NaN NaN 1.0 5000.0 False False IL7Ra_graft il7_rebuild_super_whole_v1_IL7_bcov_r3_ems_p1-15H-GBL-16H-GABBL-16H_0222_0001_0001_0001_000000016_0001_0001_._b0cdaef84603bd5b14e7200cb249c334_0001_1_0001_0001_16Q20
inf inf True False NaN NaN 1.0 5000.0 False False IL7Ra_graft il7_rebuild_super_split_v1_IL7_bcov_r3_ems_p1-15H-GBL-16H-GABBL-16H_0222_0001_0001_0001_000000016_0001_0001_._ems_3hM_2697_0001_0003_0001
inf inf True False NaN NaN 1.0 5000.0 False False IL7Ra_graft foldit_2008014_0391574781_48Y38
inf inf True False NaN NaN 1.0 5000.0 False False IL7Ra_graft il7_rebuild_super_split_v1_IL7_bcov_r3_ems_p1-15H-GBL-16H-GABBL-16H_0222_0001_0001_0001_000000016_0001_0001_._3h_hb1_6125_0001_0001_0001_13F27
inf inf True False NaN NaN 1.0 5000.0 False False IL7Ra_graft il7_rebuild_super_split_v1_IL7_bcov_v3_r3_ems_3hM_3011_000000023_0001_0001_44_61_H_.._ems_p1-15H-GBL-16H-GABBL-16H_0168_0001_0001_0002_0001_0005_0001_0001_0001_._3h_hb1_6652_0001_0001_0001_39Y29
37922.20253631274 inf False False NaN NaN 1.0 5000.0 False False IL7Ra_graft il7_rebuild_super_whole_v1_IL7_longxing_Grafting2_ems_3hM_2512_0001_0006_0001_0001_._3h_hb1_1495_0001_0002_33Q32
59341.07008747829 inf False False NaN NaN 1.0 5000.0 False False IL7Ra_graft il7_rebuild_super_whole_v1_IL7_bcov_v3_r3_ems_3hM_3011_000000023_0001_0001_44_61_H_.._ems_p1-15H-GBL-16H-GABBL-16H_0168_0001_0001_0002_0001_0005_0001_0001_0001_._ems_4hC_1652_0001_0001_0003_56H27
21506.772829084694 inf False False NaN NaN 1.0 5000.0 False False IL7Ra_graft il7_rebuild_super_split_v1_IL7_longxing_Grafting2_ems_3hM_305_0001_0003_0001_0001_._ems_3hM_2356_0001_0010_0001_17L15
50607.32629267686 inf False False NaN NaN 1.0 5000.0 False False IL7Ra_graft foldit_2008025_0391666734_8E8
76861.8957677293 inf False False NaN NaN 1.0 5000.0 False False IL7Ra_graft il7_rebuild_super_split_v1_IL7_bcov_v3_r3_HEEH_04578_000000011_0001_0001_44_64_H_.._ems_3hC_1310_0001_0001_0013_0001_0001_0001_._HHH_eva_0746_0001_0001_0001_29L7
inf inf True False NaN NaN 1.0 5000.0 False False IL7Ra_graft il7_rebuild_super_split_v1_IL7_longxing_Grafting2_ems_3hM_305_0001_0003_0001_0001_._ems_3hM_3512_0001_0001_0001_35K15
21506.772829084694 inf False False NaN NaN 1.0 5000.0 False False IL7Ra_graft il7_rebuild_super_whole_v1_IL7_bcov_r3_ems_p1-16H-GBL-16H-GABBL-15H_0203_0001_0001_0002_000000017_0001_0001_._3h_hb1_6231_0001_0001_0002_53K48
108882.77337835266 inf False False NaN NaN 1.0 5000.0 False False IL7Ra_graft foldit_2008176_0392511772_55E51
29866.242194902 inf False False NaN NaN 1.0 5000.0 False False IL7Ra_graft foldit_2008176_0392545545_52K48
50607.32629267686 inf False False NaN NaN 1.0 5000.0 False False IL7Ra_graft il7_rebuild_super_split_v1_IL7_bcov_r2_ems_3hM_540_000000033_0001_0001_._3h_hb1_4590_0001_0004_0001_9L32
231944.2346163016 inf False False NaN NaN 1.0 5000.0 False False IL7Ra_graft foldit_2008147_0392323096_17Q8
inf inf True False NaN NaN 1.0 5000.0 False False IL7Ra_graft il7_rebuild_super_split_v1_IL7_longxing_Grafting2_ems_3hM_1894_0002_0004_0001_0001_._3h_hb1_4011_0001_0002_0001_10L52
23058.17145979618 inf False False NaN NaN 1.0 5000.0 False False IL7Ra_graft il7_rebuild_super_split_v1_IL7_longxing_Grafting2_ems_3hM_2512_0001_0006_0001_0001_._ems_3hC_936_0001_0001_0001
37174.985331156575 inf False False NaN NaN 1.0 5000.0 False False IL7Ra_graft il7_rebuild_super_split_v1_IL7_bcov_v3_r3_ems_3hM_3011_000000023_0001_0001_44_61_H_.._ems_p1-15H-GBL-16H-GABBL-16H_0168_0001_0001_0002_0001_0005_0001_0001_0001_._3h_hb1_6077_0001_0003_0001_33Y29
35724.43020967852 inf False False NaN NaN 1.0 5000.0 False False IL7Ra_graft il7_rebuild_super_whole_v1_IL7_bcov_v3_r3_HEEH_04578_000000011_0001_0001_44_64_H_.._ems_3hC_1310_0001_0001_0013_0001_0001_0001_._3h_hb1_526_0001_0003_54Y33
inf inf True False NaN NaN 1.0 5000.0 False False IL7Ra_graft il7_rebuild_super_split_v1_IL7_longxing_Grafting2_ems_3hM_305_0001_0003_0001_0001_._3h_hb1_3119_0001_0003_0001_35Q34
25218.382540609866 inf False False NaN NaN 1.0 5000.0 False False IL7Ra_graft il7_rebuild_super_whole_v1_IL7_longxing_Grafting2_ems_3hM_305_0001_0003_0001_0001_._3h_hb1_4209_0001_0001_8Y7
52140.77888667118 inf False False NaN NaN 1.0 5000.0 False False IL7Ra_graft il7_rebuild_super_split_v1_IL7_bcov_v3_r3_HEEH_04578_000000011_0001_0001_44_64_H_.._ems_3hC_1310_0001_0001_0013_0001_0001_0001_._3h_hb1_6924_0001_0002_0001_33E8
inf inf True False NaN NaN 1.0 5000.0 False False IL7Ra_graft il7_rebuild_super_whole_v1_IL7_bcov_r3_ems_p1-15H-GBL-16H-GABBL-16H_0222_0001_0001_0001_000000016_0001_0001_._HHH_eva_0381_0001_0001_13F27
inf inf True False NaN NaN 1.0 5000.0 False False IL7Ra_graft il7_rebuild_super_split_v1_IL7_longxing_Grafting2_ems_3hM_305_0001_0003_0001_0001_._ems_3hM_2922_0001_0004_0003_13L15
71690.4779015791 inf False False NaN NaN 1.0 5000.0 False False IL7Ra_graft il7_rebuild_super_whole_v1_IL7_bcov_r2_ems_3hM_1129_000000027_0001_0001_._3h_hb1_6441_0001_0002_57E59
114436.88910340915 inf False False NaN NaN 1.0 5000.0 False False IL7Ra_graft il7_rebuild_super_split_v1_IL7_bcov_v3_r3_ems_3hM_3011_000000023_0001_0001_44_61_H_.._ems_p1-15H-GBL-16H-GABBL-16H_0168_0001_0001_0002_0001_0005_0001_0001_0001_._955960b4d90c6f431e17bf221895076f_0001_1_0001_0003_0001
35724.43020967852 inf False False NaN NaN 1.0 5000.0 False False IL7Ra_graft il7_rebuild_super_whole_v1_IL7_bcov_r3_ems_p1-16H-GBL-16H-GABBL-15H_0203_0001_0001_0002_000000017_0001_0001_._ems_3hC_1537_0001_0001_0004_0001_56K48
112182.03029448996 inf False False NaN NaN 1.0 5000.0 False False IL7Ra_graft il7_rebuild_super_split_v1_IL7_bcov_v3_r3_ems_3hM_3011_000000023_0001_0001_44_61_H_.._ems_p1-15H-GBL-16H-GABBL-16H_0168_0001_0001_0002_0001_0005_0001_0001_0001_._3h_hb1_5879_0001_0001_0003_38Y29
100551.4144322526 inf False False NaN NaN 1.0 5000.0 False False IL7Ra_graft foldit_2008135_0392291309
116737.07057438763 inf False False NaN NaN 1.0 5000.0 False False IL7Ra_graft il7_rebuild_super_whole_v1_IL7_bcov_r3_ems_p1-16H-GBL-16H-GABBL-15H_0203_0001_0001_0002_000000017_0001_0001_._3h_hb1_5751_0001_0001_0001_14F13
43159.003885807695 inf False False NaN NaN 1.0 5000.0 False False IL7Ra_graft il7_rebuild_super_whole_v1_IL7_bcov_r2_ems_3hM_1129_000000027_0001_0001_._3h_hb1_346_0001_0001_51I51
inf inf True False NaN NaN 1.0 5000.0 False False IL7Ra_graft foldit_2008176_0392482729_13F13
inf inf True False NaN NaN 1.0 5000.0 False False IL7Ra_graft il7_rebuild_super_whole_v1_IL7_longxing_Grafting2_ems_3hM_1894_0002_0004_0001_0001_._3h_hb1_702_0001_0001_33Q31
36442.49125689297 inf False False NaN NaN 1.0 5000.0 False False IL7Ra_graft il7_rebuild_super_split_v1_IL7_bcov_r3_ems_p1-15H-GBL-16H-GABBL-16H_0222_0001_0001_0001_000000016_0001_0001_._3h_hb1_6008_0001_0003_0001_13E48
inf inf True False NaN NaN 1.0 5000.0 False False IL7Ra_graft foldit_2007988_0391411606_0001_10S33
143865.82491564588 inf False False NaN NaN 1.0 5000.0 False False IL7Ra_graft il7_rebuild_super_split_v1_IL7_bcov_v3_r3_ems_3hC_436_0002_000000017_0001_0001_47_64_H_.._ems_p1-15H-GBL-16H-GABBL-16H_0382_0001_0001_0001_0001_0001_0001_0001_0001_._ems_3hC_894_0001_0003_0001_35S28
inf inf True False NaN NaN 1.0 5000.0 False False IL7Ra_graft il7_rebuild_super_whole_v1_IL7_longxing_Grafting2_ems_3hM_305_0001_0003_0001_0001_._3h_hb1_3493_0001_0001_17L15
inf inf True False NaN NaN 1.0 5000.0 False False IL7Ra_graft il7_rebuild_super_split_v1_IL7_bcov_v3_r3_ems_3hM_3011_000000023_0001_0001_44_61_H_.._ems_p1-15H-GBL-16H-GABBL-16H_0168_0001_0001_0002_0001_0005_0001_0001_0001_._3h_hb1_3080_0001_0001_0001_51A22
74601.39878319953 inf False False NaN NaN 1.0 5000.0 False False IL7Ra_graft foldit_2008014_0391639347_8L7
134186.2523541586 inf False False NaN NaN 1.0 5000.0 False False IL7Ra_graft il7_rebuild_super_split_v1_IL7_bcov_r2_ems_3hM_540_000000033_0001_0001_._ems_3hM_1633_0001_0004_0001
122691.83439291436 inf False False NaN NaN 1.0 5000.0 False False IL7Ra_graft il7_rebuild_super_split_v1_IL7_bcov_v3_r3_ems_3hM_3011_000000023_0001_0001_44_61_H_.._ems_p1-15H-GBL-16H-GABBL-16H_0168_0001_0001_0002_0001_0005_0001_0001_0001_._HEEH_17986_0001_0002_0001_5A22
29866.242194902 inf False False NaN NaN 1.0 5000.0 False False IL7Ra_graft il7_rebuild_super_split_v1_IL7_bcov_v3_r3_HEEH_04578_000000011_0001_0001_44_64_H_.._ems_3hC_1310_0001_0001_0013_0001_0001_0001_._ems_3hM_3104_0001_0003_0001
71690.4779015791 inf False False NaN NaN 1.0 5000.0 False False IL7Ra_graft il7_rebuild_super_split_v1_IL7_longxing_Grafting2_ems_3hM_843_0001_0012_0001_0001_._3h_hb1_2170_0001_0003_0001_28E9
inf inf True False NaN NaN 1.0 5000.0 False False IL7Ra_graft il7_rebuild_super_whole_v1_IL7_bcov_v3_r3_HEEH_04578_000000011_0001_0001_44_64_H_.._ems_3hC_1310_0001_0001_0013_0001_0001_0001_._3h_hb1_6771_0001_0001_8L7
59341.07008747829 inf False False NaN NaN 1.0 5000.0 False False IL7Ra_graft il7_rebuild_super_split_v1_IL7_bcov_r2_ems_3hM_1129_000000027_0001_0001_._ems_3hC_142_0002_0001_0001_0001
inf inf True False NaN NaN 1.0 5000.0 False False IL7Ra_graft il7_rebuild_super_split_v1_IL7_bcov_v3_r3_ems_3hM_3011_000000023_0001_0001_44_61_H_.._ems_p1-15H-GBL-16H-GABBL-16H_0168_0001_0001_0002_0001_0005_0001_0001_0001_._HEEH_08110_0001_0003_0001
57025.60197464388 inf False False NaN NaN 1.0 5000.0 False False IL7Ra_graft foldit_2008211_0392748302_53M54
inf inf True False NaN NaN 1.0 5000.0 False False IL7Ra_graft il7_rebuild_super_split_v1_IL7_bcov_v3_r3_ems_3hC_436_0002_000000017_0001_0001_47_64_H_.._ems_p1-15H-GBL-16H-GABBL-16H_0382_0001_0001_0001_0001_0001_0001_0001_0001_._b51ef6c5904a99cec739238a0ecf354a_0001_0001_0001_0002_22F23
35020.51780186106 inf False False NaN NaN 1.0 5000.0 False False IL7Ra_graft il7_rebuild_super_split_v1_IL7_bcov_r3_ems_p1-15H-GBL-16H-GABBL-16H_0222_0001_0001_0001_000000016_0001_0001_._66686103e271ecf2dbe697a6057a8a48_0001_0001_0001_0001_20H23
85752.3841727443 inf False False NaN NaN 1.0 5000.0 False False IL7Ra_graft foldit_2008025_0391715472
44911.43251117703 inf False False NaN NaN 1.0 5000.0 False False IL7Ra_graft il7_rebuild_super_split_v1_IL7_bcov_v3_r3_ems_3hM_3011_000000023_0001_0001_44_61_H_.._ems_p1-15H-GBL-16H-GABBL-16H_0168_0001_0001_0002_0001_0005_0001_0001_0001_._936cac0bedbaeeb6fc45f7bbb6d160e8_0001_0001_0001_0001_5E7
179072.07394865248 inf False False NaN NaN 1.0 5000.0 False False IL7Ra_graft il7_rebuild_super_whole_v1_IL7_bcov_v3_r3_ems_3hM_3011_000000023_0001_0001_44_61_H_.._ems_p1-15H-GBL-16H-GABBL-16H_0168_0001_0001_0002_0001_0005_0001_0001_0001_._72a79b14e1a0e827e78e129a6f5f8f0c_0001_1_0001_0001
inf inf True False NaN NaN 1.0 5000.0 False False IL7Ra_graft il7_rebuild_super_split_v1_IL7_bcov_v3_r3_ems_3hM_3011_000000023_0001_0001_44_61_H_.._ems_p1-15H-GBL-16H-GABBL-16H_0168_0001_0001_0002_0001_0005_0001_0001_0001_._ems_p1-16H-GBL-16H-GABBL-15H_0060_0001_0001_0001_0001_0008_0001_26E7
inf inf True False NaN NaN 1.0 5000.0 False False IL7Ra_graft il7_rebuild_super_whole_v1_IL7_longxing_Grafting2_ems_3hM_843_0001_0012_0001_0001_._3h_hb1_4612_0001_0003_33E9
27580.97358558535 inf False False NaN NaN 1.0 5000.0 False False IL7Ra_graft foldit_2007983_0391321151_0001_6I29
50106.26365611567 inf False False NaN NaN 1.0 5000.0 False False IL7Ra_graft il7_rebuild_super_whole_v1_IL7_bcov_r3_ems_p1-16H-GBL-16H-GABBL-15H_0203_0001_0001_0002_000000017_0001_0001_._3h_hb1_2732_0001_0001_55E12
inf inf True False NaN NaN 1.0 5000.0 False False IL7Ra_graft il7_rebuild_super_split_v1_IL7_longxing_Grafting2_ems_3hM_305_0001_0003_0001_0001_._3h_hb1_6092_0001_0001_0001_15K15
64257.87566337165 inf False False NaN NaN 1.0 5000.0 False False IL7Ra_graft foldit_2008065_0391923295_18E24
75347.41277103158 inf False False NaN NaN 1.0 5000.0 False False IL7Ra_graft il7_rebuild_super_split_v1_IL7_longxing_Grafting2_ems_3hM_305_0001_0003_0001_0001_._3h_hb1_531_0001_0005_0001_58K15
28987.88042999283 inf False False NaN NaN 1.0 5000.0 False False IL7Ra_graft il7_rebuild_super_split_v1_IL7_bcov_v3_r3_ems_3hC_436_0002_000000017_0001_0001_47_64_H_.._ems_p1-15H-GBL-16H-GABBL-16H_0382_0001_0001_0001_0001_0001_0001_0001_0001_._ems_3hM_1912_0001_0001_0001_30E24
21506.772829084694 inf False False NaN NaN 1.0 5000.0 False False IL7Ra_graft il7_rebuild_super_split_v1_IL7_bcov_v3_r3_ems_3hM_3011_000000023_0001_0001_44_61_H_.._ems_p1-15H-GBL-16H-GABBL-16H_0168_0001_0001_0002_0001_0005_0001_0001_0001_._2fe427418ee62458a6d3a05d0d9a172c_0001_1_0001_0001_0002
51624.53355115964 inf False False NaN NaN 1.0 5000.0 False False IL7Ra_graft il7_rebuild_super_split_v1_IL7_bcov_v3_r3_ems_3hM_3011_000000023_0001_0001_44_61_H_.._ems_p1-15H-GBL-16H-GABBL-16H_0168_0001_0001_0002_0001_0005_0001_0001_0001_._838d8d475f3ad20c7f3796d77af11da9_0001_1_0001_0001_0001_4A22
inf inf True False NaN NaN 1.0 5000.0 False False IL7Ra_graft il7_rebuild_super_split_v1_IL7_longxing_Grafting2_ems_3hM_2512_0001_0006_0001_0001_._3h_hb1_6771_0001_0002_0001_58I35
inf inf True False NaN NaN 1.0 5000.0 False False IL7Ra_graft il7_rebuild_super_split_v1_IL7_bcov_v3_r3_ems_3hC_436_0002_000000017_0001_0001_47_64_H_.._ems_p1-15H-GBL-16H-GABBL-16H_0382_0001_0001_0001_0001_0001_0001_0001_0001_._ems_3hM_1588_0001_0001_0001_8E24
62368.061045628165 inf False False NaN NaN 1.0 5000.0 False False IL7Ra_graft il7_rebuild_super_split_v1_IL7_longxing_Grafting2_ems_3hM_2512_0001_0006_0001_0001_._ems_3hM_1930_0001_0003_0001_48K24
23756.85711319943 inf False False NaN NaN 1.0 5000.0 False False IL7Ra_graft il7_rebuild_super_whole_v1_IL7_bcov_r2_ems_3hM_1129_000000027_0001_0001_._3h_hb1_689_0001_0001_7I29
65549.45896420539 inf False False NaN NaN 1.0 5000.0 False False IL7Ra_graft foldit_2008194_0392621409_56M9
2269.5762226704405 3962.248454976548 False False NaN NaN 1.0 5000.0 True False IL7Ra_graft il7_rebuild_super_whole_v1_IL7_bcov_v3_r3_ems_3hC_436_0002_000000017_0001_0001_47_64_H_.._ems_p1-15H-GBL-16H-GABBL-16H_0382_0001_0001_0001_0001_0001_0001_0001_0001_._HHH_eva_0545_0001_0001_29S28
inf inf True False NaN NaN 1.0 5000.0 False False IL7Ra_graft il7_rebuild_super_split_v1_IL7_longxing_Grafting2_ems_3hM_2512_0001_0006_0001_0001_._HHH_eva_0378_0001_0001_0001_30Y27
22380.03404810456 inf False False NaN NaN 1.0 5000.0 False False IL7Ra_graft il7_rebuild_super_whole_v1_IL7_bcov_v3_r3_ems_3hM_3011_000000023_0001_0001_44_61_H_.._ems_p1-15H-GBL-16H-GABBL-16H_0168_0001_0001_0002_0001_0005_0001_0001_0001_._1b15d056a0970a37e77e7be0c079de91_0001_1_0001_0001_0001_28V10
37174.985331156575 inf False False NaN NaN 1.0 5000.0 False False IL7Ra_graft il7_rebuild_super_split_v1_IL7_bcov_v3_r3_ems_3hM_3011_000000023_0001_0001_44_61_H_.._ems_p1-15H-GBL-16H-GABBL-16H_0168_0001_0001_0002_0001_0005_0001_0001_0001_._ems_3hM_3219_0001_0001_0001_36H27
inf inf True False NaN NaN 1.0 5000.0 False False IL7Ra_graft il7_rebuild_super_split_v1_IL7_longxing_Grafting2_ems_3hM_305_0001_0003_0001_0001_._ems_3hC_921_0001_0001_0002_0001_48Y7
94723.98086397459 inf False False NaN NaN 1.0 5000.0 False False IL7Ra_graft foldit_2007988_0391385899
92857.54422505126 inf False False NaN NaN 1.0 5000.0 False False IL7Ra_graft foldit_2008074_0392005465
283016.0449021645 inf False False NaN NaN 1.0 5000.0 False False IL7Ra_graft il7_rebuild_super_split_v1_IL7_bcov_r3_ems_p1-15H-GBL-16H-GABBL-16H_0222_0001_0001_0001_000000016_0001_0001_._ems_3hC_1249_0001_0001_0003_0001
inf inf True False NaN NaN 1.0 5000.0 False False IL7Ra_graft foldit_2008065_0391892404_10F27
inf inf True False NaN NaN 1.0 5000.0 False False IL7Ra_graft foldit_2007983_0391274048_15I29
inf inf True False NaN NaN 1.0 5000.0 False False IL7Ra_graft il7_rebuild_super_whole_v1_IL7_bcov_v3_r3_ems_3hM_3011_000000023_0001_0001_44_61_H_.._ems_p1-15H-GBL-16H-GABBL-16H_0168_0001_0001_0002_0001_0005_0001_0001_0001_._db283886e3f8c5f4b5c089013ce65133_0001_1_0001_0001_59H27
28416.704666202182 inf False False NaN NaN 1.0 5000.0 False False IL7Ra_graft il7_rebuild_super_whole_v1_IL7_bcov_r3_ems_p1-16H-GBL-16H-GABBL-15H_0203_0001_0001_0002_000000017_0001_0001_._3h_hb1_4612_0001_0001_0002_13E12
2075.1639245355786 3962.248454976548 False False NaN NaN 1.0 5000.0 True False IL7Ra_graft il7_rebuild_super_whole_v1_IL7_bcov_v3_r3_ems_3hM_3011_000000023_0001_0001_44_61_H_.._ems_p1-15H-GBL-16H-GABBL-16H_0168_0001_0001_0002_0001_0005_0001_0001_0001_._3h_hb1_4243_0001_0001_50H27
37174.985331156575 inf False False NaN NaN 1.0 5000.0 False False IL7Ra_graft il7_rebuild_super_split_v1_IL7_bcov_v3_r3_ems_3hM_3011_000000023_0001_0001_44_61_H_.._ems_p1-15H-GBL-16H-GABBL-16H_0168_0001_0001_0002_0001_0005_0001_0001_0001_._05f24bf0f76c3614369f484f51f2d4eb_0001_0001_0005_0001_63Y29
52140.77888667118 inf False False NaN NaN 1.0 5000.0 False False IL7Ra_graft foldit_2008222_0392900829_0002_52E30
52140.77888667118 inf False False NaN NaN 1.0 5000.0 False False IL7Ra_graft il7_rebuild_super_split_v1_IL7_bcov_v3_r3_HEEH_04578_000000011_0001_0001_44_64_H_.._ems_3hC_1310_0001_0001_0013_0001_0001_0001_._HEEH_14769_0001_0001_0001
51624.53355115964 inf False False NaN NaN 1.0 5000.0 False False IL7Ra_graft il7_rebuild_super_split_v1_IL7_bcov_r3_ems_p1-15H-GBL-16H-GABBL-16H_0222_0001_0001_0001_000000016_0001_0001_._3h_hb1_3255_0001_0001_0003_26H23
170380.93397072155 inf False False NaN NaN 1.0 5000.0 False False IL7Ra_graft il7_rebuild_super_whole_v1_IL7_bcov_r3_ems_p1-16H-GBL-16H-GABBL-15H_0203_0001_0001_0002_000000017_0001_0001_._3h_hb1_3136_0001_0002
inf inf True False NaN NaN 1.0 5000.0 False False IL7Ra_graft il7_rebuild_super_split_v1_IL7_bcov_v3_r3_ems_3hC_436_0002_000000017_0001_0001_47_64_H_.._ems_p1-15H-GBL-16H-GABBL-16H_0382_0001_0001_0001_0001_0001_0001_0001_0001_._652b45f77a759591af9ab733338c50d8_0001_1_0001_0002_0001_21H45
inf inf True False NaN NaN 1.0 5000.0 False False IL7Ra_graft il7_rebuild_super_split_v1_IL7_bcov_v3_r3_HEEH_04578_000000011_0001_0001_44_64_H_.._ems_3hC_1310_0001_0001_0013_0001_0001_0001_._HHH_eva_0440_0001_0001_0001
25218.382540609866 inf False False NaN NaN 1.0 5000.0 False False IL7Ra_graft il7_rebuild_super_split_v1_IL7_longxing_Grafting2_ems_3hM_305_0001_0003_0001_0001_._ems_3hM_1581_0001_0003_0003_37E30
114436.88910340915 inf False False NaN NaN 1.0 5000.0 False False IL7Ra_graft foldit_2007998_0391424691_21L27
67535.6731202798 inf False False NaN NaN 1.0 5000.0 False False IL7Ra_graft il7_rebuild_super_split_v1_IL7_longxing_Grafting2_ems_3hM_843_0001_0012_0001_0001_._HHH_eva_0378_0001_0001_0001_9K31
22380.03404810456 inf False False NaN NaN 1.0 5000.0 False False IL7Ra_graft il7_rebuild_super_split_v1_IL7_longxing_Grafting2_ems_3hM_305_0001_0003_0001_0001_._3h_hb1_5860_0001_0002_0001_12E30
inf inf True False NaN NaN 1.0 5000.0 False False IL7Ra_graft il7_rebuild_super_split_v1_IL7_bcov_r3_ems_p1-15H-GBL-16H-GABBL-16H_0222_0001_0001_0001_000000016_0001_0001_._3h_hb1_4622_0001_0001_0001_26Q20
43159.003885807695 inf False False NaN NaN 1.0 5000.0 False False IL7Ra_graft il7_rebuild_super_whole_v1_IL7_bcov_v3_r3_ems_3hM_3011_000000023_0001_0001_44_61_H_.._ems_p1-15H-GBL-16H-GABBL-16H_0168_0001_0001_0002_0001_0005_0001_0001_0001_._3h_hb1_5913_0001_0001_10E7
24476.713640586448 inf False False NaN NaN 1.0 5000.0 False False IL7Ra_graft il7_rebuild_super_split_v1_IL7_bcov_r3_ems_p1-15H-GBL-16H-GABBL-16H_0222_0001_0001_0001_000000016_0001_0001_._ems_3hM_2424_0001_0001_0003_23Q20
20874.26182162755 inf False False NaN NaN 1.0 5000.0 False False IL7Ra_graft il7_rebuild_super_whole_v1_IL7_bcov_v3_r3_ems_3hM_3011_000000023_0001_0001_44_61_H_.._ems_p1-15H-GBL-16H-GABBL-16H_0168_0001_0001_0002_0001_0005_0001_0001_0001_._13e88f01115c899cb62c0719bb565eb2_0001_0001_0001_41E7
44026.49986391241 inf False False NaN NaN 1.0 5000.0 False False IL7Ra_graft il7_rebuild_super_split_v1_IL7_bcov_v3_r3_ems_3hM_3011_000000023_0001_0001_44_61_H_.._ems_p1-15H-GBL-16H-GABBL-16H_0168_0001_0001_0002_0001_0005_0001_0001_0001_._1ad9cd31332199d645683f25bccb3f2f_0001_0001_0001_0001_46F10
29866.242194902 inf False False NaN NaN 1.0 5000.0 False False IL7Ra_graft foldit_2008065_0391934610_44E48
inf inf True False NaN NaN 1.0 5000.0 False False IL7Ra_graft il7_rebuild_super_whole_v1_IL7_longxing_Grafting2_ems_3hM_1894_0002_0004_0001_0001_._3h_hb1_173_0001_0001_6V27
inf inf True False NaN NaN 1.0 5000.0 False False IL7Ra_graft foldit_2007998_0391467928_39H45
67535.6731202798 inf False False NaN NaN 1.0 5000.0 False False IL7Ra_graft il7_rebuild_super_split_v1_IL7_bcov_v3_r3_ems_3hM_3011_000000023_0001_0001_44_61_H_.._ems_p1-15H-GBL-16H-GABBL-16H_0168_0001_0001_0002_0001_0005_0001_0001_0001_._d5df4b299ca3074c1b4ca371b633e360_0001_0001_0002_0001_44H27
83230.41923937207 inf False False NaN NaN 1.0 5000.0 False False IL7Ra_graft foldit_2008065_0391930401_0003_29E24
inf inf True False NaN NaN 1.0 5000.0 False False IL7Ra_graft il7_rebuild_super_split_v1_IL7_bcov_r3_ems_p1-15H-GBL-16H-GABBL-16H_0222_0001_0001_0001_000000016_0001_0001_._40341a3e87cd8c1b0010e2b68c0acbc3_0001_0001_0002_0001
24476.713640586448 inf False False NaN NaN 1.0 5000.0 False False IL7Ra_graft il7_rebuild_super_split_v1_IL7_bcov_v3_r3_HEEH_04578_000000011_0001_0001_44_64_H_.._ems_3hC_1310_0001_0001_0013_0001_0001_0001_._3h_hb1_2295_0001_0002_0001
inf inf True False NaN NaN 1.0 5000.0 False False IL7Ra_graft foldit_2008194_0392605543_13E51
95671.22067261439 inf False False NaN NaN 1.0 5000.0 False False IL7Ra_graft il7_rebuild_super_split_v1_IL7_bcov_v3_r3_ems_3hC_436_0002_000000017_0001_0001_47_64_H_.._ems_p1-15H-GBL-16H-GABBL-16H_0382_0001_0001_0001_0001_0001_0001_0001_0001_._70aef1711e60a8afe3a0277517b0bc39_0001_0001_0001_0001_45S28
inf inf True False NaN NaN 1.0 5000.0 False False IL7Ra_graft il7_rebuild_super_split_v1_IL7_bcov_r2_ems_3hM_540_000000033_0001_0001_._3h_hb1_6207_0001_0001_0001_34E55
inf inf True False NaN NaN 1.0 5000.0 False False IL7Ra_graft il7_rebuild_super_split_v1_IL7_bcov_v3_r3_HEEH_04578_000000011_0001_0001_44_64_H_.._ems_3hC_1310_0001_0001_0013_0001_0001_0001_._3h_hb1_4490_0001_0001_0001_31Y33
28416.704666202182 inf False False NaN NaN 1.0 5000.0 False False IL7Ra_graft il7_rebuild_super_split_v1_IL7_longxing_Grafting2_ems_3hM_1894_0002_0004_0001_0001_._ems_3hM_2769_0001_0002_0001_35R53
inf inf True False NaN NaN 1.0 5000.0 False False IL7Ra_graft il7_rebuild_super_split_v1_IL7_bcov_r3_ems_p1-15H-GBL-16H-GABBL-16H_0222_0001_0001_0001_000000016_0001_0001_._HHH_eva_0695_0001_0001_0001_21Q20
inf inf True False NaN NaN 1.0 5000.0 False False IL7Ra_graft foldit_2008065_0391883466_46E44
78406.8198726606 inf False False NaN NaN 1.0 5000.0 False False IL7Ra_graft il7_rebuild_super_split_v1_IL7_bcov_v3_r3_ems_3hM_3011_000000023_0001_0001_44_61_H_.._ems_p1-15H-GBL-16H-GABBL-16H_0168_0001_0001_0002_0001_0005_0001_0001_0001_._HEEH_19928_0001_0002_0001_12E7
40255.182147468346 inf False False NaN NaN 1.0 5000.0 False False IL7Ra_graft il7_rebuild_super_whole_v1_IL7_bcov_v3_r3_ems_3hM_3011_000000023_0001_0001_44_61_H_.._ems_p1-15H-GBL-16H-GABBL-16H_0168_0001_0001_0002_0001_0005_0001_0001_0001_._3h_hb1_1695_0001_0001_52H27
54800.48262993329 inf False False NaN NaN 1.0 5000.0 False False IL7Ra_graft il7_rebuild_super_whole_v1_IL7_bcov_v3_r3_ems_3hM_3011_000000023_0001_0001_44_61_H_.._ems_p1-15H-GBL-16H-GABBL-16H_0168_0001_0001_0002_0001_0005_0001_0001_0001_._1e850bebfdb495511f352fc15c10947d_0001_0001_0003_56A22
126409.51966685387 inf False False NaN NaN 1.0 5000.0 False False IL7Ra_graft il7_rebuild_super_whole_v1_IL7_bcov_r3_ems_p1-16H-GBL-16H-GABBL-15H_0203_0001_0001_0002_000000017_0001_0001_._3h_hb1_4222_0001_0001_59K51
22380.03404810456 inf False False NaN NaN 1.0 5000.0 False False IL7Ra_graft IL7_bcov_r3_ems_p1-16H-GBL-16H-GABBL-15H_0203_0001_0001_0002_000000017_0001_0001_2asp_12E12
59341.07008747829 inf False False NaN NaN 1.0 5000.0 False False IL7Ra_graft il7_rebuild_super_split_v1_IL7_bcov_v3_r3_HEEH_04578_000000011_0001_0001_44_64_H_.._ems_3hC_1310_0001_0001_0013_0001_0001_0001_._3h_hb1_908_0001_0006_0001_10L7
64900.45442000541 inf False False NaN NaN 1.0 5000.0 False False IL7Ra_graft foldit_2008014_0391657066_0003_41E34
23756.85711319943 inf False False NaN NaN 1.0 5000.0 False False IL7Ra_graft il7_rebuild_super_whole_v1_IL7_longxing_Grafting2_ems_3hM_305_0001_0003_0001_0001_._HHH_eva_0521_0001_0001_49Q34
87476.00709461627 inf False False NaN NaN 1.0 5000.0 False False IL7Ra_graft il7_rebuild_super_split_v1_IL7_longxing_Grafting2_ems_3hM_1894_0002_0004_0001_0001_._3h_hb1_3356_0001_0002_0001_29V27
inf inf True False NaN NaN 1.0 5000.0 False False IL7Ra_graft il7_rebuild_super_split_v1_IL7_longxing_Grafting2_ems_3hM_305_0001_0003_0001_0001_._3h_hb1_4081_0001_0001_0002_23Y7
41064.311308632365 inf False False NaN NaN 1.0 5000.0 False False IL7Ra_graft il7_rebuild_super_split_v1_IL7_longxing_Grafting2_ems_3hM_305_0001_0003_0001_0001_._3h_hb1_4237_0001_0002_0001
inf inf True False NaN NaN 1.0 5000.0 False False IL7Ra_graft il7_rebuild_super_split_v1_IL7_bcov_v3_r3_ems_3hM_3011_000000023_0001_0001_44_61_H_.._ems_p1-15H-GBL-16H-GABBL-16H_0168_0001_0001_0002_0001_0005_0001_0001_0001_._534440c4a62a810395c6828ba3ee708e_0001_1_0001_0001_0002_31Y29
53720.69662771622 inf False False NaN NaN 1.0 5000.0 False False IL7Ra_graft il7_rebuild_super_split_v1_IL7_bcov_v3_r3_ems_3hM_3011_000000023_0001_0001_44_61_H_.._ems_p1-15H-GBL-16H-GABBL-16H_0168_0001_0001_0002_0001_0005_0001_0001_0001_._ems_3hM_2872_0001_0002_0001_35H27
71690.4779015791 inf False False NaN NaN 1.0 5000.0 False False IL7Ra_graft foldit_2008176_0392519488_60E51
inf inf True False NaN NaN 1.0 5000.0 False False IL7Ra_graft il7_rebuild_super_split_v1_IL7_bcov_v3_r3_ems_3hC_436_0002_000000017_0001_0001_47_64_H_.._ems_p1-15H-GBL-16H-GABBL-16H_0382_0001_0001_0001_0001_0001_0001_0001_0001_._3h_hb1_4324_0001_0003_0001_58E48
192.41728160188512 397.83625765142455 False False NaN NaN 1.0 5000.0 True True IL7Ra_graft il7_rebuild_super_split_v1_IL7_longxing_Grafting2_ems_3hM_843_0001_0012_0001_0001_._3h_hb1_629_0001_0006_0001_51Q8
70980.67118968235 inf False False NaN NaN 1.0 5000.0 False False IL7Ra_graft il7_rebuild_super_split_v1_IL7_bcov_v3_r3_ems_3hC_436_0002_000000017_0001_0001_47_64_H_.._ems_p1-15H-GBL-16H-GABBL-16H_0382_0001_0001_0001_0001_0001_0001_0001_0001_._3h_hb1_963_0001_0001_0001
25982.52474997289 inf False False NaN NaN 1.0 5000.0 False False IL7Ra_graft il7_rebuild_super_split_v1_IL7_bcov_r2_ems_3hM_1129_000000027_0001_0001_._ems_3hM_3426_0001_0001_0001_8I29
49118.97231263188 inf False False NaN NaN 1.0 5000.0 False False IL7Ra_graft il7_rebuild_super_split_v1_IL7_bcov_v3_r3_ems_3hC_436_0002_000000017_0001_0001_47_64_H_.._ems_p1-15H-GBL-16H-GABBL-16H_0382_0001_0001_0001_0001_0001_0001_0001_0001_._3h_hb1_136_0001_0002_0001_32L27
57595.85799439036 inf False False NaN NaN 1.0 5000.0 False False IL7Ra_graft foldit_2008088_0392065803_22F10
inf inf True False NaN NaN 1.0 5000.0 False False IL7Ra_graft il7_rebuild_super_whole_v1_IL7_bcov_r2_ems_3hM_1129_000000027_0001_0001_._ems_3hC_696_0001_0002_50I51
inf inf True False NaN NaN 1.0 5000.0 False False IL7Ra_graft il7_rebuild_super_split_v1_IL7_bcov_v3_r3_ems_3hC_436_0002_000000017_0001_0001_47_64_H_.._ems_p1-15H-GBL-16H-GABBL-16H_0382_0001_0001_0001_0001_0001_0001_0001_0001_._3h_hb1_1594_0001_0001_0001_36L27
20874.26182162755 inf False False NaN NaN 1.0 5000.0 False False IL7Ra_graft il7_rebuild_super_whole_v1_IL7_bcov_v3_r3_ems_3hC_436_0002_000000017_0001_0001_47_64_H_.._ems_p1-15H-GBL-16H-GABBL-16H_0382_0001_0001_0001_0001_0001_0001_0001_0001_._3h_hb1_6350_0001_0001_25E24
21506.772829084694 inf False False NaN NaN 1.0 5000.0 False False IL7Ra_graft il7_rebuild_super_split_v1_IL7_bcov_v3_r3_ems_3hM_3011_000000023_0001_0001_44_61_H_.._ems_p1-15H-GBL-16H-GABBL-16H_0168_0001_0001_0002_0001_0005_0001_0001_0001_._8211c1bf659028abe8b1554e3d726939_0001_0001_0001_0002_24E7
inf inf True False NaN NaN 1.0 5000.0 False False IL7Ra_graft foldit_2007988_0391398497_6I29
44911.43251117703 inf False False NaN NaN 1.0 5000.0 False False IL7Ra_graft il7_rebuild_super_split_v1_IL7_bcov_r3_ems_p1-15H-GBL-16H-GABBL-16H_0222_0001_0001_0001_000000016_0001_0001_._ems_3hC_617_0002_0001_0002_0001
58171.8165743342 inf False False NaN NaN 1.0 5000.0 False False IL7Ra_graft il7_rebuild_super_split_v1_IL7_bcov_v3_r3_ems_3hM_3011_000000023_0001_0001_44_61_H_.._ems_p1-15H-GBL-16H-GABBL-16H_0168_0001_0001_0002_0001_0005_0001_0001_0001_._HEEH_13542_0001_0001_0001
81590.45117083825 inf False False NaN NaN 1.0 5000.0 False False IL7Ra_graft il7_rebuild_super_split_v1_IL7_bcov_v3_r3_ems_3hM_3011_000000023_0001_0001_44_61_H_.._ems_p1-15H-GBL-16H-GABBL-16H_0168_0001_0001_0002_0001_0005_0001_0001_0001_._61524a4fb55e1538a39aebb24a7a2f30_0001_0001_0001_0001_45H27
inf inf True False NaN NaN 1.0 5000.0 False False IL7Ra_graft il7_rebuild_super_split_v1_IL7_bcov_r3_ems_p1-15H-GBL-16H-GABBL-16H_0222_0001_0001_0001_000000016_0001_0001_._ems_3hM_1358_0001_0001_0001_55E44
inf inf True False NaN NaN 1.0 5000.0 False False IL7Ra_graft il7_rebuild_super_split_v1_IL7_bcov_r3_ems_p1-15H-GBL-16H-GABBL-16H_0222_0001_0001_0001_000000016_0001_0001_._3h_hb1_6903_0001_0004_0001_27E44
21506.772829084694 inf False False NaN NaN 1.0 5000.0 False False IL7Ra_graft il7_rebuild_super_split_v1_IL7_bcov_v3_r3_ems_3hM_3011_000000023_0001_0001_44_61_H_.._ems_p1-15H-GBL-16H-GABBL-16H_0168_0001_0001_0002_0001_0005_0001_0001_0001_._d64529fc53d203214395e8801c8c37fc_0001_0001_0002_0002_59F10
32020.654091744476 inf False False NaN NaN 1.0 5000.0 False False IL7Ra_graft il7_rebuild_super_split_v1_IL7_bcov_v3_r3_ems_3hM_3011_000000023_0001_0001_44_61_H_.._ems_p1-15H-GBL-16H-GABBL-16H_0168_0001_0001_0002_0001_0005_0001_0001_0001_._3h_hb1_895_0001_0006_0001_32E7
1717.6960105905484 13607.929599108313 False False NaN NaN 1.0 5000.0 False False IL7Ra_graft il7_rebuild_super_whole_v1_IL7_bcov_v3_r3_ems_3hM_3011_000000023_0001_0001_44_61_H_.._ems_p1-15H-GBL-16H-GABBL-16H_0168_0001_0001_0002_0001_0005_0001_0001_0001_._ems_p1-15H-GBL-16H-GABBL-16H_0222_0001_0001_0002_0001_0001
58171.8165743342 inf False False NaN NaN 1.0 5000.0 False False IL7Ra_graft foldit_2008102_0392159857_0001_54Y29
47674.39060297123 inf False False NaN NaN 1.0 5000.0 False False IL7Ra_graft foldit_2008034_0391757422_33E55
inf inf True False NaN NaN 1.0 5000.0 False False IL7Ra_graft il7_rebuild_super_split_v1_IL7_longxing_Grafting2_ems_3hM_305_0001_0003_0001_0001_._3h_hb1_5355_0001_0001_0001_54M31
inf inf True False NaN NaN 1.0 5000.0 False False IL7Ra_graft il7_rebuild_super_split_v1_IL7_bcov_v3_r3_ems_3hM_3011_000000023_0001_0001_44_61_H_.._ems_p1-15H-GBL-16H-GABBL-16H_0168_0001_0001_0002_0001_0005_0001_0001_0001_._3h_hb1_6954_0001_0003_0001
54800.48262993329 inf False False NaN NaN 1.0 5000.0 False False IL7Ra_graft il7_rebuild_super_split_v1_IL7_bcov_r3_ems_p1-15H-GBL-16H-GABBL-16H_0222_0001_0001_0001_000000016_0001_0001_._3h_hb1_859_0001_0006_0001_30F27
107804.72611718078 inf False False NaN NaN 1.0 5000.0 False False IL7Ra_graft il7_rebuild_super_split_v1_IL7_longxing_Grafting2_ems_3hM_843_0001_0012_0001_0001_._3h_hb1_4109_0001_0002_25E32
27580.97358558535 inf False False NaN NaN 1.0 5000.0 False False IL7Ra_graft il7_rebuild_super_whole_v1_IL7_bcov_r3_ems_p1-16H-GBL-16H-GABBL-15H_0203_0001_0001_0002_000000017_0001_0001_._3h_hb1_5414_0001_0001_0001_54E51
50607.32629267686 inf False False NaN NaN 1.0 5000.0 False False IL7Ra_graft il7_rebuild_super_split_v1_IL7_bcov_r3_ems_p1-15H-GBL-16H-GABBL-16H_0222_0001_0001_0001_000000016_0001_0001_._ferr_hb1_4035_0001_0001_0001_19E48
97594.2122081339 inf False False NaN NaN 1.0 5000.0 False False IL7Ra_graft il7_rebuild_super_whole_v1_IL7_bcov_v3_r3_ems_3hM_3011_000000023_0001_0001_44_61_H_.._ems_p1-15H-GBL-16H-GABBL-16H_0168_0001_0001_0002_0001_0005_0001_0001_0001_._f9826e68ac8f85037c11d022164892ca_0001_0001_0001
158917.37329235635 inf False False NaN NaN 1.0 5000.0 False False IL7Ra_graft il7_rebuild_super_whole_v1_IL7_bcov_r3_ems_p1-15H-GBL-16H-GABBL-16H_0222_0001_0001_0001_000000016_0001_0001_._76f8c696c3e74164740f6fc93dd96cee_0001_0001_0001_23F27
27580.97358558535 inf False False NaN NaN 1.0 5000.0 False False IL7Ra_graft il7_rebuild_super_split_v1_IL7_bcov_v3_r3_HEEH_04578_000000011_0001_0001_44_64_H_.._ems_3hC_1310_0001_0001_0013_0001_0001_0001_._ems_3hC_1772_0001_0002_0002_34L7
70980.67118968235 inf False False NaN NaN 1.0 5000.0 False False IL7Ra_graft il7_rebuild_super_split_v1_IL7_bcov_v3_r3_ems_3hM_3011_000000023_0001_0001_44_61_H_.._ems_p1-15H-GBL-16H-GABBL-16H_0168_0001_0001_0002_0001_0005_0001_0001_0001_._3h_hb1_5666_0001_0012_0001_34V10
50607.32629267686 inf False False NaN NaN 1.0 5000.0 False False IL7Ra_graft il7_rebuild_super_split_v1_IL7_bcov_r3_ems_p1-15H-GBL-16H-GABBL-16H_0222_0001_0001_0001_000000016_0001_0001_._3h_hb1_4751_0001_0001_0002_53E44
35020.51780186106 inf False False NaN NaN 1.0 5000.0 False False IL7Ra_graft foldit_2008088_0392046111_41Y29
28987.88042999283 inf False False NaN NaN 1.0 5000.0 False False IL7Ra_graft il7_rebuild_super_split_v1_IL7_longxing_Grafting2_ems_3hM_843_0001_0012_0001_0001_._3h_hb1_2099_0001_0001_0001_28K31
inf inf True False NaN NaN 1.0 5000.0 False False IL7Ra_graft il7_rebuild_super_split_v1_IL7_bcov_v3_r3_ems_3hC_436_0002_000000017_0001_0001_47_64_H_.._ems_p1-15H-GBL-16H-GABBL-16H_0382_0001_0001_0001_0001_0001_0001_0001_0001_._ems_3hM_2625_0001_0002_0001_8F23
37174.985331156575 inf False False NaN NaN 1.0 5000.0 False False IL7Ra_graft il7_rebuild_super_split_v1_IL7_bcov_v3_r3_ems_3hM_3011_000000023_0001_0001_44_61_H_.._ems_p1-15H-GBL-16H-GABBL-16H_0168_0001_0001_0002_0001_0005_0001_0001_0001_._3h_hb1_4013_0001_0001_0001_51A22
71690.4779015791 inf False False NaN NaN 1.0 5000.0 False False IL7Ra_graft il7_rebuild_super_whole_v1_IL7_bcov_v3_r3_ems_3hM_3011_000000023_0001_0001_44_61_H_.._ems_p1-15H-GBL-16H-GABBL-16H_0168_0001_0001_0002_0001_0005_0001_0001_0001_._3h_hb1_4610_0001_0001_31E7
inf inf True False NaN NaN 1.0 5000.0 False False IL7Ra_graft foldit_2007988_0391337320_6I29
35020.51780186106 inf False False NaN NaN 1.0 5000.0 False False IL7Ra_graft il7_rebuild_super_whole_v1_IL7_bcov_v3_r3_HEEH_04578_000000011_0001_0001_44_64_H_.._ems_3hC_1310_0001_0001_0013_0001_0001_0001_._3h_hb1_6312_0001_0001_11H11
38684.438807292674 inf False False NaN NaN 1.0 5000.0 False False IL7Ra_graft il7_rebuild_super_split_v1_IL7_bcov_v3_r3_ems_3hC_436_0002_000000017_0001_0001_47_64_H_.._ems_p1-15H-GBL-16H-GABBL-16H_0382_0001_0001_0001_0001_0001_0001_0001_0001_._deaa8b212cbc22bc6c40a43f6c5d9aad_0001_0001_0003_0001
39461.996027319175 inf False False NaN NaN 1.0 5000.0 False False IL7Ra_graft il7_rebuild_super_whole_v1_IL7_bcov_v3_r3_ems_3hM_3011_000000023_0001_0001_44_61_H_.._ems_p1-15H-GBL-16H-GABBL-16H_0168_0001_0001_0002_0001_0005_0001_0001_0001_._982868f158e8c2c7ed924802395ea936_0001_0001_0001_27Y29
79190.88807138728 inf False False NaN NaN 1.0 5000.0 False False IL7Ra_graft il7_rebuild_super_whole_v1_IL7_longxing_Grafting2_ems_3hM_305_0001_0003_0001_0001_._3h_hb1_2508_0001_0001_55E30
inf inf True False NaN NaN 1.0 5000.0 False False IL7Ra_graft il7_rebuild_super_whole_v1_IL7_bcov_v3_r3_ems_3hC_436_0002_000000017_0001_0001_47_64_H_.._ems_p1-15H-GBL-16H-GABBL-16H_0382_0001_0001_0001_0001_0001_0001_0001_0001_._66981ac803f9207b9bc56eb15b90107a_0001_0001_0001_19F23
64900.45442000541 inf False False NaN NaN 1.0 5000.0 False False IL7Ra_graft il7_rebuild_super_split_v1_IL7_bcov_r2_ems_3hM_540_000000033_0001_0001_._3h_hb1_3568_0001_0001_0003_9L32
inf inf True False NaN NaN 1.0 5000.0 False False IL7Ra_graft il7_rebuild_super_split_v1_IL7_bcov_v3_r3_ems_3hC_436_0002_000000017_0001_0001_47_64_H_.._ems_p1-15H-GBL-16H-GABBL-16H_0382_0001_0001_0001_0001_0001_0001_0001_0001_._009be9f0a2f530c255fbfa85f6f928bb_0001_1_0001_0002_0001_57H45
inf inf True False NaN NaN 1.0 5000.0 False False IL7Ra_graft il7_rebuild_super_split_v1_IL7_bcov_r3_ems_p1-15H-GBL-16H-GABBL-16H_0222_0001_0001_0001_000000016_0001_0001_._3h_hb1_3534_0001_0004_0001_27H23
inf inf True False NaN NaN 1.0 5000.0 False False IL7Ra_graft il7_rebuild_super_whole_v1_IL7_bcov_v3_r3_ems_3hM_3011_000000023_0001_0001_44_61_H_.._ems_p1-15H-GBL-16H-GABBL-16H_0168_0001_0001_0002_0001_0005_0001_0001_0001_._3h_hb1_393_0001_0001_35V10
49118.97231263188 inf False False NaN NaN 1.0 5000.0 False False IL7Ra_graft il7_rebuild_super_split_v1_IL7_longxing_Grafting2_ems_3hM_305_0001_0003_0001_0001_._3h_hb1_1241_0001_0001_0003_13K15
inf inf True False NaN NaN 1.0 5000.0 False False IL7Ra_graft il7_rebuild_super_whole_v1_IL7_longxing_Grafting2_ems_3hM_843_0001_0012_0001_0001_._ems_3hC_884_0001_0001
inf inf True False NaN NaN 1.0 5000.0 False False IL7Ra_graft il7_rebuild_super_split_v1_IL7_bcov_v3_r3_ems_3hM_3011_000000023_0001_0001_44_61_H_.._ems_p1-15H-GBL-16H-GABBL-16H_0168_0001_0001_0002_0001_0005_0001_0001_0001_._3h_hb1_6300_0001_0002_0002_59Y29
132857.675598177 inf False False NaN NaN 1.0 5000.0 False False IL7Ra_graft il7_rebuild_super_whole_v1_IL7_bcov_r3_ems_p1-15H-GBL-16H-GABBL-16H_0222_0001_0001_0001_000000016_0001_0001_._147a8f5541bc3749ec33224b833f29b6_0001_1_0001_0001_25F27
96627.9328793406 inf False False NaN NaN 1.0 5000.0 False False IL7Ra_graft il7_rebuild_super_whole_v1_IL7_bcov_v3_r3_ems_3hM_3011_000000023_0001_0001_44_61_H_.._ems_p1-15H-GBL-16H-GABBL-16H_0168_0001_0001_0002_0001_0005_0001_0001_0001_._3h_hb1_3232_0001_0001_0002_14F10
70980.67118968235 inf False False NaN NaN 1.0 5000.0 False False IL7Ra_graft foldit_2008005_0391555853_0003_11S28
37174.985331156575 inf False False NaN NaN 1.0 5000.0 False False IL7Ra_graft il7_rebuild_super_split_v1_IL7_bcov_v3_r3_ems_3hC_436_0002_000000017_0001_0001_47_64_H_.._ems_p1-15H-GBL-16H-GABBL-16H_0382_0001_0001_0001_0001_0001_0001_0001_0001_._3h_hb1_2791_0001_0002_0001_56H45
inf inf True False NaN NaN 1.0 5000.0 False False IL7Ra_graft il7_rebuild_super_split_v1_IL7_bcov_v3_r3_ems_3hC_436_0002_000000017_0001_0001_47_64_H_.._ems_p1-15H-GBL-16H-GABBL-16H_0382_0001_0001_0001_0001_0001_0001_0001_0001_._ems_3hC_119_0001_0002_0001_7F23
85752.3841727443 inf False False NaN NaN 1.0 5000.0 False False IL7Ra_graft foldit_2008176_0392550880_56K51
80782.62492162197 inf False False NaN NaN 1.0 5000.0 False False IL7Ra_graft foldit_2007988_0391411429_57M59
103598.22284096412 inf False False NaN NaN 1.0 5000.0 False False IL7Ra_graft il7_rebuild_super_split_v1_IL7_bcov_v3_r3_HEEH_04578_000000011_0001_0001_44_64_H_.._ems_3hC_1310_0001_0001_0013_0001_0001_0001_._HHH_eva_0320_0001_0002_0001_31Y38
inf inf True False NaN NaN 1.0 5000.0 False False IL7Ra_graft il7_rebuild_super_split_v1_IL7_bcov_r3_ems_p1-15H-GBL-16H-GABBL-16H_0222_0001_0001_0001_000000016_0001_0001_._0750aae41c39e4229e2ea8fa354cc919_0001_1_0001_0001_0001_21E44
28416.704666202182 inf False False NaN NaN 1.0 5000.0 False False IL7Ra_graft foldit_2008135_0392303345_0001_9H31
93786.11966730167 inf False False NaN NaN 1.0 5000.0 False False IL7Ra_graft il7_rebuild_super_split_v1_IL7_longxing_Grafting2_ems_3hM_305_0001_0003_0001_0001_._3h_hb1_4612_0001_0001_0001_40K15
116737.07057438763 inf False False NaN NaN 1.0 5000.0 False False IL7Ra_graft il7_rebuild_super_split_v1_IL7_bcov_v3_r3_ems_3hC_436_0002_000000017_0001_0001_47_64_H_.._ems_p1-15H-GBL-16H-GABBL-16H_0382_0001_0001_0001_0001_0001_0001_0001_0001_._3h_hb1_4902_0001_0002_0001_30E48
49118.97231263188 inf False False NaN NaN 1.0 5000.0 False False IL7Ra_graft il7_rebuild_super_whole_v1_IL7_bcov_r2_ems_3hM_1129_000000027_0001_0001_._3h_hb1_4149_0001_0001_33S33
inf inf True False NaN NaN 1.0 5000.0 False False IL7Ra_graft il7_rebuild_super_split_v1_IL7_bcov_v3_r3_HEEH_04578_000000011_0001_0001_44_64_H_.._ems_3hC_1310_0001_0001_0013_0001_0001_0001_._3h_hb1_5108_0001_0002_0002_34E8
inf inf True False NaN NaN 1.0 5000.0 False False IL7Ra_graft il7_rebuild_super_split_v1_IL7_bcov_r3_ems_p1-15H-GBL-16H-GABBL-16H_0222_0001_0001_0001_000000016_0001_0001_._ems_3hC_936_0002_0001_0005_0001_3Q20
52140.77888667118 inf False False NaN NaN 1.0 5000.0 False False IL7Ra_graft il7_rebuild_super_whole_v1_IL7_bcov_v3_r3_ems_3hM_3011_000000023_0001_0001_44_61_H_.._ems_p1-15H-GBL-16H-GABBL-16H_0168_0001_0001_0002_0001_0005_0001_0001_0001_._ems_3hM_1733_0001_0001_44A22
36442.49125689297 inf False False NaN NaN 1.0 5000.0 False False IL7Ra_graft il7_rebuild_super_whole_v1_IL7_bcov_v3_r3_ems_3hC_436_0002_000000017_0001_0001_47_64_H_.._ems_p1-15H-GBL-16H-GABBL-16H_0382_0001_0001_0001_0001_0001_0001_0001_0001_._ems_p1-15H-GBL-16H-GABBL-16H_0035_0001_0001_0001_0001_0001_24E24
inf inf True False NaN NaN 1.0 5000.0 False False IL7Ra_graft foldit_2008102_0392149492_10V10
inf inf True False NaN NaN 1.0 5000.0 False False IL7Ra_graft il7_rebuild_super_whole_v1_IL7_bcov_r2_ems_3hM_540_000000033_0001_0001_._ems_3hC_185_0002_0001_0001_0001_52Q54
inf inf True False NaN NaN 1.0 5000.0 False False IL7Ra_graft foldit_2008194_0392588971
21506.772829084694 inf False False NaN NaN 1.0 5000.0 False False IL7Ra_graft il7_rebuild_super_split_v1_IL7_bcov_v3_r3_HEEH_04578_000000011_0001_0001_44_64_H_.._ems_3hC_1310_0001_0001_0013_0001_0001_0001_._3h_hb1_2508_0001_0002_0001_13E34
inf inf True False NaN NaN 1.0 5000.0 False False IL7Ra_graft il7_rebuild_super_split_v1_IL7_bcov_v3_r3_ems_3hC_436_0002_000000017_0001_0001_47_64_H_.._ems_p1-15H-GBL-16H-GABBL-16H_0382_0001_0001_0001_0001_0001_0001_0001_0001_._3h_hb1_6670_0001_0001_0001_57E24
21506.772829084694 inf False False NaN NaN 1.0 5000.0 False False IL7Ra_graft il7_rebuild_super_split_v1_IL7_bcov_r3_ems_p1-15H-GBL-16H-GABBL-16H_0222_0001_0001_0001_000000016_0001_0001_._ems_3hM_287_0001_0002_0003_55E44
28416.704666202182 inf False False NaN NaN 1.0 5000.0 False False IL7Ra_graft il7_rebuild_super_split_v1_IL7_bcov_v3_r3_ems_3hM_3011_000000023_0001_0001_44_61_H_.._ems_p1-15H-GBL-16H-GABBL-16H_0168_0001_0001_0002_0001_0005_0001_0001_0001_._ems_3hC_1749_0002_0001_0001_0002_7E7
109971.60111213606 inf False False NaN NaN 1.0 5000.0 False False IL7Ra_graft il7_rebuild_super_split_v1_IL7_bcov_r2_ems_3hM_1129_000000027_0001_0001_._3h_hb1_6525_0001_0002_0001_34Q58
25982.52474997289 inf False False NaN NaN 1.0 5000.0 False False IL7Ra_graft foldit_2008162_0392469126_50K31
57595.85799439036 inf False False NaN NaN 1.0 5000.0 False False IL7Ra_graft il7_rebuild_super_split_v1_IL7_bcov_v3_r3_ems_3hC_436_0002_000000017_0001_0001_47_64_H_.._ems_p1-15H-GBL-16H-GABBL-16H_0382_0001_0001_0001_0001_0001_0001_0001_0001_._3h_hb1_3956_0001_0003_0001_57L27
35020.51780186106 inf False False NaN NaN 1.0 5000.0 False False IL7Ra_graft il7_rebuild_super_split_v1_IL7_longxing_Grafting2_ems_3hM_305_0001_0003_0001_0001_._ems_3hM_78_0001_0003_0003_25Y7
inf inf True False NaN NaN 1.0 5000.0 False False IL7Ra_graft foldit_2008128_0392172677_19Q31
28416.704666202182 inf False False NaN NaN 1.0 5000.0 False False IL7Ra_graft il7_rebuild_super_whole_v1_IL7_longxing_Grafting2_ems_3hM_305_0001_0003_0001_0001_._3h_hb1_1826_0001_0001
inf inf True False NaN NaN 1.0 5000.0 False False IL7Ra_graft il7_rebuild_super_whole_v1_IL7_bcov_v3_r3_ems_3hM_3011_000000023_0001_0001_44_61_H_.._ems_p1-15H-GBL-16H-GABBL-16H_0168_0001_0001_0002_0001_0005_0001_0001_0001_._176c870d007d91193e1a84c13b3d25aa_0001_1_0001_0001_63Y29
53188.80854229334 inf False False NaN NaN 1.0 5000.0 False False IL7Ra_graft il7_rebuild_super_whole_v1_IL7_bcov_r3_ems_p1-15H-GBL-16H-GABBL-16H_0222_0001_0001_0001_000000016_0001_0001_._3h_hb1_4195_0001_0001_30E44
inf inf True False NaN NaN 1.0 5000.0 False False IL7Ra_graft il7_rebuild_super_split_v1_IL7_bcov_v3_r3_HEEH_04578_000000011_0001_0001_44_64_H_.._ems_3hC_1310_0001_0001_0013_0001_0001_0001_._3h_hb1_2271_0001_0008_0001_16Y38
92857.54422505126 inf False False NaN NaN 1.0 5000.0 False False IL7Ra_graft foldit_2008176_0392551003_55E51
30466.55366301957 inf False False NaN NaN 1.0 5000.0 False False IL7Ra_graft il7_rebuild_super_split_v1_IL7_bcov_r3_ems_p1-15H-GBL-16H-GABBL-16H_0222_0001_0001_0001_000000016_0001_0001_._72021e352f64ffa086f527f2e8a14630_0001_0001_0001_0001_20E44
61139.16385219888 inf False False NaN NaN 1.0 5000.0 False False IL7Ra_graft foldit_2008025_0391717918
47202.366933634934 inf False False NaN NaN 1.0 5000.0 False False IL7Ra_graft il7_rebuild_super_split_v1_IL7_bcov_r3_ems_p1-15H-GBL-16H-GABBL-16H_0222_0001_0001_0001_000000016_0001_0001_._ems_3hM_1884_0001_0001_0003_27E44
inf inf True False NaN NaN 1.0 5000.0 False False IL7Ra_graft il7_rebuild_super_whole_v1_IL7_bcov_r2_ems_3hM_540_000000033_0001_0001_._3h_hb1_4571_0001_0001_0001
107804.72611718078 inf False False NaN NaN 1.0 5000.0 False False IL7Ra_graft il7_rebuild_super_split_v1_IL7_bcov_v3_r3_HEEH_04578_000000011_0001_0001_44_64_H_.._ems_3hC_1310_0001_0001_0013_0001_0001_0001_._3h_hb1_3093_0001_0006_0001_35H11
inf inf True False NaN NaN 1.0 5000.0 False False IL7Ra_graft il7_rebuild_super_whole_v1_IL7_bcov_v3_r3_ems_3hM_3011_000000023_0001_0001_44_61_H_.._ems_p1-15H-GBL-16H-GABBL-16H_0168_0001_0001_0002_0001_0005_0001_0001_0001_._1f582936fa536bc4271726cc1052300e_0001_0001_0002_43V10
116737.07057438763 inf False False NaN NaN 1.0 5000.0 False False IL7Ra_graft il7_rebuild_super_split_v1_IL7_bcov_v3_r3_ems_3hM_3011_000000023_0001_0001_44_61_H_.._ems_p1-15H-GBL-16H-GABBL-16H_0168_0001_0001_0002_0001_0005_0001_0001_0001_._77bd2bba9a40c7bebc133058b1868219_0001_0001_0001_0003_20V10
23756.85711319943 inf False False NaN NaN 1.0 5000.0 False False IL7Ra_graft il7_rebuild_super_split_v1_IL7_bcov_v3_r3_ems_3hC_436_0002_000000017_0001_0001_47_64_H_.._ems_p1-15H-GBL-16H-GABBL-16H_0382_0001_0001_0001_0001_0001_0001_0001_0001_._3h_hb1_393_0001_0001_0001_13L27
535031.0413384481 inf False False NaN NaN 1.0 5000.0 False False IL7Ra_graft foldit_2008162_0392415234
32020.654091744476 inf False False NaN NaN 1.0 5000.0 False False IL7Ra_graft il7_rebuild_super_split_v1_IL7_bcov_r3_ems_p1-15H-GBL-16H-GABBL-16H_0222_0001_0001_0001_000000016_0001_0001_._ems_3hC_884_0001_0010_0001_6H23
359355.2783027406 inf False False NaN NaN 1.0 5000.0 False False IL7Ra_graft foldit_2008147_0392349904_21H9
325319.6455475376 inf False False NaN NaN 1.0 5000.0 False False IL7Ra_graft il7_rebuild_super_split_v1_IL7_bcov_v3_r3_ems_3hM_3011_000000023_0001_0001_44_61_H_.._ems_p1-15H-GBL-16H-GABBL-16H_0168_0001_0001_0002_0001_0005_0001_0001_0001_._4h_hb1_3930_0001_0001_0001
inf inf True False NaN NaN 1.0 5000.0 False False IL7Ra_graft il7_rebuild_super_whole_v1_IL7_bcov_r3_ems_p1-16H-GBL-16H-GABBL-15H_0203_0001_0001_0002_000000017_0001_0001_._HHH_eva_0354_0001_0001_0001_55E51
47674.39060297123 inf False False NaN NaN 1.0 5000.0 False False IL7Ra_graft il7_rebuild_super_split_v1_IL7_bcov_v3_r3_ems_3hC_436_0002_000000017_0001_0001_47_64_H_.._ems_p1-15H-GBL-16H-GABBL-16H_0382_0001_0001_0001_0001_0001_0001_0001_0001_._ems_3hM_2504_0001_0001_0001_29F23
91027.88376144606 inf False False NaN NaN 1.0 5000.0 False False IL7Ra_graft il7_rebuild_super_split_v1_IL7_longxing_Grafting2_ems_3hM_305_0001_0003_0001_0001_._ems_3hM_2323_0001_0001_0003_13K15
62368.061045628165 inf False False NaN NaN 1.0 5000.0 False False IL7Ra_graft il7_rebuild_super_split_v1_IL7_bcov_v3_r3_ems_3hC_436_0002_000000017_0001_0001_47_64_H_.._ems_p1-15H-GBL-16H-GABBL-16H_0382_0001_0001_0001_0001_0001_0001_0001_0001_._3h_hb1_5774_0001_0002_0002_54H45
151204.4278522705 inf False False NaN NaN 1.0 5000.0 False False IL7Ra_graft il7_rebuild_super_split_v1_IL7_bcov_v3_r3_ems_3hM_3011_000000023_0001_0001_44_61_H_.._ems_p1-15H-GBL-16H-GABBL-16H_0168_0001_0001_0002_0001_0005_0001_0001_0001_._HEEH_13291_0001_0003_0001_12A22
inf inf True False NaN NaN 1.0 5000.0 False False IL7Ra_graft il7_rebuild_super_split_v1_IL7_bcov_r2_ems_3hM_540_000000033_0001_0001_._3h_hb1_2528_0001_0004_0001_35Q54
66867.0030893859 inf False False NaN NaN 1.0 5000.0 False False IL7Ra_graft foldit_2008147_0392401058_10Q8
inf inf True False NaN NaN 1.0 5000.0 False False IL7Ra_graft il7_rebuild_super_split_v1_IL7_longxing_Grafting2_ems_3hM_2512_0001_0006_0001_0001_._3h_hb1_2999_0001_0001_0003_28E28
29866.242194902 inf False False NaN NaN 1.0 5000.0 False False IL7Ra_graft il7_rebuild_super_whole_v1_IL7_longxing_Grafting2_ems_3hM_2512_0001_0006_0001_0001_._3h_hb1_2035_0001_0001_7E28
52140.77888667118 inf False False NaN NaN 1.0 5000.0 False False IL7Ra_graft foldit_2008200_0392681186_27Y27
44911.43251117703 inf False False NaN NaN 1.0 5000.0 False False IL7Ra_graft il7_rebuild_super_whole_v1_IL7_longxing_Grafting2_ems_3hM_305_0001_0003_0001_0001_._3h_hb1_4296_0001_0002_30Y7
1805.3157701473422 5725.752016236521 False False NaN NaN 1.0 5000.0 True False IL7Ra_graft il7_rebuild_super_whole_v1_IL7_bcov_r3_ems_p1-15H-GBL-16H-GABBL-16H_0222_0001_0001_0001_000000016_0001_0001_._3h_hb1_4254_0001_0003_23H23
inf inf True False NaN NaN 1.0 5000.0 False False IL7Ra_graft il7_rebuild_super_split_v1_IL7_bcov_v3_r3_ems_3hC_436_0002_000000017_0001_0001_47_64_H_.._ems_p1-15H-GBL-16H-GABBL-16H_0382_0001_0001_0001_0001_0001_0001_0001_0001_._3h_hb1_253_0001_0001_0001_11E24
37922.20253631274 inf False False NaN NaN 1.0 5000.0 False False IL7Ra_graft il7_rebuild_super_split_v1_IL7_bcov_v3_r3_HEEH_04578_000000011_0001_0001_44_64_H_.._ems_3hC_1310_0001_0001_0013_0001_0001_0001_._3h_hb1_6153_0001_0002_0001_54L7
inf inf True False NaN NaN 1.0 5000.0 False False IL7Ra_graft il7_rebuild_super_split_v1_IL7_bcov_v3_r3_ems_3hM_3011_000000023_0001_0001_44_61_H_.._ems_p1-15H-GBL-16H-GABBL-16H_0168_0001_0001_0002_0001_0005_0001_0001_0001_._3h_hb1_514_0001_0002_0001_34H27
107804.72611718078 inf False False NaN NaN 1.0 5000.0 False False IL7Ra_graft il7_rebuild_super_split_v1_IL7_bcov_r3_ems_p1-15H-GBL-16H-GABBL-16H_0222_0001_0001_0001_000000016_0001_0001_._3h_hb1_4873_0001_0001_0001_29Q20
32020.654091744476 inf False False NaN NaN 1.0 5000.0 False False IL7Ra_graft il7_rebuild_super_whole_v1_IL7_bcov_v3_r3_ems_3hM_3011_000000023_0001_0001_44_61_H_.._ems_p1-15H-GBL-16H-GABBL-16H_0168_0001_0001_0002_0001_0005_0001_0001_0001_._3h_hb1_2692_0001_0001_0001_52Y29
83230.41923937207 inf False False NaN NaN 1.0 5000.0 False False IL7Ra_graft il7_rebuild_super_split_v1_IL7_bcov_r3_ems_p1-15H-GBL-16H-GABBL-16H_0222_0001_0001_0001_000000016_0001_0001_._3h_hb1_76_0001_0003_0001_30E24
25982.52474997289 inf False False NaN NaN 1.0 5000.0 False False IL7Ra_graft il7_rebuild_super_split_v1_IL7_bcov_r3_ems_p1-15H-GBL-16H-GABBL-16H_0222_0001_0001_0001_000000016_0001_0001_._3h_hb1_58_0001_0002_0001_35F27
inf inf True False NaN NaN 1.0 5000.0 False False IL7Ra_graft il7_rebuild_super_split_v1_IL7_bcov_v3_r3_ems_3hM_3011_000000023_0001_0001_44_61_H_.._ems_p1-15H-GBL-16H-GABBL-16H_0168_0001_0001_0002_0001_0005_0001_0001_0001_._ab8e2c7a89a75c215be6e3c3b02ae5c2_0001_0001_0001_0001_25V10
23756.85711319943 inf False False NaN NaN 1.0 5000.0 False False IL7Ra_graft il7_rebuild_super_whole_v1_IL7_longxing_Grafting2_ems_3hM_843_0001_0012_0001_0001_._3h_hb1_176_0001_0001_31K31
45360.546836288835 inf False False NaN NaN 1.0 5000.0 False False IL7Ra_graft il7_rebuild_super_whole_v1_IL7_longxing_Grafting2_ems_3hM_843_0001_0012_0001_0001_._ems_3hM_1426_0001_0003
23058.17145979618 inf False False NaN NaN 1.0 5000.0 False False IL7Ra_graft il7_rebuild_super_split_v1_IL7_longxing_Grafting2_ems_3hM_2512_0001_0006_0001_0001_._ems_3hM_1643_0001_0001_0001_30Y27
39461.996027319175 inf False False NaN NaN 1.0 5000.0 False False IL7Ra_graft il7_rebuild_super_whole_v1_IL7_bcov_r3_ems_p1-16H-GBL-16H-GABBL-15H_0203_0001_0001_0002_000000017_0001_0001_._3h_hb1_4111_0001_0003_0001_54K48
38684.438807292674 inf False False NaN NaN 1.0 5000.0 False False IL7Ra_graft il7_rebuild_super_whole_v1_IL7_bcov_v3_r3_ems_3hM_3011_000000023_0001_0001_44_61_H_.._ems_p1-15H-GBL-16H-GABBL-16H_0168_0001_0001_0002_0001_0005_0001_0001_0001_._3a06290c8baa6e8619b69186753886c6_0001_0001_0001_40A22
46272.29382769814 inf False False NaN NaN 1.0 5000.0 False False IL7Ra_graft il7_rebuild_super_split_v1_IL7_longxing_Grafting2_ems_3hM_305_0001_0003_0001_0001_._3h_hb1_3577_0001_0004_0001_36L15
20874.26182162755 inf False False NaN NaN 1.0 5000.0 False False IL7Ra_graft il7_rebuild_super_split_v1_IL7_bcov_v3_r3_HEEH_04578_000000011_0001_0001_44_64_H_.._ems_3hC_1310_0001_0001_0013_0001_0001_0001_._HEEH_06880_0001_0001_0001_55H11
136883.39602647716 inf False False NaN NaN 1.0 5000.0 False False IL7Ra_graft il7_rebuild_super_split_v1_IL7_bcov_v3_r3_ems_3hM_3011_000000023_0001_0001_44_61_H_.._ems_p1-15H-GBL-16H-GABBL-16H_0168_0001_0001_0002_0001_0005_0001_0001_0001_._a244b07cee7d457efd0fc9a3a491d5f0_0001_0001_0001_57E7
59934.48078835312 inf False False NaN NaN 1.0 5000.0 False False IL7Ra_graft il7_rebuild_super_whole_v1_IL7_bcov_r3_ems_p1-16H-GBL-16H-GABBL-15H_0203_0001_0001_0002_000000017_0001_0001_._ems_3hM_1109_0001_0001_0001_12E12
72407.38268059494 inf False False NaN NaN 1.0 5000.0 False False IL7Ra_graft il7_rebuild_super_split_v1_IL7_bcov_v3_r3_ems_3hM_3011_000000023_0001_0001_44_61_H_.._ems_p1-15H-GBL-16H-GABBL-16H_0168_0001_0001_0002_0001_0005_0001_0001_0001_._3h_hb1_3165_0001_0002_0001_29A22
22380.03404810456 inf False False NaN NaN 1.0 5000.0 False False IL7Ra_graft il7_rebuild_super_split_v1_IL7_longxing_Grafting2_ems_3hM_305_0001_0003_0001_0001_._ems_3hC_1467_0001_0001_0002_0001_35L15
51624.53355115964 inf False False NaN NaN 1.0 5000.0 False False IL7Ra_graft foldit_2008147_0392401341_34E32
inf inf True False NaN NaN 1.0 5000.0 False False IL7Ra_graft il7_rebuild_super_whole_v1_IL7_longxing_Grafting2_ems_3hM_305_0001_0003_0001_0001_._ems_3hC_1397_0001_0001_0001_36Q34
81590.45117083825 inf False False NaN NaN 1.0 5000.0 False False IL7Ra_graft il7_rebuild_super_split_v1_IL7_bcov_v3_r3_ems_3hM_3011_000000023_0001_0001_44_61_H_.._ems_p1-15H-GBL-16H-GABBL-16H_0168_0001_0001_0002_0001_0005_0001_0001_0001_._ems_3hM_1592_0001_0001_0001_30V10
inf inf True False NaN NaN 1.0 5000.0 False False IL7Ra_graft il7_rebuild_super_split_v1_IL7_longxing_Grafting2_ems_3hM_305_0001_0003_0001_0001_._ems_3hC_79_0001_0001_0001_38K15
inf inf True False NaN NaN 1.0 5000.0 False False IL7Ra_graft il7_rebuild_super_split_v1_IL7_bcov_v3_r3_HEEH_04578_000000011_0001_0001_44_64_H_.._ems_3hC_1310_0001_0001_0013_0001_0001_0001_._3h_hb1_3901_0001_0002_0001_34E34
inf inf True False NaN NaN 1.0 5000.0 False False IL7Ra_graft il7_rebuild_super_whole_v1_IL7_bcov_r2_ems_3hM_1129_000000027_0001_0001_._ems_3hM_1538_0001_0001_28I51
inf inf True False NaN NaN 1.0 5000.0 False False IL7Ra_graft il7_rebuild_super_whole_v1_IL7_longxing_Grafting2_ems_3hM_843_0001_0012_0001_0001_._3h_hb1_702_0001_0001_54K31
68211.02985148253 inf False False NaN NaN 1.0 5000.0 False False IL7Ra_graft il7_rebuild_super_split_v1_IL7_bcov_v3_r3_ems_3hC_436_0002_000000017_0001_0001_47_64_H_.._ems_p1-15H-GBL-16H-GABBL-16H_0382_0001_0001_0001_0001_0001_0001_0001_0001_._3h_hb1_5059_0001_0003_0001_28F23
70980.67118968235 inf False False NaN NaN 1.0 5000.0 False False IL7Ra_graft foldit_2008176_0392489587
inf inf True False NaN NaN 1.0 5000.0 False False IL7Ra_graft il7_rebuild_super_split_v1_IL7_bcov_v3_r3_ems_3hM_3011_000000023_0001_0001_44_61_H_.._ems_p1-15H-GBL-16H-GABBL-16H_0168_0001_0001_0002_0001_0005_0001_0001_0001_._ems_p1-14H-GBL-15H-GBL-15H_0119_0001_0001_0002_0001_0002_0001_22V10
81590.45117083825 inf False False NaN NaN 1.0 5000.0 False False IL7Ra_graft il7_rebuild_super_split_v1_IL7_bcov_v3_r3_ems_3hM_3011_000000023_0001_0001_44_61_H_.._ems_p1-15H-GBL-16H-GABBL-16H_0168_0001_0001_0002_0001_0005_0001_0001_0001_._3h_hb1_50_0001_0005_0001_14H27
59934.48078835312 inf False False NaN NaN 1.0 5000.0 False False IL7Ra_graft il7_rebuild_super_split_v1_IL7_bcov_r3_ems_p1-15H-GBL-16H-GABBL-16H_0222_0001_0001_0001_000000016_0001_0001_._88a00740ec73c6e7ea6fc114696bdb14_0001_0001_0001_0001_5E44
31389.720705562682 inf False False NaN NaN 1.0 5000.0 False False IL7Ra_graft il7_rebuild_super_split_v1_IL7_bcov_v3_r3_ems_3hM_3011_000000023_0001_0001_44_61_H_.._ems_p1-15H-GBL-16H-GABBL-16H_0168_0001_0001_0002_0001_0005_0001_0001_0001_._ems_p1-15H-GBL-16H-GBL-14H_0089_0001_0001_0002_0001_0002_0002
28987.88042999283 inf False False NaN NaN 1.0 5000.0 False False IL7Ra_graft il7_rebuild_super_split_v1_IL7_bcov_v3_r3_ems_3hM_3011_000000023_0001_0001_44_61_H_.._ems_p1-15H-GBL-16H-GABBL-16H_0168_0001_0001_0002_0001_0005_0001_0001_0001_._2178abec30c8361164d553de77d539fc_0001_0001_0001_0001_11Y29
28416.704666202182 inf False False NaN NaN 1.0 5000.0 False False IL7Ra_graft il7_rebuild_super_split_v1_IL7_bcov_v3_r3_ems_3hC_436_0002_000000017_0001_0001_47_64_H_.._ems_p1-15H-GBL-16H-GABBL-16H_0382_0001_0001_0001_0001_0001_0001_0001_0001_._3h_hb1_1399_0001_0003_0001
24476.713640586448 inf False False NaN NaN 1.0 5000.0 False False IL7Ra_graft il7_rebuild_super_split_v1_IL7_bcov_v3_r3_HEEH_04578_000000011_0001_0001_44_64_H_.._ems_3hC_1310_0001_0001_0013_0001_0001_0001_._3h_hb1_2606_0001_0003_0001
28416.704666202182 inf False False NaN NaN 1.0 5000.0 False False IL7Ra_graft il7_rebuild_super_split_v1_IL7_longxing_Grafting2_ems_3hM_305_0001_0003_0001_0001_._3h_hb1_1936_0001_0010_0001_16L15
86609.90801447166 inf False False NaN NaN 1.0 5000.0 False False IL7Ra_graft il7_rebuild_super_split_v1_IL7_longxing_Grafting2_ems_3hM_305_0001_0003_0001_0001_._3h_hb1_1639_0001_0002_0001_57L15
59341.07008747829 inf False False NaN NaN 1.0 5000.0 False False IL7Ra_graft il7_rebuild_super_whole_v1_IL7_bcov_v3_r3_ems_3hM_3011_000000023_0001_0001_44_61_H_.._ems_p1-15H-GBL-16H-GABBL-16H_0168_0001_0001_0002_0001_0005_0001_0001_0001_._3h_hb1_2271_0001_0001_0001_11E7
139634.7522866093 inf False False NaN NaN 1.0 5000.0 False False IL7Ra_graft il7_rebuild_super_split_v1_IL7_bcov_v3_r3_ems_3hC_436_0002_000000017_0001_0001_47_64_H_.._ems_p1-15H-GBL-16H-GABBL-16H_0382_0001_0001_0001_0001_0001_0001_0001_0001_._3h_hb1_6225_0001_0004_0001_34S28
60533.82559623658 inf False False NaN NaN 1.0 5000.0 False False IL7Ra_graft il7_rebuild_super_whole_v1_IL7_longxing_Grafting2_ems_3hM_2512_0001_0006_0001_0001_._3h_hb1_2183_0001_0001_55M54
37922.20253631274 inf False False NaN NaN 1.0 5000.0 False False IL7Ra_graft il7_rebuild_super_split_v1_IL7_bcov_r2_ems_3hM_540_000000033_0001_0001_._3h_hb1_2776_0001_0005_0001_29L32
inf inf True False NaN NaN 1.0 5000.0 False False IL7Ra_graft il7_rebuild_super_split_v1_IL7_longxing_Grafting2_ems_3hM_305_0001_0003_0001_0001_._3h_hb1_5829_0001_0001_0001_32M31
24476.713640586448 inf False False NaN NaN 1.0 5000.0 False False IL7Ra_graft il7_rebuild_super_whole_v1_IL7_bcov_v3_r3_ems_3hC_436_0002_000000017_0001_0001_47_64_H_.._ems_p1-15H-GBL-16H-GABBL-16H_0382_0001_0001_0001_0001_0001_0001_0001_0001_._3h_hb1_1971_0001_0001_34E48
41064.311308632365 inf False False NaN NaN 1.0 5000.0 False False IL7Ra_graft foldit_2008147_0392324204_40K31
32020.654091744476 inf False False NaN NaN 1.0 5000.0 False False IL7Ra_graft il7_rebuild_super_whole_v1_IL7_bcov_v3_r3_ems_3hC_436_0002_000000017_0001_0001_47_64_H_.._ems_p1-15H-GBL-16H-GABBL-16H_0382_0001_0001_0001_0001_0001_0001_0001_0001_._3h_hb1_6161_0001_0001_9F23
64900.45442000541 inf False False NaN NaN 1.0 5000.0 False False IL7Ra_graft il7_rebuild_super_split_v1_IL7_bcov_r3_ems_p1-15H-GBL-16H-GABBL-16H_0222_0001_0001_0001_000000016_0001_0001_._0b2e5ee2a95c7f5eeaa6ec07470a2990_0001_0001_0001_0001_18Q20
76100.88689874196 inf False False NaN NaN 1.0 5000.0 False False IL7Ra_graft il7_rebuild_super_split_v1_IL7_bcov_v3_r3_HEEH_04578_000000011_0001_0001_44_64_H_.._ems_3hC_1310_0001_0001_0013_0001_0001_0001_._ems_3hM_3687_0001_0002_0001_34E8
37174.985331156575 inf False False NaN NaN 1.0 5000.0 False False IL7Ra_graft il7_rebuild_super_whole_v1_IL7_bcov_r2_ems_3hM_540_000000033_0001_0001_._ems_3hM_3566_0001_0001_0001_33L32
2247.105170960831 3962.248454976548 False False NaN NaN 1.0 5000.0 True False IL7Ra_graft il7_rebuild_super_whole_v1_IL7_bcov_r3_ems_p1-15H-GBL-16H-GABBL-16H_0222_0001_0001_0001_000000016_0001_0001_._3h_hb1_2388_0001_0002_20Q20
50607.32629267686 inf False False NaN NaN 1.0 5000.0 False False IL7Ra_graft il7_rebuild_super_whole_v1_IL7_bcov_r3_ems_p1-15H-GBL-16H-GABBL-16H_0222_0001_0001_0001_000000016_0001_0001_._3h_hb1_1062_0001_0001_29E24
33654.029261199066 inf False False NaN NaN 1.0 5000.0 False False IL7Ra_graft il7_rebuild_super_whole_v1_IL7_longxing_Grafting2_ems_3hM_843_0001_0012_0001_0001_._3h_hb1_4612_0001_0003_33H9
109971.60111213606 inf False False NaN NaN 1.0 5000.0 False False IL7Ra_graft il7_rebuild_super_split_v1_IL7_bcov_v3_r3_ems_3hM_3011_000000023_0001_0001_44_61_H_.._ems_p1-15H-GBL-16H-GABBL-16H_0168_0001_0001_0002_0001_0005_0001_0001_0001_._ems_3hM_3324_0001_0001_0003_39H27
70980.67118968235 inf False False NaN NaN 1.0 5000.0 False False IL7Ra_graft foldit_2008147_0392401268_0003_40K31
27580.97358558535 inf False False NaN NaN 1.0 5000.0 False False IL7Ra_graft il7_rebuild_super_whole_v1_IL7_longxing_Grafting2_ems_3hM_2512_0001_0006_0001_0001_._ems_3hC_243_0001_0001_29E28
139634.7522866093 inf False False NaN NaN 1.0 5000.0 False False IL7Ra_graft foldit_2008065_0391935003_0001_38E44
inf inf True False NaN NaN 1.0 5000.0 False False IL7Ra_graft il7_rebuild_super_split_v1_IL7_bcov_r2_ems_3hM_540_000000033_0001_0001_._ems_3hM_3637_0001_0002_0001_29E29
31703.61791261833 8255754.497504773 False False NaN NaN 1.0 5000.0 False False IL7Ra_graft il7_rebuild_super_split_v1_IL7_longxing_Grafting2_ems_3hM_843_0001_0012_0001_0001_._ems_3hM_1640_0001_0001_0003_53Q8
inf inf True False NaN NaN 1.0 5000.0 False False IL7Ra_graft il7_rebuild_super_split_v1_IL7_bcov_r3_ems_p1-15H-GBL-16H-GABBL-16H_0222_0001_0001_0001_000000016_0001_0001_._3h_hb1_33_0001_0006_0001_13E48
inf inf True False NaN NaN 1.0 5000.0 False False IL7Ra_graft il7_rebuild_super_split_v1_IL7_bcov_r3_ems_p1-15H-GBL-16H-GABBL-16H_0222_0001_0001_0001_000000016_0001_0001_._ems_3hM_79_0001_0001_0001_31Q20
inf inf True False NaN NaN 1.0 5000.0 False False IL7Ra_graft foldit_2008147_0392326200_18E9
50106.26365611567 inf False False NaN NaN 1.0 5000.0 False False IL7Ra_graft il7_rebuild_super_whole_v1_IL7_bcov_v3_r3_HEEH_04578_000000011_0001_0001_44_64_H_.._ems_3hC_1310_0001_0001_0013_0001_0001_0001_._ems_3hC_894_0002_0001_0001_7L7
35020.51780186106 inf False False NaN NaN 1.0 5000.0 False False IL7Ra_graft il7_rebuild_super_split_v1_IL7_bcov_r3_ems_p1-15H-GBL-16H-GABBL-16H_0222_0001_0001_0001_000000016_0001_0001_._ems_3hC_707_0001_0001_0001_27H23
49118.97231263188 inf False False NaN NaN 1.0 5000.0 False False IL7Ra_graft il7_rebuild_super_split_v1_IL7_longxing_Grafting2_ems_3hM_843_0001_0012_0001_0001_._HHH_eva_0374_0001_0004_0001_30K31
37922.20253631274 inf False False NaN NaN 1.0 5000.0 False False IL7Ra_graft il7_rebuild_super_split_v1_IL7_bcov_v3_r3_ems_3hM_3011_000000023_0001_0001_44_61_H_.._ems_p1-15H-GBL-16H-GABBL-16H_0168_0001_0001_0002_0001_0005_0001_0001_0001_._3h_hb1_6334_0001_0008_0001_15V10
33654.029261199066 inf False False NaN NaN 1.0 5000.0 False False IL7Ra_graft il7_rebuild_super_split_v1_IL7_bcov_v3_r3_ems_3hM_3011_000000023_0001_0001_44_61_H_.._ems_p1-15H-GBL-16H-GABBL-16H_0168_0001_0001_0002_0001_0005_0001_0001_0001_._ems_3hM_1482_0001_0016_0001_12Y29
59341.07008747829 inf False False NaN NaN 1.0 5000.0 False False IL7Ra_graft il7_rebuild_super_whole_v1_IL7_longxing_Grafting2_ems_3hM_2512_0001_0006_0001_0001_._ems_3hM_1605_0001_0001_28E28
inf inf True False NaN NaN 1.0 5000.0 False False IL7Ra_graft il7_rebuild_super_split_v1_IL7_longxing_Grafting2_ems_3hM_843_0001_0012_0001_0001_._3h_hb1_2388_0001_0001_23K31
101556.92857657501 inf False False NaN NaN 1.0 5000.0 False False IL7Ra_graft il7_rebuild_super_whole_v1_IL7_bcov_r2_ems_3hM_540_000000033_0001_0001_._ems_3hM_3051_0001_0001
27580.97358558535 inf False False NaN NaN 1.0 5000.0 False False IL7Ra_graft il7_rebuild_super_split_v1_IL7_bcov_v3_r3_ems_3hM_3011_000000023_0001_0001_44_61_H_.._ems_p1-15H-GBL-16H-GABBL-16H_0168_0001_0001_0002_0001_0005_0001_0001_0001_._ems_p1-15H-GBL-16H-GABBL-16H_0175_0001_0001_0002_0001_0004_0001_23E7
23058.17145979618 inf False False NaN NaN 1.0 5000.0 False False IL7Ra_graft il7_rebuild_super_split_v1_IL7_longxing_Grafting2_ems_3hM_843_0001_0012_0001_0001_._ems_3hM_3074_0001_0001_0002
45360.546836288835 inf False False NaN NaN 1.0 5000.0 False False IL7Ra_graft foldit_2008014_0391622397_16L7
inf inf True False NaN NaN 1.0 5000.0 False False IL7Ra_graft foldit_2007983_0391313388_45Q58
inf inf True False NaN NaN 1.0 5000.0 False False IL7Ra_graft il7_rebuild_super_split_v1_IL7_bcov_r2_ems_3hM_540_000000033_0001_0001_._3h_hb1_3849_0001_0001_0001_58E55
66867.0030893859 inf False False NaN NaN 1.0 5000.0 False False IL7Ra_graft foldit_2007983_0391327775_29I51
68211.02985148253 inf False False NaN NaN 1.0 5000.0 False False IL7Ra_graft il7_rebuild_super_split_v1_IL7_bcov_v3_r3_ems_3hM_3011_000000023_0001_0001_44_61_H_.._ems_p1-15H-GBL-16H-GABBL-16H_0168_0001_0001_0002_0001_0005_0001_0001_0001_._ems_3hM_1296_0001_0001_0001_52A22
inf inf True False NaN NaN 1.0 5000.0 False False IL7Ra_graft foldit_2008025_0391702960_0001_52Y33
inf inf True False NaN NaN 1.0 5000.0 False False IL7Ra_graft il7_rebuild_super_split_v1_IL7_bcov_v3_r3_HEEH_04578_000000011_0001_0001_44_64_H_.._ems_3hC_1310_0001_0001_0013_0001_0001_0001_._3h_hb1_2395_0001_0005_0001_39Y38
32990.91193137843 inf False False NaN NaN 1.0 5000.0 False False IL7Ra_graft il7_rebuild_super_whole_v1_IL7_bcov_v3_r3_HEEH_04578_000000011_0001_0001_44_64_H_.._ems_3hC_1310_0001_0001_0013_0001_0001_0001_._3h_hb1_6622_0001_0003_37Y38
79190.88807138728 4682076.056645446 False False NaN NaN 1.0 5000.0 False False IL7Ra_graft il7_rebuild_super_whole_v1_IL7_bcov_v3_r3_ems_3hM_3011_000000023_0001_0001_44_61_H_.._ems_p1-15H-GBL-16H-GABBL-16H_0168_0001_0001_0002_0001_0005_0001_0001_0001_._f00c3073f43cf787293aa5685f029966_0001_1_0001_0001_0001_56A22
27580.97358558535 inf False False NaN NaN 1.0 5000.0 False False IL7Ra_graft foldit_2008014_0391659142_0003_56Y38
inf inf True False NaN NaN 1.0 5000.0 False False IL7Ra_graft il7_rebuild_super_split_v1_IL7_bcov_v3_r3_ems_3hM_3011_000000023_0001_0001_44_61_H_.._ems_p1-15H-GBL-16H-GABBL-16H_0168_0001_0001_0002_0001_0005_0001_0001_0001_._3h_hb1_2395_0001_0004_0001_37Y29
31389.720705562682 inf False False NaN NaN 1.0 5000.0 False False IL7Ra_graft il7_rebuild_super_split_v1_IL7_bcov_v3_r3_HEEH_04578_000000011_0001_0001_44_64_H_.._ems_3hC_1310_0001_0001_0013_0001_0001_0001_._3h_hb1_6923_0001_0002_0001_55E8
inf inf True False NaN NaN 1.0 5000.0 False False IL7Ra_graft il7_rebuild_super_whole_v1_IL7_bcov_v3_r3_ems_3hM_3011_000000023_0001_0001_44_61_H_.._ems_p1-15H-GBL-16H-GABBL-16H_0168_0001_0001_0002_0001_0005_0001_0001_0001_._3h_hb1_2064_0001_0001_54Y29
46272.29382769814 inf False False NaN NaN 1.0 5000.0 False False IL7Ra_graft il7_rebuild_super_split_v1_IL7_bcov_v3_r3_ems_3hC_436_0002_000000017_0001_0001_47_64_H_.._ems_p1-15H-GBL-16H-GABBL-16H_0382_0001_0001_0001_0001_0001_0001_0001_0001_._3h_hb1_1439_0001_0006_0001
inf inf True False NaN NaN 1.0 5000.0 False False IL7Ra_graft il7_rebuild_super_whole_v1_IL7_bcov_v3_r3_ems_3hM_3011_000000023_0001_0001_44_61_H_.._ems_p1-15H-GBL-16H-GABBL-16H_0168_0001_0001_0002_0001_0005_0001_0001_0001_._130e9a9f23395f2cef41dbaa24aede50_0001_0001_0003_61H27
125157.94026421166 inf False False NaN NaN 1.0 5000.0 False False IL7Ra_graft il7_rebuild_super_whole_v1_IL7_longxing_Grafting2_ems_3hM_2512_0001_0006_0001_0001_._3h_hb1_3016_0001_0001_29E28
inf inf True False NaN NaN 1.0 5000.0 False False IL7Ra_graft foldit_2008014_0391637983_17L7
inf inf True False NaN NaN 1.0 5000.0 False False IL7Ra_graft il7_rebuild_super_split_v1_IL7_bcov_v3_r3_ems_3hM_3011_000000023_0001_0001_44_61_H_.._ems_p1-15H-GBL-16H-GABBL-16H_0168_0001_0001_0002_0001_0005_0001_0001_0001_._2d6d36fe58ba121a2c549dc4109aad95_0001_0001_0001_0002_20V10
inf inf True False NaN NaN 1.0 5000.0 False False IL7Ra_graft il7_rebuild_super_split_v1_IL7_bcov_r3_ems_p1-15H-GBL-16H-GABBL-16H_0222_0001_0001_0001_000000016_0001_0001_._3h_hb1_1971_0001_0002_0003_10E48
inf inf True False NaN NaN 1.0 5000.0 False False IL7Ra_graft il7_rebuild_super_split_v1_IL7_bcov_v3_r3_HEEH_04578_000000011_0001_0001_44_64_H_.._ems_3hC_1310_0001_0001_0013_0001_0001_0001_._ems_3hM_582_0001_0002_0003
67535.6731202798 inf False False NaN NaN 1.0 5000.0 False False IL7Ra_graft il7_rebuild_super_whole_v1_IL7_bcov_v3_r3_ems_3hM_3011_000000023_0001_0001_44_61_H_.._ems_p1-15H-GBL-16H-GABBL-16H_0168_0001_0001_0002_0001_0005_0001_0001_0001_._31920f510a6589983022af97b9178b34_0001_1_0001_0001_0001_59H27
21506.772829084694 inf False False NaN NaN 1.0 5000.0 False False IL7Ra_graft il7_rebuild_super_split_v1_IL7_bcov_v3_r3_HEEH_04578_000000011_0001_0001_44_64_H_.._ems_3hC_1310_0001_0001_0013_0001_0001_0001_._3h_hb1_6236_0001_0002_0001_8Y33
1974.4472703549675 3962.248454976548 False False NaN NaN 1.0 5000.0 True False IL7Ra_graft foldit_2008147_0392401456_10Q8
145304.48316480216 inf False False NaN NaN 1.0 5000.0 False False IL7Ra_graft il7_rebuild_super_whole_v1_IL7_bcov_v3_r3_ems_3hM_3011_000000023_0001_0001_44_61_H_.._ems_p1-15H-GBL-16H-GABBL-16H_0168_0001_0001_0002_0001_0005_0001_0001_0001_._c76af47b9a218f83f7bafcda6da8da14_0001_1_0001_0001
45360.546836288835 inf False False NaN NaN 1.0 5000.0 False False IL7Ra_graft il7_rebuild_super_whole_v1_IL7_longxing_Grafting2_ems_3hM_1894_0002_0004_0001_0001_._3h_hb1_5869_0001_0001_33Q31
22380.03404810456 inf False False NaN NaN 1.0 5000.0 False False IL7Ra_graft il7_rebuild_super_whole_v1_IL7_longxing_Grafting2_ems_3hM_305_0001_0003_0001_0001_._ems_p1-15H-GBL-16H-GBL-15H_0656_0001_0001_0002_0001_0001_49Q34
25218.382540609866 inf False False NaN NaN 1.0 5000.0 False False IL7Ra_graft il7_rebuild_super_split_v1_IL7_longxing_Grafting2_ems_3hM_305_0001_0003_0001_0001_._ems_3hM_2315_0001_0007_0001_35M31
30466.55366301957 inf False False NaN NaN 1.0 5000.0 False False IL7Ra_graft il7_rebuild_super_whole_v1_IL7_bcov_v3_r3_HEEH_04578_000000011_0001_0001_44_64_H_.._ems_3hC_1310_0001_0001_0013_0001_0001_0001_._3h_hb1_3651_0001_0001_7L7
130239.85452227901 inf False False NaN NaN 1.0 5000.0 False False IL7Ra_graft il7_rebuild_super_split_v1_IL7_longxing_Grafting2_ems_3hM_305_0001_0003_0001_0001_._3h_hb1_3139_0001_0002_0001_26E30
44911.43251117703 inf False False NaN NaN 1.0 5000.0 False False IL7Ra_graft il7_rebuild_super_whole_v1_IL7_bcov_v3_r3_ems_3hM_3011_000000023_0001_0001_44_61_H_.._ems_p1-15H-GBL-16H-GABBL-16H_0168_0001_0001_0002_0001_0005_0001_0001_0001_._ems_3hM_3464_0001_0001_0001_47A22
inf inf True False NaN NaN 1.0 5000.0 False False IL7Ra_graft il7_rebuild_super_split_v1_IL7_bcov_r3_ems_p1-15H-GBL-16H-GABBL-16H_0222_0001_0001_0001_000000016_0001_0001_._3h_hb1_3251_0001_0001_10E24
21506.772829084694 inf False False NaN NaN 1.0 5000.0 False False IL7Ra_graft il7_rebuild_super_whole_v1_IL7_bcov_v3_r3_ems_3hM_3011_000000023_0001_0001_44_61_H_.._ems_p1-15H-GBL-16H-GABBL-16H_0168_0001_0001_0002_0001_0005_0001_0001_0001_._16821bd1f73b0d6b172eed53de070453_0001_0001_0003_20A22
inf inf True False NaN NaN 1.0 5000.0 False False IL7Ra_graft il7_rebuild_super_whole_v1_IL7_bcov_r2_ems_3hM_540_000000033_0001_0001_._ems_3hM_1082_0001_0001_52M52
inf inf True False NaN NaN 1.0 5000.0 False False IL7Ra_graft il7_rebuild_super_whole_v1_IL7_bcov_r2_ems_3hM_540_000000033_0001_0001_._3h_hb1_122_0001_0001_53Q54
44911.43251117703 inf False False NaN NaN 1.0 5000.0 False False IL7Ra_graft il7_rebuild_super_whole_v1_IL7_longxing_Grafting2_ems_3hM_305_0001_0003_0001_0001_._3h_hb1_4769_0001_0001_29Y7
25218.382540609866 inf False False NaN NaN 1.0 5000.0 False False IL7Ra_graft il7_rebuild_super_whole_v1_IL7_bcov_v3_r3_ems_3hM_3011_000000023_0001_0001_44_61_H_.._ems_p1-15H-GBL-16H-GABBL-16H_0168_0001_0001_0002_0001_0005_0001_0001_0001_._bd5262115ee662b976c7de79e023da4f_0001_1_0001_0001_18A22
35020.51780186106 inf False False NaN NaN 1.0 5000.0 False False IL7Ra_graft il7_rebuild_super_split_v1_IL7_bcov_r2_ems_3hM_540_000000033_0001_0001_._3h_hb1_5757_0001_0002_0001_28E29
35020.51780186106 inf False False NaN NaN 1.0 5000.0 False False IL7Ra_graft il7_rebuild_super_whole_v1_IL7_longxing_Grafting2_ems_3hM_1894_0002_0004_0001_0001_._ems_3hM_843_0001_0001_13L34
inf inf True False NaN NaN 1.0 5000.0 False False IL7Ra_graft il7_rebuild_super_whole_v1_IL7_bcov_v3_r3_ems_3hM_3011_000000023_0001_0001_44_61_H_.._ems_p1-15H-GBL-16H-GABBL-16H_0168_0001_0001_0002_0001_0005_0001_0001_0001_._a7b25d948053501ad451c9618b38fcae_0001_0001_0002_44F10
65549.45896420539 inf False False NaN NaN 1.0 5000.0 False False IL7Ra_graft il7_rebuild_super_whole_v1_IL7_bcov_v3_r3_ems_3hM_3011_000000023_0001_0001_44_61_H_.._ems_p1-15H-GBL-16H-GABBL-16H_0168_0001_0001_0002_0001_0005_0001_0001_0001_._05f24bf0f76c3614369f484f51f2d4eb_0001_0001_0001_0001_26Y29
28987.88042999283 inf False False NaN NaN 1.0 5000.0 False False IL7Ra_graft il7_rebuild_super_whole_v1_IL7_bcov_v3_r3_ems_3hC_436_0002_000000017_0001_0001_47_64_H_.._ems_p1-15H-GBL-16H-GABBL-16H_0382_0001_0001_0001_0001_0001_0001_0001_0001_._1b07144bc2595207c5614ae3d361b1c9_0001_1_0001_0003_46E48
28416.704666202182 9395818.718517056 False False NaN NaN 1.0 5000.0 False False IL7Ra_graft il7_rebuild_super_whole_v1_IL7_longxing_Grafting2_ems_3hM_2512_0001_0006_0001_0001_._ems_3hC_1249_0001_0001_0002_24K24
32990.91193137843 inf False False NaN NaN 1.0 5000.0 False False IL7Ra_graft foldit_2007988_0391383654_0002
81590.45117083825 inf False False NaN NaN 1.0 5000.0 False False IL7Ra_graft il7_rebuild_super_split_v1_IL7_bcov_v3_r3_ems_3hM_3011_000000023_0001_0001_44_61_H_.._ems_p1-15H-GBL-16H-GABBL-16H_0168_0001_0001_0002_0001_0005_0001_0001_0001_._3h_hb1_1450_0001_0002_0001_26A22
inf inf True False NaN NaN 1.0 5000.0 False False IL7Ra_graft foldit_2007983_0391272947_46M59
76100.88689874196 inf False False NaN NaN 1.0 5000.0 False False IL7Ra_graft il7_rebuild_super_split_v1_IL7_bcov_r2_ems_3hM_540_000000033_0001_0001_._3h_hb1_1776_0001_0005_0001_26E29
91027.88376144606 inf False False NaN NaN 1.0 5000.0 False False IL7Ra_graft foldit_2008176_0392504373_12E12
inf inf True False NaN NaN 1.0 5000.0 False False IL7Ra_graft il7_rebuild_super_whole_v1_IL7_bcov_v3_r3_ems_3hM_3011_000000023_0001_0001_44_61_H_.._ems_p1-15H-GBL-16H-GABBL-16H_0168_0001_0001_0002_0001_0005_0001_0001_0001_._ems_3hM_2054_0001_0001_0001_47A22
64257.87566337165 inf False False NaN NaN 1.0 5000.0 False False IL7Ra_graft il7_rebuild_super_whole_v1_IL7_bcov_v3_r3_ems_3hM_3011_000000023_0001_0001_44_61_H_.._ems_p1-15H-GBL-16H-GABBL-16H_0168_0001_0001_0002_0001_0005_0001_0001_0001_._HHH_eva_0250_0001_0001_51Y29
60533.82559623658 inf False False NaN NaN 1.0 5000.0 False False IL7Ra_graft foldit_2008102_0392167563_0001_47A22
45360.546836288835 inf False False NaN NaN 1.0 5000.0 False False IL7Ra_graft il7_rebuild_super_split_v1_IL7_bcov_r3_ems_p1-15H-GBL-16H-GABBL-16H_0222_0001_0001_0001_000000016_0001_0001_._10d7d3aaeaf0b3e99996022c2837cdcb_0001_1_0001_0001_0003_8E24
37174.985331156575 inf False False NaN NaN 1.0 5000.0 False False IL7Ra_graft il7_rebuild_super_split_v1_IL7_longxing_Grafting2_ems_3hM_843_0001_0012_0001_0001_._3h_hb1_6490_0001_0002_0003_30E32
149707.3543091789 inf False False NaN NaN 1.0 5000.0 False False IL7Ra_graft foldit_2008162_0392474563_0001_55Y31
inf inf True False NaN NaN 1.0 5000.0 False False IL7Ra_graft il7_rebuild_super_split_v1_IL7_bcov_v3_r3_HEEH_04578_000000011_0001_0001_44_64_H_.._ems_3hC_1310_0001_0001_0013_0001_0001_0001_._ems_3hC_219_0001_0001_0001_56E8
104634.20506937384 inf False False NaN NaN 1.0 5000.0 False False IL7Ra_graft il7_rebuild_super_split_v1_IL7_bcov_r3_ems_p1-15H-GBL-16H-GABBL-16H_0222_0001_0001_0001_000000016_0001_0001_._3h_hb1_857_0001_0001_0001_29Q20
253673.9934838945 inf False False NaN NaN 1.0 5000.0 False False IL7Ra_graft foldit_2008128_0392202364_0002
32020.654091744476 inf False False NaN NaN 1.0 5000.0 False False IL7Ra_graft il7_rebuild_super_whole_v1_IL7_longxing_Grafting2_ems_3hM_1894_0002_0004_0001_0001_._3h_hb1_4807_0001_0002
39461.996027319175 inf False False NaN NaN 1.0 5000.0 False False IL7Ra_graft il7_rebuild_super_split_v1_IL7_longxing_Grafting2_ems_3hM_843_0001_0012_0001_0001_._3h_hb1_3651_0001_0005_0001_31H9
40255.182147468346 inf False False NaN NaN 1.0 5000.0 False False IL7Ra_graft il7_rebuild_super_split_v1_IL7_bcov_v3_r3_ems_3hC_436_0002_000000017_0001_0001_47_64_H_.._ems_p1-15H-GBL-16H-GABBL-16H_0382_0001_0001_0001_0001_0001_0001_0001_0001_._3h_hb1_3396_0001_0001_0001_37E48
inf inf True False NaN NaN 1.0 5000.0 False False IL7Ra_graft il7_rebuild_super_split_v1_IL7_bcov_v3_r3_ems_3hC_436_0002_000000017_0001_0001_47_64_H_.._ems_p1-15H-GBL-16H-GABBL-16H_0382_0001_0001_0001_0001_0001_0001_0001_0001_._ems_3hC_119_0001_0001_0001_0001_30L27
49118.97231263188 inf False False NaN NaN 1.0 5000.0 False False IL7Ra_graft il7_rebuild_super_whole_v1_IL7_bcov_r3_ems_p1-16H-GBL-16H-GABBL-15H_0203_0001_0001_0002_000000017_0001_0001_._3h_hb1_4333_0001_0003_12E12
60533.82559623658 inf False False NaN NaN 1.0 5000.0 False False IL7Ra_graft il7_rebuild_super_split_v1_IL7_bcov_v3_r3_ems_3hM_3011_000000023_0001_0001_44_61_H_.._ems_p1-15H-GBL-16H-GABBL-16H_0168_0001_0001_0002_0001_0005_0001_0001_0001_._d8db7d3d6fba55db16f38f4fb78be25a_0001_0001_0001_0001_24A22
24476.713640586448 inf False False NaN NaN 1.0 5000.0 False False IL7Ra_graft il7_rebuild_super_split_v1_IL7_bcov_v3_r3_HEEH_04578_000000011_0001_0001_44_64_H_.._ems_3hC_1310_0001_0001_0013_0001_0001_0001_._3h_hb1_3627_0001_0002_0001_57H11
51624.53355115964 inf False False NaN NaN 1.0 5000.0 False False IL7Ra_graft il7_rebuild_super_whole_v1_IL7_bcov_r2_ems_3hM_540_000000033_0001_0001_._3h_hb1_4453_0001_0001_0003_28E29
154243.63685210107 inf False False NaN NaN 1.0 5000.0 False False IL7Ra_graft il7_rebuild_super_split_v1_IL7_bcov_v3_r3_ems_3hM_3011_000000023_0001_0001_44_61_H_.._ems_p1-15H-GBL-16H-GABBL-16H_0168_0001_0001_0002_0001_0005_0001_0001_0001_._HEEH_17986_0001_0002_0001_58V10
inf inf True False NaN NaN 1.0 5000.0 False False IL7Ra_graft il7_rebuild_super_split_v1_IL7_longxing_Grafting2_ems_3hM_1894_0002_0004_0001_0001_._ems_3hC_265_0001_0003_0001_10H31
inf inf True False NaN NaN 1.0 5000.0 False False IL7Ra_graft il7_rebuild_super_whole_v1_IL7_bcov_r2_ems_3hM_1129_000000027_0001_0001_._ems_3hC_963_0002_0001_0001_57M59
60533.82559623658 inf False False NaN NaN 1.0 5000.0 False False IL7Ra_graft il7_rebuild_super_split_v1_IL7_longxing_Grafting2_ems_3hM_1894_0002_0004_0001_0001_._3h_hb1_393_0001_0001_0002
53720.69662771622 inf False False NaN NaN 1.0 5000.0 False False IL7Ra_graft il7_rebuild_super_split_v1_IL7_bcov_v3_r3_ems_3hM_3011_000000023_0001_0001_44_61_H_.._ems_p1-15H-GBL-16H-GABBL-16H_0168_0001_0001_0002_0001_0005_0001_0001_0001_._ebba243d8586257010e8360e5f5ca4ba_0001_1_0001_0002_0001_57V10
44911.43251117703 inf False False NaN NaN 1.0 5000.0 False False IL7Ra_graft il7_rebuild_super_whole_v1_IL7_bcov_r2_ems_3hM_540_000000033_0001_0001_._3h_hb1_6665_0001_0001_33E55
62368.061045628165 inf False False NaN NaN 1.0 5000.0 False False IL7Ra_graft foldit_2008147_0392358871_40K31
51624.53355115964 inf False False NaN NaN 1.0 5000.0 False False IL7Ra_graft il7_rebuild_super_whole_v1_IL7_bcov_v3_r3_ems_3hM_3011_000000023_0001_0001_44_61_H_.._ems_p1-15H-GBL-16H-GABBL-16H_0168_0001_0001_0002_0001_0005_0001_0001_0001_._2797cc2e6311032d648f3c0c5d3ceebe_0001_0001_0001_25H27
47674.39060297123 inf False False NaN NaN 1.0 5000.0 False False IL7Ra_graft il7_rebuild_super_whole_v1_IL7_bcov_v3_r3_ems_3hM_3011_000000023_0001_0001_44_61_H_.._ems_p1-15H-GBL-16H-GABBL-16H_0168_0001_0001_0002_0001_0005_0001_0001_0001_._3h_hb1_2333_0001_0001
28416.704666202182 inf False False NaN NaN 1.0 5000.0 False False IL7Ra_graft foldit_2008034_0391772227_42K55
39461.996027319175 inf False False NaN NaN 1.0 5000.0 False False IL7Ra_graft il7_rebuild_super_split_v1_IL7_bcov_r2_ems_3hM_540_000000033_0001_0001_._3h_hb1_2967_0001_0006_0001_54Q54
57025.60197464388 inf False False NaN NaN 1.0 5000.0 False False IL7Ra_graft il7_rebuild_super_split_v1_IL7_bcov_r3_ems_p1-15H-GBL-16H-GABBL-16H_0222_0001_0001_0001_000000016_0001_0001_._ems_3hM_2922_0001_0005_0001_8H23
23756.85711319943 inf False False NaN NaN 1.0 5000.0 False False IL7Ra_graft il7_rebuild_super_split_v1_IL7_bcov_v3_r3_ems_3hM_3011_000000023_0001_0001_44_61_H_.._ems_p1-15H-GBL-16H-GABBL-16H_0168_0001_0001_0002_0001_0005_0001_0001_0001_._3h_hb1_6540_0001_0008_0001_55Y29
inf inf True False NaN NaN 1.0 5000.0 False False IL7Ra_graft il7_rebuild_super_split_v1_IL7_bcov_r3_ems_p1-15H-GBL-16H-GABBL-16H_0222_0001_0001_0001_000000016_0001_0001_._6b9e56c57ff05245a889188c59ec5bac_0001_0001_0001_0001_26F27
inf inf True False NaN NaN 1.0 5000.0 False False IL7Ra_graft il7_rebuild_super_split_v1_IL7_bcov_r3_ems_p1-15H-GBL-16H-GABBL-16H_0222_0001_0001_0001_000000016_0001_0001_._3h_hb1_4056_0001_0006_0001_26E24
44026.49986391241 inf False False NaN NaN 1.0 5000.0 False False IL7Ra_graft foldit_2008217_0392843066_33M31
20874.26182162755 inf False False NaN NaN 1.0 5000.0 False False IL7Ra_graft il7_rebuild_super_split_v1_IL7_bcov_r3_ems_p1-15H-GBL-16H-GABBL-16H_0222_0001_0001_0001_000000016_0001_0001_._3h_hb1_211_0001_0003_0001_28Q20
inf inf True False NaN NaN 1.0 5000.0 False False IL7Ra_graft il7_rebuild_super_whole_v1_IL7_bcov_v3_r3_ems_3hM_3011_000000023_0001_0001_44_61_H_.._ems_p1-15H-GBL-16H-GABBL-16H_0168_0001_0001_0002_0001_0005_0001_0001_0001_._af423156fc2a34f5705856b84c0437a0_0001_0001_0001_61H27
inf inf True False NaN NaN 1.0 5000.0 False False IL7Ra_graft il7_rebuild_super_whole_v1_IL7_bcov_v3_r3_ems_3hM_3011_000000023_0001_0001_44_61_H_.._ems_p1-15H-GBL-16H-GABBL-16H_0168_0001_0001_0002_0001_0005_0001_0001_0001_._ems_3hM_294_0001_0001_0001_33Y29
inf inf True False NaN NaN 1.0 5000.0 False False IL7Ra_graft il7_rebuild_super_split_v1_IL7_bcov_v3_r3_ems_3hC_436_0002_000000017_0001_0001_47_64_H_.._ems_p1-15H-GBL-16H-GABBL-16H_0382_0001_0001_0001_0001_0001_0001_0001_0001_._ems_3hM_490_0001_0004_0001_36E48
28416.704666202182 inf False False NaN NaN 1.0 5000.0 False False IL7Ra_graft foldit_2008102_0392122066_10F10
52140.77888667118 inf False False NaN NaN 1.0 5000.0 False False IL7Ra_graft il7_rebuild_super_split_v1_IL7_bcov_v3_r3_ems_3hC_436_0002_000000017_0001_0001_47_64_H_.._ems_p1-15H-GBL-16H-GABBL-16H_0382_0001_0001_0001_0001_0001_0001_0001_0001_._ems_3hM_1640_0001_0006_0001_30F23
85752.3841727443 inf False False NaN NaN 1.0 5000.0 False False IL7Ra_graft il7_rebuild_super_split_v1_IL7_bcov_v3_r3_ems_3hC_436_0002_000000017_0001_0001_47_64_H_.._ems_p1-15H-GBL-16H-GABBL-16H_0382_0001_0001_0001_0001_0001_0001_0001_0001_._60c50c8219d2ca4790dfa539d0ccf685_0001_0001_0001_0001_21H45
203800.72407421414 inf False False NaN NaN 1.0 5000.0 False False IL7Ra_graft il7_rebuild_super_split_v1_IL7_longxing_Grafting2_ems_3hM_305_0001_0003_0001_0001_._3h_hb1_5723_0001_0006_0001_58M31
inf inf True False NaN NaN 1.0 5000.0 False False IL7Ra_graft il7_rebuild_super_split_v1_IL7_bcov_v3_r3_ems_3hC_436_0002_000000017_0001_0001_47_64_H_.._ems_p1-15H-GBL-16H-GABBL-16H_0382_0001_0001_0001_0001_0001_0001_0001_0001_._ems_3hM_2356_0001_0001_0001_31H45
inf inf True False NaN NaN 1.0 5000.0 False False IL7Ra_graft il7_rebuild_super_whole_v1_IL7_bcov_v3_r3_ems_3hM_3011_000000023_0001_0001_44_61_H_.._ems_p1-15H-GBL-16H-GABBL-16H_0168_0001_0001_0002_0001_0005_0001_0001_0001_._8ee633c3fd09c6c5de333d8c11c699d7_0001_0001_0001_44H27
105680.54712006747 inf False False NaN NaN 1.0 5000.0 False False IL7Ra_graft foldit_2007983_0391307952_0003_38I51
inf inf True False NaN NaN 1.0 5000.0 False False IL7Ra_graft il7_rebuild_super_whole_v1_IL7_bcov_v3_r3_HEEH_04578_000000011_0001_0001_44_64_H_.._ems_3hC_1310_0001_0001_0013_0001_0001_0001_._ems_3hC_963_0001_0001
25982.52474997289 inf False False NaN NaN 1.0 5000.0 False False IL7Ra_graft il7_rebuild_super_whole_v1_IL7_bcov_v3_r3_ems_3hM_3011_000000023_0001_0001_44_61_H_.._ems_p1-15H-GBL-16H-GABBL-16H_0168_0001_0001_0002_0001_0005_0001_0001_0001_._ems_p1-16H-GBL-16H-GABBL-15H_0060_0001_0001_0002_0001_0001_0002_11F10
inf inf True False NaN NaN 1.0 5000.0 False False IL7Ra_graft foldit_2008222_0392884898_15K15
inf inf True False NaN NaN 1.0 5000.0 False False IL7Ra_graft foldit_2008222_0392904774_0002_15K15
44026.49986391241 inf False False NaN NaN 1.0 5000.0 False False IL7Ra_graft il7_rebuild_super_split_v1_IL7_bcov_v3_r3_ems_3hM_3011_000000023_0001_0001_44_61_H_.._ems_p1-15H-GBL-16H-GABBL-16H_0168_0001_0001_0002_0001_0005_0001_0001_0001_._3h_hb1_6391_0001_0007_0001_35H27
32990.91193137843 inf False False NaN NaN 1.0 5000.0 False False IL7Ra_graft il7_rebuild_super_split_v1_IL7_bcov_v3_r3_ems_3hC_436_0002_000000017_0001_0001_47_64_H_.._ems_p1-15H-GBL-16H-GABBL-16H_0382_0001_0001_0001_0001_0001_0001_0001_0001_._3h_hb1_4032_0001_0004_0001_31H45
inf inf True False NaN NaN 1.0 5000.0 False False IL7Ra_graft il7_rebuild_super_split_v1_IL7_bcov_v3_r3_HEEH_04578_000000011_0001_0001_44_64_H_.._ems_3hC_1310_0001_0001_0013_0001_0001_0001_._3h_hb1_2606_0001_0001_0001_30H11
111071.31712325731 inf False False NaN NaN 1.0 5000.0 False False IL7Ra_graft il7_rebuild_super_split_v1_IL7_bcov_r2_ems_3hM_540_000000033_0001_0001_._ems_3hC_1770_0001_0004_0001_29E29
inf inf True False NaN NaN 1.0 5000.0 False False IL7Ra_graft foldit_2008162_0392425368_51E32
33654.029261199066 inf False False NaN NaN 1.0 5000.0 False False IL7Ra_graft il7_rebuild_super_split_v1_IL7_bcov_r2_ems_3hM_540_000000033_0001_0001_._3h_hb1_2438_0001_0001_0001_32M52
inf inf True False NaN NaN 1.0 5000.0 False False IL7Ra_graft il7_rebuild_super_split_v1_IL7_bcov_v3_r3_ems_3hM_3011_000000023_0001_0001_44_61_H_.._ems_p1-15H-GBL-16H-GABBL-16H_0168_0001_0001_0002_0001_0005_0001_0001_0001_._652b45f77a759591af9ab733338c50d8_0001_1_0001_0001_0001_56E7
inf inf True False NaN NaN 1.0 5000.0 False False IL7Ra_graft il7_rebuild_super_split_v1_IL7_bcov_v3_r3_ems_3hC_436_0002_000000017_0001_0001_47_64_H_.._ems_p1-15H-GBL-16H-GABBL-16H_0382_0001_0001_0001_0001_0001_0001_0001_0001_._78d38d65aba856c43c32fb61d368d223_0001_0001_0001_44E24
66867.0030893859 inf False False NaN NaN 1.0 5000.0 False False IL7Ra_graft il7_rebuild_super_whole_v1_IL7_longxing_Grafting2_ems_3hM_305_0001_0003_0001_0001_._ems_3hC_474_0001_0001_27Y7
22380.03404810456 inf False False NaN NaN 1.0 5000.0 False False IL7Ra_graft il7_rebuild_super_split_v1_IL7_bcov_v3_r3_ems_3hM_3011_000000023_0001_0001_44_61_H_.._ems_p1-15H-GBL-16H-GABBL-16H_0168_0001_0001_0002_0001_0005_0001_0001_0001_._3h_hb1_5666_0001_0012_0001_14H27
inf inf True False NaN NaN 1.0 5000.0 False False IL7Ra_graft il7_rebuild_super_whole_v1_IL7_bcov_v3_r3_ems_3hM_3011_000000023_0001_0001_44_61_H_.._ems_p1-15H-GBL-16H-GABBL-16H_0168_0001_0001_0002_0001_0005_0001_0001_0001_._ems_p1-14H-GBL-14H-GBL-14H_0657_0001_0001_0001_0001_0001_37A22
25982.52474997289 inf False False NaN NaN 1.0 5000.0 False False IL7Ra_graft il7_rebuild_super_split_v1_IL7_longxing_Grafting2_ems_3hM_2512_0001_0006_0001_0001_._3h_hb1_1451_0001_0002_0001_46K24
28987.88042999283 inf False False NaN NaN 1.0 5000.0 False False IL7Ra_graft il7_rebuild_super_whole_v1_IL7_bcov_r3_ems_p1-16H-GBL-16H-GABBL-15H_0203_0001_0001_0002_000000017_0001_0001_._3h_hb1_2887_0001_0001
inf inf True False NaN NaN 1.0 5000.0 False False IL7Ra_graft foldit_2008065_0391935254_40E44
22380.03404810456 inf False False NaN NaN 1.0 5000.0 False False IL7Ra_graft il7_rebuild_super_split_v1_IL7_bcov_v3_r3_HEEH_04578_000000011_0001_0001_44_64_H_.._ems_3hC_1310_0001_0001_0013_0001_0001_0001_._3h_hb1_1796_0001_0002_0001_17Y38
42731.68701565115 inf False False NaN NaN 1.0 5000.0 False False IL7Ra_graft il7_rebuild_super_split_v1_IL7_bcov_v3_r3_ems_3hM_3011_000000023_0001_0001_44_61_H_.._ems_p1-15H-GBL-16H-GABBL-16H_0168_0001_0001_0002_0001_0005_0001_0001_0001_._HEEH_21985_0001_0001_0003
72407.38268059494 inf False False NaN NaN 1.0 5000.0 False False IL7Ra_graft il7_rebuild_super_split_v1_IL7_longxing_Grafting2_ems_3hM_305_0001_0003_0001_0001_._3h_hb1_1278_0001_0002_0001_58L15
160506.54702528004 inf False False NaN NaN 1.0 5000.0 False False IL7Ra_graft il7_rebuild_super_whole_v1_IL7_bcov_v3_r3_ems_3hM_3011_000000023_0001_0001_44_61_H_.._ems_p1-15H-GBL-16H-GABBL-16H_0168_0001_0001_0002_0001_0005_0001_0001_0001_._3h_hb1_1055_0001_0002_30H27
32020.654091744476 inf False False NaN NaN 1.0 5000.0 False False IL7Ra_graft il7_rebuild_super_split_v1_IL7_bcov_v3_r3_ems_3hM_3011_000000023_0001_0001_44_61_H_.._ems_p1-15H-GBL-16H-GABBL-16H_0168_0001_0001_0002_0001_0005_0001_0001_0001_._9a93d7908b60a88a446d7d023a1754cf_0001_0001_0001_0001
115581.25799444312 inf False False NaN NaN 1.0 5000.0 False False IL7Ra_graft il7_rebuild_super_split_v1_IL7_bcov_r3_ems_p1-15H-GBL-16H-GABBL-16H_0222_0001_0001_0001_000000016_0001_0001_._ems_ferrM_5811_0002_0001_0001_0001_42Q20
47202.366933634934 inf False False NaN NaN 1.0 5000.0 False False IL7Ra_graft il7_rebuild_super_split_v1_IL7_bcov_v3_r3_ems_3hM_3011_000000023_0001_0001_44_61_H_.._ems_p1-15H-GBL-16H-GABBL-16H_0168_0001_0001_0002_0001_0005_0001_0001_0001_._3h_hb1_905_0001_0002_0001_53Y29
inf inf True False NaN NaN 1.0 5000.0 False False IL7Ra_graft il7_rebuild_super_split_v1_IL7_bcov_v3_r3_HEEH_04578_000000011_0001_0001_44_64_H_.._ems_3hC_1310_0001_0001_0013_0001_0001_0001_._3h_hb1_771_0001_0002_0003
24476.713640586448 inf False False NaN NaN 1.0 5000.0 False False IL7Ra_graft il7_rebuild_super_split_v1_IL7_bcov_v3_r3_ems_3hM_3011_000000023_0001_0001_44_61_H_.._ems_p1-15H-GBL-16H-GABBL-16H_0168_0001_0001_0002_0001_0005_0001_0001_0001_._09e5a3c10c68048b4f80696c34b944b7_0001_0001_0002_0001_6E7
112182.03029448996 inf False False NaN NaN 1.0 5000.0 False False IL7Ra_graft il7_rebuild_super_whole_v1_IL7_longxing_Grafting2_ems_3hM_843_0001_0012_0001_0001_._3h_hb1_1579_0001_0001_31Y31
inf inf True False NaN NaN 1.0 5000.0 False False IL7Ra_graft il7_rebuild_super_split_v1_IL7_bcov_v3_r3_ems_3hM_3011_000000023_0001_0001_44_61_H_.._ems_p1-15H-GBL-16H-GABBL-16H_0168_0001_0001_0002_0001_0005_0001_0001_0001_._3h_hb1_6020_0001_0001_0003
27580.97358558535 inf False False NaN NaN 1.0 5000.0 False False IL7Ra_graft il7_rebuild_super_split_v1_IL7_bcov_r2_ems_3hM_1129_000000027_0001_0001_._ems_3hC_516_0001_0001_0001_0001_11S33
inf inf True False NaN NaN 1.0 5000.0 False False IL7Ra_graft foldit_2008135_0392300516_9Q31
434140.328106665 inf False False NaN NaN 1.0 5000.0 False False IL7Ra_graft il7_rebuild_super_split_v1_IL7_bcov_v3_r3_ems_3hC_436_0002_000000017_0001_0001_47_64_H_.._ems_p1-15H-GBL-16H-GABBL-16H_0382_0001_0001_0001_0001_0001_0001_0001_0001_._ems_ferrM_4211_0001_0001_0001_16H45
53720.69662771622 inf False False NaN NaN 1.0 5000.0 False False IL7Ra_graft il7_rebuild_super_split_v1_IL7_bcov_v3_r3_ems_3hM_3011_000000023_0001_0001_44_61_H_.._ems_p1-15H-GBL-16H-GABBL-16H_0168_0001_0001_0002_0001_0005_0001_0001_0001_._3h_hb1_4524_0001_0003_0001_35H27
68211.02985148253 inf False False NaN NaN 1.0 5000.0 False False IL7Ra_graft foldit_2008088_0392018673_0001_29Y29
66867.0030893859 inf False False NaN NaN 1.0 5000.0 False False IL7Ra_graft il7_rebuild_super_whole_v1_IL7_bcov_r2_ems_3hM_540_000000033_0001_0001_._ems_3hM_3215_0001_0001_0003_54E55
50106.26365611567 inf False False NaN NaN 1.0 5000.0 False False IL7Ra_graft il7_rebuild_super_split_v1_IL7_bcov_v3_r3_HEEH_04578_000000011_0001_0001_44_64_H_.._ems_3hC_1310_0001_0001_0013_0001_0001_0001_._3h_hb1_2008_0001_0004_0001_57E34
inf inf True False NaN NaN 1.0 5000.0 False False IL7Ra_graft il7_rebuild_super_whole_v1_IL7_bcov_v3_r3_ems_3hC_436_0002_000000017_0001_0001_47_64_H_.._ems_p1-15H-GBL-16H-GABBL-16H_0382_0001_0001_0001_0001_0001_0001_0001_0001_._3h_hb1_1234_0001_0001_33E48
inf inf True False NaN NaN 1.0 5000.0 False False IL7Ra_graft il7_rebuild_super_split_v1_IL7_bcov_v3_r3_ems_3hM_3011_000000023_0001_0001_44_61_H_.._ems_p1-15H-GBL-16H-GABBL-16H_0168_0001_0001_0002_0001_0005_0001_0001_0001_._ems_3hM_3465_0001_0003_0001_34F10
175543.6466509684 inf False False NaN NaN 1.0 5000.0 False False IL7Ra_graft il7_rebuild_super_split_v1_IL7_longxing_Grafting2_ems_3hM_843_0001_0012_0001_0001_._3h_hb1_2681_0001_0002_0001_10Y31
inf inf True False NaN NaN 1.0 5000.0 False False IL7Ra_graft il7_rebuild_super_split_v1_IL7_bcov_v3_r3_ems_3hM_3011_000000023_0001_0001_44_61_H_.._ems_p1-15H-GBL-16H-GABBL-16H_0168_0001_0001_0002_0001_0005_0001_0001_0001_._26d30dbd745481c7b488aecb30247ba4_0001_0001_0001_0001_56E7
28987.88042999283 inf False False NaN NaN 1.0 5000.0 False False IL7Ra_graft foldit_2007983_0391318397_7I29
36442.49125689297 inf False False NaN NaN 1.0 5000.0 False False IL7Ra_graft il7_rebuild_super_whole_v1_IL7_bcov_v3_r3_ems_3hM_3011_000000023_0001_0001_44_61_H_.._ems_p1-15H-GBL-16H-GABBL-16H_0168_0001_0001_0002_0001_0005_0001_0001_0001_._06d841987633609111226104c7934927_0001_1_0001_0001_41E7
inf inf True False NaN NaN 1.0 5000.0 False False IL7Ra_graft il7_rebuild_super_split_v1_IL7_bcov_v3_r3_ems_3hM_3011_000000023_0001_0001_44_61_H_.._ems_p1-15H-GBL-16H-GABBL-16H_0168_0001_0001_0002_0001_0005_0001_0001_0001_._ems_3hM_1611_0001_0001_0001_53E7
inf inf True False NaN NaN 1.0 5000.0 False False IL7Ra_graft il7_rebuild_super_whole_v1_IL7_bcov_r2_ems_3hM_1129_000000027_0001_0001_._3h_hb1_173_0001_0002_36M59
155786.0732206222 inf False False NaN NaN 1.0 5000.0 False False IL7Ra_graft foldit_2008128_0392178174_22L34
47202.366933634934 inf False False NaN NaN 1.0 5000.0 False False IL7Ra_graft il7_rebuild_super_split_v1_IL7_bcov_v3_r3_ems_3hC_436_0002_000000017_0001_0001_47_64_H_.._ems_p1-15H-GBL-16H-GABBL-16H_0382_0001_0001_0001_0001_0001_0001_0001_0001_._66981ac803f9207b9bc56eb15b90107a_0001_0001_0002_0001_54F23
22380.03404810456 inf False False NaN NaN 1.0 5000.0 False False IL7Ra_graft il7_rebuild_super_split_v1_IL7_bcov_r3_ems_p1-15H-GBL-16H-GABBL-16H_0222_0001_0001_0001_000000016_0001_0001_._ems_p1-16H-GBL-16H-GABBL-15H_0053_0001_0001_0002_0001_0002_0001_42Q20
inf inf True False NaN NaN 1.0 5000.0 False False IL7Ra_graft il7_rebuild_super_whole_v1_IL7_bcov_v3_r3_ems_3hM_3011_000000023_0001_0001_44_61_H_.._ems_p1-15H-GBL-16H-GABBL-16H_0168_0001_0001_0002_0001_0005_0001_0001_0001_._3h_hb1_6063_0001_0003_10E7
40255.182147468346 inf False False NaN NaN 1.0 5000.0 False False IL7Ra_graft il7_rebuild_super_whole_v1_IL7_bcov_r3_ems_p1-16H-GBL-16H-GABBL-15H_0203_0001_0001_0002_000000017_0001_0001_._ems_3hC_338_0001_0001_0002_0001
inf inf True False NaN NaN 1.0 5000.0 False False IL7Ra_graft il7_rebuild_super_split_v1_IL7_longxing_Grafting2_ems_3hM_843_0001_0012_0001_0001_._ems_p1-15H-GBL-16H-GABBL-16H_0047_0001_0001_0002_0001_0001_24E32
32990.91193137843 inf False False NaN NaN 1.0 5000.0 False False IL7Ra_graft il7_rebuild_super_whole_v1_IL7_bcov_r3_ems_p1-16H-GBL-16H-GABBL-15H_0203_0001_0001_0002_000000017_0001_0001_._3h_hb1_5710_0001_0003_13E12
117904.44128013159 inf False False NaN NaN 1.0 5000.0 False False IL7Ra_graft il7_rebuild_super_whole_v1_IL7_bcov_v3_r3_ems_3hM_3011_000000023_0001_0001_44_61_H_.._ems_p1-15H-GBL-16H-GABBL-16H_0168_0001_0001_0002_0001_0005_0001_0001_0001_._45f13d96e47100d03dbcfc65c7434561_0001_1_0001_0003_19A22
inf inf True False NaN NaN 1.0 5000.0 False False IL7Ra_graft il7_rebuild_super_whole_v1_IL7_bcov_v3_r3_ems_3hM_3011_000000023_0001_0001_44_61_H_.._ems_p1-15H-GBL-16H-GABBL-16H_0168_0001_0001_0002_0001_0005_0001_0001_0001_._02e9b118113ac45a5e0d69b32af4fed0_0001_0001_0003_44V10
65549.45896420539 inf False False NaN NaN 1.0 5000.0 False False IL7Ra_graft il7_rebuild_super_whole_v1_IL7_bcov_v3_r3_ems_3hM_3011_000000023_0001_0001_44_61_H_.._ems_p1-15H-GBL-16H-GABBL-16H_0168_0001_0001_0002_0001_0005_0001_0001_0001_._ca9fcc9ace360711d783d1260e4fbff1_0001_1_0001_0001_0001_43H27
22380.03404810456 inf False False NaN NaN 1.0 5000.0 False False IL7Ra_graft il7_rebuild_super_split_v1_IL7_bcov_v3_r3_ems_3hM_3011_000000023_0001_0001_44_61_H_.._ems_p1-15H-GBL-16H-GABBL-16H_0168_0001_0001_0002_0001_0005_0001_0001_0001_._9b44c3e9b952b6d61ce10cc97a5c0d90_0001_0001_0001_0001_45H27
132857.675598177 inf False False NaN NaN 1.0 5000.0 False False IL7Ra_graft il7_rebuild_super_split_v1_IL7_bcov_r2_ems_3hM_1129_000000027_0001_0001_._ems_3hC_436_0001_0001_0001_0003_32I51
61139.16385219888 inf False False NaN NaN 1.0 5000.0 False False IL7Ra_graft il7_rebuild_super_split_v1_IL7_longxing_Grafting2_ems_3hM_305_0001_0003_0001_0001_._3h_hb1_3156_0001_0002_0001_10E30
23756.85711319943 inf False False NaN NaN 1.0 5000.0 False False IL7Ra_graft foldit_2008065_0391938164_29E24
29866.242194902 inf False False NaN NaN 1.0 5000.0 False False IL7Ra_graft il7_rebuild_super_split_v1_IL7_longxing_Grafting2_ems_3hM_2512_0001_0006_0001_0001_._3h_hb1_2995_0001_0001_0001_31Q32
inf inf True False NaN NaN 1.0 5000.0 False False IL7Ra_graft il7_rebuild_super_split_v1_IL7_bcov_v3_r3_ems_3hM_3011_000000023_0001_0001_44_61_H_.._ems_p1-15H-GBL-16H-GABBL-16H_0168_0001_0001_0002_0001_0005_0001_0001_0001_._ems_3hM_3196_0001_0001_0001_7E7
inf inf True False NaN NaN 1.0 5000.0 False False IL7Ra_graft il7_rebuild_super_split_v1_IL7_longxing_Grafting2_ems_3hM_843_0001_0012_0001_0001_._3h_hb1_521_0001_0004_0001_28Q8
55348.487456232666 inf False False NaN NaN 1.0 5000.0 False False IL7Ra_graft il7_rebuild_super_whole_v1_IL7_bcov_v3_r3_ems_3hM_3011_000000023_0001_0001_44_61_H_.._ems_p1-15H-GBL-16H-GABBL-16H_0168_0001_0001_0002_0001_0005_0001_0001_0001_._8e257ee7c168324b0daa1e7d19ed2966_0001_0001_0001_0001_10F10
104634.20506937384 inf False False NaN NaN 1.0 5000.0 False False IL7Ra_graft il7_rebuild_super_split_v1_IL7_longxing_Grafting2_ems_3hM_1894_0002_0004_0001_0001_._3h_hb1_2732_0001_0002_0001_11R53
167023.75646575983 inf False False NaN NaN 1.0 5000.0 False False IL7Ra_graft il7_rebuild_super_split_v1_IL7_bcov_v3_r3_HEEH_04578_000000011_0001_0001_44_64_H_.._ems_3hC_1310_0001_0001_0013_0001_0001_0001_._HEEH_08851_0001_0002_0001_55E34
inf inf True False NaN NaN 1.0 5000.0 False False IL7Ra_graft il7_rebuild_super_whole_v1_IL7_bcov_v3_r3_ems_3hM_3011_000000023_0001_0001_44_61_H_.._ems_p1-15H-GBL-16H-GABBL-16H_0168_0001_0001_0002_0001_0005_0001_0001_0001_._ems_p1-14H-GBL-14H-GBL-15H_0390_0001_0001_0002_0001_0001_0001_25F10
76100.88689874196 inf False False NaN NaN 1.0 5000.0 False False IL7Ra_graft il7_rebuild_super_whole_v1_IL7_bcov_v3_r3_ems_3hM_3011_000000023_0001_0001_44_61_H_.._ems_p1-15H-GBL-16H-GABBL-16H_0168_0001_0001_0002_0001_0005_0001_0001_0001_._3h_hb1_695_0001_0001_0003
35020.51780186106 197806.97492695285 False False NaN NaN 1.0 5000.0 False False IL7Ra_graft il7_rebuild_super_whole_v1_IL7_longxing_Grafting2_ems_3hM_2512_0001_0006_0001_0001_._3h_hb1_5890_0001_0003_25K24
113303.85059743492 inf False False NaN NaN 1.0 5000.0 False False IL7Ra_graft il7_rebuild_super_split_v1_IL7_bcov_v3_r3_HEEH_04578_000000011_0001_0001_44_64_H_.._ems_3hC_1310_0001_0001_0013_0001_0001_0001_._3h_hb1_6381_0001_0003_0001_27E8
2998.770561701489 12566.694677497004 False False NaN NaN 1.0 5000.0 False False IL7Ra_graft il7_rebuild_super_whole_v1_IL7_bcov_v3_r3_ems_3hM_3011_000000023_0001_0001_44_61_H_.._ems_p1-15H-GBL-16H-GABBL-16H_0168_0001_0001_0002_0001_0005_0001_0001_0001_._3f50431b72b1c5723396ebfd8397d329_0001_1_0001_0001_0002_28H27
241362.10063810408 inf False False NaN NaN 1.0 5000.0 False False IL7Ra_graft il7_rebuild_super_split_v1_IL7_longxing_Grafting2_ems_3hM_1894_0002_0004_0001_0001_._3h_hb1_2383_0001_0001_32R53
37174.985331156575 inf False False NaN NaN 1.0 5000.0 False False IL7Ra_graft il7_rebuild_super_split_v1_IL7_bcov_v3_r3_ems_3hM_3011_000000023_0001_0001_44_61_H_.._ems_p1-15H-GBL-16H-GABBL-16H_0168_0001_0001_0002_0001_0005_0001_0001_0001_._3d621733409fa4d2bc95fa1761ba6d8e_0001_0001_0002_0001_28Y29
167023.75646575983 inf False False NaN NaN 1.0 5000.0 False False IL7Ra_graft il7_rebuild_super_split_v1_IL7_bcov_v3_r3_HEEH_04578_000000011_0001_0001_44_64_H_.._ems_3hC_1310_0001_0001_0013_0001_0001_0001_._3h_hb1_5699_0001_0002_0002_18Y38
28416.704666202182 inf False False NaN NaN 1.0 5000.0 False False IL7Ra_graft il7_rebuild_super_whole_v1_IL7_longxing_Grafting2_ems_3hM_305_0001_0003_0001_0001_._3h_hb1_857_0001_0001_54E30
74601.39878319953 inf False False NaN NaN 1.0 5000.0 False False IL7Ra_graft il7_rebuild_super_split_v1_IL7_bcov_v3_r3_HEEH_04578_000000011_0001_0001_44_64_H_.._ems_3hC_1310_0001_0001_0013_0001_0001_0001_._HEEH_22687_0001_0002_0002_51L7
inf inf True False NaN NaN 1.0 5000.0 False False IL7Ra_graft il7_rebuild_super_whole_v1_IL7_bcov_r2_ems_3hM_1129_000000027_0001_0001_._3h_hb1_6244_0001_0001_37M59
inf inf True False NaN NaN 1.0 5000.0 False False IL7Ra_graft il7_rebuild_super_split_v1_IL7_bcov_v3_r3_ems_3hM_3011_000000023_0001_0001_44_61_H_.._ems_p1-15H-GBL-16H-GABBL-16H_0168_0001_0001_0002_0001_0005_0001_0001_0001_._3h_hb1_1211_0001_0004_0001_36H27
277439.5107363632 inf False False NaN NaN 1.0 5000.0 False False IL7Ra_graft il7_rebuild_super_split_v1_IL7_longxing_Grafting2_ems_3hM_843_0001_0012_0001_0001_._3h_hb1_2128_0001_0001
59341.07008747829 inf False False NaN NaN 1.0 5000.0 False False IL7Ra_graft il7_rebuild_super_split_v1_IL7_bcov_r3_ems_p1-15H-GBL-16H-GABBL-16H_0222_0001_0001_0001_000000016_0001_0001_._7463a94db4815dd0a3eab0e20ac0e7df_0001_0001_0002_0001_37Q20
145304.48316480216 inf False False NaN NaN 1.0 5000.0 False False IL7Ra_graft il7_rebuild_super_split_v1_IL7_bcov_v3_r3_ems_3hM_3011_000000023_0001_0001_44_61_H_.._ems_p1-15H-GBL-16H-GABBL-16H_0168_0001_0001_0002_0001_0005_0001_0001_0001_._HEEH_01783_0001_0001_0001
inf inf True False NaN NaN 1.0 5000.0 False False IL7Ra_graft il7_rebuild_super_whole_v1_IL7_bcov_v3_r3_ems_3hM_3011_000000023_0001_0001_44_61_H_.._ems_p1-15H-GBL-16H-GABBL-16H_0168_0001_0001_0002_0001_0005_0001_0001_0001_._2ea93a74fd5b342f865646860c9257b6_0001_0001_0003_63Y29
207897.11862810576 inf False False NaN NaN 1.0 5000.0 False False IL7Ra_graft foldit_2008147_0392345418_17Q8
27580.97358558535 inf False False NaN NaN 1.0 5000.0 False False IL7Ra_graft il7_rebuild_super_split_v1_IL7_longxing_Grafting2_ems_3hM_305_0001_0003_0001_0001_._ems_3hM_3422_0001_0002_0001_41Q34
68893.14014999727 inf False False NaN NaN 1.0 5000.0 False False IL7Ra_graft il7_rebuild_super_split_v1_IL7_longxing_Grafting2_ems_3hM_305_0001_0003_0001_0001_._3h_hb1_4947_0001_0005_0003_55E30
22380.03404810456 inf False False NaN NaN 1.0 5000.0 False False IL7Ra_graft il7_rebuild_super_split_v1_IL7_bcov_v3_r3_ems_3hM_3011_000000023_0001_0001_44_61_H_.._ems_p1-15H-GBL-16H-GABBL-16H_0168_0001_0001_0002_0001_0005_0001_0001_0001_._eff0d2a3e613029adba977e7bcb6ee4e_0001_0001_0001_0003_4E7
inf inf True False NaN NaN 1.0 5000.0 False False IL7Ra_graft il7_rebuild_super_whole_v1_IL7_longxing_Grafting2_ems_3hM_843_0001_0012_0001_0001_._3h_hb1_6236_0001_0001_32Q8
23058.17145979618 inf False False NaN NaN 1.0 5000.0 False False IL7Ra_graft il7_rebuild_super_whole_v1_IL7_bcov_v3_r3_ems_3hM_3011_000000023_0001_0001_44_61_H_.._ems_p1-15H-GBL-16H-GABBL-16H_0168_0001_0001_0002_0001_0005_0001_0001_0001_._ems_p1-16H-GBL-16H-GABBL-15H_0180_0001_0001_0001_0001_0002_23A22
25982.52474997289 inf False False NaN NaN 1.0 5000.0 False False IL7Ra_graft il7_rebuild_super_split_v1_IL7_longxing_Grafting2_ems_3hM_843_0001_0012_0001_0001_._3h_hb1_2620_0001_0001_0001_54Q8
32990.91193137843 inf False False NaN NaN 1.0 5000.0 False False IL7Ra_graft il7_rebuild_super_split_v1_IL7_longxing_Grafting2_ems_3hM_843_0001_0012_0001_0001_._70aef1711e60a8afe3a0277517b0bc39_0001_0001_0001_0001_18K31
69582.07155149728 inf False False NaN NaN 1.0 5000.0 False False IL7Ra_graft il7_rebuild_super_split_v1_IL7_longxing_Grafting2_ems_3hM_843_0001_0012_0001_0001_._3h_hb1_211_0001_0005_0001_55E32
27580.97358558535 inf False False NaN NaN 1.0 5000.0 False False IL7Ra_graft foldit_2008162_0392469126_8Q8
inf inf True False NaN NaN 1.0 5000.0 False False IL7Ra_graft il7_rebuild_super_split_v1_IL7_longxing_Grafting2_ems_3hM_843_0001_0012_0001_0001_._3h_hb1_722_0001_0001_24E32
inf inf True False NaN NaN 1.0 5000.0 False False IL7Ra_graft foldit_2008147_0392385109_0002_11H9
inf inf True False NaN NaN 1.0 5000.0 False False IL7Ra_graft il7_rebuild_super_split_v1_IL7_bcov_v3_r3_ems_3hM_3011_000000023_0001_0001_44_61_H_.._ems_p1-15H-GBL-16H-GABBL-16H_0168_0001_0001_0002_0001_0005_0001_0001_0001_._136327321395296189dad1b2a8fda606_0001_1_0001_0001_0001
23756.85711319943 inf False False NaN NaN 1.0 5000.0 False False IL7Ra_graft il7_rebuild_super_split_v1_IL7_bcov_v3_r3_ems_3hC_436_0002_000000017_0001_0001_47_64_H_.._ems_p1-15H-GBL-16H-GABBL-16H_0382_0001_0001_0001_0001_0001_0001_0001_0001_._3h_hb1_18_0001_0001_0001_32F23
55348.487456232666 inf False False NaN NaN 1.0 5000.0 False False IL7Ra_graft il7_rebuild_super_whole_v1_IL7_longxing_Grafting2_ems_3hM_305_0001_0003_0001_0001_._3h_hb1_2003_0001_0001_55E30
inf inf True False NaN NaN 1.0 5000.0 False False IL7Ra_graft foldit_2008014_0391652976_21H11
inf inf True False NaN NaN 1.0 5000.0 False False IL7Ra_graft il7_rebuild_super_split_v1_IL7_bcov_r2_ems_3hM_540_000000033_0001_0001_._3h_hb1_2387_0001_0002_0001_30M52
55348.487456232666 inf False False NaN NaN 1.0 5000.0 False False IL7Ra_graft foldit_2007983_0391273987_6I29
44911.43251117703 inf False False NaN NaN 1.0 5000.0 False False IL7Ra_graft il7_rebuild_super_split_v1_IL7_longxing_Grafting2_ems_3hM_843_0001_0012_0001_0001_._HHH_eva_0139_0001_0001_0001_7Y31
31389.720705562682 inf False False NaN NaN 1.0 5000.0 False False IL7Ra_graft foldit_2007983_0391266617_19S33
62991.74165608438 inf False False NaN NaN 1.0 5000.0 False False IL7Ra_graft il7_rebuild_super_split_v1_IL7_bcov_v3_r3_ems_3hM_3011_000000023_0001_0001_44_61_H_.._ems_p1-15H-GBL-16H-GABBL-16H_0168_0001_0001_0002_0001_0005_0001_0001_0001_._678ce523d3521e26f84bf18760a59296_0001_0001_0001_41A22
23756.85711319943 inf False False NaN NaN 1.0 5000.0 False False IL7Ra_graft il7_rebuild_super_split_v1_IL7_bcov_r2_ems_3hM_540_000000033_0001_0001_._ems_3hM_2197_0001_0002_0001_58E55
114436.88910340915 inf False False NaN NaN 1.0 5000.0 False False IL7Ra_graft il7_rebuild_super_whole_v1_IL7_bcov_v3_r3_ems_3hM_3011_000000023_0001_0001_44_61_H_.._ems_p1-15H-GBL-16H-GABBL-16H_0168_0001_0001_0002_0001_0005_0001_0001_0001_._3h_hb1_1086_0001_0002_31H27
inf inf True False NaN NaN 1.0 5000.0 False False IL7Ra_graft il7_rebuild_super_whole_v1_IL7_longxing_Grafting2_ems_3hM_305_0001_0003_0001_0001_._3h_hb1_2170_0001_0001_34Q34
inf inf True False NaN NaN 1.0 5000.0 False False IL7Ra_graft il7_rebuild_super_split_v1_IL7_bcov_v3_r3_ems_3hM_3011_000000023_0001_0001_44_61_H_.._ems_p1-15H-GBL-16H-GABBL-16H_0168_0001_0001_0002_0001_0005_0001_0001_0001_._3h_hb1_1916_0001_0006_0001
inf inf True False NaN NaN 1.0 5000.0 False False IL7Ra_graft il7_rebuild_super_split_v1_IL7_bcov_v3_r3_ems_3hM_3011_000000023_0001_0001_44_61_H_.._ems_p1-15H-GBL-16H-GABBL-16H_0168_0001_0001_0002_0001_0005_0001_0001_0001_._d6e006d847c6a135f061c77cd68c5173_0001_0001_0002_0001_41A22
125157.94026421166 inf False False NaN NaN 1.0 5000.0 False False IL7Ra_graft il7_rebuild_super_whole_v1_IL7_longxing_Grafting2_ems_3hM_305_0001_0003_0001_0001_._HHH_eva_0679_0001_0001_51Q34
425586.0485311883 inf False False NaN NaN 1.0 5000.0 False False IL7Ra_graft il7_rebuild_super_split_v1_IL7_bcov_v3_r3_ems_3hC_436_0002_000000017_0001_0001_47_64_H_.._ems_p1-15H-GBL-16H-GABBL-16H_0382_0001_0001_0001_0001_0001_0001_0001_0001_._ems_ferrC_547_0001_0002_0001_20S28
106737.35259126802 inf False False NaN NaN 1.0 5000.0 False False IL7Ra_graft IL7_longxing_Grafting2_ems_3hM_1894_0002_0004_0001_0001_polyA_31H31
329.3049501084887 10505.974332540365 False False NaN NaN 1.0 5000.0 True False IL7Ra_graft il7_rebuild_super_split_v1_IL7_bcov_v3_r3_ems_3hM_3011_000000023_0001_0001_44_61_H_.._ems_p1-15H-GBL-16H-GABBL-16H_0168_0001_0001_0002_0001_0005_0001_0001_0001_._3h_hb1_5174_0001_0002_0001_25E7
81590.45117083825 inf False False NaN NaN 1.0 5000.0 False False IL7Ra_graft il7_rebuild_super_split_v1_IL7_bcov_v3_r3_ems_3hM_3011_000000023_0001_0001_44_61_H_.._ems_p1-15H-GBL-16H-GABBL-16H_0168_0001_0001_0002_0001_0005_0001_0001_0001_._4ec92f7cd979e463eca49500ae0e4e2f_0001_0001_0003_42E7
27580.97358558535 inf False False NaN NaN 1.0 5000.0 False False IL7Ra_graft foldit_2008135_0392320599_9H31
173805.590743533 inf False False NaN NaN 1.0 5000.0 False False IL7Ra_graft il7_rebuild_super_split_v1_IL7_bcov_v3_r3_ems_3hM_3011_000000023_0001_0001_44_61_H_.._ems_p1-15H-GBL-16H-GABBL-16H_0168_0001_0001_0002_0001_0005_0001_0001_0001_._4d25ba8419d89ac5775016e549cd7bd4_0001_0001_0001_0003
23058.17145979618 inf False False NaN NaN 1.0 5000.0 False False IL7Ra_graft il7_rebuild_super_split_v1_IL7_longxing_Grafting2_ems_3hM_843_0001_0012_0001_0001_._HHH_eva_0771_0001_0002
inf inf True False NaN NaN 1.0 5000.0 False False IL7Ra_graft il7_rebuild_super_split_v1_IL7_bcov_r3_ems_p1-15H-GBL-16H-GABBL-16H_0222_0001_0001_0001_000000016_0001_0001_._ems_3hM_2922_0001_0005_0001_5Q20
inf inf True False NaN NaN 1.0 5000.0 False False IL7Ra_graft il7_rebuild_super_split_v1_IL7_bcov_v3_r3_HEEH_04578_000000011_0001_0001_44_64_H_.._ems_3hC_1310_0001_0001_0013_0001_0001_0001_._ems_3hM_1751_0001_0001_0001_59H11
23756.85711319943 inf False False NaN NaN 1.0 5000.0 False False IL7Ra_graft il7_rebuild_super_split_v1_IL7_bcov_r2_ems_3hM_540_000000033_0001_0001_._3h_hb1_6722_0001_0003_0001_9L32
627365.9734447508 inf False False NaN NaN 1.0 5000.0 False False IL7Ra_graft il7_rebuild_super_whole_v1_IL7_bcov_v3_r3_ems_3hM_3011_000000023_0001_0001_44_61_H_.._ems_p1-15H-GBL-16H-GABBL-16H_0168_0001_0001_0002_0001_0005_0001_0001_0001_._3e1834a3fc3ca6c3e8d24969411120df_0001_0001_0001_27Y29
53720.69662771622 inf False False NaN NaN 1.0 5000.0 False False IL7Ra_graft foldit_2007998_0391423453_18E24
5958.240508361304 31703.61791261833 False False NaN NaN 1.0 5000.0 False False IL7Ra_graft il7_rebuild_super_whole_v1_IL7_bcov_v3_r3_ems_3hC_436_0002_000000017_0001_0001_47_64_H_.._ems_p1-15H-GBL-16H-GABBL-16H_0382_0001_0001_0001_0001_0001_0001_0001_0001_._3h_hb1_4763_0001_0002_46H45
inf inf True False NaN NaN 1.0 5000.0 False False IL7Ra_graft il7_rebuild_super_split_v1_IL7_bcov_v3_r3_ems_3hC_436_0002_000000017_0001_0001_47_64_H_.._ems_p1-15H-GBL-16H-GABBL-16H_0382_0001_0001_0001_0001_0001_0001_0001_0001_._3h_hb1_2029_0001_0001_0001_44F23
inf inf True False NaN NaN 1.0 5000.0 False False IL7Ra_graft foldit_2008200_0392642089_15E28
38684.438807292674 inf False False NaN NaN 1.0 5000.0 False False IL7Ra_graft il7_rebuild_super_split_v1_IL7_longxing_Grafting2_ems_3hM_305_0001_0003_0001_0001_._3h_hb1_5096_0001_0001_0001
41064.311308632365 inf False False NaN NaN 1.0 5000.0 False False IL7Ra_graft il7_rebuild_super_split_v1_IL7_longxing_Grafting2_ems_3hM_305_0001_0003_0001_0001_._3h_hb1_6032_0001_0001_0001_54M31
91027.88376144606 inf False False NaN NaN 1.0 5000.0 False False IL7Ra_graft foldit_2008162_0392474154_55Y31
inf inf True False NaN NaN 1.0 5000.0 False False IL7Ra_graft il7_rebuild_super_split_v1_IL7_bcov_v3_r3_ems_3hM_3011_000000023_0001_0001_44_61_H_.._ems_p1-15H-GBL-16H-GABBL-16H_0168_0001_0001_0002_0001_0005_0001_0001_0001_._3h_hb1_771_0001_0002_0001_51E7
50607.32629267686 inf False False NaN NaN 1.0 5000.0 False False IL7Ra_graft il7_rebuild_super_split_v1_IL7_longxing_Grafting2_ems_3hM_305_0001_0003_0001_0001_._3h_hb1_4280_0001_0003_0003_39K15
27580.97358558535 inf False False NaN NaN 1.0 5000.0 False False IL7Ra_graft il7_rebuild_super_split_v1_IL7_longxing_Grafting2_ems_3hM_305_0001_0003_0001_0001_._ems_3hM_1325_0001_0003_0001
inf inf True False NaN NaN 1.0 5000.0 False False IL7Ra_graft il7_rebuild_super_whole_v1_IL7_longxing_Grafting2_ems_3hM_2512_0001_0006_0001_0001_._3h_hb1_2761_0001_0001_33Q32
23058.17145979618 inf False False NaN NaN 1.0 5000.0 False False IL7Ra_graft il7_rebuild_super_split_v1_IL7_bcov_v3_r3_ems_3hC_436_0002_000000017_0001_0001_47_64_H_.._ems_p1-15H-GBL-16H-GABBL-16H_0382_0001_0001_0001_0001_0001_0001_0001_0001_._3h_hb1_6903_0001_0001_0001_55S28
inf inf True False NaN NaN 1.0 5000.0 False False IL7Ra_graft il7_rebuild_super_split_v1_IL7_bcov_v3_r3_ems_3hC_436_0002_000000017_0001_0001_47_64_H_.._ems_p1-15H-GBL-16H-GABBL-16H_0382_0001_0001_0001_0001_0001_0001_0001_0001_._ems_ferrM_1761_0001_0001
44026.49986391241 inf False False NaN NaN 1.0 5000.0 False False IL7Ra_graft foldit_2008088_0392085218_0001_44Y29
87476.00709461627 inf False False NaN NaN 1.0 5000.0 False False IL7Ra_graft il7_rebuild_super_whole_v1_IL7_bcov_r2_ems_3hM_540_000000033_0001_0001_._3h_hb1_668_0001_0001_30L32
62991.74165608438 inf False False NaN NaN 1.0 5000.0 False False IL7Ra_graft il7_rebuild_super_split_v1_IL7_bcov_v3_r3_ems_3hM_3011_000000023_0001_0001_44_61_H_.._ems_p1-15H-GBL-16H-GABBL-16H_0168_0001_0001_0002_0001_0005_0001_0001_0001_._ems_3hC_707_0001_0009_0001_9A22
36442.49125689297 inf False False NaN NaN 1.0 5000.0 False False IL7Ra_graft il7_rebuild_super_whole_v1_IL7_bcov_r3_ems_p1-16H-GBL-16H-GABBL-15H_0203_0001_0001_0002_000000017_0001_0001_._3h_hb1_670_0001_0001_0001_10M9
41064.311308632365 inf False False NaN NaN 1.0 5000.0 False False IL7Ra_graft il7_rebuild_super_split_v1_IL7_bcov_v3_r3_ems_3hM_3011_000000023_0001_0001_44_61_H_.._ems_p1-15H-GBL-16H-GABBL-16H_0168_0001_0001_0002_0001_0005_0001_0001_0001_._7027c2ba55ae2228cf22cebe13eb475b_0001_1_0001_0001_0001_6E7
116737.07057438763 inf False False NaN NaN 1.0 5000.0 False False IL7Ra_graft il7_rebuild_super_whole_v1_IL7_bcov_v3_r3_HEEH_04578_000000011_0001_0001_44_64_H_.._ems_3hC_1310_0001_0001_0013_0001_0001_0001_._3h_hb1_3273_0001_0001_38Y38
94723.98086397459 inf False False NaN NaN 1.0 5000.0 False False IL7Ra_graft il7_rebuild_super_split_v1_IL7_bcov_v3_r3_ems_3hC_436_0002_000000017_0001_0001_47_64_H_.._ems_p1-15H-GBL-16H-GABBL-16H_0382_0001_0001_0001_0001_0001_0001_0001_0001_._3h_hb1_6612_0001_0001_0001_28E48
131542.25306750188 inf False False NaN NaN 1.0 5000.0 False False IL7Ra_graft il7_rebuild_super_split_v1_IL7_longxing_Grafting2_ems_3hM_305_0001_0003_0001_0001_._3h_hb1_3922_0001_0003_0001_56L15
inf inf True False NaN NaN 1.0 5000.0 False False IL7Ra_graft il7_rebuild_super_split_v1_IL7_bcov_r3_ems_p1-15H-GBL-16H-GABBL-16H_0222_0001_0001_0001_000000016_0001_0001_._3h_hb1_6139_0001_0001_0001_31H23
23756.85711319943 inf False False NaN NaN 1.0 5000.0 False False IL7Ra_graft il7_rebuild_super_split_v1_IL7_longxing_Grafting2_ems_3hM_305_0001_0003_0001_0001_._3h_hb1_5166_0001_0002_0001_36L15
32990.91193137843 inf False False NaN NaN 1.0 5000.0 False False IL7Ra_graft il7_rebuild_super_split_v1_IL7_bcov_r2_ems_3hM_540_000000033_0001_0001_._3h_hb1_6722_0001_0003_0001
inf inf True False NaN NaN 1.0 5000.0 False False IL7Ra_graft il7_rebuild_super_split_v1_IL7_bcov_v3_r3_ems_3hM_3011_000000023_0001_0001_44_61_H_.._ems_p1-15H-GBL-16H-GABBL-16H_0168_0001_0001_0002_0001_0005_0001_0001_0001_._3h_hb1_6652_0001_0001_0001_37H27
inf inf True False NaN NaN 1.0 5000.0 False False IL7Ra_graft foldit_2008088_0392054391_0001_34A22
inf inf True False NaN NaN 1.0 5000.0 False False IL7Ra_graft il7_rebuild_super_split_v1_IL7_bcov_v3_r3_ems_3hC_436_0002_000000017_0001_0001_47_64_H_.._ems_p1-15H-GBL-16H-GABBL-16H_0382_0001_0001_0001_0001_0001_0001_0001_0001_._3h_hb1_6009_0001_0003_0001_11E24
59934.48078835312 inf False False NaN NaN 1.0 5000.0 False False IL7Ra_graft il7_rebuild_super_whole_v1_IL7_bcov_r2_ems_3hM_540_000000033_0001_0001_._3h_hb1_2232_0001_0001_0001_52M52
30466.55366301957 inf False False NaN NaN 1.0 5000.0 False False IL7Ra_graft il7_rebuild_super_whole_v1_IL7_bcov_r3_ems_p1-15H-GBL-16H-GABBL-16H_0222_0001_0001_0001_000000016_0001_0001_._3h_hb1_2183_0001_0001_28Q20
36442.49125689297 inf False False NaN NaN 1.0 5000.0 False False IL7Ra_graft il7_rebuild_super_split_v1_IL7_bcov_v3_r3_ems_3hM_3011_000000023_0001_0001_44_61_H_.._ems_p1-15H-GBL-16H-GABBL-16H_0168_0001_0001_0002_0001_0005_0001_0001_0001_._7952cedb1bdadc68189d6e6f5581eaae_0001_0001_0001_0001
inf inf True False NaN NaN 1.0 5000.0 False False IL7Ra_graft il7_rebuild_super_split_v1_IL7_bcov_v3_r3_ems_3hM_3011_000000023_0001_0001_44_61_H_.._ems_p1-15H-GBL-16H-GABBL-16H_0168_0001_0001_0002_0001_0005_0001_0001_0001_._3h_hb1_1630_0001_0001_0002_31A22
50106.26365611567 inf False False NaN NaN 1.0 5000.0 False False IL7Ra_graft il7_rebuild_super_split_v1_IL7_bcov_r3_ems_p1-15H-GBL-16H-GABBL-16H_0222_0001_0001_0001_000000016_0001_0001_._ems_3hC_738_0001_0003_0001_27E24
inf inf True False NaN NaN 1.0 5000.0 False False IL7Ra_graft il7_rebuild_super_whole_v1_IL7_bcov_v3_r3_ems_3hM_3011_000000023_0001_0001_44_61_H_.._ems_p1-15H-GBL-16H-GABBL-16H_0168_0001_0001_0002_0001_0005_0001_0001_0001_._16821bd1f73b0d6b172eed53de070453_0001_0001_0003_8F10
94723.98086397459 inf False False NaN NaN 1.0 5000.0 False False IL7Ra_graft il7_rebuild_super_split_v1_IL7_longxing_Grafting2_ems_3hM_305_0001_0003_0001_0001_._3h_hb1_3312_0001_0001_0001_53E30
64900.45442000541 inf False False NaN NaN 1.0 5000.0 False False IL7Ra_graft il7_rebuild_super_split_v1_IL7_longxing_Grafting2_ems_3hM_2512_0001_0006_0001_0001_._ems_3hC_936_0001_0001_0001_33Q32
51624.53355115964 inf False False NaN NaN 1.0 5000.0 False False IL7Ra_graft il7_rebuild_super_split_v1_IL7_bcov_v3_r3_HEEH_04578_000000011_0001_0001_44_64_H_.._ems_3hC_1310_0001_0001_0013_0001_0001_0001_._HEEH_06752_0001_0001_0001_54L7
38684.438807292674 inf False False NaN NaN 1.0 5000.0 False False IL7Ra_graft foldit_2008222_0392871449_54Q34
32990.91193137843 inf False False NaN NaN 1.0 5000.0 False False IL7Ra_graft foldit_2008025_0391714385_50Y33
68211.02985148253 inf False False NaN NaN 1.0 5000.0 False False IL7Ra_graft il7_rebuild_super_split_v1_IL7_bcov_r2_ems_3hM_540_000000033_0001_0001_._ems_3hC_79_0002_0001_0007_0001_55K55
21506.772829084694 inf False False NaN NaN 1.0 5000.0 False False IL7Ra_graft il7_rebuild_super_whole_v1_IL7_bcov_v3_r3_HEEH_04578_000000011_0001_0001_44_64_H_.._ems_3hC_1310_0001_0001_0013_0001_0001_0001_._ems_3hM_285_0001_0002_27L7
90126.61758559027 inf False False NaN NaN 1.0 5000.0 False False IL7Ra_graft il7_rebuild_super_split_v1_IL7_bcov_r3_ems_p1-15H-GBL-16H-GABBL-16H_0222_0001_0001_0001_000000016_0001_0001_._8eab18258a2965ef27895c03e88e8e62_0001_1_0001_0001_0001_43E24
inf inf True False NaN NaN 1.0 5000.0 False False IL7Ra_graft il7_rebuild_super_whole_v1_IL7_bcov_r3_ems_p1-16H-GBL-16H-GABBL-15H_0203_0001_0001_0002_000000017_0001_0001_._3h_hb1_2798_0001_0001
55348.487456232666 inf False False NaN NaN 1.0 5000.0 False False IL7Ra_graft il7_rebuild_super_split_v1_IL7_longxing_Grafting2_ems_3hM_305_0001_0003_0001_0001_._3h_hb1_6077_0001_0001_0002_61Q34
23058.17145979618 inf False False NaN NaN 1.0 5000.0 False False IL7Ra_graft il7_rebuild_super_whole_v1_IL7_bcov_v3_r3_ems_3hM_3011_000000023_0001_0001_44_61_H_.._ems_p1-15H-GBL-16H-GABBL-16H_0168_0001_0001_0002_0001_0005_0001_0001_0001_._3h_hb1_2543_0001_0001_0001
51624.53355115964 inf False False NaN NaN 1.0 5000.0 False False IL7Ra_graft il7_rebuild_super_split_v1_IL7_bcov_v3_r3_HEEH_04578_000000011_0001_0001_44_64_H_.._ems_3hC_1310_0001_0001_0013_0001_0001_0001_._HHH_eva_0565_0001_0002_0001_25E34
44026.49986391241 inf False False NaN NaN 1.0 5000.0 False False IL7Ra_graft foldit_2008065_0391899666_17E24
163732.7286204881 inf False False NaN NaN 1.0 5000.0 False False IL7Ra_graft il7_rebuild_super_split_v1_IL7_bcov_r3_ems_p1-15H-GBL-16H-GABBL-16H_0222_0001_0001_0001_000000016_0001_0001_._d1d0e6cee21bae70ee0c0cd777af90cb_0001_1_0001_0001_0001_22E48
36442.49125689297 inf False False NaN NaN 1.0 5000.0 False False IL7Ra_graft il7_rebuild_super_split_v1_IL7_bcov_r3_ems_p1-15H-GBL-16H-GABBL-16H_0222_0001_0001_0001_000000016_0001_0001_._HHH_eva_0746_0001_0002_0001_51F27
55348.487456232666 inf False False NaN NaN 1.0 5000.0 False False IL7Ra_graft il7_rebuild_super_whole_v1_IL7_bcov_r2_ems_3hM_1129_000000027_0001_0001_._ems_3hM_2085_0001_0002_50I51
73862.77107247488 inf False False NaN NaN 1.0 5000.0 False False IL7Ra_graft il7_rebuild_super_split_v1_IL7_bcov_v3_r3_ems_3hC_436_0002_000000017_0001_0001_47_64_H_.._ems_p1-15H-GBL-16H-GABBL-16H_0382_0001_0001_0001_0001_0001_0001_0001_0001_._b15874f8c2354b3a28d86e966fffff37_0001_1_0001_0001_0001_47S28
60533.82559623658 inf False False NaN NaN 1.0 5000.0 False False IL7Ra_graft il7_rebuild_super_split_v1_IL7_bcov_r3_ems_p1-15H-GBL-16H-GABBL-16H_0222_0001_0001_0001_000000016_0001_0001_._3h_hb1_265_0001_0002_0001_35E48
71690.4779015791 inf False False NaN NaN 1.0 5000.0 False False IL7Ra_graft foldit_2008088_0392032947_22F10
225122.7889872004 inf False False NaN NaN 1.0 5000.0 False False IL7Ra_graft il7_rebuild_super_whole_v1_IL7_bcov_v3_r3_ems_3hM_3011_000000023_0001_0001_44_61_H_.._ems_p1-15H-GBL-16H-GABBL-16H_0168_0001_0001_0002_0001_0005_0001_0001_0001_._8998d883640ab612f1c67c0ae845615a_0001_0001_0002_0001_44F10
inf inf True False NaN NaN 1.0 5000.0 False False IL7Ra_graft il7_rebuild_super_whole_v1_IL7_longxing_Grafting2_ems_3hM_843_0001_0012_0001_0001_._ems_3hM_2197_0001_0001_30Q8
23756.85711319943 inf False False NaN NaN 1.0 5000.0 False False IL7Ra_graft foldit_2007998_0391479082_18E24
75347.41277103158 inf False False NaN NaN 1.0 5000.0 False False IL7Ra_graft il7_rebuild_super_whole_v1_IL7_bcov_r2_ems_3hM_1129_000000027_0001_0001_._3h_hb1_6799_0001_0001_59M59
27580.97358558535 inf False False NaN NaN 1.0 5000.0 False False IL7Ra_graft il7_rebuild_super_whole_v1_IL7_bcov_v3_r3_ems_3hC_436_0002_000000017_0001_0001_47_64_H_.._ems_p1-15H-GBL-16H-GABBL-16H_0382_0001_0001_0001_0001_0001_0001_0001_0001_._cbe5b34111f9c9304dbc25795ef4f84f_0001_0001_0001_21F23
54800.48262993329 inf False False NaN NaN 1.0 5000.0 False False IL7Ra_graft il7_rebuild_super_split_v1_IL7_longxing_Grafting2_ems_3hM_305_0001_0003_0001_0001_._ems_3hM_3266_0001_0001_0002_35Q34
inf inf True False NaN NaN 1.0 5000.0 False False IL7Ra_graft foldit_2007983_0391321181_0001_20S33
246213.47886092943 inf False False NaN NaN 1.0 5000.0 False False IL7Ra_graft il7_rebuild_super_whole_v1_IL7_bcov_v3_r3_ems_3hM_3011_000000023_0001_0001_44_61_H_.._ems_p1-15H-GBL-16H-GABBL-16H_0168_0001_0001_0002_0001_0005_0001_0001_0001_._c393a752425a4fe2e67a9f8335af7c62_0001_1_0001_0001_4E7
inf inf True False NaN NaN 1.0 5000.0 False False IL7Ra_graft il7_rebuild_super_split_v1_IL7_bcov_r3_ems_p1-15H-GBL-16H-GABBL-16H_0222_0001_0001_0001_000000016_0001_0001_._3h_hb1_2889_0001_0003_0001_27Q20
inf inf True False NaN NaN 1.0 5000.0 False False IL7Ra_graft il7_rebuild_super_split_v1_IL7_bcov_v3_r3_HEEH_04578_000000011_0001_0001_44_64_H_.._ems_3hC_1310_0001_0001_0013_0001_0001_0001_._3h_hb1_4149_0001_0002_0001_38H11
28416.704666202182 inf False False NaN NaN 1.0 5000.0 False False IL7Ra_graft foldit_2008217_0392796948_0003_36Q34
75347.41277103158 inf False False NaN NaN 1.0 5000.0 False False IL7Ra_graft il7_rebuild_super_split_v1_IL7_bcov_v3_r3_HEEH_04578_000000011_0001_0001_44_64_H_.._ems_3hC_1310_0001_0001_0013_0001_0001_0001_._ems_p1-16H-GBL-16H-GABBL-15H_0194_0001_0001_0001_0001_0004_0001
62991.74165608438 inf False False NaN NaN 1.0 5000.0 False False IL7Ra_graft il7_rebuild_super_split_v1_IL7_longxing_Grafting2_ems_3hM_305_0001_0003_0001_0001_._ems_3hC_79_0001_0001_0001_0002_38L15
25218.382540609866 inf False False NaN NaN 1.0 5000.0 False False IL7Ra_graft il7_rebuild_super_whole_v1_IL7_bcov_r3_ems_p1-15H-GBL-16H-GABBL-16H_0222_0001_0001_0001_000000016_0001_0001_._3h_hb1_5775_0001_0002_21Q20
37922.20253631274 inf False False NaN NaN 1.0 5000.0 False False IL7Ra_graft il7_rebuild_super_split_v1_IL7_bcov_r2_ems_3hM_540_000000033_0001_0001_._3h_hb1_1241_0001_0004_0001_32M52
23058.17145979618 inf False False NaN NaN 1.0 5000.0 False False IL7Ra_graft foldit_2008217_0392780365_25L15
127673.6148635225 inf False False NaN NaN 1.0 5000.0 False False IL7Ra_graft il7_rebuild_super_split_v1_IL7_longxing_Grafting2_ems_3hM_843_0001_0012_0001_0001_._3h_hb1_5424_0001_0001_45H9
21506.772829084694 inf False False NaN NaN 1.0 5000.0 False False IL7Ra_graft foldit_2008135_0392291184
25218.382540609866 inf False False NaN NaN 1.0 5000.0 False False IL7Ra_graft il7_rebuild_super_split_v1_IL7_bcov_v3_r3_ems_3hM_3011_000000023_0001_0001_44_61_H_.._ems_p1-15H-GBL-16H-GABBL-16H_0168_0001_0001_0002_0001_0005_0001_0001_0001_._3h_hb1_6755_0001_0002_0001_36Y29
28987.88042999283 inf False False NaN NaN 1.0 5000.0 False False IL7Ra_graft il7_rebuild_super_whole_v1_IL7_longxing_Grafting2_ems_3hM_305_0001_0003_0001_0001_._3h_hb1_2358_0001_0001_54M31
inf inf True False NaN NaN 1.0 5000.0 False False IL7Ra_graft il7_rebuild_super_whole_v1_IL7_bcov_v3_r3_ems_3hM_3011_000000023_0001_0001_44_61_H_.._ems_p1-15H-GBL-16H-GABBL-16H_0168_0001_0001_0002_0001_0005_0001_0001_0001_._3h_hb1_2729_0001_0001_0001_36V10
160506.54702528004 inf False False NaN NaN 1.0 5000.0 False False IL7Ra_graft il7_rebuild_super_split_v1_IL7_longxing_Grafting2_ems_3hM_305_0001_0003_0001_0001_._3h_hb1_5700_0001_0005_0001_56M31
64257.87566337165 inf False False NaN NaN 1.0 5000.0 False False IL7Ra_graft il7_rebuild_super_whole_v1_IL7_bcov_v3_r3_ems_3hM_3011_000000023_0001_0001_44_61_H_.._ems_p1-15H-GBL-16H-GABBL-16H_0168_0001_0001_0002_0001_0005_0001_0001_0001_._3h_hb1_962_0001_0001_32Y29
inf inf True False NaN NaN 1.0 5000.0 False False IL7Ra_graft il7_rebuild_super_split_v1_IL7_longxing_Grafting2_ems_3hM_843_0001_0012_0001_0001_._3h_hb1_4111_0001_0006_0001_31E9
90126.61758559027 inf False False NaN NaN 1.0 5000.0 False False IL7Ra_graft il7_rebuild_super_split_v1_IL7_bcov_v3_r3_HEEH_04578_000000011_0001_0001_44_64_H_.._ems_3hC_1310_0001_0001_0013_0001_0001_0001_._HEEH_00763_0001_0001_0001_9E34
inf inf True False NaN NaN 1.0 5000.0 False False IL7Ra_graft il7_rebuild_super_split_v1_IL7_bcov_v3_r3_HEEH_04578_000000011_0001_0001_44_64_H_.._ems_3hC_1310_0001_0001_0013_0001_0001_0001_._3h_hb1_5702_0001_0002_0001_6Y33
64900.45442000541 inf False False NaN NaN 1.0 5000.0 False False IL7Ra_graft il7_rebuild_super_whole_v1_IL7_bcov_v3_r3_ems_3hM_3011_000000023_0001_0001_44_61_H_.._ems_p1-15H-GBL-16H-GABBL-16H_0168_0001_0001_0002_0001_0005_0001_0001_0001_._062536a67c345ea8716e8f20ca33dc0e_0001_0001_0001_28F10
41064.311308632365 inf False False NaN NaN 1.0 5000.0 False False IL7Ra_graft il7_rebuild_super_whole_v1_IL7_bcov_r3_ems_p1-15H-GBL-16H-GABBL-16H_0222_0001_0001_0001_000000016_0001_0001_._3h_hb1_472_0001_0001_28Q20
41064.311308632365 inf False False NaN NaN 1.0 5000.0 False False IL7Ra_graft il7_rebuild_super_split_v1_IL7_bcov_v3_r3_ems_3hC_436_0002_000000017_0001_0001_47_64_H_.._ems_p1-15H-GBL-16H-GABBL-16H_0382_0001_0001_0001_0001_0001_0001_0001_0001_._3h_hb1_3568_0001_0001_0003_30F23
inf inf True False NaN NaN 1.0 5000.0 False False IL7Ra_graft il7_rebuild_super_split_v1_IL7_bcov_v3_r3_ems_3hM_3011_000000023_0001_0001_44_61_H_.._ems_p1-15H-GBL-16H-GABBL-16H_0168_0001_0001_0002_0001_0005_0001_0001_0001_._27dcafce0fa9749ac382b7da29c8b828_0001_0001_0002_0001
inf inf True False NaN NaN 1.0 5000.0 False False IL7Ra_graft il7_rebuild_super_split_v1_IL7_bcov_v3_r3_HEEH_04578_000000011_0001_0001_44_64_H_.._ems_3hC_1310_0001_0001_0013_0001_0001_0001_._f657f36973eeb6a925c895be2910107b_0001_1_0001_0002_0001_47H11
33654.029261199066 inf False False NaN NaN 1.0 5000.0 False False IL7Ra_graft il7_rebuild_super_whole_v1_IL7_longxing_Grafting2_ems_3hM_2512_0001_0006_0001_0001_._3h_hb1_6471_0001_0002_35I35
inf inf True False NaN NaN 1.0 5000.0 False False IL7Ra_graft il7_rebuild_super_split_v1_IL7_bcov_v3_r3_ems_3hC_436_0002_000000017_0001_0001_47_64_H_.._ems_p1-15H-GBL-16H-GABBL-16H_0382_0001_0001_0001_0001_0001_0001_0001_0001_._ems_p1-15H-GBL-16H-GABBL-16H_0035_0001_0001_0001_0001_0002_0001_45E24
33654.029261199066 inf False False NaN NaN 1.0 5000.0 False False IL7Ra_graft il7_rebuild_super_whole_v1_IL7_bcov_v3_r3_ems_3hM_3011_000000023_0001_0001_44_61_H_.._ems_p1-15H-GBL-16H-GABBL-16H_0168_0001_0001_0002_0001_0005_0001_0001_0001_._6fd3e673c40717745359df9307b34534_0001_1_0001_0001_0001_46H27
inf inf True False NaN NaN 1.0 5000.0 False False IL7Ra_graft foldit_2008005_0391509613_6F23
inf inf True False NaN NaN 1.0 5000.0 False False IL7Ra_graft il7_rebuild_super_whole_v1_IL7_longxing_Grafting2_ems_3hM_305_0001_0003_0001_0001_._ems_3hM_3163_0001_0001_30E30
inf inf True False NaN NaN 1.0 5000.0 False False IL7Ra_graft il7_rebuild_super_whole_v1_IL7_bcov_r3_ems_p1-15H-GBL-16H-GABBL-16H_0222_0001_0001_0001_000000016_0001_0001_._3h_hb1_1120_0001_0001_21Q20
inf inf True False NaN NaN 1.0 5000.0 False False IL7Ra_graft il7_rebuild_super_whole_v1_IL7_bcov_v3_r3_ems_3hM_3011_000000023_0001_0001_44_61_H_.._ems_p1-15H-GBL-16H-GABBL-16H_0168_0001_0001_0002_0001_0005_0001_0001_0001_._4bcee0fe17877636eff8393fb91a8ef2_0001_0001_0001_0003_62Y29
28987.88042999283 inf False False NaN NaN 1.0 5000.0 False False IL7Ra_graft il7_rebuild_super_split_v1_IL7_bcov_r2_ems_3hM_1129_000000027_0001_0001_._3h_hb1_1143_0001_0002_0001_56S33
20874.26182162755 inf False False NaN NaN 1.0 5000.0 False False IL7Ra_graft foldit_2008005_0391524243_0001_10L27
inf inf True False NaN NaN 1.0 5000.0 False False IL7Ra_graft il7_rebuild_super_split_v1_IL7_bcov_r3_ems_p1-15H-GBL-16H-GABBL-16H_0222_0001_0001_0001_000000016_0001_0001_._3h_hb1_2821_0001_0002_0001
25218.382540609866 inf False False NaN NaN 1.0 5000.0 False False IL7Ra_graft il7_rebuild_super_split_v1_IL7_longxing_Grafting2_ems_3hM_843_0001_0012_0001_0001_._3h_hb1_2861_0001_0003_23Y31
47202.366933634934 inf False False NaN NaN 1.0 5000.0 False False IL7Ra_graft il7_rebuild_super_split_v1_IL7_bcov_v3_r3_ems_3hC_436_0002_000000017_0001_0001_47_64_H_.._ems_p1-15H-GBL-16H-GABBL-16H_0382_0001_0001_0001_0001_0001_0001_0001_0001_._3h_hb1_2657_0001_0001_0001_35S28
44911.43251117703 inf False False NaN NaN 1.0 5000.0 False False IL7Ra_graft il7_rebuild_super_split_v1_IL7_longxing_Grafting2_ems_3hM_305_0001_0003_0001_0001_._3h_hb1_6175_0001_0002_0001_49Y7
2361.7301183115114 3962.248454976548 False False NaN NaN 1.0 5000.0 True False IL7Ra_graft il7_rebuild_super_whole_v1_IL7_bcov_v3_r3_ems_3hM_3011_000000023_0001_0001_44_61_H_.._ems_p1-15H-GBL-16H-GABBL-16H_0168_0001_0001_0002_0001_0005_0001_0001_0001_._b78019874f59408b4808c960a672f6cd_0001_0001_0001_44H27
53188.80854229334 inf False False NaN NaN 1.0 5000.0 False False IL7Ra_graft il7_rebuild_super_split_v1_IL7_longxing_Grafting2_ems_3hM_305_0001_0003_0001_0001_._ems_p1-15H-GBL-16H-GABBL-16H_0381_0001_0001_0002_0001_0002_0001_30Q34
98570.15433021514 inf False False NaN NaN 1.0 5000.0 False False IL7Ra_graft il7_rebuild_super_split_v1_IL7_bcov_v3_r3_ems_3hM_3011_000000023_0001_0001_44_61_H_.._ems_p1-15H-GBL-16H-GABBL-16H_0168_0001_0001_0002_0001_0005_0001_0001_0001_._3h_hb1_3165_0001_0001_0001_52A22
inf inf True False NaN NaN 1.0 5000.0 False False IL7Ra_graft il7_rebuild_super_whole_v1_IL7_bcov_r3_ems_p1-15H-GBL-16H-GABBL-16H_0222_0001_0001_0001_000000016_0001_0001_._3h_hb1_4126_0001_0001_48E48
120274.32054986196 inf False False NaN NaN 1.0 5000.0 False False IL7Ra_graft foldit_2008135_0392317498_0002_9Q31
57595.85799439036 inf False False NaN NaN 1.0 5000.0 False False IL7Ra_graft il7_rebuild_super_whole_v1_IL7_bcov_v3_r3_ems_3hM_3011_000000023_0001_0001_44_61_H_.._ems_p1-15H-GBL-16H-GABBL-16H_0168_0001_0001_0002_0001_0005_0001_0001_0001_._3h_hb1_6816_0001_0001_46A22
51624.53355115964 inf False False NaN NaN 1.0 5000.0 False False IL7Ra_graft il7_rebuild_super_split_v1_IL7_bcov_v3_r3_HEEH_04578_000000011_0001_0001_44_64_H_.._ems_3hC_1310_0001_0001_0013_0001_0001_0001_._HEEH_09685_0001_0003_0001_9L7
inf inf True False NaN NaN 1.0 5000.0 False False IL7Ra_graft foldit_2008211_0392734331_14I35
21506.772829084694 inf False False NaN NaN 1.0 5000.0 False False IL7Ra_graft il7_rebuild_super_whole_v1_IL7_bcov_v3_r3_ems_3hM_3011_000000023_0001_0001_44_61_H_.._ems_p1-15H-GBL-16H-GABBL-16H_0168_0001_0001_0002_0001_0005_0001_0001_0001_._3d077073fd727c97bb8f7e4970a96bb4_0001_0001_0001_63Y29
24476.713640586448 inf False False NaN NaN 1.0 5000.0 False False IL7Ra_graft foldit_2007988_0391375583_54E59
inf inf True False NaN NaN 1.0 5000.0 False False IL7Ra_graft il7_rebuild_super_whole_v1_IL7_longxing_Grafting2_ems_3hM_1894_0002_0004_0001_0001_._3h_hb1_5774_0001_0001
inf inf True False NaN NaN 1.0 5000.0 False False IL7Ra_graft foldit_2008034_0391772227_19L32
inf inf True False NaN NaN 1.0 5000.0 False False IL7Ra_graft il7_rebuild_super_whole_v1_IL7_bcov_v3_r3_ems_3hM_3011_000000023_0001_0001_44_61_H_.._ems_p1-15H-GBL-16H-GABBL-16H_0168_0001_0001_0002_0001_0005_0001_0001_0001_._3h_hb1_2170_0001_0003_45A22
35020.51780186106 inf False False NaN NaN 1.0 5000.0 False False IL7Ra_graft il7_rebuild_super_split_v1_IL7_bcov_v3_r3_ems_3hM_3011_000000023_0001_0001_44_61_H_.._ems_p1-15H-GBL-16H-GABBL-16H_0168_0001_0001_0002_0001_0005_0001_0001_0001_._3h_hb1_6540_0001_0001_0001_36V10
inf inf True False NaN NaN 1.0 5000.0 False False IL7Ra_graft il7_rebuild_super_split_v1_IL7_longxing_Grafting2_ems_3hM_305_0001_0003_0001_0001_._3c441df7748365c26d0f48519610b406_0001_0001_0002_0001_29Q34
inf inf True False NaN NaN 1.0 5000.0 False False IL7Ra_graft il7_rebuild_super_split_v1_IL7_longxing_Grafting2_ems_3hM_843_0001_0012_0001_0001_._3h_hb1_3359_0001_0002_23K31
115581.25799444312 inf False False NaN NaN 1.0 5000.0 False False IL7Ra_graft il7_rebuild_super_split_v1_IL7_bcov_r3_ems_p1-15H-GBL-16H-GABBL-16H_0222_0001_0001_0001_000000016_0001_0001_._3h_hb1_6458_0001_0008_0001_23Q20
41064.311308632365 inf False False NaN NaN 1.0 5000.0 False False IL7Ra_graft foldit_2008102_0392169948_57H27
22380.03404810456 inf False False NaN NaN 1.0 5000.0 False False IL7Ra_graft il7_rebuild_super_split_v1_IL7_bcov_v3_r3_ems_3hM_3011_000000023_0001_0001_44_61_H_.._ems_p1-15H-GBL-16H-GABBL-16H_0168_0001_0001_0002_0001_0005_0001_0001_0001_._4439246daae91da06a95c8dcf57bacfb_0001_0001_0003_0001_26F10
inf inf True False NaN NaN 1.0 5000.0 False False IL7Ra_graft il7_rebuild_super_split_v1_IL7_bcov_v3_r3_ems_3hC_436_0002_000000017_0001_0001_47_64_H_.._ems_p1-15H-GBL-16H-GABBL-16H_0382_0001_0001_0001_0001_0001_0001_0001_0001_._3h_hb1_857_0001_0002_0001_33E24
37174.985331156575 inf False False NaN NaN 1.0 5000.0 False False IL7Ra_graft il7_rebuild_super_split_v1_IL7_longxing_Grafting2_ems_3hM_305_0001_0003_0001_0001_._HHH_eva_0712_0001_0001_0001_52L15
35020.51780186106 inf False False NaN NaN 1.0 5000.0 False False IL7Ra_graft il7_rebuild_super_split_v1_IL7_bcov_v3_r3_ems_3hM_3011_000000023_0001_0001_44_61_H_.._ems_p1-15H-GBL-16H-GABBL-16H_0168_0001_0001_0002_0001_0005_0001_0001_0001_._ec23fa0fb7eb357d9067be25091f5ea0_0001_1_0001_0001_0002_24A22
44026.49986391241 inf False False NaN NaN 1.0 5000.0 False False IL7Ra_graft il7_rebuild_super_split_v1_IL7_bcov_r3_ems_p1-15H-GBL-16H-GABBL-16H_0222_0001_0001_0001_000000016_0001_0001_._3h_hb1_2920_0001_0002_0001_27E44
30466.55366301957 inf False False NaN NaN 1.0 5000.0 False False IL7Ra_graft il7_rebuild_super_split_v1_IL7_bcov_v3_r3_HEEH_04578_000000011_0001_0001_44_64_H_.._ems_3hC_1310_0001_0001_0013_0001_0001_0001_._HEEH_17103_0001_0001_0001_17Y38
297452.7075317272 inf False False NaN NaN 1.0 5000.0 False False IL7Ra_graft foldit_2008147_0392401341_11H9
21506.772829084694 inf False False NaN NaN 1.0 5000.0 False False IL7Ra_graft il7_rebuild_super_split_v1_IL7_bcov_r3_ems_p1-15H-GBL-16H-GABBL-16H_0222_0001_0001_0001_000000016_0001_0001_._3h_hb1_6476_0001_0003_0001_11F27
43159.003885807695 inf False False NaN NaN 1.0 5000.0 False False IL7Ra_graft il7_rebuild_super_split_v1_IL7_bcov_v3_r3_ems_3hM_3011_000000023_0001_0001_44_61_H_.._ems_p1-15H-GBL-16H-GABBL-16H_0168_0001_0001_0002_0001_0005_0001_0001_0001_._ems_p1-15H-GBL-16H-GABBL-15H_0037_0001_0001_0002_0001_0003_0001_25F10
inf inf True False NaN NaN 1.0 5000.0 False False IL7Ra_graft il7_rebuild_super_whole_v1_IL7_bcov_v3_r3_ems_3hM_3011_000000023_0001_0001_44_61_H_.._ems_p1-15H-GBL-16H-GABBL-16H_0168_0001_0001_0002_0001_0005_0001_0001_0001_._368059495079542d9fc4732ae5b5c1a4_0001_0001_0001_22F10
28987.88042999283 inf False False NaN NaN 1.0 5000.0 False False IL7Ra_graft il7_rebuild_super_whole_v1_IL7_bcov_r3_ems_p1-15H-GBL-16H-GABBL-16H_0222_0001_0001_0001_000000016_0001_0001_._HHH_eva_0111_0001_0001_28E44
inf inf True False NaN NaN 1.0 5000.0 False False IL7Ra_graft il7_rebuild_super_split_v1_IL7_bcov_v3_r3_ems_3hM_3011_000000023_0001_0001_44_61_H_.._ems_p1-15H-GBL-16H-GABBL-16H_0168_0001_0001_0002_0001_0005_0001_0001_0001_._92f4213aacbc1706ab49c100808d2f9b_0001_1_0001_0002_0001_22V10
28987.88042999283 inf False False NaN NaN 1.0 5000.0 False False IL7Ra_graft il7_rebuild_super_whole_v1_IL7_bcov_r3_ems_p1-16H-GBL-16H-GABBL-15H_0203_0001_0001_0002_000000017_0001_0001_._3h_hb1_5386_0001_0003_0001_15E12
[truncated: 20,971,415 more chars]
