# Supplementary material for: Design of protein-binding proteins from the target structure alone
Source: Nature. 2022 Mar 24;605(7910):551–60. doi: 10.1038/s41586-022-04654-9 (PMC9117152; doi:10.1038/s41586-022-04654-9)
Supplement: Supplementary file 4 — Supplementary Data 1 Experimental data and analysis. This file contains all the experimental results and the analysis protocols. [file 41586_2022_4654_MOESM4_ESM.gz › supplemental_files/ngs_analysis/affinities/affinities_no_doubly_transformed_thresold/InsulinR_ssm.sc]

kd_lb kd_ub low_conf avid_doesnt_agree avid_lb avid_ub lowest_conc highest_conc binder_4000_nm binder_400_nm target description
229.54039299732784 870.8095991629585 False False NaN NaN 40.0 1000.0 True True InsulinR_ssm ems_3hC_897_0001_000000010_0001__1__A
0.0 5597.8351533677605 False False NaN NaN 40.0 1000.0 True True InsulinR_ssm ems_3hC_897_0001_000000010_0001__1__C
0.0 189.99974539800974 False False NaN NaN 40.0 1000.0 True True InsulinR_ssm ems_3hC_897_0001_000000010_0001__1__E
0.0 614.716860782203 False False NaN NaN 40.0 1000.0 True True InsulinR_ssm ems_3hC_897_0001_000000010_0001__1__G
720.8038636277456 4726.685981304925 False False NaN NaN 40.0 1000.0 True False InsulinR_ssm ems_3hC_897_0001_000000010_0001__1__F
0.0 396.76620990034604 False False NaN NaN 40.0 1000.0 True True InsulinR_ssm ems_3hC_897_0001_000000010_0001__1__I
229.54039299732784 438.2767340714682 False False NaN NaN 40.0 1000.0 True True InsulinR_ssm ems_3hC_897_0001_000000010_0001__1__H
173.72433381284446 1073.1787315856207 False False NaN NaN 40.0 1000.0 True True InsulinR_ssm ems_3hC_897_0001_000000010_0001__1__K
195.75692768331487 796.2158958450888 False False NaN NaN 40.0 1000.0 True True InsulinR_ssm ems_3hC_897_0001_000000010_0001__1__M
0.0 396.76620990034604 False False NaN NaN 40.0 1000.0 True True InsulinR_ssm ems_3hC_897_0001_000000010_0001__1__L
396.76620990034604 991.0625533441694 False False NaN NaN 40.0 1000.0 True False InsulinR_ssm ems_3hC_897_0001_000000010_0001__1__N
203.70544393253746 942.9620137789103 False False NaN NaN 40.0 1000.0 True True InsulinR_ssm ems_3hC_897_0001_000000010_0001__1__Q
277.3098032683974 396.76620990034604 False False NaN NaN 40.0 1000.0 True True InsulinR_ssm ems_3hC_897_0001_000000010_0001__1__P
0.0 804.1780548035395 False False NaN NaN 40.0 1000.0 True False InsulinR_ssm ems_3hC_897_0001_000000010_0001__1__S
0.0 1505.2157909686457 False False NaN NaN 40.0 1000.0 True True InsulinR_ssm ems_3hC_897_0001_000000010_0001__1__R
177.21619292248258 1403.9419444667367 False False NaN NaN 40.0 1000.0 True True InsulinR_ssm ems_3hC_897_0001_000000010_0001__1__T
524.2436091117823 3991.1072323063054 False False NaN NaN 40.0 1000.0 True False InsulinR_ssm ems_3hC_897_0001_000000010_0001__1__W
220.58380593529313 1417.9813639114052 False False NaN NaN 40.0 1000.0 True True InsulinR_ssm ems_3hC_897_0001_000000010_0001__1__V
0.0 396.76620990034604 False False NaN NaN 40.0 1000.0 True True InsulinR_ssm ems_3hC_897_0001_000000010_0001__1__Y
261.2383788582753 2008.7163081178724 False False NaN NaN 40.0 1000.0 True False InsulinR_ssm ems_3hC_897_0001_000000010_0001__2__A
0.0 10582.49390907399 False False NaN NaN 40.0 1000.0 True False InsulinR_ssm ems_3hC_897_0001_000000010_0001__2__C
0.0 10373.97697193804 False False NaN NaN 40.0 1000.0 False True InsulinR_ssm ems_3hC_897_0001_000000010_0001__2__E
1270.970327472038 10373.97697193804 False False NaN NaN 40.0 1000.0 True False InsulinR_ssm ems_3hC_897_0001_000000010_0001__2__D
0.0 241.2492599440952 False False NaN NaN 40.0 1000.0 True True InsulinR_ssm ems_3hC_897_0001_000000010_0001__2__G
412.87650905480143 6061.653332824872 False False NaN NaN 40.0 1000.0 True False InsulinR_ssm ems_3hC_897_0001_000000010_0001__2__F
256.0909507482356 3613.0973121877105 False False NaN NaN 40.0 1000.0 True True InsulinR_ssm ems_3hC_897_0001_000000010_0001__2__I
1322.5768193584158 4869.909293224447 False False NaN NaN 40.0 1000.0 True False InsulinR_ssm ems_3hC_897_0001_000000010_0001__2__H
706.6011799115242 143478.87350174176 False False NaN NaN 40.0 1000.0 False False InsulinR_ssm ems_3hC_897_0001_000000010_0001__2__K
214.09646883317893 1309.4819993647686 False False NaN NaN 40.0 1000.0 True True InsulinR_ssm ems_3hC_897_0001_000000010_0001__2__M
584.8820006276009 5487.535686077603 False False NaN NaN 40.0 1000.0 True False InsulinR_ssm ems_3hC_897_0001_000000010_0001__2__L
388.9483481034662 7696.6912640767005 False False NaN NaN 40.0 1000.0 True False InsulinR_ssm ems_3hC_897_0001_000000010_0001__2__N
735.2920212866636 18292.1007704542 False False NaN NaN 40.0 1000.0 True False InsulinR_ssm ems_3hC_897_0001_000000010_0001__2__Q
0.0 584.8820006276009 False False NaN NaN 40.0 1000.0 True True InsulinR_ssm ems_3hC_897_0001_000000010_0001__2__S
757.572104823671 3991.1072323063054 False False NaN NaN 40.0 1000.0 True False InsulinR_ssm ems_3hC_897_0001_000000010_0001__2__R
168.61512685404014 3991.1072323063054 False False NaN NaN 40.0 1000.0 True True InsulinR_ssm ems_3hC_897_0001_000000010_0001__2__T
498.79980601698566 19417.43356466122 False False NaN NaN 40.0 1000.0 True False InsulinR_ssm ems_3hC_897_0001_000000010_0001__2__W
1597.8168931160394 3991.1072323063054 False False NaN NaN 40.0 1000.0 True False InsulinR_ssm ems_3hC_897_0001_000000010_0001__2__V
1031.3036671707825 12784.80560956645 False False NaN NaN 40.0 1000.0 True False InsulinR_ssm ems_3hC_897_0001_000000010_0001__2__Y
inf inf True False NaN NaN 40.0 1000.0 False False InsulinR_ssm ems_3hC_897_0001_000000010_0001__3__A
12164.303860224763 inf False False NaN NaN 40.0 1000.0 False False InsulinR_ssm ems_3hC_897_0001_000000010_0001__3__C
inf inf True False NaN NaN 40.0 1000.0 False False InsulinR_ssm ems_3hC_897_0001_000000010_0001__3__E
inf inf True False NaN NaN 40.0 1000.0 False False InsulinR_ssm ems_3hC_897_0001_000000010_0001__3__D
1646.232342794349 3991.1072323063054 False False NaN NaN 40.0 1000.0 True False InsulinR_ssm ems_3hC_897_0001_000000010_0001__3__G
991.0625533441694 7323.137645871595 False False NaN NaN 40.0 1000.0 True False InsulinR_ssm ems_3hC_897_0001_000000010_0001__3__I
4153.162190277939 inf False False NaN NaN 40.0 1000.0 False False InsulinR_ssm ems_3hC_897_0001_000000010_0001__3__H
inf inf True False NaN NaN 40.0 1000.0 False False InsulinR_ssm ems_3hC_897_0001_000000010_0001__3__K
529.4860452029005 3991.1072323063054 False False NaN NaN 40.0 1000.0 True False InsulinR_ssm ems_3hC_897_0001_000000010_0001__3__M
425.3870801556711 85521.73866453621 False False NaN NaN 40.0 1000.0 False False InsulinR_ssm ems_3hC_897_0001_000000010_0001__3__L
inf inf True False NaN NaN 40.0 1000.0 False False InsulinR_ssm ems_3hC_897_0001_000000010_0001__3__N
10477.71674165741 inf False False NaN NaN 40.0 1000.0 False False InsulinR_ssm ems_3hC_897_0001_000000010_0001__3__Q
5221.20191482039 inf False False NaN NaN 40.0 1000.0 False False InsulinR_ssm ems_3hC_897_0001_000000010_0001__3__P
627.0726696839255 19225.181747189316 False False NaN NaN 40.0 1000.0 True False InsulinR_ssm ems_3hC_897_0001_000000010_0001__3__S
6695.83638801092 inf False False NaN NaN 40.0 1000.0 False False InsulinR_ssm ems_3hC_897_0001_000000010_0001__3__R
inf inf True False NaN NaN 40.0 1000.0 False False InsulinR_ssm ems_3hC_897_0001_000000010_0001__3__T
0.0 573.3575145844536 False False NaN NaN 40.0 1000.0 True True InsulinR_ssm ems_3hC_897_0001_000000010_0001__3__W
534.7809056549294 79767.66972235827 False False NaN NaN 40.0 1000.0 False False InsulinR_ssm ems_3hC_897_0001_000000010_0001__3__V
4153.162190277939 282254.82548958977 False False NaN NaN 40.0 1000.0 False False InsulinR_ssm ems_3hC_897_0001_000000010_0001__3__Y
0.0 713.6671917106393 False False NaN NaN 40.0 1000.0 True False InsulinR_ssm ems_3hC_897_0001_000000010_0001__4__A
0.0 556.4951548959513 False False NaN NaN 40.0 1000.0 True True InsulinR_ssm ems_3hC_897_0001_000000010_0001__4__C
0.0 158.84307684463207 False False NaN NaN 40.0 1000.0 True True InsulinR_ssm ems_3hC_897_0001_000000010_0001__4__E
214.09646883317893 1417.9813639114052 False False NaN NaN 40.0 1000.0 True True InsulinR_ssm ems_3hC_897_0001_000000010_0001__4__D
216.23743352151067 396.76620990034604 False False NaN NaN 40.0 1000.0 True True InsulinR_ssm ems_3hC_897_0001_000000010_0001__4__G
0.0 396.76620990034604 False False NaN NaN 40.0 1000.0 True True InsulinR_ssm ems_3hC_897_0001_000000010_0001__4__F
188.11855980000968 4918.608386156695 False False NaN NaN 40.0 1000.0 True False InsulinR_ssm ems_3hC_897_0001_000000010_0001__4__I
0.0 158.84307684463207 False False NaN NaN 40.0 1000.0 False True InsulinR_ssm ems_3hC_897_0001_000000010_0001__4__H
211.9767018150287 321.9480726143713 False False NaN NaN 40.0 1000.0 True True InsulinR_ssm ems_3hC_897_0001_000000010_0001__4__K
0.0 573.3575145844536 False False NaN NaN 40.0 1000.0 True False InsulinR_ssm ems_3hC_897_0001_000000010_0001__4__M
0.0 425.3870801556711 False False NaN NaN 40.0 1000.0 True True InsulinR_ssm ems_3hC_897_0001_000000010_0001__4__L
0.0 158.84307684463207 False False NaN NaN 40.0 1000.0 True True InsulinR_ssm ems_3hC_897_0001_000000010_0001__4__N
0.0 199.6916419297494 False False NaN NaN 40.0 1000.0 True True InsulinR_ssm ems_3hC_897_0001_000000010_0001__4__Q
672.3067775082585 3991.1072323063054 False False NaN NaN 40.0 1000.0 True False InsulinR_ssm ems_3hC_897_0001_000000010_0001__4__P
0.0 158.84307684463207 False False NaN NaN 40.0 1000.0 True True InsulinR_ssm ems_3hC_897_0001_000000010_0001__4__S
0.0 396.76620990034604 False False NaN NaN 40.0 1000.0 True True InsulinR_ssm ems_3hC_897_0001_000000010_0001__4__R
0.0 199.6916419297494 False False NaN NaN 40.0 1000.0 True False InsulinR_ssm ems_3hC_897_0001_000000010_0001__4__W
0.0 274.5641616518787 False False NaN NaN 40.0 1000.0 True False InsulinR_ssm ems_3hC_897_0001_000000010_0001__4__V
0.0 2090.278245179854 False False NaN NaN 40.0 1000.0 False False InsulinR_ssm ems_3hC_897_0001_000000010_0001__4__Y
0.0 218.39980785672572 False False NaN NaN 40.0 1000.0 True True InsulinR_ssm ems_3hC_897_0001_000000010_0001__5__C
659.0596779808433 23458.37528410988 False False NaN NaN 40.0 1000.0 False False InsulinR_ssm ems_3hC_897_0001_000000010_0001__5__E
529.4860452029005 30688.454812874847 False False NaN NaN 40.0 1000.0 False False InsulinR_ssm ems_3hC_897_0001_000000010_0001__5__D
0.0 981.2500528160094 False False NaN NaN 40.0 1000.0 True True InsulinR_ssm ems_3hC_897_0001_000000010_0001__5__G
220.58380593529313 5067.64713886563 False False NaN NaN 40.0 1000.0 False False InsulinR_ssm ems_3hC_897_0001_000000010_0001__5__F
0.0 961.915550255867 False False NaN NaN 40.0 1000.0 True False InsulinR_ssm ems_3hC_897_0001_000000010_0001__5__I
280.08290130108156 3991.1072323063054 False False NaN NaN 40.0 1000.0 True False InsulinR_ssm ems_3hC_897_0001_000000010_0001__5__H
1073.1787315856207 14406.238966231082 False False NaN NaN 40.0 1000.0 True False InsulinR_ssm ems_3hC_897_0001_000000010_0001__5__K
168.61512685404014 757.572104823671 False False NaN NaN 40.0 1000.0 True True InsulinR_ssm ems_3hC_897_0001_000000010_0001__5__M
0.0 853.6512098450729 False False NaN NaN 40.0 1000.0 True True InsulinR_ssm ems_3hC_897_0001_000000010_0001__5__L
924.3819368482607 27506.789902753153 False False NaN NaN 40.0 1000.0 False False InsulinR_ssm ems_3hC_897_0001_000000010_0001__5__N
1094.7496240904923 3991.1072323063054 False False NaN NaN 40.0 1000.0 True False InsulinR_ssm ems_3hC_897_0001_000000010_0001__5__Q
166.94567015251502 441675.384383816 False False NaN NaN 40.0 1000.0 False False InsulinR_ssm ems_3hC_897_0001_000000010_0001__5__P
0.0 325.1675533405149 False False NaN NaN 40.0 1000.0 True True InsulinR_ssm ems_3hC_897_0001_000000010_0001__5__S
4112.041772552412 inf False False NaN NaN 40.0 1000.0 False False InsulinR_ssm ems_3hC_897_0001_000000010_0001__5__R
0.0 1221.3775031215168 False False NaN NaN 40.0 1000.0 True True InsulinR_ssm ems_3hC_897_0001_000000010_0001__5__T
0.0 8935.619616660517 False False NaN NaN 40.0 1000.0 False True InsulinR_ssm ems_3hC_897_0001_000000010_0001__5__W
0.0 438.2767340714682 False False NaN NaN 40.0 1000.0 True True InsulinR_ssm ems_3hC_897_0001_000000010_0001__5__V
679.0298452833409 8334.41374645452 False False NaN NaN 40.0 1000.0 True False InsulinR_ssm ems_3hC_897_0001_000000010_0001__5__Y
981.2500528160094 3991.1072323063054 False False NaN NaN 40.0 1000.0 True False InsulinR_ssm ems_3hC_897_0001_000000010_0001__6__A
0.0 3206.440410508595 False False NaN NaN 40.0 1000.0 True True InsulinR_ssm ems_3hC_897_0001_000000010_0001__6__C
4153.162190277939 inf False False NaN NaN 40.0 1000.0 False False InsulinR_ssm ems_3hC_897_0001_000000010_0001__6__E
5326.148073308287 351327.05777812115 False False NaN NaN 40.0 1000.0 False False InsulinR_ssm ems_3hC_897_0001_000000010_0001__6__D
inf inf True False NaN NaN 40.0 1000.0 False False InsulinR_ssm ems_3hC_897_0001_000000010_0001__6__G
280.08290130108156 5767.455156349958 False False NaN NaN 40.0 1000.0 True False InsulinR_ssm ems_3hC_897_0001_000000010_0001__6__F
166.94567015251502 1349.1606134275196 False False NaN NaN 40.0 1000.0 True True InsulinR_ssm ems_3hC_897_0001_000000010_0001__6__I
inf inf True False NaN NaN 40.0 1000.0 False False InsulinR_ssm ems_3hC_897_0001_000000010_0001__6__H
8935.619616660517 inf False False NaN NaN 40.0 1000.0 False False InsulinR_ssm ems_3hC_897_0001_000000010_0001__6__K
0.0 158.84307684463207 False False NaN NaN 40.0 1000.0 True True InsulinR_ssm ems_3hC_897_0001_000000010_0001__6__L
inf inf True False NaN NaN 40.0 1000.0 False False InsulinR_ssm ems_3hC_897_0001_000000010_0001__6__N
10169.568642229218 inf False False NaN NaN 40.0 1000.0 False False InsulinR_ssm ems_3hC_897_0001_000000010_0001__6__Q
5487.535686077603 3865117.31517481 False False NaN NaN 40.0 1000.0 False False InsulinR_ssm ems_3hC_897_0001_000000010_0001__6__P
1376.2787417574134 21880.050161584924 False False NaN NaN 40.0 1000.0 False False InsulinR_ssm ems_3hC_897_0001_000000010_0001__6__S
4542.252322576509 inf False False NaN NaN 40.0 1000.0 False False InsulinR_ssm ems_3hC_897_0001_000000010_0001__6__R
1566.3335879972944 8759.552609215292 False False NaN NaN 40.0 1000.0 True False InsulinR_ssm ems_3hC_897_0001_000000010_0001__6__T
1646.232342794349 16395.64376378381 False False NaN NaN 40.0 1000.0 False False InsulinR_ssm ems_3hC_897_0001_000000010_0001__6__W
203.70544393253746 2961.0939229939854 False False NaN NaN 40.0 1000.0 True True InsulinR_ssm ems_3hC_897_0001_000000010_0001__6__V
1679.3216128845163 3991.1072323063054 False False NaN NaN 40.0 1000.0 True False InsulinR_ssm ems_3hC_897_0001_000000010_0001__6__Y
348.6236292945081 1629.9330126676725 False False NaN NaN 40.0 1000.0 True False InsulinR_ssm ems_3hC_897_0001_000000010_0001__7__A
1349.1606134275196 4679.887110202902 False False NaN NaN 40.0 1000.0 True False InsulinR_ssm ems_3hC_897_0001_000000010_0001__7__C
373.77171754649123 226762.4560886304 False False NaN NaN 40.0 1000.0 False False InsulinR_ssm ems_3hC_897_0001_000000010_0001__7__D
0.0 381.28452906917556 False False NaN NaN 40.0 1000.0 True True InsulinR_ssm ems_3hC_897_0001_000000010_0001__7__G
1949.6402586407987 3991.1072323063054 False False NaN NaN 40.0 1000.0 True False InsulinR_ssm ems_3hC_897_0001_000000010_0001__7__F
1566.3335879972944 3991.1072323063054 False False NaN NaN 40.0 1000.0 True False InsulinR_ssm ems_3hC_897_0001_000000010_0001__7__I
263.850762646858 2654.0987129773494 False False NaN NaN 40.0 1000.0 True False InsulinR_ssm ems_3hC_897_0001_000000010_0001__7__H
1446.4827893260237 3991.1072323063054 False False NaN NaN 40.0 1000.0 True False InsulinR_ssm ems_3hC_897_0001_000000010_0001__7__K
1073.1787315856207 3991.1072323063054 False False NaN NaN 40.0 1000.0 True False InsulinR_ssm ems_3hC_897_0001_000000010_0001__7__M
1505.2157909686457 3991.1072323063054 False False NaN NaN 40.0 1000.0 True False InsulinR_ssm ems_3hC_897_0001_000000010_0001__7__L
214.09646883317893 1988.828027839478 False False NaN NaN 40.0 1000.0 True False InsulinR_ssm ems_3hC_897_0001_000000010_0001__7__N
0.0 971.5347057584254 False False NaN NaN 40.0 1000.0 True True InsulinR_ssm ems_3hC_897_0001_000000010_0001__7__Q
0.0 199.6916419297494 False False NaN NaN 40.0 1000.0 True False InsulinR_ssm ems_3hC_897_0001_000000010_0001__7__P
231.8357969273011 396.76620990034604 False False NaN NaN 40.0 1000.0 True True InsulinR_ssm ems_3hC_897_0001_000000010_0001__7__S
1162.098785834927 4365.015201677442 False False NaN NaN 40.0 1000.0 True False InsulinR_ssm ems_3hC_897_0001_000000010_0001__7__R
429.6409509572281 2707.4460971081953 False False NaN NaN 40.0 1000.0 True False InsulinR_ssm ems_3hC_897_0001_000000010_0001__7__T
1296.5168310542253 8759.552609215292 False False NaN NaN 40.0 1000.0 False False InsulinR_ssm ems_3hC_897_0001_000000010_0001__7__W
1800.4600687308534 3991.1072323063054 False False NaN NaN 40.0 1000.0 True False InsulinR_ssm ems_3hC_897_0001_000000010_0001__7__V
1403.9419444667367 11012.18559758296 False False NaN NaN 40.0 1000.0 True False InsulinR_ssm ems_3hC_897_0001_000000010_0001__7__Y
0.0 396.76620990034604 False False NaN NaN 40.0 1000.0 True True InsulinR_ssm ems_3hC_897_0001_000000010_0001__8__A
0.0 162.03582268920925 False False NaN NaN 40.0 1000.0 False True InsulinR_ssm ems_3hC_897_0001_000000010_0001__8__C
0.0 158.84307684463207 False False NaN NaN 40.0 1000.0 True True InsulinR_ssm ems_3hC_897_0001_000000010_0001__8__E
0.0 191.89974285198977 False False NaN NaN 40.0 1000.0 True True InsulinR_ssm ems_3hC_897_0001_000000010_0001__8__D
0.0 335.020455374286 False False NaN NaN 40.0 1000.0 True True InsulinR_ssm ems_3hC_897_0001_000000010_0001__8__G
0.0 404.7412107193428 False False NaN NaN 40.0 1000.0 True True InsulinR_ssm ems_3hC_897_0001_000000010_0001__8__F
0.0 285.71256761723316 False False NaN NaN 40.0 1000.0 True True InsulinR_ssm ems_3hC_897_0001_000000010_0001__8__I
0.0 396.76620990034604 False False NaN NaN 40.0 1000.0 True True InsulinR_ssm ems_3hC_897_0001_000000010_0001__8__H
166.94567015251502 396.76620990034604 False False NaN NaN 40.0 1000.0 True True InsulinR_ssm ems_3hC_897_0001_000000010_0001__8__K
0.0 345.1719101925823 False False NaN NaN 40.0 1000.0 False True InsulinR_ssm ems_3hC_897_0001_000000010_0001__8__M
0.0 199.6916419297494 False False NaN NaN 40.0 1000.0 True True InsulinR_ssm ems_3hC_897_0001_000000010_0001__8__N
0.0 396.76620990034604 False False NaN NaN 40.0 1000.0 True True InsulinR_ssm ems_3hC_897_0001_000000010_0001__8__Q
897.1960008271956 6370.8585730211 False False NaN NaN 40.0 1000.0 True False InsulinR_ssm ems_3hC_897_0001_000000010_0001__8__P
0.0 404.7412107193428 False False NaN NaN 40.0 1000.0 True False InsulinR_ssm ems_3hC_897_0001_000000010_0001__8__S
0.0 1679.3216128845163 False False NaN NaN 40.0 1000.0 False False InsulinR_ssm ems_3hC_897_0001_000000010_0001__8__R
0.0 381.28452906917556 False False NaN NaN 40.0 1000.0 True True InsulinR_ssm ems_3hC_897_0001_000000010_0001__8__T
0.0 251.04494730735786 False False NaN NaN 40.0 1000.0 True False InsulinR_ssm ems_3hC_897_0001_000000010_0001__8__W
0.0 870.8095991629585 False False NaN NaN 40.0 1000.0 True False InsulinR_ssm ems_3hC_897_0001_000000010_0001__8__V
0.0 158.84307684463207 False False NaN NaN 40.0 1000.0 True True InsulinR_ssm ems_3hC_897_0001_000000010_0001__8__Y
0.0 199.6916419297494 False False NaN NaN 40.0 1000.0 False True InsulinR_ssm ems_3hC_897_0001_000000010_0001__9__A
0.0 396.76620990034604 False False NaN NaN 40.0 1000.0 True True InsulinR_ssm ems_3hC_897_0001_000000010_0001__9__C
0.0 3991.1072323063054 False False NaN NaN 40.0 1000.0 True True InsulinR_ssm ems_3hC_897_0001_000000010_0001__9__E
258.6518602557182 780.5272971719326 False False NaN NaN 40.0 1000.0 True True InsulinR_ssm ems_3hC_897_0001_000000010_0001__9__D
0.0 261.2383788582753 False False NaN NaN 40.0 1000.0 True False InsulinR_ssm ems_3hC_897_0001_000000010_0001__9__G
0.0 720.8038636277456 False False NaN NaN 40.0 1000.0 True False InsulinR_ssm ems_3hC_897_0001_000000010_0001__9__F
0.0 199.6916419297494 False False NaN NaN 40.0 1000.0 True True InsulinR_ssm ems_3hC_897_0001_000000010_0001__9__I
1646.232342794349 3991.1072323063054 False False NaN NaN 40.0 1000.0 True False InsulinR_ssm ems_3hC_897_0001_000000010_0001__9__H
22098.85066320075 inf False False NaN NaN 40.0 1000.0 False False InsulinR_ssm ems_3hC_897_0001_000000010_0001__9__K
0.0 158.84307684463207 False False NaN NaN 40.0 1000.0 True True InsulinR_ssm ems_3hC_897_0001_000000010_0001__9__M
0.0 608.6305552299041 False False NaN NaN 40.0 1000.0 True True InsulinR_ssm ems_3hC_897_0001_000000010_0001__9__L
227.26771583893853 1105.697120331397 False False NaN NaN 40.0 1000.0 True True InsulinR_ssm ems_3hC_897_0001_000000010_0001__9__N
0.0 906.1679608354674 False False NaN NaN 40.0 1000.0 True False InsulinR_ssm ems_3hC_897_0001_000000010_0001__9__Q
1892.3016270398634 3991.1072323063054 False False NaN NaN 40.0 1000.0 True False InsulinR_ssm ems_3hC_897_0001_000000010_0001__9__P
0.0 408.78862282653614 False False NaN NaN 40.0 1000.0 True True InsulinR_ssm ems_3hC_897_0001_000000010_0001__9__S
28340.27314359648 inf False False NaN NaN 40.0 1000.0 False False InsulinR_ssm ems_3hC_897_0001_000000010_0001__9__R
0.0 234.15415489657406 False False NaN NaN 40.0 1000.0 True True InsulinR_ssm ems_3hC_897_0001_000000010_0001__9__T
201.68855834904687 3991.1072323063054 False False NaN NaN 40.0 1000.0 True False InsulinR_ssm ems_3hC_897_0001_000000010_0001__9__W
214.09646883317893 469.8919806040241 False False NaN NaN 40.0 1000.0 True True InsulinR_ssm ems_3hC_897_0001_000000010_0001__9__Y
1309.4819993647686 3991.1072323063054 False False NaN NaN 40.0 1000.0 True False InsulinR_ssm ems_3hC_897_0001_000000010_0001__10__C
991.0625533441694 5487.535686077603 False False NaN NaN 40.0 1000.0 True False InsulinR_ssm ems_3hC_897_0001_000000010_0001__10__E
1505.2157909686457 3991.1072323063054 False False NaN NaN 40.0 1000.0 True False InsulinR_ssm ems_3hC_897_0001_000000010_0001__10__D
0.0 158.84307684463207 False False NaN NaN 40.0 1000.0 False True InsulinR_ssm ems_3hC_897_0001_000000010_0001__10__G
10477.71674165741 inf False False NaN NaN 40.0 1000.0 False False InsulinR_ssm ems_3hC_897_0001_000000010_0001__10__F
1362.6522195617945 6695.83638801092 False False NaN NaN 40.0 1000.0 True False InsulinR_ssm ems_3hC_897_0001_000000010_0001__10__I
853.6512098450729 9772.75557705109 False False NaN NaN 40.0 1000.0 True False InsulinR_ssm ems_3hC_897_0001_000000010_0001__10__H
8251.894798469817 inf False False NaN NaN 40.0 1000.0 False False InsulinR_ssm ems_3hC_897_0001_000000010_0001__10__K
1475.5570933914762 4869.909293224447 False False NaN NaN 40.0 1000.0 True False InsulinR_ssm ems_3hC_897_0001_000000010_0001__10__M
1162.098785834927 17404.306237332148 False False NaN NaN 40.0 1000.0 False False InsulinR_ssm ems_3hC_897_0001_000000010_0001__10__L
1432.161177550519 4967.794470018256 False False NaN NaN 40.0 1000.0 True False InsulinR_ssm ems_3hC_897_0001_000000010_0001__10__N
720.8038636277456 5767.455156349958 False False NaN NaN 40.0 1000.0 True False InsulinR_ssm ems_3hC_897_0001_000000010_0001__10__Q
0.0 2286.1065325657178 False False NaN NaN 40.0 1000.0 True True InsulinR_ssm ems_3hC_897_0001_000000010_0001__10__P
0.0 2028.8034711990508 False False NaN NaN 40.0 1000.0 True True InsulinR_ssm ems_3hC_897_0001_000000010_0001__10__S
335.020455374286 40548.37813231666 False False NaN NaN 40.0 1000.0 True False InsulinR_ssm ems_3hC_897_0001_000000010_0001__10__R
573.3575145844536 6898.726926404041 False False NaN NaN 40.0 1000.0 True False InsulinR_ssm ems_3hC_897_0001_000000010_0001__10__T
1597.8168931160394 8759.552609215292 False False NaN NaN 40.0 1000.0 True False InsulinR_ssm ems_3hC_897_0001_000000010_0001__10__W
460.6332522341181 3991.1072323063054 False False NaN NaN 40.0 1000.0 True False InsulinR_ssm ems_3hC_897_0001_000000010_0001__10__V
1296.5168310542253 11924.619017963678 False False NaN NaN 40.0 1000.0 True False InsulinR_ssm ems_3hC_897_0001_000000010_0001__10__Y
0.0 2241.0612023975264 False False NaN NaN 40.0 1000.0 False False InsulinR_ssm ems_3hC_897_0001_000000010_0001__11__A
0.0 385.09737435986756 False False NaN NaN 40.0 1000.0 False True InsulinR_ssm ems_3hC_897_0001_000000010_0001__11__C
0.0 225.01754043459243 False False NaN NaN 40.0 1000.0 True True InsulinR_ssm ems_3hC_897_0001_000000010_0001__11__E
0.0 158.84307684463207 False False NaN NaN 40.0 1000.0 True True InsulinR_ssm ems_3hC_897_0001_000000010_0001__11__D
0.0 2680.639700107125 False False NaN NaN 40.0 1000.0 True False InsulinR_ssm ems_3hC_897_0001_000000010_0001__11__G
173.72433381284446 396.76620990034604 False False NaN NaN 40.0 1000.0 True True InsulinR_ssm ems_3hC_897_0001_000000010_0001__11__F
0.0 2049.0915059110425 False False NaN NaN 40.0 1000.0 False True InsulinR_ssm ems_3hC_897_0001_000000010_0001__11__I
0.0 396.76620990034604 False False NaN NaN 40.0 1000.0 True True InsulinR_ssm ems_3hC_897_0001_000000010_0001__11__H
0.0 396.76620990034604 False False NaN NaN 40.0 1000.0 True True InsulinR_ssm ems_3hC_897_0001_000000010_0001__11__K
0.0 203.70544393253746 False False NaN NaN 40.0 1000.0 True True InsulinR_ssm ems_3hC_897_0001_000000010_0001__11__M
0.0 158.84307684463207 False False NaN NaN 40.0 1000.0 True True InsulinR_ssm ems_3hC_897_0001_000000010_0001__11__L
0.0 178.98835485170736 False False NaN NaN 40.0 1000.0 True False InsulinR_ssm ems_3hC_897_0001_000000010_0001__11__N
0.0 3991.1072323063054 False False NaN NaN 40.0 1000.0 True False InsulinR_ssm ems_3hC_897_0001_000000010_0001__11__Q
0.0 199.6916419297494 False False NaN NaN 40.0 1000.0 True False InsulinR_ssm ems_3hC_897_0001_000000010_0001__11__P
0.0 209.87792258913717 False False NaN NaN 40.0 1000.0 True False InsulinR_ssm ems_3hC_897_0001_000000010_0001__11__S
0.0 1127.9216324500585 False False NaN NaN 40.0 1000.0 True False InsulinR_ssm ems_3hC_897_0001_000000010_0001__11__T
0.0 158.84307684463207 False False NaN NaN 40.0 1000.0 False True InsulinR_ssm ems_3hC_897_0001_000000010_0001__11__W
0.0 392.83783158450075 False False NaN NaN 40.0 1000.0 True True InsulinR_ssm ems_3hC_897_0001_000000010_0001__11__V
inf inf True False NaN NaN 40.0 1000.0 False False InsulinR_ssm ems_3hC_897_0001_000000010_0001__11__Y
0.0 222.789643994646 False False NaN NaN 40.0 1000.0 True True InsulinR_ssm ems_3hC_897_0001_000000010_0001__12__A
0.0 318.76046793502115 False False NaN NaN 40.0 1000.0 True True InsulinR_ssm ems_3hC_897_0001_000000010_0001__12__C
627.0726696839255 3759.8035515827573 False False NaN NaN 40.0 1000.0 True False InsulinR_ssm ems_3hC_897_0001_000000010_0001__12__E
0.0 2263.4718144215008 False False NaN NaN 40.0 1000.0 True False InsulinR_ssm ems_3hC_897_0001_000000010_0001__12__D
0.0 158.84307684463207 False False NaN NaN 40.0 1000.0 True True InsulinR_ssm ems_3hC_897_0001_000000010_0001__12__G
0.0 246.09837006897163 False False NaN NaN 40.0 1000.0 True True InsulinR_ssm ems_3hC_897_0001_000000010_0001__12__F
0.0 396.76620990034604 False False NaN NaN 40.0 1000.0 True False InsulinR_ssm ems_3hC_897_0001_000000010_0001__12__I
225.01754043459243 396.76620990034604 False False NaN NaN 40.0 1000.0 True True InsulinR_ssm ems_3hC_897_0001_000000010_0001__12__H
757.572104823671 3991.1072323063054 False False NaN NaN 40.0 1000.0 True False InsulinR_ssm ems_3hC_897_0001_000000010_0001__12__K
0.0 158.84307684463207 False False NaN NaN 40.0 1000.0 True False InsulinR_ssm ems_3hC_897_0001_000000010_0001__12__M
0.0 158.84307684463207 False False NaN NaN 40.0 1000.0 False True InsulinR_ssm ems_3hC_897_0001_000000010_0001__12__L
0.0 158.84307684463207 False False NaN NaN 40.0 1000.0 True True InsulinR_ssm ems_3hC_897_0001_000000010_0001__12__N
0.0 199.6916419297494 False False NaN NaN 40.0 1000.0 True True InsulinR_ssm ems_3hC_897_0001_000000010_0001__12__Q
1949.6402586407987 4726.685981304925 False False NaN NaN 40.0 1000.0 True False InsulinR_ssm ems_3hC_897_0001_000000010_0001__12__P
0.0 396.76620990034604 False False NaN NaN 40.0 1000.0 True True InsulinR_ssm ems_3hC_897_0001_000000010_0001__12__S
720.8038636277456 3991.1072323063054 False False NaN NaN 40.0 1000.0 True False InsulinR_ssm ems_3hC_897_0001_000000010_0001__12__R
0.0 158.84307684463207 False False NaN NaN 40.0 1000.0 True True InsulinR_ssm ems_3hC_897_0001_000000010_0001__12__T
238.8606534099953 735.2920212866636 False False NaN NaN 40.0 1000.0 True True InsulinR_ssm ems_3hC_897_0001_000000010_0001__12__W
0.0 269.15416297606 False False NaN NaN 40.0 1000.0 False False InsulinR_ssm ems_3hC_897_0001_000000010_0001__12__Y
0.0 498.79980601698566 False False NaN NaN 40.0 1000.0 False True InsulinR_ssm ems_3hC_897_0001_000000010_0001__13__A
189.99974539800974 1245.9271909342588 False False NaN NaN 40.0 1000.0 True False InsulinR_ssm ems_3hC_897_0001_000000010_0001__13__C
182.58602078422675 1629.9330126676725 False False NaN NaN 40.0 1000.0 True True InsulinR_ssm ems_3hC_897_0001_000000010_0001__13__E
282.8837303140923 3797.4015870985804 False False NaN NaN 40.0 1000.0 True False InsulinR_ssm ems_3hC_897_0001_000000010_0001__13__D
1197.3115411445115 9485.340281190727 False False NaN NaN 40.0 1000.0 True False InsulinR_ssm ems_3hC_897_0001_000000010_0001__13__G
0.0 396.76620990034604 False False NaN NaN 40.0 1000.0 False True InsulinR_ssm ems_3hC_897_0001_000000010_0001__13__I
207.7999233555814 1127.9216324500585 False False NaN NaN 40.0 1000.0 True True InsulinR_ssm ems_3hC_897_0001_000000010_0001__13__H
1116.7540915347117 7323.137645871595 False False NaN NaN 40.0 1000.0 True False InsulinR_ssm ems_3hC_897_0001_000000010_0001__13__K
0.0 117587.31738857664 True False NaN NaN 40.0 1000.0 True False InsulinR_ssm ems_3hC_897_0001_000000010_0001__13__M
0.0 220.58380593529313 False False NaN NaN 40.0 1000.0 True True InsulinR_ssm ems_3hC_897_0001_000000010_0001__13__L
493.8611940762235 5379.409554041364 False False NaN NaN 40.0 1000.0 True False InsulinR_ssm ems_3hC_897_0001_000000010_0001__13__N
0.0 757.572104823671 False False NaN NaN 40.0 1000.0 True False InsulinR_ssm ems_3hC_897_0001_000000010_0001__13__Q
4918.608386156695 inf False False NaN NaN 40.0 1000.0 False False InsulinR_ssm ems_3hC_897_0001_000000010_0001__13__P
191.89974285198977 3991.1072323063054 False False NaN NaN 40.0 1000.0 True False InsulinR_ssm ems_3hC_897_0001_000000010_0001__13__S
1031.3036671707825 11459.324491709087 False False NaN NaN 40.0 1000.0 True False InsulinR_ssm ems_3hC_897_0001_000000010_0001__13__R
447.08609642630455 2090.278245179854 False False NaN NaN 40.0 1000.0 True False InsulinR_ssm ems_3hC_897_0001_000000010_0001__13__T
inf inf True False NaN NaN 40.0 1000.0 False False InsulinR_ssm ems_3hC_897_0001_000000010_0001__13__W
288.5696932934057 7470.332712553611 False False NaN NaN 40.0 1000.0 False False InsulinR_ssm ems_3hC_897_0001_000000010_0001__13__V
0.0 7773.658176717458 False False NaN NaN 40.0 1000.0 False True InsulinR_ssm ems_3hC_897_0001_000000010_0001__13__Y
1892.3016270398634 3991.1072323063054 False False NaN NaN 40.0 1000.0 True False InsulinR_ssm ems_3hC_897_0001_000000010_0001__14__A
1221.3775031215168 12043.865208143323 False False NaN NaN 40.0 1000.0 True False InsulinR_ssm ems_3hC_897_0001_000000010_0001__14__C
227.26771583893853 396.76620990034604 False False NaN NaN 40.0 1000.0 True True InsulinR_ssm ems_3hC_897_0001_000000010_0001__14__D
163.6561809161013 3437.7381185307763 False False NaN NaN 40.0 1000.0 True True InsulinR_ssm ems_3hC_897_0001_000000010_0001__14__G
1782.6337314166854 3991.1072323063054 False False NaN NaN 40.0 1000.0 True False InsulinR_ssm ems_3hC_897_0001_000000010_0001__14__F
1209.2846565559576 5487.535686077603 False False NaN NaN 40.0 1000.0 True False InsulinR_ssm ems_3hC_897_0001_000000010_0001__14__I
1520.2679488783317 8759.552609215292 False False NaN NaN 40.0 1000.0 True False InsulinR_ssm ems_3hC_897_0001_000000010_0001__14__H
1581.9969238772671 3991.1072323063054 False False NaN NaN 40.0 1000.0 True False InsulinR_ssm ems_3hC_897_0001_000000010_0001__14__K
1911.2246433102616 5169.506846356828 False False NaN NaN 40.0 1000.0 True False InsulinR_ssm ems_3hC_897_0001_000000010_0001__14__M
1550.825334650787 3991.1072323063054 False False NaN NaN 40.0 1000.0 True False InsulinR_ssm ems_3hC_897_0001_000000010_0001__14__L
211.9767018150287 3835.375602969569 False False NaN NaN 40.0 1000.0 True True InsulinR_ssm ems_3hC_897_0001_000000010_0001__14__N
163.6561809161013 3991.1072323063054 False False NaN NaN 40.0 1000.0 True True InsulinR_ssm ems_3hC_897_0001_000000010_0001__14__Q
442.6595014121828 3991.1072323063054 False False NaN NaN 40.0 1000.0 True False InsulinR_ssm ems_3hC_897_0001_000000010_0001__14__P
1021.0927397730513 3991.1072323063054 False False NaN NaN 40.0 1000.0 True False InsulinR_ssm ems_3hC_897_0001_000000010_0001__14__S
1475.5570933914762 5273.413933968597 False False NaN NaN 40.0 1000.0 True False InsulinR_ssm ems_3hC_897_0001_000000010_0001__14__R
381.28452906917556 4031.0183046293637 False False NaN NaN 40.0 1000.0 True False InsulinR_ssm ems_3hC_897_0001_000000010_0001__14__T
0.0 62200.31162064562 True False NaN NaN 40.0 1000.0 False False InsulinR_ssm ems_3hC_897_0001_000000010_0001__14__W
1173.7197736932771 3991.1072323063054 False False NaN NaN 40.0 1000.0 True False InsulinR_ssm ems_3hC_897_0001_000000010_0001__14__V
562.0601064449106 3991.1072323063054 False False NaN NaN 40.0 1000.0 True False InsulinR_ssm ems_3hC_897_0001_000000010_0001__14__Y
0.0 205.7424983718628 False False NaN NaN 40.0 1000.0 True False InsulinR_ssm ems_3hC_897_0001_000000010_0001__15__A
0.0 338.37065992802906 False False NaN NaN 40.0 1000.0 True True InsulinR_ssm ems_3hC_897_0001_000000010_0001__15__C
0.0 1062.5531995897238 False False NaN NaN 40.0 1000.0 True True InsulinR_ssm ems_3hC_897_0001_000000010_0001__15__E
0.0 158.84307684463207 False False NaN NaN 40.0 1000.0 True True InsulinR_ssm ems_3hC_897_0001_000000010_0001__15__D
0.0 2008.7163081178724 False False NaN NaN 40.0 1000.0 True False InsulinR_ssm ems_3hC_897_0001_000000010_0001__15__G
0.0 796.2158958450888 False False NaN NaN 40.0 1000.0 True True InsulinR_ssm ems_3hC_897_0001_000000010_0001__15__F
0.0 186.25599980198965 False False NaN NaN 40.0 1000.0 True True InsulinR_ssm ems_3hC_897_0001_000000010_0001__15__I
205.7424983718628 981.2500528160094 False False NaN NaN 40.0 1000.0 True False InsulinR_ssm ems_3hC_897_0001_000000010_0001__15__H
0.0 282.8837303140923 False False NaN NaN 40.0 1000.0 True True InsulinR_ssm ems_3hC_897_0001_000000010_0001__15__K
0.0 158.84307684463207 False False NaN NaN 40.0 1000.0 True True InsulinR_ssm ems_3hC_897_0001_000000010_0001__15__M
0.0 199.6916419297494 False False NaN NaN 40.0 1000.0 True True InsulinR_ssm ems_3hC_897_0001_000000010_0001__15__N
248.5593537696613 396.76620990034604 False False NaN NaN 40.0 1000.0 True True InsulinR_ssm ems_3hC_897_0001_000000010_0001__15__Q
0.0 199.6916419297494 False False NaN NaN 40.0 1000.0 True True InsulinR_ssm ems_3hC_897_0001_000000010_0001__15__P
0.0 214.09646883317893 False False NaN NaN 40.0 1000.0 True True InsulinR_ssm ems_3hC_897_0001_000000010_0001__15__S
0.0 396.76620990034604 False False NaN NaN 40.0 1000.0 False True InsulinR_ssm ems_3hC_897_0001_000000010_0001__15__R
274.5641616518787 562.0601064449106 False False NaN NaN 40.0 1000.0 True True InsulinR_ssm ems_3hC_897_0001_000000010_0001__15__T
0.0 417.00527414534974 False False NaN NaN 40.0 1000.0 True True InsulinR_ssm ems_3hC_897_0001_000000010_0001__15__W
0.0 335.020455374286 False False NaN NaN 40.0 1000.0 True True InsulinR_ssm ems_3hC_897_0001_000000010_0001__15__V
0.0 189.99974539800974 False False NaN NaN 40.0 1000.0 True True InsulinR_ssm ems_3hC_897_0001_000000010_0001__15__Y
216.23743352151067 412.87650905480143 False False NaN NaN 40.0 1000.0 True True InsulinR_ssm ems_3hC_897_0001_000000010_0001__16__C
0.0 158.84307684463207 False False NaN NaN 40.0 1000.0 True True InsulinR_ssm ems_3hC_897_0001_000000010_0001__16__E
0.0 3991.1072323063054 False False NaN NaN 40.0 1000.0 True True InsulinR_ssm ems_3hC_897_0001_000000010_0001__16__D
0.0 277.3098032683974 False False NaN NaN 40.0 1000.0 True True InsulinR_ssm ems_3hC_897_0001_000000010_0001__16__G
170.30127812258053 2132.29283790797 False False NaN NaN 40.0 1000.0 True True InsulinR_ssm ems_3hC_897_0001_000000010_0001__16__F
258.6518602557182 3991.1072323063054 False False NaN NaN 40.0 1000.0 True False InsulinR_ssm ems_3hC_897_0001_000000010_0001__16__I
inf inf True False NaN NaN 40.0 1000.0 False False InsulinR_ssm ems_3hC_897_0001_000000010_0001__16__H
0.0 3303.598761387417 False False NaN NaN 40.0 1000.0 True True InsulinR_ssm ems_3hC_897_0001_000000010_0001__16__K
0.0 348.6236292945081 False False NaN NaN 40.0 1000.0 True True InsulinR_ssm ems_3hC_897_0001_000000010_0001__16__M
0.0 396.76620990034604 False False NaN NaN 40.0 1000.0 True True InsulinR_ssm ems_3hC_897_0001_000000010_0001__16__L
182.58602078422675 396.76620990034604 False False NaN NaN 40.0 1000.0 True True InsulinR_ssm ems_3hC_897_0001_000000010_0001__16__N
0.0 186.25599980198965 False False NaN NaN 40.0 1000.0 True True InsulinR_ssm ems_3hC_897_0001_000000010_0001__16__Q
529.4860452029005 5221.20191482039 False False NaN NaN 40.0 1000.0 True False InsulinR_ssm ems_3hC_897_0001_000000010_0001__16__P
0.0 460.6332522341181 False False NaN NaN 40.0 1000.0 True False InsulinR_ssm ems_3hC_897_0001_000000010_0001__16__S
229.54039299732784 1221.3775031215168 False False NaN NaN 40.0 1000.0 True True InsulinR_ssm ems_3hC_897_0001_000000010_0001__16__R
209.87792258913717 2789.484421296669 False False NaN NaN 40.0 1000.0 True False InsulinR_ssm ems_3hC_897_0001_000000010_0001__16__T
0.0 396.76620990034604 False False NaN NaN 40.0 1000.0 True True InsulinR_ssm ems_3hC_897_0001_000000010_0001__16__W
0.0 1662.6946662222936 False False NaN NaN 40.0 1000.0 False True InsulinR_ssm ems_3hC_897_0001_000000010_0001__16__V
199.6916419297494 1052.0328708809147 False False NaN NaN 40.0 1000.0 True True InsulinR_ssm ems_3hC_897_0001_000000010_0001__16__Y
0.0 396.76620990034604 False False NaN NaN 40.0 1000.0 True True InsulinR_ssm ems_3hC_897_0001_000000010_0001__17__A
639.6768303445727 3143.260867080283 False False NaN NaN 40.0 1000.0 True False InsulinR_ssm ems_3hC_897_0001_000000010_0001__17__C
0.0 197.71449696014798 False False NaN NaN 40.0 1000.0 True True InsulinR_ssm ems_3hC_897_0001_000000010_0001__17__E
0.0 158.84307684463207 False False NaN NaN 40.0 1000.0 True True InsulinR_ssm ems_3hC_897_0001_000000010_0001__17__D
0.0 341.7543665273093 False False NaN NaN 40.0 1000.0 True True InsulinR_ssm ems_3hC_897_0001_000000010_0001__17__G
0.0 381.28452906917556 False False NaN NaN 40.0 1000.0 True True InsulinR_ssm ems_3hC_897_0001_000000010_0001__17__F
0.0 199.6916419297494 False False NaN NaN 40.0 1000.0 True True InsulinR_ssm ems_3hC_897_0001_000000010_0001__17__I
0.0 396.76620990034604 False False NaN NaN 40.0 1000.0 True True InsulinR_ssm ems_3hC_897_0001_000000010_0001__17__H
451.5569573905679 2990.7048622239217 False False NaN NaN 40.0 1000.0 True False InsulinR_ssm ems_3hC_897_0001_000000010_0001__17__K
0.0 199.6916419297494 False False NaN NaN 40.0 1000.0 True True InsulinR_ssm ems_3hC_897_0001_000000010_0001__17__M
0.0 845.1992176683885 False False NaN NaN 40.0 1000.0 True True InsulinR_ssm ems_3hC_897_0001_000000010_0001__17__N
0.0 227.26771583893853 False False NaN NaN 40.0 1000.0 True True InsulinR_ssm ems_3hC_897_0001_000000010_0001__17__Q
0.0 728.0119022640235 False False NaN NaN 40.0 1000.0 True False InsulinR_ssm ems_3hC_897_0001_000000010_0001__17__P
201.68855834904687 2426.7481507390894 False False NaN NaN 40.0 1000.0 True True InsulinR_ssm ems_3hC_897_0001_000000010_0001__17__S
236.49569644553975 2241.0612023975264 False False NaN NaN 40.0 1000.0 True True InsulinR_ssm ems_3hC_897_0001_000000010_0001__17__R
0.0 1296.5168310542253 False False NaN NaN 40.0 1000.0 True False InsulinR_ssm ems_3hC_897_0001_000000010_0001__17__T
168.61512685404014 1390.041529174987 False False NaN NaN 40.0 1000.0 True True InsulinR_ssm ems_3hC_897_0001_000000010_0001__17__W
0.0 191.89974285198977 False False NaN NaN 40.0 1000.0 True False InsulinR_ssm ems_3hC_897_0001_000000010_0001__17__V
0.0 199.6916419297494 False False NaN NaN 40.0 1000.0 True False InsulinR_ssm ems_3hC_897_0001_000000010_0001__17__Y
0.0 493.8611940762235 False False NaN NaN 40.0 1000.0 True True InsulinR_ssm ems_3hC_897_0001_000000010_0001__18__A
166.94567015251502 584.8820006276009 False False NaN NaN 40.0 1000.0 True True InsulinR_ssm ems_3hC_897_0001_000000010_0001__18__C
0.0 199.6916419297494 False False NaN NaN 40.0 1000.0 True True InsulinR_ssm ems_3hC_897_0001_000000010_0001__18__D
0.0 288.5696932934057 False False NaN NaN 40.0 1000.0 True True InsulinR_ssm ems_3hC_897_0001_000000010_0001__18__G
231.8357969273011 396.76620990034604 False False NaN NaN 40.0 1000.0 True True InsulinR_ssm ems_3hC_897_0001_000000010_0001__18__F
195.75692768331487 713.6671917106393 False False NaN NaN 40.0 1000.0 True True InsulinR_ssm ems_3hC_897_0001_000000010_0001__18__I
251.04494730735786 742.6449414995301 False False NaN NaN 40.0 1000.0 True True InsulinR_ssm ems_3hC_897_0001_000000010_0001__18__H
0.0 396.76620990034604 False False NaN NaN 40.0 1000.0 True True InsulinR_ssm ems_3hC_897_0001_000000010_0001__18__K
484.13017750830636 3991.1072323063054 False False NaN NaN 40.0 1000.0 True False InsulinR_ssm ems_3hC_897_0001_000000010_0001__18__M
0.0 6061.653332824872 False False NaN NaN 40.0 1000.0 True False InsulinR_ssm ems_3hC_897_0001_000000010_0001__18__L
1233.5912781527318 3991.1072323063054 False False NaN NaN 40.0 1000.0 True False InsulinR_ssm ems_3hC_897_0001_000000010_0001__18__N
0.0 952.3916339167001 False False NaN NaN 40.0 1000.0 True True InsulinR_ssm ems_3hC_897_0001_000000010_0001__18__Q
0.0 172.0042909038063 False False NaN NaN 40.0 1000.0 True True InsulinR_ssm ems_3hC_897_0001_000000010_0001__18__P
421.17532688680313 1873.5659673662 False False NaN NaN 40.0 1000.0 True False InsulinR_ssm ems_3hC_897_0001_000000010_0001__18__S
1021.0927397730513 5433.203649581781 False False NaN NaN 40.0 1000.0 True False InsulinR_ssm ems_3hC_897_0001_000000010_0001__18__R
0.0 396.76620990034604 False False NaN NaN 40.0 1000.0 False True InsulinR_ssm ems_3hC_897_0001_000000010_0001__18__T
188.11855980000968 396.76620990034604 False False NaN NaN 40.0 1000.0 True True InsulinR_ssm ems_3hC_897_0001_000000010_0001__18__W
0.0 366.406938090865 False False NaN NaN 40.0 1000.0 True True InsulinR_ssm ems_3hC_897_0001_000000010_0001__18__V
0.0 438.2767340714682 False False NaN NaN 40.0 1000.0 True True InsulinR_ssm ems_3hC_897_0001_000000010_0001__18__Y
0.0 590.7308206338773 False False NaN NaN 40.0 1000.0 True True InsulinR_ssm ems_3hC_897_0001_000000010_0001__19__A
0.0 199.6916419297494 False False NaN NaN 40.0 1000.0 False True InsulinR_ssm ems_3hC_897_0001_000000010_0001__19__C
0.0 474.59090041006425 False False NaN NaN 40.0 1000.0 True True InsulinR_ssm ems_3hC_897_0001_000000010_0001__19__E
0.0 158.84307684463207 False False NaN NaN 40.0 1000.0 True True InsulinR_ssm ems_3hC_897_0001_000000010_0001__19__D
231.8357969273011 720.8038636277456 False False NaN NaN 40.0 1000.0 True False InsulinR_ssm ems_3hC_897_0001_000000010_0001__19__G
0.0 303.28964780564394 False False NaN NaN 40.0 1000.0 True True InsulinR_ssm ems_3hC_897_0001_000000010_0001__19__F
0.0 519.0530783284975 False False NaN NaN 40.0 1000.0 True True InsulinR_ssm ems_3hC_897_0001_000000010_0001__19__I
0.0 199.6916419297494 False False NaN NaN 40.0 1000.0 True True InsulinR_ssm ems_3hC_897_0001_000000010_0001__19__H
0.0 189.99974539800974 False False NaN NaN 40.0 1000.0 True False InsulinR_ssm ems_3hC_897_0001_000000010_0001__19__M
0.0 158.84307684463207 False False NaN NaN 40.0 1000.0 True True InsulinR_ssm ems_3hC_897_0001_000000010_0001__19__L
0.0 266.4892702733268 False False NaN NaN 40.0 1000.0 True False InsulinR_ssm ems_3hC_897_0001_000000010_0001__19__N
0.0 396.76620990034604 False False NaN NaN 40.0 1000.0 True True InsulinR_ssm ems_3hC_897_0001_000000010_0001__19__Q
0.0 175.4615771509729 False False NaN NaN 40.0 1000.0 True True InsulinR_ssm ems_3hC_897_0001_000000010_0001__19__P
0.0 199.6916419297494 False False NaN NaN 40.0 1000.0 True True InsulinR_ssm ems_3hC_897_0001_000000010_0001__19__S
0.0 158.84307684463207 False False NaN NaN 40.0 1000.0 False True InsulinR_ssm ems_3hC_897_0001_000000010_0001__19__R
0.0 158.84307684463207 False False NaN NaN 40.0 1000.0 True True InsulinR_ssm ems_3hC_897_0001_000000010_0001__19__T
0.0 348.6236292945081 False False NaN NaN 40.0 1000.0 True True InsulinR_ssm ems_3hC_897_0001_000000010_0001__19__W
0.0 396.76620990034604 False False NaN NaN 40.0 1000.0 True True InsulinR_ssm ems_3hC_897_0001_000000010_0001__19__V
0.0 158.84307684463207 False False NaN NaN 40.0 1000.0 True True InsulinR_ssm ems_3hC_897_0001_000000010_0001__19__Y
0.0 238.8606534099953 False False NaN NaN 40.0 1000.0 True True InsulinR_ssm ems_3hC_897_0001_000000010_0001__20__A
246.09837006897163 396.76620990034604 False False NaN NaN 40.0 1000.0 True True InsulinR_ssm ems_3hC_897_0001_000000010_0001__20__C
0.0 158.84307684463207 False False NaN NaN 40.0 1000.0 True True InsulinR_ssm ems_3hC_897_0001_000000010_0001__20__E
0.0 488.9714792833897 False False NaN NaN 40.0 1000.0 True False InsulinR_ssm ems_3hC_897_0001_000000010_0001__20__D
0.0 706.6011799115242 False False NaN NaN 40.0 1000.0 True False InsulinR_ssm ems_3hC_897_0001_000000010_0001__20__G
162.03582268920925 1855.0158092734657 False False NaN NaN 40.0 1000.0 True False InsulinR_ssm ems_3hC_897_0001_000000010_0001__20__F
0.0 158.84307684463207 False False NaN NaN 40.0 1000.0 True True InsulinR_ssm ems_3hC_897_0001_000000010_0001__20__I
0.0 331.7034211626594 False False NaN NaN 40.0 1000.0 True True InsulinR_ssm ems_3hC_897_0001_000000010_0001__20__H
0.0 199.6916419297494 False False NaN NaN 40.0 1000.0 False True InsulinR_ssm ems_3hC_897_0001_000000010_0001__20__K
0.0 294.36994412860304 False False NaN NaN 40.0 1000.0 True False InsulinR_ssm ems_3hC_897_0001_000000010_0001__20__M
0.0 158.84307684463207 False False NaN NaN 40.0 1000.0 True True InsulinR_ssm ems_3hC_897_0001_000000010_0001__20__L
0.0 315.6044236980408 False False NaN NaN 40.0 1000.0 True True InsulinR_ssm ems_3hC_897_0001_000000010_0001__20__Q
0.0 584.8820006276009 False False NaN NaN 40.0 1000.0 True False InsulinR_ssm ems_3hC_897_0001_000000010_0001__20__P
0.0 170.30127812258053 False False NaN NaN 40.0 1000.0 False True InsulinR_ssm ems_3hC_897_0001_000000010_0001__20__S
227.26771583893853 1150.5928572623043 False False NaN NaN 40.0 1000.0 True True InsulinR_ssm ems_3hC_897_0001_000000010_0001__20__R
0.0 498.79980601698566 False False NaN NaN 40.0 1000.0 False True InsulinR_ssm ems_3hC_897_0001_000000010_0001__20__T
0.0 396.76620990034604 False False NaN NaN 40.0 1000.0 True True InsulinR_ssm ems_3hC_897_0001_000000010_0001__20__W
0.0 282.8837303140923 False False NaN NaN 40.0 1000.0 True True InsulinR_ssm ems_3hC_897_0001_000000010_0001__20__V
0.0 285.71256761723316 False False NaN NaN 40.0 1000.0 True True InsulinR_ssm ems_3hC_897_0001_000000010_0001__20__Y
211.9767018150287 396.76620990034604 False False NaN NaN 40.0 1000.0 True True InsulinR_ssm ems_3hC_897_0001_000000010_0001__21__A
0.0 396.76620990034604 False False NaN NaN 40.0 1000.0 True True InsulinR_ssm ems_3hC_897_0001_000000010_0001__21__C
0.0 158.84307684463207 False False NaN NaN 40.0 1000.0 True False InsulinR_ssm ems_3hC_897_0001_000000010_0001__21__E
0.0 199.6916419297494 False False NaN NaN 40.0 1000.0 True True InsulinR_ssm ems_3hC_897_0001_000000010_0001__21__G
0.0 158.84307684463207 False False NaN NaN 40.0 1000.0 True True InsulinR_ssm ems_3hC_897_0001_000000010_0001__21__F
0.0 396.76620990034604 False False NaN NaN 40.0 1000.0 True True InsulinR_ssm ems_3hC_897_0001_000000010_0001__21__I
0.0 438.2767340714682 False False NaN NaN 40.0 1000.0 True True InsulinR_ssm ems_3hC_897_0001_000000010_0001__21__H
0.0 315.6044236980408 False False NaN NaN 40.0 1000.0 True True InsulinR_ssm ems_3hC_897_0001_000000010_0001__21__K
0.0 199.6916419297494 False False NaN NaN 40.0 1000.0 True False InsulinR_ssm ems_3hC_897_0001_000000010_0001__21__M
201.68855834904687 924.3819368482607 False False NaN NaN 40.0 1000.0 True False InsulinR_ssm ems_3hC_897_0001_000000010_0001__21__L
203.70544393253746 484.13017750830636 False False NaN NaN 40.0 1000.0 True True InsulinR_ssm ems_3hC_897_0001_000000010_0001__21__N
0.0 158.84307684463207 False False NaN NaN 40.0 1000.0 True True InsulinR_ssm ems_3hC_897_0001_000000010_0001__21__Q
0.0 385.09737435986756 False False NaN NaN 40.0 1000.0 True True InsulinR_ssm ems_3hC_897_0001_000000010_0001__21__P
0.0 199.6916419297494 False False NaN NaN 40.0 1000.0 True True InsulinR_ssm ems_3hC_897_0001_000000010_0001__21__S
0.0 170.30127812258053 False False NaN NaN 40.0 1000.0 True False InsulinR_ssm ems_3hC_897_0001_000000010_0001__21__R
0.0 199.6916419297494 False False NaN NaN 40.0 1000.0 True True InsulinR_ssm ems_3hC_897_0001_000000010_0001__21__T
0.0 5942.21481504252 False False NaN NaN 40.0 1000.0 True False InsulinR_ssm ems_3hC_897_0001_000000010_0001__21__W
209.87792258913717 396.76620990034604 False False NaN NaN 40.0 1000.0 True True InsulinR_ssm ems_3hC_897_0001_000000010_0001__21__V
236.49569644553975 991.0625533441694 False False NaN NaN 40.0 1000.0 True False InsulinR_ssm ems_3hC_897_0001_000000010_0001__21__Y
0.0 158.84307684463207 False False NaN NaN 40.0 1000.0 True True InsulinR_ssm ems_3hC_897_0001_000000010_0001__22__A
359.18727388576104 1629.9330126676725 False False NaN NaN 40.0 1000.0 True False InsulinR_ssm ems_3hC_897_0001_000000010_0001__22__C
0.0 158.84307684463207 False False NaN NaN 40.0 1000.0 True True InsulinR_ssm ems_3hC_897_0001_000000010_0001__22__D
0.0 288.5696932934057 False False NaN NaN 40.0 1000.0 True True InsulinR_ssm ems_3hC_897_0001_000000010_0001__22__G
0.0 261.2383788582753 False False NaN NaN 40.0 1000.0 True True InsulinR_ssm ems_3hC_897_0001_000000010_0001__22__F
0.0 396.76620990034604 False False NaN NaN 40.0 1000.0 True True InsulinR_ssm ems_3hC_897_0001_000000010_0001__22__I
529.4860452029005 26964.79747353511 False False NaN NaN 40.0 1000.0 True False InsulinR_ssm ems_3hC_897_0001_000000010_0001__22__H
256.0909507482356 1376.2787417574134 False False NaN NaN 40.0 1000.0 True False InsulinR_ssm ems_3hC_897_0001_000000010_0001__22__K
231.8357969273011 396.76620990034604 False False NaN NaN 40.0 1000.0 True True InsulinR_ssm ems_3hC_897_0001_000000010_0001__22__M
0.0 294.36994412860304 False False NaN NaN 40.0 1000.0 True True InsulinR_ssm ems_3hC_897_0001_000000010_0001__22__L
0.0 199.6916419297494 False False NaN NaN 40.0 1000.0 True True InsulinR_ssm ems_3hC_897_0001_000000010_0001__22__N
0.0 933.6257562167432 False False NaN NaN 40.0 1000.0 True False InsulinR_ssm ems_3hC_897_0001_000000010_0001__22__Q
312.4796274238028 652.5343346344984 False False NaN NaN 40.0 1000.0 True False InsulinR_ssm ems_3hC_897_0001_000000010_0001__22__P
0.0 355.6309642433278 False False NaN NaN 40.0 1000.0 True True InsulinR_ssm ems_3hC_897_0001_000000010_0001__22__S
191.89974285198977 396.76620990034604 False False NaN NaN 40.0 1000.0 True True InsulinR_ssm ems_3hC_897_0001_000000010_0001__22__R
0.0 1362.6522195617945 False False NaN NaN 40.0 1000.0 False False InsulinR_ssm ems_3hC_897_0001_000000010_0001__22__T
0.0 199.6916419297494 False False NaN NaN 40.0 1000.0 True True InsulinR_ssm ems_3hC_897_0001_000000010_0001__22__W
0.0 222.789643994646 False False NaN NaN 40.0 1000.0 True True InsulinR_ssm ems_3hC_897_0001_000000010_0001__22__V
0.0 251.04494730735786 False False NaN NaN 40.0 1000.0 True True InsulinR_ssm ems_3hC_897_0001_000000010_0001__22__Y
inf inf True False NaN NaN 40.0 1000.0 False False InsulinR_ssm ems_3hC_897_0001_000000010_0001__23__A
189.99974539800974 699.6051286252716 False False NaN NaN 40.0 1000.0 True True InsulinR_ssm ems_3hC_897_0001_000000010_0001__23__C
0.0 465.2395847564596 False False NaN NaN 40.0 1000.0 True True InsulinR_ssm ems_3hC_897_0001_000000010_0001__23__D
0.0 158.84307684463207 False False NaN NaN 40.0 1000.0 True True InsulinR_ssm ems_3hC_897_0001_000000010_0001__23__G
0.0 158.84307684463207 False False NaN NaN 40.0 1000.0 True True InsulinR_ssm ems_3hC_897_0001_000000010_0001__23__F
177.21619292248258 828.5454540421417 False False NaN NaN 40.0 1000.0 True True InsulinR_ssm ems_3hC_897_0001_000000010_0001__23__I
0.0 199.6916419297494 False False NaN NaN 40.0 1000.0 True True InsulinR_ssm ems_3hC_897_0001_000000010_0001__23__H
0.0 836.830908582563 False False NaN NaN 40.0 1000.0 False False InsulinR_ssm ems_3hC_897_0001_000000010_0001__23__K
0.0 396.76620990034604 False False NaN NaN 40.0 1000.0 True True InsulinR_ssm ems_3hC_897_0001_000000010_0001__23__M
540.1287147114786 4279.007157805552 False False NaN NaN 40.0 1000.0 True False InsulinR_ssm ems_3hC_897_0001_000000010_0001__23__L
253.55539678043138 479.3368094141648 False False NaN NaN 40.0 1000.0 True True InsulinR_ssm ems_3hC_897_0001_000000010_0001__23__N
0.0 291.4553902263397 False False NaN NaN 40.0 1000.0 True False InsulinR_ssm ems_3hC_897_0001_000000010_0001__23__Q
359.18727388576104 1296.5168310542253 False False NaN NaN 40.0 1000.0 True False InsulinR_ssm ems_3hC_897_0001_000000010_0001__23__P
0.0 474.59090041006425 False False NaN NaN 40.0 1000.0 True False InsulinR_ssm ems_3hC_897_0001_000000010_0001__23__S
0.0 199.6916419297494 False False NaN NaN 40.0 1000.0 True True InsulinR_ssm ems_3hC_897_0001_000000010_0001__23__R
173.72433381284446 862.1877219435235 False False NaN NaN 40.0 1000.0 True True InsulinR_ssm ems_3hC_897_0001_000000010_0001__23__T
0.0 180.77823840022455 False False NaN NaN 40.0 1000.0 True True InsulinR_ssm ems_3hC_897_0001_000000010_0001__23__W
0.0 493.8611940762235 False False NaN NaN 40.0 1000.0 True False InsulinR_ssm ems_3hC_897_0001_000000010_0001__23__V
0.0 199.6916419297494 False False NaN NaN 40.0 1000.0 True True InsulinR_ssm ems_3hC_897_0001_000000010_0001__23__Y
0.0 297.313643569889 False False NaN NaN 40.0 1000.0 True True InsulinR_ssm ems_3hC_897_0001_000000010_0001__24__A
0.0 158.84307684463207 False False NaN NaN 40.0 1000.0 False True InsulinR_ssm ems_3hC_897_0001_000000010_0001__24__C
0.0 735.2920212866636 False False NaN NaN 40.0 1000.0 True True InsulinR_ssm ems_3hC_897_0001_000000010_0001__24__E
0.0 757.572104823671 False False NaN NaN 40.0 1000.0 True True InsulinR_ssm ems_3hC_897_0001_000000010_0001__24__D
222.789643994646 396.76620990034604 False False NaN NaN 40.0 1000.0 True True InsulinR_ssm ems_3hC_897_0001_000000010_0001__24__G
0.0 417.00527414534974 False False NaN NaN 40.0 1000.0 True True InsulinR_ssm ems_3hC_897_0001_000000010_0001__24__F
0.0 158.84307684463207 False False NaN NaN 40.0 1000.0 True True InsulinR_ssm ems_3hC_897_0001_000000010_0001__24__I
0.0 614.716860782203 False False NaN NaN 40.0 1000.0 True True InsulinR_ssm ems_3hC_897_0001_000000010_0001__24__H
248.5593537696613 550.9853018771796 False False NaN NaN 40.0 1000.0 True True InsulinR_ssm ems_3hC_897_0001_000000010_0001__24__K
0.0 199.6916419297494 False False NaN NaN 40.0 1000.0 True True InsulinR_ssm ems_3hC_897_0001_000000010_0001__24__M
203.70544393253746 633.3433963807646 False False NaN NaN 40.0 1000.0 True True InsulinR_ssm ems_3hC_897_0001_000000010_0001__24__N
0.0 1782.6337314166854 False False NaN NaN 40.0 1000.0 True True InsulinR_ssm ems_3hC_897_0001_000000010_0001__24__Q
177.21619292248258 425.3870801556711 False False NaN NaN 40.0 1000.0 True True InsulinR_ssm ems_3hC_897_0001_000000010_0001__24__P
0.0 312.4796274238028 False False NaN NaN 40.0 1000.0 True False InsulinR_ssm ems_3hC_897_0001_000000010_0001__24__S
166.94567015251502 692.6783451735364 False False NaN NaN 40.0 1000.0 True True InsulinR_ssm ems_3hC_897_0001_000000010_0001__24__R
201.68855834904687 652.5343346344984 False False NaN NaN 40.0 1000.0 True False InsulinR_ssm ems_3hC_897_0001_000000010_0001__24__T
0.0 158.84307684463207 False False NaN NaN 40.0 1000.0 True True InsulinR_ssm ems_3hC_897_0001_000000010_0001__24__W
0.0 172.0042909038063 False False NaN NaN 40.0 1000.0 True True InsulinR_ssm ems_3hC_897_0001_000000010_0001__24__V
0.0 158.84307684463207 False False NaN NaN 40.0 1000.0 True True InsulinR_ssm ems_3hC_897_0001_000000010_0001__24__Y
0.0 345.1719101925823 False False NaN NaN 40.0 1000.0 True True InsulinR_ssm ems_3hC_897_0001_000000010_0001__25__A
0.0 812.2198353515755 False False NaN NaN 40.0 1000.0 True True InsulinR_ssm ems_3hC_897_0001_000000010_0001__25__C
0.0 158.84307684463207 False False NaN NaN 40.0 1000.0 False True InsulinR_ssm ems_3hC_897_0001_000000010_0001__25__E
0.0 158.84307684463207 False False NaN NaN 40.0 1000.0 True True InsulinR_ssm ems_3hC_897_0001_000000010_0001__25__D
0.0 484.13017750830636 False False NaN NaN 40.0 1000.0 True True InsulinR_ssm ems_3hC_897_0001_000000010_0001__25__G
0.0 1335.8025875519997 False False NaN NaN 40.0 1000.0 True True InsulinR_ssm ems_3hC_897_0001_000000010_0001__25__F
225.01754043459243 396.76620990034604 False False NaN NaN 40.0 1000.0 True True InsulinR_ssm ems_3hC_897_0001_000000010_0001__25__I
0.0 199.6916419297494 False False NaN NaN 40.0 1000.0 True False InsulinR_ssm ems_3hC_897_0001_000000010_0001__25__H
556.4951548959513 3238.504814613678 False False NaN NaN 40.0 1000.0 True False InsulinR_ssm ems_3hC_897_0001_000000010_0001__25__K
0.0 396.76620990034604 False False NaN NaN 40.0 1000.0 True True InsulinR_ssm ems_3hC_897_0001_000000010_0001__25__M
0.0 498.79980601698566 False False NaN NaN 40.0 1000.0 True True InsulinR_ssm ems_3hC_897_0001_000000010_0001__25__L
0.0 158.84307684463207 False False NaN NaN 40.0 1000.0 False True InsulinR_ssm ems_3hC_897_0001_000000010_0001__25__N
0.0 288.5696932934057 False False NaN NaN 40.0 1000.0 True True InsulinR_ssm ems_3hC_897_0001_000000010_0001__25__P
0.0 396.76620990034604 False False NaN NaN 40.0 1000.0 False True InsulinR_ssm ems_3hC_897_0001_000000010_0001__25__S
271.8457046058205 447.08609642630455 False False NaN NaN 40.0 1000.0 True True InsulinR_ssm ems_3hC_897_0001_000000010_0001__25__R
269.15416297606 924.3819368482607 False False NaN NaN 40.0 1000.0 True False InsulinR_ssm ems_3hC_897_0001_000000010_0001__25__T
218.39980785672572 498.79980601698566 False False NaN NaN 40.0 1000.0 True True InsulinR_ssm ems_3hC_897_0001_000000010_0001__25__W
845.1992176683885 3991.1072323063054 False False NaN NaN 40.0 1000.0 True False InsulinR_ssm ems_3hC_897_0001_000000010_0001__25__V
0.0 692.6783451735364 False False NaN NaN 40.0 1000.0 True True InsulinR_ssm ems_3hC_897_0001_000000010_0001__25__Y
0.0 396.76620990034604 False False NaN NaN 40.0 1000.0 True True InsulinR_ssm ems_3hC_897_0001_000000010_0001__26__A
0.0 199.6916419297494 False False NaN NaN 40.0 1000.0 True True InsulinR_ssm ems_3hC_897_0001_000000010_0001__26__C
0.0 396.76620990034604 False False NaN NaN 40.0 1000.0 True True InsulinR_ssm ems_3hC_897_0001_000000010_0001__26__E
0.0 182.58602078422675 False False NaN NaN 40.0 1000.0 True True InsulinR_ssm ems_3hC_897_0001_000000010_0001__26__D
0.0 158.84307684463207 False False NaN NaN 40.0 1000.0 True True InsulinR_ssm ems_3hC_897_0001_000000010_0001__26__G
0.0 1747.5088044472955 False False NaN NaN 40.0 1000.0 True False InsulinR_ssm ems_3hC_897_0001_000000010_0001__26__F
0.0 421.17532688680313 False False NaN NaN 40.0 1000.0 True True InsulinR_ssm ems_3hC_897_0001_000000010_0001__26__I
0.0 404.7412107193428 False False NaN NaN 40.0 1000.0 True False InsulinR_ssm ems_3hC_897_0001_000000010_0001__26__H
0.0 158.84307684463207 False False NaN NaN 40.0 1000.0 True True InsulinR_ssm ems_3hC_897_0001_000000010_0001__26__M
0.0 158.84307684463207 False False NaN NaN 40.0 1000.0 True True InsulinR_ssm ems_3hC_897_0001_000000010_0001__26__L
0.0 158.84307684463207 False False NaN NaN 40.0 1000.0 False True InsulinR_ssm ems_3hC_897_0001_000000010_0001__26__N
0.0 3991.1072323063054 False False NaN NaN 40.0 1000.0 True False InsulinR_ssm ems_3hC_897_0001_000000010_0001__26__Q
0.0 158.84307684463207 False False NaN NaN 40.0 1000.0 True True InsulinR_ssm ems_3hC_897_0001_000000010_0001__26__P
0.0 158.84307684463207 False False NaN NaN 40.0 1000.0 True True InsulinR_ssm ems_3hC_897_0001_000000010_0001__26__S
0.0 377.5094347219561 False False NaN NaN 40.0 1000.0 True True InsulinR_ssm ems_3hC_897_0001_000000010_0001__26__R
0.0 158.84307684463207 False False NaN NaN 40.0 1000.0 True True InsulinR_ssm ems_3hC_897_0001_000000010_0001__26__T
0.0 158.84307684463207 False False NaN NaN 40.0 1000.0 True True InsulinR_ssm ems_3hC_897_0001_000000010_0001__26__W
0.0 158.84307684463207 False False NaN NaN 40.0 1000.0 True True InsulinR_ssm ems_3hC_897_0001_000000010_0001__26__V
0.0 170.30127812258053 False False NaN NaN 40.0 1000.0 True True InsulinR_ssm ems_3hC_897_0001_000000010_0001__26__Y
0.0 158.84307684463207 False False NaN NaN 40.0 1000.0 True True InsulinR_ssm ems_3hC_897_0001_000000010_0001__27__A
0.0 211.9767018150287 False False NaN NaN 40.0 1000.0 True True InsulinR_ssm ems_3hC_897_0001_000000010_0001__27__C
0.0 906.1679608354674 False False NaN NaN 40.0 1000.0 True False InsulinR_ssm ems_3hC_897_0001_000000010_0001__27__D
0.0 315.6044236980408 False False NaN NaN 40.0 1000.0 True True InsulinR_ssm ems_3hC_897_0001_000000010_0001__27__G
231.8357969273011 2680.639700107125 False False NaN NaN 40.0 1000.0 True False InsulinR_ssm ems_3hC_897_0001_000000010_0001__27__F
243.6617525435361 692.6783451735364 False False NaN NaN 40.0 1000.0 True True InsulinR_ssm ems_3hC_897_0001_000000010_0001__27__I
0.0 158.84307684463207 False False NaN NaN 40.0 1000.0 True True InsulinR_ssm ems_3hC_897_0001_000000010_0001__27__H
160.4315076130785 5597.8351533677605 False False NaN NaN 40.0 1000.0 True False InsulinR_ssm ems_3hC_897_0001_000000010_0001__27__K
0.0 352.10986558745304 False False NaN NaN 40.0 1000.0 True True InsulinR_ssm ems_3hC_897_0001_000000010_0001__27__M
0.0 162.03582268920925 False False NaN NaN 40.0 1000.0 True True InsulinR_ssm ems_3hC_897_0001_000000010_0001__27__L
0.0 757.572104823671 False False NaN NaN 40.0 1000.0 False True InsulinR_ssm ems_3hC_897_0001_000000010_0001__27__N
0.0 4321.797229383611 False False NaN NaN 40.0 1000.0 True False InsulinR_ssm ems_3hC_897_0001_000000010_0001__27__Q
433.93736046680027 5767.455156349958 False False NaN NaN 40.0 1000.0 True False InsulinR_ssm ems_3hC_897_0001_000000010_0001__27__P
0.0 199.6916419297494 False False NaN NaN 40.0 1000.0 True True InsulinR_ssm ems_3hC_897_0001_000000010_0001__27__S
0.0 158.84307684463207 False False NaN NaN 40.0 1000.0 True True InsulinR_ssm ems_3hC_897_0001_000000010_0001__27__R
0.0 158.84307684463207 False False NaN NaN 40.0 1000.0 True True InsulinR_ssm ems_3hC_897_0001_000000010_0001__27__T
0.0 199.6916419297494 False False NaN NaN 40.0 1000.0 True True InsulinR_ssm ems_3hC_897_0001_000000010_0001__27__W
0.0 1475.5570933914762 False False NaN NaN 40.0 1000.0 True False InsulinR_ssm ems_3hC_897_0001_000000010_0001__27__V
0.0 199.6916419297494 False False NaN NaN 40.0 1000.0 True True InsulinR_ssm ems_3hC_897_0001_000000010_0001__27__Y
0.0 396.76620990034604 False False NaN NaN 40.0 1000.0 False True InsulinR_ssm ems_3hC_897_0001_000000010_0001__28__C
0.0 199.6916419297494 False False NaN NaN 40.0 1000.0 True True InsulinR_ssm ems_3hC_897_0001_000000010_0001__28__E
0.0 199.6916419297494 False False NaN NaN 40.0 1000.0 True True InsulinR_ssm ems_3hC_897_0001_000000010_0001__28__D
0.0 170.30127812258053 False False NaN NaN 40.0 1000.0 True True InsulinR_ssm ems_3hC_897_0001_000000010_0001__28__G
175.4615771509729 396.76620990034604 False False NaN NaN 40.0 1000.0 True True InsulinR_ssm ems_3hC_897_0001_000000010_0001__28__F
173.72433381284446 396.76620990034604 False False NaN NaN 40.0 1000.0 True True InsulinR_ssm ems_3hC_897_0001_000000010_0001__28__I
251.04494730735786 1021.0927397730513 False False NaN NaN 40.0 1000.0 True False InsulinR_ssm ems_3hC_897_0001_000000010_0001__28__H
216.23743352151067 1892.3016270398634 False False NaN NaN 40.0 1000.0 True True InsulinR_ssm ems_3hC_897_0001_000000010_0001__28__K
0.0 465.2395847564596 False False NaN NaN 40.0 1000.0 True True InsulinR_ssm ems_3hC_897_0001_000000010_0001__28__M
271.8457046058205 1460.9476172192838 False False NaN NaN 40.0 1000.0 True False InsulinR_ssm ems_3hC_897_0001_000000010_0001__28__L
0.0 158.84307684463207 False False NaN NaN 40.0 1000.0 True True InsulinR_ssm ems_3hC_897_0001_000000010_0001__28__N
172.0042909038063 396.76620990034604 False False NaN NaN 40.0 1000.0 True True InsulinR_ssm ems_3hC_897_0001_000000010_0001__28__Q
0.0 158.84307684463207 False False NaN NaN 40.0 1000.0 True True InsulinR_ssm ems_3hC_897_0001_000000010_0001__28__P
188.11855980000968 396.76620990034604 False False NaN NaN 40.0 1000.0 True True InsulinR_ssm ems_3hC_897_0001_000000010_0001__28__S
269.15416297606 20205.85923129508 False False NaN NaN 40.0 1000.0 False False InsulinR_ssm ems_3hC_897_0001_000000010_0001__28__R
193.81874028050964 1197.3115411445115 False False NaN NaN 40.0 1000.0 True True InsulinR_ssm ems_3hC_897_0001_000000010_0001__28__T
0.0 1535.4706283671162 False False NaN NaN 40.0 1000.0 True True InsulinR_ssm ems_3hC_897_0001_000000010_0001__28__W
508.82568211792733 1460.9476172192838 False False NaN NaN 40.0 1000.0 True False InsulinR_ssm ems_3hC_897_0001_000000010_0001__28__V
0.0 396.76620990034604 False False NaN NaN 40.0 1000.0 True True InsulinR_ssm ems_3hC_897_0001_000000010_0001__28__Y
692.6783451735364 18475.021778158756 False False NaN NaN 40.0 1000.0 False False InsulinR_ssm ems_3hC_897_0001_000000010_0001__29__A
1764.983892491768 5542.411042938373 False False NaN NaN 40.0 1000.0 True False InsulinR_ssm ems_3hC_897_0001_000000010_0001__29__C
0.0 404.7412107193428 False False NaN NaN 40.0 1000.0 True True InsulinR_ssm ems_3hC_897_0001_000000010_0001__29__D
417.00527414534974 3991.1072323063054 False False NaN NaN 40.0 1000.0 True False InsulinR_ssm ems_3hC_897_0001_000000010_0001__29__G
1764.983892491768 3991.1072323063054 False False NaN NaN 40.0 1000.0 True False InsulinR_ssm ems_3hC_897_0001_000000010_0001__29__F
1873.5659673662 3991.1072323063054 False False NaN NaN 40.0 1000.0 True False InsulinR_ssm ems_3hC_897_0001_000000010_0001__29__I
720.8038636277456 7107.765251001011 False False NaN NaN 40.0 1000.0 True False InsulinR_ssm ems_3hC_897_0001_000000010_0001__29__H
1646.232342794349 3991.1072323063054 False False NaN NaN 40.0 1000.0 True False InsulinR_ssm ems_3hC_897_0001_000000010_0001__29__K
0.0 2654.0987129773494 False False NaN NaN 40.0 1000.0 False True InsulinR_ssm ems_3hC_897_0001_000000010_0001__29__M
1662.6946662222936 3991.1072323063054 False False NaN NaN 40.0 1000.0 True False InsulinR_ssm ems_3hC_897_0001_000000010_0001__29__L
524.2436091117823 3991.1072323063054 False False NaN NaN 40.0 1000.0 True False InsulinR_ssm ems_3hC_897_0001_000000010_0001__29__N
234.15415489657406 2049.0915059110425 False False NaN NaN 40.0 1000.0 True True InsulinR_ssm ems_3hC_897_0001_000000010_0001__29__Q
1873.5659673662 4821.6923695291525 False False NaN NaN 40.0 1000.0 True False InsulinR_ssm ems_3hC_897_0001_000000010_0001__29__P
178.98835485170736 2196.903443189418 False False NaN NaN 40.0 1000.0 True True InsulinR_ssm ems_3hC_897_0001_000000010_0001__29__S
1432.161177550519 3991.1072323063054 False False NaN NaN 40.0 1000.0 True False InsulinR_ssm ems_3hC_897_0001_000000010_0001__29__R
280.08290130108156 961.915550255867 False False NaN NaN 40.0 1000.0 True True InsulinR_ssm ems_3hC_897_0001_000000010_0001__29__T
1233.5912781527318 3991.1072323063054 False False NaN NaN 40.0 1000.0 True False InsulinR_ssm ems_3hC_897_0001_000000010_0001__29__W
1581.9969238772671 6307.780765367422 False False NaN NaN 40.0 1000.0 True False InsulinR_ssm ems_3hC_897_0001_000000010_0001__29__V
1460.9476172192838 4236.640750302524 False False NaN NaN 40.0 1000.0 True False InsulinR_ssm ems_3hC_897_0001_000000010_0001__29__Y
0.0 158.84307684463207 False False NaN NaN 40.0 1000.0 True True InsulinR_ssm ems_3hC_897_0001_000000010_0001__30__A
0.0 652.5343346344984 False False NaN NaN 40.0 1000.0 True False InsulinR_ssm ems_3hC_897_0001_000000010_0001__30__C
400.7338719993494 3991.1072323063054 False False NaN NaN 40.0 1000.0 True False InsulinR_ssm ems_3hC_897_0001_000000010_0001__30__E
0.0 924.3819368482607 False False NaN NaN 40.0 1000.0 True False InsulinR_ssm ems_3hC_897_0001_000000010_0001__30__D
0.0 396.76620990034604 False False NaN NaN 40.0 1000.0 True True InsulinR_ssm ems_3hC_897_0001_000000010_0001__30__G
0.0 158.84307684463207 False False NaN NaN 40.0 1000.0 False True InsulinR_ssm ems_3hC_897_0001_000000010_0001__30__F
0.0 218.39980785672572 False False NaN NaN 40.0 1000.0 True True InsulinR_ssm ems_3hC_897_0001_000000010_0001__30__I
0.0 163.6561809161013 False False NaN NaN 40.0 1000.0 True True InsulinR_ssm ems_3hC_897_0001_000000010_0001__30__H
0.0 166.94567015251502 False False NaN NaN 40.0 1000.0 True True InsulinR_ssm ems_3hC_897_0001_000000010_0001__30__K
0.0 158.84307684463207 False False NaN NaN 40.0 1000.0 False True InsulinR_ssm ems_3hC_897_0001_000000010_0001__30__M
0.0 158.84307684463207 False False NaN NaN 40.0 1000.0 True True InsulinR_ssm ems_3hC_897_0001_000000010_0001__30__L
0.0 173.72433381284446 False False NaN NaN 40.0 1000.0 True True InsulinR_ssm ems_3hC_897_0001_000000010_0001__30__N
166.94567015251502 396.76620990034604 False False NaN NaN 40.0 1000.0 True True InsulinR_ssm ems_3hC_897_0001_000000010_0001__30__Q
0.0 3835.375602969569 False False NaN NaN 40.0 1000.0 True False InsulinR_ssm ems_3hC_897_0001_000000010_0001__30__P
0.0 429.6409509572281 False False NaN NaN 40.0 1000.0 True True InsulinR_ssm ems_3hC_897_0001_000000010_0001__30__S
0.0 9094960.675085854 True False NaN NaN 40.0 1000.0 True False InsulinR_ssm ems_3hC_897_0001_000000010_0001__30__R
0.0 158.84307684463207 False False NaN NaN 40.0 1000.0 True True InsulinR_ssm ems_3hC_897_0001_000000010_0001__30__W
0.0 417.00527414534974 False False NaN NaN 40.0 1000.0 True True InsulinR_ssm ems_3hC_897_0001_000000010_0001__30__V
0.0 158.84307684463207 False False NaN NaN 40.0 1000.0 True True InsulinR_ssm ems_3hC_897_0001_000000010_0001__30__Y
0.0 158.84307684463207 False False NaN NaN 40.0 1000.0 True True InsulinR_ssm ems_3hC_897_0001_000000010_0001__31__A
0.0 158.84307684463207 False False NaN NaN 40.0 1000.0 True True InsulinR_ssm ems_3hC_897_0001_000000010_0001__31__C
0.0 392.83783158450075 False False NaN NaN 40.0 1000.0 True True InsulinR_ssm ems_3hC_897_0001_000000010_0001__31__E
0.0 1520.2679488783317 False False NaN NaN 40.0 1000.0 True True InsulinR_ssm ems_3hC_897_0001_000000010_0001__31__D
0.0 199.6916419297494 False False NaN NaN 40.0 1000.0 True True InsulinR_ssm ems_3hC_897_0001_000000010_0001__31__G
0.0 229.54039299732784 False False NaN NaN 40.0 1000.0 True True InsulinR_ssm ems_3hC_897_0001_000000010_0001__31__F
524.2436091117823 11233.530528094394 False False NaN NaN 40.0 1000.0 True False InsulinR_ssm ems_3hC_897_0001_000000010_0001__31__I
0.0 2049.0915059110425 False False NaN NaN 40.0 1000.0 True False InsulinR_ssm ems_3hC_897_0001_000000010_0001__31__H
388.9483481034662 1083.9105189014776 False False NaN NaN 40.0 1000.0 True False InsulinR_ssm ems_3hC_897_0001_000000010_0001__31__K
234.15415489657406 608.6305552299041 False False NaN NaN 40.0 1000.0 True False InsulinR_ssm ems_3hC_897_0001_000000010_0001__31__M
218.39980785672572 396.76620990034604 False False NaN NaN 40.0 1000.0 True True InsulinR_ssm ems_3hC_897_0001_000000010_0001__31__N
0.0 1010.9829106663876 False False NaN NaN 40.0 1000.0 True True InsulinR_ssm ems_3hC_897_0001_000000010_0001__31__Q
1764.983892491768 6498.912830338822 False False NaN NaN 40.0 1000.0 True False InsulinR_ssm ems_3hC_897_0001_000000010_0001__31__P
234.15415489657406 627.0726696839255 False False NaN NaN 40.0 1000.0 True True InsulinR_ssm ems_3hC_897_0001_000000010_0001__31__S
231.8357969273011 396.76620990034604 False False NaN NaN 40.0 1000.0 True True InsulinR_ssm ems_3hC_897_0001_000000010_0001__31__R
0.0 396.76620990034604 False False NaN NaN 40.0 1000.0 True True InsulinR_ssm ems_3hC_897_0001_000000010_0001__31__T
0.0 172.0042909038063 False False NaN NaN 40.0 1000.0 True True InsulinR_ssm ems_3hC_897_0001_000000010_0001__31__W
0.0 158.84307684463207 False False NaN NaN 40.0 1000.0 True True InsulinR_ssm ems_3hC_897_0001_000000010_0001__31__V
438.2767340714682 2550.5366954883725 False False NaN NaN 40.0 1000.0 True False InsulinR_ssm ems_3hC_897_0001_000000010_0001__31__Y
579.091089730298 9675.995620842656 False False NaN NaN 40.0 1000.0 False False InsulinR_ssm ems_3hC_897_0001_000000010_0001__32__A
243.6617525435361 3649.2282853095903 False False NaN NaN 40.0 1000.0 True False InsulinR_ssm ems_3hC_897_0001_000000010_0001__32__C
297.313643569889 121150.33069276794 False False NaN NaN 40.0 1000.0 False False InsulinR_ssm ems_3hC_897_0001_000000010_0001__32__E
1245.9271909342588 9675.995620842656 False False NaN NaN 40.0 1000.0 True False InsulinR_ssm ems_3hC_897_0001_000000010_0001__32__D
1221.3775031215168 464205.26786917116 False False NaN NaN 40.0 1000.0 False False InsulinR_ssm ems_3hC_897_0001_000000010_0001__32__G
246.09837006897163 1969.1366612272063 False False NaN NaN 40.0 1000.0 True False InsulinR_ssm ems_3hC_897_0001_000000010_0001__32__F
0.0 27234.445448270428 False False NaN NaN 40.0 1000.0 True False InsulinR_ssm ems_3hC_897_0001_000000010_0001__32__I
1475.5570933914762 6898.726926404041 False False NaN NaN 40.0 1000.0 True False InsulinR_ssm ems_3hC_897_0001_000000010_0001__32__H
inf inf True False NaN NaN 40.0 1000.0 False False InsulinR_ssm ems_3hC_897_0001_000000010_0001__32__K
0.0 160.4315076130785 False False NaN NaN 40.0 1000.0 True True InsulinR_ssm ems_3hC_897_0001_000000010_0001__32__L
1062.5531995897238 3991.1072323063054 False False NaN NaN 40.0 1000.0 True False InsulinR_ssm ems_3hC_897_0001_000000010_0001__32__N
897.1960008271956 3991.1072323063054 False False NaN NaN 40.0 1000.0 True False InsulinR_ssm ems_3hC_897_0001_000000010_0001__32__Q
1566.3335879972944 3991.1072323063054 False False NaN NaN 40.0 1000.0 True False InsulinR_ssm ems_3hC_897_0001_000000010_0001__32__P
915.2296404438218 5542.411042938373 False False NaN NaN 40.0 1000.0 True False InsulinR_ssm ems_3hC_897_0001_000000010_0001__32__S
0.0 147826.42684771807 True False NaN NaN 40.0 1000.0 False True InsulinR_ssm ems_3hC_897_0001_000000010_0001__32__R
184.411880992069 3112.1394723567137 False False NaN NaN 40.0 1000.0 True True InsulinR_ssm ems_3hC_897_0001_000000010_0001__32__T
0.0 1969.1366612272063 False False NaN NaN 40.0 1000.0 True False InsulinR_ssm ems_3hC_897_0001_000000010_0001__32__W
0.0 639.6768303445727 False False NaN NaN 40.0 1000.0 True True InsulinR_ssm ems_3hC_897_0001_000000010_0001__32__V
888.3128721061345 5542.411042938373 False False NaN NaN 40.0 1000.0 True False InsulinR_ssm ems_3hC_897_0001_000000010_0001__32__Y
209.87792258913717 396.76620990034604 False False NaN NaN 40.0 1000.0 True True InsulinR_ssm ems_3hC_897_0001_000000010_0001__33__A
1747.5088044472955 4153.162190277939 False False NaN NaN 40.0 1000.0 True False InsulinR_ssm ems_3hC_897_0001_000000010_0001__33__C
0.0 199.6916419297494 False False NaN NaN 40.0 1000.0 True True InsulinR_ssm ems_3hC_897_0001_000000010_0001__33__D
166.94567015251502 924.3819368482607 False False NaN NaN 40.0 1000.0 True True InsulinR_ssm ems_3hC_897_0001_000000010_0001__33__G
1800.4600687308534 3991.1072323063054 False False NaN NaN 40.0 1000.0 True False InsulinR_ssm ems_3hC_897_0001_000000010_0001__33__F
1221.3775031215168 4279.007157805552 False False NaN NaN 40.0 1000.0 True False InsulinR_ssm ems_3hC_897_0001_000000010_0001__33__I
271.8457046058205 3991.1072323063054 False False NaN NaN 40.0 1000.0 True False InsulinR_ssm ems_3hC_897_0001_000000010_0001__33__H
961.915550255867 6122.269866153114 False False NaN NaN 40.0 1000.0 True False InsulinR_ssm ems_3hC_897_0001_000000010_0001__33__K
1696.114829013361 7107.765251001011 False False NaN NaN 40.0 1000.0 True False InsulinR_ssm ems_3hC_897_0001_000000010_0001__33__M
1335.8025875519997 9580.193684002641 False False NaN NaN 40.0 1000.0 True False InsulinR_ssm ems_3hC_897_0001_000000010_0001__33__L
207.7999233555814 1010.9829106663876 False False NaN NaN 40.0 1000.0 True True InsulinR_ssm ems_3hC_897_0001_000000010_0001__33__N
0.0 2550.5366954883725 False False NaN NaN 40.0 1000.0 True True InsulinR_ssm ems_3hC_897_0001_000000010_0001__33__Q
1597.8168931160394 3991.1072323063054 False False NaN NaN 40.0 1000.0 True False InsulinR_ssm ems_3hC_897_0001_000000010_0001__33__P
0.0 3722.5777738443117 False False NaN NaN 40.0 1000.0 True True InsulinR_ssm ems_3hC_897_0001_000000010_0001__33__S
1335.8025875519997 4967.794470018256 False False NaN NaN 40.0 1000.0 True False InsulinR_ssm ems_3hC_897_0001_000000010_0001__33__R
211.9767018150287 1911.2246433102616 False False NaN NaN 40.0 1000.0 True True InsulinR_ssm ems_3hC_897_0001_000000010_0001__33__T
1432.161177550519 3991.1072323063054 False False NaN NaN 40.0 1000.0 True False InsulinR_ssm ems_3hC_897_0001_000000010_0001__33__W
1892.3016270398634 3991.1072323063054 False False NaN NaN 40.0 1000.0 True False InsulinR_ssm ems_3hC_897_0001_000000010_0001__33__V
1713.0759773034943 3991.1072323063054 False False NaN NaN 40.0 1000.0 True False InsulinR_ssm ems_3hC_897_0001_000000010_0001__33__Y
0.0 199.6916419297494 False False NaN NaN 40.0 1000.0 True True InsulinR_ssm ems_3hC_897_0001_000000010_0001__34__A
0.0 1221.3775031215168 False False NaN NaN 40.0 1000.0 True False InsulinR_ssm ems_3hC_897_0001_000000010_0001__34__C
0.0 303.28964780564394 False False NaN NaN 40.0 1000.0 True True InsulinR_ssm ems_3hC_897_0001_000000010_0001__34__E
0.0 178.98835485170736 False False NaN NaN 40.0 1000.0 True True InsulinR_ssm ems_3hC_897_0001_000000010_0001__34__D
0.0 488.9714792833897 False False NaN NaN 40.0 1000.0 True True InsulinR_ssm ems_3hC_897_0001_000000010_0001__34__G
0.0 573.3575145844536 False False NaN NaN 40.0 1000.0 True False InsulinR_ssm ems_3hC_897_0001_000000010_0001__34__F
0.0 2654.0987129773494 False False NaN NaN 40.0 1000.0 False True InsulinR_ssm ems_3hC_897_0001_000000010_0001__34__H
209.87792258913717 1679.3216128845163 False False NaN NaN 40.0 1000.0 True False InsulinR_ssm ems_3hC_897_0001_000000010_0001__34__K
0.0 12285.946898826998 False False NaN NaN 40.0 1000.0 False False InsulinR_ssm ems_3hC_897_0001_000000010_0001__34__M
0.0 158.84307684463207 False False NaN NaN 40.0 1000.0 True True InsulinR_ssm ems_3hC_897_0001_000000010_0001__34__L
0.0 961.915550255867 False False NaN NaN 40.0 1000.0 True False InsulinR_ssm ems_3hC_897_0001_000000010_0001__34__N
0.0 396.76620990034604 False False NaN NaN 40.0 1000.0 True True InsulinR_ssm ems_3hC_897_0001_000000010_0001__34__Q
0.0 222.789643994646 False False NaN NaN 40.0 1000.0 True True InsulinR_ssm ems_3hC_897_0001_000000010_0001__34__P
0.0 396.76620990034604 False False NaN NaN 40.0 1000.0 True True InsulinR_ssm ems_3hC_897_0001_000000010_0001__34__S
0.0 199.6916419297494 False False NaN NaN 40.0 1000.0 True True InsulinR_ssm ems_3hC_897_0001_000000010_0001__34__R
0.0 596.6381288402159 False False NaN NaN 40.0 1000.0 True True InsulinR_ssm ems_3hC_897_0001_000000010_0001__34__T
321.9480726143713 3991.1072323063054 False False NaN NaN 40.0 1000.0 True False InsulinR_ssm ems_3hC_897_0001_000000010_0001__34__W
218.39980785672572 879.5176951545888 False False NaN NaN 40.0 1000.0 True False InsulinR_ssm ems_3hC_897_0001_000000010_0001__34__V
312.4796274238028 1041.61670384249 False False NaN NaN 40.0 1000.0 True False InsulinR_ssm ems_3hC_897_0001_000000010_0001__34__Y
191.89974285198977 2069.5824209701527 False False NaN NaN 40.0 1000.0 True True InsulinR_ssm ems_3hC_897_0001_000000010_0001__35__A
218.39980785672572 545.5300018585938 False False NaN NaN 40.0 1000.0 True True InsulinR_ssm ems_3hC_897_0001_000000010_0001__35__C
0.0 665.6502747606515 False False NaN NaN 40.0 1000.0 True True InsulinR_ssm ems_3hC_897_0001_000000010_0001__35__E
508.82568211792733 20611.9970018441 False False NaN NaN 40.0 1000.0 False False InsulinR_ssm ems_3hC_897_0001_000000010_0001__35__D
796.2158958450888 13436.959184229194 False False NaN NaN 40.0 1000.0 True False InsulinR_ssm ems_3hC_897_0001_000000010_0001__35__G
173.72433381284446 567.6807075093596 False False NaN NaN 40.0 1000.0 True True InsulinR_ssm ems_3hC_897_0001_000000010_0001__35__F
0.0 158.84307684463207 False False NaN NaN 40.0 1000.0 True True InsulinR_ssm ems_3hC_897_0001_000000010_0001__35__I
0.0 2153.615766287049 False False NaN NaN 40.0 1000.0 True False InsulinR_ssm ems_3hC_897_0001_000000010_0001__35__H
0.0 512771.4096207221 True False NaN NaN 40.0 1000.0 True True InsulinR_ssm ems_3hC_897_0001_000000010_0001__35__K
0.0 396.76620990034604 False False NaN NaN 40.0 1000.0 True True InsulinR_ssm ems_3hC_897_0001_000000010_0001__35__M
0.0 158.84307684463207 False False NaN NaN 40.0 1000.0 True True InsulinR_ssm ems_3hC_897_0001_000000010_0001__35__L
253.55539678043138 529.4860452029005 False False NaN NaN 40.0 1000.0 True True InsulinR_ssm ems_3hC_897_0001_000000010_0001__35__N
282.8837303140923 1270.970327472038 False False NaN NaN 40.0 1000.0 True True InsulinR_ssm ems_3hC_897_0001_000000010_0001__35__Q
243.6617525435361 396.76620990034604 False False NaN NaN 40.0 1000.0 True True InsulinR_ssm ems_3hC_897_0001_000000010_0001__35__P
0.0 396.76620990034604 False False NaN NaN 40.0 1000.0 True True InsulinR_ssm ems_3hC_897_0001_000000010_0001__35__S
24654.988182616922 inf False False NaN NaN 40.0 1000.0 False False InsulinR_ssm ems_3hC_897_0001_000000010_0001__35__R
0.0 199.6916419297494 False False NaN NaN 40.0 1000.0 False True InsulinR_ssm ems_3hC_897_0001_000000010_0001__35__T
534.7809056549294 7470.332712553611 False False NaN NaN 40.0 1000.0 True False InsulinR_ssm ems_3hC_897_0001_000000010_0001__35__W
0.0 757.572104823671 False False NaN NaN 40.0 1000.0 True True InsulinR_ssm ems_3hC_897_0001_000000010_0001__35__Y
0.0 1116.7540915347117 False False NaN NaN 40.0 1000.0 False True InsulinR_ssm ems_3hC_897_0001_000000010_0001__36__A
0.0 1335.8025875519997 False False NaN NaN 40.0 1000.0 True True InsulinR_ssm ems_3hC_897_0001_000000010_0001__36__C
0.0 1052.0328708809147 False False NaN NaN 40.0 1000.0 False False InsulinR_ssm ems_3hC_897_0001_000000010_0001__36__E
0.0 614.716860782203 False False NaN NaN 40.0 1000.0 True True InsulinR_ssm ems_3hC_897_0001_000000010_0001__36__D
0.0 199.6916419297494 False False NaN NaN 40.0 1000.0 True True InsulinR_ssm ems_3hC_897_0001_000000010_0001__36__G
184.411880992069 1031.3036671707825 False False NaN NaN 40.0 1000.0 True True InsulinR_ssm ems_3hC_897_0001_000000010_0001__36__F
0.0 1116.7540915347117 False False NaN NaN 40.0 1000.0 False True InsulinR_ssm ems_3hC_897_0001_000000010_0001__36__H
277.3098032683974 4679.887110202902 False False NaN NaN 40.0 1000.0 True False InsulinR_ssm ems_3hC_897_0001_000000010_0001__36__K
180.77823840022455 1730.206737076529 False False NaN NaN 40.0 1000.0 True True InsulinR_ssm ems_3hC_897_0001_000000010_0001__36__M
0.0 158.84307684463207 False False NaN NaN 40.0 1000.0 True True InsulinR_ssm ems_3hC_897_0001_000000010_0001__36__L
0.0 3759.8035515827573 False False NaN NaN 40.0 1000.0 True False InsulinR_ssm ems_3hC_897_0001_000000010_0001__36__N
331.7034211626594 1197.3115411445115 False False NaN NaN 40.0 1000.0 True False InsulinR_ssm ems_3hC_897_0001_000000010_0001__36__Q
757.572104823671 3991.1072323063054 False False NaN NaN 40.0 1000.0 True False InsulinR_ssm ems_3hC_897_0001_000000010_0001__36__P
0.0 396.76620990034604 False False NaN NaN 40.0 1000.0 True True InsulinR_ssm ems_3hC_897_0001_000000010_0001__36__S
573.3575145844536 4452.752007231157 False False NaN NaN 40.0 1000.0 True False InsulinR_ssm ems_3hC_897_0001_000000010_0001__36__R
0.0 1150.5928572623043 False False NaN NaN 40.0 1000.0 True False InsulinR_ssm ems_3hC_897_0001_000000010_0001__36__T
0.0 447.08609642630455 False False NaN NaN 40.0 1000.0 True True InsulinR_ssm ems_3hC_897_0001_000000010_0001__36__W
0.0 812.2198353515755 False False NaN NaN 40.0 1000.0 False True InsulinR_ssm ems_3hC_897_0001_000000010_0001__36__V
0.0 325.1675533405149 False False NaN NaN 40.0 1000.0 True False InsulinR_ssm ems_3hC_897_0001_000000010_0001__36__Y
0.0 924.3819368482607 False False NaN NaN 40.0 1000.0 True False InsulinR_ssm ems_3hC_897_0001_000000010_0001__37__A
0.0 158.84307684463207 False False NaN NaN 40.0 1000.0 True True InsulinR_ssm ems_3hC_897_0001_000000010_0001__37__C
0.0 207.7999233555814 False False NaN NaN 40.0 1000.0 True True InsulinR_ssm ems_3hC_897_0001_000000010_0001__37__E
0.0 742.6449414995301 False False NaN NaN 40.0 1000.0 False False InsulinR_ssm ems_3hC_897_0001_000000010_0001__37__D
0.0 158.84307684463207 False False NaN NaN 40.0 1000.0 True True InsulinR_ssm ems_3hC_897_0001_000000010_0001__37__G
0.0 1696.114829013361 False False NaN NaN 40.0 1000.0 True False InsulinR_ssm ems_3hC_897_0001_000000010_0001__37__F
0.0 158.84307684463207 False False NaN NaN 40.0 1000.0 True True InsulinR_ssm ems_3hC_897_0001_000000010_0001__37__I
0.0 199.6916419297494 False False NaN NaN 40.0 1000.0 True True InsulinR_ssm ems_3hC_897_0001_000000010_0001__37__H
0.0 158.84307684463207 False False NaN NaN 40.0 1000.0 True True InsulinR_ssm ems_3hC_897_0001_000000010_0001__37__M
0.0 158.84307684463207 False False NaN NaN 40.0 1000.0 True True InsulinR_ssm ems_3hC_897_0001_000000010_0001__37__L
0.0 199.6916419297494 False False NaN NaN 40.0 1000.0 False True InsulinR_ssm ems_3hC_897_0001_000000010_0001__37__N
0.0 158.84307684463207 False False NaN NaN 40.0 1000.0 False True InsulinR_ssm ems_3hC_897_0001_000000010_0001__37__Q
0.0 199.6916419297494 False False NaN NaN 40.0 1000.0 False False InsulinR_ssm ems_3hC_897_0001_000000010_0001__37__P
0.0 165.2927427252623 False False NaN NaN 40.0 1000.0 True True InsulinR_ssm ems_3hC_897_0001_000000010_0001__37__S
288.5696932934057 524.2436091117823 False False NaN NaN 40.0 1000.0 True True InsulinR_ssm ems_3hC_897_0001_000000010_0001__37__R
0.0 199.6916419297494 False False NaN NaN 40.0 1000.0 True True InsulinR_ssm ems_3hC_897_0001_000000010_0001__37__T
0.0 804.1780548035395 False False NaN NaN 40.0 1000.0 True False InsulinR_ssm ems_3hC_897_0001_000000010_0001__37__W
0.0 158.84307684463207 False False NaN NaN 40.0 1000.0 False True InsulinR_ssm ems_3hC_897_0001_000000010_0001__37__V
0.0 300.28678000558784 False False NaN NaN 40.0 1000.0 True True InsulinR_ssm ems_3hC_897_0001_000000010_0001__37__Y
0.0 158.84307684463207 False False NaN NaN 40.0 1000.0 True True InsulinR_ssm ems_3hC_897_0001_000000010_0001__38__C
0.0 158.84307684463207 False False NaN NaN 40.0 1000.0 True False InsulinR_ssm ems_3hC_897_0001_000000010_0001__38__E
0.0 243.6617525435361 False False NaN NaN 40.0 1000.0 True True InsulinR_ssm ems_3hC_897_0001_000000010_0001__38__D
0.0 162.03582268920925 False False NaN NaN 40.0 1000.0 True True InsulinR_ssm ems_3hC_897_0001_000000010_0001__38__G
0.0 396.76620990034604 False False NaN NaN 40.0 1000.0 True True InsulinR_ssm ems_3hC_897_0001_000000010_0001__38__F
0.0 189.99974539800974 False False NaN NaN 40.0 1000.0 True True InsulinR_ssm ems_3hC_897_0001_000000010_0001__38__I
0.0 396.76620990034604 False False NaN NaN 40.0 1000.0 True True InsulinR_ssm ems_3hC_897_0001_000000010_0001__38__H
197.71449696014798 1349.1606134275196 False False NaN NaN 40.0 1000.0 True False InsulinR_ssm ems_3hC_897_0001_000000010_0001__38__K
0.0 220.58380593529313 False False NaN NaN 40.0 1000.0 True False InsulinR_ssm ems_3hC_897_0001_000000010_0001__38__M
0.0 191.89974285198977 False False NaN NaN 40.0 1000.0 True True InsulinR_ssm ems_3hC_897_0001_000000010_0001__38__L
0.0 199.6916419297494 False False NaN NaN 40.0 1000.0 False True InsulinR_ssm ems_3hC_897_0001_000000010_0001__38__N
0.0 158.84307684463207 False False NaN NaN 40.0 1000.0 True True InsulinR_ssm ems_3hC_897_0001_000000010_0001__38__Q
0.0 361972.61895585613 True False NaN NaN 40.0 1000.0 True False InsulinR_ssm ems_3hC_897_0001_000000010_0001__38__P
0.0 199.6916419297494 False False NaN NaN 40.0 1000.0 True False InsulinR_ssm ems_3hC_897_0001_000000010_0001__38__S
0.0 392.83783158450075 False False NaN NaN 40.0 1000.0 True True InsulinR_ssm ems_3hC_897_0001_000000010_0001__38__R
211.9767018150287 545.5300018585938 False False NaN NaN 40.0 1000.0 True True InsulinR_ssm ems_3hC_897_0001_000000010_0001__38__T
0.0 3303.598761387417 False False NaN NaN 40.0 1000.0 True False InsulinR_ssm ems_3hC_897_0001_000000010_0001__38__W
201.68855834904687 417.00527414534974 False False NaN NaN 40.0 1000.0 True True InsulinR_ssm ems_3hC_897_0001_000000010_0001__38__V
0.0 158.84307684463207 False False NaN NaN 40.0 1000.0 True True InsulinR_ssm ems_3hC_897_0001_000000010_0001__38__Y
1475.5570933914762 3991.1072323063054 False False NaN NaN 40.0 1000.0 True False InsulinR_ssm ems_3hC_897_0001_000000010_0001__39__C
981.2500528160094 4821.6923695291525 False False NaN NaN 40.0 1000.0 True False InsulinR_ssm ems_3hC_897_0001_000000010_0001__39__E
1094.7496240904923 8935.619616660517 False False NaN NaN 40.0 1000.0 True False InsulinR_ssm ems_3hC_897_0001_000000010_0001__39__D
0.0 297.313643569889 False False NaN NaN 40.0 1000.0 True True InsulinR_ssm ems_3hC_897_0001_000000010_0001__39__G
1403.9419444667367 3991.1072323063054 False False NaN NaN 40.0 1000.0 True False InsulinR_ssm ems_3hC_897_0001_000000010_0001__39__F
1209.2846565559576 8334.41374645452 False False NaN NaN 40.0 1000.0 True False InsulinR_ssm ems_3hC_897_0001_000000010_0001__39__I
1309.4819993647686 4679.887110202902 False False NaN NaN 40.0 1000.0 True False InsulinR_ssm ems_3hC_897_0001_000000010_0001__39__H
1233.5912781527318 12285.946898826998 False False NaN NaN 40.0 1000.0 True False InsulinR_ssm ems_3hC_897_0001_000000010_0001__39__K
1930.3368897433638 14406.238966231082 False False NaN NaN 40.0 1000.0 False False InsulinR_ssm ems_3hC_897_0001_000000010_0001__39__M
862.1877219435235 24169.1875135937 False False NaN NaN 40.0 1000.0 False False InsulinR_ssm ems_3hC_897_0001_000000010_0001__39__L
218.39980785672572 845.1992176683885 False False NaN NaN 40.0 1000.0 True True InsulinR_ssm ems_3hC_897_0001_000000010_0001__39__N
1432.161177550519 9391.42602098091 False False NaN NaN 40.0 1000.0 True False InsulinR_ssm ems_3hC_897_0001_000000010_0001__39__Q
207.7999233555814 3303.598761387417 False False NaN NaN 40.0 1000.0 True True InsulinR_ssm ems_3hC_897_0001_000000010_0001__39__P
0.0 184.411880992069 False False NaN NaN 40.0 1000.0 True False InsulinR_ssm ems_3hC_897_0001_000000010_0001__39__S
1296.5168310542253 5825.129707913452 False False NaN NaN 40.0 1000.0 True False InsulinR_ssm ems_3hC_897_0001_000000010_0001__39__R
498.79980601698566 3991.1072323063054 False False NaN NaN 40.0 1000.0 True False InsulinR_ssm ems_3hC_897_0001_000000010_0001__39__T
4967.794470018256 64725.89369569349 False False NaN NaN 40.0 1000.0 False False InsulinR_ssm ems_3hC_897_0001_000000010_0001__39__W
870.8095991629585 6183.49256481465 False False NaN NaN 40.0 1000.0 True False InsulinR_ssm ems_3hC_897_0001_000000010_0001__39__V
1322.5768193584158 42194.80488348507 False False NaN NaN 40.0 1000.0 False False InsulinR_ssm ems_3hC_897_0001_000000010_0001__39__Y
220.58380593529313 1094.7496240904923 False False NaN NaN 40.0 1000.0 True False InsulinR_ssm ems_3hC_897_0001_000000010_0001__40__A
277.3098032683974 3991.1072323063054 False False NaN NaN 40.0 1000.0 True False InsulinR_ssm ems_3hC_897_0001_000000010_0001__40__C
0.0 236.49569644553975 False False NaN NaN 40.0 1000.0 True True InsulinR_ssm ems_3hC_897_0001_000000010_0001__40__E
0.0 197.71449696014798 False False NaN NaN 40.0 1000.0 True True InsulinR_ssm ems_3hC_897_0001_000000010_0001__40__D
0.0 396.76620990034604 False False NaN NaN 40.0 1000.0 False True InsulinR_ssm ems_3hC_897_0001_000000010_0001__40__G
0.0 396.76620990034604 False False NaN NaN 40.0 1000.0 True True InsulinR_ssm ems_3hC_897_0001_000000010_0001__40__F
0.0 1566.3335879972944 False False NaN NaN 40.0 1000.0 True False InsulinR_ssm ems_3hC_897_0001_000000010_0001__40__I
0.0 205.7424983718628 False False NaN NaN 40.0 1000.0 True True InsulinR_ssm ems_3hC_897_0001_000000010_0001__40__H
392.83783158450075 3991.1072323063054 False False NaN NaN 40.0 1000.0 True False InsulinR_ssm ems_3hC_897_0001_000000010_0001__40__K
0.0 924.3819368482607 False False NaN NaN 40.0 1000.0 True False InsulinR_ssm ems_3hC_897_0001_000000010_0001__40__M
231.8357969273011 396.76620990034604 False False NaN NaN 40.0 1000.0 True True InsulinR_ssm ems_3hC_897_0001_000000010_0001__40__L
207.7999233555814 672.3067775082585 False False NaN NaN 40.0 1000.0 True True InsulinR_ssm ems_3hC_897_0001_000000010_0001__40__N
0.0 248.5593537696613 False False NaN NaN 40.0 1000.0 True True InsulinR_ssm ems_3hC_897_0001_000000010_0001__40__P
0.0 396.76620990034604 False False NaN NaN 40.0 1000.0 True True InsulinR_ssm ems_3hC_897_0001_000000010_0001__40__S
345.1719101925823 1376.2787417574134 False False NaN NaN 40.0 1000.0 True False InsulinR_ssm ems_3hC_897_0001_000000010_0001__40__R
0.0 199.6916419297494 False False NaN NaN 40.0 1000.0 True False InsulinR_ssm ems_3hC_897_0001_000000010_0001__40__T
0.0 706.6011799115242 False False NaN NaN 40.0 1000.0 True True InsulinR_ssm ems_3hC_897_0001_000000010_0001__40__W
163.6561809161013 396.76620990034604 False False NaN NaN 40.0 1000.0 True True InsulinR_ssm ems_3hC_897_0001_000000010_0001__40__V
0.0 396.76620990034604 False False NaN NaN 40.0 1000.0 True True InsulinR_ssm ems_3hC_897_0001_000000010_0001__40__Y
0.0 321.9480726143713 False False NaN NaN 40.0 1000.0 True True InsulinR_ssm ems_3hC_897_0001_000000010_0001__41__A
0.0 396.76620990034604 False False NaN NaN 40.0 1000.0 True True InsulinR_ssm ems_3hC_897_0001_000000010_0001__41__C
0.0 158.84307684463207 False False NaN NaN 40.0 1000.0 False True InsulinR_ssm ems_3hC_897_0001_000000010_0001__41__E
163.6561809161013 484.13017750830636 False False NaN NaN 40.0 1000.0 True True InsulinR_ssm ems_3hC_897_0001_000000010_0001__41__D
0.0 165.2927427252623 False False NaN NaN 40.0 1000.0 True True InsulinR_ssm ems_3hC_897_0001_000000010_0001__41__G
0.0 158.84307684463207 False False NaN NaN 40.0 1000.0 True True InsulinR_ssm ems_3hC_897_0001_000000010_0001__41__F
175.4615771509729 1390.041529174987 False False NaN NaN 40.0 1000.0 True True InsulinR_ssm ems_3hC_897_0001_000000010_0001__41__I
168.61512685404014 534.7809056549294 False False NaN NaN 40.0 1000.0 True True InsulinR_ssm ems_3hC_897_0001_000000010_0001__41__H
0.0 573.3575145844536 False False NaN NaN 40.0 1000.0 True True InsulinR_ssm ems_3hC_897_0001_000000010_0001__41__K
0.0 318.76046793502115 False False NaN NaN 40.0 1000.0 True True InsulinR_ssm ems_3hC_897_0001_000000010_0001__41__M
306.3225442837003 1949.6402586407987 False False NaN NaN 40.0 1000.0 True False InsulinR_ssm ems_3hC_897_0001_000000010_0001__41__L
261.2383788582753 750.0713909145259 False False NaN NaN 40.0 1000.0 True False InsulinR_ssm ems_3hC_897_0001_000000010_0001__41__Q
0.0 162.03582268920925 False False NaN NaN 40.0 1000.0 True True InsulinR_ssm ems_3hC_897_0001_000000010_0001__41__P
0.0 203.70544393253746 False False NaN NaN 40.0 1000.0 True True InsulinR_ssm ems_3hC_897_0001_000000010_0001__41__S
0.0 772.7993041306264 False False NaN NaN 40.0 1000.0 True True InsulinR_ssm ems_3hC_897_0001_000000010_0001__41__R
0.0 556.4951548959513 False False NaN NaN 40.0 1000.0 False True InsulinR_ssm ems_3hC_897_0001_000000010_0001__41__T
0.0 158.84307684463207 False False NaN NaN 40.0 1000.0 True True InsulinR_ssm ems_3hC_897_0001_000000010_0001__41__W
0.0 199.6916419297494 False False NaN NaN 40.0 1000.0 True True InsulinR_ssm ems_3hC_897_0001_000000010_0001__41__V
0.0 659.0596779808433 False False NaN NaN 40.0 1000.0 True False InsulinR_ssm ems_3hC_897_0001_000000010_0001__41__Y
0.0 170.30127812258053 False False NaN NaN 40.0 1000.0 True True InsulinR_ssm ems_3hC_897_0001_000000010_0001__42__A
0.0 11689.656913992434 False False NaN NaN 40.0 1000.0 False True InsulinR_ssm ems_3hC_897_0001_000000010_0001__42__C
0.0 15755.89139213852 False False NaN NaN 40.0 1000.0 False True InsulinR_ssm ems_3hC_897_0001_000000010_0001__42__E
0.0 602.604510128618 False False NaN NaN 40.0 1000.0 True False InsulinR_ssm ems_3hC_897_0001_000000010_0001__42__D
0.0 128603.51728234804 True False NaN NaN 40.0 1000.0 False True InsulinR_ssm ems_3hC_897_0001_000000010_0001__42__G
173.72433381284446 465.2395847564596 False False NaN NaN 40.0 1000.0 True True InsulinR_ssm ems_3hC_897_0001_000000010_0001__42__F
0.0 158.84307684463207 False False NaN NaN 40.0 1000.0 True True InsulinR_ssm ems_3hC_897_0001_000000010_0001__42__I
0.0 396.76620990034604 False False NaN NaN 40.0 1000.0 False True InsulinR_ssm ems_3hC_897_0001_000000010_0001__42__H
303.28964780564394 2153.615766287049 False False NaN NaN 40.0 1000.0 True False InsulinR_ssm ems_3hC_897_0001_000000010_0001__42__K
0.0 355.6309642433278 False False NaN NaN 40.0 1000.0 True True InsulinR_ssm ems_3hC_897_0001_000000010_0001__42__M
0.0 158.84307684463207 False False NaN NaN 40.0 1000.0 True True InsulinR_ssm ems_3hC_897_0001_000000010_0001__42__L
182.58602078422675 1052.0328708809147 False False NaN NaN 40.0 1000.0 True False InsulinR_ssm ems_3hC_897_0001_000000010_0001__42__Q
0.0 158.84307684463207 False False NaN NaN 40.0 1000.0 True True InsulinR_ssm ems_3hC_897_0001_000000010_0001__42__P
0.0 396.76620990034604 False False NaN NaN 40.0 1000.0 True True InsulinR_ssm ems_3hC_897_0001_000000010_0001__42__S
256.0909507482356 2049.0915059110425 False False NaN NaN 40.0 1000.0 True True InsulinR_ssm ems_3hC_897_0001_000000010_0001__42__R
0.0 197.71449696014798 False False NaN NaN 40.0 1000.0 True True InsulinR_ssm ems_3hC_897_0001_000000010_0001__42__T
0.0 479.3368094141648 False False NaN NaN 40.0 1000.0 True True InsulinR_ssm ems_3hC_897_0001_000000010_0001__42__W
0.0 285.71256761723316 False False NaN NaN 40.0 1000.0 True False InsulinR_ssm ems_3hC_897_0001_000000010_0001__42__V
0.0 906.1679608354674 False False NaN NaN 40.0 1000.0 True False InsulinR_ssm ems_3hC_897_0001_000000010_0001__42__Y
0.0 216.23743352151067 False False NaN NaN 40.0 1000.0 True False InsulinR_ssm ems_3hC_897_0001_000000010_0001__43__A
421.17532688680313 1376.2787417574134 False False NaN NaN 40.0 1000.0 True False InsulinR_ssm ems_3hC_897_0001_000000010_0001__43__C
0.0 248.5593537696613 False False NaN NaN 40.0 1000.0 True True InsulinR_ssm ems_3hC_897_0001_000000010_0001__43__E
0.0 285.71256761723316 False False NaN NaN 40.0 1000.0 True True InsulinR_ssm ems_3hC_897_0001_000000010_0001__43__G
0.0 261.2383788582753 False False NaN NaN 40.0 1000.0 True True InsulinR_ssm ems_3hC_897_0001_000000010_0001__43__F
0.0 258.6518602557182 False False NaN NaN 40.0 1000.0 False True InsulinR_ssm ems_3hC_897_0001_000000010_0001__43__I
229.54039299732784 479.3368094141648 False False NaN NaN 40.0 1000.0 True True InsulinR_ssm ems_3hC_897_0001_000000010_0001__43__H
261.2383788582753 2069.5824209701527 False False NaN NaN 40.0 1000.0 True False InsulinR_ssm ems_3hC_897_0001_000000010_0001__43__K
0.0 243.6617525435361 False False NaN NaN 40.0 1000.0 True True InsulinR_ssm ems_3hC_897_0001_000000010_0001__43__M
0.0 5067.64713886563 False False NaN NaN 40.0 1000.0 True False InsulinR_ssm ems_3hC_897_0001_000000010_0001__43__L
0.0 425.3870801556711 False False NaN NaN 40.0 1000.0 True True InsulinR_ssm ems_3hC_897_0001_000000010_0001__43__N
0.0 438.2767340714682 False False NaN NaN 40.0 1000.0 True True InsulinR_ssm ems_3hC_897_0001_000000010_0001__43__Q
0.0 199.6916419297494 False False NaN NaN 40.0 1000.0 True False InsulinR_ssm ems_3hC_897_0001_000000010_0001__43__P
0.0 158.84307684463207 False False NaN NaN 40.0 1000.0 False True InsulinR_ssm ems_3hC_897_0001_000000010_0001__43__S
0.0 396.76620990034604 False False NaN NaN 40.0 1000.0 True True InsulinR_ssm ems_3hC_897_0001_000000010_0001__43__R
0.0 158.84307684463207 False False NaN NaN 40.0 1000.0 True True InsulinR_ssm ems_3hC_897_0001_000000010_0001__43__T
0.0 282.8837303140923 False False NaN NaN 40.0 1000.0 True False InsulinR_ssm ems_3hC_897_0001_000000010_0001__43__W
0.0 199.6916419297494 False False NaN NaN 40.0 1000.0 True True InsulinR_ssm ems_3hC_897_0001_000000010_0001__43__V
263.850762646858 679.0298452833409 False False NaN NaN 40.0 1000.0 True False InsulinR_ssm ems_3hC_897_0001_000000010_0001__43__Y
0.0 211.9767018150287 False False NaN NaN 40.0 1000.0 True True InsulinR_ssm ems_3hC_897_0001_000000010_0001__44__A
0.0 735.2920212866636 False False NaN NaN 40.0 1000.0 True True InsulinR_ssm ems_3hC_897_0001_000000010_0001__44__C
0.0 433.93736046680027 False False NaN NaN 40.0 1000.0 True True InsulinR_ssm ems_3hC_897_0001_000000010_0001__44__D
0.0 396.76620990034604 False False NaN NaN 40.0 1000.0 True True InsulinR_ssm ems_3hC_897_0001_000000010_0001__44__G
0.0 158.84307684463207 False False NaN NaN 40.0 1000.0 True True InsulinR_ssm ems_3hC_897_0001_000000010_0001__44__F
0.0 218.39980785672572 False False NaN NaN 40.0 1000.0 True True InsulinR_ssm ems_3hC_897_0001_000000010_0001__44__I
0.0 550.9853018771796 False False NaN NaN 40.0 1000.0 False True InsulinR_ssm ems_3hC_897_0001_000000010_0001__44__H
321.9480726143713 1873.5659673662 False False NaN NaN 40.0 1000.0 True False InsulinR_ssm ems_3hC_897_0001_000000010_0001__44__K
0.0 396.76620990034604 False False NaN NaN 40.0 1000.0 True True InsulinR_ssm ems_3hC_897_0001_000000010_0001__44__M
0.0 158.84307684463207 False False NaN NaN 40.0 1000.0 True True InsulinR_ssm ems_3hC_897_0001_000000010_0001__44__L
0.0 199.6916419297494 False False NaN NaN 40.0 1000.0 True False InsulinR_ssm ems_3hC_897_0001_000000010_0001__44__N
0.0 256.0909507482356 False False NaN NaN 40.0 1000.0 True True InsulinR_ssm ems_3hC_897_0001_000000010_0001__44__Q
0.0 396.76620990034604 False False NaN NaN 40.0 1000.0 True True InsulinR_ssm ems_3hC_897_0001_000000010_0001__44__P
0.0 158.84307684463207 False False NaN NaN 40.0 1000.0 True True InsulinR_ssm ems_3hC_897_0001_000000010_0001__44__S
0.0 335.020455374286 False False NaN NaN 40.0 1000.0 True True InsulinR_ssm ems_3hC_897_0001_000000010_0001__44__R
0.0 158.84307684463207 False False NaN NaN 40.0 1000.0 True True InsulinR_ssm ems_3hC_897_0001_000000010_0001__44__T
0.0 199.6916419297494 False False NaN NaN 40.0 1000.0 False True InsulinR_ssm ems_3hC_897_0001_000000010_0001__44__W
0.0 158.84307684463207 False False NaN NaN 40.0 1000.0 True True InsulinR_ssm ems_3hC_897_0001_000000010_0001__44__V
0.0 158.84307684463207 False False NaN NaN 40.0 1000.0 True True InsulinR_ssm ems_3hC_897_0001_000000010_0001__44__Y
0.0 158.84307684463207 False False NaN NaN 40.0 1000.0 False True InsulinR_ssm ems_3hC_897_0001_000000010_0001__45__A
0.0 590.7308206338773 False False NaN NaN 40.0 1000.0 False True InsulinR_ssm ems_3hC_897_0001_000000010_0001__45__C
0.0 236.49569644553975 False False NaN NaN 40.0 1000.0 True True InsulinR_ssm ems_3hC_897_0001_000000010_0001__45__D
0.0 396.76620990034604 False False NaN NaN 40.0 1000.0 True True InsulinR_ssm ems_3hC_897_0001_000000010_0001__45__G
0.0 545.5300018585938 False False NaN NaN 40.0 1000.0 False True InsulinR_ssm ems_3hC_897_0001_000000010_0001__45__F
0.0 158.84307684463207 False False NaN NaN 40.0 1000.0 True True InsulinR_ssm ems_3hC_897_0001_000000010_0001__45__I
0.0 396.76620990034604 False False NaN NaN 40.0 1000.0 True True InsulinR_ssm ems_3hC_897_0001_000000010_0001__45__H
438.2767340714682 2525.2838569191813 False False NaN NaN 40.0 1000.0 True False InsulinR_ssm ems_3hC_897_0001_000000010_0001__45__K
0.0 158.84307684463207 False False NaN NaN 40.0 1000.0 True True InsulinR_ssm ems_3hC_897_0001_000000010_0001__45__M
0.0 158.84307684463207 False False NaN NaN 40.0 1000.0 True True InsulinR_ssm ems_3hC_897_0001_000000010_0001__45__L
0.0 241.2492599440952 False False NaN NaN 40.0 1000.0 True True InsulinR_ssm ems_3hC_897_0001_000000010_0001__45__N
0.0 158.84307684463207 False False NaN NaN 40.0 1000.0 True True InsulinR_ssm ems_3hC_897_0001_000000010_0001__45__Q
0.0 300.28678000558784 False False NaN NaN 40.0 1000.0 True True InsulinR_ssm ems_3hC_897_0001_000000010_0001__45__P
0.0 381.28452906917556 False False NaN NaN 40.0 1000.0 True False InsulinR_ssm ems_3hC_897_0001_000000010_0001__45__S
0.0 199.6916419297494 False False NaN NaN 40.0 1000.0 True True InsulinR_ssm ems_3hC_897_0001_000000010_0001__45__R
0.0 421.17532688680313 False False NaN NaN 40.0 1000.0 True True InsulinR_ssm ems_3hC_897_0001_000000010_0001__45__T
0.0 438.2767340714682 False False NaN NaN 40.0 1000.0 True True InsulinR_ssm ems_3hC_897_0001_000000010_0001__45__W
0.0 158.84307684463207 False False NaN NaN 40.0 1000.0 True True InsulinR_ssm ems_3hC_897_0001_000000010_0001__45__V
0.0 396.76620990034604 False False NaN NaN 40.0 1000.0 True True InsulinR_ssm ems_3hC_897_0001_000000010_0001__45__Y
0.0 158.84307684463207 False False NaN NaN 40.0 1000.0 True True InsulinR_ssm ems_3hC_897_0001_000000010_0001__46__A
0.0 199.6916419297494 False False NaN NaN 40.0 1000.0 True True InsulinR_ssm ems_3hC_897_0001_000000010_0001__46__C
0.0 158.84307684463207 False False NaN NaN 40.0 1000.0 True True InsulinR_ssm ems_3hC_897_0001_000000010_0001__46__E
0.0 218.39980785672572 False False NaN NaN 40.0 1000.0 True True InsulinR_ssm ems_3hC_897_0001_000000010_0001__46__D
0.0 199.6916419297494 False False NaN NaN 40.0 1000.0 True True InsulinR_ssm ems_3hC_897_0001_000000010_0001__46__G
0.0 388.9483481034662 False False NaN NaN 40.0 1000.0 True False InsulinR_ssm ems_3hC_897_0001_000000010_0001__46__F
0.0 306.3225442837003 False False NaN NaN 40.0 1000.0 True True InsulinR_ssm ems_3hC_897_0001_000000010_0001__46__I
0.0 158.84307684463207 False False NaN NaN 40.0 1000.0 True True InsulinR_ssm ems_3hC_897_0001_000000010_0001__46__H
0.0 199.6916419297494 False False NaN NaN 40.0 1000.0 True True InsulinR_ssm ems_3hC_897_0001_000000010_0001__46__M
0.0 251.04494730735786 False False NaN NaN 40.0 1000.0 True True InsulinR_ssm ems_3hC_897_0001_000000010_0001__46__L
0.0 258.6518602557182 False False NaN NaN 40.0 1000.0 True True InsulinR_ssm ems_3hC_897_0001_000000010_0001__46__N
162.03582268920925 294.36994412860304 False False NaN NaN 40.0 1000.0 True True InsulinR_ssm ems_3hC_897_0001_000000010_0001__46__Q
0.0 158.84307684463207 False False NaN NaN 40.0 1000.0 True True InsulinR_ssm ems_3hC_897_0001_000000010_0001__46__P
0.0 158.84307684463207 False False NaN NaN 40.0 1000.0 False True InsulinR_ssm ems_3hC_897_0001_000000010_0001__46__S
0.0 158.84307684463207 False False NaN NaN 40.0 1000.0 True True InsulinR_ssm ems_3hC_897_0001_000000010_0001__46__R
291.4553902263397 602.604510128618 False False NaN NaN 40.0 1000.0 True True InsulinR_ssm ems_3hC_897_0001_000000010_0001__46__T
0.0 158.84307684463207 False False NaN NaN 40.0 1000.0 True True InsulinR_ssm ems_3hC_897_0001_000000010_0001__46__W
0.0 248.5593537696613 False False NaN NaN 40.0 1000.0 True False InsulinR_ssm ems_3hC_897_0001_000000010_0001__46__V
0.0 158.84307684463207 False False NaN NaN 40.0 1000.0 True True InsulinR_ssm ems_3hC_897_0001_000000010_0001__46__Y
0.0 396.76620990034604 False False NaN NaN 40.0 1000.0 False True InsulinR_ssm ems_3hC_897_0001_000000010_0001__47__A
0.0 404.7412107193428 False False NaN NaN 40.0 1000.0 True True InsulinR_ssm ems_3hC_897_0001_000000010_0001__47__C
1376.2787417574134 3991.1072323063054 False False NaN NaN 40.0 1000.0 True False InsulinR_ssm ems_3hC_897_0001_000000010_0001__47__E
211.9767018150287 3577.3240714729845 False False NaN NaN 40.0 1000.0 True False InsulinR_ssm ems_3hC_897_0001_000000010_0001__47__D
0.0 396.76620990034604 False False NaN NaN 40.0 1000.0 True True InsulinR_ssm ems_3hC_897_0001_000000010_0001__47__G
0.0 231.8357969273011 False False NaN NaN 40.0 1000.0 True True InsulinR_ssm ems_3hC_897_0001_000000010_0001__47__F
0.0 214.09646883317893 False False NaN NaN 40.0 1000.0 True True InsulinR_ssm ems_3hC_897_0001_000000010_0001__47__I
288.5696932934057 1873.5659673662 False False NaN NaN 40.0 1000.0 True False InsulinR_ssm ems_3hC_897_0001_000000010_0001__47__H
540.1287147114786 3991.1072323063054 False False NaN NaN 40.0 1000.0 True False InsulinR_ssm ems_3hC_897_0001_000000010_0001__47__K
0.0 6183.49256481465 False False NaN NaN 40.0 1000.0 True False InsulinR_ssm ems_3hC_897_0001_000000010_0001__47__M
0.0 199.6916419297494 False False NaN NaN 40.0 1000.0 True False InsulinR_ssm ems_3hC_897_0001_000000010_0001__47__L
0.0 584.8820006276009 False False NaN NaN 40.0 1000.0 True True InsulinR_ssm ems_3hC_897_0001_000000010_0001__47__N
0.0 1930.3368897433638 False False NaN NaN 40.0 1000.0 True False InsulinR_ssm ems_3hC_897_0001_000000010_0001__47__Q
0.0 158.84307684463207 False False NaN NaN 40.0 1000.0 True True InsulinR_ssm ems_3hC_897_0001_000000010_0001__47__P
0.0 862.1877219435235 False False NaN NaN 40.0 1000.0 True False InsulinR_ssm ems_3hC_897_0001_000000010_0001__47__S
1349.1606134275196 3991.1072323063054 False False NaN NaN 40.0 1000.0 True False InsulinR_ssm ems_3hC_897_0001_000000010_0001__47__R
0.0 396.76620990034604 False False NaN NaN 40.0 1000.0 True True InsulinR_ssm ems_3hC_897_0001_000000010_0001__47__T
277.3098032683974 1000.9731788776118 False False NaN NaN 40.0 1000.0 True False InsulinR_ssm ems_3hC_897_0001_000000010_0001__47__W
352.10986558745304 9485.340281190727 False False NaN NaN 40.0 1000.0 True False InsulinR_ssm ems_3hC_897_0001_000000010_0001__47__Y
0.0 201.68855834904687 False False NaN NaN 40.0 1000.0 True True InsulinR_ssm ems_3hC_897_0001_000000010_0001__48__A
0.0 396.76620990034604 False False NaN NaN 40.0 1000.0 True True InsulinR_ssm ems_3hC_897_0001_000000010_0001__48__C
0.0 166.94567015251502 False False NaN NaN 40.0 1000.0 True True InsulinR_ssm ems_3hC_897_0001_000000010_0001__48__E
0.0 207.7999233555814 False False NaN NaN 40.0 1000.0 True True InsulinR_ssm ems_3hC_897_0001_000000010_0001__48__D
0.0 158.84307684463207 False False NaN NaN 40.0 1000.0 True True InsulinR_ssm ems_3hC_897_0001_000000010_0001__48__G
0.0 225.01754043459243 False False NaN NaN 40.0 1000.0 True True InsulinR_ssm ems_3hC_897_0001_000000010_0001__48__F
0.0 438.2767340714682 False False NaN NaN 40.0 1000.0 True True InsulinR_ssm ems_3hC_897_0001_000000010_0001__48__I
0.0 241.2492599440952 False False NaN NaN 40.0 1000.0 False True InsulinR_ssm ems_3hC_897_0001_000000010_0001__48__H
0.0 158.84307684463207 False False NaN NaN 40.0 1000.0 True True InsulinR_ssm ems_3hC_897_0001_000000010_0001__48__M
0.0 199.6916419297494 False False NaN NaN 40.0 1000.0 True True InsulinR_ssm ems_3hC_897_0001_000000010_0001__48__L
0.0 158.84307684463207 False False NaN NaN 40.0 1000.0 True True InsulinR_ssm ems_3hC_897_0001_000000010_0001__48__N
166.94567015251502 425.3870801556711 False False NaN NaN 40.0 1000.0 True True InsulinR_ssm ems_3hC_897_0001_000000010_0001__48__Q
0.0 158.84307684463207 False False NaN NaN 40.0 1000.0 True True InsulinR_ssm ems_3hC_897_0001_000000010_0001__48__P
0.0 845.1992176683885 False False NaN NaN 40.0 1000.0 True False InsulinR_ssm ems_3hC_897_0001_000000010_0001__48__S
0.0 211.9767018150287 False False NaN NaN 40.0 1000.0 True False InsulinR_ssm ems_3hC_897_0001_000000010_0001__48__R
209.87792258913717 534.7809056549294 False False NaN NaN 40.0 1000.0 True True InsulinR_ssm ems_3hC_897_0001_000000010_0001__48__T
0.0 199.6916419297494 False False NaN NaN 40.0 1000.0 False True InsulinR_ssm ems_3hC_897_0001_000000010_0001__48__W
201.68855834904687 425.3870801556711 False False NaN NaN 40.0 1000.0 True True InsulinR_ssm ems_3hC_897_0001_000000010_0001__48__V
0.0 335.020455374286 False False NaN NaN 40.0 1000.0 True False InsulinR_ssm ems_3hC_897_0001_000000010_0001__48__Y
0.0 474.59090041006425 False False NaN NaN 40.0 1000.0 True True InsulinR_ssm ems_3hC_897_0001_000000010_0001__49__A
0.0 325.1675533405149 False False NaN NaN 40.0 1000.0 True True InsulinR_ssm ems_3hC_897_0001_000000010_0001__49__C
0.0 197.71449696014798 False False NaN NaN 40.0 1000.0 False True InsulinR_ssm ems_3hC_897_0001_000000010_0001__49__D
0.0 191.89974285198977 False False NaN NaN 40.0 1000.0 True True InsulinR_ssm ems_3hC_897_0001_000000010_0001__49__G
0.0 236.49569644553975 False False NaN NaN 40.0 1000.0 True True InsulinR_ssm ems_3hC_897_0001_000000010_0001__49__F
0.0 158.84307684463207 False False NaN NaN 40.0 1000.0 True True InsulinR_ssm ems_3hC_897_0001_000000010_0001__49__I
0.0 158.84307684463207 False False NaN NaN 40.0 1000.0 True True InsulinR_ssm ems_3hC_897_0001_000000010_0001__49__H
0.0 158.84307684463207 False False NaN NaN 40.0 1000.0 True True InsulinR_ssm ems_3hC_897_0001_000000010_0001__49__K
0.0 608.6305552299041 False False NaN NaN 40.0 1000.0 True True InsulinR_ssm ems_3hC_897_0001_000000010_0001__49__M
0.0 158.84307684463207 False False NaN NaN 40.0 1000.0 True True InsulinR_ssm ems_3hC_897_0001_000000010_0001__49__L
0.0 199.6916419297494 False False NaN NaN 40.0 1000.0 True True InsulinR_ssm ems_3hC_897_0001_000000010_0001__49__N
205.7424983718628 1446.4827893260237 False False NaN NaN 40.0 1000.0 True False InsulinR_ssm ems_3hC_897_0001_000000010_0001__49__Q
0.0 158.84307684463207 False False NaN NaN 40.0 1000.0 True True InsulinR_ssm ems_3hC_897_0001_000000010_0001__49__P
0.0 300.28678000558784 False False NaN NaN 40.0 1000.0 True True InsulinR_ssm ems_3hC_897_0001_000000010_0001__49__S
0.0 567.6807075093596 False False NaN NaN 40.0 1000.0 True True InsulinR_ssm ems_3hC_897_0001_000000010_0001__49__R
0.0 158.84307684463207 False False NaN NaN 40.0 1000.0 True True InsulinR_ssm ems_3hC_897_0001_000000010_0001__49__T
0.0 158.84307684463207 False False NaN NaN 40.0 1000.0 True True InsulinR_ssm ems_3hC_897_0001_000000010_0001__49__W
0.0 158.84307684463207 False False NaN NaN 40.0 1000.0 True True InsulinR_ssm ems_3hC_897_0001_000000010_0001__49__V
0.0 396.76620990034604 False False NaN NaN 40.0 1000.0 True True InsulinR_ssm ems_3hC_897_0001_000000010_0001__49__Y
0.0 355.6309642433278 False False NaN NaN 40.0 1000.0 True False InsulinR_ssm ems_3hC_897_0001_000000010_0001__50__A
0.0 280.08290130108156 False False NaN NaN 40.0 1000.0 False True InsulinR_ssm ems_3hC_897_0001_000000010_0001__50__C
248.5593537696613 1309.4819993647686 False False NaN NaN 40.0 1000.0 True True InsulinR_ssm ems_3hC_897_0001_000000010_0001__50__E
269.15416297606 620.8640293900254 False False NaN NaN 40.0 1000.0 True True InsulinR_ssm ems_3hC_897_0001_000000010_0001__50__D
417.00527414534974 1073.1787315856207 False False NaN NaN 40.0 1000.0 True False InsulinR_ssm ems_3hC_897_0001_000000010_0001__50__G
659.0596779808433 3991.1072323063054 False False NaN NaN 40.0 1000.0 True False InsulinR_ssm ems_3hC_897_0001_000000010_0001__50__F
408.78862282653614 1139.2008487745588 False False NaN NaN 40.0 1000.0 True False InsulinR_ssm ems_3hC_897_0001_000000010_0001__50__I
199.6916419297494 503.78780407715584 False False NaN NaN 40.0 1000.0 True True InsulinR_ssm ems_3hC_897_0001_000000010_0001__50__H
373.77171754649123 2817.3792655096377 False False NaN NaN 40.0 1000.0 True False InsulinR_ssm ems_3hC_897_0001_000000010_0001__50__K
0.0 199.6916419297494 False False NaN NaN 40.0 1000.0 True True InsulinR_ssm ems_3hC_897_0001_000000010_0001__50__M
0.0 199.6916419297494 False False NaN NaN 40.0 1000.0 True True InsulinR_ssm ems_3hC_897_0001_000000010_0001__50__L
0.0 83836.622551256 True False NaN NaN 40.0 1000.0 True False InsulinR_ssm ems_3hC_897_0001_000000010_0001__50__N
0.0 396.76620990034604 False False NaN NaN 40.0 1000.0 True True InsulinR_ssm ems_3hC_897_0001_000000010_0001__50__Q
0.0 3991.1072323063054 False False NaN NaN 40.0 1000.0 True False InsulinR_ssm ems_3hC_897_0001_000000010_0001__50__P
0.0 396.76620990034604 False False NaN NaN 40.0 1000.0 False True InsulinR_ssm ems_3hC_897_0001_000000010_0001__50__S
0.0 728.0119022640235 False False NaN NaN 40.0 1000.0 True False InsulinR_ssm ems_3hC_897_0001_000000010_0001__50__R
inf inf True False NaN NaN 40.0 1000.0 False True InsulinR_ssm ems_3hC_897_0001_000000010_0001__50__T
312.4796274238028 2576.042062443256 False False NaN NaN 40.0 1000.0 True False InsulinR_ssm ems_3hC_897_0001_000000010_0001__50__W
0.0 1730.206737076529 False False NaN NaN 40.0 1000.0 True False InsulinR_ssm ems_3hC_897_0001_000000010_0001__50__Y
251.04494730735786 3143.260867080283 False False NaN NaN 40.0 1000.0 True False InsulinR_ssm ems_3hC_897_0001_000000010_0001__51__A
0.0 396.76620990034604 False False NaN NaN 40.0 1000.0 True True InsulinR_ssm ems_3hC_897_0001_000000010_0001__51__C
263.850762646858 460.6332522341181 False False NaN NaN 40.0 1000.0 True True InsulinR_ssm ems_3hC_897_0001_000000010_0001__51__E
209.87792258913717 488.9714792833897 False False NaN NaN 40.0 1000.0 True True InsulinR_ssm ems_3hC_897_0001_000000010_0001__51__D
274.5641616518787 879.5176951545888 False False NaN NaN 40.0 1000.0 True False InsulinR_ssm ems_3hC_897_0001_000000010_0001__51__G
0.0 15913.450306059915 False False NaN NaN 40.0 1000.0 False False InsulinR_ssm ems_3hC_897_0001_000000010_0001__51__F
178.98835485170736 556.4951548959513 False False NaN NaN 40.0 1000.0 True True InsulinR_ssm ems_3hC_897_0001_000000010_0001__51__H
0.0 620.8640293900254 False False NaN NaN 40.0 1000.0 True True InsulinR_ssm ems_3hC_897_0001_000000010_0001__51__K
0.0 1283.6800307467581 False False NaN NaN 40.0 1000.0 True False InsulinR_ssm ems_3hC_897_0001_000000010_0001__51__M
0.0 158.84307684463207 False False NaN NaN 40.0 1000.0 True True InsulinR_ssm ems_3hC_897_0001_000000010_0001__51__L
0.0 469.8919806040241 False False NaN NaN 40.0 1000.0 True False InsulinR_ssm ems_3hC_897_0001_000000010_0001__51__N
203.70544393253746 404.7412107193428 False False NaN NaN 40.0 1000.0 True True InsulinR_ssm ems_3hC_897_0001_000000010_0001__51__Q
0.0 158.84307684463207 False False NaN NaN 40.0 1000.0 True True InsulinR_ssm ems_3hC_897_0001_000000010_0001__51__P
0.0 396.76620990034604 False False NaN NaN 40.0 1000.0 True True InsulinR_ssm ems_3hC_897_0001_000000010_0001__51__S
396.76620990034604 2576.042062443256 False False NaN NaN 40.0 1000.0 True False InsulinR_ssm ems_3hC_897_0001_000000010_0001__51__R
0.0 199247.68908423575 True False NaN NaN 40.0 1000.0 True False InsulinR_ssm ems_3hC_897_0001_000000010_0001__51__T
0.0 562.0601064449106 False False NaN NaN 40.0 1000.0 True True InsulinR_ssm ems_3hC_897_0001_000000010_0001__51__W
0.0 199.6916419297494 False False NaN NaN 40.0 1000.0 True True InsulinR_ssm ems_3hC_897_0001_000000010_0001__51__V
0.0 396.76620990034604 False False NaN NaN 40.0 1000.0 False True InsulinR_ssm ems_3hC_897_0001_000000010_0001__51__Y
0.0 306.3225442837003 False False NaN NaN 40.0 1000.0 True False InsulinR_ssm ems_3hC_897_0001_000000010_0001__52__A
0.0 699.6051286252716 False False NaN NaN 40.0 1000.0 False True InsulinR_ssm ems_3hC_897_0001_000000010_0001__52__C
246.09837006897163 1911.2246433102616 False False NaN NaN 40.0 1000.0 True True InsulinR_ssm ems_3hC_897_0001_000000010_0001__52__E
0.0 479.3368094141648 False False NaN NaN 40.0 1000.0 True True InsulinR_ssm ems_3hC_897_0001_000000010_0001__52__D
0.0 199.6916419297494 False False NaN NaN 40.0 1000.0 True True InsulinR_ssm ems_3hC_897_0001_000000010_0001__52__G
412.87650905480143 961.915550255867 False False NaN NaN 40.0 1000.0 True False InsulinR_ssm ems_3hC_897_0001_000000010_0001__52__F
0.0 341.7543665273093 False False NaN NaN 40.0 1000.0 True False InsulinR_ssm ems_3hC_897_0001_000000010_0001__52__I
0.0 175.4615771509729 False False NaN NaN 40.0 1000.0 True True InsulinR_ssm ems_3hC_897_0001_000000010_0001__52__H
0.0 158.84307684463207 False False NaN NaN 40.0 1000.0 True True InsulinR_ssm ems_3hC_897_0001_000000010_0001__52__M
0.0 396.76620990034604 False False NaN NaN 40.0 1000.0 False True InsulinR_ssm ems_3hC_897_0001_000000010_0001__52__L
0.0 158.84307684463207 False False NaN NaN 40.0 1000.0 True True InsulinR_ssm ems_3hC_897_0001_000000010_0001__52__N
0.0 158.84307684463207 False False NaN NaN 40.0 1000.0 True True InsulinR_ssm ems_3hC_897_0001_000000010_0001__52__Q
0.0 158.84307684463207 False False NaN NaN 40.0 1000.0 False True InsulinR_ssm ems_3hC_897_0001_000000010_0001__52__P
529.4860452029005 24410.879388729656 False False NaN NaN 40.0 1000.0 True False InsulinR_ssm ems_3hC_897_0001_000000010_0001__52__S
0.0 199.6916419297494 False False NaN NaN 40.0 1000.0 True True InsulinR_ssm ems_3hC_897_0001_000000010_0001__52__R
0.0 158.84307684463207 False False NaN NaN 40.0 1000.0 True True InsulinR_ssm ems_3hC_897_0001_000000010_0001__52__T
201.68855834904687 772.7993041306264 False False NaN NaN 40.0 1000.0 True False InsulinR_ssm ems_3hC_897_0001_000000010_0001__52__W
0.0 188.11855980000968 False False NaN NaN 40.0 1000.0 False True InsulinR_ssm ems_3hC_897_0001_000000010_0001__52__V
0.0 396.76620990034604 False False NaN NaN 40.0 1000.0 True True InsulinR_ssm ems_3hC_897_0001_000000010_0001__52__Y
0.0 396.76620990034604 False False NaN NaN 40.0 1000.0 False True InsulinR_ssm ems_3hC_897_0001_000000010_0001__53__A
0.0 243.6617525435361 False False NaN NaN 40.0 1000.0 True False InsulinR_ssm ems_3hC_897_0001_000000010_0001__53__C
0.0 1988.828027839478 False False NaN NaN 40.0 1000.0 True False InsulinR_ssm ems_3hC_897_0001_000000010_0001__53__E
0.0 158.84307684463207 False False NaN NaN 40.0 1000.0 False True InsulinR_ssm ems_3hC_897_0001_000000010_0001__53__D
0.0 158.84307684463207 False False NaN NaN 40.0 1000.0 True True InsulinR_ssm ems_3hC_897_0001_000000010_0001__53__G
0.0 158.84307684463207 False False NaN NaN 40.0 1000.0 True True InsulinR_ssm ems_3hC_897_0001_000000010_0001__53__F
0.0 757.572104823671 False False NaN NaN 40.0 1000.0 True True InsulinR_ssm ems_3hC_897_0001_000000010_0001__53__I
0.0 352.10986558745304 False False NaN NaN 40.0 1000.0 True False InsulinR_ssm ems_3hC_897_0001_000000010_0001__53__H
0.0 158.84307684463207 False False NaN NaN 40.0 1000.0 True True InsulinR_ssm ems_3hC_897_0001_000000010_0001__53__K
0.0 253.55539678043138 False False NaN NaN 40.0 1000.0 True True InsulinR_ssm ems_3hC_897_0001_000000010_0001__53__M
inf inf True False NaN NaN 40.0 1000.0 False True InsulinR_ssm ems_3hC_897_0001_000000010_0001__53__L
0.0 362.7791466246186 False False NaN NaN 40.0 1000.0 True True InsulinR_ssm ems_3hC_897_0001_000000010_0001__53__N
0.0 417.00527414534974 False False NaN NaN 40.0 1000.0 True True InsulinR_ssm ems_3hC_897_0001_000000010_0001__53__Q
0.0 400.7338719993494 False False NaN NaN 40.0 1000.0 True False InsulinR_ssm ems_3hC_897_0001_000000010_0001__53__P
0.0 451.5569573905679 False False NaN NaN 40.0 1000.0 True True InsulinR_ssm ems_3hC_897_0001_000000010_0001__53__S
0.0 214.09646883317893 False False NaN NaN 40.0 1000.0 True True InsulinR_ssm ems_3hC_897_0001_000000010_0001__53__T
285.71256761723316 240712.9165378553 False False NaN NaN 40.0 1000.0 False False InsulinR_ssm ems_3hC_897_0001_000000010_0001__53__W
0.0 303.28964780564394 False False NaN NaN 40.0 1000.0 True True InsulinR_ssm ems_3hC_897_0001_000000010_0001__53__V
222.789643994646 396.76620990034604 False False NaN NaN 40.0 1000.0 True True InsulinR_ssm ems_3hC_897_0001_000000010_0001__53__Y
0.0 862.1877219435235 False False NaN NaN 40.0 1000.0 True True InsulinR_ssm ems_3hC_897_0001_000000010_0001__54__C
0.0 199.6916419297494 False False NaN NaN 40.0 1000.0 True True InsulinR_ssm ems_3hC_897_0001_000000010_0001__54__E
0.0 373.77171754649123 False False NaN NaN 40.0 1000.0 True True InsulinR_ssm ems_3hC_897_0001_000000010_0001__54__D
0.0 396.76620990034604 False False NaN NaN 40.0 1000.0 True True InsulinR_ssm ems_3hC_897_0001_000000010_0001__54__G
168.61512685404014 602.604510128618 False False NaN NaN 40.0 1000.0 True True InsulinR_ssm ems_3hC_897_0001_000000010_0001__54__F
0.0 366.406938090865 False False NaN NaN 40.0 1000.0 True False InsulinR_ssm ems_3hC_897_0001_000000010_0001__54__I
209.87792258913717 396.76620990034604 False False NaN NaN 40.0 1000.0 True True InsulinR_ssm ems_3hC_897_0001_000000010_0001__54__H
408.78862282653614 1309.4819993647686 False False NaN NaN 40.0 1000.0 True False InsulinR_ssm ems_3hC_897_0001_000000010_0001__54__K
0.0 1127.9216324500585 False False NaN NaN 40.0 1000.0 True True InsulinR_ssm ems_3hC_897_0001_000000010_0001__54__M
0.0 199.6916419297494 False False NaN NaN 40.0 1000.0 False False InsulinR_ssm ems_3hC_897_0001_000000010_0001__54__L
0.0 396.76620990034604 False False NaN NaN 40.0 1000.0 True True InsulinR_ssm ems_3hC_897_0001_000000010_0001__54__N
0.0 274.5641616518787 False False NaN NaN 40.0 1000.0 True True InsulinR_ssm ems_3hC_897_0001_000000010_0001__54__Q
282.8837303140923 508.82568211792733 False False NaN NaN 40.0 1000.0 True True InsulinR_ssm ems_3hC_897_0001_000000010_0001__54__P
0.0 199.6916419297494 False False NaN NaN 40.0 1000.0 True True InsulinR_ssm ems_3hC_897_0001_000000010_0001__54__S
234.15415489657406 971.5347057584254 False False NaN NaN 40.0 1000.0 True True InsulinR_ssm ems_3hC_897_0001_000000010_0001__54__R
0.0 258.6518602557182 False False NaN NaN 40.0 1000.0 True True InsulinR_ssm ems_3hC_897_0001_000000010_0001__54__T
201.68855834904687 952.3916339167001 False False NaN NaN 40.0 1000.0 True True InsulinR_ssm ems_3hC_897_0001_000000010_0001__54__W
0.0 392.83783158450075 False False NaN NaN 40.0 1000.0 True True InsulinR_ssm ems_3hC_897_0001_000000010_0001__54__V
0.0 396.76620990034604 False False NaN NaN 40.0 1000.0 True True InsulinR_ssm ems_3hC_897_0001_000000010_0001__54__Y
0.0 158.84307684463207 False False NaN NaN 40.0 1000.0 True True InsulinR_ssm ems_3hC_897_0001_000000010_0001__55__A
0.0 484.13017750830636 False False NaN NaN 40.0 1000.0 True False InsulinR_ssm ems_3hC_897_0001_000000010_0001__55__C
0.0 158.84307684463207 False False NaN NaN 40.0 1000.0 True True InsulinR_ssm ems_3hC_897_0001_000000010_0001__55__E
0.0 158.84307684463207 False False NaN NaN 40.0 1000.0 True True InsulinR_ssm ems_3hC_897_0001_000000010_0001__55__D
312.4796274238028 1083.9105189014776 False False NaN NaN 40.0 1000.0 True False InsulinR_ssm ems_3hC_897_0001_000000010_0001__55__G
0.0 3722.5777738443117 False False NaN NaN 40.0 1000.0 False True InsulinR_ssm ems_3hC_897_0001_000000010_0001__55__F
0.0 469.8919806040241 False False NaN NaN 40.0 1000.0 True False InsulinR_ssm ems_3hC_897_0001_000000010_0001__55__I
0.0 199.6916419297494 False False NaN NaN 40.0 1000.0 True True InsulinR_ssm ems_3hC_897_0001_000000010_0001__55__H
0.0 460.6332522341181 False False NaN NaN 40.0 1000.0 True False InsulinR_ssm ems_3hC_897_0001_000000010_0001__55__M
0.0 1818.4646694181615 False False NaN NaN 40.0 1000.0 False False InsulinR_ssm ems_3hC_897_0001_000000010_0001__55__L
312.4796274238028 3991.1072323063054 False False NaN NaN 40.0 1000.0 True False InsulinR_ssm ems_3hC_897_0001_000000010_0001__55__N
0.0 321.9480726143713 False False NaN NaN 40.0 1000.0 True False InsulinR_ssm ems_3hC_897_0001_000000010_0001__55__Q
0.0 396.76620990034604 False False NaN NaN 40.0 1000.0 True True InsulinR_ssm ems_3hC_897_0001_000000010_0001__55__P
0.0 318.76046793502115 False False NaN NaN 40.0 1000.0 True False InsulinR_ssm ems_3hC_897_0001_000000010_0001__55__S
203.70544393253746 396.76620990034604 False False NaN NaN 40.0 1000.0 True True InsulinR_ssm ems_3hC_897_0001_000000010_0001__55__R
0.0 1646.232342794349 False False NaN NaN 40.0 1000.0 False False InsulinR_ssm ems_3hC_897_0001_000000010_0001__55__T
0.0 158.84307684463207 False False NaN NaN 40.0 1000.0 True True InsulinR_ssm ems_3hC_897_0001_000000010_0001__55__W
0.0 199.6916419297494 False False NaN NaN 40.0 1000.0 True True InsulinR_ssm ems_3hC_897_0001_000000010_0001__55__V
0.0 820.342033705091 False False NaN NaN 40.0 1000.0 True True InsulinR_ssm ems_3hC_897_0001_000000010_0001__55__Y
0.0 199.6916419297494 False False NaN NaN 40.0 1000.0 True True InsulinR_ssm ems_3hC_897_0001_000000010_0001__56__A
0.0 231.8357969273011 False False NaN NaN 40.0 1000.0 True True InsulinR_ssm ems_3hC_897_0001_000000010_0001__56__C
218.39980785672572 396.76620990034604 False False NaN NaN 40.0 1000.0 True True InsulinR_ssm ems_3hC_897_0001_000000010_0001__56__D
0.0 550.9853018771796 False False NaN NaN 40.0 1000.0 True False InsulinR_ssm ems_3hC_897_0001_000000010_0001__56__G
0.0 263.850762646858 False False NaN NaN 40.0 1000.0 True True InsulinR_ssm ems_3hC_897_0001_000000010_0001__56__F
0.0 160.4315076130785 False False NaN NaN 40.0 1000.0 True True InsulinR_ssm ems_3hC_897_0001_000000010_0001__56__I
0.0 199.6916419297494 False False NaN NaN 40.0 1000.0 True False InsulinR_ssm ems_3hC_897_0001_000000010_0001__56__H
0.0 199.6916419297494 False False NaN NaN 40.0 1000.0 True True InsulinR_ssm ems_3hC_897_0001_000000010_0001__56__K
0.0 199.6916419297494 False False NaN NaN 40.0 1000.0 True True InsulinR_ssm ems_3hC_897_0001_000000010_0001__56__M
0.0 534.7809056549294 False False NaN NaN 40.0 1000.0 False True InsulinR_ssm ems_3hC_897_0001_000000010_0001__56__L
0.0 158.84307684463207 False False NaN NaN 40.0 1000.0 True True InsulinR_ssm ems_3hC_897_0001_000000010_0001__56__N
0.0 158.84307684463207 False False NaN NaN 40.0 1000.0 False True InsulinR_ssm ems_3hC_897_0001_000000010_0001__56__Q
0.0 158.84307684463207 False False NaN NaN 40.0 1000.0 True True InsulinR_ssm ems_3hC_897_0001_000000010_0001__56__P
0.0 400.7338719993494 False False NaN NaN 40.0 1000.0 True True InsulinR_ssm ems_3hC_897_0001_000000010_0001__56__S
0.0 396.76620990034604 False False NaN NaN 40.0 1000.0 True True InsulinR_ssm ems_3hC_897_0001_000000010_0001__56__R
0.0 158.84307684463207 False False NaN NaN 40.0 1000.0 True True InsulinR_ssm ems_3hC_897_0001_000000010_0001__56__T
0.0 199.6916419297494 False False NaN NaN 40.0 1000.0 True True InsulinR_ssm ems_3hC_897_0001_000000010_0001__56__W
0.0 400.7338719993494 False False NaN NaN 40.0 1000.0 True True InsulinR_ssm ems_3hC_897_0001_000000010_0001__56__V
0.0 241.2492599440952 False False NaN NaN 40.0 1000.0 True True InsulinR_ssm ems_3hC_897_0001_000000010_0001__56__Y
0.0 158.84307684463207 False False NaN NaN 40.0 1000.0 True True InsulinR_ssm ems_3hC_897_0001_000000010_0001__57__A
0.0 158.84307684463207 False False NaN NaN 40.0 1000.0 False True InsulinR_ssm ems_3hC_897_0001_000000010_0001__57__C
720.8038636277456 3991.1072323063054 False False NaN NaN 40.0 1000.0 True False InsulinR_ssm ems_3hC_897_0001_000000010_0001__57__E
0.0 158.84307684463207 False False NaN NaN 40.0 1000.0 True False InsulinR_ssm ems_3hC_897_0001_000000010_0001__57__D
0.0 209.87792258913717 False False NaN NaN 40.0 1000.0 True True InsulinR_ssm ems_3hC_897_0001_000000010_0001__57__G
0.0 199.6916419297494 False False NaN NaN 40.0 1000.0 False True InsulinR_ssm ems_3hC_897_0001_000000010_0001__57__F
0.0 199.6916419297494 False False NaN NaN 40.0 1000.0 True True InsulinR_ssm ems_3hC_897_0001_000000010_0001__57__I
0.0 396.76620990034604 False False NaN NaN 40.0 1000.0 True True InsulinR_ssm ems_3hC_897_0001_000000010_0001__57__H
0.0 285.71256761723316 False False NaN NaN 40.0 1000.0 True True InsulinR_ssm ems_3hC_897_0001_000000010_0001__57__K
0.0 2845.5530581647336 False False NaN NaN 40.0 1000.0 True False InsulinR_ssm ems_3hC_897_0001_000000010_0001__57__M
0.0 199.6916419297494 False False NaN NaN 40.0 1000.0 False True InsulinR_ssm ems_3hC_897_0001_000000010_0001__57__N
0.0 158.84307684463207 False False NaN NaN 40.0 1000.0 False True InsulinR_ssm ems_3hC_897_0001_000000010_0001__57__Q
0.0 158.84307684463207 False False NaN NaN 40.0 1000.0 True True InsulinR_ssm ems_3hC_897_0001_000000010_0001__57__P
0.0 158.84307684463207 False False NaN NaN 40.0 1000.0 False True InsulinR_ssm ems_3hC_897_0001_000000010_0001__57__S
0.0 184.411880992069 False False NaN NaN 40.0 1000.0 True False InsulinR_ssm ems_3hC_897_0001_000000010_0001__57__R
0.0 220.58380593529313 False False NaN NaN 40.0 1000.0 True True InsulinR_ssm ems_3hC_897_0001_000000010_0001__57__T
0.0 388.9483481034662 False False NaN NaN 40.0 1000.0 True True InsulinR_ssm ems_3hC_897_0001_000000010_0001__57__W
0.0 309.38576972653726 False False NaN NaN 40.0 1000.0 True True InsulinR_ssm ems_3hC_897_0001_000000010_0001__57__V
0.0 396.76620990034604 False False NaN NaN 40.0 1000.0 True True InsulinR_ssm ems_3hC_897_0001_000000010_0001__57__Y
0.0 199.6916419297494 False False NaN NaN 40.0 1000.0 True True InsulinR_ssm ems_3hC_897_0001_000000010_0001__58__A
197.71449696014798 699.6051286252716 False False NaN NaN 40.0 1000.0 True True InsulinR_ssm ems_3hC_897_0001_000000010_0001__58__C
0.0 341.7543665273093 False False NaN NaN 40.0 1000.0 True False InsulinR_ssm ems_3hC_897_0001_000000010_0001__58__E
0.0 177.21619292248258 False False NaN NaN 40.0 1000.0 True True InsulinR_ssm ems_3hC_897_0001_000000010_0001__58__D
0.0 348.6236292945081 False False NaN NaN 40.0 1000.0 True True InsulinR_ssm ems_3hC_897_0001_000000010_0001__58__G
205.7424983718628 396.76620990034604 False False NaN NaN 40.0 1000.0 True True InsulinR_ssm ems_3hC_897_0001_000000010_0001__58__F
0.0 396.76620990034604 False False NaN NaN 40.0 1000.0 False True InsulinR_ssm ems_3hC_897_0001_000000010_0001__58__I
0.0 392.83783158450075 False False NaN NaN 40.0 1000.0 True True InsulinR_ssm ems_3hC_897_0001_000000010_0001__58__H
412.87650905480143 3991.1072323063054 False False NaN NaN 40.0 1000.0 True False InsulinR_ssm ems_3hC_897_0001_000000010_0001__58__K
216.23743352151067 699.6051286252716 False False NaN NaN 40.0 1000.0 True True InsulinR_ssm ems_3hC_897_0001_000000010_0001__58__M
545.5300018585938 3991.1072323063054 False False NaN NaN 40.0 1000.0 True False InsulinR_ssm ems_3hC_897_0001_000000010_0001__58__N
256.0909507482356 396.76620990034604 False False NaN NaN 40.0 1000.0 True True InsulinR_ssm ems_3hC_897_0001_000000010_0001__58__Q
0.0 396.76620990034604 False False NaN NaN 40.0 1000.0 True True InsulinR_ssm ems_3hC_897_0001_000000010_0001__58__P
0.0 627.0726696839255 False False NaN NaN 40.0 1000.0 True False InsulinR_ssm ems_3hC_897_0001_000000010_0001__58__S
163.6561809161013 1185.4569714302097 False False NaN NaN 40.0 1000.0 True True InsulinR_ssm ems_3hC_897_0001_000000010_0001__58__R
0.0 10373.97697193804 False False NaN NaN 40.0 1000.0 True False InsulinR_ssm ems_3hC_897_0001_000000010_0001__58__T
0.0 158.84307684463207 False False NaN NaN 40.0 1000.0 True True InsulinR_ssm ems_3hC_897_0001_000000010_0001__58__W
0.0 175.4615771509729 False False NaN NaN 40.0 1000.0 True True InsulinR_ssm ems_3hC_897_0001_000000010_0001__58__V
0.0 348.6236292945081 False False NaN NaN 40.0 1000.0 True True InsulinR_ssm ems_3hC_897_0001_000000010_0001__58__Y
0.0 220.58380593529313 False False NaN NaN 40.0 1000.0 True True InsulinR_ssm ems_3hC_897_0001_000000010_0001__59__A
0.0 1349.1606134275196 False False NaN NaN 40.0 1000.0 True False InsulinR_ssm ems_3hC_897_0001_000000010_0001__59__C
0.0 933.6257562167432 False False NaN NaN 40.0 1000.0 True False InsulinR_ssm ems_3hC_897_0001_000000010_0001__59__E
inf inf True False NaN NaN 40.0 1000.0 False False InsulinR_ssm ems_3hC_897_0001_000000010_0001__59__D
0.0 338.37065992802906 False False NaN NaN 40.0 1000.0 True True InsulinR_ssm ems_3hC_897_0001_000000010_0001__59__G
0.0 199.6916419297494 False False NaN NaN 40.0 1000.0 True True InsulinR_ssm ems_3hC_897_0001_000000010_0001__59__F
0.0 188.11855980000968 False False NaN NaN 40.0 1000.0 True True InsulinR_ssm ems_3hC_897_0001_000000010_0001__59__I
0.0 345.1719101925823 False False NaN NaN 40.0 1000.0 True True InsulinR_ssm ems_3hC_897_0001_000000010_0001__59__H
203.70544393253746 750.0713909145259 False False NaN NaN 40.0 1000.0 True False InsulinR_ssm ems_3hC_897_0001_000000010_0001__59__K
0.0 158.84307684463207 False False NaN NaN 40.0 1000.0 True True InsulinR_ssm ems_3hC_897_0001_000000010_0001__59__M
0.0 158.84307684463207 False False NaN NaN 40.0 1000.0 True True InsulinR_ssm ems_3hC_897_0001_000000010_0001__59__L
0.0 158.84307684463207 False False NaN NaN 40.0 1000.0 True True InsulinR_ssm ems_3hC_897_0001_000000010_0001__59__N
0.0 381.28452906917556 False False NaN NaN 40.0 1000.0 True False InsulinR_ssm ems_3hC_897_0001_000000010_0001__59__Q
0.0 158.84307684463207 False False NaN NaN 40.0 1000.0 True True InsulinR_ssm ems_3hC_897_0001_000000010_0001__59__P
0.0 266.4892702733268 False False NaN NaN 40.0 1000.0 True False InsulinR_ssm ems_3hC_897_0001_000000010_0001__59__R
0.0 158.84307684463207 False False NaN NaN 40.0 1000.0 True True InsulinR_ssm ems_3hC_897_0001_000000010_0001__59__T
0.0 396.76620990034604 False False NaN NaN 40.0 1000.0 True True InsulinR_ssm ems_3hC_897_0001_000000010_0001__59__W
0.0 396.76620990034604 False False NaN NaN 40.0 1000.0 True True InsulinR_ssm ems_3hC_897_0001_000000010_0001__59__V
0.0 199.6916419297494 False False NaN NaN 40.0 1000.0 True True InsulinR_ssm ems_3hC_897_0001_000000010_0001__59__Y
0.0 451.5569573905679 False False NaN NaN 40.0 1000.0 True True InsulinR_ssm ems_3hC_897_0001_000000010_0001__60__A
0.0 266.4892702733268 False False NaN NaN 40.0 1000.0 True True InsulinR_ssm ems_3hC_897_0001_000000010_0001__60__C
0.0 199.6916419297494 False False NaN NaN 40.0 1000.0 True True InsulinR_ssm ems_3hC_897_0001_000000010_0001__60__E
0.0 13303.919984385331 False False NaN NaN 40.0 1000.0 True False InsulinR_ssm ems_3hC_897_0001_000000010_0001__60__D
0.0 392.83783158450075 False False NaN NaN 40.0 1000.0 False True InsulinR_ssm ems_3hC_897_0001_000000010_0001__60__G
0.0 165.2927427252623 False False NaN NaN 40.0 1000.0 True True InsulinR_ssm ems_3hC_897_0001_000000010_0001__60__F
0.0 220.58380593529313 False False NaN NaN 40.0 1000.0 True True InsulinR_ssm ems_3hC_897_0001_000000010_0001__60__I
0.0 294.36994412860304 False False NaN NaN 40.0 1000.0 True True InsulinR_ssm ems_3hC_897_0001_000000010_0001__60__H
253.55539678043138 608.6305552299041 False False NaN NaN 40.0 1000.0 True True InsulinR_ssm ems_3hC_897_0001_000000010_0001__60__M
0.0 199.6916419297494 False False NaN NaN 40.0 1000.0 True True InsulinR_ssm ems_3hC_897_0001_000000010_0001__60__L
0.0 158.84307684463207 False False NaN NaN 40.0 1000.0 True True InsulinR_ssm ems_3hC_897_0001_000000010_0001__60__N
0.0 1747.5088044472955 False False NaN NaN 40.0 1000.0 True False InsulinR_ssm ems_3hC_897_0001_000000010_0001__60__Q
0.0 321.9480726143713 False False NaN NaN 40.0 1000.0 True True InsulinR_ssm ems_3hC_897_0001_000000010_0001__60__P
0.0 199.6916419297494 False False NaN NaN 40.0 1000.0 True True InsulinR_ssm ems_3hC_897_0001_000000010_0001__60__S
0.0 971.5347057584254 False False NaN NaN 40.0 1000.0 True False InsulinR_ssm ems_3hC_897_0001_000000010_0001__60__R
0.0 2378.9316250750794 False False NaN NaN 40.0 1000.0 False True InsulinR_ssm ems_3hC_897_0001_000000010_0001__60__T
0.0 162.03582268920925 False False NaN NaN 40.0 1000.0 True True InsulinR_ssm ems_3hC_897_0001_000000010_0001__60__W
0.0 229.54039299732784 False False NaN NaN 40.0 1000.0 True True InsulinR_ssm ems_3hC_897_0001_000000010_0001__60__V
0.0 303.28964780564394 False False NaN NaN 40.0 1000.0 True False InsulinR_ssm ems_3hC_897_0001_000000010_0001__60__Y
0.0 1052.0328708809147 False False NaN NaN 40.0 1000.0 True False InsulinR_ssm ems_3hC_897_0001_000000010_0001__61__A
0.0 158.84307684463207 False False NaN NaN 40.0 1000.0 True True InsulinR_ssm ems_3hC_897_0001_000000010_0001__61__C
0.0 556.4951548959513 False False NaN NaN 40.0 1000.0 True False InsulinR_ssm ems_3hC_897_0001_000000010_0001__61__E
0.0 271.8457046058205 False False NaN NaN 40.0 1000.0 True False InsulinR_ssm ems_3hC_897_0001_000000010_0001__61__D
0.0 396.76620990034604 False False NaN NaN 40.0 1000.0 True True InsulinR_ssm ems_3hC_897_0001_000000010_0001__61__G
0.0 199.6916419297494 False False NaN NaN 40.0 1000.0 True True InsulinR_ssm ems_3hC_897_0001_000000010_0001__61__F
0.0 396.76620990034604 False False NaN NaN 40.0 1000.0 True True InsulinR_ssm ems_3hC_897_0001_000000010_0001__61__I
0.0 820.342033705091 False False NaN NaN 40.0 1000.0 False False InsulinR_ssm ems_3hC_897_0001_000000010_0001__61__H
0.0 199.6916419297494 False False NaN NaN 40.0 1000.0 False True InsulinR_ssm ems_3hC_897_0001_000000010_0001__61__K
0.0 772.7993041306264 False False NaN NaN 40.0 1000.0 True False InsulinR_ssm ems_3hC_897_0001_000000010_0001__61__M
0.0 679.0298452833409 False False NaN NaN 40.0 1000.0 False False InsulinR_ssm ems_3hC_897_0001_000000010_0001__61__L
0.0 199.6916419297494 False False NaN NaN 40.0 1000.0 True False InsulinR_ssm ems_3hC_897_0001_000000010_0001__61__N
0.0 862.1877219435235 False False NaN NaN 40.0 1000.0 False False InsulinR_ssm ems_3hC_897_0001_000000010_0001__61__Q
0.0 158.84307684463207 False False NaN NaN 40.0 1000.0 True True InsulinR_ssm ems_3hC_897_0001_000000010_0001__61__P
0.0 1432.161177550519 False False NaN NaN 40.0 1000.0 True True InsulinR_ssm ems_3hC_897_0001_000000010_0001__61__R
0.0 158.84307684463207 False False NaN NaN 40.0 1000.0 True True InsulinR_ssm ems_3hC_897_0001_000000010_0001__61__T
0.0 158.84307684463207 False False NaN NaN 40.0 1000.0 True True InsulinR_ssm ems_3hC_897_0001_000000010_0001__61__W
0.0 447.08609642630455 False False NaN NaN 40.0 1000.0 True True InsulinR_ssm ems_3hC_897_0001_000000010_0001__61__V
0.0 274.5641616518787 False False NaN NaN 40.0 1000.0 True True InsulinR_ssm ems_3hC_897_0001_000000010_0001__61__Y
162.03582268920925 417.00527414534974 False False NaN NaN 40.0 1000.0 True True InsulinR_ssm ems_3hC_897_0002_000000008_0001__1__A
341.7543665273093 3991.1072323063054 False False NaN NaN 40.0 1000.0 True False InsulinR_ssm ems_3hC_897_0002_000000008_0001__1__C
0.0 199.6916419297494 False False NaN NaN 40.0 1000.0 True True InsulinR_ssm ems_3hC_897_0002_000000008_0001__1__E
0.0 291.4553902263397 False False NaN NaN 40.0 1000.0 True True InsulinR_ssm ems_3hC_897_0002_000000008_0001__1__G
0.0 396.76620990034604 False False NaN NaN 40.0 1000.0 True True InsulinR_ssm ems_3hC_897_0002_000000008_0001__1__F
236.49569644553975 474.59090041006425 False False NaN NaN 40.0 1000.0 True True InsulinR_ssm ems_3hC_897_0002_000000008_0001__1__I
306.3225442837003 1021.0927397730513 False False NaN NaN 40.0 1000.0 True False InsulinR_ssm ems_3hC_897_0002_000000008_0001__1__H
266.4892702733268 396.76620990034604 False False NaN NaN 40.0 1000.0 True True InsulinR_ssm ems_3hC_897_0002_000000008_0001__1__K
201.68855834904687 493.8611940762235 False False NaN NaN 40.0 1000.0 True True InsulinR_ssm ems_3hC_897_0002_000000008_0001__1__M
266.4892702733268 614.716860782203 False False NaN NaN 40.0 1000.0 True True InsulinR_ssm ems_3hC_897_0002_000000008_0001__1__L
162.03582268920925 442.6595014121828 False False NaN NaN 40.0 1000.0 True False InsulinR_ssm ems_3hC_897_0002_000000008_0001__1__N
0.0 614.716860782203 False False NaN NaN 40.0 1000.0 True True InsulinR_ssm ems_3hC_897_0002_000000008_0001__1__Q
0.0 404.7412107193428 False False NaN NaN 40.0 1000.0 True True InsulinR_ssm ems_3hC_897_0002_000000008_0001__1__P
0.0 396.76620990034604 False False NaN NaN 40.0 1000.0 True True InsulinR_ssm ems_3hC_897_0002_000000008_0001__1__S
207.7999233555814 2845.5530581647336 False False NaN NaN 40.0 1000.0 True True InsulinR_ssm ems_3hC_897_0002_000000008_0001__1__R
234.15415489657406 699.6051286252716 False False NaN NaN 40.0 1000.0 True True InsulinR_ssm ems_3hC_897_0002_000000008_0001__1__T
229.54039299732784 1836.6493161123428 False False NaN NaN 40.0 1000.0 True True InsulinR_ssm ems_3hC_897_0002_000000008_0001__1__W
277.3098032683974 396.76620990034604 False False NaN NaN 40.0 1000.0 True True InsulinR_ssm ems_3hC_897_0002_000000008_0001__1__V
0.0 1062.5531995897238 False False NaN NaN 40.0 1000.0 True False InsulinR_ssm ems_3hC_897_0002_000000008_0001__1__Y
0.0 1475.5570933914762 False False NaN NaN 40.0 1000.0 True False InsulinR_ssm ems_3hC_897_0002_000000008_0001__2__A
335.020455374286 3991.1072323063054 False False NaN NaN 40.0 1000.0 True False InsulinR_ssm ems_3hC_897_0002_000000008_0001__2__C
258.6518602557182 4497.279527303472 False False NaN NaN 40.0 1000.0 True False InsulinR_ssm ems_3hC_897_0002_000000008_0001__2__E
820.342033705091 18475.021778158756 False False NaN NaN 40.0 1000.0 True False InsulinR_ssm ems_3hC_897_0002_000000008_0001__2__D
0.0 199.6916419297494 False False NaN NaN 40.0 1000.0 True True InsulinR_ssm ems_3hC_897_0002_000000008_0001__2__G
162.03582268920925 1730.206737076529 False False NaN NaN 40.0 1000.0 True True InsulinR_ssm ems_3hC_897_0002_000000008_0001__2__F
474.59090041006425 6563.901958642215 False False NaN NaN 40.0 1000.0 True False InsulinR_ssm ems_3hC_897_0002_000000008_0001__2__I
0.0 10795.202036646373 False False NaN NaN 40.0 1000.0 False True InsulinR_ssm ems_3hC_897_0002_000000008_0001__2__H
692.6783451735364 32902.17730642162 False False NaN NaN 40.0 1000.0 False False InsulinR_ssm ems_3hC_897_0002_000000008_0001__2__K
584.8820006276009 6830.422699409936 False False NaN NaN 40.0 1000.0 True False InsulinR_ssm ems_3hC_897_0002_000000008_0001__2__M
373.77171754649123 4153.162190277939 False False NaN NaN 40.0 1000.0 True False InsulinR_ssm ems_3hC_897_0002_000000008_0001__2__L
0.0 788.3325701436524 False False NaN NaN 40.0 1000.0 False True InsulinR_ssm ems_3hC_897_0002_000000008_0001__2__N
377.5094347219561 6434.567158751315 False False NaN NaN 40.0 1000.0 False False InsulinR_ssm ems_3hC_897_0002_000000008_0001__2__Q
207.7999233555814 396.76620990034604 False False NaN NaN 40.0 1000.0 True True InsulinR_ssm ems_3hC_897_0002_000000008_0001__2__S
433.93736046680027 5221.20191482039 False False NaN NaN 40.0 1000.0 True False InsulinR_ssm ems_3hC_897_0002_000000008_0001__2__R
392.83783158450075 2451.01563224648 False False NaN NaN 40.0 1000.0 True False InsulinR_ssm ems_3hC_897_0002_000000008_0001__2__T
1417.9813639114052 9024.975812827128 False False NaN NaN 40.0 1000.0 True False InsulinR_ssm ems_3hC_897_0002_000000008_0001__2__W
229.54039299732784 2576.042062443256 False False NaN NaN 40.0 1000.0 True True InsulinR_ssm ems_3hC_897_0002_000000008_0001__2__V
1258.386462843601 3991.1072323063054 False False NaN NaN 40.0 1000.0 True False InsulinR_ssm ems_3hC_897_0002_000000008_0001__2__Y
8334.41374645452 95413.89677980644 False False NaN NaN 40.0 1000.0 False False InsulinR_ssm ems_3hC_897_0002_000000008_0001__3__A
10477.71674165741 6815237.358831038 False False NaN NaN 40.0 1000.0 False False InsulinR_ssm ems_3hC_897_0002_000000008_0001__3__C
7107.765251001011 inf False False NaN NaN 40.0 1000.0 False False InsulinR_ssm ems_3hC_897_0002_000000008_0001__3__E
32902.17730642162 inf False False NaN NaN 40.0 1000.0 False False InsulinR_ssm ems_3hC_897_0002_000000008_0001__3__D
508.82568211792733 3991.1072323063054 False False NaN NaN 40.0 1000.0 True False InsulinR_ssm ems_3hC_897_0002_000000008_0001__3__G
1349.1606134275196 4773.952841117978 False False NaN NaN 40.0 1000.0 True False InsulinR_ssm ems_3hC_897_0002_000000008_0001__3__I
7250.631332546129 318051.8022372012 False False NaN NaN 40.0 1000.0 False False InsulinR_ssm ems_3hC_897_0002_000000008_0001__3__H
22098.85066320075 inf False False NaN NaN 40.0 1000.0 False False InsulinR_ssm ems_3hC_897_0002_000000008_0001__3__K
197.71449696014798 2127552.3416923564 False False NaN NaN 40.0 1000.0 False False InsulinR_ssm ems_3hC_897_0002_000000008_0001__3__M
172.0042909038063 6629.540978228629 False False NaN NaN 40.0 1000.0 False True InsulinR_ssm ems_3hC_897_0002_000000008_0001__3__L
6898.726926404041 inf False False NaN NaN 40.0 1000.0 False False InsulinR_ssm ems_3hC_897_0002_000000008_0001__3__N
16233.310657211712 inf False False NaN NaN 40.0 1000.0 False False InsulinR_ssm ems_3hC_897_0002_000000008_0001__3__Q
11689.656913992434 502667.78710001206 False False NaN NaN 40.0 1000.0 False False InsulinR_ssm ems_3hC_897_0002_000000008_0001__3__P
1010.9829106663876 15755.89139213852 False False NaN NaN 40.0 1000.0 False False InsulinR_ssm ems_3hC_897_0002_000000008_0001__3__S
19611.607900307845 inf False False NaN NaN 40.0 1000.0 False True InsulinR_ssm ems_3hC_897_0002_000000008_0001__3__R
4542.252322576509 37074.99693471599 False False NaN NaN 40.0 1000.0 False False InsulinR_ssm ems_3hC_897_0002_000000008_0001__3__T
0.0 201.68855834904687 False False NaN NaN 40.0 1000.0 True True InsulinR_ssm ems_3hC_897_0002_000000008_0001__3__W
4365.015201677442 30384.608725618637 False False NaN NaN 40.0 1000.0 False False InsulinR_ssm ems_3hC_897_0002_000000008_0001__3__V
2931.776161380184 11689.656913992434 False False NaN NaN 40.0 1000.0 False False InsulinR_ssm ems_3hC_897_0002_000000008_0001__3__Y
0.0 199.6916419297494 False False NaN NaN 40.0 1000.0 True True InsulinR_ssm ems_3hC_897_0002_000000008_0001__4__A
269.15416297606 981.2500528160094 False False NaN NaN 40.0 1000.0 True False InsulinR_ssm ems_3hC_897_0002_000000008_0001__4__C
0.0 158.84307684463207 False False NaN NaN 40.0 1000.0 True True InsulinR_ssm ems_3hC_897_0002_000000008_0001__4__E
0.0 238.8606534099953 False False NaN NaN 40.0 1000.0 True True InsulinR_ssm ems_3hC_897_0002_000000008_0001__4__D
396.76620990034604 1209.2846565559576 False False NaN NaN 40.0 1000.0 True False InsulinR_ssm ems_3hC_897_0002_000000008_0001__4__G
0.0 191.89974285198977 False False NaN NaN 40.0 1000.0 True True InsulinR_ssm ems_3hC_897_0002_000000008_0001__4__F
0.0 188.11855980000968 False False NaN NaN 40.0 1000.0 True True InsulinR_ssm ems_3hC_897_0002_000000008_0001__4__I
0.0 199.6916419297494 False False NaN NaN 40.0 1000.0 False True InsulinR_ssm ems_3hC_897_0002_000000008_0001__4__H
0.0 209.87792258913717 False False NaN NaN 40.0 1000.0 True True InsulinR_ssm ems_3hC_897_0002_000000008_0001__4__K
0.0 1127.9216324500585 False False NaN NaN 40.0 1000.0 True False InsulinR_ssm ems_3hC_897_0002_000000008_0001__4__M
0.0 396.76620990034604 False False NaN NaN 40.0 1000.0 True True InsulinR_ssm ems_3hC_897_0002_000000008_0001__4__L
0.0 158.84307684463207 False False NaN NaN 40.0 1000.0 True True InsulinR_ssm ems_3hC_897_0002_000000008_0001__4__N
0.0 160.4315076130785 False False NaN NaN 40.0 1000.0 True True InsulinR_ssm ems_3hC_897_0002_000000008_0001__4__Q
229.54039299732784 981.2500528160094 False False NaN NaN 40.0 1000.0 True True InsulinR_ssm ems_3hC_897_0002_000000008_0001__4__P
0.0 160.4315076130785 False False NaN NaN 40.0 1000.0 False True InsulinR_ssm ems_3hC_897_0002_000000008_0001__4__S
0.0 556.4951548959513 False False NaN NaN 40.0 1000.0 False True InsulinR_ssm ems_3hC_897_0002_000000008_0001__4__R
0.0 665.6502747606515 False False NaN NaN 40.0 1000.0 True False InsulinR_ssm ems_3hC_897_0002_000000008_0001__4__W
0.0 225.01754043459243 False False NaN NaN 40.0 1000.0 False True InsulinR_ssm ems_3hC_897_0002_000000008_0001__4__V
0.0 218.39980785672572 False False NaN NaN 40.0 1000.0 True True InsulinR_ssm ems_3hC_897_0002_000000008_0001__4__Y
0.0 348.6236292945081 False False NaN NaN 40.0 1000.0 True True InsulinR_ssm ems_3hC_897_0002_000000008_0001__5__C
1021.0927397730513 11689.656913992434 False False NaN NaN 40.0 1000.0 False False InsulinR_ssm ems_3hC_897_0002_000000008_0001__5__E
1460.9476172192838 10582.49390907399 False False NaN NaN 40.0 1000.0 True False InsulinR_ssm ems_3hC_897_0002_000000008_0001__5__D
0.0 199.6916419297494 False False NaN NaN 40.0 1000.0 True True InsulinR_ssm ems_3hC_897_0002_000000008_0001__5__G
201.68855834904687 396.76620990034604 False False NaN NaN 40.0 1000.0 True True InsulinR_ssm ems_3hC_897_0002_000000008_0001__5__F
222.789643994646 1233.5912781527318 False False NaN NaN 40.0 1000.0 True True InsulinR_ssm ems_3hC_897_0002_000000008_0001__5__I
199.6916419297494 3951.591319115151 False False NaN NaN 40.0 1000.0 False False InsulinR_ssm ems_3hC_897_0002_000000008_0001__5__H
1696.114829013361 6695.83638801092 False False NaN NaN 40.0 1000.0 True False InsulinR_ssm ems_3hC_897_0002_000000008_0001__5__K
0.0 396.76620990034604 False False NaN NaN 40.0 1000.0 True True InsulinR_ssm ems_3hC_897_0002_000000008_0001__5__M
0.0 396.76620990034604 False False NaN NaN 40.0 1000.0 False True InsulinR_ssm ems_3hC_897_0002_000000008_0001__5__L
1031.3036671707825 5169.506846356828 False False NaN NaN 40.0 1000.0 True False InsulinR_ssm ems_3hC_897_0002_000000008_0001__5__N
0.0 933.6257562167432 False False NaN NaN 40.0 1000.0 True True InsulinR_ssm ems_3hC_897_0002_000000008_0001__5__Q
1245.9271909342588 5542.411042938373 False False NaN NaN 40.0 1000.0 True False InsulinR_ssm ems_3hC_897_0002_000000008_0001__5__P
0.0 493.8611940762235 False False NaN NaN 40.0 1000.0 True False InsulinR_ssm ems_3hC_897_0002_000000008_0001__5__S
1535.4706283671162 6762.794751891034 False False NaN NaN 40.0 1000.0 True False InsulinR_ssm ems_3hC_897_0002_000000008_0001__5__R
0.0 672.3067775082585 False False NaN NaN 40.0 1000.0 True True InsulinR_ssm ems_3hC_897_0002_000000008_0001__5__T
550.9853018771796 5825.129707913452 False False NaN NaN 40.0 1000.0 True False InsulinR_ssm ems_3hC_897_0002_000000008_0001__5__W
238.8606534099953 828.5454540421417 False False NaN NaN 40.0 1000.0 True False InsulinR_ssm ems_3hC_897_0002_000000008_0001__5__V
1349.1606134275196 9675.995620842656 False False NaN NaN 40.0 1000.0 True False InsulinR_ssm ems_3hC_897_0002_000000008_0001__5__Y
1362.6522195617945 3991.1072323063054 False False NaN NaN 40.0 1000.0 True False InsulinR_ssm ems_3hC_897_0002_000000008_0001__6__A
924.3819368482607 3991.1072323063054 False False NaN NaN 40.0 1000.0 True False InsulinR_ssm ems_3hC_897_0002_000000008_0001__6__C
5597.8351533677605 inf False False NaN NaN 40.0 1000.0 False True InsulinR_ssm ems_3hC_897_0002_000000008_0001__6__E
14406.238966231082 inf False False NaN NaN 40.0 1000.0 False False InsulinR_ssm ems_3hC_897_0002_000000008_0001__6__D
4153.162190277939 455058.5902060301 False False NaN NaN 40.0 1000.0 False False InsulinR_ssm ems_3hC_897_0002_000000008_0001__6__G
534.7809056549294 6307.780765367422 False False NaN NaN 40.0 1000.0 True False InsulinR_ssm ems_3hC_897_0002_000000008_0001__6__F
165.2927427252623 757.572104823671 False False NaN NaN 40.0 1000.0 True True InsulinR_ssm ems_3hC_897_0002_000000008_0001__6__I
inf inf True False NaN NaN 40.0 1000.0 False False InsulinR_ssm ems_3hC_897_0002_000000008_0001__6__H
5433.203649581781 78195.9314992239 False False NaN NaN 40.0 1000.0 False False InsulinR_ssm ems_3hC_897_0002_000000008_0001__6__K
0.0 158.84307684463207 False False NaN NaN 40.0 1000.0 True True InsulinR_ssm ems_3hC_897_0002_000000008_0001__6__L
20611.9970018441 inf False False NaN NaN 40.0 1000.0 False False InsulinR_ssm ems_3hC_897_0002_000000008_0001__6__N
12164.303860224763 inf False False NaN NaN 40.0 1000.0 False False InsulinR_ssm ems_3hC_897_0002_000000008_0001__6__Q
8759.552609215292 913194.909299109 False False NaN NaN 40.0 1000.0 False False InsulinR_ssm ems_3hC_897_0002_000000008_0001__6__P
0.0 6830.422699409936 False False NaN NaN 40.0 1000.0 False True InsulinR_ssm ems_3hC_897_0002_000000008_0001__6__S
12532.894431493438 inf False False NaN NaN 40.0 1000.0 False False InsulinR_ssm ems_3hC_897_0002_000000008_0001__6__R
335.020455374286 36707.91775714452 False False NaN NaN 40.0 1000.0 False False InsulinR_ssm ems_3hC_897_0002_000000008_0001__6__T
1597.8168931160394 3991.1072323063054 False False NaN NaN 40.0 1000.0 True False InsulinR_ssm ems_3hC_897_0002_000000008_0001__6__W
318.76046793502115 3991.1072323063054 False False NaN NaN 40.0 1000.0 True False InsulinR_ssm ems_3hC_897_0002_000000008_0001__6__V
1646.232342794349 4918.608386156695 False False NaN NaN 40.0 1000.0 True False InsulinR_ssm ems_3hC_897_0002_000000008_0001__6__Y
218.39980785672572 750.0713909145259 False False NaN NaN 40.0 1000.0 True True InsulinR_ssm ems_3hC_897_0002_000000008_0001__7__A
1535.4706283671162 9772.75557705109 False False NaN NaN 40.0 1000.0 False False InsulinR_ssm ems_3hC_897_0002_000000008_0001__7__C
170.30127812258053 519.0530783284975 False False NaN NaN 40.0 1000.0 True True InsulinR_ssm ems_3hC_897_0002_000000008_0001__7__D
0.0 396.76620990034604 False False NaN NaN 40.0 1000.0 True True InsulinR_ssm ems_3hC_897_0002_000000008_0001__7__G
2069.5824209701527 3991.1072323063054 False False NaN NaN 40.0 1000.0 True False InsulinR_ssm ems_3hC_897_0002_000000008_0001__7__F
1696.114829013361 8417.757883919056 False False NaN NaN 40.0 1000.0 True False InsulinR_ssm ems_3hC_897_0002_000000008_0001__7__I
306.3225442837003 1505.2157909686457 False False NaN NaN 40.0 1000.0 True False InsulinR_ssm ems_3hC_897_0002_000000008_0001__7__H
1818.4646694181615 7696.6912640767005 False False NaN NaN 40.0 1000.0 True False InsulinR_ssm ems_3hC_897_0002_000000008_0001__7__K
706.6011799115242 3991.1072323063054 False False NaN NaN 40.0 1000.0 True False InsulinR_ssm ems_3hC_897_0002_000000008_0001__7__M
1782.6337314166854 4321.797229383611 False False NaN NaN 40.0 1000.0 True False InsulinR_ssm ems_3hC_897_0002_000000008_0001__7__L
243.6617525435361 396.76620990034604 False False NaN NaN 40.0 1000.0 True True InsulinR_ssm ems_3hC_897_0002_000000008_0001__7__N
180.77823840022455 3143.260867080283 False False NaN NaN 40.0 1000.0 False False InsulinR_ssm ems_3hC_897_0002_000000008_0001__7__Q
0.0 199.6916419297494 False False NaN NaN 40.0 1000.0 True True InsulinR_ssm ems_3hC_897_0002_000000008_0001__7__P
258.6518602557182 679.0298452833409 False False NaN NaN 40.0 1000.0 True True InsulinR_ssm ems_3hC_897_0002_000000008_0001__7__S
1747.5088044472955 4321.797229383611 False False NaN NaN 40.0 1000.0 True False InsulinR_ssm ems_3hC_897_0002_000000008_0001__7__R
243.6617525435361 433.93736046680027 False False NaN NaN 40.0 1000.0 True True InsulinR_ssm ems_3hC_897_0002_000000008_0001__7__T
469.8919806040241 5433.203649581781 False False NaN NaN 40.0 1000.0 True False InsulinR_ssm ems_3hC_897_0002_000000008_0001__7__W
1800.4600687308534 3991.1072323063054 False False NaN NaN 40.0 1000.0 True False InsulinR_ssm ems_3hC_897_0002_000000008_0001__7__V
2008.7163081178724 3991.1072323063054 False False NaN NaN 40.0 1000.0 True False InsulinR_ssm ems_3hC_897_0002_000000008_0001__7__Y
180.77823840022455 396.76620990034604 False False NaN NaN 40.0 1000.0 True True InsulinR_ssm ems_3hC_897_0002_000000008_0001__8__A
0.0 338.37065992802906 False False NaN NaN 40.0 1000.0 True True InsulinR_ssm ems_3hC_897_0002_000000008_0001__8__C
0.0 160.4315076130785 False False NaN NaN 40.0 1000.0 False True InsulinR_ssm ems_3hC_897_0002_000000008_0001__8__E
0.0 199.6916419297494 False False NaN NaN 40.0 1000.0 True True InsulinR_ssm ems_3hC_897_0002_000000008_0001__8__D
0.0 158.84307684463207 False False NaN NaN 40.0 1000.0 True True InsulinR_ssm ems_3hC_897_0002_000000008_0001__8__G
0.0 291.4553902263397 False False NaN NaN 40.0 1000.0 True True InsulinR_ssm ems_3hC_897_0002_000000008_0001__8__F
0.0 404.7412107193428 False False NaN NaN 40.0 1000.0 True True InsulinR_ssm ems_3hC_897_0002_000000008_0001__8__I
0.0 218.39980785672572 False False NaN NaN 40.0 1000.0 True True InsulinR_ssm ems_3hC_897_0002_000000008_0001__8__H
186.25599980198965 971.5347057584254 False False NaN NaN 40.0 1000.0 True False InsulinR_ssm ems_3hC_897_0002_000000008_0001__8__K
0.0 199.6916419297494 False False NaN NaN 40.0 1000.0 True True InsulinR_ssm ems_3hC_897_0002_000000008_0001__8__M
0.0 396.76620990034604 False False NaN NaN 40.0 1000.0 False True InsulinR_ssm ems_3hC_897_0002_000000008_0001__8__N
0.0 191.89974285198977 False False NaN NaN 40.0 1000.0 True True InsulinR_ssm ems_3hC_897_0002_000000008_0001__8__Q
236.49569644553975 3370.0010964913026 False False NaN NaN 40.0 1000.0 True True InsulinR_ssm ems_3hC_897_0002_000000008_0001__8__P
172.0042909038063 508.82568211792733 False False NaN NaN 40.0 1000.0 True True InsulinR_ssm ems_3hC_897_0002_000000008_0001__8__S
280.08290130108156 2550.5366954883725 False False NaN NaN 40.0 1000.0 True False InsulinR_ssm ems_3hC_897_0002_000000008_0001__8__R
303.28964780564394 933.6257562167432 False False NaN NaN 40.0 1000.0 True False InsulinR_ssm ems_3hC_897_0002_000000008_0001__8__T
0.0 199.6916419297494 False False NaN NaN 40.0 1000.0 True True InsulinR_ssm ems_3hC_897_0002_000000008_0001__8__W
0.0 331.7034211626594 False False NaN NaN 40.0 1000.0 True True InsulinR_ssm ems_3hC_897_0002_000000008_0001__8__V
178.98835485170736 952.3916339167001 False False NaN NaN 40.0 1000.0 True True InsulinR_ssm ems_3hC_897_0002_000000008_0001__8__Y
0.0 396.76620990034604 False False NaN NaN 40.0 1000.0 True True InsulinR_ssm ems_3hC_897_0002_000000008_0001__9__A
0.0 294.36994412860304 False False NaN NaN 40.0 1000.0 True True InsulinR_ssm ems_3hC_897_0002_000000008_0001__9__C
227.26771583893853 608.6305552299041 False False NaN NaN 40.0 1000.0 True True InsulinR_ssm ems_3hC_897_0002_000000008_0001__9__E
229.54039299732784 906.1679608354674 False False NaN NaN 40.0 1000.0 True True InsulinR_ssm ems_3hC_897_0002_000000008_0001__9__D
0.0 772.7993041306264 False False NaN NaN 40.0 1000.0 True False InsulinR_ssm ems_3hC_897_0002_000000008_0001__9__G
0.0 396.76620990034604 False False NaN NaN 40.0 1000.0 True True InsulinR_ssm ems_3hC_897_0002_000000008_0001__9__F
0.0 396.76620990034604 False False NaN NaN 40.0 1000.0 True True InsulinR_ssm ems_3hC_897_0002_000000008_0001__9__I
243.6617525435361 3081.32621025417 False False NaN NaN 40.0 1000.0 True True InsulinR_ssm ems_3hC_897_0002_000000008_0001__9__H
30083.77101546403 inf False False NaN NaN 40.0 1000.0 False False InsulinR_ssm ems_3hC_897_0002_000000008_0001__9__K
0.0 1105.697120331397 False False NaN NaN 40.0 1000.0 True False InsulinR_ssm ems_3hC_897_0002_000000008_0001__9__M
0.0 1062.5531995897238 False False NaN NaN 40.0 1000.0 True False InsulinR_ssm ems_3hC_897_0002_000000008_0001__9__L
0.0 396.76620990034604 False False NaN NaN 40.0 1000.0 True True InsulinR_ssm ems_3hC_897_0002_000000008_0001__9__N
0.0 396.76620990034604 False False NaN NaN 40.0 1000.0 True True InsulinR_ssm ems_3hC_897_0002_000000008_0001__9__Q
1730.206737076529 5221.20191482039 False False NaN NaN 40.0 1000.0 True False InsulinR_ssm ems_3hC_897_0002_000000008_0001__9__P
0.0 584.8820006276009 False False NaN NaN 40.0 1000.0 True False InsulinR_ssm ems_3hC_897_0002_000000008_0001__9__S
12408.806367815276 252991.69447016838 False False NaN NaN 40.0 1000.0 False False InsulinR_ssm ems_3hC_897_0002_000000008_0001__9__R
0.0 199.6916419297494 False False NaN NaN 40.0 1000.0 True True InsulinR_ssm ems_3hC_897_0002_000000008_0001__9__T
685.8201437361743 4365.015201677442 False False NaN NaN 40.0 1000.0 True False InsulinR_ssm ems_3hC_897_0002_000000008_0001__9__W
0.0 579.091089730298 False False NaN NaN 40.0 1000.0 True False InsulinR_ssm ems_3hC_897_0002_000000008_0001__9__Y
400.7338719993494 3991.1072323063054 False False NaN NaN 40.0 1000.0 True False InsulinR_ssm ems_3hC_897_0002_000000008_0001__10__C
952.3916339167001 16395.64376378381 False False NaN NaN 40.0 1000.0 False False InsulinR_ssm ems_3hC_897_0002_000000008_0001__10__E
1713.0759773034943 3991.1072323063054 False False NaN NaN 40.0 1000.0 True False InsulinR_ssm ems_3hC_897_0002_000000008_0001__10__D
0.0 396.76620990034604 False False NaN NaN 40.0 1000.0 True True InsulinR_ssm ems_3hC_897_0002_000000008_0001__10__G
14406.238966231082 inf False False NaN NaN 40.0 1000.0 False False InsulinR_ssm ems_3hC_897_0002_000000008_0001__10__F
1270.970327472038 9969.187964149813 False False NaN NaN 40.0 1000.0 True False InsulinR_ssm ems_3hC_897_0002_000000008_0001__10__I
879.5176951545888 44790.63563449691 False False NaN NaN 40.0 1000.0 False False InsulinR_ssm ems_3hC_897_0002_000000008_0001__10__H
11012.18559758296 inf False False NaN NaN 40.0 1000.0 False False InsulinR_ssm ems_3hC_897_0002_000000008_0001__10__K
1679.3216128845163 13982.553609315217 False False NaN NaN 40.0 1000.0 False False InsulinR_ssm ems_3hC_897_0002_000000008_0001__10__M
2378.9316250750794 16892.44816547023 False False NaN NaN 40.0 1000.0 False False InsulinR_ssm ems_3hC_897_0002_000000008_0001__10__L
633.3433963807646 4031.0183046293637 False False NaN NaN 40.0 1000.0 True False InsulinR_ssm ems_3hC_897_0002_000000008_0001__10__N
513.9139389391065 26964.79747353511 False False NaN NaN 40.0 1000.0 True False InsulinR_ssm ems_3hC_897_0002_000000008_0001__10__Q
274.5641616518787 1127.9216324500585 False False NaN NaN 40.0 1000.0 True False InsulinR_ssm ems_3hC_897_0002_000000008_0001__10__P
0.0 396.76620990034604 False False NaN NaN 40.0 1000.0 False True InsulinR_ssm ems_3hC_897_0002_000000008_0001__10__S
0.0 620.8640293900254 False False NaN NaN 40.0 1000.0 False True InsulinR_ssm ems_3hC_897_0002_000000008_0001__10__R
742.6449414995301 3991.1072323063054 False False NaN NaN 40.0 1000.0 True False InsulinR_ssm ems_3hC_897_0002_000000008_0001__10__T
1782.6337314166854 15445.438086597907 False False NaN NaN 40.0 1000.0 False False InsulinR_ssm ems_3hC_897_0002_000000008_0001__10__W
352.10986558745304 3991.1072323063054 False False NaN NaN 40.0 1000.0 True False InsulinR_ssm ems_3hC_897_0002_000000008_0001__10__V
720.8038636277456 5710.35163995045 False False NaN NaN 40.0 1000.0 True False InsulinR_ssm ems_3hC_897_0002_000000008_0001__10__Y
0.0 158.84307684463207 False False NaN NaN 40.0 1000.0 False True InsulinR_ssm ems_3hC_897_0002_000000008_0001__11__A
0.0 158.84307684463207 False False NaN NaN 40.0 1000.0 False True InsulinR_ssm ems_3hC_897_0002_000000008_0001__11__C
0.0 545.5300018585938 False False NaN NaN 40.0 1000.0 True True InsulinR_ssm ems_3hC_897_0002_000000008_0001__11__E
0.0 214.09646883317893 False False NaN NaN 40.0 1000.0 True True InsulinR_ssm ems_3hC_897_0002_000000008_0001__11__D
0.0 479.3368094141648 False False NaN NaN 40.0 1000.0 True True InsulinR_ssm ems_3hC_897_0002_000000008_0001__11__G
0.0 335.020455374286 False False NaN NaN 40.0 1000.0 True True InsulinR_ssm ems_3hC_897_0002_000000008_0001__11__F
0.0 158.84307684463207 False False NaN NaN 40.0 1000.0 True True InsulinR_ssm ems_3hC_897_0002_000000008_0001__11__I
0.0 158.84307684463207 False False NaN NaN 40.0 1000.0 False True InsulinR_ssm ems_3hC_897_0002_000000008_0001__11__H
0.0 241.2492599440952 False False NaN NaN 40.0 1000.0 True True InsulinR_ssm ems_3hC_897_0002_000000008_0001__11__K
180.77823840022455 412.87650905480143 False False NaN NaN 40.0 1000.0 False True InsulinR_ssm ems_3hC_897_0002_000000008_0001__11__M
0.0 158.84307684463207 False False NaN NaN 40.0 1000.0 False False InsulinR_ssm ems_3hC_897_0002_000000008_0001__11__L
0.0 158.84307684463207 False False NaN NaN 40.0 1000.0 True True InsulinR_ssm ems_3hC_897_0002_000000008_0001__11__N
0.0 218.39980785672572 False False NaN NaN 40.0 1000.0 True True InsulinR_ssm ems_3hC_897_0002_000000008_0001__11__Q
0.0 362.7791466246186 False False NaN NaN 40.0 1000.0 True True InsulinR_ssm ems_3hC_897_0002_000000008_0001__11__P
0.0 158.84307684463207 False False NaN NaN 40.0 1000.0 False True InsulinR_ssm ems_3hC_897_0002_000000008_0001__11__S
0.0 158.84307684463207 False False NaN NaN 40.0 1000.0 True True InsulinR_ssm ems_3hC_897_0002_000000008_0001__11__T
0.0 158.84307684463207 False False NaN NaN 40.0 1000.0 True True InsulinR_ssm ems_3hC_897_0002_000000008_0001__11__W
0.0 158.84307684463207 False False NaN NaN 40.0 1000.0 False True InsulinR_ssm ems_3hC_897_0002_000000008_0001__11__V
0.0 199.6916419297494 False False NaN NaN 40.0 1000.0 True True InsulinR_ssm ems_3hC_897_0002_000000008_0001__11__Y
0.0 820.342033705091 False False NaN NaN 40.0 1000.0 True False InsulinR_ssm ems_3hC_897_0002_000000008_0001__12__A
0.0 388.9483481034662 False False NaN NaN 40.0 1000.0 True False InsulinR_ssm ems_3hC_897_0002_000000008_0001__12__C
168.61512685404014 971.5347057584254 False False NaN NaN 40.0 1000.0 True False InsulinR_ssm ems_3hC_897_0002_000000008_0001__12__E
321.9480726143713 836.830908582563 False False NaN NaN 40.0 1000.0 True False InsulinR_ssm ems_3hC_897_0002_000000008_0001__12__D
0.0 158.84307684463207 False False NaN NaN 40.0 1000.0 True True InsulinR_ssm ems_3hC_897_0002_000000008_0001__12__G
0.0 396.76620990034604 False False NaN NaN 40.0 1000.0 True True InsulinR_ssm ems_3hC_897_0002_000000008_0001__12__F
0.0 199.6916419297494 False False NaN NaN 40.0 1000.0 True True InsulinR_ssm ems_3hC_897_0002_000000008_0001__12__I
0.0 404.7412107193428 False False NaN NaN 40.0 1000.0 True True InsulinR_ssm ems_3hC_897_0002_000000008_0001__12__H
685.8201437361743 3991.1072323063054 False False NaN NaN 40.0 1000.0 True False InsulinR_ssm ems_3hC_897_0002_000000008_0001__12__K
0.0 199.6916419297494 False False NaN NaN 40.0 1000.0 True True InsulinR_ssm ems_3hC_897_0002_000000008_0001__12__M
0.0 396.76620990034604 False False NaN NaN 40.0 1000.0 True True InsulinR_ssm ems_3hC_897_0002_000000008_0001__12__L
0.0 158.84307684463207 False False NaN NaN 40.0 1000.0 True False InsulinR_ssm ems_3hC_897_0002_000000008_0001__12__N
0.0 306.3225442837003 False False NaN NaN 40.0 1000.0 True True InsulinR_ssm ems_3hC_897_0002_000000008_0001__12__Q
1094.7496240904923 3991.1072323063054 False False NaN NaN 40.0 1000.0 True False InsulinR_ssm ems_3hC_897_0002_000000008_0001__12__P
0.0 158.84307684463207 False False NaN NaN 40.0 1000.0 True True InsulinR_ssm ems_3hC_897_0002_000000008_0001__12__S
438.2767340714682 3991.1072323063054 False False NaN NaN 40.0 1000.0 True False InsulinR_ssm ems_3hC_897_0002_000000008_0001__12__R
0.0 396.76620990034604 False False NaN NaN 40.0 1000.0 True True InsulinR_ssm ems_3hC_897_0002_000000008_0001__12__T
0.0 359.18727388576104 False False NaN NaN 40.0 1000.0 True True InsulinR_ssm ems_3hC_897_0002_000000008_0001__12__W
0.0 341.7543665273093 False False NaN NaN 40.0 1000.0 True True InsulinR_ssm ems_3hC_897_0002_000000008_0001__12__Y
231.8357969273011 879.5176951545888 False False NaN NaN 40.0 1000.0 True True InsulinR_ssm ems_3hC_897_0002_000000008_0001__13__A
396.76620990034604 1855.0158092734657 False False NaN NaN 40.0 1000.0 True False InsulinR_ssm ems_3hC_897_0002_000000008_0001__13__C
225.01754043459243 906.1679608354674 False False NaN NaN 40.0 1000.0 True False InsulinR_ssm ems_3hC_897_0002_000000008_0001__13__E
291.4553902263397 1855.0158092734657 False False NaN NaN 40.0 1000.0 True True InsulinR_ssm ems_3hC_897_0002_000000008_0001__13__D
227.26771583893853 906.1679608354674 False False NaN NaN 40.0 1000.0 True True InsulinR_ssm ems_3hC_897_0002_000000008_0001__13__G
0.0 182.58602078422675 False False NaN NaN 40.0 1000.0 True True InsulinR_ssm ems_3hC_897_0002_000000008_0001__13__I
216.23743352151067 433.93736046680027 False False NaN NaN 40.0 1000.0 True True InsulinR_ssm ems_3hC_897_0002_000000008_0001__13__H
404.7412107193428 3991.1072323063054 False False NaN NaN 40.0 1000.0 True False InsulinR_ssm ems_3hC_897_0002_000000008_0001__13__K
355.6309642433278 1535.4706283671162 False False NaN NaN 40.0 1000.0 True False InsulinR_ssm ems_3hC_897_0002_000000008_0001__13__M
0.0 396.76620990034604 False False NaN NaN 40.0 1000.0 True True InsulinR_ssm ems_3hC_897_0002_000000008_0001__13__L
207.7999233555814 862.1877219435235 False False NaN NaN 40.0 1000.0 True True InsulinR_ssm ems_3hC_897_0002_000000008_0001__13__N
338.37065992802906 1713.0759773034943 False False NaN NaN 40.0 1000.0 True False InsulinR_ssm ems_3hC_897_0002_000000008_0001__13__Q
6434.567158751315 71497.6542632766 False False NaN NaN 40.0 1000.0 False False InsulinR_ssm ems_3hC_897_0002_000000008_0001__13__P
220.58380593529313 757.572104823671 False False NaN NaN 40.0 1000.0 True True InsulinR_ssm ems_3hC_897_0002_000000008_0001__13__S
1662.6946662222936 13571.328776071496 False False NaN NaN 40.0 1000.0 False False InsulinR_ssm ems_3hC_897_0002_000000008_0001__13__R
321.9480726143713 1969.1366612272063 False False NaN NaN 40.0 1000.0 True False InsulinR_ssm ems_3hC_897_0002_000000008_0001__13__T
0.0 1000.9731788776118 False False NaN NaN 40.0 1000.0 True False InsulinR_ssm ems_3hC_897_0002_000000008_0001__13__W
0.0 1197.3115411445115 False False NaN NaN 40.0 1000.0 False False InsulinR_ssm ems_3hC_897_0002_000000008_0001__13__V
0.0 199.6916419297494 False False NaN NaN 40.0 1000.0 True True InsulinR_ssm ems_3hC_897_0002_000000008_0001__13__Y
1800.4600687308534 5433.203649581781 False False NaN NaN 40.0 1000.0 True False InsulinR_ssm ems_3hC_897_0002_000000008_0001__14__A
1747.5088044472955 3991.1072323063054 False False NaN NaN 40.0 1000.0 True False InsulinR_ssm ems_3hC_897_0002_000000008_0001__14__C
0.0 396.76620990034604 False False NaN NaN 40.0 1000.0 True True InsulinR_ssm ems_3hC_897_0002_000000008_0001__14__D
306.3225442837003 3174.693475751082 False False NaN NaN 40.0 1000.0 True False InsulinR_ssm ems_3hC_897_0002_000000008_0001__14__G
897.1960008271956 3991.1072323063054 False False NaN NaN 40.0 1000.0 True False InsulinR_ssm ems_3hC_897_0002_000000008_0001__14__F
659.0596779808433 3991.1072323063054 False False NaN NaN 40.0 1000.0 True False InsulinR_ssm ems_3hC_897_0002_000000008_0001__14__I
1747.5088044472955 3991.1072323063054 False False NaN NaN 40.0 1000.0 True False InsulinR_ssm ems_3hC_897_0002_000000008_0001__14__H
1566.3335879972944 5017.472414718442 False False NaN NaN 40.0 1000.0 True False InsulinR_ssm ems_3hC_897_0002_000000008_0001__14__K
479.3368094141648 7545.036039679152 False False NaN NaN 40.0 1000.0 False False InsulinR_ssm ems_3hC_897_0002_000000008_0001__14__M
602.604510128618 4194.693812180722 False False NaN NaN 40.0 1000.0 True False InsulinR_ssm ems_3hC_897_0002_000000008_0001__14__L
222.789643994646 991.0625533441694 False False NaN NaN 40.0 1000.0 True True InsulinR_ssm ems_3hC_897_0002_000000008_0001__14__N
288.5696932934057 1855.0158092734657 False False NaN NaN 40.0 1000.0 False True InsulinR_ssm ems_3hC_897_0002_000000008_0001__14__Q
160.4315076130785 2069.5824209701527 False False NaN NaN 40.0 1000.0 False True InsulinR_ssm ems_3hC_897_0002_000000008_0001__14__P
1083.9105189014776 5169.506846356828 False False NaN NaN 40.0 1000.0 True False InsulinR_ssm ems_3hC_897_0002_000000008_0001__14__S
1800.4600687308534 4918.608386156695 False False NaN NaN 40.0 1000.0 True False InsulinR_ssm ems_3hC_897_0002_000000008_0001__14__R
338.37065992802906 2286.1065325657178 False False NaN NaN 40.0 1000.0 True False InsulinR_ssm ems_3hC_897_0002_000000008_0001__14__T
251.04494730735786 10477.71674165741 False False NaN NaN 40.0 1000.0 False False InsulinR_ssm ems_3hC_897_0002_000000008_0001__14__W
1988.828027839478 3991.1072323063054 False False NaN NaN 40.0 1000.0 True False InsulinR_ssm ems_3hC_897_0002_000000008_0001__14__V
231.8357969273011 1021.0927397730513 False False NaN NaN 40.0 1000.0 True False InsulinR_ssm ems_3hC_897_0002_000000008_0001__14__Y
0.0 274.5641616518787 False False NaN NaN 40.0 1000.0 True False InsulinR_ssm ems_3hC_897_0002_000000008_0001__15__A
0.0 199.6916419297494 False False NaN NaN 40.0 1000.0 True True InsulinR_ssm ems_3hC_897_0002_000000008_0001__15__C
0.0 345.1719101925823 False False NaN NaN 40.0 1000.0 True True InsulinR_ssm ems_3hC_897_0002_000000008_0001__15__E
0.0 312.4796274238028 False False NaN NaN 40.0 1000.0 True True InsulinR_ssm ems_3hC_897_0002_000000008_0001__15__D
0.0 288.5696932934057 False False NaN NaN 40.0 1000.0 True True InsulinR_ssm ems_3hC_897_0002_000000008_0001__15__G
0.0 158.84307684463207 False False NaN NaN 40.0 1000.0 False True InsulinR_ssm ems_3hC_897_0002_000000008_0001__15__F
0.0 498.79980601698566 False False NaN NaN 40.0 1000.0 True True InsulinR_ssm ems_3hC_897_0002_000000008_0001__15__I
0.0 201.68855834904687 False False NaN NaN 40.0 1000.0 True True InsulinR_ssm ems_3hC_897_0002_000000008_0001__15__H
0.0 158.84307684463207 False False NaN NaN 40.0 1000.0 True True InsulinR_ssm ems_3hC_897_0002_000000008_0001__15__K
0.0 318.76046793502115 False False NaN NaN 40.0 1000.0 True True InsulinR_ssm ems_3hC_897_0002_000000008_0001__15__M
0.0 396.76620990034604 False False NaN NaN 40.0 1000.0 True True InsulinR_ssm ems_3hC_897_0002_000000008_0001__15__N
0.0 160.4315076130785 False False NaN NaN 40.0 1000.0 True True InsulinR_ssm ems_3hC_897_0002_000000008_0001__15__Q
0.0 396.76620990034604 False False NaN NaN 40.0 1000.0 True True InsulinR_ssm ems_3hC_897_0002_000000008_0001__15__P
0.0 222.789643994646 False False NaN NaN 40.0 1000.0 True True InsulinR_ssm ems_3hC_897_0002_000000008_0001__15__S
0.0 199.6916419297494 False False NaN NaN 40.0 1000.0 True True InsulinR_ssm ems_3hC_897_0002_000000008_0001__15__R
0.0 236.49569644553975 False False NaN NaN 40.0 1000.0 True True InsulinR_ssm ems_3hC_897_0002_000000008_0001__15__T
0.0 158.84307684463207 False False NaN NaN 40.0 1000.0 True True InsulinR_ssm ems_3hC_897_0002_000000008_0001__15__W
0.0 269.15416297606 False False NaN NaN 40.0 1000.0 True True InsulinR_ssm ems_3hC_897_0002_000000008_0001__15__V
0.0 184.411880992069 False False NaN NaN 40.0 1000.0 True True InsulinR_ssm ems_3hC_897_0002_000000008_0001__15__Y
0.0 199.6916419297494 False False NaN NaN 40.0 1000.0 True True InsulinR_ssm ems_3hC_897_0002_000000008_0001__16__C
0.0 199.6916419297494 False False NaN NaN 40.0 1000.0 True False InsulinR_ssm ems_3hC_897_0002_000000008_0001__16__E
0.0 519.0530783284975 False False NaN NaN 40.0 1000.0 False True InsulinR_ssm ems_3hC_897_0002_000000008_0001__16__D
0.0 158.84307684463207 False False NaN NaN 40.0 1000.0 True True InsulinR_ssm ems_3hC_897_0002_000000008_0001__16__G
163.6561809161013 1836.6493161123428 False False NaN NaN 40.0 1000.0 True True InsulinR_ssm ems_3hC_897_0002_000000008_0001__16__F
442.6595014121828 4071.32848767566 False False NaN NaN 40.0 1000.0 True False InsulinR_ssm ems_3hC_897_0002_000000008_0001__16__I
294.36994412860304 772.7993041306264 False False NaN NaN 40.0 1000.0 True False InsulinR_ssm ems_3hC_897_0002_000000008_0001__16__H
256.0909507482356 396.76620990034604 False False NaN NaN 40.0 1000.0 True True InsulinR_ssm ems_3hC_897_0002_000000008_0001__16__K
0.0 608.6305552299041 False False NaN NaN 40.0 1000.0 True False InsulinR_ssm ems_3hC_897_0002_000000008_0001__16__M
162.03582268920925 396.76620990034604 False False NaN NaN 40.0 1000.0 True True InsulinR_ssm ems_3hC_897_0002_000000008_0001__16__L
0.0 158.84307684463207 False False NaN NaN 40.0 1000.0 True True InsulinR_ssm ems_3hC_897_0002_000000008_0001__16__N
0.0 177.21619292248258 False False NaN NaN 40.0 1000.0 True True InsulinR_ssm ems_3hC_897_0002_000000008_0001__16__Q
229.54039299732784 556.4951548959513 False False NaN NaN 40.0 1000.0 True True InsulinR_ssm ems_3hC_897_0002_000000008_0001__16__P
0.0 246.09837006897163 False False NaN NaN 40.0 1000.0 True True InsulinR_ssm ems_3hC_897_0002_000000008_0001__16__S
207.7999233555814 1390.041529174987 False False NaN NaN 40.0 1000.0 True True InsulinR_ssm ems_3hC_897_0002_000000008_0001__16__R
188.11855980000968 672.3067775082585 False False NaN NaN 40.0 1000.0 True True InsulinR_ssm ems_3hC_897_0002_000000008_0001__16__T
251.04494730735786 396.76620990034604 False False NaN NaN 40.0 1000.0 True True InsulinR_ssm ems_3hC_897_0002_000000008_0001__16__W
381.28452906917556 3991.1072323063054 False False NaN NaN 40.0 1000.0 True False InsulinR_ssm ems_3hC_897_0002_000000008_0001__16__V
258.6518602557182 2175.151923949919 False False NaN NaN 40.0 1000.0 True True InsulinR_ssm ems_3hC_897_0002_000000008_0001__16__Y
0.0 396.76620990034604 False False NaN NaN 40.0 1000.0 True True InsulinR_ssm ems_3hC_897_0002_000000008_0001__17__A
735.2920212866636 4967.794470018256 False False NaN NaN 40.0 1000.0 True False InsulinR_ssm ems_3hC_897_0002_000000008_0001__17__C
0.0 214.09646883317893 False False NaN NaN 40.0 1000.0 True True InsulinR_ssm ems_3hC_897_0002_000000008_0001__17__E
0.0 429.6409509572281 False False NaN NaN 40.0 1000.0 True False InsulinR_ssm ems_3hC_897_0002_000000008_0001__17__D
0.0 1245.9271909342588 False False NaN NaN 40.0 1000.0 True False InsulinR_ssm ems_3hC_897_0002_000000008_0001__17__G
0.0 199.6916419297494 False False NaN NaN 40.0 1000.0 True True InsulinR_ssm ems_3hC_897_0002_000000008_0001__17__F
0.0 158.84307684463207 False False NaN NaN 40.0 1000.0 True True InsulinR_ssm ems_3hC_897_0002_000000008_0001__17__I
0.0 158.84307684463207 False False NaN NaN 40.0 1000.0 True True InsulinR_ssm ems_3hC_897_0002_000000008_0001__17__H
828.5454540421417 3991.1072323063054 False False NaN NaN 40.0 1000.0 True False InsulinR_ssm ems_3hC_897_0002_000000008_0001__17__K
0.0 170.30127812258053 False False NaN NaN 40.0 1000.0 False True InsulinR_ssm ems_3hC_897_0002_000000008_0001__17__M
0.0 158.84307684463207 False False NaN NaN 40.0 1000.0 True True InsulinR_ssm ems_3hC_897_0002_000000008_0001__17__N
0.0 540.1287147114786 False False NaN NaN 40.0 1000.0 True True InsulinR_ssm ems_3hC_897_0002_000000008_0001__17__Q
241.2492599440952 396.76620990034604 False False NaN NaN 40.0 1000.0 True True InsulinR_ssm ems_3hC_897_0002_000000008_0001__17__P
0.0 388.9483481034662 False False NaN NaN 40.0 1000.0 True False InsulinR_ssm ems_3hC_897_0002_000000008_0001__17__S
442.6595014121828 4497.279527303472 False False NaN NaN 40.0 1000.0 True False InsulinR_ssm ems_3hC_897_0002_000000008_0001__17__R
170.30127812258053 433.93736046680027 False False NaN NaN 40.0 1000.0 True True InsulinR_ssm ems_3hC_897_0002_000000008_0001__17__T
231.8357969273011 396.76620990034604 False False NaN NaN 40.0 1000.0 True True InsulinR_ssm ems_3hC_897_0002_000000008_0001__17__W
0.0 186.25599980198965 False False NaN NaN 40.0 1000.0 True True InsulinR_ssm ems_3hC_897_0002_000000008_0001__17__V
0.0 158.84307684463207 False False NaN NaN 40.0 1000.0 True True InsulinR_ssm ems_3hC_897_0002_000000008_0001__17__Y
184.411880992069 540.1287147114786 False False NaN NaN 40.0 1000.0 True True InsulinR_ssm ems_3hC_897_0002_000000008_0001__18__A
186.25599980198965 1662.6946662222936 False False NaN NaN 40.0 1000.0 False True InsulinR_ssm ems_3hC_897_0002_000000008_0001__18__C
201.68855834904687 1031.3036671707825 False False NaN NaN 40.0 1000.0 True False InsulinR_ssm ems_3hC_897_0002_000000008_0001__18__D
231.8357969273011 788.3325701436524 False False NaN NaN 40.0 1000.0 True True InsulinR_ssm ems_3hC_897_0002_000000008_0001__18__G
0.0 170.30127812258053 False False NaN NaN 40.0 1000.0 True True InsulinR_ssm ems_3hC_897_0002_000000008_0001__18__F
0.0 2196.903443189418 False False NaN NaN 40.0 1000.0 False True InsulinR_ssm ems_3hC_897_0002_000000008_0001__18__I
231.8357969273011 396.76620990034604 False False NaN NaN 40.0 1000.0 True True InsulinR_ssm ems_3hC_897_0002_000000008_0001__18__H
772.7993041306264 3991.1072323063054 False False NaN NaN 40.0 1000.0 True False InsulinR_ssm ems_3hC_897_0002_000000008_0001__18__K
0.0 1021.0927397730513 False False NaN NaN 40.0 1000.0 True False InsulinR_ssm ems_3hC_897_0002_000000008_0001__18__M
0.0 199.6916419297494 False False NaN NaN 40.0 1000.0 False True InsulinR_ssm ems_3hC_897_0002_000000008_0001__18__L
271.8457046058205 562.0601064449106 False False NaN NaN 40.0 1000.0 True True InsulinR_ssm ems_3hC_897_0002_000000008_0001__18__N
0.0 442.6595014121828 False False NaN NaN 40.0 1000.0 True True InsulinR_ssm ems_3hC_897_0002_000000008_0001__18__Q
0.0 251.04494730735786 False False NaN NaN 40.0 1000.0 True True InsulinR_ssm ems_3hC_897_0002_000000008_0001__18__P
266.4892702733268 961.915550255867 False False NaN NaN 40.0 1000.0 True True InsulinR_ssm ems_3hC_897_0002_000000008_0001__18__S
796.2158958450888 5653.813504901432 False False NaN NaN 40.0 1000.0 True False InsulinR_ssm ems_3hC_897_0002_000000008_0001__18__R
218.39980785672572 879.5176951545888 False False NaN NaN 40.0 1000.0 True True InsulinR_ssm ems_3hC_897_0002_000000008_0001__18__T
227.26771583893853 493.8611940762235 False False NaN NaN 40.0 1000.0 True True InsulinR_ssm ems_3hC_897_0002_000000008_0001__18__W
277.3098032683974 396.76620990034604 False False NaN NaN 40.0 1000.0 True True InsulinR_ssm ems_3hC_897_0002_000000008_0001__18__V
0.0 812.2198353515755 False False NaN NaN 40.0 1000.0 True False InsulinR_ssm ems_3hC_897_0002_000000008_0001__18__Y
0.0 246.09837006897163 False False NaN NaN 40.0 1000.0 True False InsulinR_ssm ems_3hC_897_0002_000000008_0001__19__A
0.0 158.84307684463207 False False NaN NaN 40.0 1000.0 True True InsulinR_ssm ems_3hC_897_0002_000000008_0001__19__C
0.0 421.17532688680313 False False NaN NaN 40.0 1000.0 False True InsulinR_ssm ems_3hC_897_0002_000000008_0001__19__E
0.0 158.84307684463207 False False NaN NaN 40.0 1000.0 False True InsulinR_ssm ems_3hC_897_0002_000000008_0001__19__D
0.0 158.84307684463207 False False NaN NaN 40.0 1000.0 True True InsulinR_ssm ems_3hC_897_0002_000000008_0001__19__G
0.0 177.21619292248258 False False NaN NaN 40.0 1000.0 False True InsulinR_ssm ems_3hC_897_0002_000000008_0001__19__F
0.0 162.03582268920925 False False NaN NaN 40.0 1000.0 True True InsulinR_ssm ems_3hC_897_0002_000000008_0001__19__I
0.0 158.84307684463207 False False NaN NaN 40.0 1000.0 True True InsulinR_ssm ems_3hC_897_0002_000000008_0001__19__H
0.0 188.11855980000968 False False NaN NaN 40.0 1000.0 True True InsulinR_ssm ems_3hC_897_0002_000000008_0001__19__M
0.0 442.6595014121828 False False NaN NaN 40.0 1000.0 True True InsulinR_ssm ems_3hC_897_0002_000000008_0001__19__L
0.0 160.4315076130785 False False NaN NaN 40.0 1000.0 True True InsulinR_ssm ems_3hC_897_0002_000000008_0001__19__N
370.07100747177356 3991.1072323063054 False False NaN NaN 40.0 1000.0 True False InsulinR_ssm ems_3hC_897_0002_000000008_0001__19__Q
0.0 266.4892702733268 False False NaN NaN 40.0 1000.0 True False InsulinR_ssm ems_3hC_897_0002_000000008_0001__19__P
218.39980785672572 1335.8025875519997 False False NaN NaN 40.0 1000.0 True False InsulinR_ssm ems_3hC_897_0002_000000008_0001__19__S
0.0 493.8611940762235 False False NaN NaN 40.0 1000.0 True True InsulinR_ssm ems_3hC_897_0002_000000008_0001__19__R
0.0 166.94567015251502 False False NaN NaN 40.0 1000.0 True True InsulinR_ssm ems_3hC_897_0002_000000008_0001__19__T
0.0 199.6916419297494 False False NaN NaN 40.0 1000.0 True False InsulinR_ssm ems_3hC_897_0002_000000008_0001__19__W
0.0 338.37065992802906 False False NaN NaN 40.0 1000.0 True False InsulinR_ssm ems_3hC_897_0002_000000008_0001__19__V
0.0 460.6332522341181 False False NaN NaN 40.0 1000.0 True True InsulinR_ssm ems_3hC_897_0002_000000008_0001__19__Y
408.78862282653614 3991.1072323063054 False False NaN NaN 40.0 1000.0 True False InsulinR_ssm ems_3hC_897_0002_000000008_0001__20__A
231.8357969273011 469.8919806040241 False False NaN NaN 40.0 1000.0 True True InsulinR_ssm ems_3hC_897_0002_000000008_0001__20__C
0.0 199.6916419297494 False False NaN NaN 40.0 1000.0 True False InsulinR_ssm ems_3hC_897_0002_000000008_0001__20__E
0.0 508.82568211792733 False False NaN NaN 40.0 1000.0 True True InsulinR_ssm ems_3hC_897_0002_000000008_0001__20__D
0.0 306.3225442837003 False False NaN NaN 40.0 1000.0 True True InsulinR_ssm ems_3hC_897_0002_000000008_0001__20__G
0.0 186.25599980198965 False False NaN NaN 40.0 1000.0 True False InsulinR_ssm ems_3hC_897_0002_000000008_0001__20__F
0.0 160.4315076130785 False False NaN NaN 40.0 1000.0 True True InsulinR_ssm ems_3hC_897_0002_000000008_0001__20__I
0.0 300.28678000558784 False False NaN NaN 40.0 1000.0 True True InsulinR_ssm ems_3hC_897_0002_000000008_0001__20__H
0.0 294.36994412860304 False False NaN NaN 40.0 1000.0 True True InsulinR_ssm ems_3hC_897_0002_000000008_0001__20__K
0.0 614.716860782203 False False NaN NaN 40.0 1000.0 True False InsulinR_ssm ems_3hC_897_0002_000000008_0001__20__M
0.0 484.13017750830636 False False NaN NaN 40.0 1000.0 True True InsulinR_ssm ems_3hC_897_0002_000000008_0001__20__L
0.0 158.84307684463207 False False NaN NaN 40.0 1000.0 True True InsulinR_ssm ems_3hC_897_0002_000000008_0001__20__Q
0.0 315.6044236980408 False False NaN NaN 40.0 1000.0 True True InsulinR_ssm ems_3hC_897_0002_000000008_0001__20__P
0.0 345.1719101925823 False False NaN NaN 40.0 1000.0 True True InsulinR_ssm ems_3hC_897_0002_000000008_0001__20__S
0.0 396.76620990034604 False False NaN NaN 40.0 1000.0 True True InsulinR_ssm ems_3hC_897_0002_000000008_0001__20__R
0.0 377.5094347219561 False False NaN NaN 40.0 1000.0 True False InsulinR_ssm ems_3hC_897_0002_000000008_0001__20__T
0.0 352.10986558745304 False False NaN NaN 40.0 1000.0 True True InsulinR_ssm ems_3hC_897_0002_000000008_0001__20__W
0.0 820.342033705091 False False NaN NaN 40.0 1000.0 True True InsulinR_ssm ems_3hC_897_0002_000000008_0001__20__V
0.0 158.84307684463207 False False NaN NaN 40.0 1000.0 False True InsulinR_ssm ems_3hC_897_0002_000000008_0001__20__Y
0.0 165.2927427252623 False False NaN NaN 40.0 1000.0 False True InsulinR_ssm ems_3hC_897_0002_000000008_0001__21__A
0.0 251.04494730735786 False False NaN NaN 40.0 1000.0 True True InsulinR_ssm ems_3hC_897_0002_000000008_0001__21__C
0.0 493.8611940762235 False False NaN NaN 40.0 1000.0 True True InsulinR_ssm ems_3hC_897_0002_000000008_0001__21__E
0.0 158.84307684463207 False False NaN NaN 40.0 1000.0 True True InsulinR_ssm ems_3hC_897_0002_000000008_0001__21__G
248.5593537696613 862.1877219435235 False False NaN NaN 40.0 1000.0 True True InsulinR_ssm ems_3hC_897_0002_000000008_0001__21__F
0.0 207.7999233555814 False False NaN NaN 40.0 1000.0 True True InsulinR_ssm ems_3hC_897_0002_000000008_0001__21__I
0.0 195.75692768331487 False False NaN NaN 40.0 1000.0 True True InsulinR_ssm ems_3hC_897_0002_000000008_0001__21__H
180.77823840022455 1105.697120331397 False False NaN NaN 40.0 1000.0 True False InsulinR_ssm ems_3hC_897_0002_000000008_0001__21__K
0.0 562.0601064449106 False False NaN NaN 40.0 1000.0 True True InsulinR_ssm ems_3hC_897_0002_000000008_0001__21__M
0.0 377.5094347219561 False False NaN NaN 40.0 1000.0 True False InsulinR_ssm ems_3hC_897_0002_000000008_0001__21__L
0.0 158.84307684463207 False False NaN NaN 40.0 1000.0 True True InsulinR_ssm ems_3hC_897_0002_000000008_0001__21__N
0.0 396.76620990034604 False False NaN NaN 40.0 1000.0 False True InsulinR_ssm ems_3hC_897_0002_000000008_0001__21__Q
225.01754043459243 408.78862282653614 False False NaN NaN 40.0 1000.0 True True InsulinR_ssm ems_3hC_897_0002_000000008_0001__21__P
0.0 620.8640293900254 False False NaN NaN 40.0 1000.0 True False InsulinR_ssm ems_3hC_897_0002_000000008_0001__21__S
0.0 396.76620990034604 False False NaN NaN 40.0 1000.0 True True InsulinR_ssm ems_3hC_897_0002_000000008_0001__21__R
0.0 590.7308206338773 False False NaN NaN 40.0 1000.0 True False InsulinR_ssm ems_3hC_897_0002_000000008_0001__21__T
0.0 199.6916419297494 False False NaN NaN 40.0 1000.0 True True InsulinR_ssm ems_3hC_897_0002_000000008_0001__21__W
205.7424983718628 720.8038636277456 False False NaN NaN 40.0 1000.0 True True InsulinR_ssm ems_3hC_897_0002_000000008_0001__21__V
0.0 396.76620990034604 False False NaN NaN 40.0 1000.0 True True InsulinR_ssm ems_3hC_897_0002_000000008_0001__21__Y
182.58602078422675 590.7308206338773 False False NaN NaN 40.0 1000.0 True True InsulinR_ssm ems_3hC_897_0002_000000008_0001__22__A
0.0 325.1675533405149 False False NaN NaN 40.0 1000.0 True True InsulinR_ssm ems_3hC_897_0002_000000008_0001__22__C
0.0 199.6916419297494 False False NaN NaN 40.0 1000.0 False True InsulinR_ssm ems_3hC_897_0002_000000008_0001__22__D
263.850762646858 579.091089730298 False False NaN NaN 40.0 1000.0 True True InsulinR_ssm ems_3hC_897_0002_000000008_0001__22__G
0.0 158.84307684463207 False False NaN NaN 40.0 1000.0 True True InsulinR_ssm ems_3hC_897_0002_000000008_0001__22__F
243.6617525435361 862.1877219435235 False False NaN NaN 40.0 1000.0 True True InsulinR_ssm ems_3hC_897_0002_000000008_0001__22__I
0.0 915.2296404438218 False False NaN NaN 40.0 1000.0 True True InsulinR_ssm ems_3hC_897_0002_000000008_0001__22__H
241.2492599440952 961.915550255867 False False NaN NaN 40.0 1000.0 True True InsulinR_ssm ems_3hC_897_0002_000000008_0001__22__K
0.0 199.6916419297494 False False NaN NaN 40.0 1000.0 True True InsulinR_ssm ems_3hC_897_0002_000000008_0001__22__M
0.0 158.84307684463207 False False NaN NaN 40.0 1000.0 True True InsulinR_ssm ems_3hC_897_0002_000000008_0001__22__L
0.0 550.9853018771796 False False NaN NaN 40.0 1000.0 True False InsulinR_ssm ems_3hC_897_0002_000000008_0001__22__N
0.0 1105.697120331397 False False NaN NaN 40.0 1000.0 True False InsulinR_ssm ems_3hC_897_0002_000000008_0001__22__Q
0.0 158.84307684463207 False False NaN NaN 40.0 1000.0 True True InsulinR_ssm ems_3hC_897_0002_000000008_0001__22__P
0.0 433.93736046680027 False False NaN NaN 40.0 1000.0 True True InsulinR_ssm ems_3hC_897_0002_000000008_0001__22__S
0.0 303.28964780564394 False False NaN NaN 40.0 1000.0 True True InsulinR_ssm ems_3hC_897_0002_000000008_0001__22__R
0.0 186.25599980198965 False False NaN NaN 40.0 1000.0 True True InsulinR_ssm ems_3hC_897_0002_000000008_0001__22__T
0.0 225.01754043459243 False False NaN NaN 40.0 1000.0 False True InsulinR_ssm ems_3hC_897_0002_000000008_0001__22__W
0.0 158.84307684463207 False False NaN NaN 40.0 1000.0 False True InsulinR_ssm ems_3hC_897_0002_000000008_0001__22__V
0.0 396.76620990034604 False False NaN NaN 40.0 1000.0 True True InsulinR_ssm ems_3hC_897_0002_000000008_0001__22__Y
0.0 158.84307684463207 False False NaN NaN 40.0 1000.0 True True InsulinR_ssm ems_3hC_897_0002_000000008_0001__23__A
178.98835485170736 590.7308206338773 False False NaN NaN 40.0 1000.0 True False InsulinR_ssm ems_3hC_897_0002_000000008_0001__23__C
0.0 158.84307684463207 False False NaN NaN 40.0 1000.0 True True InsulinR_ssm ems_3hC_897_0002_000000008_0001__23__D
0.0 186.25599980198965 False False NaN NaN 40.0 1000.0 True True InsulinR_ssm ems_3hC_897_0002_000000008_0001__23__G
188.11855980000968 493.8611940762235 False False NaN NaN 40.0 1000.0 True True InsulinR_ssm ems_3hC_897_0002_000000008_0001__23__F
0.0 158.84307684463207 False False NaN NaN 40.0 1000.0 True True InsulinR_ssm ems_3hC_897_0002_000000008_0001__23__I
0.0 321.9480726143713 False False NaN NaN 40.0 1000.0 False True InsulinR_ssm ems_3hC_897_0002_000000008_0001__23__H
0.0 879.5176951545888 False False NaN NaN 40.0 1000.0 True False InsulinR_ssm ems_3hC_897_0002_000000008_0001__23__K
0.0 158.84307684463207 False False NaN NaN 40.0 1000.0 True True InsulinR_ssm ems_3hC_897_0002_000000008_0001__23__M
0.0 706.6011799115242 False False NaN NaN 40.0 1000.0 True False InsulinR_ssm ems_3hC_897_0002_000000008_0001__23__L
0.0 291.4553902263397 False False NaN NaN 40.0 1000.0 True True InsulinR_ssm ems_3hC_897_0002_000000008_0001__23__N
0.0 199.6916419297494 False False NaN NaN 40.0 1000.0 True False InsulinR_ssm ems_3hC_897_0002_000000008_0001__23__Q
0.0 341.7543665273093 False False NaN NaN 40.0 1000.0 True True InsulinR_ssm ems_3hC_897_0002_000000008_0001__23__P
0.0 246.09837006897163 False False NaN NaN 40.0 1000.0 True True InsulinR_ssm ems_3hC_897_0002_000000008_0001__23__S
0.0 158.84307684463207 False False NaN NaN 40.0 1000.0 True True InsulinR_ssm ems_3hC_897_0002_000000008_0001__23__R
0.0 258.6518602557182 False False NaN NaN 40.0 1000.0 True True InsulinR_ssm ems_3hC_897_0002_000000008_0001__23__T
0.0 325.1675533405149 False False NaN NaN 40.0 1000.0 True False InsulinR_ssm ems_3hC_897_0002_000000008_0001__23__W
0.0 166.94567015251502 False False NaN NaN 40.0 1000.0 True True InsulinR_ssm ems_3hC_897_0002_000000008_0001__23__V
0.0 158.84307684463207 False False NaN NaN 40.0 1000.0 True True InsulinR_ssm ems_3hC_897_0002_000000008_0001__23__Y
0.0 258.6518602557182 False False NaN NaN 40.0 1000.0 True True InsulinR_ssm ems_3hC_897_0002_000000008_0001__24__A
0.0 417.00527414534974 False False NaN NaN 40.0 1000.0 True True InsulinR_ssm ems_3hC_897_0002_000000008_0001__24__C
0.0 158.84307684463207 False False NaN NaN 40.0 1000.0 True True InsulinR_ssm ems_3hC_897_0002_000000008_0001__24__E
0.0 315.6044236980408 False False NaN NaN 40.0 1000.0 True True InsulinR_ssm ems_3hC_897_0002_000000008_0001__24__D
0.0 396.76620990034604 False False NaN NaN 40.0 1000.0 True True InsulinR_ssm ems_3hC_897_0002_000000008_0001__24__G
258.6518602557182 1873.5659673662 False False NaN NaN 40.0 1000.0 True True InsulinR_ssm ems_3hC_897_0002_000000008_0001__24__F
0.0 234.15415489657406 False False NaN NaN 40.0 1000.0 True True InsulinR_ssm ems_3hC_897_0002_000000008_0001__24__I
0.0 335.020455374286 False False NaN NaN 40.0 1000.0 True True InsulinR_ssm ems_3hC_897_0002_000000008_0001__24__H
0.0 396.76620990034604 False False NaN NaN 40.0 1000.0 False True InsulinR_ssm ems_3hC_897_0002_000000008_0001__24__K
0.0 385.09737435986756 False False NaN NaN 40.0 1000.0 True True InsulinR_ssm ems_3hC_897_0002_000000008_0001__24__M
0.0 199.6916419297494 False False NaN NaN 40.0 1000.0 True True InsulinR_ssm ems_3hC_897_0002_000000008_0001__24__N
178.98835485170736 652.5343346344984 False False NaN NaN 40.0 1000.0 True True InsulinR_ssm ems_3hC_897_0002_000000008_0001__24__Q
0.0 158.84307684463207 False False NaN NaN 40.0 1000.0 True True InsulinR_ssm ems_3hC_897_0002_000000008_0001__24__P
0.0 341.7543665273093 False False NaN NaN 40.0 1000.0 True True InsulinR_ssm ems_3hC_897_0002_000000008_0001__24__S
0.0 897.1960008271956 False False NaN NaN 40.0 1000.0 False True InsulinR_ssm ems_3hC_897_0002_000000008_0001__24__R
0.0 199.6916419297494 False False NaN NaN 40.0 1000.0 True True InsulinR_ssm ems_3hC_897_0002_000000008_0001__24__T
0.0 158.84307684463207 False False NaN NaN 40.0 1000.0 True True InsulinR_ssm ems_3hC_897_0002_000000008_0001__24__W
184.411880992069 13172.198004341928 False False NaN NaN 40.0 1000.0 False False InsulinR_ssm ems_3hC_897_0002_000000008_0001__24__V
0.0 396.76620990034604 False False NaN NaN 40.0 1000.0 True True InsulinR_ssm ems_3hC_897_0002_000000008_0001__24__Y
211.9767018150287 442.6595014121828 False False NaN NaN 40.0 1000.0 True True InsulinR_ssm ems_3hC_897_0002_000000008_0001__25__A
188.11855980000968 381.28452906917556 False False NaN NaN 40.0 1000.0 True True InsulinR_ssm ems_3hC_897_0002_000000008_0001__25__C
0.0 348.6236292945081 False False NaN NaN 40.0 1000.0 True False InsulinR_ssm ems_3hC_897_0002_000000008_0001__25__E
0.0 158.84307684463207 False False NaN NaN 40.0 1000.0 True True InsulinR_ssm ems_3hC_897_0002_000000008_0001__25__D
0.0 659.0596779808433 False False NaN NaN 40.0 1000.0 True True InsulinR_ssm ems_3hC_897_0002_000000008_0001__25__G
186.25599980198965 1258.386462843601 False False NaN NaN 40.0 1000.0 True True InsulinR_ssm ems_3hC_897_0002_000000008_0001__25__F
0.0 222.789643994646 False False NaN NaN 40.0 1000.0 True True InsulinR_ssm ems_3hC_897_0002_000000008_0001__25__I
0.0 222.789643994646 False False NaN NaN 40.0 1000.0 True True InsulinR_ssm ems_3hC_897_0002_000000008_0001__25__H
0.0 796.2158958450888 False False NaN NaN 40.0 1000.0 True True InsulinR_ssm ems_3hC_897_0002_000000008_0001__25__K
0.0 277.3098032683974 False False NaN NaN 40.0 1000.0 True True InsulinR_ssm ems_3hC_897_0002_000000008_0001__25__M
0.0 158.84307684463207 False False NaN NaN 40.0 1000.0 True True InsulinR_ssm ems_3hC_897_0002_000000008_0001__25__L
0.0 266.4892702733268 False False NaN NaN 40.0 1000.0 True True InsulinR_ssm ems_3hC_897_0002_000000008_0001__25__N
0.0 1000.9731788776118 False False NaN NaN 40.0 1000.0 True False InsulinR_ssm ems_3hC_897_0002_000000008_0001__25__P
0.0 412.87650905480143 False False NaN NaN 40.0 1000.0 True True InsulinR_ssm ems_3hC_897_0002_000000008_0001__25__S
236.49569644553975 1162.098785834927 False False NaN NaN 40.0 1000.0 True True InsulinR_ssm ems_3hC_897_0002_000000008_0001__25__R
0.0 199.6916419297494 False False NaN NaN 40.0 1000.0 True True InsulinR_ssm ems_3hC_897_0002_000000008_0001__25__T
234.15415489657406 608.6305552299041 False False NaN NaN 40.0 1000.0 True True InsulinR_ssm ems_3hC_897_0002_000000008_0001__25__W
0.0 396.76620990034604 False False NaN NaN 40.0 1000.0 True True InsulinR_ssm ems_3hC_897_0002_000000008_0001__25__V
0.0 175.4615771509729 False False NaN NaN 40.0 1000.0 True True InsulinR_ssm ems_3hC_897_0002_000000008_0001__25__Y
0.0 158.84307684463207 False False NaN NaN 40.0 1000.0 True True InsulinR_ssm ems_3hC_897_0002_000000008_0001__26__A
0.0 158.84307684463207 False False NaN NaN 40.0 1000.0 True True InsulinR_ssm ems_3hC_897_0002_000000008_0001__26__C
0.0 158.84307684463207 False False NaN NaN 40.0 1000.0 True True InsulinR_ssm ems_3hC_897_0002_000000008_0001__26__E
0.0 158.84307684463207 False False NaN NaN 40.0 1000.0 False True InsulinR_ssm ems_3hC_897_0002_000000008_0001__26__D
0.0 199.6916419297494 False False NaN NaN 40.0 1000.0 True False InsulinR_ssm ems_3hC_897_0002_000000008_0001__26__G
0.0 8417.757883919056 False False NaN NaN 40.0 1000.0 False False InsulinR_ssm ems_3hC_897_0002_000000008_0001__26__F
0.0 184.411880992069 False False NaN NaN 40.0 1000.0 True True InsulinR_ssm ems_3hC_897_0002_000000008_0001__26__I
0.0 199.6916419297494 False False NaN NaN 40.0 1000.0 True True InsulinR_ssm ems_3hC_897_0002_000000008_0001__26__H
0.0 469.8919806040241 False False NaN NaN 40.0 1000.0 True True InsulinR_ssm ems_3hC_897_0002_000000008_0001__26__M
0.0 199.6916419297494 False False NaN NaN 40.0 1000.0 True False InsulinR_ssm ems_3hC_897_0002_000000008_0001__26__L
0.0 220.58380593529313 False False NaN NaN 40.0 1000.0 False True InsulinR_ssm ems_3hC_897_0002_000000008_0001__26__N
0.0 199.6916419297494 False False NaN NaN 40.0 1000.0 True True InsulinR_ssm ems_3hC_897_0002_000000008_0001__26__Q
0.0 158.84307684463207 False False NaN NaN 40.0 1000.0 True True InsulinR_ssm ems_3hC_897_0002_000000008_0001__26__P
0.0 385.09737435986756 False False NaN NaN 40.0 1000.0 True False InsulinR_ssm ems_3hC_897_0002_000000008_0001__26__S
556.4951548959513 3991.1072323063054 False False NaN NaN 40.0 1000.0 True False InsulinR_ssm ems_3hC_897_0002_000000008_0001__26__R
0.0 297.313643569889 False False NaN NaN 40.0 1000.0 True True InsulinR_ssm ems_3hC_897_0002_000000008_0001__26__T
0.0 199.6916419297494 False False NaN NaN 40.0 1000.0 True True InsulinR_ssm ems_3hC_897_0002_000000008_0001__26__W
0.0 158.84307684463207 False False NaN NaN 40.0 1000.0 True True InsulinR_ssm ems_3hC_897_0002_000000008_0001__26__V
0.0 158.84307684463207 False False NaN NaN 40.0 1000.0 False True InsulinR_ssm ems_3hC_897_0002_000000008_0001__26__Y
0.0 158.84307684463207 False False NaN NaN 40.0 1000.0 True True InsulinR_ssm ems_3hC_897_0002_000000008_0001__27__A
165.2927427252623 545.5300018585938 False False NaN NaN 40.0 1000.0 True True InsulinR_ssm ems_3hC_897_0002_000000008_0001__27__C
0.0 158.84307684463207 False False NaN NaN 40.0 1000.0 True True InsulinR_ssm ems_3hC_897_0002_000000008_0001__27__D
0.0 158.84307684463207 False False NaN NaN 40.0 1000.0 False False InsulinR_ssm ems_3hC_897_0002_000000008_0001__27__G
0.0 341.7543665273093 False False NaN NaN 40.0 1000.0 True True InsulinR_ssm ems_3hC_897_0002_000000008_0001__27__F
0.0 227.26771583893853 False False NaN NaN 40.0 1000.0 True True InsulinR_ssm ems_3hC_897_0002_000000008_0001__27__I
0.0 236.49569644553975 False False NaN NaN 40.0 1000.0 True True InsulinR_ssm ems_3hC_897_0002_000000008_0001__27__H
0.0 158.84307684463207 False False NaN NaN 40.0 1000.0 True True InsulinR_ssm ems_3hC_897_0002_000000008_0001__27__K
0.0 248.5593537696613 False False NaN NaN 40.0 1000.0 True True InsulinR_ssm ems_3hC_897_0002_000000008_0001__27__M
0.0 243.6617525435361 False False NaN NaN 40.0 1000.0 True True InsulinR_ssm ems_3hC_897_0002_000000008_0001__27__L
0.0 321.9480726143713 False False NaN NaN 40.0 1000.0 True True InsulinR_ssm ems_3hC_897_0002_000000008_0001__27__N
0.0 545.5300018585938 False False NaN NaN 40.0 1000.0 True False InsulinR_ssm ems_3hC_897_0002_000000008_0001__27__Q
0.0 231.8357969273011 False False NaN NaN 40.0 1000.0 True True InsulinR_ssm ems_3hC_897_0002_000000008_0001__27__P
0.0 1116.7540915347117 False False NaN NaN 40.0 1000.0 True False InsulinR_ssm ems_3hC_897_0002_000000008_0001__27__S
0.0 417.00527414534974 False False NaN NaN 40.0 1000.0 True True InsulinR_ssm ems_3hC_897_0002_000000008_0001__27__R
0.0 396.76620990034604 False False NaN NaN 40.0 1000.0 True True InsulinR_ssm ems_3hC_897_0002_000000008_0001__27__T
0.0 199.6916419297494 False False NaN NaN 40.0 1000.0 True True InsulinR_ssm ems_3hC_897_0002_000000008_0001__27__W
0.0 158.84307684463207 False False NaN NaN 40.0 1000.0 False True InsulinR_ssm ems_3hC_897_0002_000000008_0001__27__V
0.0 158.84307684463207 False False NaN NaN 40.0 1000.0 True True InsulinR_ssm ems_3hC_897_0002_000000008_0001__27__Y
0.0 1362.6522195617945 False False NaN NaN 40.0 1000.0 True False InsulinR_ssm ems_3hC_897_0002_000000008_0001__28__C
0.0 396.76620990034604 False False NaN NaN 40.0 1000.0 True True InsulinR_ssm ems_3hC_897_0002_000000008_0001__28__E
0.0 166.94567015251502 False False NaN NaN 40.0 1000.0 True True InsulinR_ssm ems_3hC_897_0002_000000008_0001__28__D
0.0 328.4192288739203 False False NaN NaN 40.0 1000.0 True False InsulinR_ssm ems_3hC_897_0002_000000008_0001__28__G
699.6051286252716 3991.1072323063054 False False NaN NaN 40.0 1000.0 True False InsulinR_ssm ems_3hC_897_0002_000000008_0001__28__F
220.58380593529313 633.3433963807646 False False NaN NaN 40.0 1000.0 True True InsulinR_ssm ems_3hC_897_0002_000000008_0001__28__I
288.5696932934057 1581.9969238772671 False False NaN NaN 40.0 1000.0 True False InsulinR_ssm ems_3hC_897_0002_000000008_0001__28__H
253.55539678043138 2175.151923949919 False False NaN NaN 40.0 1000.0 True True InsulinR_ssm ems_3hC_897_0002_000000008_0001__28__K
263.850762646858 396.76620990034604 False False NaN NaN 40.0 1000.0 True True InsulinR_ssm ems_3hC_897_0002_000000008_0001__28__M
0.0 451.5569573905679 False False NaN NaN 40.0 1000.0 True True InsulinR_ssm ems_3hC_897_0002_000000008_0001__28__L
0.0 519.0530783284975 False False NaN NaN 40.0 1000.0 True True InsulinR_ssm ems_3hC_897_0002_000000008_0001__28__N
269.15416297606 469.8919806040241 False False NaN NaN 40.0 1000.0 True True InsulinR_ssm ems_3hC_897_0002_000000008_0001__28__Q
0.0 321.9480726143713 False False NaN NaN 40.0 1000.0 True True InsulinR_ssm ems_3hC_897_0002_000000008_0001__28__P
0.0 366.406938090865 False False NaN NaN 40.0 1000.0 False True InsulinR_ssm ems_3hC_897_0002_000000008_0001__28__S
1520.2679488783317 6762.794751891034 False False NaN NaN 40.0 1000.0 True False InsulinR_ssm ems_3hC_897_0002_000000008_0001__28__R
312.4796274238028 750.0713909145259 False False NaN NaN 40.0 1000.0 True False InsulinR_ssm ems_3hC_897_0002_000000008_0001__28__T
177.21619292248258 1818.4646694181615 False False NaN NaN 40.0 1000.0 False True InsulinR_ssm ems_3hC_897_0002_000000008_0001__28__W
0.0 377.5094347219561 False False NaN NaN 40.0 1000.0 True True InsulinR_ssm ems_3hC_897_0002_000000008_0001__28__V
201.68855834904687 720.8038636277456 False False NaN NaN 40.0 1000.0 True True InsulinR_ssm ems_3hC_897_0002_000000008_0001__28__Y
325.1675533405149 2402.7209413258315 False False NaN NaN 40.0 1000.0 True False InsulinR_ssm ems_3hC_897_0002_000000008_0001__29__A
1969.1366612272063 4236.640750302524 False False NaN NaN 40.0 1000.0 True False InsulinR_ssm ems_3hC_897_0002_000000008_0001__29__C
0.0 158.84307684463207 False False NaN NaN 40.0 1000.0 True True InsulinR_ssm ems_3hC_897_0002_000000008_0001__29__D
0.0 906.1679608354674 False False NaN NaN 40.0 1000.0 True True InsulinR_ssm ems_3hC_897_0002_000000008_0001__29__G
1581.9969238772671 6498.912830338822 False False NaN NaN 40.0 1000.0 True False InsulinR_ssm ems_3hC_897_0002_000000008_0001__29__F
1855.0158092734657 6967.714195668086 False False NaN NaN 40.0 1000.0 True False InsulinR_ssm ems_3hC_897_0002_000000008_0001__29__I
479.3368094141648 3991.1072323063054 False False NaN NaN 40.0 1000.0 True False InsulinR_ssm ems_3hC_897_0002_000000008_0001__29__H
1505.2157909686457 15445.438086597907 False False NaN NaN 40.0 1000.0 False False InsulinR_ssm ems_3hC_897_0002_000000008_0001__29__K
234.15415489657406 3174.693475751082 False False NaN NaN 40.0 1000.0 True True InsulinR_ssm ems_3hC_897_0002_000000008_0001__29__M
1818.4646694181615 3991.1072323063054 False False NaN NaN 40.0 1000.0 True False InsulinR_ssm ems_3hC_897_0002_000000008_0001__29__L
0.0 388.9483481034662 False False NaN NaN 40.0 1000.0 True True InsulinR_ssm ems_3hC_897_0002_000000008_0001__29__N
209.87792258913717 1041.61670384249 False False NaN NaN 40.0 1000.0 True True InsulinR_ssm ems_3hC_897_0002_000000008_0001__29__Q
1911.2246433102616 3991.1072323063054 False False NaN NaN 40.0 1000.0 True False InsulinR_ssm ems_3hC_897_0002_000000008_0001__29__P
404.7412107193428 2090.278245179854 False False NaN NaN 40.0 1000.0 True False InsulinR_ssm ems_3hC_897_0002_000000008_0001__29__S
870.8095991629585 4031.0183046293637 False False NaN NaN 40.0 1000.0 True False InsulinR_ssm ems_3hC_897_0002_000000008_0001__29__R
205.7424983718628 720.8038636277456 False False NaN NaN 40.0 1000.0 True True InsulinR_ssm ems_3hC_897_0002_000000008_0001__29__T
1747.5088044472955 3991.1072323063054 False False NaN NaN 40.0 1000.0 True False InsulinR_ssm ems_3hC_897_0002_000000008_0001__29__W
1646.232342794349 4542.252322576509 False False NaN NaN 40.0 1000.0 True False InsulinR_ssm ems_3hC_897_0002_000000008_0001__29__V
1855.0158092734657 3991.1072323063054 False False NaN NaN 40.0 1000.0 True False InsulinR_ssm ems_3hC_897_0002_000000008_0001__29__Y
0.0 158.84307684463207 False False NaN NaN 40.0 1000.0 True True InsulinR_ssm ems_3hC_897_0002_000000008_0001__30__A
0.0 199.6916419297494 False False NaN NaN 40.0 1000.0 True True InsulinR_ssm ems_3hC_897_0002_000000008_0001__30__C
0.0 596.6381288402159 False False NaN NaN 40.0 1000.0 True False InsulinR_ssm ems_3hC_897_0002_000000008_0001__30__E
0.0 285.71256761723316 False False NaN NaN 40.0 1000.0 True False InsulinR_ssm ems_3hC_897_0002_000000008_0001__30__D
0.0 175.4615771509729 False False NaN NaN 40.0 1000.0 True True InsulinR_ssm ems_3hC_897_0002_000000008_0001__30__G
0.0 158.84307684463207 False False NaN NaN 40.0 1000.0 True True InsulinR_ssm ems_3hC_897_0002_000000008_0001__30__F
0.0 199.6916419297494 False False NaN NaN 40.0 1000.0 True True InsulinR_ssm ems_3hC_897_0002_000000008_0001__30__I
0.0 229.54039299732784 False False NaN NaN 40.0 1000.0 True True InsulinR_ssm ems_3hC_897_0002_000000008_0001__30__H
0.0 291.4553902263397 False False NaN NaN 40.0 1000.0 True True InsulinR_ssm ems_3hC_897_0002_000000008_0001__30__K
0.0 160.4315076130785 False False NaN NaN 40.0 1000.0 True True InsulinR_ssm ems_3hC_897_0002_000000008_0001__30__M
0.0 277.3098032683974 False False NaN NaN 40.0 1000.0 False True InsulinR_ssm ems_3hC_897_0002_000000008_0001__30__L
0.0 524.2436091117823 False False NaN NaN 40.0 1000.0 True False InsulinR_ssm ems_3hC_897_0002_000000008_0001__30__N
0.0 338.37065992802906 False False NaN NaN 40.0 1000.0 True True InsulinR_ssm ems_3hC_897_0002_000000008_0001__30__Q
0.0 158.84307684463207 False False NaN NaN 40.0 1000.0 True True InsulinR_ssm ems_3hC_897_0002_000000008_0001__30__P
0.0 158.84307684463207 False False NaN NaN 40.0 1000.0 True True InsulinR_ssm ems_3hC_897_0002_000000008_0001__30__S
0.0 608.6305552299041 False False NaN NaN 40.0 1000.0 True False InsulinR_ssm ems_3hC_897_0002_000000008_0001__30__R
0.0 241.2492599440952 False False NaN NaN 40.0 1000.0 True True InsulinR_ssm ems_3hC_897_0002_000000008_0001__30__W
0.0 238.8606534099953 False False NaN NaN 40.0 1000.0 True True InsulinR_ssm ems_3hC_897_0002_000000008_0001__30__V
0.0 199.6916419297494 False False NaN NaN 40.0 1000.0 True True InsulinR_ssm ems_3hC_897_0002_000000008_0001__30__Y
0.0 373.77171754649123 False False NaN NaN 40.0 1000.0 True False InsulinR_ssm ems_3hC_897_0002_000000008_0001__31__A
0.0 251.04494730735786 False False NaN NaN 40.0 1000.0 True True InsulinR_ssm ems_3hC_897_0002_000000008_0001__31__C
0.0 177.21619292248258 False False NaN NaN 40.0 1000.0 True True InsulinR_ssm ems_3hC_897_0002_000000008_0001__31__E
236.49569644553975 614.716860782203 False False NaN NaN 40.0 1000.0 True False InsulinR_ssm ems_3hC_897_0002_000000008_0001__31__D
0.0 158.84307684463207 False False NaN NaN 40.0 1000.0 True True InsulinR_ssm ems_3hC_897_0002_000000008_0001__31__G
0.0 189.99974539800974 False False NaN NaN 40.0 1000.0 True True InsulinR_ssm ems_3hC_897_0002_000000008_0001__31__F
0.0 222.789643994646 False False NaN NaN 40.0 1000.0 True True InsulinR_ssm ems_3hC_897_0002_000000008_0001__31__I
0.0 199.6916419297494 False False NaN NaN 40.0 1000.0 True True InsulinR_ssm ems_3hC_897_0002_000000008_0001__31__H
0.0 556.4951548959513 False False NaN NaN 40.0 1000.0 True True InsulinR_ssm ems_3hC_897_0002_000000008_0001__31__K
0.0 1116.7540915347117 False False NaN NaN 40.0 1000.0 True False InsulinR_ssm ems_3hC_897_0002_000000008_0001__31__M
0.0 396.76620990034604 False False NaN NaN 40.0 1000.0 True True InsulinR_ssm ems_3hC_897_0002_000000008_0001__31__N
0.0 229.54039299732784 False False NaN NaN 40.0 1000.0 True True InsulinR_ssm ems_3hC_897_0002_000000008_0001__31__Q
456.07252696447347 2990.7048622239217 False False NaN NaN 40.0 1000.0 True False InsulinR_ssm ems_3hC_897_0002_000000008_0001__31__P
165.2927427252623 404.7412107193428 False False NaN NaN 40.0 1000.0 True True InsulinR_ssm ems_3hC_897_0002_000000008_0001__31__S
256.0909507482356 1062.5531995897238 False False NaN NaN 40.0 1000.0 True True InsulinR_ssm ems_3hC_897_0002_000000008_0001__31__R
0.0 1713.0759773034943 False False NaN NaN 40.0 1000.0 True False InsulinR_ssm ems_3hC_897_0002_000000008_0001__31__T
0.0 165.2927427252623 False False NaN NaN 40.0 1000.0 True True InsulinR_ssm ems_3hC_897_0002_000000008_0001__31__W
188.11855980000968 685.8201437361743 False False NaN NaN 40.0 1000.0 True True InsulinR_ssm ems_3hC_897_0002_000000008_0001__31__V
328.4192288739203 7250.631332546129 False False NaN NaN 40.0 1000.0 True False InsulinR_ssm ems_3hC_897_0002_000000008_0001__31__Y
253.55539678043138 906.1679608354674 False False NaN NaN 40.0 1000.0 True True InsulinR_ssm ems_3hC_897_0002_000000008_0001__32__A
236.49569644553975 765.1478258719076 False False NaN NaN 40.0 1000.0 True True InsulinR_ssm ems_3hC_897_0002_000000008_0001__32__C
inf inf True False NaN NaN 40.0 1000.0 False False InsulinR_ssm ems_3hC_897_0002_000000008_0001__32__E
1349.1606134275196 9969.187964149813 False False NaN NaN 40.0 1000.0 True False InsulinR_ssm ems_3hC_897_0002_000000008_0001__32__D
639.6768303445727 2218.8724776213135 False False NaN NaN 40.0 1000.0 True False InsulinR_ssm ems_3hC_897_0002_000000008_0001__32__G
282.8837303140923 12164.303860224763 False False NaN NaN 40.0 1000.0 False False InsulinR_ssm ems_3hC_897_0002_000000008_0001__32__F
0.0 274.5641616518787 False False NaN NaN 40.0 1000.0 True True InsulinR_ssm ems_3hC_897_0002_000000008_0001__32__I
1520.2679488783317 6245.327490462801 False False NaN NaN 40.0 1000.0 True False InsulinR_ssm ems_3hC_897_0002_000000008_0001__32__H
inf inf True False NaN NaN 40.0 1000.0 False True InsulinR_ssm ems_3hC_897_0002_000000008_0001__32__K
0.0 277.3098032683974 False False NaN NaN 40.0 1000.0 False True InsulinR_ssm ems_3hC_897_0002_000000008_0001__32__L
971.5347057584254 7470.332712553611 False False NaN NaN 40.0 1000.0 True False InsulinR_ssm ems_3hC_897_0002_000000008_0001__32__N
1296.5168310542253 15141.101937651125 False False NaN NaN 40.0 1000.0 False False InsulinR_ssm ems_3hC_897_0002_000000008_0001__32__Q
836.830908582563 4967.794470018256 False False NaN NaN 40.0 1000.0 True False InsulinR_ssm ems_3hC_897_0002_000000008_0001__32__P
540.1287147114786 3991.1072323063054 False False NaN NaN 40.0 1000.0 True False InsulinR_ssm ems_3hC_897_0002_000000008_0001__32__S
inf inf True False NaN NaN 40.0 1000.0 False True InsulinR_ssm ems_3hC_897_0002_000000008_0001__32__R
222.789643994646 906.1679608354674 False False NaN NaN 40.0 1000.0 False False InsulinR_ssm ems_3hC_897_0002_000000008_0001__32__T
0.0 396.76620990034604 False False NaN NaN 40.0 1000.0 True True InsulinR_ssm ems_3hC_897_0002_000000008_0001__32__W
0.0 214.09646883317893 False False NaN NaN 40.0 1000.0 True True InsulinR_ssm ems_3hC_897_0002_000000008_0001__32__V
175.4615771509729 3991.1072323063054 False False NaN NaN 40.0 1000.0 True True InsulinR_ssm ems_3hC_897_0002_000000008_0001__32__Y
263.850762646858 2761.865763660069 False False NaN NaN 40.0 1000.0 True True InsulinR_ssm ems_3hC_897_0002_000000008_0001__33__A
906.1679608354674 3991.1072323063054 False False NaN NaN 40.0 1000.0 True False InsulinR_ssm ems_3hC_897_0002_000000008_0001__33__C
0.0 158.84307684463207 False False NaN NaN 40.0 1000.0 False True InsulinR_ssm ems_3hC_897_0002_000000008_0001__33__D
335.020455374286 1949.6402586407987 False False NaN NaN 40.0 1000.0 True False InsulinR_ssm ems_3hC_897_0002_000000008_0001__33__G
1713.0759773034943 3991.1072323063054 False False NaN NaN 40.0 1000.0 True False InsulinR_ssm ems_3hC_897_0002_000000008_0001__33__F
897.1960008271956 6498.912830338822 False False NaN NaN 40.0 1000.0 True False InsulinR_ssm ems_3hC_897_0002_000000008_0001__33__I
788.3325701436524 7545.036039679152 False False NaN NaN 40.0 1000.0 True False InsulinR_ssm ems_3hC_897_0002_000000008_0001__33__H
772.7993041306264 3991.1072323063054 False False NaN NaN 40.0 1000.0 True False InsulinR_ssm ems_3hC_897_0002_000000008_0001__33__K
1062.5531995897238 3991.1072323063054 False False NaN NaN 40.0 1000.0 True False InsulinR_ssm ems_3hC_897_0002_000000008_0001__33__M
742.6449414995301 3991.1072323063054 False False NaN NaN 40.0 1000.0 True False InsulinR_ssm ems_3hC_897_0002_000000008_0001__33__L
0.0 396.76620990034604 False False NaN NaN 40.0 1000.0 True True InsulinR_ssm ems_3hC_897_0002_000000008_0001__33__N
392.83783158450075 2761.865763660069 False False NaN NaN 40.0 1000.0 True False InsulinR_ssm ems_3hC_897_0002_000000008_0001__33__Q
614.716860782203 3991.1072323063054 False False NaN NaN 40.0 1000.0 True False InsulinR_ssm ems_3hC_897_0002_000000008_0001__33__P
261.2383788582753 529.4860452029005 False False NaN NaN 40.0 1000.0 True True InsulinR_ssm ems_3hC_897_0002_000000008_0001__33__S
1855.0158092734657 4153.162190277939 False False NaN NaN 40.0 1000.0 True False InsulinR_ssm ems_3hC_897_0002_000000008_0001__33__R
166.94567015251502 1446.4827893260237 False False NaN NaN 40.0 1000.0 True True InsulinR_ssm ems_3hC_897_0002_000000008_0001__33__T
1911.2246433102616 3991.1072323063054 False False NaN NaN 40.0 1000.0 True False InsulinR_ssm ems_3hC_897_0002_000000008_0001__33__W
433.93736046680027 3991.1072323063054 False False NaN NaN 40.0 1000.0 True False InsulinR_ssm ems_3hC_897_0002_000000008_0001__33__V
1376.2787417574134 6183.49256481465 False False NaN NaN 40.0 1000.0 True False InsulinR_ssm ems_3hC_897_0002_000000008_0001__33__Y
0.0 396.76620990034604 False False NaN NaN 40.0 1000.0 True True InsulinR_ssm ems_3hC_897_0002_000000008_0001__34__A
0.0 425.3870801556711 False False NaN NaN 40.0 1000.0 True True InsulinR_ssm ems_3hC_897_0002_000000008_0001__34__C
0.0 158.84307684463207 False False NaN NaN 40.0 1000.0 True True InsulinR_ssm ems_3hC_897_0002_000000008_0001__34__E
0.0 248.5593537696613 False False NaN NaN 40.0 1000.0 True True InsulinR_ssm ems_3hC_897_0002_000000008_0001__34__D
456.07252696447347 3991.1072323063054 False False NaN NaN 40.0 1000.0 True False InsulinR_ssm ems_3hC_897_0002_000000008_0001__34__G
0.0 377.5094347219561 False False NaN NaN 40.0 1000.0 True True InsulinR_ssm ems_3hC_897_0002_000000008_0001__34__F
0.0 503.78780407715584 False False NaN NaN 40.0 1000.0 True True InsulinR_ssm ems_3hC_897_0002_000000008_0001__34__H
0.0 277.3098032683974 False False NaN NaN 40.0 1000.0 True True InsulinR_ssm ems_3hC_897_0002_000000008_0001__34__K
0.0 158.84307684463207 False False NaN NaN 40.0 1000.0 True True InsulinR_ssm ems_3hC_897_0002_000000008_0001__34__M
218.39980785672572 396.76620990034604 False False NaN NaN 40.0 1000.0 True True InsulinR_ssm ems_3hC_897_0002_000000008_0001__34__L
0.0 203.70544393253746 False False NaN NaN 40.0 1000.0 True True InsulinR_ssm ems_3hC_897_0002_000000008_0001__34__N
0.0 550.9853018771796 False False NaN NaN 40.0 1000.0 True True InsulinR_ssm ems_3hC_897_0002_000000008_0001__34__Q
0.0 366.406938090865 False False NaN NaN 40.0 1000.0 True True InsulinR_ssm ems_3hC_897_0002_000000008_0001__34__P
0.0 197.71449696014798 False False NaN NaN 40.0 1000.0 False True InsulinR_ssm ems_3hC_897_0002_000000008_0001__34__S
0.0 396.76620990034604 False False NaN NaN 40.0 1000.0 True True InsulinR_ssm ems_3hC_897_0002_000000008_0001__34__R
0.0 796.2158958450888 False False NaN NaN 40.0 1000.0 True False InsulinR_ssm ems_3hC_897_0002_000000008_0001__34__T
0.0 243.6617525435361 False False NaN NaN 40.0 1000.0 True True InsulinR_ssm ems_3hC_897_0002_000000008_0001__34__W
0.0 199.6916419297494 False False NaN NaN 40.0 1000.0 True True InsulinR_ssm ems_3hC_897_0002_000000008_0001__34__V
0.0 158.84307684463207 False False NaN NaN 40.0 1000.0 True True InsulinR_ssm ems_3hC_897_0002_000000008_0001__34__Y
216.23743352151067 1873.5659673662 False False NaN NaN 40.0 1000.0 True True InsulinR_ssm ems_3hC_897_0002_000000008_0001__35__A
0.0 396.76620990034604 False False NaN NaN 40.0 1000.0 True True InsulinR_ssm ems_3hC_897_0002_000000008_0001__35__C
0.0 331.7034211626594 False False NaN NaN 40.0 1000.0 True True InsulinR_ssm ems_3hC_897_0002_000000008_0001__35__E
0.0 508.82568211792733 False False NaN NaN 40.0 1000.0 True True InsulinR_ssm ems_3hC_897_0002_000000008_0001__35__D
1094.7496240904923 3991.1072323063054 False False NaN NaN 40.0 1000.0 True False InsulinR_ssm ems_3hC_897_0002_000000008_0001__35__G
0.0 396.76620990034604 False False NaN NaN 40.0 1000.0 True True InsulinR_ssm ems_3hC_897_0002_000000008_0001__35__F
0.0 199.6916419297494 False False NaN NaN 40.0 1000.0 True True InsulinR_ssm ems_3hC_897_0002_000000008_0001__35__I
234.15415489657406 438.2767340714682 False False NaN NaN 40.0 1000.0 True True InsulinR_ssm ems_3hC_897_0002_000000008_0001__35__H
2175.151923949919 27506.789902753153 False False NaN NaN 40.0 1000.0 False False InsulinR_ssm ems_3hC_897_0002_000000008_0001__35__K
0.0 243.6617525435361 False False NaN NaN 40.0 1000.0 True True InsulinR_ssm ems_3hC_897_0002_000000008_0001__35__M
0.0 312.4796274238028 False False NaN NaN 40.0 1000.0 True True InsulinR_ssm ems_3hC_897_0002_000000008_0001__35__L
0.0 508.82568211792733 False False NaN NaN 40.0 1000.0 False True InsulinR_ssm ems_3hC_897_0002_000000008_0001__35__N
0.0 2627.8205078983665 False False NaN NaN 40.0 1000.0 True False InsulinR_ssm ems_3hC_897_0002_000000008_0001__35__Q
253.55539678043138 888.3128721061345 False False NaN NaN 40.0 1000.0 True False InsulinR_ssm ems_3hC_897_0002_000000008_0001__35__P
195.75692768331487 1209.2846565559576 False False NaN NaN 40.0 1000.0 True False InsulinR_ssm ems_3hC_897_0002_000000008_0001__35__S
7470.332712553611 inf False False NaN NaN 40.0 1000.0 False True InsulinR_ssm ems_3hC_897_0002_000000008_0001__35__R
312.4796274238028 2500.2810464546355 False False NaN NaN 40.0 1000.0 True False InsulinR_ssm ems_3hC_897_0002_000000008_0001__35__T
484.13017750830636 15292.51295702762 False False NaN NaN 40.0 1000.0 False False InsulinR_ssm ems_3hC_897_0002_000000008_0001__35__W
331.7034211626594 9675.995620842656 False False NaN NaN 40.0 1000.0 True False InsulinR_ssm ems_3hC_897_0002_000000008_0001__35__Y
0.0 280.08290130108156 False False NaN NaN 40.0 1000.0 True True InsulinR_ssm ems_3hC_897_0002_000000008_0001__36__A
166.94567015251502 396.76620990034604 False False NaN NaN 40.0 1000.0 False True InsulinR_ssm ems_3hC_897_0002_000000008_0001__36__C
0.0 1629.9330126676725 False False NaN NaN 40.0 1000.0 True False InsulinR_ssm ems_3hC_897_0002_000000008_0001__36__E
0.0 447.08609642630455 False False NaN NaN 40.0 1000.0 True False InsulinR_ssm ems_3hC_897_0002_000000008_0001__36__D
0.0 238.8606534099953 False False NaN NaN 40.0 1000.0 True True InsulinR_ssm ems_3hC_897_0002_000000008_0001__36__G
251.04494730735786 3759.8035515827573 False False NaN NaN 40.0 1000.0 True True InsulinR_ssm ems_3hC_897_0002_000000008_0001__36__F
258.6518602557182 2817.3792655096377 False False NaN NaN 40.0 1000.0 True True InsulinR_ssm ems_3hC_897_0002_000000008_0001__36__H
447.08609642630455 3991.1072323063054 False False NaN NaN 40.0 1000.0 True False InsulinR_ssm ems_3hC_897_0002_000000008_0001__36__K
0.0 425.3870801556711 False False NaN NaN 40.0 1000.0 True True InsulinR_ssm ems_3hC_897_0002_000000008_0001__36__M
0.0 836.830908582563 False False NaN NaN 40.0 1000.0 True False InsulinR_ssm ems_3hC_897_0002_000000008_0001__36__L
0.0 158.84307684463207 False False NaN NaN 40.0 1000.0 False True InsulinR_ssm ems_3hC_897_0002_000000008_0001__36__N
251.04494730735786 396.76620990034604 False False NaN NaN 40.0 1000.0 True True InsulinR_ssm ems_3hC_897_0002_000000008_0001__36__Q
1713.0759773034943 6370.8585730211 False False NaN NaN 40.0 1000.0 True False InsulinR_ssm ems_3hC_897_0002_000000008_0001__36__P
0.0 199.6916419297494 False False NaN NaN 40.0 1000.0 True True InsulinR_ssm ems_3hC_897_0002_000000008_0001__36__S
1094.7496240904923 3991.1072323063054 False False NaN NaN 40.0 1000.0 True False InsulinR_ssm ems_3hC_897_0002_000000008_0001__36__R
0.0 158.84307684463207 False False NaN NaN 40.0 1000.0 True True InsulinR_ssm ems_3hC_897_0002_000000008_0001__36__T
366.406938090865 1162.098785834927 False False NaN NaN 40.0 1000.0 True False InsulinR_ssm ems_3hC_897_0002_000000008_0001__36__W
0.0 385.09737435986756 False False NaN NaN 40.0 1000.0 True False InsulinR_ssm ems_3hC_897_0002_000000008_0001__36__V
189.99974539800974 396.76620990034604 False False NaN NaN 40.0 1000.0 True True InsulinR_ssm ems_3hC_897_0002_000000008_0001__36__Y
0.0 294.36994412860304 False False NaN NaN 40.0 1000.0 True True InsulinR_ssm ems_3hC_897_0002_000000008_0001__37__A
222.789643994646 396.76620990034604 False False NaN NaN 40.0 1000.0 True True InsulinR_ssm ems_3hC_897_0002_000000008_0001__37__C
0.0 300.28678000558784 False False NaN NaN 40.0 1000.0 True True InsulinR_ssm ems_3hC_897_0002_000000008_0001__37__E
0.0 312.4796274238028 False False NaN NaN 40.0 1000.0 True False InsulinR_ssm ems_3hC_897_0002_000000008_0001__37__D
0.0 158.84307684463207 False False NaN NaN 40.0 1000.0 True True InsulinR_ssm ems_3hC_897_0002_000000008_0001__37__G
0.0 158.84307684463207 False False NaN NaN 40.0 1000.0 True True InsulinR_ssm ems_3hC_897_0002_000000008_0001__37__F
0.0 469.8919806040241 False False NaN NaN 40.0 1000.0 True True InsulinR_ssm ems_3hC_897_0002_000000008_0001__37__I
0.0 396.76620990034604 False False NaN NaN 40.0 1000.0 True True InsulinR_ssm ems_3hC_897_0002_000000008_0001__37__H
0.0 248.5593537696613 False False NaN NaN 40.0 1000.0 True False InsulinR_ssm ems_3hC_897_0002_000000008_0001__37__M
0.0 158.84307684463207 False False NaN NaN 40.0 1000.0 True True InsulinR_ssm ems_3hC_897_0002_000000008_0001__37__L
0.0 291.4553902263397 False False NaN NaN 40.0 1000.0 True False InsulinR_ssm ems_3hC_897_0002_000000008_0001__37__N
0.0 158.84307684463207 False False NaN NaN 40.0 1000.0 True True InsulinR_ssm ems_3hC_897_0002_000000008_0001__37__Q
0.0 933.6257562167432 False False NaN NaN 40.0 1000.0 True True InsulinR_ssm ems_3hC_897_0002_000000008_0001__37__P
0.0 227.26771583893853 False False NaN NaN 40.0 1000.0 True True InsulinR_ssm ems_3hC_897_0002_000000008_0001__37__S
0.0 158.84307684463207 False False NaN NaN 40.0 1000.0 True True InsulinR_ssm ems_3hC_897_0002_000000008_0001__37__R
0.0 199.6916419297494 False False NaN NaN 40.0 1000.0 True True InsulinR_ssm ems_3hC_897_0002_000000008_0001__37__T
0.0 321.9480726143713 False False NaN NaN 40.0 1000.0 True False InsulinR_ssm ems_3hC_897_0002_000000008_0001__37__W
271.8457046058205 888.3128721061345 False False NaN NaN 40.0 1000.0 True False InsulinR_ssm ems_3hC_897_0002_000000008_0001__37__V
0.0 158.84307684463207 False False NaN NaN 40.0 1000.0 False False InsulinR_ssm ems_3hC_897_0002_000000008_0001__37__Y
0.0 158.84307684463207 False False NaN NaN 40.0 1000.0 True True InsulinR_ssm ems_3hC_897_0002_000000008_0001__38__C
0.0 158.84307684463207 False False NaN NaN 40.0 1000.0 True True InsulinR_ssm ems_3hC_897_0002_000000008_0001__38__E
0.0 269.15416297606 False False NaN NaN 40.0 1000.0 True False InsulinR_ssm ems_3hC_897_0002_000000008_0001__38__D
0.0 309.38576972653726 False False NaN NaN 40.0 1000.0 True True InsulinR_ssm ems_3hC_897_0002_000000008_0001__38__G
0.0 321.9480726143713 False False NaN NaN 40.0 1000.0 True True InsulinR_ssm ems_3hC_897_0002_000000008_0001__38__F
0.0 370.07100747177356 False False NaN NaN 40.0 1000.0 True True InsulinR_ssm ems_3hC_897_0002_000000008_0001__38__I
0.0 178.98835485170736 False False NaN NaN 40.0 1000.0 True True InsulinR_ssm ems_3hC_897_0002_000000008_0001__38__H
227.26771583893853 735.2920212866636 False False NaN NaN 40.0 1000.0 True True InsulinR_ssm ems_3hC_897_0002_000000008_0001__38__K
0.0 180.77823840022455 False False NaN NaN 40.0 1000.0 False True InsulinR_ssm ems_3hC_897_0002_000000008_0001__38__M
0.0 158.84307684463207 False False NaN NaN 40.0 1000.0 True True InsulinR_ssm ems_3hC_897_0002_000000008_0001__38__L
0.0 158.84307684463207 False False NaN NaN 40.0 1000.0 True True InsulinR_ssm ems_3hC_897_0002_000000008_0001__38__N
0.0 199.6916419297494 False False NaN NaN 40.0 1000.0 True False InsulinR_ssm ems_3hC_897_0002_000000008_0001__38__Q
243.6617525435361 396.76620990034604 False False NaN NaN 40.0 1000.0 True True InsulinR_ssm ems_3hC_897_0002_000000008_0001__38__P
0.0 158.84307684463207 False False NaN NaN 40.0 1000.0 True True InsulinR_ssm ems_3hC_897_0002_000000008_0001__38__S
291.4553902263397 460.6332522341181 False False NaN NaN 40.0 1000.0 True True InsulinR_ssm ems_3hC_897_0002_000000008_0001__38__R
0.0 199.6916419297494 False False NaN NaN 40.0 1000.0 True True InsulinR_ssm ems_3hC_897_0002_000000008_0001__38__T
236.49569644553975 828.5454540421417 False False NaN NaN 40.0 1000.0 True False InsulinR_ssm ems_3hC_897_0002_000000008_0001__38__W
0.0 396.76620990034604 False False NaN NaN 40.0 1000.0 True True InsulinR_ssm ems_3hC_897_0002_000000008_0001__38__V
0.0 199.6916419297494 False False NaN NaN 40.0 1000.0 True True InsulinR_ssm ems_3hC_897_0002_000000008_0001__38__Y
408.78862282653614 3991.1072323063054 False False NaN NaN 40.0 1000.0 True False InsulinR_ssm ems_3hC_897_0002_000000008_0001__39__C
1520.2679488783317 7250.631332546129 False False NaN NaN 40.0 1000.0 True False InsulinR_ssm ems_3hC_897_0002_000000008_0001__39__E
1629.9330126676725 3991.1072323063054 False False NaN NaN 40.0 1000.0 True False InsulinR_ssm ems_3hC_897_0002_000000008_0001__39__D
0.0 158.84307684463207 False False NaN NaN 40.0 1000.0 True True InsulinR_ssm ems_3hC_897_0002_000000008_0001__39__G
1696.114829013361 4452.752007231157 False False NaN NaN 40.0 1000.0 True False InsulinR_ssm ems_3hC_897_0002_000000008_0001__39__F
1679.3216128845163 3991.1072323063054 False False NaN NaN 40.0 1000.0 True False InsulinR_ssm ems_3hC_897_0002_000000008_0001__39__I
672.3067775082585 11012.18559758296 False False NaN NaN 40.0 1000.0 False False InsulinR_ssm ems_3hC_897_0002_000000008_0001__39__H
1245.9271909342588 13172.198004341928 False False NaN NaN 40.0 1000.0 True False InsulinR_ssm ems_3hC_897_0002_000000008_0001__39__K
1432.161177550519 4633.551594260295 False False NaN NaN 40.0 1000.0 True False InsulinR_ssm ems_3hC_897_0002_000000008_0001__39__M
1209.2846565559576 11573.917736626165 False False NaN NaN 40.0 1000.0 True False InsulinR_ssm ems_3hC_897_0002_000000008_0001__39__L
172.0042909038063 652.5343346344984 False False NaN NaN 40.0 1000.0 True True InsulinR_ssm ems_3hC_897_0002_000000008_0001__39__N
1629.9330126676725 3991.1072323063054 False False NaN NaN 40.0 1000.0 True False InsulinR_ssm ems_3hC_897_0002_000000008_0001__39__Q
277.3098032683974 2069.5824209701527 False False NaN NaN 40.0 1000.0 True False InsulinR_ssm ems_3hC_897_0002_000000008_0001__39__P
0.0 158.84307684463207 False False NaN NaN 40.0 1000.0 True True InsulinR_ssm ems_3hC_897_0002_000000008_0001__39__S
1855.0158092734657 3991.1072323063054 False False NaN NaN 40.0 1000.0 True False InsulinR_ssm ems_3hC_897_0002_000000008_0001__39__R
961.915550255867 4194.693812180722 False False NaN NaN 40.0 1000.0 True False InsulinR_ssm ems_3hC_897_0002_000000008_0001__39__T
4321.797229383611 473535.7937533421 False False NaN NaN 40.0 1000.0 False False InsulinR_ssm ems_3hC_897_0002_000000008_0001__39__W
203.70544393253746 2990.7048622239217 False False NaN NaN 40.0 1000.0 True True InsulinR_ssm ems_3hC_897_0002_000000008_0001__39__V
5883.3810049925905 155367.06028732413 False False NaN NaN 40.0 1000.0 False False InsulinR_ssm ems_3hC_897_0002_000000008_0001__39__Y
0.0 312.4796274238028 False False NaN NaN 40.0 1000.0 True True InsulinR_ssm ems_3hC_897_0002_000000008_0001__40__A
321.9480726143713 2845.5530581647336 False False NaN NaN 40.0 1000.0 True False InsulinR_ssm ems_3hC_897_0002_000000008_0001__40__C
0.0 199.6916419297494 False False NaN NaN 40.0 1000.0 True True InsulinR_ssm ems_3hC_897_0002_000000008_0001__40__E
0.0 312.4796274238028 False False NaN NaN 40.0 1000.0 True True InsulinR_ssm ems_3hC_897_0002_000000008_0001__40__D
0.0 465.2395847564596 False False NaN NaN 40.0 1000.0 True False InsulinR_ssm ems_3hC_897_0002_000000008_0001__40__G
0.0 396.76620990034604 False False NaN NaN 40.0 1000.0 True True InsulinR_ssm ems_3hC_897_0002_000000008_0001__40__F
0.0 465.2395847564596 False False NaN NaN 40.0 1000.0 True True InsulinR_ssm ems_3hC_897_0002_000000008_0001__40__I
0.0 158.84307684463207 False False NaN NaN 40.0 1000.0 True True InsulinR_ssm ems_3hC_897_0002_000000008_0001__40__H
0.0 328.4192288739203 False False NaN NaN 40.0 1000.0 False True InsulinR_ssm ems_3hC_897_0002_000000008_0001__40__K
0.0 197.71449696014798 False False NaN NaN 40.0 1000.0 False True InsulinR_ssm ems_3hC_897_0002_000000008_0001__40__M
0.0 400.7338719993494 False False NaN NaN 40.0 1000.0 False True InsulinR_ssm ems_3hC_897_0002_000000008_0001__40__L
0.0 158.84307684463207 False False NaN NaN 40.0 1000.0 True True InsulinR_ssm ems_3hC_897_0002_000000008_0001__40__N
0.0 182.58602078422675 False False NaN NaN 40.0 1000.0 True False InsulinR_ssm ems_3hC_897_0002_000000008_0001__40__P
0.0 203.70544393253746 False False NaN NaN 40.0 1000.0 True True InsulinR_ssm ems_3hC_897_0002_000000008_0001__40__S
216.23743352151067 396.76620990034604 False False NaN NaN 40.0 1000.0 True True InsulinR_ssm ems_3hC_897_0002_000000008_0001__40__R
0.0 158.84307684463207 False False NaN NaN 40.0 1000.0 True True InsulinR_ssm ems_3hC_897_0002_000000008_0001__40__T
0.0 665.6502747606515 False False NaN NaN 40.0 1000.0 True False InsulinR_ssm ems_3hC_897_0002_000000008_0001__40__W
0.0 158.84307684463207 False False NaN NaN 40.0 1000.0 True True InsulinR_ssm ems_3hC_897_0002_000000008_0001__40__V
0.0 158.84307684463207 False False NaN NaN 40.0 1000.0 True True InsulinR_ssm ems_3hC_897_0002_000000008_0001__40__Y
0.0 158.84307684463207 False False NaN NaN 40.0 1000.0 True True InsulinR_ssm ems_3hC_897_0002_000000008_0001__41__A
0.0 596.6381288402159 False False NaN NaN 40.0 1000.0 True False InsulinR_ssm ems_3hC_897_0002_000000008_0001__41__C
0.0 158.84307684463207 False False NaN NaN 40.0 1000.0 True True InsulinR_ssm ems_3hC_897_0002_000000008_0001__41__E
0.0 178.98835485170736 False False NaN NaN 40.0 1000.0 True True InsulinR_ssm ems_3hC_897_0002_000000008_0001__41__D
0.0 381.28452906917556 False False NaN NaN 40.0 1000.0 True False InsulinR_ssm ems_3hC_897_0002_000000008_0001__41__G
0.0 158.84307684463207 False False NaN NaN 40.0 1000.0 True True InsulinR_ssm ems_3hC_897_0002_000000008_0001__41__F
0.0 251.04494730735786 False False NaN NaN 40.0 1000.0 True False InsulinR_ssm ems_3hC_897_0002_000000008_0001__41__I
0.0 158.84307684463207 False False NaN NaN 40.0 1000.0 True True InsulinR_ssm ems_3hC_897_0002_000000008_0001__41__H
0.0 303.28964780564394 False False NaN NaN 40.0 1000.0 True True InsulinR_ssm ems_3hC_897_0002_000000008_0001__41__K
0.0 460.6332522341181 False False NaN NaN 40.0 1000.0 True True InsulinR_ssm ems_3hC_897_0002_000000008_0001__41__M
0.0 166.94567015251502 False False NaN NaN 40.0 1000.0 False True InsulinR_ssm ems_3hC_897_0002_000000008_0001__41__L
0.0 540.1287147114786 False False NaN NaN 40.0 1000.0 True False InsulinR_ssm ems_3hC_897_0002_000000008_0001__41__Q
0.0 180.77823840022455 False False NaN NaN 40.0 1000.0 True True InsulinR_ssm ems_3hC_897_0002_000000008_0001__41__P
0.0 158.84307684463207 False False NaN NaN 40.0 1000.0 True True InsulinR_ssm ems_3hC_897_0002_000000008_0001__41__S
218.39980785672572 584.8820006276009 False False NaN NaN 40.0 1000.0 True True InsulinR_ssm ems_3hC_897_0002_000000008_0001__41__R
0.0 158.84307684463207 False False NaN NaN 40.0 1000.0 True True InsulinR_ssm ems_3hC_897_0002_000000008_0001__41__T
246.09837006897163 556.4951548959513 False False NaN NaN 40.0 1000.0 True False InsulinR_ssm ems_3hC_897_0002_000000008_0001__41__W
0.0 158.84307684463207 False False NaN NaN 40.0 1000.0 True True InsulinR_ssm ems_3hC_897_0002_000000008_0001__41__V
0.0 188.11855980000968 False False NaN NaN 40.0 1000.0 True True InsulinR_ssm ems_3hC_897_0002_000000008_0001__41__Y
0.0 16892.44816547023 False False NaN NaN 40.0 1000.0 False False InsulinR_ssm ems_3hC_897_0002_000000008_0001__42__A
189.99974539800974 924.3819368482607 False False NaN NaN 40.0 1000.0 False False InsulinR_ssm ems_3hC_897_0002_000000008_0001__42__C
0.0 888.3128721061345 False False NaN NaN 40.0 1000.0 True False InsulinR_ssm ems_3hC_897_0002_000000008_0001__42__E
0.0 679.0298452833409 False False NaN NaN 40.0 1000.0 True False InsulinR_ssm ems_3hC_897_0002_000000008_0001__42__D
0.0 1185.4569714302097 False False NaN NaN 40.0 1000.0 True False InsulinR_ssm ems_3hC_897_0002_000000008_0001__42__G
0.0 158.84307684463207 False False NaN NaN 40.0 1000.0 True True InsulinR_ssm ems_3hC_897_0002_000000008_0001__42__F
0.0 158.84307684463207 False False NaN NaN 40.0 1000.0 True True InsulinR_ssm ems_3hC_897_0002_000000008_0001__42__I
0.0 1010.9829106663876 False False NaN NaN 40.0 1000.0 False False InsulinR_ssm ems_3hC_897_0002_000000008_0001__42__H
280.08290130108156 396.76620990034604 False False NaN NaN 40.0 1000.0 True True InsulinR_ssm ems_3hC_897_0002_000000008_0001__42__K
0.0 199.6916419297494 False False NaN NaN 40.0 1000.0 True True InsulinR_ssm ems_3hC_897_0002_000000008_0001__42__M
0.0 338.37065992802906 False False NaN NaN 40.0 1000.0 True False InsulinR_ssm ems_3hC_897_0002_000000008_0001__42__L
280.08290130108156 853.6512098450729 False False NaN NaN 40.0 1000.0 True False InsulinR_ssm ems_3hC_897_0002_000000008_0001__42__Q
0.0 158.84307684463207 False False NaN NaN 40.0 1000.0 True True InsulinR_ssm ems_3hC_897_0002_000000008_0001__42__P
0.0 614.716860782203 False False NaN NaN 40.0 1000.0 False False InsulinR_ssm ems_3hC_897_0002_000000008_0001__42__S
503.78780407715584 2990.7048622239217 False False NaN NaN 40.0 1000.0 True False InsulinR_ssm ems_3hC_897_0002_000000008_0001__42__R
0.0 1535.4706283671162 False False NaN NaN 40.0 1000.0 True False InsulinR_ssm ems_3hC_897_0002_000000008_0001__42__T
0.0 385.09737435986756 False False NaN NaN 40.0 1000.0 True True InsulinR_ssm ems_3hC_897_0002_000000008_0001__42__W
0.0 608.6305552299041 False False NaN NaN 40.0 1000.0 True False InsulinR_ssm ems_3hC_897_0002_000000008_0001__42__V
0.0 396.76620990034604 False False NaN NaN 40.0 1000.0 True True InsulinR_ssm ems_3hC_897_0002_000000008_0001__42__Y
0.0 348.6236292945081 False False NaN NaN 40.0 1000.0 True True InsulinR_ssm ems_3hC_897_0002_000000008_0001__43__A
0.0 285.71256761723316 False False NaN NaN 40.0 1000.0 True True InsulinR_ssm ems_3hC_897_0002_000000008_0001__43__C
0.0 199.6916419297494 False False NaN NaN 40.0 1000.0 True True InsulinR_ssm ems_3hC_897_0002_000000008_0001__43__E
0.0 191.89974285198977 False False NaN NaN 40.0 1000.0 True True InsulinR_ssm ems_3hC_897_0002_000000008_0001__43__G
280.08290130108156 396.76620990034604 False False NaN NaN 40.0 1000.0 True True InsulinR_ssm ems_3hC_897_0002_000000008_0001__43__F
0.0 184.411880992069 False False NaN NaN 40.0 1000.0 True True InsulinR_ssm ems_3hC_897_0002_000000008_0001__43__I
0.0 253.55539678043138 False False NaN NaN 40.0 1000.0 True True InsulinR_ssm ems_3hC_897_0002_000000008_0001__43__H
0.0 158.84307684463207 False False NaN NaN 40.0 1000.0 True True InsulinR_ssm ems_3hC_897_0002_000000008_0001__43__K
0.0 188.11855980000968 False False NaN NaN 40.0 1000.0 True True InsulinR_ssm ems_3hC_897_0002_000000008_0001__43__M
243.6617525435361 396.76620990034604 False False NaN NaN 40.0 1000.0 True True InsulinR_ssm ems_3hC_897_0002_000000008_0001__43__L
0.0 197.71449696014798 False False NaN NaN 40.0 1000.0 False True InsulinR_ssm ems_3hC_897_0002_000000008_0001__43__N
0.0 158.84307684463207 False False NaN NaN 40.0 1000.0 True True InsulinR_ssm ems_3hC_897_0002_000000008_0001__43__Q
0.0 261.2383788582753 False False NaN NaN 40.0 1000.0 True True InsulinR_ssm ems_3hC_897_0002_000000008_0001__43__P
0.0 256.0909507482356 False False NaN NaN 40.0 1000.0 True True InsulinR_ssm ems_3hC_897_0002_000000008_0001__43__S
0.0 158.84307684463207 False False NaN NaN 40.0 1000.0 True True InsulinR_ssm ems_3hC_897_0002_000000008_0001__43__R
0.0 158.84307684463207 False False NaN NaN 40.0 1000.0 True True InsulinR_ssm ems_3hC_897_0002_000000008_0001__43__T
303.28964780564394 1309.4819993647686 False False NaN NaN 40.0 1000.0 True False InsulinR_ssm ems_3hC_897_0002_000000008_0001__43__W
0.0 158.84307684463207 False False NaN NaN 40.0 1000.0 True True InsulinR_ssm ems_3hC_897_0002_000000008_0001__43__V
0.0 170.30127812258053 False False NaN NaN 40.0 1000.0 True True InsulinR_ssm ems_3hC_897_0002_000000008_0001__43__Y
0.0 158.84307684463207 False False NaN NaN 40.0 1000.0 True True InsulinR_ssm ems_3hC_897_0002_000000008_0001__44__A
0.0 447.08609642630455 False False NaN NaN 40.0 1000.0 True False InsulinR_ssm ems_3hC_897_0002_000000008_0001__44__C
0.0 236.49569644553975 False False NaN NaN 40.0 1000.0 True True InsulinR_ssm ems_3hC_897_0002_000000008_0001__44__D
0.0 207.7999233555814 False False NaN NaN 40.0 1000.0 True True InsulinR_ssm ems_3hC_897_0002_000000008_0001__44__G
0.0 177.21619292248258 False False NaN NaN 40.0 1000.0 True True InsulinR_ssm ems_3hC_897_0002_000000008_0001__44__F
0.0 158.84307684463207 False False NaN NaN 40.0 1000.0 True True InsulinR_ssm ems_3hC_897_0002_000000008_0001__44__I
0.0 158.84307684463207 False False NaN NaN 40.0 1000.0 True True InsulinR_ssm ems_3hC_897_0002_000000008_0001__44__H
0.0 321.9480726143713 False False NaN NaN 40.0 1000.0 True True InsulinR_ssm ems_3hC_897_0002_000000008_0001__44__K
0.0 158.84307684463207 False False NaN NaN 40.0 1000.0 True True InsulinR_ssm ems_3hC_897_0002_000000008_0001__44__M
0.0 182.58602078422675 False False NaN NaN 40.0 1000.0 True True InsulinR_ssm ems_3hC_897_0002_000000008_0001__44__L
0.0 303.28964780564394 False False NaN NaN 40.0 1000.0 True False InsulinR_ssm ems_3hC_897_0002_000000008_0001__44__N
0.0 158.84307684463207 False False NaN NaN 40.0 1000.0 True True InsulinR_ssm ems_3hC_897_0002_000000008_0001__44__Q
0.0 177.21619292248258 False False NaN NaN 40.0 1000.0 True True InsulinR_ssm ems_3hC_897_0002_000000008_0001__44__P
0.0 248.5593537696613 False False NaN NaN 40.0 1000.0 True True InsulinR_ssm ems_3hC_897_0002_000000008_0001__44__S
0.0 158.84307684463207 False False NaN NaN 40.0 1000.0 True True InsulinR_ssm ems_3hC_897_0002_000000008_0001__44__R
0.0 158.84307684463207 False False NaN NaN 40.0 1000.0 True True InsulinR_ssm ems_3hC_897_0002_000000008_0001__44__T
0.0 203.70544393253746 False False NaN NaN 40.0 1000.0 True False InsulinR_ssm ems_3hC_897_0002_000000008_0001__44__W
0.0 158.84307684463207 False False NaN NaN 40.0 1000.0 True True InsulinR_ssm ems_3hC_897_0002_000000008_0001__44__V
0.0 238.8606534099953 False False NaN NaN 40.0 1000.0 True True InsulinR_ssm ems_3hC_897_0002_000000008_0001__44__Y
0.0 158.84307684463207 False False NaN NaN 40.0 1000.0 True True InsulinR_ssm ems_3hC_897_0002_000000008_0001__45__A
0.0 248.5593537696613 False False NaN NaN 40.0 1000.0 True True InsulinR_ssm ems_3hC_897_0002_000000008_0001__45__C
0.0 241.2492599440952 False False NaN NaN 40.0 1000.0 True True InsulinR_ssm ems_3hC_897_0002_000000008_0001__45__D
0.0 168.61512685404014 False False NaN NaN 40.0 1000.0 True True InsulinR_ssm ems_3hC_897_0002_000000008_0001__45__G
0.0 158.84307684463207 False False NaN NaN 40.0 1000.0 True True InsulinR_ssm ems_3hC_897_0002_000000008_0001__45__F
0.0 303.28964780564394 False False NaN NaN 40.0 1000.0 True False InsulinR_ssm ems_3hC_897_0002_000000008_0001__45__I
0.0 158.84307684463207 False False NaN NaN 40.0 1000.0 True True InsulinR_ssm ems_3hC_897_0002_000000008_0001__45__H
0.0 158.84307684463207 False False NaN NaN 40.0 1000.0 True True InsulinR_ssm ems_3hC_897_0002_000000008_0001__45__K
0.0 168.61512685404014 False False NaN NaN 40.0 1000.0 True True InsulinR_ssm ems_3hC_897_0002_000000008_0001__45__M
0.0 158.84307684463207 False False NaN NaN 40.0 1000.0 True True InsulinR_ssm ems_3hC_897_0002_000000008_0001__45__L
0.0 158.84307684463207 False False NaN NaN 40.0 1000.0 True True InsulinR_ssm ems_3hC_897_0002_000000008_0001__45__N
0.0 158.84307684463207 False False NaN NaN 40.0 1000.0 True True InsulinR_ssm ems_3hC_897_0002_000000008_0001__45__Q
0.0 238.8606534099953 False False NaN NaN 40.0 1000.0 True False InsulinR_ssm ems_3hC_897_0002_000000008_0001__45__P
0.0 182.58602078422675 False False NaN NaN 40.0 1000.0 True True InsulinR_ssm ems_3hC_897_0002_000000008_0001__45__S
0.0 158.84307684463207 False False NaN NaN 40.0 1000.0 False True InsulinR_ssm ems_3hC_897_0002_000000008_0001__45__R
0.0 158.84307684463207 False False NaN NaN 40.0 1000.0 True True InsulinR_ssm ems_3hC_897_0002_000000008_0001__45__T
0.0 158.84307684463207 False False NaN NaN 40.0 1000.0 True True InsulinR_ssm ems_3hC_897_0002_000000008_0001__45__W
0.0 158.84307684463207 False False NaN NaN 40.0 1000.0 True True InsulinR_ssm ems_3hC_897_0002_000000008_0001__45__V
0.0 396.76620990034604 False False NaN NaN 40.0 1000.0 True True InsulinR_ssm ems_3hC_897_0002_000000008_0001__45__Y
0.0 199.6916419297494 False False NaN NaN 40.0 1000.0 True True InsulinR_ssm ems_3hC_897_0002_000000008_0001__46__C
0.0 158.84307684463207 False False NaN NaN 40.0 1000.0 True True InsulinR_ssm ems_3hC_897_0002_000000008_0001__46__E
0.0 218.39980785672572 False False NaN NaN 40.0 1000.0 True True InsulinR_ssm ems_3hC_897_0002_000000008_0001__46__D
0.0 199.6916419297494 False False NaN NaN 40.0 1000.0 True True InsulinR_ssm ems_3hC_897_0002_000000008_0001__46__G
0.0 388.9483481034662 False False NaN NaN 40.0 1000.0 True False InsulinR_ssm ems_3hC_897_0002_000000008_0001__46__F
0.0 306.3225442837003 False False NaN NaN 40.0 1000.0 True True InsulinR_ssm ems_3hC_897_0002_000000008_0001__46__I
0.0 158.84307684463207 False False NaN NaN 40.0 1000.0 True True InsulinR_ssm ems_3hC_897_0002_000000008_0001__46__H
0.0 158.84307684463207 False False NaN NaN 40.0 1000.0 True True InsulinR_ssm ems_3hC_897_0002_000000008_0001__46__K
0.0 199.6916419297494 False False NaN NaN 40.0 1000.0 True True InsulinR_ssm ems_3hC_897_0002_000000008_0001__46__M
0.0 251.04494730735786 False False NaN NaN 40.0 1000.0 True True InsulinR_ssm ems_3hC_897_0002_000000008_0001__46__L
0.0 258.6518602557182 False False NaN NaN 40.0 1000.0 True True InsulinR_ssm ems_3hC_897_0002_000000008_0001__46__N
162.03582268920925 294.36994412860304 False False NaN NaN 40.0 1000.0 True True InsulinR_ssm ems_3hC_897_0002_000000008_0001__46__Q
0.0 158.84307684463207 False False NaN NaN 40.0 1000.0 True True InsulinR_ssm ems_3hC_897_0002_000000008_0001__46__P
0.0 158.84307684463207 False False NaN NaN 40.0 1000.0 False True InsulinR_ssm ems_3hC_897_0002_000000008_0001__46__S
0.0 158.84307684463207 False False NaN NaN 40.0 1000.0 True True InsulinR_ssm ems_3hC_897_0002_000000008_0001__46__R
291.4553902263397 602.604510128618 False False NaN NaN 40.0 1000.0 True True InsulinR_ssm ems_3hC_897_0002_000000008_0001__46__T
0.0 158.84307684463207 False False NaN NaN 40.0 1000.0 True True InsulinR_ssm ems_3hC_897_0002_000000008_0001__46__W
0.0 248.5593537696613 False False NaN NaN 40.0 1000.0 True False InsulinR_ssm ems_3hC_897_0002_000000008_0001__46__V
0.0 158.84307684463207 False False NaN NaN 40.0 1000.0 True True InsulinR_ssm ems_3hC_897_0002_000000008_0001__46__Y
0.0 158.84307684463207 False False NaN NaN 40.0 1000.0 True True InsulinR_ssm ems_3hC_897_0002_000000008_0001__47__A
0.0 175.4615771509729 False False NaN NaN 40.0 1000.0 True True InsulinR_ssm ems_3hC_897_0002_000000008_0001__47__C
1646.232342794349 5767.455156349958 False False NaN NaN 40.0 1000.0 True False InsulinR_ssm ems_3hC_897_0002_000000008_0001__47__E
540.1287147114786 6370.8585730211 False False NaN NaN 40.0 1000.0 True False InsulinR_ssm ems_3hC_897_0002_000000008_0001__47__D
0.0 158.84307684463207 False False NaN NaN 40.0 1000.0 True True InsulinR_ssm ems_3hC_897_0002_000000008_0001__47__G
241.2492599440952 396.76620990034604 False False NaN NaN 40.0 1000.0 True True InsulinR_ssm ems_3hC_897_0002_000000008_0001__47__F
0.0 359.18727388576104 False False NaN NaN 40.0 1000.0 False False InsulinR_ssm ems_3hC_897_0002_000000008_0001__47__I
0.0 280.08290130108156 False False NaN NaN 40.0 1000.0 True True InsulinR_ssm ems_3hC_897_0002_000000008_0001__47__H
812.2198353515755 9772.75557705109 False False NaN NaN 40.0 1000.0 False False InsulinR_ssm ems_3hC_897_0002_000000008_0001__47__K
0.0 199.6916419297494 False False NaN NaN 40.0 1000.0 True True InsulinR_ssm ems_3hC_897_0002_000000008_0001__47__M
0.0 381.28452906917556 False False NaN NaN 40.0 1000.0 True True InsulinR_ssm ems_3hC_897_0002_000000008_0001__47__L
163.6561809161013 620.8640293900254 False False NaN NaN 40.0 1000.0 True False InsulinR_ssm ems_3hC_897_0002_000000008_0001__47__N
0.0 2028.8034711990508 False False NaN NaN 40.0 1000.0 True False InsulinR_ssm ems_3hC_897_0002_000000008_0001__47__Q
0.0 503.78780407715584 False False NaN NaN 40.0 1000.0 True True InsulinR_ssm ems_3hC_897_0002_000000008_0001__47__P
0.0 160.4315076130785 False False NaN NaN 40.0 1000.0 True False InsulinR_ssm ems_3hC_897_0002_000000008_0001__47__S
627.0726696839255 3991.1072323063054 False False NaN NaN 40.0 1000.0 True False InsulinR_ssm ems_3hC_897_0002_000000008_0001__47__R
0.0 199.6916419297494 False False NaN NaN 40.0 1000.0 True True InsulinR_ssm ems_3hC_897_0002_000000008_0001__47__T
253.55539678043138 1730.206737076529 False False NaN NaN 40.0 1000.0 True True InsulinR_ssm ems_3hC_897_0002_000000008_0001__47__W
385.09737435986756 4726.685981304925 False False NaN NaN 40.0 1000.0 True False InsulinR_ssm ems_3hC_897_0002_000000008_0001__47__Y
0.0 216.23743352151067 False False NaN NaN 40.0 1000.0 True True InsulinR_ssm ems_3hC_897_0002_000000008_0001__48__A
0.0 392.83783158450075 False False NaN NaN 40.0 1000.0 True True InsulinR_ssm ems_3hC_897_0002_000000008_0001__48__C
0.0 199.6916419297494 False False NaN NaN 40.0 1000.0 True False InsulinR_ssm ems_3hC_897_0002_000000008_0001__48__E
0.0 377.5094347219561 False False NaN NaN 40.0 1000.0 True False InsulinR_ssm ems_3hC_897_0002_000000008_0001__48__D
0.0 158.84307684463207 False False NaN NaN 40.0 1000.0 True True InsulinR_ssm ems_3hC_897_0002_000000008_0001__48__G
0.0 184.411880992069 False False NaN NaN 40.0 1000.0 True True InsulinR_ssm ems_3hC_897_0002_000000008_0001__48__F
0.0 158.84307684463207 False False NaN NaN 40.0 1000.0 True True InsulinR_ssm ems_3hC_897_0002_000000008_0001__48__I
0.0 699.6051286252716 False False NaN NaN 40.0 1000.0 True False InsulinR_ssm ems_3hC_897_0002_000000008_0001__48__H
0.0 158.84307684463207 False False NaN NaN 40.0 1000.0 True True InsulinR_ssm ems_3hC_897_0002_000000008_0001__48__M
0.0 321.9480726143713 False False NaN NaN 40.0 1000.0 False True InsulinR_ssm ems_3hC_897_0002_000000008_0001__48__L
0.0 451.5569573905679 False False NaN NaN 40.0 1000.0 True True InsulinR_ssm ems_3hC_897_0002_000000008_0001__48__N
218.39980785672572 396.76620990034604 False False NaN NaN 40.0 1000.0 True True InsulinR_ssm ems_3hC_897_0002_000000008_0001__48__Q
0.0 158.84307684463207 False False NaN NaN 40.0 1000.0 True True InsulinR_ssm ems_3hC_897_0002_000000008_0001__48__P
0.0 306.3225442837003 False False NaN NaN 40.0 1000.0 True False InsulinR_ssm ems_3hC_897_0002_000000008_0001__48__S
0.0 158.84307684463207 False False NaN NaN 40.0 1000.0 True True InsulinR_ssm ems_3hC_897_0002_000000008_0001__48__R
0.0 158.84307684463207 False False NaN NaN 40.0 1000.0 True True InsulinR_ssm ems_3hC_897_0002_000000008_0001__48__T
0.0 392.83783158450075 False False NaN NaN 40.0 1000.0 True True InsulinR_ssm ems_3hC_897_0002_000000008_0001__48__W
0.0 158.84307684463207 False False NaN NaN 40.0 1000.0 True True InsulinR_ssm ems_3hC_897_0002_000000008_0001__48__V
0.0 503.78780407715584 False False NaN NaN 40.0 1000.0 True False InsulinR_ssm ems_3hC_897_0002_000000008_0001__48__Y
0.0 193.81874028050964 False False NaN NaN 40.0 1000.0 True True InsulinR_ssm ems_3hC_897_0002_000000008_0001__49__A
0.0 294.36994412860304 False False NaN NaN 40.0 1000.0 True True InsulinR_ssm ems_3hC_897_0002_000000008_0001__49__C
0.0 199.6916419297494 False False NaN NaN 40.0 1000.0 True False InsulinR_ssm ems_3hC_897_0002_000000008_0001__49__D
0.0 266.4892702733268 False False NaN NaN 40.0 1000.0 True True InsulinR_ssm ems_3hC_897_0002_000000008_0001__49__G
0.0 253.55539678043138 False False NaN NaN 40.0 1000.0 True False InsulinR_ssm ems_3hC_897_0002_000000008_0001__49__F
0.0 199.6916419297494 False False NaN NaN 40.0 1000.0 True False InsulinR_ssm ems_3hC_897_0002_000000008_0001__49__I
0.0 315.6044236980408 False False NaN NaN 40.0 1000.0 True True InsulinR_ssm ems_3hC_897_0002_000000008_0001__49__H
0.0 158.84307684463207 False False NaN NaN 40.0 1000.0 True True InsulinR_ssm ems_3hC_897_0002_000000008_0001__49__K
0.0 498.79980601698566 False False NaN NaN 40.0 1000.0 True True InsulinR_ssm ems_3hC_897_0002_000000008_0001__49__M
0.0 248.5593537696613 False False NaN NaN 40.0 1000.0 True False InsulinR_ssm ems_3hC_897_0002_000000008_0001__49__L
0.0 222.789643994646 False False NaN NaN 40.0 1000.0 True True InsulinR_ssm ems_3hC_897_0002_000000008_0001__49__N
0.0 366.406938090865 False False NaN NaN 40.0 1000.0 True True InsulinR_ssm ems_3hC_897_0002_000000008_0001__49__Q
0.0 172.0042909038063 False False NaN NaN 40.0 1000.0 True True InsulinR_ssm ems_3hC_897_0002_000000008_0001__49__P
0.0 263.850762646858 False False NaN NaN 40.0 1000.0 True False InsulinR_ssm ems_3hC_897_0002_000000008_0001__49__S
0.0 158.84307684463207 False False NaN NaN 40.0 1000.0 True True InsulinR_ssm ems_3hC_897_0002_000000008_0001__49__R
0.0 238.8606534099953 False False NaN NaN 40.0 1000.0 True True InsulinR_ssm ems_3hC_897_0002_000000008_0001__49__T
0.0 396.76620990034604 False False NaN NaN 40.0 1000.0 True True InsulinR_ssm ems_3hC_897_0002_000000008_0001__49__W
0.0 214.09646883317893 False False NaN NaN 40.0 1000.0 True True InsulinR_ssm ems_3hC_897_0002_000000008_0001__49__V
0.0 529.4860452029005 False False NaN NaN 40.0 1000.0 False True InsulinR_ssm ems_3hC_897_0002_000000008_0001__49__Y
0.0 211.9767018150287 False False NaN NaN 40.0 1000.0 True True InsulinR_ssm ems_3hC_897_0002_000000008_0001__50__A
0.0 222.789643994646 False False NaN NaN 40.0 1000.0 True True InsulinR_ssm ems_3hC_897_0002_000000008_0001__50__C
352.10986558745304 1062.5531995897238 False False NaN NaN 40.0 1000.0 True False InsulinR_ssm ems_3hC_897_0002_000000008_0001__50__E
0.0 158.84307684463207 False False NaN NaN 40.0 1000.0 True True InsulinR_ssm ems_3hC_897_0002_000000008_0001__50__D
0.0 608.6305552299041 False False NaN NaN 40.0 1000.0 True False InsulinR_ssm ems_3hC_897_0002_000000008_0001__50__G
602.604510128618 3991.1072323063054 False False NaN NaN 40.0 1000.0 True False InsulinR_ssm ems_3hC_897_0002_000000008_0001__50__F
479.3368094141648 1139.2008487745588 False False NaN NaN 40.0 1000.0 True False InsulinR_ssm ems_3hC_897_0002_000000008_0001__50__I
0.0 396.76620990034604 False False NaN NaN 40.0 1000.0 True True InsulinR_ssm ems_3hC_897_0002_000000008_0001__50__H
205.7424983718628 1245.9271909342588 False False NaN NaN 40.0 1000.0 True False InsulinR_ssm ems_3hC_897_0002_000000008_0001__50__K
0.0 396.76620990034604 False False NaN NaN 40.0 1000.0 True True InsulinR_ssm ems_3hC_897_0002_000000008_0001__50__M
0.0 158.84307684463207 False False NaN NaN 40.0 1000.0 True True InsulinR_ssm ems_3hC_897_0002_000000008_0001__50__L
0.0 396.76620990034604 False False NaN NaN 40.0 1000.0 True True InsulinR_ssm ems_3hC_897_0002_000000008_0001__50__N
0.0 256.0909507482356 False False NaN NaN 40.0 1000.0 True True InsulinR_ssm ems_3hC_897_0002_000000008_0001__50__Q
0.0 158.84307684463207 False False NaN NaN 40.0 1000.0 True True InsulinR_ssm ems_3hC_897_0002_000000008_0001__50__P
0.0 442.6595014121828 False False NaN NaN 40.0 1000.0 True True InsulinR_ssm ems_3hC_897_0002_000000008_0001__50__S
271.8457046058205 529.4860452029005 False False NaN NaN 40.0 1000.0 True True InsulinR_ssm ems_3hC_897_0002_000000008_0001__50__R
0.0 460.6332522341181 False False NaN NaN 40.0 1000.0 True True InsulinR_ssm ems_3hC_897_0002_000000008_0001__50__T
513.9139389391065 3991.1072323063054 False False NaN NaN 40.0 1000.0 True False InsulinR_ssm ems_3hC_897_0002_000000008_0001__50__W
0.0 573.3575145844536 False False NaN NaN 40.0 1000.0 True True InsulinR_ssm ems_3hC_897_0002_000000008_0001__50__Y
0.0 355.6309642433278 False False NaN NaN 40.0 1000.0 True False InsulinR_ssm ems_3hC_897_0002_000000008_0001__51__A
0.0 355.6309642433278 False False NaN NaN 40.0 1000.0 True True InsulinR_ssm ems_3hC_897_0002_000000008_0001__51__C
0.0 879.5176951545888 False False NaN NaN 40.0 1000.0 True False InsulinR_ssm ems_3hC_897_0002_000000008_0001__51__E
0.0 291.4553902263397 False False NaN NaN 40.0 1000.0 True True InsulinR_ssm ems_3hC_897_0002_000000008_0001__51__D
0.0 241.2492599440952 False False NaN NaN 40.0 1000.0 True True InsulinR_ssm ems_3hC_897_0002_000000008_0001__51__G
0.0 451.5569573905679 False False NaN NaN 40.0 1000.0 True False InsulinR_ssm ems_3hC_897_0002_000000008_0001__51__F
0.0 303.28964780564394 False False NaN NaN 40.0 1000.0 True True InsulinR_ssm ems_3hC_897_0002_000000008_0001__51__H
238.8606534099953 812.2198353515755 False False NaN NaN 40.0 1000.0 True True InsulinR_ssm ems_3hC_897_0002_000000008_0001__51__K
162.03582268920925 897.1960008271956 False False NaN NaN 40.0 1000.0 True False InsulinR_ssm ems_3hC_897_0002_000000008_0001__51__M
0.0 309.38576972653726 False False NaN NaN 40.0 1000.0 True False InsulinR_ssm ems_3hC_897_0002_000000008_0001__51__L
0.0 158.84307684463207 False False NaN NaN 40.0 1000.0 False True InsulinR_ssm ems_3hC_897_0002_000000008_0001__51__N
0.0 765.1478258719076 False False NaN NaN 40.0 1000.0 True True InsulinR_ssm ems_3hC_897_0002_000000008_0001__51__Q
0.0 355.6309642433278 False False NaN NaN 40.0 1000.0 True False InsulinR_ssm ems_3hC_897_0002_000000008_0001__51__P
0.0 256.0909507482356 False False NaN NaN 40.0 1000.0 True True InsulinR_ssm ems_3hC_897_0002_000000008_0001__51__S
251.04494730735786 728.0119022640235 False False NaN NaN 40.0 1000.0 True True InsulinR_ssm ems_3hC_897_0002_000000008_0001__51__R
201.68855834904687 1041.61670384249 False False NaN NaN 40.0 1000.0 True False InsulinR_ssm ems_3hC_897_0002_000000008_0001__51__T
0.0 288.5696932934057 False False NaN NaN 40.0 1000.0 True True InsulinR_ssm ems_3hC_897_0002_000000008_0001__51__W
0.0 258.6518602557182 False False NaN NaN 40.0 1000.0 False True InsulinR_ssm ems_3hC_897_0002_000000008_0001__51__V
0.0 614.716860782203 False False NaN NaN 40.0 1000.0 True False InsulinR_ssm ems_3hC_897_0002_000000008_0001__51__Y
0.0 158.84307684463207 False False NaN NaN 40.0 1000.0 True True InsulinR_ssm ems_3hC_897_0002_000000008_0001__52__A
0.0 199.6916419297494 False False NaN NaN 40.0 1000.0 False True InsulinR_ssm ems_3hC_897_0002_000000008_0001__52__C
0.0 345.1719101925823 False False NaN NaN 40.0 1000.0 True True InsulinR_ssm ems_3hC_897_0002_000000008_0001__52__E
0.0 199.6916419297494 False False NaN NaN 40.0 1000.0 True True InsulinR_ssm ems_3hC_897_0002_000000008_0001__52__D
0.0 199.6916419297494 False False NaN NaN 40.0 1000.0 True True InsulinR_ssm ems_3hC_897_0002_000000008_0001__52__G
0.0 158.84307684463207 False False NaN NaN 40.0 1000.0 False True InsulinR_ssm ems_3hC_897_0002_000000008_0001__52__F
0.0 713.6671917106393 False False NaN NaN 40.0 1000.0 True False InsulinR_ssm ems_3hC_897_0002_000000008_0001__52__I
0.0 479.3368094141648 False False NaN NaN 40.0 1000.0 True False InsulinR_ssm ems_3hC_897_0002_000000008_0001__52__H
0.0 300.28678000558784 False False NaN NaN 40.0 1000.0 True False InsulinR_ssm ems_3hC_897_0002_000000008_0001__52__M
0.0 236.49569644553975 False False NaN NaN 40.0 1000.0 True True InsulinR_ssm ems_3hC_897_0002_000000008_0001__52__L
0.0 258.6518602557182 False False NaN NaN 40.0 1000.0 False True InsulinR_ssm ems_3hC_897_0002_000000008_0001__52__N
0.0 199.6916419297494 False False NaN NaN 40.0 1000.0 True True InsulinR_ssm ems_3hC_897_0002_000000008_0001__52__Q
0.0 158.84307684463207 False False NaN NaN 40.0 1000.0 True True InsulinR_ssm ems_3hC_897_0002_000000008_0001__52__P
0.0 297.313643569889 False False NaN NaN 40.0 1000.0 True True InsulinR_ssm ems_3hC_897_0002_000000008_0001__52__S
0.0 158.84307684463207 False False NaN NaN 40.0 1000.0 True True InsulinR_ssm ems_3hC_897_0002_000000008_0001__52__R
0.0 158.84307684463207 False False NaN NaN 40.0 1000.0 True True InsulinR_ssm ems_3hC_897_0002_000000008_0001__52__T
0.0 906.1679608354674 False False NaN NaN 40.0 1000.0 True False InsulinR_ssm ems_3hC_897_0002_000000008_0001__52__W
0.0 325.1675533405149 False False NaN NaN 40.0 1000.0 True True InsulinR_ssm ems_3hC_897_0002_000000008_0001__52__V
0.0 246.09837006897163 False False NaN NaN 40.0 1000.0 True True InsulinR_ssm ems_3hC_897_0002_000000008_0001__52__Y
0.0 203.70544393253746 False False NaN NaN 40.0 1000.0 False True InsulinR_ssm ems_3hC_897_0002_000000008_0001__53__A
0.0 804.1780548035395 False False NaN NaN 40.0 1000.0 False True InsulinR_ssm ems_3hC_897_0002_000000008_0001__53__C
0.0 158.84307684463207 False False NaN NaN 40.0 1000.0 True True InsulinR_ssm ems_3hC_897_0002_000000008_0001__53__E
0.0 158.84307684463207 False False NaN NaN 40.0 1000.0 True True InsulinR_ssm ems_3hC_897_0002_000000008_0001__53__D
0.0 1322.5768193584158 False False NaN NaN 40.0 1000.0 True False InsulinR_ssm ems_3hC_897_0002_000000008_0001__53__G
0.0 447.08609642630455 False False NaN NaN 40.0 1000.0 True True InsulinR_ssm ems_3hC_897_0002_000000008_0001__53__F
0.0 158.84307684463207 False False NaN NaN 40.0 1000.0 True True InsulinR_ssm ems_3hC_897_0002_000000008_0001__53__I
0.0 158.84307684463207 False False NaN NaN 40.0 1000.0 True True InsulinR_ssm ems_3hC_897_0002_000000008_0001__53__H
0.0 158.84307684463207 False False NaN NaN 40.0 1000.0 True True InsulinR_ssm ems_3hC_897_0002_000000008_0001__53__K
0.0 170.30127812258053 False False NaN NaN 40.0 1000.0 False True InsulinR_ssm ems_3hC_897_0002_000000008_0001__53__M
0.0 158.84307684463207 False False NaN NaN 40.0 1000.0 False True InsulinR_ssm ems_3hC_897_0002_000000008_0001__53__L
0.0 168.61512685404014 False False NaN NaN 40.0 1000.0 True True InsulinR_ssm ems_3hC_897_0002_000000008_0001__53__N
0.0 341.7543665273093 False False NaN NaN 40.0 1000.0 True True InsulinR_ssm ems_3hC_897_0002_000000008_0001__53__Q
0.0 158.84307684463207 False False NaN NaN 40.0 1000.0 True True InsulinR_ssm ems_3hC_897_0002_000000008_0001__53__P
0.0 199.6916419297494 False False NaN NaN 40.0 1000.0 True True InsulinR_ssm ems_3hC_897_0002_000000008_0001__53__S
0.0 158.84307684463207 False False NaN NaN 40.0 1000.0 True True InsulinR_ssm ems_3hC_897_0002_000000008_0001__53__T
0.0 199.6916419297494 False False NaN NaN 40.0 1000.0 True True InsulinR_ssm ems_3hC_897_0002_000000008_0001__53__W
0.0 158.84307684463207 False False NaN NaN 40.0 1000.0 True True InsulinR_ssm ems_3hC_897_0002_000000008_0001__53__V
274.5641616518787 862.1877219435235 False False NaN NaN 40.0 1000.0 True True InsulinR_ssm ems_3hC_897_0002_000000008_0001__53__Y
0.0 735.2920212866636 False False NaN NaN 40.0 1000.0 True False InsulinR_ssm ems_3hC_897_0002_000000008_0001__54__C
0.0 158.84307684463207 False False NaN NaN 40.0 1000.0 True True InsulinR_ssm ems_3hC_897_0002_000000008_0001__54__E
0.0 158.84307684463207 False False NaN NaN 40.0 1000.0 True True InsulinR_ssm ems_3hC_897_0002_000000008_0001__54__D
0.0 366.406938090865 False False NaN NaN 40.0 1000.0 True False InsulinR_ssm ems_3hC_897_0002_000000008_0001__54__G
256.0909507482356 396.76620990034604 False False NaN NaN 40.0 1000.0 True True InsulinR_ssm ems_3hC_897_0002_000000008_0001__54__F
0.0 438.2767340714682 False False NaN NaN 40.0 1000.0 True True InsulinR_ssm ems_3hC_897_0002_000000008_0001__54__I
0.0 158.84307684463207 False False NaN NaN 40.0 1000.0 True True InsulinR_ssm ems_3hC_897_0002_000000008_0001__54__H
0.0 579.091089730298 False False NaN NaN 40.0 1000.0 True True InsulinR_ssm ems_3hC_897_0002_000000008_0001__54__K
0.0 227.26771583893853 False False NaN NaN 40.0 1000.0 True True InsulinR_ssm ems_3hC_897_0002_000000008_0001__54__M
227.26771583893853 567.6807075093596 False False NaN NaN 40.0 1000.0 True True InsulinR_ssm ems_3hC_897_0002_000000008_0001__54__L
0.0 396.76620990034604 False False NaN NaN 40.0 1000.0 True True InsulinR_ssm ems_3hC_897_0002_000000008_0001__54__N
0.0 396.76620990034604 False False NaN NaN 40.0 1000.0 True True InsulinR_ssm ems_3hC_897_0002_000000008_0001__54__Q
0.0 175.4615771509729 False False NaN NaN 40.0 1000.0 True True InsulinR_ssm ems_3hC_897_0002_000000008_0001__54__P
396.76620990034604 1233.5912781527318 False False NaN NaN 40.0 1000.0 True False InsulinR_ssm ems_3hC_897_0002_000000008_0001__54__S
0.0 209.87792258913717 False False NaN NaN 40.0 1000.0 False True InsulinR_ssm ems_3hC_897_0002_000000008_0001__54__R
0.0 451.5569573905679 False False NaN NaN 40.0 1000.0 True False InsulinR_ssm ems_3hC_897_0002_000000008_0001__54__T
0.0 274.5641616518787 False False NaN NaN 40.0 1000.0 True True InsulinR_ssm ems_3hC_897_0002_000000008_0001__54__W
0.0 377.5094347219561 False False NaN NaN 40.0 1000.0 True False InsulinR_ssm ems_3hC_897_0002_000000008_0001__54__V
0.0 199.6916419297494 False False NaN NaN 40.0 1000.0 True True InsulinR_ssm ems_3hC_897_0002_000000008_0001__54__Y
188.11855980000968 1094.7496240904923 False False NaN NaN 40.0 1000.0 True True InsulinR_ssm ems_3hC_897_0002_000000008_0001__55__A
0.0 579.091089730298 False False NaN NaN 40.0 1000.0 True True InsulinR_ssm ems_3hC_897_0002_000000008_0001__55__C
0.0 1233.5912781527318 False False NaN NaN 40.0 1000.0 True True InsulinR_ssm ems_3hC_897_0002_000000008_0001__55__E
0.0 158.84307684463207 False False NaN NaN 40.0 1000.0 True True InsulinR_ssm ems_3hC_897_0002_000000008_0001__55__D
0.0 158.84307684463207 False False NaN NaN 40.0 1000.0 True True InsulinR_ssm ems_3hC_897_0002_000000008_0001__55__G
0.0 158.84307684463207 False False NaN NaN 40.0 1000.0 True True InsulinR_ssm ems_3hC_897_0002_000000008_0001__55__F
0.0 229.54039299732784 False False NaN NaN 40.0 1000.0 True True InsulinR_ssm ems_3hC_897_0002_000000008_0001__55__I
0.0 158.84307684463207 False False NaN NaN 40.0 1000.0 True True InsulinR_ssm ems_3hC_897_0002_000000008_0001__55__H
0.0 211.9767018150287 False False NaN NaN 40.0 1000.0 True True InsulinR_ssm ems_3hC_897_0002_000000008_0001__55__M
0.0 158.84307684463207 False False NaN NaN 40.0 1000.0 True True InsulinR_ssm ems_3hC_897_0002_000000008_0001__55__L
0.0 158.84307684463207 False False NaN NaN 40.0 1000.0 True True InsulinR_ssm ems_3hC_897_0002_000000008_0001__55__N
0.0 720.8038636277456 False False NaN NaN 40.0 1000.0 True False InsulinR_ssm ems_3hC_897_0002_000000008_0001__55__Q
0.0 162.03582268920925 False False NaN NaN 40.0 1000.0 True True InsulinR_ssm ems_3hC_897_0002_000000008_0001__55__P
0.0 158.84307684463207 False False NaN NaN 40.0 1000.0 False True InsulinR_ssm ems_3hC_897_0002_000000008_0001__55__S
0.0 373.77171754649123 False False NaN NaN 40.0 1000.0 True False InsulinR_ssm ems_3hC_897_0002_000000008_0001__55__R
0.0 191.89974285198977 False False NaN NaN 40.0 1000.0 True True InsulinR_ssm ems_3hC_897_0002_000000008_0001__55__T
0.0 201.68855834904687 False False NaN NaN 40.0 1000.0 True True InsulinR_ssm ems_3hC_897_0002_000000008_0001__55__W
0.0 158.84307684463207 False False NaN NaN 40.0 1000.0 True True InsulinR_ssm ems_3hC_897_0002_000000008_0001__55__V
0.0 282.8837303140923 False False NaN NaN 40.0 1000.0 True True InsulinR_ssm ems_3hC_897_0002_000000008_0001__55__Y
0.0 158.84307684463207 False False NaN NaN 40.0 1000.0 True True InsulinR_ssm ems_3hC_897_0002_000000008_0001__56__A
207.7999233555814 906.1679608354674 False False NaN NaN 40.0 1000.0 True False InsulinR_ssm ems_3hC_897_0002_000000008_0001__56__C
381.28452906917556 788.3325701436524 False False NaN NaN 40.0 1000.0 True False InsulinR_ssm ems_3hC_897_0002_000000008_0001__56__D
0.0 158.84307684463207 False False NaN NaN 40.0 1000.0 True True InsulinR_ssm ems_3hC_897_0002_000000008_0001__56__G
0.0 158.84307684463207 False False NaN NaN 40.0 1000.0 True True InsulinR_ssm ems_3hC_897_0002_000000008_0001__56__F
0.0 178.98835485170736 False False NaN NaN 40.0 1000.0 True True InsulinR_ssm ems_3hC_897_0002_000000008_0001__56__I
178.98835485170736 828.5454540421417 False False NaN NaN 40.0 1000.0 True False InsulinR_ssm ems_3hC_897_0002_000000008_0001__56__H
0.0 158.84307684463207 False False NaN NaN 40.0 1000.0 True True InsulinR_ssm ems_3hC_897_0002_000000008_0001__56__K
0.0 158.84307684463207 False False NaN NaN 40.0 1000.0 True True InsulinR_ssm ems_3hC_897_0002_000000008_0001__56__M
0.0 158.84307684463207 False False NaN NaN 40.0 1000.0 True True InsulinR_ssm ems_3hC_897_0002_000000008_0001__56__L
0.0 216.23743352151067 False False NaN NaN 40.0 1000.0 True True InsulinR_ssm ems_3hC_897_0002_000000008_0001__56__N
0.0 162.03582268920925 False False NaN NaN 40.0 1000.0 True True InsulinR_ssm ems_3hC_897_0002_000000008_0001__56__Q
0.0 158.84307684463207 False False NaN NaN 40.0 1000.0 True True InsulinR_ssm ems_3hC_897_0002_000000008_0001__56__P
0.0 158.84307684463207 False False NaN NaN 40.0 1000.0 True True InsulinR_ssm ems_3hC_897_0002_000000008_0001__56__S
0.0 158.84307684463207 False False NaN NaN 40.0 1000.0 True True InsulinR_ssm ems_3hC_897_0002_000000008_0001__56__R
0.0 199.6916419297494 False False NaN NaN 40.0 1000.0 True False InsulinR_ssm ems_3hC_897_0002_000000008_0001__56__T
0.0 271.8457046058205 False False NaN NaN 40.0 1000.0 True False InsulinR_ssm ems_3hC_897_0002_000000008_0001__56__W
0.0 253.55539678043138 False False NaN NaN 40.0 1000.0 False True InsulinR_ssm ems_3hC_897_0002_000000008_0001__56__V
0.0 203.70544393253746 False False NaN NaN 40.0 1000.0 True True InsulinR_ssm ems_3hC_897_0002_000000008_0001__56__Y
0.0 321.9480726143713 False False NaN NaN 40.0 1000.0 True True InsulinR_ssm ems_3hC_897_0002_000000008_0001__57__A
0.0 158.84307684463207 False False NaN NaN 40.0 1000.0 True True InsulinR_ssm ems_3hC_897_0002_000000008_0001__57__C
0.0 396.76620990034604 False False NaN NaN 40.0 1000.0 False True InsulinR_ssm ems_3hC_897_0002_000000008_0001__57__E
836.830908582563 3991.1072323063054 False False NaN NaN 40.0 1000.0 True False InsulinR_ssm ems_3hC_897_0002_000000008_0001__57__D
0.0 540.1287147114786 False False NaN NaN 40.0 1000.0 False True InsulinR_ssm ems_3hC_897_0002_000000008_0001__57__G
0.0 352.10986558745304 False False NaN NaN 40.0 1000.0 True True InsulinR_ssm ems_3hC_897_0002_000000008_0001__57__F
303.28964780564394 9870.48313282159 False False NaN NaN 40.0 1000.0 True False InsulinR_ssm ems_3hC_897_0002_000000008_0001__57__I
0.0 396.76620990034604 False False NaN NaN 40.0 1000.0 True True InsulinR_ssm ems_3hC_897_0002_000000008_0001__57__H
0.0 199.6916419297494 False False NaN NaN 40.0 1000.0 False False InsulinR_ssm ems_3hC_897_0002_000000008_0001__57__K
0.0 280.08290130108156 False False NaN NaN 40.0 1000.0 True True InsulinR_ssm ems_3hC_897_0002_000000008_0001__57__M
263.850762646858 1836.6493161123428 False False NaN NaN 40.0 1000.0 True False InsulinR_ssm ems_3hC_897_0002_000000008_0001__57__N
0.0 158.84307684463207 False False NaN NaN 40.0 1000.0 True True InsulinR_ssm ems_3hC_897_0002_000000008_0001__57__Q
201.68855834904687 720.8038636277456 False False NaN NaN 40.0 1000.0 True False InsulinR_ssm ems_3hC_897_0002_000000008_0001__57__P
0.0 396.76620990034604 False False NaN NaN 40.0 1000.0 True True InsulinR_ssm ems_3hC_897_0002_000000008_0001__57__S
0.0 180.77823840022455 False False NaN NaN 40.0 1000.0 True True InsulinR_ssm ems_3hC_897_0002_000000008_0001__57__R
0.0 388.9483481034662 False False NaN NaN 40.0 1000.0 True True InsulinR_ssm ems_3hC_897_0002_000000008_0001__57__T
0.0 199.6916419297494 False False NaN NaN 40.0 1000.0 True False InsulinR_ssm ems_3hC_897_0002_000000008_0001__57__W
0.0 469.8919806040241 False False NaN NaN 40.0 1000.0 True False InsulinR_ssm ems_3hC_897_0002_000000008_0001__57__V
0.0 396.76620990034604 False False NaN NaN 40.0 1000.0 True True InsulinR_ssm ems_3hC_897_0002_000000008_0001__57__Y
0.0 1185.4569714302097 False False NaN NaN 40.0 1000.0 True False InsulinR_ssm ems_3hC_897_0002_000000008_0001__58__A
0.0 498.79980601698566 False False NaN NaN 40.0 1000.0 True True InsulinR_ssm ems_3hC_897_0002_000000008_0001__58__C
201.68855834904687 508.82568211792733 False False NaN NaN 40.0 1000.0 True True InsulinR_ssm ems_3hC_897_0002_000000008_0001__58__E
540.1287147114786 5653.813504901432 False False NaN NaN 40.0 1000.0 True False InsulinR_ssm ems_3hC_897_0002_000000008_0001__58__D
253.55539678043138 498.79980601698566 False False NaN NaN 40.0 1000.0 True True InsulinR_ssm ems_3hC_897_0002_000000008_0001__58__G
0.0 396.76620990034604 False False NaN NaN 40.0 1000.0 True True InsulinR_ssm ems_3hC_897_0002_000000008_0001__58__F
0.0 199.6916419297494 False False NaN NaN 40.0 1000.0 True True InsulinR_ssm ems_3hC_897_0002_000000008_0001__58__I
0.0 396.76620990034604 False False NaN NaN 40.0 1000.0 True True InsulinR_ssm ems_3hC_897_0002_000000008_0001__58__H
0.0 348.6236292945081 False False NaN NaN 40.0 1000.0 True True InsulinR_ssm ems_3hC_897_0002_000000008_0001__58__K
0.0 241.2492599440952 False False NaN NaN 40.0 1000.0 True True InsulinR_ssm ems_3hC_897_0002_000000008_0001__58__M
0.0 248.5593537696613 False False NaN NaN 40.0 1000.0 True True InsulinR_ssm ems_3hC_897_0002_000000008_0001__58__N
0.0 396.76620990034604 False False NaN NaN 40.0 1000.0 True True InsulinR_ssm ems_3hC_897_0002_000000008_0001__58__Q
263.850762646858 556.4951548959513 False False NaN NaN 40.0 1000.0 True True InsulinR_ssm ems_3hC_897_0002_000000008_0001__58__P
0.0 172.0042909038063 False False NaN NaN 40.0 1000.0 True True InsulinR_ssm ems_3hC_897_0002_000000008_0001__58__S
248.5593537696613 888.3128721061345 False False NaN NaN 40.0 1000.0 True True InsulinR_ssm ems_3hC_897_0002_000000008_0001__58__R
0.0 2218.8724776213135 False False NaN NaN 40.0 1000.0 True False InsulinR_ssm ems_3hC_897_0002_000000008_0001__58__T
0.0 720.8038636277456 False False NaN NaN 40.0 1000.0 False True InsulinR_ssm ems_3hC_897_0002_000000008_0001__58__W
0.0 158.84307684463207 False False NaN NaN 40.0 1000.0 False True InsulinR_ssm ems_3hC_897_0002_000000008_0001__58__V
0.0 396.76620990034604 False False NaN NaN 40.0 1000.0 True True InsulinR_ssm ems_3hC_897_0002_000000008_0001__58__Y
345.1719101925823 804.1780548035395 False False NaN NaN 40.0 1000.0 True False InsulinR_ssm ems_3hC_897_0002_000000008_0001__59__A
0.0 460.6332522341181 False False NaN NaN 40.0 1000.0 True True InsulinR_ssm ems_3hC_897_0002_000000008_0001__59__C
0.0 9206.37782666495 False False NaN NaN 40.0 1000.0 False False InsulinR_ssm ems_3hC_897_0002_000000008_0001__59__E
0.0 162.03582268920925 False False NaN NaN 40.0 1000.0 True True InsulinR_ssm ems_3hC_897_0002_000000008_0001__59__D
0.0 345.1719101925823 False False NaN NaN 40.0 1000.0 True True InsulinR_ssm ems_3hC_897_0002_000000008_0001__59__G
0.0 229.54039299732784 False False NaN NaN 40.0 1000.0 True True InsulinR_ssm ems_3hC_897_0002_000000008_0001__59__F
0.0 207.7999233555814 False False NaN NaN 40.0 1000.0 True True InsulinR_ssm ems_3hC_897_0002_000000008_0001__59__I
0.0 199.6916419297494 False False NaN NaN 40.0 1000.0 False False InsulinR_ssm ems_3hC_897_0002_000000008_0001__59__H
0.0 158.84307684463207 False False NaN NaN 40.0 1000.0 True True InsulinR_ssm ems_3hC_897_0002_000000008_0001__59__K
0.0 425.3870801556711 False False NaN NaN 40.0 1000.0 True True InsulinR_ssm ems_3hC_897_0002_000000008_0001__59__M
0.0 158.84307684463207 False False NaN NaN 40.0 1000.0 True True InsulinR_ssm ems_3hC_897_0002_000000008_0001__59__L
0.0 396.76620990034604 False False NaN NaN 40.0 1000.0 True True InsulinR_ssm ems_3hC_897_0002_000000008_0001__59__N
0.0 158.84307684463207 False False NaN NaN 40.0 1000.0 True True InsulinR_ssm ems_3hC_897_0002_000000008_0001__59__Q
0.0 158.84307684463207 False False NaN NaN 40.0 1000.0 True True InsulinR_ssm ems_3hC_897_0002_000000008_0001__59__P
0.0 158.84307684463207 False False NaN NaN 40.0 1000.0 True True InsulinR_ssm ems_3hC_897_0002_000000008_0001__59__R
0.0 812.2198353515755 False False NaN NaN 40.0 1000.0 True True InsulinR_ssm ems_3hC_897_0002_000000008_0001__59__T
0.0 396.76620990034604 False False NaN NaN 40.0 1000.0 True True InsulinR_ssm ems_3hC_897_0002_000000008_0001__59__W
0.0 1629.9330126676725 False False NaN NaN 40.0 1000.0 False False InsulinR_ssm ems_3hC_897_0002_000000008_0001__59__V
0.0 924.3819368482607 False False NaN NaN 40.0 1000.0 True True InsulinR_ssm ems_3hC_897_0002_000000008_0001__59__Y
0.0 341.7543665273093 False False NaN NaN 40.0 1000.0 True True InsulinR_ssm ems_3hC_897_0002_000000008_0001__60__A
0.0 508.82568211792733 False False NaN NaN 40.0 1000.0 True False InsulinR_ssm ems_3hC_897_0002_000000008_0001__60__C
0.0 261.2383788582753 False False NaN NaN 40.0 1000.0 True True InsulinR_ssm ems_3hC_897_0002_000000008_0001__60__E
0.0 199.6916419297494 False False NaN NaN 40.0 1000.0 True True InsulinR_ssm ems_3hC_897_0002_000000008_0001__60__D
0.0 991.0625533441694 False False NaN NaN 40.0 1000.0 False False InsulinR_ssm ems_3hC_897_0002_000000008_0001__60__G
0.0 345.1719101925823 False False NaN NaN 40.0 1000.0 True True InsulinR_ssm ems_3hC_897_0002_000000008_0001__60__F
0.0 291.4553902263397 False False NaN NaN 40.0 1000.0 True True InsulinR_ssm ems_3hC_897_0002_000000008_0001__60__I
0.0 328.4192288739203 False False NaN NaN 40.0 1000.0 True True InsulinR_ssm ems_3hC_897_0002_000000008_0001__60__H
0.0 396.76620990034604 False False NaN NaN 40.0 1000.0 True True InsulinR_ssm ems_3hC_897_0002_000000008_0001__60__M
0.0 584.8820006276009 False False NaN NaN 40.0 1000.0 True False InsulinR_ssm ems_3hC_897_0002_000000008_0001__60__L
0.0 158.84307684463207 False False NaN NaN 40.0 1000.0 True True InsulinR_ssm ems_3hC_897_0002_000000008_0001__60__N
0.0 199.6916419297494 False False NaN NaN 40.0 1000.0 True True InsulinR_ssm ems_3hC_897_0002_000000008_0001__60__Q
0.0 285.71256761723316 False False NaN NaN 40.0 1000.0 True True InsulinR_ssm ems_3hC_897_0002_000000008_0001__60__P
0.0 158.84307684463207 False False NaN NaN 40.0 1000.0 True True InsulinR_ssm ems_3hC_897_0002_000000008_0001__60__S
0.0 158.84307684463207 False False NaN NaN 40.0 1000.0 True True InsulinR_ssm ems_3hC_897_0002_000000008_0001__60__R
0.0 175.4615771509729 False False NaN NaN 40.0 1000.0 False True InsulinR_ssm ems_3hC_897_0002_000000008_0001__60__T
0.0 396.76620990034604 False False NaN NaN 40.0 1000.0 True True InsulinR_ssm ems_3hC_897_0002_000000008_0001__60__W
0.0 474.59090041006425 False False NaN NaN 40.0 1000.0 True True InsulinR_ssm ems_3hC_897_0002_000000008_0001__60__V
0.0 158.84307684463207 False False NaN NaN 40.0 1000.0 True True InsulinR_ssm ems_3hC_897_0002_000000008_0001__60__Y
0.0 377.5094347219561 False False NaN NaN 40.0 1000.0 True True InsulinR_ssm ems_3hC_897_0002_000000008_0001__61__A
0.0 199.6916419297494 False False NaN NaN 40.0 1000.0 True True InsulinR_ssm ems_3hC_897_0002_000000008_0001__61__C
0.0 158.84307684463207 False False NaN NaN 40.0 1000.0 True True InsulinR_ssm ems_3hC_897_0002_000000008_0001__61__E
0.0 251.04494730735786 False False NaN NaN 40.0 1000.0 True True InsulinR_ssm ems_3hC_897_0002_000000008_0001__61__D
186.25599980198965 1417.9813639114052 False False NaN NaN 40.0 1000.0 True False InsulinR_ssm ems_3hC_897_0002_000000008_0001__61__G
388.9483481034662 3238.504814613678 False False NaN NaN 40.0 1000.0 True False InsulinR_ssm ems_3hC_897_0002_000000008_0001__61__F
0.0 158.84307684463207 False False NaN NaN 40.0 1000.0 True True InsulinR_ssm ems_3hC_897_0002_000000008_0001__61__I
0.0 199.6916419297494 False False NaN NaN 40.0 1000.0 True True InsulinR_ssm ems_3hC_897_0002_000000008_0001__61__H
0.0 620.8640293900254 False False NaN NaN 40.0 1000.0 True True InsulinR_ssm ems_3hC_897_0002_000000008_0001__61__K
0.0 1052.0328708809147 False False NaN NaN 40.0 1000.0 False True InsulinR_ssm ems_3hC_897_0002_000000008_0001__61__M
0.0 158.84307684463207 False False NaN NaN 40.0 1000.0 True True InsulinR_ssm ems_3hC_897_0002_000000008_0001__61__L
0.0 158.84307684463207 False False NaN NaN 40.0 1000.0 True True InsulinR_ssm ems_3hC_897_0002_000000008_0001__61__N
0.0 579.091089730298 False False NaN NaN 40.0 1000.0 True False InsulinR_ssm ems_3hC_897_0002_000000008_0001__61__Q
0.0 158.84307684463207 False False NaN NaN 40.0 1000.0 True True InsulinR_ssm ems_3hC_897_0002_000000008_0001__61__P
0.0 256.0909507482356 False False NaN NaN 40.0 1000.0 True True InsulinR_ssm ems_3hC_897_0002_000000008_0001__61__R
0.0 385.09737435986756 False False NaN NaN 40.0 1000.0 True True InsulinR_ssm ems_3hC_897_0002_000000008_0001__61__T
0.0 331.7034211626594 False False NaN NaN 40.0 1000.0 True True InsulinR_ssm ems_3hC_897_0002_000000008_0001__61__W
0.0 158.84307684463207 False False NaN NaN 40.0 1000.0 True True InsulinR_ssm ems_3hC_897_0002_000000008_0001__61__V
0.0 197.71449696014798 False False NaN NaN 40.0 1000.0 True True InsulinR_ssm ems_3hC_897_0002_000000008_0001__61__Y
0.0 158.84307684463207 False False NaN NaN 40.0 1000.0 True True InsulinR_ssm ems_3hC_897_0002_000000009_0001__1__A
0.0 1094.7496240904923 False False NaN NaN 40.0 1000.0 False True InsulinR_ssm ems_3hC_897_0002_000000009_0001__1__C
0.0 396.76620990034604 False False NaN NaN 40.0 1000.0 True True InsulinR_ssm ems_3hC_897_0002_000000009_0001__1__E
0.0 199.6916419297494 False False NaN NaN 40.0 1000.0 True True InsulinR_ssm ems_3hC_897_0002_000000009_0001__1__G
0.0 282.8837303140923 False False NaN NaN 40.0 1000.0 True True InsulinR_ssm ems_3hC_897_0002_000000009_0001__1__F
0.0 158.84307684463207 False False NaN NaN 40.0 1000.0 True True InsulinR_ssm ems_3hC_897_0002_000000009_0001__1__I
0.0 291.4553902263397 False False NaN NaN 40.0 1000.0 True True InsulinR_ssm ems_3hC_897_0002_000000009_0001__1__H
0.0 396.76620990034604 False False NaN NaN 40.0 1000.0 True True InsulinR_ssm ems_3hC_897_0002_000000009_0001__1__K
0.0 300.28678000558784 False False NaN NaN 40.0 1000.0 False True InsulinR_ssm ems_3hC_897_0002_000000009_0001__1__M
0.0 158.84307684463207 False False NaN NaN 40.0 1000.0 True True InsulinR_ssm ems_3hC_897_0002_000000009_0001__1__L
231.8357969273011 713.6671917106393 False False NaN NaN 40.0 1000.0 True False InsulinR_ssm ems_3hC_897_0002_000000009_0001__1__N
0.0 158.84307684463207 False False NaN NaN 40.0 1000.0 True True InsulinR_ssm ems_3hC_897_0002_000000009_0001__1__Q
0.0 220.58380593529313 False False NaN NaN 40.0 1000.0 True True InsulinR_ssm ems_3hC_897_0002_000000009_0001__1__P
0.0 425.3870801556711 False False NaN NaN 40.0 1000.0 True True InsulinR_ssm ems_3hC_897_0002_000000009_0001__1__S
0.0 853.6512098450729 False False NaN NaN 40.0 1000.0 True False InsulinR_ssm ems_3hC_897_0002_000000009_0001__1__R
0.0 158.84307684463207 False False NaN NaN 40.0 1000.0 True True InsulinR_ssm ems_3hC_897_0002_000000009_0001__1__T
0.0 757.572104823671 False False NaN NaN 40.0 1000.0 True True InsulinR_ssm ems_3hC_897_0002_000000009_0001__1__W
0.0 158.84307684463207 False False NaN NaN 40.0 1000.0 True True InsulinR_ssm ems_3hC_897_0002_000000009_0001__1__V
0.0 158.84307684463207 False False NaN NaN 40.0 1000.0 True True InsulinR_ssm ems_3hC_897_0002_000000009_0001__1__Y
0.0 1818.4646694181615 False False NaN NaN 40.0 1000.0 True False InsulinR_ssm ems_3hC_897_0002_000000009_0001__2__A
433.93736046680027 6245.327490462801 False False NaN NaN 40.0 1000.0 True False InsulinR_ssm ems_3hC_897_0002_000000009_0001__2__C
1679.3216128845163 3991.1072323063054 False False NaN NaN 40.0 1000.0 True False InsulinR_ssm ems_3hC_897_0002_000000009_0001__2__E
460.6332522341181 62200.31162064562 False False NaN NaN 40.0 1000.0 False False InsulinR_ssm ems_3hC_897_0002_000000009_0001__2__D
0.0 713.6671917106393 False False NaN NaN 40.0 1000.0 True False InsulinR_ssm ems_3hC_897_0002_000000009_0001__2__G
479.3368094141648 103319.57793811889 False False NaN NaN 40.0 1000.0 False False InsulinR_ssm ems_3hC_897_0002_000000009_0001__2__F
0.0 602.604510128618 False False NaN NaN 40.0 1000.0 True True InsulinR_ssm ems_3hC_897_0002_000000009_0001__2__I
1376.2787417574134 5883.3810049925905 False False NaN NaN 40.0 1000.0 True False InsulinR_ssm ems_3hC_897_0002_000000009_0001__2__H
627.0726696839255 25912.640365027117 False False NaN NaN 40.0 1000.0 False False InsulinR_ssm ems_3hC_897_0002_000000009_0001__2__K
4365.015201677442 inf False False NaN NaN 40.0 1000.0 False False InsulinR_ssm ems_3hC_897_0002_000000009_0001__2__M
238.8606534099953 9675.995620842656 False False NaN NaN 40.0 1000.0 False False InsulinR_ssm ems_3hC_897_0002_000000009_0001__2__L
0.0 5221.20191482039 False False NaN NaN 40.0 1000.0 True True InsulinR_ssm ems_3hC_897_0002_000000009_0001__2__N
757.572104823671 16395.64376378381 False False NaN NaN 40.0 1000.0 True False InsulinR_ssm ems_3hC_897_0002_000000009_0001__2__Q
209.87792258913717 1873.5659673662 False False NaN NaN 40.0 1000.0 False False InsulinR_ssm ems_3hC_897_0002_000000009_0001__2__S
1062.5531995897238 27506.789902753153 False False NaN NaN 40.0 1000.0 False False InsulinR_ssm ems_3hC_897_0002_000000009_0001__2__R
197.71449696014798 924.3819368482607 False False NaN NaN 40.0 1000.0 True False InsulinR_ssm ems_3hC_897_0002_000000009_0001__2__T
1335.8025875519997 3991.1072323063054 False False NaN NaN 40.0 1000.0 True False InsulinR_ssm ems_3hC_897_0002_000000009_0001__2__W
0.0 6001.636963192939 False False NaN NaN 40.0 1000.0 True False InsulinR_ssm ems_3hC_897_0002_000000009_0001__2__V
0.0 5379.409554041364 False False NaN NaN 40.0 1000.0 True True InsulinR_ssm ems_3hC_897_0002_000000009_0001__2__Y
4321.797229383611 inf False False NaN NaN 40.0 1000.0 False False InsulinR_ssm ems_3hC_897_0002_000000009_0001__3__A
27234.445448270428 inf False False NaN NaN 40.0 1000.0 False False InsulinR_ssm ems_3hC_897_0002_000000009_0001__3__C
9870.48313282159 2170316.143760372 False False NaN NaN 40.0 1000.0 False False InsulinR_ssm ems_3hC_897_0002_000000009_0001__3__E
5767.455156349958 127330.21513103758 False False NaN NaN 40.0 1000.0 False False InsulinR_ssm ems_3hC_897_0002_000000009_0001__3__D
1696.114829013361 5273.413933968597 False False NaN NaN 40.0 1000.0 True False InsulinR_ssm ems_3hC_897_0002_000000009_0001__3__G
4236.640750302524 81370.99988377764 False False NaN NaN 40.0 1000.0 False False InsulinR_ssm ems_3hC_897_0002_000000009_0001__3__I
4031.0183046293637 inf False False NaN NaN 40.0 1000.0 False False InsulinR_ssm ems_3hC_897_0002_000000009_0001__3__H
inf inf True False NaN NaN 40.0 1000.0 False False InsulinR_ssm ems_3hC_897_0002_000000009_0001__3__K
757.572104823671 11806.553483132368 False False NaN NaN 40.0 1000.0 True False InsulinR_ssm ems_3hC_897_0002_000000009_0001__3__M
1041.61670384249 32253.874430371172 False False NaN NaN 40.0 1000.0 False False InsulinR_ssm ems_3hC_897_0002_000000009_0001__3__L
5942.21481504252 inf False False NaN NaN 40.0 1000.0 False False InsulinR_ssm ems_3hC_897_0002_000000009_0001__3__N
10169.568642229218 inf False False NaN NaN 40.0 1000.0 False False InsulinR_ssm ems_3hC_897_0002_000000009_0001__3__Q
inf inf True False NaN NaN 40.0 1000.0 False False InsulinR_ssm ems_3hC_897_0002_000000009_0001__3__P
inf inf True False NaN NaN 40.0 1000.0 False False InsulinR_ssm ems_3hC_897_0002_000000009_0001__3__S
inf inf True False NaN NaN 40.0 1000.0 False False InsulinR_ssm ems_3hC_897_0002_000000009_0001__3__R
205.7424983718628 166574.51788698122 False False NaN NaN 40.0 1000.0 False False InsulinR_ssm ems_3hC_897_0002_000000009_0001__3__T
0.0 158.84307684463207 False False NaN NaN 40.0 1000.0 False True InsulinR_ssm ems_3hC_897_0002_000000009_0001__3__W
888.3128721061345 248006.7586218689 False False NaN NaN 40.0 1000.0 False False InsulinR_ssm ems_3hC_897_0002_000000009_0001__3__V
1127.9216324500585 3991.1072323063054 False False NaN NaN 40.0 1000.0 True False InsulinR_ssm ems_3hC_897_0002_000000009_0001__3__Y
0.0 158.84307684463207 False False NaN NaN 40.0 1000.0 True True InsulinR_ssm ems_3hC_897_0002_000000009_0001__4__A
0.0 199.6916419297494 False False NaN NaN 40.0 1000.0 True False InsulinR_ssm ems_3hC_897_0002_000000009_0001__4__C
0.0 158.84307684463207 False False NaN NaN 40.0 1000.0 True True InsulinR_ssm ems_3hC_897_0002_000000009_0001__4__E
inf inf True False NaN NaN 40.0 1000.0 False False InsulinR_ssm ems_3hC_897_0002_000000009_0001__4__D
297.313643569889 888.3128721061345 False False NaN NaN 40.0 1000.0 True True InsulinR_ssm ems_3hC_897_0002_000000009_0001__4__G
0.0 158.84307684463207 False False NaN NaN 40.0 1000.0 False True InsulinR_ssm ems_3hC_897_0002_000000009_0001__4__F
0.0 24654.988182616922 False False NaN NaN 40.0 1000.0 False False InsulinR_ssm ems_3hC_897_0002_000000009_0001__4__I
0.0 417.00527414534974 False False NaN NaN 40.0 1000.0 True False InsulinR_ssm ems_3hC_897_0002_000000009_0001__4__H
0.0 158.84307684463207 False False NaN NaN 40.0 1000.0 True True InsulinR_ssm ems_3hC_897_0002_000000009_0001__4__K
0.0 158.84307684463207 False False NaN NaN 40.0 1000.0 True True InsulinR_ssm ems_3hC_897_0002_000000009_0001__4__M
0.0 158.84307684463207 False False NaN NaN 40.0 1000.0 True True InsulinR_ssm ems_3hC_897_0002_000000009_0001__4__L
0.0 158.84307684463207 False False NaN NaN 40.0 1000.0 True True InsulinR_ssm ems_3hC_897_0002_000000009_0001__4__N
0.0 162.03582268920925 False False NaN NaN 40.0 1000.0 True True InsulinR_ssm ems_3hC_897_0002_000000009_0001__4__Q
0.0 269.15416297606 False False NaN NaN 40.0 1000.0 True False InsulinR_ssm ems_3hC_897_0002_000000009_0001__4__P
0.0 158.84307684463207 False False NaN NaN 40.0 1000.0 False True InsulinR_ssm ems_3hC_897_0002_000000009_0001__4__S
0.0 282.8837303140923 False False NaN NaN 40.0 1000.0 True False InsulinR_ssm ems_3hC_897_0002_000000009_0001__4__R
0.0 158.84307684463207 False False NaN NaN 40.0 1000.0 True True InsulinR_ssm ems_3hC_897_0002_000000009_0001__4__W
0.0 158.84307684463207 False False NaN NaN 40.0 1000.0 True True InsulinR_ssm ems_3hC_897_0002_000000009_0001__4__V
0.0 385.09737435986756 False False NaN NaN 40.0 1000.0 True True InsulinR_ssm ems_3hC_897_0002_000000009_0001__4__Y
0.0 291.4553902263397 False False NaN NaN 40.0 1000.0 True False InsulinR_ssm ems_3hC_897_0002_000000009_0001__5__C
4321.797229383611 361972.61895585613 False False NaN NaN 40.0 1000.0 False False InsulinR_ssm ems_3hC_897_0002_000000009_0001__5__E
1031.3036671707825 4112.041772552412 False False NaN NaN 40.0 1000.0 True False InsulinR_ssm ems_3hC_897_0002_000000009_0001__5__D
0.0 425.3870801556711 False False NaN NaN 40.0 1000.0 True True InsulinR_ssm ems_3hC_897_0002_000000009_0001__5__G
0.0 438.2767340714682 False False NaN NaN 40.0 1000.0 True True InsulinR_ssm ems_3hC_897_0002_000000009_0001__5__F
0.0 1185.4569714302097 False False NaN NaN 40.0 1000.0 True False InsulinR_ssm ems_3hC_897_0002_000000009_0001__5__I
277.3098032683974 5169.506846356828 False False NaN NaN 40.0 1000.0 True False InsulinR_ssm ems_3hC_897_0002_000000009_0001__5__H
1245.9271909342588 6434.567158751315 False False NaN NaN 40.0 1000.0 True False InsulinR_ssm ems_3hC_897_0002_000000009_0001__5__K
0.0 234.15415489657406 False False NaN NaN 40.0 1000.0 True False InsulinR_ssm ems_3hC_897_0002_000000009_0001__5__M
172.0042909038063 479.3368094141648 False False NaN NaN 40.0 1000.0 True True InsulinR_ssm ems_3hC_897_0002_000000009_0001__5__L
1432.161177550519 5067.64713886563 False False NaN NaN 40.0 1000.0 True False InsulinR_ssm ems_3hC_897_0002_000000009_0001__5__N
828.5454540421417 10271.264328651518 False False NaN NaN 40.0 1000.0 True False InsulinR_ssm ems_3hC_897_0002_000000009_0001__5__Q
1403.9419444667367 3991.1072323063054 False False NaN NaN 40.0 1000.0 True False InsulinR_ssm ems_3hC_897_0002_000000009_0001__5__P
0.0 1083.9105189014776 False False NaN NaN 40.0 1000.0 False False InsulinR_ssm ems_3hC_897_0002_000000009_0001__5__S
1696.114829013361 6122.269866153114 False False NaN NaN 40.0 1000.0 True False InsulinR_ssm ems_3hC_897_0002_000000009_0001__5__R
0.0 203.70544393253746 False False NaN NaN 40.0 1000.0 True True InsulinR_ssm ems_3hC_897_0002_000000009_0001__5__T
0.0 2308.967597891374 False False NaN NaN 40.0 1000.0 True True InsulinR_ssm ems_3hC_897_0002_000000009_0001__5__W
251.04494730735786 493.8611940762235 False False NaN NaN 40.0 1000.0 True True InsulinR_ssm ems_3hC_897_0002_000000009_0001__5__V
1062.5531995897238 3991.1072323063054 False False NaN NaN 40.0 1000.0 True False InsulinR_ssm ems_3hC_897_0002_000000009_0001__5__Y
1349.1606134275196 13041.78020231873 False False NaN NaN 40.0 1000.0 True False InsulinR_ssm ems_3hC_897_0002_000000009_0001__6__A
971.5347057584254 3991.1072323063054 False False NaN NaN 40.0 1000.0 True False InsulinR_ssm ems_3hC_897_0002_000000009_0001__6__C
inf inf True False NaN NaN 40.0 1000.0 False False InsulinR_ssm ems_3hC_897_0002_000000009_0001__6__E
inf inf True False NaN NaN 40.0 1000.0 False False InsulinR_ssm ems_3hC_897_0002_000000009_0001__6__D
9298.441604931604 inf False False NaN NaN 40.0 1000.0 False False InsulinR_ssm ems_3hC_897_0002_000000009_0001__6__G
460.6332522341181 3685.720568162689 False False NaN NaN 40.0 1000.0 True False InsulinR_ssm ems_3hC_897_0002_000000009_0001__6__F
0.0 220.58380593529313 False False NaN NaN 40.0 1000.0 True True InsulinR_ssm ems_3hC_897_0002_000000009_0001__6__I
7773.658176717458 inf False False NaN NaN 40.0 1000.0 False False InsulinR_ssm ems_3hC_897_0002_000000009_0001__6__H
15599.89246746387 inf False False NaN NaN 40.0 1000.0 False False InsulinR_ssm ems_3hC_897_0002_000000009_0001__6__K
0.0 155367.06028732413 True False NaN NaN 40.0 1000.0 False False InsulinR_ssm ems_3hC_897_0002_000000009_0001__6__L
7470.332712553611 inf False False NaN NaN 40.0 1000.0 False False InsulinR_ssm ems_3hC_897_0002_000000009_0001__6__N
9675.995620842656 inf False False NaN NaN 40.0 1000.0 False False InsulinR_ssm ems_3hC_897_0002_000000009_0001__6__Q
9115.225570955388 inf False False NaN NaN 40.0 1000.0 False False InsulinR_ssm ems_3hC_897_0002_000000009_0001__6__P
540.1287147114786 34580.51901922126 False False NaN NaN 40.0 1000.0 False False InsulinR_ssm ems_3hC_897_0002_000000009_0001__6__S
21026.29814158116 inf False False NaN NaN 40.0 1000.0 False False InsulinR_ssm ems_3hC_897_0002_000000009_0001__6__R
1730.206737076529 5767.455156349958 False False NaN NaN 40.0 1000.0 True False InsulinR_ssm ems_3hC_897_0002_000000009_0001__6__T
1296.5168310542253 11924.619017963678 False False NaN NaN 40.0 1000.0 True False InsulinR_ssm ems_3hC_897_0002_000000009_0001__6__W
556.4951548959513 3991.1072323063054 False False NaN NaN 40.0 1000.0 True False InsulinR_ssm ems_3hC_897_0002_000000009_0001__6__V
659.0596779808433 7773.658176717458 False False NaN NaN 40.0 1000.0 True False InsulinR_ssm ems_3hC_897_0002_000000009_0001__6__Y
0.0 321.9480726143713 False False NaN NaN 40.0 1000.0 True True InsulinR_ssm ems_3hC_897_0002_000000009_0001__7__A
534.7809056549294 2761.865763660069 False False NaN NaN 40.0 1000.0 True False InsulinR_ssm ems_3hC_897_0002_000000009_0001__7__C
0.0 396.76620990034604 False False NaN NaN 40.0 1000.0 False True InsulinR_ssm ems_3hC_897_0002_000000009_0001__7__D
216.23743352151067 665.6502747606515 False False NaN NaN 40.0 1000.0 True False InsulinR_ssm ems_3hC_897_0002_000000009_0001__7__G
225.01754043459243 396.76620990034604 False False NaN NaN 40.0 1000.0 True True InsulinR_ssm ems_3hC_897_0002_000000009_0001__7__F
590.7308206338773 7396.369022330303 False False NaN NaN 40.0 1000.0 False False InsulinR_ssm ems_3hC_897_0002_000000009_0001__7__I
0.0 158.84307684463207 False False NaN NaN 40.0 1000.0 False True InsulinR_ssm ems_3hC_897_0002_000000009_0001__7__H
205.7424983718628 396.76620990034604 False False NaN NaN 40.0 1000.0 True True InsulinR_ssm ems_3hC_897_0002_000000009_0001__7__K
0.0 396.76620990034604 False False NaN NaN 40.0 1000.0 True True InsulinR_ssm ems_3hC_897_0002_000000009_0001__7__M
0.0 1162.098785834927 False False NaN NaN 40.0 1000.0 False True InsulinR_ssm ems_3hC_897_0002_000000009_0001__7__L
0.0 199.6916419297494 False False NaN NaN 40.0 1000.0 False True InsulinR_ssm ems_3hC_897_0002_000000009_0001__7__N
0.0 396.76620990034604 False False NaN NaN 40.0 1000.0 False True InsulinR_ssm ems_3hC_897_0002_000000009_0001__7__Q
218.39980785672572 685.8201437361743 False False NaN NaN 40.0 1000.0 True False InsulinR_ssm ems_3hC_897_0002_000000009_0001__7__P
0.0 158.84307684463207 False False NaN NaN 40.0 1000.0 True True InsulinR_ssm ems_3hC_897_0002_000000009_0001__7__S
253.55539678043138 971.5347057584254 False False NaN NaN 40.0 1000.0 True True InsulinR_ssm ems_3hC_897_0002_000000009_0001__7__R
0.0 524.2436091117823 False False NaN NaN 40.0 1000.0 True False InsulinR_ssm ems_3hC_897_0002_000000009_0001__7__T
261.2383788582753 498.79980601698566 False False NaN NaN 40.0 1000.0 True True InsulinR_ssm ems_3hC_897_0002_000000009_0001__7__W
220.58380593529313 396.76620990034604 False False NaN NaN 40.0 1000.0 True True InsulinR_ssm ems_3hC_897_0002_000000009_0001__7__V
355.6309642433278 2153.615766287049 False False NaN NaN 40.0 1000.0 True False InsulinR_ssm ems_3hC_897_0002_000000009_0001__7__Y
0.0 396.76620990034604 False False NaN NaN 40.0 1000.0 True True InsulinR_ssm ems_3hC_897_0002_000000009_0001__8__A
0.0 370.07100747177356 False False NaN NaN 40.0 1000.0 True False InsulinR_ssm ems_3hC_897_0002_000000009_0001__8__C
0.0 199.6916419297494 False False NaN NaN 40.0 1000.0 True True InsulinR_ssm ems_3hC_897_0002_000000009_0001__8__E
0.0 396.76620990034604 False False NaN NaN 40.0 1000.0 False True InsulinR_ssm ems_3hC_897_0002_000000009_0001__8__D
0.0 158.84307684463207 False False NaN NaN 40.0 1000.0 True True InsulinR_ssm ems_3hC_897_0002_000000009_0001__8__G
0.0 961.915550255867 False False NaN NaN 40.0 1000.0 True False InsulinR_ssm ems_3hC_897_0002_000000009_0001__8__F
216.23743352151067 442.6595014121828 False False NaN NaN 40.0 1000.0 True True InsulinR_ssm ems_3hC_897_0002_000000009_0001__8__I
0.0 396.76620990034604 False False NaN NaN 40.0 1000.0 True True InsulinR_ssm ems_3hC_897_0002_000000009_0001__8__H
0.0 173.72433381284446 False False NaN NaN 40.0 1000.0 True True InsulinR_ssm ems_3hC_897_0002_000000009_0001__8__K
0.0 158.84307684463207 False False NaN NaN 40.0 1000.0 True True InsulinR_ssm ems_3hC_897_0002_000000009_0001__8__M
0.0 158.84307684463207 False False NaN NaN 40.0 1000.0 True True InsulinR_ssm ems_3hC_897_0002_000000009_0001__8__N
0.0 199.6916419297494 False False NaN NaN 40.0 1000.0 True True InsulinR_ssm ems_3hC_897_0002_000000009_0001__8__Q
942.9620137789103 4773.952841117978 False False NaN NaN 40.0 1000.0 True False InsulinR_ssm ems_3hC_897_0002_000000009_0001__8__P
0.0 158.84307684463207 False False NaN NaN 40.0 1000.0 True True InsulinR_ssm ems_3hC_897_0002_000000009_0001__8__S
0.0 158.84307684463207 False False NaN NaN 40.0 1000.0 False True InsulinR_ssm ems_3hC_897_0002_000000009_0001__8__R
0.0 433.93736046680027 False False NaN NaN 40.0 1000.0 True True InsulinR_ssm ems_3hC_897_0002_000000009_0001__8__T
165.2927427252623 991.0625533441694 False False NaN NaN 40.0 1000.0 True False InsulinR_ssm ems_3hC_897_0002_000000009_0001__8__W
193.81874028050964 396.76620990034604 False False NaN NaN 40.0 1000.0 True True InsulinR_ssm ems_3hC_897_0002_000000009_0001__8__V
0.0 158.84307684463207 False False NaN NaN 40.0 1000.0 True True InsulinR_ssm ems_3hC_897_0002_000000009_0001__8__Y
0.0 158.84307684463207 False False NaN NaN 40.0 1000.0 False True InsulinR_ssm ems_3hC_897_0002_000000009_0001__9__A
0.0 672.3067775082585 False False NaN NaN 40.0 1000.0 False False InsulinR_ssm ems_3hC_897_0002_000000009_0001__9__C
652.5343346344984 4497.279527303472 False False NaN NaN 40.0 1000.0 True False InsulinR_ssm ems_3hC_897_0002_000000009_0001__9__E
214.09646883317893 728.0119022640235 False False NaN NaN 40.0 1000.0 True True InsulinR_ssm ems_3hC_897_0002_000000009_0001__9__D
0.0 2175.151923949919 False False NaN NaN 40.0 1000.0 False False InsulinR_ssm ems_3hC_897_0002_000000009_0001__9__G
0.0 646.0735986480183 False False NaN NaN 40.0 1000.0 False False InsulinR_ssm ems_3hC_897_0002_000000009_0001__9__F
0.0 396.76620990034604 False False NaN NaN 40.0 1000.0 True True InsulinR_ssm ems_3hC_897_0002_000000009_0001__9__I
241.2492599440952 2475.5257885689466 False False NaN NaN 40.0 1000.0 True False InsulinR_ssm ems_3hC_897_0002_000000009_0001__9__H
1855.0158092734657 35628.343326022696 False False NaN NaN 40.0 1000.0 False False InsulinR_ssm ems_3hC_897_0002_000000009_0001__9__K
0.0 1258.386462843601 False False NaN NaN 40.0 1000.0 True False InsulinR_ssm ems_3hC_897_0002_000000009_0001__9__M
0.0 396.76620990034604 False False NaN NaN 40.0 1000.0 True True InsulinR_ssm ems_3hC_897_0002_000000009_0001__9__L
0.0 1662.6946662222936 False False NaN NaN 40.0 1000.0 True False InsulinR_ssm ems_3hC_897_0002_000000009_0001__9__N
370.07100747177356 9969.187964149813 False False NaN NaN 40.0 1000.0 False False InsulinR_ssm ems_3hC_897_0002_000000009_0001__9__Q
1597.8168931160394 3991.1072323063054 False False NaN NaN 40.0 1000.0 True False InsulinR_ssm ems_3hC_897_0002_000000009_0001__9__P
0.0 396.76620990034604 False False NaN NaN 40.0 1000.0 True True InsulinR_ssm ems_3hC_897_0002_000000009_0001__9__S
12912.653665662125 inf False False NaN NaN 40.0 1000.0 False False InsulinR_ssm ems_3hC_897_0002_000000009_0001__9__R
0.0 211.9767018150287 False False NaN NaN 40.0 1000.0 True True InsulinR_ssm ems_3hC_897_0002_000000009_0001__9__T
0.0 742.6449414995301 False False NaN NaN 40.0 1000.0 False False InsulinR_ssm ems_3hC_897_0002_000000009_0001__9__W
0.0 608.6305552299041 False False NaN NaN 40.0 1000.0 True True InsulinR_ssm ems_3hC_897_0002_000000009_0001__9__Y
0.0 828.5454540421417 False False NaN NaN 40.0 1000.0 True True InsulinR_ssm ems_3hC_897_0002_000000009_0001__10__C
1309.4819993647686 9115.225570955388 False False NaN NaN 40.0 1000.0 True False InsulinR_ssm ems_3hC_897_0002_000000009_0001__10__E
1403.9419444667367 3991.1072323063054 False False NaN NaN 40.0 1000.0 True False InsulinR_ssm ems_3hC_897_0002_000000009_0001__10__D
0.0 158.84307684463207 False False NaN NaN 40.0 1000.0 True True InsulinR_ssm ems_3hC_897_0002_000000009_0001__10__G
1083.9105189014776 6498.912830338822 False False NaN NaN 40.0 1000.0 True False InsulinR_ssm ems_3hC_897_0002_000000009_0001__10__F
1062.5531995897238 7851.394758484638 False False NaN NaN 40.0 1000.0 True False InsulinR_ssm ems_3hC_897_0002_000000009_0001__10__I
836.830908582563 52000.53746294008 False False NaN NaN 40.0 1000.0 False False InsulinR_ssm ems_3hC_897_0002_000000009_0001__10__H
4321.797229383611 inf False False NaN NaN 40.0 1000.0 False False InsulinR_ssm ems_3hC_897_0002_000000009_0001__10__K
207.7999233555814 4279.007157805552 False False NaN NaN 40.0 1000.0 True True InsulinR_ssm ems_3hC_897_0002_000000009_0001__10__M
197.71449696014798 2132.29283790797 False False NaN NaN 40.0 1000.0 True True InsulinR_ssm ems_3hC_897_0002_000000009_0001__10__L
0.0 7620.486400075935 False False NaN NaN 40.0 1000.0 False False InsulinR_ssm ems_3hC_897_0002_000000009_0001__10__N
1550.825334650787 16892.44816547023 False False NaN NaN 40.0 1000.0 False False InsulinR_ssm ems_3hC_897_0002_000000009_0001__10__Q
503.78780407715584 3991.1072323063054 False False NaN NaN 40.0 1000.0 True False InsulinR_ssm ems_3hC_897_0002_000000009_0001__10__P
0.0 199.6916419297494 False False NaN NaN 40.0 1000.0 True True InsulinR_ssm ems_3hC_897_0002_000000009_0001__10__S
359.18727388576104 3991.1072323063054 False False NaN NaN 40.0 1000.0 True False InsulinR_ssm ems_3hC_897_0002_000000009_0001__10__R
1185.4569714302097 3991.1072323063054 False False NaN NaN 40.0 1000.0 True False InsulinR_ssm ems_3hC_897_0002_000000009_0001__10__T
0.0 396.76620990034604 False False NaN NaN 40.0 1000.0 True True InsulinR_ssm ems_3hC_897_0002_000000009_0001__10__W
229.54039299732784 1646.232342794349 False False NaN NaN 40.0 1000.0 True True InsulinR_ssm ems_3hC_897_0002_000000009_0001__10__V
225.01754043459243 2734.5205580792767 False False NaN NaN 40.0 1000.0 True True InsulinR_ssm ems_3hC_897_0002_000000009_0001__10__Y
0.0 309.38576972653726 False False NaN NaN 40.0 1000.0 True True InsulinR_ssm ems_3hC_897_0002_000000009_0001__11__A
0.0 225.01754043459243 False False NaN NaN 40.0 1000.0 False True InsulinR_ssm ems_3hC_897_0002_000000009_0001__11__C
0.0 236.49569644553975 False False NaN NaN 40.0 1000.0 False False InsulinR_ssm ems_3hC_897_0002_000000009_0001__11__E
0.0 158.84307684463207 False False NaN NaN 40.0 1000.0 True True InsulinR_ssm ems_3hC_897_0002_000000009_0001__11__D
0.0 3991.1072323063054 False False NaN NaN 40.0 1000.0 True False InsulinR_ssm ems_3hC_897_0002_000000009_0001__11__G
0.0 836.830908582563 False False NaN NaN 40.0 1000.0 True True InsulinR_ssm ems_3hC_897_0002_000000009_0001__11__F
596.6381288402159 3991.1072323063054 False False NaN NaN 40.0 1000.0 True False InsulinR_ssm ems_3hC_897_0002_000000009_0001__11__I
0.0 158.84307684463207 False False NaN NaN 40.0 1000.0 True True InsulinR_ssm ems_3hC_897_0002_000000009_0001__11__H
0.0 158.84307684463207 False False NaN NaN 40.0 1000.0 True True InsulinR_ssm ems_3hC_897_0002_000000009_0001__11__K
0.0 158.84307684463207 False False NaN NaN 40.0 1000.0 True True InsulinR_ssm ems_3hC_897_0002_000000009_0001__11__M
0.0 1094.7496240904923 False False NaN NaN 40.0 1000.0 True False InsulinR_ssm ems_3hC_897_0002_000000009_0001__11__L
0.0 158.84307684463207 False False NaN NaN 40.0 1000.0 True False InsulinR_ssm ems_3hC_897_0002_000000009_0001__11__N
0.0 209.87792258913717 False False NaN NaN 40.0 1000.0 True False InsulinR_ssm ems_3hC_897_0002_000000009_0001__11__Q
0.0 633.3433963807646 False False NaN NaN 40.0 1000.0 True False InsulinR_ssm ems_3hC_897_0002_000000009_0001__11__P
0.0 158.84307684463207 False False NaN NaN 40.0 1000.0 True True InsulinR_ssm ems_3hC_897_0002_000000009_0001__11__S
0.0 1041.61670384249 False False NaN NaN 40.0 1000.0 True False InsulinR_ssm ems_3hC_897_0002_000000009_0001__11__T
0.0 211.9767018150287 False False NaN NaN 40.0 1000.0 True True InsulinR_ssm ems_3hC_897_0002_000000009_0001__11__W
0.0 456.07252696447347 False False NaN NaN 40.0 1000.0 False False InsulinR_ssm ems_3hC_897_0002_000000009_0001__11__V
0.0 377.5094347219561 False False NaN NaN 40.0 1000.0 True True InsulinR_ssm ems_3hC_897_0002_000000009_0001__11__Y
0.0 158.84307684463207 False False NaN NaN 40.0 1000.0 True True InsulinR_ssm ems_3hC_897_0002_000000009_0001__12__A
0.0 158.84307684463207 False False NaN NaN 40.0 1000.0 True True InsulinR_ssm ems_3hC_897_0002_000000009_0001__12__C
269.15416297606 529.4860452029005 False False NaN NaN 40.0 1000.0 True True InsulinR_ssm ems_3hC_897_0002_000000009_0001__12__E
460.6332522341181 5883.3810049925905 False False NaN NaN 40.0 1000.0 False False InsulinR_ssm ems_3hC_897_0002_000000009_0001__12__D
0.0 199.6916419297494 False False NaN NaN 40.0 1000.0 True True InsulinR_ssm ems_3hC_897_0002_000000009_0001__12__G
0.0 158.84307684463207 False False NaN NaN 40.0 1000.0 True True InsulinR_ssm ems_3hC_897_0002_000000009_0001__12__F
0.0 158.84307684463207 False False NaN NaN 40.0 1000.0 False True InsulinR_ssm ems_3hC_897_0002_000000009_0001__12__I
388.9483481034662 1031.3036671707825 False False NaN NaN 40.0 1000.0 True False InsulinR_ssm ems_3hC_897_0002_000000009_0001__12__H
1505.2157909686457 3991.1072323063054 False False NaN NaN 40.0 1000.0 True False InsulinR_ssm ems_3hC_897_0002_000000009_0001__12__K
0.0 214.09646883317893 False False NaN NaN 40.0 1000.0 True False InsulinR_ssm ems_3hC_897_0002_000000009_0001__12__M
0.0 879.5176951545888 False False NaN NaN 40.0 1000.0 False False InsulinR_ssm ems_3hC_897_0002_000000009_0001__12__L
0.0 1349.1606134275196 False False NaN NaN 40.0 1000.0 True False InsulinR_ssm ems_3hC_897_0002_000000009_0001__12__N
177.21619292248258 396.76620990034604 False False NaN NaN 40.0 1000.0 True True InsulinR_ssm ems_3hC_897_0002_000000009_0001__12__Q
1747.5088044472955 3991.1072323063054 False False NaN NaN 40.0 1000.0 True False InsulinR_ssm ems_3hC_897_0002_000000009_0001__12__P
0.0 158.84307684463207 False False NaN NaN 40.0 1000.0 False True InsulinR_ssm ems_3hC_897_0002_000000009_0001__12__S
168.61512685404014 3174.693475751082 False False NaN NaN 40.0 1000.0 True True InsulinR_ssm ems_3hC_897_0002_000000009_0001__12__R
0.0 158.84307684463207 False False NaN NaN 40.0 1000.0 True True InsulinR_ssm ems_3hC_897_0002_000000009_0001__12__T
0.0 158.84307684463207 False False NaN NaN 40.0 1000.0 True True InsulinR_ssm ems_3hC_897_0002_000000009_0001__12__W
0.0 396.76620990034604 False False NaN NaN 40.0 1000.0 True True InsulinR_ssm ems_3hC_897_0002_000000009_0001__12__Y
0.0 396.76620990034604 False False NaN NaN 40.0 1000.0 True True InsulinR_ssm ems_3hC_897_0002_000000009_0001__13__A
0.0 158.84307684463207 False False NaN NaN 40.0 1000.0 True True InsulinR_ssm ems_3hC_897_0002_000000009_0001__13__C
188.11855980000968 438.2767340714682 False False NaN NaN 40.0 1000.0 False True InsulinR_ssm ems_3hC_897_0002_000000009_0001__13__E
0.0 396.76620990034604 False False NaN NaN 40.0 1000.0 False True InsulinR_ssm ems_3hC_897_0002_000000009_0001__13__D
309.38576972653726 1052.0328708809147 False False NaN NaN 40.0 1000.0 True False InsulinR_ssm ems_3hC_897_0002_000000009_0001__13__G
338.37065992802906 1460.9476172192838 False False NaN NaN 40.0 1000.0 True False InsulinR_ssm ems_3hC_897_0002_000000009_0001__13__I
229.54039299732784 1747.5088044472955 False False NaN NaN 40.0 1000.0 True False InsulinR_ssm ems_3hC_897_0002_000000009_0001__13__H
659.0596779808433 6898.726926404041 False False NaN NaN 40.0 1000.0 True False InsulinR_ssm ems_3hC_897_0002_000000009_0001__13__K
0.0 377.5094347219561 False False NaN NaN 40.0 1000.0 True True InsulinR_ssm ems_3hC_897_0002_000000009_0001__13__M
220.58380593529313 991.0625533441694 False False NaN NaN 40.0 1000.0 True False InsulinR_ssm ems_3hC_897_0002_000000009_0001__13__L
1052.0328708809147 4497.279527303472 False False NaN NaN 40.0 1000.0 True False InsulinR_ssm ems_3hC_897_0002_000000009_0001__13__N
266.4892702733268 3472.1154997160866 False False NaN NaN 40.0 1000.0 True False InsulinR_ssm ems_3hC_897_0002_000000009_0001__13__Q
2525.2838569191813 16395.64376378381 False False NaN NaN 40.0 1000.0 False False InsulinR_ssm ems_3hC_897_0002_000000009_0001__13__P
469.8919806040241 3991.1072323063054 False False NaN NaN 40.0 1000.0 True False InsulinR_ssm ems_3hC_897_0002_000000009_0001__13__S
1162.098785834927 3991.1072323063054 False False NaN NaN 40.0 1000.0 True False InsulinR_ssm ems_3hC_897_0002_000000009_0001__13__R
0.0 205.7424983718628 False False NaN NaN 40.0 1000.0 False True InsulinR_ssm ems_3hC_897_0002_000000009_0001__13__T
0.0 199.6916419297494 False False NaN NaN 40.0 1000.0 True True InsulinR_ssm ems_3hC_897_0002_000000009_0001__13__W
0.0 465.2395847564596 False False NaN NaN 40.0 1000.0 True True InsulinR_ssm ems_3hC_897_0002_000000009_0001__13__V
0.0 158.84307684463207 False False NaN NaN 40.0 1000.0 True True InsulinR_ssm ems_3hC_897_0002_000000009_0001__13__Y
0.0 321.9480726143713 False False NaN NaN 40.0 1000.0 True False InsulinR_ssm ems_3hC_897_0002_000000009_0001__14__A
269.15416297606 1949.6402586407987 False False NaN NaN 40.0 1000.0 True True InsulinR_ssm ems_3hC_897_0002_000000009_0001__14__C
0.0 271.8457046058205 False False NaN NaN 40.0 1000.0 True False InsulinR_ssm ems_3hC_897_0002_000000009_0001__14__D
0.0 338.37065992802906 False False NaN NaN 40.0 1000.0 True True InsulinR_ssm ems_3hC_897_0002_000000009_0001__14__G
241.2492599440952 396.76620990034604 False False NaN NaN 40.0 1000.0 True True InsulinR_ssm ems_3hC_897_0002_000000009_0001__14__F
172.0042909038063 396.76620990034604 False False NaN NaN 40.0 1000.0 True True InsulinR_ssm ems_3hC_897_0002_000000009_0001__14__I
412.87650905480143 3991.1072323063054 False False NaN NaN 40.0 1000.0 True False InsulinR_ssm ems_3hC_897_0002_000000009_0001__14__H
1613.7950620472009 3991.1072323063054 False False NaN NaN 40.0 1000.0 True False InsulinR_ssm ems_3hC_897_0002_000000009_0001__14__K
328.4192288739203 2196.903443189418 False False NaN NaN 40.0 1000.0 True False InsulinR_ssm ems_3hC_897_0002_000000009_0001__14__M
524.2436091117823 3991.1072323063054 False False NaN NaN 40.0 1000.0 True False InsulinR_ssm ems_3hC_897_0002_000000009_0001__14__L
246.09837006897163 451.5569573905679 False False NaN NaN 40.0 1000.0 True True InsulinR_ssm ems_3hC_897_0002_000000009_0001__14__N
0.0 429.6409509572281 False False NaN NaN 40.0 1000.0 True True InsulinR_ssm ems_3hC_897_0002_000000009_0001__14__Q
0.0 2475.5257885689466 False False NaN NaN 40.0 1000.0 True True InsulinR_ssm ems_3hC_897_0002_000000009_0001__14__P
0.0 765.1478258719076 False False NaN NaN 40.0 1000.0 True True InsulinR_ssm ems_3hC_897_0002_000000009_0001__14__S
447.08609642630455 9675.995620842656 False False NaN NaN 40.0 1000.0 False False InsulinR_ssm ems_3hC_897_0002_000000009_0001__14__R
0.0 199.6916419297494 False False NaN NaN 40.0 1000.0 True True InsulinR_ssm ems_3hC_897_0002_000000009_0001__14__T
178.98835485170736 1283.6800307467581 False False NaN NaN 40.0 1000.0 True True InsulinR_ssm ems_3hC_897_0002_000000009_0001__14__W
222.789643994646 836.830908582563 False False NaN NaN 40.0 1000.0 True True InsulinR_ssm ems_3hC_897_0002_000000009_0001__14__V
0.0 706.6011799115242 False False NaN NaN 40.0 1000.0 True False InsulinR_ssm ems_3hC_897_0002_000000009_0001__14__Y
0.0 158.84307684463207 False False NaN NaN 40.0 1000.0 True True InsulinR_ssm ems_3hC_897_0002_000000009_0001__15__A
0.0 158.84307684463207 False False NaN NaN 40.0 1000.0 True True InsulinR_ssm ems_3hC_897_0002_000000009_0001__15__C
0.0 306.3225442837003 False False NaN NaN 40.0 1000.0 True True InsulinR_ssm ems_3hC_897_0002_000000009_0001__15__E
0.0 158.84307684463207 False False NaN NaN 40.0 1000.0 True True InsulinR_ssm ems_3hC_897_0002_000000009_0001__15__D
0.0 158.84307684463207 False False NaN NaN 40.0 1000.0 True True InsulinR_ssm ems_3hC_897_0002_000000009_0001__15__G
0.0 225.01754043459243 False False NaN NaN 40.0 1000.0 True False InsulinR_ssm ems_3hC_897_0002_000000009_0001__15__F
0.0 158.84307684463207 False False NaN NaN 40.0 1000.0 True True InsulinR_ssm ems_3hC_897_0002_000000009_0001__15__I
0.0 158.84307684463207 False False NaN NaN 40.0 1000.0 True True InsulinR_ssm ems_3hC_897_0002_000000009_0001__15__H
0.0 222.789643994646 False False NaN NaN 40.0 1000.0 True True InsulinR_ssm ems_3hC_897_0002_000000009_0001__15__K
0.0 1520.2679488783317 False False NaN NaN 40.0 1000.0 True False InsulinR_ssm ems_3hC_897_0002_000000009_0001__15__M
0.0 158.84307684463207 False False NaN NaN 40.0 1000.0 True True InsulinR_ssm ems_3hC_897_0002_000000009_0001__15__N
0.0 158.84307684463207 False False NaN NaN 40.0 1000.0 True True InsulinR_ssm ems_3hC_897_0002_000000009_0001__15__Q
0.0 804.1780548035395 False False NaN NaN 40.0 1000.0 False True InsulinR_ssm ems_3hC_897_0002_000000009_0001__15__P
0.0 596.6381288402159 False False NaN NaN 40.0 1000.0 True False InsulinR_ssm ems_3hC_897_0002_000000009_0001__15__S
0.0 158.84307684463207 False False NaN NaN 40.0 1000.0 True True InsulinR_ssm ems_3hC_897_0002_000000009_0001__15__R
0.0 388.9483481034662 False False NaN NaN 40.0 1000.0 True False InsulinR_ssm ems_3hC_897_0002_000000009_0001__15__T
0.0 845.1992176683885 False False NaN NaN 40.0 1000.0 True False InsulinR_ssm ems_3hC_897_0002_000000009_0001__15__W
0.0 897.1960008271956 False False NaN NaN 40.0 1000.0 False True InsulinR_ssm ems_3hC_897_0002_000000009_0001__15__V
0.0 158.84307684463207 False False NaN NaN 40.0 1000.0 True True InsulinR_ssm ems_3hC_897_0002_000000009_0001__15__Y
0.0 158.84307684463207 False False NaN NaN 40.0 1000.0 True True InsulinR_ssm ems_3hC_897_0002_000000009_0001__16__C
0.0 158.84307684463207 False False NaN NaN 40.0 1000.0 True True InsulinR_ssm ems_3hC_897_0002_000000009_0001__16__E
0.0 1197.3115411445115 False False NaN NaN 40.0 1000.0 True False InsulinR_ssm ems_3hC_897_0002_000000009_0001__16__D
0.0 158.84307684463207 False False NaN NaN 40.0 1000.0 True True InsulinR_ssm ems_3hC_897_0002_000000009_0001__16__G
0.0 158.84307684463207 False False NaN NaN 40.0 1000.0 True True InsulinR_ssm ems_3hC_897_0002_000000009_0001__16__F
201.68855834904687 429.6409509572281 False False NaN NaN 40.0 1000.0 True True InsulinR_ssm ems_3hC_897_0002_000000009_0001__16__I
0.0 1873.5659673662 False False NaN NaN 40.0 1000.0 True False InsulinR_ssm ems_3hC_897_0002_000000009_0001__16__H
0.0 417.00527414534974 False False NaN NaN 40.0 1000.0 True True InsulinR_ssm ems_3hC_897_0002_000000009_0001__16__K
0.0 2069.5824209701527 False False NaN NaN 40.0 1000.0 True False InsulinR_ssm ems_3hC_897_0002_000000009_0001__16__M
0.0 182.58602078422675 False False NaN NaN 40.0 1000.0 True True InsulinR_ssm ems_3hC_897_0002_000000009_0001__16__L
0.0 207.7999233555814 False False NaN NaN 40.0 1000.0 True False InsulinR_ssm ems_3hC_897_0002_000000009_0001__16__N
0.0 193.81874028050964 False False NaN NaN 40.0 1000.0 True True InsulinR_ssm ems_3hC_897_0002_000000009_0001__16__Q
584.8820006276009 1836.6493161123428 False False NaN NaN 40.0 1000.0 True False InsulinR_ssm ems_3hC_897_0002_000000009_0001__16__P
0.0 158.84307684463207 False False NaN NaN 40.0 1000.0 True True InsulinR_ssm ems_3hC_897_0002_000000009_0001__16__S
0.0 1309.4819993647686 False False NaN NaN 40.0 1000.0 True True InsulinR_ssm ems_3hC_897_0002_000000009_0001__16__R
0.0 158.84307684463207 False False NaN NaN 40.0 1000.0 True True InsulinR_ssm ems_3hC_897_0002_000000009_0001__16__T
0.0 158.84307684463207 False False NaN NaN 40.0 1000.0 True True InsulinR_ssm ems_3hC_897_0002_000000009_0001__16__W
0.0 184.411880992069 False False NaN NaN 40.0 1000.0 True True InsulinR_ssm ems_3hC_897_0002_000000009_0001__16__V
0.0 158.84307684463207 False False NaN NaN 40.0 1000.0 True False InsulinR_ssm ems_3hC_897_0002_000000009_0001__16__Y
0.0 158.84307684463207 False False NaN NaN 40.0 1000.0 True True InsulinR_ssm ems_3hC_897_0002_000000009_0001__17__A
0.0 396.76620990034604 False False NaN NaN 40.0 1000.0 True True InsulinR_ssm ems_3hC_897_0002_000000009_0001__17__C
0.0 271.8457046058205 False False NaN NaN 40.0 1000.0 False True InsulinR_ssm ems_3hC_897_0002_000000009_0001__17__E
0.0 652.5343346344984 False False NaN NaN 40.0 1000.0 True False InsulinR_ssm ems_3hC_897_0002_000000009_0001__17__D
0.0 590.7308206338773 False False NaN NaN 40.0 1000.0 True False InsulinR_ssm ems_3hC_897_0002_000000009_0001__17__G
0.0 412.87650905480143 False False NaN NaN 40.0 1000.0 False True InsulinR_ssm ems_3hC_897_0002_000000009_0001__17__F
0.0 158.84307684463207 False False NaN NaN 40.0 1000.0 True True InsulinR_ssm ems_3hC_897_0002_000000009_0001__17__I
0.0 158.84307684463207 False False NaN NaN 40.0 1000.0 True True InsulinR_ssm ems_3hC_897_0002_000000009_0001__17__H
246.09837006897163 1233.5912781527318 False False NaN NaN 40.0 1000.0 True True InsulinR_ssm ems_3hC_897_0002_000000009_0001__17__K
0.0 158.84307684463207 False False NaN NaN 40.0 1000.0 True True InsulinR_ssm ems_3hC_897_0002_000000009_0001__17__M
0.0 158.84307684463207 False False NaN NaN 40.0 1000.0 True True InsulinR_ssm ems_3hC_897_0002_000000009_0001__17__L
0.0 396.76620990034604 False False NaN NaN 40.0 1000.0 True True InsulinR_ssm ems_3hC_897_0002_000000009_0001__17__N
0.0 269.15416297606 False False NaN NaN 40.0 1000.0 True False InsulinR_ssm ems_3hC_897_0002_000000009_0001__17__Q
0.0 158.84307684463207 False False NaN NaN 40.0 1000.0 True True InsulinR_ssm ems_3hC_897_0002_000000009_0001__17__P
0.0 1836.6493161123428 False False NaN NaN 40.0 1000.0 True False InsulinR_ssm ems_3hC_897_0002_000000009_0001__17__S
251.04494730735786 479.3368094141648 False False NaN NaN 40.0 1000.0 True True InsulinR_ssm ems_3hC_897_0002_000000009_0001__17__R
0.0 199.6916419297494 False False NaN NaN 40.0 1000.0 True True InsulinR_ssm ems_3hC_897_0002_000000009_0001__17__T
0.0 158.84307684463207 False False NaN NaN 40.0 1000.0 True True InsulinR_ssm ems_3hC_897_0002_000000009_0001__17__W
0.0 158.84307684463207 False False NaN NaN 40.0 1000.0 True True InsulinR_ssm ems_3hC_897_0002_000000009_0001__17__Y
0.0 207.7999233555814 False False NaN NaN 40.0 1000.0 True True InsulinR_ssm ems_3hC_897_0002_000000009_0001__18__A
0.0 158.84307684463207 False False NaN NaN 40.0 1000.0 True True InsulinR_ssm ems_3hC_897_0002_000000009_0001__18__C
0.0 158.84307684463207 False False NaN NaN 40.0 1000.0 True True InsulinR_ssm ems_3hC_897_0002_000000009_0001__18__D
0.0 199.6916419297494 False False NaN NaN 40.0 1000.0 True True InsulinR_ssm ems_3hC_897_0002_000000009_0001__18__G
0.0 203.70544393253746 False False NaN NaN 40.0 1000.0 True True InsulinR_ssm ems_3hC_897_0002_000000009_0001__18__F
0.0 158.84307684463207 False False NaN NaN 40.0 1000.0 True True InsulinR_ssm ems_3hC_897_0002_000000009_0001__18__I
0.0 158.84307684463207 False False NaN NaN 40.0 1000.0 False False InsulinR_ssm ems_3hC_897_0002_000000009_0001__18__H
0.0 1629.9330126676725 False False NaN NaN 40.0 1000.0 True False InsulinR_ssm ems_3hC_897_0002_000000009_0001__18__K
0.0 348.6236292945081 False False NaN NaN 40.0 1000.0 False False InsulinR_ssm ems_3hC_897_0002_000000009_0001__18__M
0.0 158.84307684463207 False False NaN NaN 40.0 1000.0 True False InsulinR_ssm ems_3hC_897_0002_000000009_0001__18__L
0.0 158.84307684463207 False False NaN NaN 40.0 1000.0 True False InsulinR_ssm ems_3hC_897_0002_000000009_0001__18__N
0.0 942.9620137789103 False False NaN NaN 40.0 1000.0 True False InsulinR_ssm ems_3hC_897_0002_000000009_0001__18__Q
0.0 158.84307684463207 False False NaN NaN 40.0 1000.0 True True InsulinR_ssm ems_3hC_897_0002_000000009_0001__18__P
246.09837006897163 2286.1065325657178 False False NaN NaN 40.0 1000.0 True False InsulinR_ssm ems_3hC_897_0002_000000009_0001__18__S
0.0 186.25599980198965 False False NaN NaN 40.0 1000.0 True True InsulinR_ssm ems_3hC_897_0002_000000009_0001__18__R
0.0 408.78862282653614 False False NaN NaN 40.0 1000.0 True False InsulinR_ssm ems_3hC_897_0002_000000009_0001__18__T
0.0 158.84307684463207 False False NaN NaN 40.0 1000.0 False True InsulinR_ssm ems_3hC_897_0002_000000009_0001__18__W
0.0 216.23743352151067 False False NaN NaN 40.0 1000.0 True True InsulinR_ssm ems_3hC_897_0002_000000009_0001__18__V
0.0 158.84307684463207 False False NaN NaN 40.0 1000.0 True True InsulinR_ssm ems_3hC_897_0002_000000009_0001__18__Y
0.0 158.84307684463207 False False NaN NaN 40.0 1000.0 False True InsulinR_ssm ems_3hC_897_0002_000000009_0001__19__A
0.0 280.08290130108156 False False NaN NaN 40.0 1000.0 True True InsulinR_ssm ems_3hC_897_0002_000000009_0001__19__C
870.8095991629585 3991.1072323063054 False False NaN NaN 40.0 1000.0 True False InsulinR_ssm ems_3hC_897_0002_000000009_0001__19__E
0.0 158.84307684463207 False False NaN NaN 40.0 1000.0 True True InsulinR_ssm ems_3hC_897_0002_000000009_0001__19__D
0.0 261.2383788582753 False False NaN NaN 40.0 1000.0 True True InsulinR_ssm ems_3hC_897_0002_000000009_0001__19__G
0.0 158.84307684463207 False False NaN NaN 40.0 1000.0 False True InsulinR_ssm ems_3hC_897_0002_000000009_0001__19__F
0.0 199.6916419297494 False False NaN NaN 40.0 1000.0 False False InsulinR_ssm ems_3hC_897_0002_000000009_0001__19__I
0.0 199.6916419297494 False False NaN NaN 40.0 1000.0 True True InsulinR_ssm ems_3hC_897_0002_000000009_0001__19__H
0.0 1597.8168931160394 False False NaN NaN 40.0 1000.0 True False InsulinR_ssm ems_3hC_897_0002_000000009_0001__19__M
0.0 396.76620990034604 False False NaN NaN 40.0 1000.0 True True InsulinR_ssm ems_3hC_897_0002_000000009_0001__19__L
0.0 199.6916419297494 False False NaN NaN 40.0 1000.0 True True InsulinR_ssm ems_3hC_897_0002_000000009_0001__19__N
0.0 614.716860782203 False False NaN NaN 40.0 1000.0 True True InsulinR_ssm ems_3hC_897_0002_000000009_0001__19__Q
0.0 158.84307684463207 False False NaN NaN 40.0 1000.0 True True InsulinR_ssm ems_3hC_897_0002_000000009_0001__19__P
0.0 158.84307684463207 False False NaN NaN 40.0 1000.0 True True InsulinR_ssm ems_3hC_897_0002_000000009_0001__19__S
0.0 199.6916419297494 False False NaN NaN 40.0 1000.0 True True InsulinR_ssm ems_3hC_897_0002_000000009_0001__19__R
0.0 158.84307684463207 False False NaN NaN 40.0 1000.0 True True InsulinR_ssm ems_3hC_897_0002_000000009_0001__19__T
0.0 438.2767340714682 False False NaN NaN 40.0 1000.0 True True InsulinR_ssm ems_3hC_897_0002_000000009_0001__19__W
0.0 246.09837006897163 False False NaN NaN 40.0 1000.0 True False InsulinR_ssm ems_3hC_897_0002_000000009_0001__19__V
0.0 199.6916419297494 False False NaN NaN 40.0 1000.0 True False InsulinR_ssm ems_3hC_897_0002_000000009_0001__19__Y
0.0 199.6916419297494 False False NaN NaN 40.0 1000.0 True False InsulinR_ssm ems_3hC_897_0002_000000009_0001__20__A
870.8095991629585 3991.1072323063054 False False NaN NaN 40.0 1000.0 True False InsulinR_ssm ems_3hC_897_0002_000000009_0001__20__C
0.0 158.84307684463207 False False NaN NaN 40.0 1000.0 True True InsulinR_ssm ems_3hC_897_0002_000000009_0001__20__E
0.0 274.5641616518787 False False NaN NaN 40.0 1000.0 True False InsulinR_ssm ems_3hC_897_0002_000000009_0001__20__D
0.0 508.82568211792733 False False NaN NaN 40.0 1000.0 True True InsulinR_ssm ems_3hC_897_0002_000000009_0001__20__G
0.0 163.6561809161013 False False NaN NaN 40.0 1000.0 True True InsulinR_ssm ems_3hC_897_0002_000000009_0001__20__F
0.0 222.789643994646 False False NaN NaN 40.0 1000.0 False True InsulinR_ssm ems_3hC_897_0002_000000009_0001__20__I
0.0 158.84307684463207 False False NaN NaN 40.0 1000.0 True True InsulinR_ssm ems_3hC_897_0002_000000009_0001__20__H
0.0 158.84307684463207 False False NaN NaN 40.0 1000.0 False True InsulinR_ssm ems_3hC_897_0002_000000009_0001__20__K
0.0 220.58380593529313 False False NaN NaN 40.0 1000.0 False True InsulinR_ssm ems_3hC_897_0002_000000009_0001__20__M
256.0909507482356 692.6783451735364 False False NaN NaN 40.0 1000.0 True False InsulinR_ssm ems_3hC_897_0002_000000009_0001__20__L
0.0 166.94567015251502 False False NaN NaN 40.0 1000.0 True True InsulinR_ssm ems_3hC_897_0002_000000009_0001__20__Q
0.0 158.84307684463207 False False NaN NaN 40.0 1000.0 True True InsulinR_ssm ems_3hC_897_0002_000000009_0001__20__P
0.0 772.7993041306264 False False NaN NaN 40.0 1000.0 True False InsulinR_ssm ems_3hC_897_0002_000000009_0001__20__S
0.0 396.76620990034604 False False NaN NaN 40.0 1000.0 False True InsulinR_ssm ems_3hC_897_0002_000000009_0001__20__R
225.01754043459243 2990.7048622239217 False False NaN NaN 40.0 1000.0 True False InsulinR_ssm ems_3hC_897_0002_000000009_0001__20__T
0.0 377.5094347219561 False False NaN NaN 40.0 1000.0 True False InsulinR_ssm ems_3hC_897_0002_000000009_0001__20__W
0.0 2355.37784660899 False False NaN NaN 40.0 1000.0 True False InsulinR_ssm ems_3hC_897_0002_000000009_0001__20__V
0.0 158.84307684463207 False False NaN NaN 40.0 1000.0 False True InsulinR_ssm ems_3hC_897_0002_000000009_0001__20__Y
0.0 366.406938090865 False False NaN NaN 40.0 1000.0 False True InsulinR_ssm ems_3hC_897_0002_000000009_0001__21__A
0.0 246.09837006897163 False False NaN NaN 40.0 1000.0 True False InsulinR_ssm ems_3hC_897_0002_000000009_0001__21__C
0.0 971.5347057584254 False False NaN NaN 40.0 1000.0 False False InsulinR_ssm ems_3hC_897_0002_000000009_0001__21__E
0.0 158.84307684463207 False False NaN NaN 40.0 1000.0 True True InsulinR_ssm ems_3hC_897_0002_000000009_0001__21__G
0.0 158.84307684463207 False False NaN NaN 40.0 1000.0 True True InsulinR_ssm ems_3hC_897_0002_000000009_0001__21__F
0.0 218.39980785672572 False False NaN NaN 40.0 1000.0 True True InsulinR_ssm ems_3hC_897_0002_000000009_0001__21__I
0.0 285.71256761723316 False False NaN NaN 40.0 1000.0 True False InsulinR_ssm ems_3hC_897_0002_000000009_0001__21__H
0.0 162.03582268920925 False False NaN NaN 40.0 1000.0 True True InsulinR_ssm ems_3hC_897_0002_000000009_0001__21__K
0.0 309.38576972653726 False False NaN NaN 40.0 1000.0 True False InsulinR_ssm ems_3hC_897_0002_000000009_0001__21__M
0.0 158.84307684463207 False False NaN NaN 40.0 1000.0 True True InsulinR_ssm ems_3hC_897_0002_000000009_0001__21__L
0.0 214.09646883317893 False False NaN NaN 40.0 1000.0 True False InsulinR_ssm ems_3hC_897_0002_000000009_0001__21__N
0.0 355.6309642433278 False False NaN NaN 40.0 1000.0 True False InsulinR_ssm ems_3hC_897_0002_000000009_0001__21__Q
0.0 158.84307684463207 False False NaN NaN 40.0 1000.0 True True InsulinR_ssm ems_3hC_897_0002_000000009_0001__21__P
0.0 158.84307684463207 False False NaN NaN 40.0 1000.0 False True InsulinR_ssm ems_3hC_897_0002_000000009_0001__21__S
0.0 165.2927427252623 False False NaN NaN 40.0 1000.0 True False InsulinR_ssm ems_3hC_897_0002_000000009_0001__21__R
0.0 173.72433381284446 False False NaN NaN 40.0 1000.0 True True InsulinR_ssm ems_3hC_897_0002_000000009_0001__21__T
0.0 199.6916419297494 False False NaN NaN 40.0 1000.0 True True InsulinR_ssm ems_3hC_897_0002_000000009_0001__21__W
0.0 158.84307684463207 False False NaN NaN 40.0 1000.0 True True InsulinR_ssm ems_3hC_897_0002_000000009_0001__21__V
0.0 199.6916419297494 False False NaN NaN 40.0 1000.0 True False InsulinR_ssm ems_3hC_897_0002_000000009_0001__21__Y
0.0 158.84307684463207 False False NaN NaN 40.0 1000.0 False True InsulinR_ssm ems_3hC_897_0002_000000009_0001__22__A
236.49569644553975 493.8611940762235 False False NaN NaN 40.0 1000.0 True True InsulinR_ssm ems_3hC_897_0002_000000009_0001__22__C
0.0 158.84307684463207 False False NaN NaN 40.0 1000.0 True True InsulinR_ssm ems_3hC_897_0002_000000009_0001__22__D
0.0 158.84307684463207 False False NaN NaN 40.0 1000.0 True True InsulinR_ssm ems_3hC_897_0002_000000009_0001__22__G
180.77823840022455 460.6332522341181 False False NaN NaN 40.0 1000.0 True True InsulinR_ssm ems_3hC_897_0002_000000009_0001__22__F
288.5696932934057 550.9853018771796 False False NaN NaN 40.0 1000.0 True True InsulinR_ssm ems_3hC_897_0002_000000009_0001__22__I
0.0 556.4951548959513 False False NaN NaN 40.0 1000.0 True True InsulinR_ssm ems_3hC_897_0002_000000009_0001__22__H
0.0 269.15416297606 False False NaN NaN 40.0 1000.0 True True InsulinR_ssm ems_3hC_897_0002_000000009_0001__22__K
294.36994412860304 685.8201437361743 False False NaN NaN 40.0 1000.0 True False InsulinR_ssm ems_3hC_897_0002_000000009_0001__22__M
0.0 182.58602078422675 False False NaN NaN 40.0 1000.0 True True InsulinR_ssm ems_3hC_897_0002_000000009_0001__22__L
0.0 158.84307684463207 False False NaN NaN 40.0 1000.0 True True InsulinR_ssm ems_3hC_897_0002_000000009_0001__22__N
0.0 195.75692768331487 False False NaN NaN 40.0 1000.0 True True InsulinR_ssm ems_3hC_897_0002_000000009_0001__22__Q
0.0 274.5641616518787 False False NaN NaN 40.0 1000.0 True True InsulinR_ssm ems_3hC_897_0002_000000009_0001__22__P
0.0 345.1719101925823 False False NaN NaN 40.0 1000.0 True True InsulinR_ssm ems_3hC_897_0002_000000009_0001__22__S
0.0 182.58602078422675 False False NaN NaN 40.0 1000.0 True True InsulinR_ssm ems_3hC_897_0002_000000009_0001__22__R
0.0 246.09837006897163 False False NaN NaN 40.0 1000.0 True False InsulinR_ssm ems_3hC_897_0002_000000009_0001__22__T
1855.0158092734657 3991.1072323063054 False False NaN NaN 40.0 1000.0 True False InsulinR_ssm ems_3hC_897_0002_000000009_0001__22__W
0.0 158.84307684463207 False False NaN NaN 40.0 1000.0 True True InsulinR_ssm ems_3hC_897_0002_000000009_0001__22__V
214.09646883317893 534.7809056549294 False False NaN NaN 40.0 1000.0 True True InsulinR_ssm ems_3hC_897_0002_000000009_0001__22__Y
0.0 639.6768303445727 False False NaN NaN 40.0 1000.0 True True InsulinR_ssm ems_3hC_897_0002_000000009_0001__23__A
0.0 713.6671917106393 False False NaN NaN 40.0 1000.0 False True InsulinR_ssm ems_3hC_897_0002_000000009_0001__23__C
0.0 338.37065992802906 False False NaN NaN 40.0 1000.0 True False InsulinR_ssm ems_3hC_897_0002_000000009_0001__23__D
0.0 1031.3036671707825 False False NaN NaN 40.0 1000.0 True False InsulinR_ssm ems_3hC_897_0002_000000009_0001__23__G
0.0 780.5272971719326 False False NaN NaN 40.0 1000.0 True True InsulinR_ssm ems_3hC_897_0002_000000009_0001__23__F
0.0 229.54039299732784 False False NaN NaN 40.0 1000.0 True False InsulinR_ssm ems_3hC_897_0002_000000009_0001__23__I
0.0 158.84307684463207 False False NaN NaN 40.0 1000.0 True True InsulinR_ssm ems_3hC_897_0002_000000009_0001__23__H
0.0 199.6916419297494 False False NaN NaN 40.0 1000.0 False True InsulinR_ssm ems_3hC_897_0002_000000009_0001__23__K
0.0 285.71256761723316 False False NaN NaN 40.0 1000.0 True False InsulinR_ssm ems_3hC_897_0002_000000009_0001__23__M
0.0 158.84307684463207 False False NaN NaN 40.0 1000.0 True True InsulinR_ssm ems_3hC_897_0002_000000009_0001__23__L
0.0 158.84307684463207 False False NaN NaN 40.0 1000.0 False True InsulinR_ssm ems_3hC_897_0002_000000009_0001__23__N
0.0 158.84307684463207 False False NaN NaN 40.0 1000.0 True True InsulinR_ssm ems_3hC_897_0002_000000009_0001__23__Q
201.68855834904687 804.1780548035395 False False NaN NaN 40.0 1000.0 True True InsulinR_ssm ems_3hC_897_0002_000000009_0001__23__P
0.0 341.7543665273093 False False NaN NaN 40.0 1000.0 True True InsulinR_ssm ems_3hC_897_0002_000000009_0001__23__S
0.0 158.84307684463207 False False NaN NaN 40.0 1000.0 True True InsulinR_ssm ems_3hC_897_0002_000000009_0001__23__R
0.0 160.4315076130785 False False NaN NaN 40.0 1000.0 True True InsulinR_ssm ems_3hC_897_0002_000000009_0001__23__T
0.0 258.6518602557182 False False NaN NaN 40.0 1000.0 True True InsulinR_ssm ems_3hC_897_0002_000000009_0001__23__W
0.0 158.84307684463207 False False NaN NaN 40.0 1000.0 True True InsulinR_ssm ems_3hC_897_0002_000000009_0001__23__V
0.0 158.84307684463207 False False NaN NaN 40.0 1000.0 True False InsulinR_ssm ems_3hC_897_0002_000000009_0001__23__Y
0.0 193.81874028050964 False False NaN NaN 40.0 1000.0 True True InsulinR_ssm ems_3hC_897_0002_000000009_0001__24__A
0.0 158.84307684463207 False False NaN NaN 40.0 1000.0 True True InsulinR_ssm ems_3hC_897_0002_000000009_0001__24__C
0.0 331.7034211626594 False False NaN NaN 40.0 1000.0 True True InsulinR_ssm ems_3hC_897_0002_000000009_0001__24__E
0.0 199.6916419297494 False False NaN NaN 40.0 1000.0 True True InsulinR_ssm ems_3hC_897_0002_000000009_0001__24__D
0.0 602.604510128618 False False NaN NaN 40.0 1000.0 True True InsulinR_ssm ems_3hC_897_0002_000000009_0001__24__G
0.0 158.84307684463207 False False NaN NaN 40.0 1000.0 True True InsulinR_ssm ems_3hC_897_0002_000000009_0001__24__F
0.0 392.83783158450075 False False NaN NaN 40.0 1000.0 True True InsulinR_ssm ems_3hC_897_0002_000000009_0001__24__I
0.0 203.70544393253746 False False NaN NaN 40.0 1000.0 False True InsulinR_ssm ems_3hC_897_0002_000000009_0001__24__H
0.0 297.313643569889 False False NaN NaN 40.0 1000.0 True False InsulinR_ssm ems_3hC_897_0002_000000009_0001__24__K
0.0 396.76620990034604 False False NaN NaN 40.0 1000.0 False True InsulinR_ssm ems_3hC_897_0002_000000009_0001__24__M
0.0 469.8919806040241 False False NaN NaN 40.0 1000.0 True False InsulinR_ssm ems_3hC_897_0002_000000009_0001__24__N
199.6916419297494 652.5343346344984 False False NaN NaN 40.0 1000.0 True False InsulinR_ssm ems_3hC_897_0002_000000009_0001__24__Q
0.0 40146.90904189773 True False NaN NaN 40.0 1000.0 True False InsulinR_ssm ems_3hC_897_0002_000000009_0001__24__P
0.0 158.84307684463207 False False NaN NaN 40.0 1000.0 True True InsulinR_ssm ems_3hC_897_0002_000000009_0001__24__S
0.0 6563.901958642215 False False NaN NaN 40.0 1000.0 True False InsulinR_ssm ems_3hC_897_0002_000000009_0001__24__R
0.0 396.76620990034604 False False NaN NaN 40.0 1000.0 True True InsulinR_ssm ems_3hC_897_0002_000000009_0001__24__T
0.0 158.84307684463207 False False NaN NaN 40.0 1000.0 True True InsulinR_ssm ems_3hC_897_0002_000000009_0001__24__W
0.0 1696.114829013361 False False NaN NaN 40.0 1000.0 True False InsulinR_ssm ems_3hC_897_0002_000000009_0001__24__V
227.26771583893853 633.3433963807646 False False NaN NaN 40.0 1000.0 True True InsulinR_ssm ems_3hC_897_0002_000000009_0001__24__Y
0.0 158.84307684463207 False False NaN NaN 40.0 1000.0 True True InsulinR_ssm ems_3hC_897_0002_000000009_0001__25__C
0.0 158.84307684463207 False False NaN NaN 40.0 1000.0 True True InsulinR_ssm ems_3hC_897_0002_000000009_0001__25__E
0.0 263.850762646858 False False NaN NaN 40.0 1000.0 True True InsulinR_ssm ems_3hC_897_0002_000000009_0001__25__D
0.0 5653.813504901432 False False NaN NaN 40.0 1000.0 True False InsulinR_ssm ems_3hC_897_0002_000000009_0001__25__G
0.0 158.84307684463207 False False NaN NaN 40.0 1000.0 True True InsulinR_ssm ems_3hC_897_0002_000000009_0001__25__F
0.0 158.84307684463207 False False NaN NaN 40.0 1000.0 False True InsulinR_ssm ems_3hC_897_0002_000000009_0001__25__I
0.0 158.84307684463207 False False NaN NaN 40.0 1000.0 False False InsulinR_ssm ems_3hC_897_0002_000000009_0001__25__H
0.0 438.2767340714682 False False NaN NaN 40.0 1000.0 True True InsulinR_ssm ems_3hC_897_0002_000000009_0001__25__K
0.0 158.84307684463207 False False NaN NaN 40.0 1000.0 True True InsulinR_ssm ems_3hC_897_0002_000000009_0001__25__M
0.0 158.84307684463207 False False NaN NaN 40.0 1000.0 True True InsulinR_ssm ems_3hC_897_0002_000000009_0001__25__L
0.0 209.87792258913717 False False NaN NaN 40.0 1000.0 True True InsulinR_ssm ems_3hC_897_0002_000000009_0001__25__N
0.0 158.84307684463207 False False NaN NaN 40.0 1000.0 True True InsulinR_ssm ems_3hC_897_0002_000000009_0001__25__Q
0.0 158.84307684463207 False False NaN NaN 40.0 1000.0 True False InsulinR_ssm ems_3hC_897_0002_000000009_0001__25__P
0.0 158.84307684463207 False False NaN NaN 40.0 1000.0 True True InsulinR_ssm ems_3hC_897_0002_000000009_0001__25__S
0.0 158.84307684463207 False False NaN NaN 40.0 1000.0 False True InsulinR_ssm ems_3hC_897_0002_000000009_0001__25__R
0.0 229.54039299732784 False False NaN NaN 40.0 1000.0 False True InsulinR_ssm ems_3hC_897_0002_000000009_0001__25__T
0.0 158.84307684463207 False False NaN NaN 40.0 1000.0 True True InsulinR_ssm ems_3hC_897_0002_000000009_0001__25__W
0.0 218.39980785672572 False False NaN NaN 40.0 1000.0 False True InsulinR_ssm ems_3hC_897_0002_000000009_0001__25__V
0.0 158.84307684463207 False False NaN NaN 40.0 1000.0 True True InsulinR_ssm ems_3hC_897_0002_000000009_0001__25__Y
0.0 328.4192288739203 False False NaN NaN 40.0 1000.0 False True InsulinR_ssm ems_3hC_897_0002_000000009_0001__26__A
0.0 274.5641616518787 False False NaN NaN 40.0 1000.0 True True InsulinR_ssm ems_3hC_897_0002_000000009_0001__26__C
0.0 158.84307684463207 False False NaN NaN 40.0 1000.0 True True InsulinR_ssm ems_3hC_897_0002_000000009_0001__26__E
256.0909507482356 1021.0927397730513 False False NaN NaN 40.0 1000.0 True False InsulinR_ssm ems_3hC_897_0002_000000009_0001__26__D
0.0 325.1675533405149 False False NaN NaN 40.0 1000.0 True True InsulinR_ssm ems_3hC_897_0002_000000009_0001__26__G
0.0 352.10986558745304 False False NaN NaN 40.0 1000.0 False True InsulinR_ssm ems_3hC_897_0002_000000009_0001__26__F
234.15415489657406 1000.9731788776118 False False NaN NaN 40.0 1000.0 True False InsulinR_ssm ems_3hC_897_0002_000000009_0001__26__I
0.0 168.61512685404014 False False NaN NaN 40.0 1000.0 True False InsulinR_ssm ems_3hC_897_0002_000000009_0001__26__H
0.0 757.572104823671 False False NaN NaN 40.0 1000.0 True False InsulinR_ssm ems_3hC_897_0002_000000009_0001__26__M
0.0 158.84307684463207 False False NaN NaN 40.0 1000.0 True True InsulinR_ssm ems_3hC_897_0002_000000009_0001__26__L
0.0 261.2383788582753 False False NaN NaN 40.0 1000.0 True False InsulinR_ssm ems_3hC_897_0002_000000009_0001__26__N
0.0 3991.1072323063054 False False NaN NaN 40.0 1000.0 True False InsulinR_ssm ems_3hC_897_0002_000000009_0001__26__Q
288.5696932934057 1221.3775031215168 False False NaN NaN 40.0 1000.0 True False InsulinR_ssm ems_3hC_897_0002_000000009_0001__26__P
0.0 158.84307684463207 False False NaN NaN 40.0 1000.0 True True InsulinR_ssm ems_3hC_897_0002_000000009_0001__26__S
0.0 199.6916419297494 False False NaN NaN 40.0 1000.0 True False InsulinR_ssm ems_3hC_897_0002_000000009_0001__26__R
0.0 433.93736046680027 False False NaN NaN 40.0 1000.0 False True InsulinR_ssm ems_3hC_897_0002_000000009_0001__26__T
0.0 199.6916419297494 False False NaN NaN 40.0 1000.0 False True InsulinR_ssm ems_3hC_897_0002_000000009_0001__26__W
0.0 199.6916419297494 False False NaN NaN 40.0 1000.0 True False InsulinR_ssm ems_3hC_897_0002_000000009_0001__26__V
0.0 158.84307684463207 False False NaN NaN 40.0 1000.0 False True InsulinR_ssm ems_3hC_897_0002_000000009_0001__26__Y
0.0 158.84307684463207 False False NaN NaN 40.0 1000.0 True True InsulinR_ssm ems_3hC_897_0002_000000009_0001__27__A
0.0 16725.196203435888 False False NaN NaN 40.0 1000.0 False True InsulinR_ssm ems_3hC_897_0002_000000009_0001__27__C
0.0 248.5593537696613 False False NaN NaN 40.0 1000.0 True True InsulinR_ssm ems_3hC_897_0002_000000009_0001__27__D
0.0 312.4796274238028 False False NaN NaN 40.0 1000.0 True False InsulinR_ssm ems_3hC_897_0002_000000009_0001__27__G
0.0 158.84307684463207 False False NaN NaN 40.0 1000.0 True True InsulinR_ssm ems_3hC_897_0002_000000009_0001__27__F
0.0 158.84307684463207 False False NaN NaN 40.0 1000.0 True True InsulinR_ssm ems_3hC_897_0002_000000009_0001__27__I
0.0 199.6916419297494 False False NaN NaN 40.0 1000.0 True True InsulinR_ssm ems_3hC_897_0002_000000009_0001__27__H
0.0 199.6916419297494 False False NaN NaN 40.0 1000.0 True True InsulinR_ssm ems_3hC_897_0002_000000009_0001__27__K
0.0 158.84307684463207 False False NaN NaN 40.0 1000.0 True True InsulinR_ssm ems_3hC_897_0002_000000009_0001__27__M
0.0 197.71449696014798 False False NaN NaN 40.0 1000.0 True True InsulinR_ssm ems_3hC_897_0002_000000009_0001__27__L
0.0 158.84307684463207 False False NaN NaN 40.0 1000.0 True True InsulinR_ssm ems_3hC_897_0002_000000009_0001__27__N
0.0 158.84307684463207 False False NaN NaN 40.0 1000.0 True True InsulinR_ssm ems_3hC_897_0002_000000009_0001__27__Q
0.0 318.76046793502115 False False NaN NaN 40.0 1000.0 True False InsulinR_ssm ems_3hC_897_0002_000000009_0001__27__P
0.0 158.84307684463207 False False NaN NaN 40.0 1000.0 True True InsulinR_ssm ems_3hC_897_0002_000000009_0001__27__S
0.0 158.84307684463207 False False NaN NaN 40.0 1000.0 True True InsulinR_ssm ems_3hC_897_0002_000000009_0001__27__R
0.0 158.84307684463207 False False NaN NaN 40.0 1000.0 False True InsulinR_ssm ems_3hC_897_0002_000000009_0001__27__T
0.0 186.25599980198965 False False NaN NaN 40.0 1000.0 True True InsulinR_ssm ems_3hC_897_0002_000000009_0001__27__W
0.0 484.13017750830636 False False NaN NaN 40.0 1000.0 True True InsulinR_ssm ems_3hC_897_0002_000000009_0001__27__V
197.71449696014798 614.716860782203 False False NaN NaN 40.0 1000.0 True False InsulinR_ssm ems_3hC_897_0002_000000009_0001__27__Y
0.0 421.17532688680313 False False NaN NaN 40.0 1000.0 True False InsulinR_ssm ems_3hC_897_0002_000000009_0001__28__C
225.01754043459243 720.8038636277456 False False NaN NaN 40.0 1000.0 True False InsulinR_ssm ems_3hC_897_0002_000000009_0001__28__E
0.0 338.37065992802906 False False NaN NaN 40.0 1000.0 False True InsulinR_ssm ems_3hC_897_0002_000000009_0001__28__D
0.0 335.020455374286 False False NaN NaN 40.0 1000.0 True False InsulinR_ssm ems_3hC_897_0002_000000009_0001__28__G
0.0 158.84307684463207 False False NaN NaN 40.0 1000.0 True True InsulinR_ssm ems_3hC_897_0002_000000009_0001__28__F
0.0 158.84307684463207 False False NaN NaN 40.0 1000.0 True True InsulinR_ssm ems_3hC_897_0002_000000009_0001__28__I
277.3098032683974 1094.7496240904923 False False NaN NaN 40.0 1000.0 True False InsulinR_ssm ems_3hC_897_0002_000000009_0001__28__H
209.87792258913717 1150.5928572623043 False False NaN NaN 40.0 1000.0 True True InsulinR_ssm ems_3hC_897_0002_000000009_0001__28__K
0.0 355.6309642433278 False False NaN NaN 40.0 1000.0 True True InsulinR_ssm ems_3hC_897_0002_000000009_0001__28__M
0.0 266.4892702733268 False False NaN NaN 40.0 1000.0 True True InsulinR_ssm ems_3hC_897_0002_000000009_0001__28__L
0.0 312.4796274238028 False False NaN NaN 40.0 1000.0 True True InsulinR_ssm ems_3hC_897_0002_000000009_0001__28__N
0.0 199.6916419297494 False False NaN NaN 40.0 1000.0 False True InsulinR_ssm ems_3hC_897_0002_000000009_0001__28__Q
306.3225442837003 862.1877219435235 False False NaN NaN 40.0 1000.0 True False InsulinR_ssm ems_3hC_897_0002_000000009_0001__28__P
0.0 201.68855834904687 False False NaN NaN 40.0 1000.0 True False InsulinR_ssm ems_3hC_897_0002_000000009_0001__28__S
0.0 780.5272971719326 False False NaN NaN 40.0 1000.0 True True InsulinR_ssm ems_3hC_897_0002_000000009_0001__28__R
0.0 1730.206737076529 False False NaN NaN 40.0 1000.0 True False InsulinR_ssm ems_3hC_897_0002_000000009_0001__28__T
178.98835485170736 529.4860452029005 False False NaN NaN 40.0 1000.0 False True InsulinR_ssm ems_3hC_897_0002_000000009_0001__28__W
0.0 315.6044236980408 False False NaN NaN 40.0 1000.0 True True InsulinR_ssm ems_3hC_897_0002_000000009_0001__28__V
0.0 300.28678000558784 False False NaN NaN 40.0 1000.0 True False InsulinR_ssm ems_3hC_897_0002_000000009_0001__28__Y
248.5593537696613 1505.2157909686457 False False NaN NaN 40.0 1000.0 True True InsulinR_ssm ems_3hC_897_0002_000000009_0001__29__A
0.0 396.76620990034604 False False NaN NaN 40.0 1000.0 True True InsulinR_ssm ems_3hC_897_0002_000000009_0001__29__C
300.28678000558784 5942.21481504252 False False NaN NaN 40.0 1000.0 True False InsulinR_ssm ems_3hC_897_0002_000000009_0001__29__D
0.0 359.18727388576104 False False NaN NaN 40.0 1000.0 True True InsulinR_ssm ems_3hC_897_0002_000000009_0001__29__G
1322.5768193584158 3991.1072323063054 False False NaN NaN 40.0 1000.0 True False InsulinR_ssm ems_3hC_897_0002_000000009_0001__29__F
184.411880992069 1490.312664325392 False False NaN NaN 40.0 1000.0 True True InsulinR_ssm ems_3hC_897_0002_000000009_0001__29__I
253.55539678043138 1646.232342794349 False False NaN NaN 40.0 1000.0 True True InsulinR_ssm ems_3hC_897_0002_000000009_0001__29__H
2069.5824209701527 18110.99086183586 False False NaN NaN 40.0 1000.0 False False InsulinR_ssm ems_3hC_897_0002_000000009_0001__29__K
373.77171754649123 1083.9105189014776 False False NaN NaN 40.0 1000.0 True False InsulinR_ssm ems_3hC_897_0002_000000009_0001__29__M
0.0 820.342033705091 False False NaN NaN 40.0 1000.0 True True InsulinR_ssm ems_3hC_897_0002_000000009_0001__29__L
0.0 158.84307684463207 False False NaN NaN 40.0 1000.0 True True InsulinR_ssm ems_3hC_897_0002_000000009_0001__29__N
251.04494730735786 1209.2846565559576 False False NaN NaN 40.0 1000.0 True True InsulinR_ssm ems_3hC_897_0002_000000009_0001__29__Q
0.0 1679.3216128845163 False False NaN NaN 40.0 1000.0 False True InsulinR_ssm ems_3hC_897_0002_000000009_0001__29__P
258.6518602557182 804.1780548035395 False False NaN NaN 40.0 1000.0 True True InsulinR_ssm ems_3hC_897_0002_000000009_0001__29__S
1566.3335879972944 6695.83638801092 False False NaN NaN 40.0 1000.0 True False InsulinR_ssm ems_3hC_897_0002_000000009_0001__29__R
0.0 614.716860782203 False False NaN NaN 40.0 1000.0 True False InsulinR_ssm ems_3hC_897_0002_000000009_0001__29__T
177.21619292248258 498.79980601698566 False False NaN NaN 40.0 1000.0 True True InsulinR_ssm ems_3hC_897_0002_000000009_0001__29__W
534.7809056549294 4773.952841117978 False False NaN NaN 40.0 1000.0 True False InsulinR_ssm ems_3hC_897_0002_000000009_0001__29__V
0.0 735.2920212866636 False False NaN NaN 40.0 1000.0 True True InsulinR_ssm ems_3hC_897_0002_000000009_0001__29__Y
0.0 158.84307684463207 False False NaN NaN 40.0 1000.0 False True InsulinR_ssm ems_3hC_897_0002_000000009_0001__30__A
0.0 184.411880992069 False False NaN NaN 40.0 1000.0 True True InsulinR_ssm ems_3hC_897_0002_000000009_0001__30__C
0.0 160.4315076130785 False False NaN NaN 40.0 1000.0 True True InsulinR_ssm ems_3hC_897_0002_000000009_0001__30__E
0.0 158.84307684463207 False False NaN NaN 40.0 1000.0 False True InsulinR_ssm ems_3hC_897_0002_000000009_0001__30__D
0.0 567.6807075093596 False False NaN NaN 40.0 1000.0 True True InsulinR_ssm ems_3hC_897_0002_000000009_0001__30__G
0.0 277.3098032683974 False False NaN NaN 40.0 1000.0 True False InsulinR_ssm ems_3hC_897_0002_000000009_0001__30__F
0.0 199.6916419297494 False False NaN NaN 40.0 1000.0 True True InsulinR_ssm ems_3hC_897_0002_000000009_0001__30__I
0.0 158.84307684463207 False False NaN NaN 40.0 1000.0 True False InsulinR_ssm ems_3hC_897_0002_000000009_0001__30__H
0.0 199.6916419297494 False False NaN NaN 40.0 1000.0 True True InsulinR_ssm ems_3hC_897_0002_000000009_0001__30__K
0.0 158.84307684463207 False False NaN NaN 40.0 1000.0 False True InsulinR_ssm ems_3hC_897_0002_000000009_0001__30__M
0.0 381.28452906917556 False False NaN NaN 40.0 1000.0 True True InsulinR_ssm ems_3hC_897_0002_000000009_0001__30__L
0.0 158.84307684463207 False False NaN NaN 40.0 1000.0 True True InsulinR_ssm ems_3hC_897_0002_000000009_0001__30__N
0.0 158.84307684463207 False False NaN NaN 40.0 1000.0 True True InsulinR_ssm ems_3hC_897_0002_000000009_0001__30__Q
0.0 199.6916419297494 False False NaN NaN 40.0 1000.0 True False InsulinR_ssm ems_3hC_897_0002_000000009_0001__30__P
0.0 251.04494730735786 False False NaN NaN 40.0 1000.0 True True InsulinR_ssm ems_3hC_897_0002_000000009_0001__30__S
0.0 246.09837006897163 False False NaN NaN 40.0 1000.0 True False InsulinR_ssm ems_3hC_897_0002_000000009_0001__30__R
0.0 158.84307684463207 False False NaN NaN 40.0 1000.0 True True InsulinR_ssm ems_3hC_897_0002_000000009_0001__30__W
0.0 193.81874028050964 False False NaN NaN 40.0 1000.0 True False InsulinR_ssm ems_3hC_897_0002_000000009_0001__30__V
0.0 679.0298452833409 False False NaN NaN 40.0 1000.0 True False InsulinR_ssm ems_3hC_897_0002_000000009_0001__30__Y
0.0 396.76620990034604 False False NaN NaN 40.0 1000.0 True True InsulinR_ssm ems_3hC_897_0002_000000009_0001__31__A
0.0 325.1675533405149 False False NaN NaN 40.0 1000.0 True True InsulinR_ssm ems_3hC_897_0002_000000009_0001__31__C
0.0 158.84307684463207 False False NaN NaN 40.0 1000.0 True True InsulinR_ssm ems_3hC_897_0002_000000009_0001__31__E
0.0 193.81874028050964 False False NaN NaN 40.0 1000.0 True True InsulinR_ssm ems_3hC_897_0002_000000009_0001__31__D
0.0 331.7034211626594 False False NaN NaN 40.0 1000.0 True False InsulinR_ssm ems_3hC_897_0002_000000009_0001__31__G
0.0 158.84307684463207 False False NaN NaN 40.0 1000.0 True True InsulinR_ssm ems_3hC_897_0002_000000009_0001__31__F
0.0 193.81874028050964 False False NaN NaN 40.0 1000.0 True False InsulinR_ssm ems_3hC_897_0002_000000009_0001__31__I
0.0 488.9714792833897 False False NaN NaN 40.0 1000.0 True False InsulinR_ssm ems_3hC_897_0002_000000009_0001__31__H
0.0 924.3819368482607 False False NaN NaN 40.0 1000.0 True False InsulinR_ssm ems_3hC_897_0002_000000009_0001__31__K
303.28964780564394 14406.238966231082 False False NaN NaN 40.0 1000.0 False False InsulinR_ssm ems_3hC_897_0002_000000009_0001__31__M
0.0 699.6051286252716 False False NaN NaN 40.0 1000.0 True True InsulinR_ssm ems_3hC_897_0002_000000009_0001__31__N
0.0 158.84307684463207 False False NaN NaN 40.0 1000.0 True True InsulinR_ssm ems_3hC_897_0002_000000009_0001__31__Q
1969.1366612272063 3991.1072323063054 False False NaN NaN 40.0 1000.0 True False InsulinR_ssm ems_3hC_897_0002_000000009_0001__31__P
0.0 400.7338719993494 False False NaN NaN 40.0 1000.0 True True InsulinR_ssm ems_3hC_897_0002_000000009_0001__31__S
0.0 158.84307684463207 False False NaN NaN 40.0 1000.0 True True InsulinR_ssm ems_3hC_897_0002_000000009_0001__31__R
251.04494730735786 1209.2846565559576 False False NaN NaN 40.0 1000.0 True False InsulinR_ssm ems_3hC_897_0002_000000009_0001__31__T
0.0 2111.1810276316537 False False NaN NaN 40.0 1000.0 False False InsulinR_ssm ems_3hC_897_0002_000000009_0001__31__W
0.0 396.76620990034604 False False NaN NaN 40.0 1000.0 True True InsulinR_ssm ems_3hC_897_0002_000000009_0001__31__V
0.0 158.84307684463207 False False NaN NaN 40.0 1000.0 True True InsulinR_ssm ems_3hC_897_0002_000000009_0001__31__Y
189.99974539800974 1679.3216128845163 False False NaN NaN 40.0 1000.0 True True InsulinR_ssm ems_3hC_897_0002_000000009_0001__32__A
216.23743352151067 1597.8168931160394 False False NaN NaN 40.0 1000.0 True True InsulinR_ssm ems_3hC_897_0002_000000009_0001__32__C
1490.312664325392 8847.148135307452 False False NaN NaN 40.0 1000.0 True False InsulinR_ssm ems_3hC_897_0002_000000009_0001__32__E
720.8038636277456 8417.757883919056 False False NaN NaN 40.0 1000.0 True False InsulinR_ssm ems_3hC_897_0002_000000009_0001__32__D
209.87792258913717 1764.983892491768 False False NaN NaN 40.0 1000.0 True True InsulinR_ssm ems_3hC_897_0002_000000009_0001__32__G
0.0 1322.5768193584158 False False NaN NaN 40.0 1000.0 False True InsulinR_ssm ems_3hC_897_0002_000000009_0001__32__F
0.0 234.15415489657406 False False NaN NaN 40.0 1000.0 True False InsulinR_ssm ems_3hC_897_0002_000000009_0001__32__I
271.8457046058205 2378.9316250750794 False False NaN NaN 40.0 1000.0 True True InsulinR_ssm ems_3hC_897_0002_000000009_0001__32__H
9969.187964149813 inf False False NaN NaN 40.0 1000.0 False False InsulinR_ssm ems_3hC_897_0002_000000009_0001__32__K
0.0 277.3098032683974 False False NaN NaN 40.0 1000.0 True False InsulinR_ssm ems_3hC_897_0002_000000009_0001__32__L
291.4553902263397 3991.1072323063054 False False NaN NaN 40.0 1000.0 True False InsulinR_ssm ems_3hC_897_0002_000000009_0001__32__N
1629.9330126676725 3991.1072323063054 False False NaN NaN 40.0 1000.0 True False InsulinR_ssm ems_3hC_897_0002_000000009_0001__32__Q
0.0 5379.409554041364 False False NaN NaN 40.0 1000.0 True True InsulinR_ssm ems_3hC_897_0002_000000009_0001__32__P
195.75692768331487 1390.041529174987 False False NaN NaN 40.0 1000.0 True True InsulinR_ssm ems_3hC_897_0002_000000009_0001__32__S
1520.2679488783317 5169.506846356828 False False NaN NaN 40.0 1000.0 True False InsulinR_ssm ems_3hC_897_0002_000000009_0001__32__R
229.54039299732784 534.7809056549294 False False NaN NaN 40.0 1000.0 True True InsulinR_ssm ems_3hC_897_0002_000000009_0001__32__T
0.0 256.0909507482356 False False NaN NaN 40.0 1000.0 True False InsulinR_ssm ems_3hC_897_0002_000000009_0001__32__W
0.0 251.04494730735786 False False NaN NaN 40.0 1000.0 True True InsulinR_ssm ems_3hC_897_0002_000000009_0001__32__V
0.0 396.76620990034604 False False NaN NaN 40.0 1000.0 True True InsulinR_ssm ems_3hC_897_0002_000000009_0001__32__Y
0.0 234.15415489657406 False False NaN NaN 40.0 1000.0 True True InsulinR_ssm ems_3hC_897_0002_000000009_0001__33__A
256.0909507482356 469.8919806040241 False False NaN NaN 40.0 1000.0 True True InsulinR_ssm ems_3hC_897_0002_000000009_0001__33__C
0.0 158.84307684463207 False False NaN NaN 40.0 1000.0 True True InsulinR_ssm ems_3hC_897_0002_000000009_0001__33__D
0.0 396.76620990034604 False False NaN NaN 40.0 1000.0 False True InsulinR_ssm ems_3hC_897_0002_000000009_0001__33__G
0.0 534.7809056549294 False False NaN NaN 40.0 1000.0 True True InsulinR_ssm ems_3hC_897_0002_000000009_0001__33__F
0.0 396.76620990034604 False False NaN NaN 40.0 1000.0 True True InsulinR_ssm ems_3hC_897_0002_000000009_0001__33__I
0.0 282.8837303140923 False False NaN NaN 40.0 1000.0 True True InsulinR_ssm ems_3hC_897_0002_000000009_0001__33__H
0.0 396.76620990034604 False False NaN NaN 40.0 1000.0 True True InsulinR_ssm ems_3hC_897_0002_000000009_0001__33__K
0.0 199.6916419297494 False False NaN NaN 40.0 1000.0 True True InsulinR_ssm ems_3hC_897_0002_000000009_0001__33__M
0.0 297.313643569889 False False NaN NaN 40.0 1000.0 True False InsulinR_ssm ems_3hC_897_0002_000000009_0001__33__L
0.0 3685.720568162689 False False NaN NaN 40.0 1000.0 True False InsulinR_ssm ems_3hC_897_0002_000000009_0001__33__N
0.0 396.76620990034604 False False NaN NaN 40.0 1000.0 True True InsulinR_ssm ems_3hC_897_0002_000000009_0001__33__Q
238.8606534099953 567.6807075093596 False False NaN NaN 40.0 1000.0 True True InsulinR_ssm ems_3hC_897_0002_000000009_0001__33__P
231.8357969273011 933.6257562167432 False False NaN NaN 40.0 1000.0 True False InsulinR_ssm ems_3hC_897_0002_000000009_0001__33__S
243.6617525435361 1094.7496240904923 False False NaN NaN 40.0 1000.0 True True InsulinR_ssm ems_3hC_897_0002_000000009_0001__33__R
0.0 199.6916419297494 False False NaN NaN 40.0 1000.0 True True InsulinR_ssm ems_3hC_897_0002_000000009_0001__33__T
266.4892702733268 438.2767340714682 False False NaN NaN 40.0 1000.0 True True InsulinR_ssm ems_3hC_897_0002_000000009_0001__33__W
251.04494730735786 796.2158958450888 False False NaN NaN 40.0 1000.0 True True InsulinR_ssm ems_3hC_897_0002_000000009_0001__33__V
0.0 493.8611940762235 False False NaN NaN 40.0 1000.0 True True InsulinR_ssm ems_3hC_897_0002_000000009_0001__33__Y
0.0 188.11855980000968 False False NaN NaN 40.0 1000.0 True True InsulinR_ssm ems_3hC_897_0002_000000009_0001__34__A
0.0 158.84307684463207 False False NaN NaN 40.0 1000.0 True True InsulinR_ssm ems_3hC_897_0002_000000009_0001__34__C
0.0 158.84307684463207 False False NaN NaN 40.0 1000.0 True True InsulinR_ssm ems_3hC_897_0002_000000009_0001__34__E
0.0 158.84307684463207 False False NaN NaN 40.0 1000.0 True True InsulinR_ssm ems_3hC_897_0002_000000009_0001__34__D
0.0 713.6671917106393 False False NaN NaN 40.0 1000.0 True False InsulinR_ssm ems_3hC_897_0002_000000009_0001__34__G
0.0 396.76620990034604 False False NaN NaN 40.0 1000.0 True True InsulinR_ssm ems_3hC_897_0002_000000009_0001__34__F
0.0 158.84307684463207 False False NaN NaN 40.0 1000.0 True True InsulinR_ssm ems_3hC_897_0002_000000009_0001__34__H
0.0 158.84307684463207 False False NaN NaN 40.0 1000.0 True True InsulinR_ssm ems_3hC_897_0002_000000009_0001__34__K
0.0 158.84307684463207 False False NaN NaN 40.0 1000.0 True True InsulinR_ssm ems_3hC_897_0002_000000009_0001__34__M
0.0 291.4553902263397 False False NaN NaN 40.0 1000.0 True True InsulinR_ssm ems_3hC_897_0002_000000009_0001__34__L
0.0 243.6617525435361 False False NaN NaN 40.0 1000.0 True True InsulinR_ssm ems_3hC_897_0002_000000009_0001__34__N
0.0 158.84307684463207 False False NaN NaN 40.0 1000.0 True True InsulinR_ssm ems_3hC_897_0002_000000009_0001__34__Q
0.0 199.6916419297494 False False NaN NaN 40.0 1000.0 True False InsulinR_ssm ems_3hC_897_0002_000000009_0001__34__P
0.0 282.8837303140923 False False NaN NaN 40.0 1000.0 False False InsulinR_ssm ems_3hC_897_0002_000000009_0001__34__S
0.0 312.4796274238028 False False NaN NaN 40.0 1000.0 True True InsulinR_ssm ems_3hC_897_0002_000000009_0001__34__R
0.0 519.0530783284975 False False NaN NaN 40.0 1000.0 True True InsulinR_ssm ems_3hC_897_0002_000000009_0001__34__T
0.0 158.84307684463207 False False NaN NaN 40.0 1000.0 True True InsulinR_ssm ems_3hC_897_0002_000000009_0001__34__W
0.0 227.26771583893853 False False NaN NaN 40.0 1000.0 True True InsulinR_ssm ems_3hC_897_0002_000000009_0001__34__V
0.0 285.71256761723316 False False NaN NaN 40.0 1000.0 True False InsulinR_ssm ems_3hC_897_0002_000000009_0001__34__Y
602.604510128618 3991.1072323063054 False False NaN NaN 40.0 1000.0 True False InsulinR_ssm ems_3hC_897_0002_000000009_0001__35__A
338.37065992802906 1062.5531995897238 False False NaN NaN 40.0 1000.0 True False InsulinR_ssm ems_3hC_897_0002_000000009_0001__35__C
0.0 158.84307684463207 False False NaN NaN 40.0 1000.0 True True InsulinR_ssm ems_3hC_897_0002_000000009_0001__35__E
584.8820006276009 4918.608386156695 False False NaN NaN 40.0 1000.0 True False InsulinR_ssm ems_3hC_897_0002_000000009_0001__35__D
1505.2157909686457 3991.1072323063054 False False NaN NaN 40.0 1000.0 True False InsulinR_ssm ems_3hC_897_0002_000000009_0001__35__G
0.0 165.2927427252623 False False NaN NaN 40.0 1000.0 True False InsulinR_ssm ems_3hC_897_0002_000000009_0001__35__F
0.0 199.6916419297494 False False NaN NaN 40.0 1000.0 True True InsulinR_ssm ems_3hC_897_0002_000000009_0001__35__I
0.0 1349.1606134275196 False False NaN NaN 40.0 1000.0 True False InsulinR_ssm ems_3hC_897_0002_000000009_0001__35__H
614.716860782203 108589.91478505317 False False NaN NaN 40.0 1000.0 False False InsulinR_ssm ems_3hC_897_0002_000000009_0001__35__K
0.0 596.6381288402159 False False NaN NaN 40.0 1000.0 True False InsulinR_ssm ems_3hC_897_0002_000000009_0001__35__M
0.0 408.78862282653614 False False NaN NaN 40.0 1000.0 True False InsulinR_ssm ems_3hC_897_0002_000000009_0001__35__L
220.58380593529313 1094.7496240904923 False False NaN NaN 40.0 1000.0 True True InsulinR_ssm ems_3hC_897_0002_000000009_0001__35__N
0.0 396.76620990034604 False False NaN NaN 40.0 1000.0 True True InsulinR_ssm ems_3hC_897_0002_000000009_0001__35__Q
359.18727388576104 2990.7048622239217 False False NaN NaN 40.0 1000.0 True False InsulinR_ssm ems_3hC_897_0002_000000009_0001__35__P
1432.161177550519 6001.636963192939 False False NaN NaN 40.0 1000.0 True False InsulinR_ssm ems_3hC_897_0002_000000009_0001__35__S
6001.636963192939 inf False False NaN NaN 40.0 1000.0 False True InsulinR_ssm ems_3hC_897_0002_000000009_0001__35__R
0.0 199.6916419297494 False False NaN NaN 40.0 1000.0 True False InsulinR_ssm ems_3hC_897_0002_000000009_0001__35__T
0.0 396.76620990034604 False False NaN NaN 40.0 1000.0 False True InsulinR_ssm ems_3hC_897_0002_000000009_0001__35__W
191.89974285198977 529.4860452029005 False False NaN NaN 40.0 1000.0 True True InsulinR_ssm ems_3hC_897_0002_000000009_0001__35__Y
0.0 524.2436091117823 False False NaN NaN 40.0 1000.0 True False InsulinR_ssm ems_3hC_897_0002_000000009_0001__36__A
0.0 19417.43356466122 False False NaN NaN 40.0 1000.0 False False InsulinR_ssm ems_3hC_897_0002_000000009_0001__36__C
0.0 596.6381288402159 False False NaN NaN 40.0 1000.0 False True InsulinR_ssm ems_3hC_897_0002_000000009_0001__36__E
0.0 503.78780407715584 False False NaN NaN 40.0 1000.0 True False InsulinR_ssm ems_3hC_897_0002_000000009_0001__36__D
0.0 158.84307684463207 False False NaN NaN 40.0 1000.0 True True InsulinR_ssm ems_3hC_897_0002_000000009_0001__36__G
241.2492599440952 639.6768303445727 False False NaN NaN 40.0 1000.0 True True InsulinR_ssm ems_3hC_897_0002_000000009_0001__36__F
0.0 199.6916419297494 False False NaN NaN 40.0 1000.0 True True InsulinR_ssm ems_3hC_897_0002_000000009_0001__36__I
614.716860782203 9675.995620842656 False False NaN NaN 40.0 1000.0 True False InsulinR_ssm ems_3hC_897_0002_000000009_0001__36__H
447.08609642630455 3991.1072323063054 False False NaN NaN 40.0 1000.0 True False InsulinR_ssm ems_3hC_897_0002_000000009_0001__36__K
0.0 158.84307684463207 False False NaN NaN 40.0 1000.0 False True InsulinR_ssm ems_3hC_897_0002_000000009_0001__36__L
0.0 199.6916419297494 False False NaN NaN 40.0 1000.0 True True InsulinR_ssm ems_3hC_897_0002_000000009_0001__36__N
0.0 534.7809056549294 False False NaN NaN 40.0 1000.0 True True InsulinR_ssm ems_3hC_897_0002_000000009_0001__36__Q
1010.9829106663876 4587.674845802269 False False NaN NaN 40.0 1000.0 True False InsulinR_ssm ems_3hC_897_0002_000000009_0001__36__P
0.0 158.84307684463207 False False NaN NaN 40.0 1000.0 True True InsulinR_ssm ems_3hC_897_0002_000000009_0001__36__S
620.8640293900254 3991.1072323063054 False False NaN NaN 40.0 1000.0 True False InsulinR_ssm ems_3hC_897_0002_000000009_0001__36__R
0.0 158.84307684463207 False False NaN NaN 40.0 1000.0 True True InsulinR_ssm ems_3hC_897_0002_000000009_0001__36__T
0.0 396.76620990034604 False False NaN NaN 40.0 1000.0 True True InsulinR_ssm ems_3hC_897_0002_000000009_0001__36__W
0.0 158.84307684463207 False False NaN NaN 40.0 1000.0 False True InsulinR_ssm ems_3hC_897_0002_000000009_0001__36__V
0.0 2990.7048622239217 False False NaN NaN 40.0 1000.0 False True InsulinR_ssm ems_3hC_897_0002_000000009_0001__36__Y
0.0 627.0726696839255 False False NaN NaN 40.0 1000.0 True False InsulinR_ssm ems_3hC_897_0002_000000009_0001__37__A
0.0 158.84307684463207 False False NaN NaN 40.0 1000.0 True True InsulinR_ssm ems_3hC_897_0002_000000009_0001__37__C
0.0 199.6916419297494 False False NaN NaN 40.0 1000.0 True True InsulinR_ssm ems_3hC_897_0002_000000009_0001__37__E
0.0 331.7034211626594 False False NaN NaN 40.0 1000.0 False True InsulinR_ssm ems_3hC_897_0002_000000009_0001__37__D
0.0 256.0909507482356 False False NaN NaN 40.0 1000.0 False True InsulinR_ssm ems_3hC_897_0002_000000009_0001__37__G
0.0 352.10986558745304 False False NaN NaN 40.0 1000.0 False False InsulinR_ssm ems_3hC_897_0002_000000009_0001__37__F
291.4553902263397 5883.3810049925905 False False NaN NaN 40.0 1000.0 True False InsulinR_ssm ems_3hC_897_0002_000000009_0001__37__I
0.0 460.6332522341181 False False NaN NaN 40.0 1000.0 True True InsulinR_ssm ems_3hC_897_0002_000000009_0001__37__H
0.0 158.84307684463207 False False NaN NaN 40.0 1000.0 True True InsulinR_ssm ems_3hC_897_0002_000000009_0001__37__M
0.0 906.1679608354674 False False NaN NaN 40.0 1000.0 True False InsulinR_ssm ems_3hC_897_0002_000000009_0001__37__L
0.0 1403.9419444667367 False False NaN NaN 40.0 1000.0 True False InsulinR_ssm ems_3hC_897_0002_000000009_0001__37__N
0.0 529.4860452029005 False False NaN NaN 40.0 1000.0 True True InsulinR_ssm ems_3hC_897_0002_000000009_0001__37__Q
231.8357969273011 1535.4706283671162 False False NaN NaN 40.0 1000.0 True False InsulinR_ssm ems_3hC_897_0002_000000009_0001__37__P
0.0 180.77823840022455 False False NaN NaN 40.0 1000.0 True True InsulinR_ssm ems_3hC_897_0002_000000009_0001__37__S
0.0 209.87792258913717 False False NaN NaN 40.0 1000.0 True True InsulinR_ssm ems_3hC_897_0002_000000009_0001__37__R
0.0 158.84307684463207 False False NaN NaN 40.0 1000.0 False True InsulinR_ssm ems_3hC_897_0002_000000009_0001__37__T
0.0 315.6044236980408 False False NaN NaN 40.0 1000.0 True False InsulinR_ssm ems_3hC_897_0002_000000009_0001__37__W
0.0 246.09837006897163 False False NaN NaN 40.0 1000.0 True True InsulinR_ssm ems_3hC_897_0002_000000009_0001__37__V
0.0 285.71256761723316 False False NaN NaN 40.0 1000.0 False True InsulinR_ssm ems_3hC_897_0002_000000009_0001__37__Y
0.0 158.84307684463207 False False NaN NaN 40.0 1000.0 True True InsulinR_ssm ems_3hC_897_0002_000000009_0001__38__C
0.0 659.0596779808433 False False NaN NaN 40.0 1000.0 True False InsulinR_ssm ems_3hC_897_0002_000000009_0001__38__E
0.0 158.84307684463207 False False NaN NaN 40.0 1000.0 True True InsulinR_ssm ems_3hC_897_0002_000000009_0001__38__D
203.70544393253746 567.6807075093596 False False NaN NaN 40.0 1000.0 False True InsulinR_ssm ems_3hC_897_0002_000000009_0001__38__G
0.0 672.3067775082585 False False NaN NaN 40.0 1000.0 True True InsulinR_ssm ems_3hC_897_0002_000000009_0001__38__F
0.0 396.76620990034604 False False NaN NaN 40.0 1000.0 True True InsulinR_ssm ems_3hC_897_0002_000000009_0001__38__I
0.0 158.84307684463207 False False NaN NaN 40.0 1000.0 True True InsulinR_ssm ems_3hC_897_0002_000000009_0001__38__H
0.0 199.6916419297494 False False NaN NaN 40.0 1000.0 True True InsulinR_ssm ems_3hC_897_0002_000000009_0001__38__K
0.0 199.6916419297494 False False NaN NaN 40.0 1000.0 True False InsulinR_ssm ems_3hC_897_0002_000000009_0001__38__M
0.0 158.84307684463207 False False NaN NaN 40.0 1000.0 True True InsulinR_ssm ems_3hC_897_0002_000000009_0001__38__L
0.0 158.84307684463207 False False NaN NaN 40.0 1000.0 True True InsulinR_ssm ems_3hC_897_0002_000000009_0001__38__N
0.0 199.6916419297494 False False NaN NaN 40.0 1000.0 True True InsulinR_ssm ems_3hC_897_0002_000000009_0001__38__Q
0.0 484.13017750830636 False False NaN NaN 40.0 1000.0 True True InsulinR_ssm ems_3hC_897_0002_000000009_0001__38__P
0.0 199.6916419297494 False False NaN NaN 40.0 1000.0 True True InsulinR_ssm ems_3hC_897_0002_000000009_0001__38__S
0.0 306.3225442837003 False False NaN NaN 40.0 1000.0 True True InsulinR_ssm ems_3hC_897_0002_000000009_0001__38__R
0.0 199.6916419297494 False False NaN NaN 40.0 1000.0 True False InsulinR_ssm ems_3hC_897_0002_000000009_0001__38__T
203.70544393253746 1052.0328708809147 False False NaN NaN 40.0 1000.0 True True InsulinR_ssm ems_3hC_897_0002_000000009_0001__38__W
0.0 396.76620990034604 False False NaN NaN 40.0 1000.0 False True InsulinR_ssm ems_3hC_897_0002_000000009_0001__38__V
0.0 396.76620990034604 False False NaN NaN 40.0 1000.0 True True InsulinR_ssm ems_3hC_897_0002_000000009_0001__38__Y
241.2492599440952 3506.8366547132437 False False NaN NaN 40.0 1000.0 True False InsulinR_ssm ems_3hC_897_0002_000000009_0001__39__C
465.2395847564596 4408.665353694219 False False NaN NaN 40.0 1000.0 True False InsulinR_ssm ems_3hC_897_0002_000000009_0001__39__E
879.5176951545888 3991.1072323063054 False False NaN NaN 40.0 1000.0 True False InsulinR_ssm ems_3hC_897_0002_000000009_0001__39__D
0.0 550.9853018771796 False False NaN NaN 40.0 1000.0 False False InsulinR_ssm ems_3hC_897_0002_000000009_0001__39__G
879.5176951545888 3991.1072323063054 False False NaN NaN 40.0 1000.0 True False InsulinR_ssm ems_3hC_897_0002_000000009_0001__39__F
1403.9419444667367 6245.327490462801 False False NaN NaN 40.0 1000.0 True False InsulinR_ssm ems_3hC_897_0002_000000009_0001__39__I
0.0 3649.2282853095903 False False NaN NaN 40.0 1000.0 True True InsulinR_ssm ems_3hC_897_0002_000000009_0001__39__H
1245.9271909342588 3991.1072323063054 False False NaN NaN 40.0 1000.0 True False InsulinR_ssm ems_3hC_897_0002_000000009_0001__39__K
524.2436091117823 77421.71435566718 False False NaN NaN 40.0 1000.0 False False InsulinR_ssm ems_3hC_897_0002_000000009_0001__39__M
1629.9330126676725 9115.225570955388 False False NaN NaN 40.0 1000.0 True False InsulinR_ssm ems_3hC_897_0002_000000009_0001__39__L
0.0 158.84307684463207 False False NaN NaN 40.0 1000.0 True True InsulinR_ssm ems_3hC_897_0002_000000009_0001__39__N
241.2492599440952 3685.720568162689 False False NaN NaN 40.0 1000.0 True True InsulinR_ssm ems_3hC_897_0002_000000009_0001__39__Q
207.7999233555814 1094.7496240904923 False False NaN NaN 40.0 1000.0 True True InsulinR_ssm ems_3hC_897_0002_000000009_0001__39__P
0.0 396.76620990034604 False False NaN NaN 40.0 1000.0 True True InsulinR_ssm ems_3hC_897_0002_000000009_0001__39__S
236.49569644553975 4194.693812180722 False False NaN NaN 40.0 1000.0 True True InsulinR_ssm ems_3hC_897_0002_000000009_0001__39__R
222.789643994646 1855.0158092734657 False False NaN NaN 40.0 1000.0 True True InsulinR_ssm ems_3hC_897_0002_000000009_0001__39__T
1566.3335879972944 13982.553609315217 False False NaN NaN 40.0 1000.0 False False InsulinR_ssm ems_3hC_897_0002_000000009_0001__39__W
263.850762646858 3991.1072323063054 False False NaN NaN 40.0 1000.0 True False InsulinR_ssm ems_3hC_897_0002_000000009_0001__39__V
1335.8025875519997 3991.1072323063054 False False NaN NaN 40.0 1000.0 True False InsulinR_ssm ems_3hC_897_0002_000000009_0001__39__Y
0.0 5379.409554041364 False False NaN NaN 40.0 1000.0 False True InsulinR_ssm ems_3hC_897_0002_000000009_0001__40__A
1221.3775031215168 3991.1072323063054 False False NaN NaN 40.0 1000.0 True False InsulinR_ssm ems_3hC_897_0002_000000009_0001__40__C
0.0 158.84307684463207 False False NaN NaN 40.0 1000.0 True True InsulinR_ssm ems_3hC_897_0002_000000009_0001__40__D
0.0 493.8611940762235 False False NaN NaN 40.0 1000.0 True True InsulinR_ssm ems_3hC_897_0002_000000009_0001__40__G
646.0735986480183 3991.1072323063054 False False NaN NaN 40.0 1000.0 True False InsulinR_ssm ems_3hC_897_0002_000000009_0001__40__F
220.58380593529313 836.830908582563 False False NaN NaN 40.0 1000.0 True True InsulinR_ssm ems_3hC_897_0002_000000009_0001__40__I
170.30127812258053 961.915550255867 False False NaN NaN 40.0 1000.0 True False InsulinR_ssm ems_3hC_897_0002_000000009_0001__40__H
294.36994412860304 1362.6522195617945 False False NaN NaN 40.0 1000.0 True False InsulinR_ssm ems_3hC_897_0002_000000009_0001__40__K
1073.1787315856207 4071.32848767566 False False NaN NaN 40.0 1000.0 True False InsulinR_ssm ems_3hC_897_0002_000000009_0001__40__M
294.36994412860304 742.6449414995301 False False NaN NaN 40.0 1000.0 True True InsulinR_ssm ems_3hC_897_0002_000000009_0001__40__L
0.0 271.8457046058205 False False NaN NaN 40.0 1000.0 True True InsulinR_ssm ems_3hC_897_0002_000000009_0001__40__N
274.5641616518787 400.7338719993494 False False NaN NaN 40.0 1000.0 True True InsulinR_ssm ems_3hC_897_0002_000000009_0001__40__Q
0.0 312.4796274238028 False False NaN NaN 40.0 1000.0 True False InsulinR_ssm ems_3hC_897_0002_000000009_0001__40__P
0.0 396.76620990034604 False False NaN NaN 40.0 1000.0 True True InsulinR_ssm ems_3hC_897_0002_000000009_0001__40__S
408.78862282653614 2845.5530581647336 False False NaN NaN 40.0 1000.0 True False InsulinR_ssm ems_3hC_897_0002_000000009_0001__40__R
0.0 158.84307684463207 False False NaN NaN 40.0 1000.0 True True InsulinR_ssm ems_3hC_897_0002_000000009_0001__40__T
1818.4646694181615 3991.1072323063054 False False NaN NaN 40.0 1000.0 True False InsulinR_ssm ems_3hC_897_0002_000000009_0001__40__W
216.23743352151067 331.7034211626594 False False NaN NaN 40.0 1000.0 True True InsulinR_ssm ems_3hC_897_0002_000000009_0001__40__V
0.0 396.76620990034604 False False NaN NaN 40.0 1000.0 True True InsulinR_ssm ems_3hC_897_0002_000000009_0001__40__Y
0.0 1021.0927397730513 False False NaN NaN 40.0 1000.0 True False InsulinR_ssm ems_3hC_897_0002_000000009_0001__41__A
0.0 456.07252696447347 False False NaN NaN 40.0 1000.0 True False InsulinR_ssm ems_3hC_897_0002_000000009_0001__41__C
0.0 590.7308206338773 False False NaN NaN 40.0 1000.0 True True InsulinR_ssm ems_3hC_897_0002_000000009_0001__41__E
0.0 158.84307684463207 False False NaN NaN 40.0 1000.0 False True InsulinR_ssm ems_3hC_897_0002_000000009_0001__41__D
0.0 158.84307684463207 False False NaN NaN 40.0 1000.0 True True InsulinR_ssm ems_3hC_897_0002_000000009_0001__41__G
0.0 199.6916419297494 False False NaN NaN 40.0 1000.0 True True InsulinR_ssm ems_3hC_897_0002_000000009_0001__41__F
0.0 188.11855980000968 False False NaN NaN 40.0 1000.0 True True InsulinR_ssm ems_3hC_897_0002_000000009_0001__41__I
0.0 158.84307684463207 False False NaN NaN 40.0 1000.0 True True InsulinR_ssm ems_3hC_897_0002_000000009_0001__41__H
0.0 291.4553902263397 False False NaN NaN 40.0 1000.0 True True InsulinR_ssm ems_3hC_897_0002_000000009_0001__41__K
0.0 163.6561809161013 False False NaN NaN 40.0 1000.0 True True InsulinR_ssm ems_3hC_897_0002_000000009_0001__41__M
0.0 158.84307684463207 False False NaN NaN 40.0 1000.0 True True InsulinR_ssm ems_3hC_897_0002_000000009_0001__41__L
0.0 173.72433381284446 False False NaN NaN 40.0 1000.0 True True InsulinR_ssm ems_3hC_897_0002_000000009_0001__41__Q
0.0 158.84307684463207 False False NaN NaN 40.0 1000.0 True True InsulinR_ssm ems_3hC_897_0002_000000009_0001__41__P
0.0 243.6617525435361 False False NaN NaN 40.0 1000.0 True True InsulinR_ssm ems_3hC_897_0002_000000009_0001__41__S
0.0 158.84307684463207 False False NaN NaN 40.0 1000.0 True True InsulinR_ssm ems_3hC_897_0002_000000009_0001__41__R
0.0 277.3098032683974 False False NaN NaN 40.0 1000.0 True False InsulinR_ssm ems_3hC_897_0002_000000009_0001__41__T
165.2927427252623 602.604510128618 False False NaN NaN 40.0 1000.0 True True InsulinR_ssm ems_3hC_897_0002_000000009_0001__41__W
0.0 158.84307684463207 False False NaN NaN 40.0 1000.0 True True InsulinR_ssm ems_3hC_897_0002_000000009_0001__41__V
0.0 451.5569573905679 False False NaN NaN 40.0 1000.0 True False InsulinR_ssm ems_3hC_897_0002_000000009_0001__41__Y
162.03582268920925 888.3128721061345 False False NaN NaN 40.0 1000.0 True False InsulinR_ssm ems_3hC_897_0002_000000009_0001__42__A
315.6044236980408 3143.260867080283 False False NaN NaN 40.0 1000.0 True False InsulinR_ssm ems_3hC_897_0002_000000009_0001__42__C
0.0 216.23743352151067 False False NaN NaN 40.0 1000.0 True False InsulinR_ssm ems_3hC_897_0002_000000009_0001__42__E
0.0 158.84307684463207 False False NaN NaN 40.0 1000.0 True True InsulinR_ssm ems_3hC_897_0002_000000009_0001__42__D
0.0 251.04494730735786 False False NaN NaN 40.0 1000.0 True True InsulinR_ssm ems_3hC_897_0002_000000009_0001__42__G
0.0 158.84307684463207 False False NaN NaN 40.0 1000.0 True True InsulinR_ssm ems_3hC_897_0002_000000009_0001__42__F
0.0 158.84307684463207 False False NaN NaN 40.0 1000.0 True True InsulinR_ssm ems_3hC_897_0002_000000009_0001__42__I
0.0 158.84307684463207 False False NaN NaN 40.0 1000.0 True True InsulinR_ssm ems_3hC_897_0002_000000009_0001__42__H
205.7424983718628 742.6449414995301 False False NaN NaN 40.0 1000.0 True False InsulinR_ssm ems_3hC_897_0002_000000009_0001__42__K
189.99974539800974 545.5300018585938 False False NaN NaN 40.0 1000.0 True True InsulinR_ssm ems_3hC_897_0002_000000009_0001__42__M
0.0 253.55539678043138 False False NaN NaN 40.0 1000.0 True True InsulinR_ssm ems_3hC_897_0002_000000009_0001__42__L
0.0 253.55539678043138 False False NaN NaN 40.0 1000.0 True True InsulinR_ssm ems_3hC_897_0002_000000009_0001__42__Q
0.0 158.84307684463207 False False NaN NaN 40.0 1000.0 True True InsulinR_ssm ems_3hC_897_0002_000000009_0001__42__P
0.0 263.850762646858 False False NaN NaN 40.0 1000.0 False False InsulinR_ssm ems_3hC_897_0002_000000009_0001__42__S
0.0 178.98835485170736 False False NaN NaN 40.0 1000.0 True True InsulinR_ssm ems_3hC_897_0002_000000009_0001__42__R
0.0 469.8919806040241 False False NaN NaN 40.0 1000.0 True False InsulinR_ssm ems_3hC_897_0002_000000009_0001__42__T
0.0 178.98835485170736 False False NaN NaN 40.0 1000.0 True True InsulinR_ssm ems_3hC_897_0002_000000009_0001__42__W
0.0 158.84307684463207 False False NaN NaN 40.0 1000.0 True True InsulinR_ssm ems_3hC_897_0002_000000009_0001__42__V
0.0 158.84307684463207 False False NaN NaN 40.0 1000.0 True True InsulinR_ssm ems_3hC_897_0002_000000009_0001__42__Y
0.0 158.84307684463207 False False NaN NaN 40.0 1000.0 True True InsulinR_ssm ems_3hC_897_0002_000000009_0001__43__A
0.0 158.84307684463207 False False NaN NaN 40.0 1000.0 True True InsulinR_ssm ems_3hC_897_0002_000000009_0001__43__C
0.0 207.7999233555814 False False NaN NaN 40.0 1000.0 True False InsulinR_ssm ems_3hC_897_0002_000000009_0001__43__E
0.0 180.77823840022455 False False NaN NaN 40.0 1000.0 True False InsulinR_ssm ems_3hC_897_0002_000000009_0001__43__G
0.0 220.58380593529313 False False NaN NaN 40.0 1000.0 True True InsulinR_ssm ems_3hC_897_0002_000000009_0001__43__F
0.0 158.84307684463207 False False NaN NaN 40.0 1000.0 True True InsulinR_ssm ems_3hC_897_0002_000000009_0001__43__I
0.0 158.84307684463207 False False NaN NaN 40.0 1000.0 True True InsulinR_ssm ems_3hC_897_0002_000000009_0001__43__H
0.0 199.6916419297494 False False NaN NaN 40.0 1000.0 True True InsulinR_ssm ems_3hC_897_0002_000000009_0001__43__K
0.0 158.84307684463207 False False NaN NaN 40.0 1000.0 True True InsulinR_ssm ems_3hC_897_0002_000000009_0001__43__M
0.0 158.84307684463207 False False NaN NaN 40.0 1000.0 True True InsulinR_ssm ems_3hC_897_0002_000000009_0001__43__L
0.0 158.84307684463207 False False NaN NaN 40.0 1000.0 True True InsulinR_ssm ems_3hC_897_0002_000000009_0001__43__N
0.0 158.84307684463207 False False NaN NaN 40.0 1000.0 True True InsulinR_ssm ems_3hC_897_0002_000000009_0001__43__Q
0.0 269.15416297606 False False NaN NaN 40.0 1000.0 True True InsulinR_ssm ems_3hC_897_0002_000000009_0001__43__P
0.0 158.84307684463207 False False NaN NaN 40.0 1000.0 True True InsulinR_ssm ems_3hC_897_0002_000000009_0001__43__S
0.0 158.84307684463207 False False NaN NaN 40.0 1000.0 True True InsulinR_ssm ems_3hC_897_0002_000000009_0001__43__R
0.0 158.84307684463207 False False NaN NaN 40.0 1000.0 True True InsulinR_ssm ems_3hC_897_0002_000000009_0001__43__T
0.0 199.6916419297494 False False NaN NaN 40.0 1000.0 True True InsulinR_ssm ems_3hC_897_0002_000000009_0001__43__W
0.0 199.6916419297494 False False NaN NaN 40.0 1000.0 True True InsulinR_ssm ems_3hC_897_0002_000000009_0001__43__V
0.0 234.15415489657406 False False NaN NaN 40.0 1000.0 True True InsulinR_ssm ems_3hC_897_0002_000000009_0001__43__Y
0.0 447.08609642630455 False False NaN NaN 40.0 1000.0 True False InsulinR_ssm ems_3hC_897_0002_000000009_0001__44__A
0.0 396.76620990034604 False False NaN NaN 40.0 1000.0 True True InsulinR_ssm ems_3hC_897_0002_000000009_0001__44__C
0.0 158.84307684463207 False False NaN NaN 40.0 1000.0 True True InsulinR_ssm ems_3hC_897_0002_000000009_0001__44__D
0.0 158.84307684463207 False False NaN NaN 40.0 1000.0 True True InsulinR_ssm ems_3hC_897_0002_000000009_0001__44__G
0.0 199.6916419297494 False False NaN NaN 40.0 1000.0 True False InsulinR_ssm ems_3hC_897_0002_000000009_0001__44__F
0.0 1362.6522195617945 False False NaN NaN 40.0 1000.0 True False InsulinR_ssm ems_3hC_897_0002_000000009_0001__44__I
0.0 189.99974539800974 False False NaN NaN 40.0 1000.0 True True InsulinR_ssm ems_3hC_897_0002_000000009_0001__44__H
0.0 503.78780407715584 False False NaN NaN 40.0 1000.0 True False InsulinR_ssm ems_3hC_897_0002_000000009_0001__44__K
0.0 158.84307684463207 False False NaN NaN 40.0 1000.0 True True InsulinR_ssm ems_3hC_897_0002_000000009_0001__44__M
0.0 158.84307684463207 False False NaN NaN 40.0 1000.0 True True InsulinR_ssm ems_3hC_897_0002_000000009_0001__44__L
0.0 158.84307684463207 False False NaN NaN 40.0 1000.0 True True InsulinR_ssm ems_3hC_897_0002_000000009_0001__44__N
0.0 158.84307684463207 False False NaN NaN 40.0 1000.0 True True InsulinR_ssm ems_3hC_897_0002_000000009_0001__44__Q
0.0 207.7999233555814 False False NaN NaN 40.0 1000.0 True True InsulinR_ssm ems_3hC_897_0002_000000009_0001__44__P
0.0 158.84307684463207 False False NaN NaN 40.0 1000.0 True True InsulinR_ssm ems_3hC_897_0002_000000009_0001__44__S
0.0 158.84307684463207 False False NaN NaN 40.0 1000.0 True True InsulinR_ssm ems_3hC_897_0002_000000009_0001__44__R
0.0 227.26771583893853 False False NaN NaN 40.0 1000.0 True True InsulinR_ssm ems_3hC_897_0002_000000009_0001__44__T
0.0 158.84307684463207 False False NaN NaN 40.0 1000.0 True True InsulinR_ssm ems_3hC_897_0002_000000009_0001__44__W
0.0 158.84307684463207 False False NaN NaN 40.0 1000.0 False True InsulinR_ssm ems_3hC_897_0002_000000009_0001__44__V
0.0 158.84307684463207 False False NaN NaN 40.0 1000.0 True True InsulinR_ssm ems_3hC_897_0002_000000009_0001__44__Y
0.0 158.84307684463207 False False NaN NaN 40.0 1000.0 True True InsulinR_ssm ems_3hC_897_0002_000000009_0001__45__A
0.0 396.76620990034604 False False NaN NaN 40.0 1000.0 True True InsulinR_ssm ems_3hC_897_0002_000000009_0001__45__C
0.0 199.6916419297494 False False NaN NaN 40.0 1000.0 False True InsulinR_ssm ems_3hC_897_0002_000000009_0001__45__D
0.0 158.84307684463207 False False NaN NaN 40.0 1000.0 True True InsulinR_ssm ems_3hC_897_0002_000000009_0001__45__G
0.0 158.84307684463207 False False NaN NaN 40.0 1000.0 False True InsulinR_ssm ems_3hC_897_0002_000000009_0001__45__F
0.0 377.5094347219561 False False NaN NaN 40.0 1000.0 True False InsulinR_ssm ems_3hC_897_0002_000000009_0001__45__I
0.0 396.76620990034604 False False NaN NaN 40.0 1000.0 True True InsulinR_ssm ems_3hC_897_0002_000000009_0001__45__H
0.0 158.84307684463207 False False NaN NaN 40.0 1000.0 True True InsulinR_ssm ems_3hC_897_0002_000000009_0001__45__K
0.0 158.84307684463207 False False NaN NaN 40.0 1000.0 True True InsulinR_ssm ems_3hC_897_0002_000000009_0001__45__M
0.0 158.84307684463207 False False NaN NaN 40.0 1000.0 False True InsulinR_ssm ems_3hC_897_0002_000000009_0001__45__L
0.0 348.6236292945081 False False NaN NaN 40.0 1000.0 True False InsulinR_ssm ems_3hC_897_0002_000000009_0001__45__N
0.0 238.8606534099953 False False NaN NaN 40.0 1000.0 True True InsulinR_ssm ems_3hC_897_0002_000000009_0001__45__Q
0.0 158.84307684463207 False False NaN NaN 40.0 1000.0 True True InsulinR_ssm ems_3hC_897_0002_000000009_0001__45__P
0.0 158.84307684463207 False False NaN NaN 40.0 1000.0 True True InsulinR_ssm ems_3hC_897_0002_000000009_0001__45__S
0.0 158.84307684463207 False False NaN NaN 40.0 1000.0 True True InsulinR_ssm ems_3hC_897_0002_000000009_0001__45__R
0.0 2241.0612023975264 False False NaN NaN 40.0 1000.0 True False InsulinR_ssm ems_3hC_897_0002_000000009_0001__45__T
0.0 158.84307684463207 False False NaN NaN 40.0 1000.0 True True InsulinR_ssm ems_3hC_897_0002_000000009_0001__45__W
0.0 158.84307684463207 False False NaN NaN 40.0 1000.0 True True InsulinR_ssm ems_3hC_897_0002_000000009_0001__45__V
0.0 158.84307684463207 False False NaN NaN 40.0 1000.0 True True InsulinR_ssm ems_3hC_897_0002_000000009_0001__45__Y
0.0 158.84307684463207 False False NaN NaN 40.0 1000.0 True True InsulinR_ssm ems_3hC_897_0002_000000009_0001__46__C
0.0 158.84307684463207 False False NaN NaN 40.0 1000.0 True True InsulinR_ssm ems_3hC_897_0002_000000009_0001__46__E
0.0 158.84307684463207 False False NaN NaN 40.0 1000.0 True True InsulinR_ssm ems_3hC_897_0002_000000009_0001__46__D
0.0 280.08290130108156 False False NaN NaN 40.0 1000.0 True True InsulinR_ssm ems_3hC_897_0002_000000009_0001__46__G
0.0 158.84307684463207 False False NaN NaN 40.0 1000.0 True True InsulinR_ssm ems_3hC_897_0002_000000009_0001__46__F
0.0 158.84307684463207 False False NaN NaN 40.0 1000.0 True True InsulinR_ssm ems_3hC_897_0002_000000009_0001__46__I
0.0 193.81874028050964 False False NaN NaN 40.0 1000.0 True True InsulinR_ssm ems_3hC_897_0002_000000009_0001__46__H
0.0 158.84307684463207 False False NaN NaN 40.0 1000.0 True True InsulinR_ssm ems_3hC_897_0002_000000009_0001__46__K
0.0 158.84307684463207 False False NaN NaN 40.0 1000.0 True True InsulinR_ssm ems_3hC_897_0002_000000009_0001__46__M
0.0 396.76620990034604 False False NaN NaN 40.0 1000.0 True True InsulinR_ssm ems_3hC_897_0002_000000009_0001__46__L
0.0 158.84307684463207 False False NaN NaN 40.0 1000.0 True True InsulinR_ssm ems_3hC_897_0002_000000009_0001__46__N
165.2927427252623 19611.607900307845 False False NaN NaN 40.0 1000.0 True False InsulinR_ssm ems_3hC_897_0002_000000009_0001__46__Q
0.0 158.84307684463207 False False NaN NaN 40.0 1000.0 False True InsulinR_ssm ems_3hC_897_0002_000000009_0001__46__P
0.0 348.6236292945081 False False NaN NaN 40.0 1000.0 True True InsulinR_ssm ems_3hC_897_0002_000000009_0001__46__S
0.0 158.84307684463207 False False NaN NaN 40.0 1000.0 True True InsulinR_ssm ems_3hC_897_0002_000000009_0001__46__R
0.0 188.11855980000968 False False NaN NaN 40.0 1000.0 False True InsulinR_ssm ems_3hC_897_0002_000000009_0001__46__T
0.0 199.6916419297494 False False NaN NaN 40.0 1000.0 True True InsulinR_ssm ems_3hC_897_0002_000000009_0001__46__W
0.0 341.7543665273093 False False NaN NaN 40.0 1000.0 True False InsulinR_ssm ems_3hC_897_0002_000000009_0001__46__V
0.0 2175.151923949919 False False NaN NaN 40.0 1000.0 True False InsulinR_ssm ems_3hC_897_0002_000000009_0001__46__Y
188.11855980000968 942.9620137789103 False False NaN NaN 40.0 1000.0 True False InsulinR_ssm ems_3hC_897_0002_000000009_0001__47__A
0.0 158.84307684463207 False False NaN NaN 40.0 1000.0 True True InsulinR_ssm ems_3hC_897_0002_000000009_0001__47__C
1349.1606134275196 3991.1072323063054 False False NaN NaN 40.0 1000.0 True False InsulinR_ssm ems_3hC_897_0002_000000009_0001__47__E
438.2767340714682 7696.6912640767005 False False NaN NaN 40.0 1000.0 False False InsulinR_ssm ems_3hC_897_0002_000000009_0001__47__D
251.04494730735786 545.5300018585938 False False NaN NaN 40.0 1000.0 True True InsulinR_ssm ems_3hC_897_0002_000000009_0001__47__G
209.87792258913717 906.1679608354674 False False NaN NaN 40.0 1000.0 True False InsulinR_ssm ems_3hC_897_0002_000000009_0001__47__F
0.0 68027.56477587808 True False NaN NaN 40.0 1000.0 False False InsulinR_ssm ems_3hC_897_0002_000000009_0001__47__I
0.0 460.6332522341181 False False NaN NaN 40.0 1000.0 True False InsulinR_ssm ems_3hC_897_0002_000000009_0001__47__H
1550.825334650787 3991.1072323063054 False False NaN NaN 40.0 1000.0 True False InsulinR_ssm ems_3hC_897_0002_000000009_0001__47__K
0.0 288.5696932934057 False False NaN NaN 40.0 1000.0 False True InsulinR_ssm ems_3hC_897_0002_000000009_0001__47__M
0.0 158.84307684463207 False False NaN NaN 40.0 1000.0 True True InsulinR_ssm ems_3hC_897_0002_000000009_0001__47__L
253.55539678043138 396.76620990034604 False False NaN NaN 40.0 1000.0 True True InsulinR_ssm ems_3hC_897_0002_000000009_0001__47__N
484.13017750830636 2111.1810276316537 False False NaN NaN 40.0 1000.0 True False InsulinR_ssm ems_3hC_897_0002_000000009_0001__47__Q
0.0 158.84307684463207 False False NaN NaN 40.0 1000.0 True True InsulinR_ssm ems_3hC_897_0002_000000009_0001__47__P
0.0 241.2492599440952 False False NaN NaN 40.0 1000.0 True True InsulinR_ssm ems_3hC_897_0002_000000009_0001__47__S
1127.9216324500585 5710.35163995045 False False NaN NaN 40.0 1000.0 True False InsulinR_ssm ems_3hC_897_0002_000000009_0001__47__R
0.0 438.2767340714682 False False NaN NaN 40.0 1000.0 False True InsulinR_ssm ems_3hC_897_0002_000000009_0001__47__T
165.2927427252623 1505.2157909686457 False False NaN NaN 40.0 1000.0 True True InsulinR_ssm ems_3hC_897_0002_000000009_0001__47__W
191.89974285198977 396.76620990034604 False False NaN NaN 40.0 1000.0 True True InsulinR_ssm ems_3hC_897_0002_000000009_0001__47__Y
0.0 158.84307684463207 False False NaN NaN 40.0 1000.0 True False InsulinR_ssm ems_3hC_897_0002_000000009_0001__48__A
0.0 199.6916419297494 False False NaN NaN 40.0 1000.0 True False InsulinR_ssm ems_3hC_897_0002_000000009_0001__48__C
0.0 1417.9813639114052 False False NaN NaN 40.0 1000.0 True False InsulinR_ssm ems_3hC_897_0002_000000009_0001__48__E
0.0 199.6916419297494 False False NaN NaN 40.0 1000.0 False False InsulinR_ssm ems_3hC_897_0002_000000009_0001__48__D
0.0 199.6916419297494 False False NaN NaN 40.0 1000.0 True True InsulinR_ssm ems_3hC_897_0002_000000009_0001__48__G
0.0 765.1478258719076 False False NaN NaN 40.0 1000.0 True False InsulinR_ssm ems_3hC_897_0002_000000009_0001__48__F
0.0 162.03582268920925 False False NaN NaN 40.0 1000.0 False True InsulinR_ssm ems_3hC_897_0002_000000009_0001__48__I
0.0 280.08290130108156 False False NaN NaN 40.0 1000.0 True True InsulinR_ssm ems_3hC_897_0002_000000009_0001__48__H
0.0 199.6916419297494 False False NaN NaN 40.0 1000.0 False True InsulinR_ssm ems_3hC_897_0002_000000009_0001__48__M
277.3098032683974 1021.0927397730513 False False NaN NaN 40.0 1000.0 True False InsulinR_ssm ems_3hC_897_0002_000000009_0001__48__L
0.0 158.84307684463207 False False NaN NaN 40.0 1000.0 True True InsulinR_ssm ems_3hC_897_0002_000000009_0001__48__N
0.0 189.99974539800974 False False NaN NaN 40.0 1000.0 True True InsulinR_ssm ems_3hC_897_0002_000000009_0001__48__Q
0.0 331.7034211626594 False False NaN NaN 40.0 1000.0 True False InsulinR_ssm ems_3hC_897_0002_000000009_0001__48__P
0.0 158.84307684463207 False False NaN NaN 40.0 1000.0 True True InsulinR_ssm ems_3hC_897_0002_000000009_0001__48__S
0.0 1629.9330126676725 False False NaN NaN 40.0 1000.0 True False InsulinR_ssm ems_3hC_897_0002_000000009_0001__48__R
0.0 291.4553902263397 False False NaN NaN 40.0 1000.0 True True InsulinR_ssm ems_3hC_897_0002_000000009_0001__48__T
0.0 158.84307684463207 False False NaN NaN 40.0 1000.0 False True InsulinR_ssm ems_3hC_897_0002_000000009_0001__48__W
0.0 456.07252696447347 False False NaN NaN 40.0 1000.0 True True InsulinR_ssm ems_3hC_897_0002_000000009_0001__48__V
0.0 205.7424983718628 False False NaN NaN 40.0 1000.0 True True InsulinR_ssm ems_3hC_897_0002_000000009_0001__48__Y
0.0 158.84307684463207 False False NaN NaN 40.0 1000.0 True False InsulinR_ssm ems_3hC_897_0002_000000009_0001__49__A
0.0 484.13017750830636 False False NaN NaN 40.0 1000.0 True False InsulinR_ssm ems_3hC_897_0002_000000009_0001__49__C
0.0 1283.6800307467581 False False NaN NaN 40.0 1000.0 True False InsulinR_ssm ems_3hC_897_0002_000000009_0001__49__D
0.0 158.84307684463207 False False NaN NaN 40.0 1000.0 True True InsulinR_ssm ems_3hC_897_0002_000000009_0001__49__G
0.0 158.84307684463207 False False NaN NaN 40.0 1000.0 True True InsulinR_ssm ems_3hC_897_0002_000000009_0001__49__F
0.0 158.84307684463207 False False NaN NaN 40.0 1000.0 True True InsulinR_ssm ems_3hC_897_0002_000000009_0001__49__I
0.0 269.15416297606 False False NaN NaN 40.0 1000.0 True False InsulinR_ssm ems_3hC_897_0002_000000009_0001__49__H
0.0 158.84307684463207 False False NaN NaN 40.0 1000.0 True True InsulinR_ssm ems_3hC_897_0002_000000009_0001__49__K
0.0 193.81874028050964 False False NaN NaN 40.0 1000.0 True True InsulinR_ssm ems_3hC_897_0002_000000009_0001__49__M
0.0 400.7338719993494 False False NaN NaN 40.0 1000.0 True True InsulinR_ssm ems_3hC_897_0002_000000009_0001__49__L
0.0 199.6916419297494 False False NaN NaN 40.0 1000.0 True False InsulinR_ssm ems_3hC_897_0002_000000009_0001__49__N
0.0 158.84307684463207 False False NaN NaN 40.0 1000.0 True True InsulinR_ssm ems_3hC_897_0002_000000009_0001__49__Q
0.0 158.84307684463207 False False NaN NaN 40.0 1000.0 True True InsulinR_ssm ems_3hC_897_0002_000000009_0001__49__P
0.0 199.6916419297494 False False NaN NaN 40.0 1000.0 True False InsulinR_ssm ems_3hC_897_0002_000000009_0001__49__S
0.0 590.7308206338773 False False NaN NaN 40.0 1000.0 True False InsulinR_ssm ems_3hC_897_0002_000000009_0001__49__R
0.0 1116.7540915347117 False False NaN NaN 40.0 1000.0 True False InsulinR_ssm ems_3hC_897_0002_000000009_0001__49__T
0.0 158.84307684463207 False False NaN NaN 40.0 1000.0 True True InsulinR_ssm ems_3hC_897_0002_000000009_0001__49__W
0.0 158.84307684463207 False False NaN NaN 40.0 1000.0 True True InsulinR_ssm ems_3hC_897_0002_000000009_0001__49__V
0.0 385.09737435986756 False False NaN NaN 40.0 1000.0 True False InsulinR_ssm ems_3hC_897_0002_000000009_0001__49__Y
0.0 493.8611940762235 False False NaN NaN 40.0 1000.0 True True InsulinR_ssm ems_3hC_897_0002_000000009_0001__50__A
0.0 243.6617525435361 False False NaN NaN 40.0 1000.0 True True InsulinR_ssm ems_3hC_897_0002_000000009_0001__50__C
0.0 241.2492599440952 False False NaN NaN 40.0 1000.0 True True InsulinR_ssm ems_3hC_897_0002_000000009_0001__50__E
0.0 199.6916419297494 False False NaN NaN 40.0 1000.0 True True InsulinR_ssm ems_3hC_897_0002_000000009_0001__50__D
0.0 205.7424983718628 False False NaN NaN 40.0 1000.0 True False InsulinR_ssm ems_3hC_897_0002_000000009_0001__50__G
0.0 385.09737435986756 False False NaN NaN 40.0 1000.0 True True InsulinR_ssm ems_3hC_897_0002_000000009_0001__50__F
0.0 158.84307684463207 False False NaN NaN 40.0 1000.0 True True InsulinR_ssm ems_3hC_897_0002_000000009_0001__50__I
0.0 828.5454540421417 False False NaN NaN 40.0 1000.0 True False InsulinR_ssm ems_3hC_897_0002_000000009_0001__50__H
243.6617525435361 862.1877219435235 False False NaN NaN 40.0 1000.0 True False InsulinR_ssm ems_3hC_897_0002_000000009_0001__50__K
0.0 158.84307684463207 False False NaN NaN 40.0 1000.0 True True InsulinR_ssm ems_3hC_897_0002_000000009_0001__50__M
0.0 158.84307684463207 False False NaN NaN 40.0 1000.0 True True InsulinR_ssm ems_3hC_897_0002_000000009_0001__50__L
0.0 713.6671917106393 False False NaN NaN 40.0 1000.0 True False InsulinR_ssm ems_3hC_897_0002_000000009_0001__50__N
0.0 158.84307684463207 False False NaN NaN 40.0 1000.0 False True InsulinR_ssm ems_3hC_897_0002_000000009_0001__50__Q
0.0 158.84307684463207 False False NaN NaN 40.0 1000.0 False True InsulinR_ssm ems_3hC_897_0002_000000009_0001__50__P
0.0 312.4796274238028 False False NaN NaN 40.0 1000.0 True True InsulinR_ssm ems_3hC_897_0002_000000009_0001__50__S
888.3128721061345 3991.1072323063054 False False NaN NaN 40.0 1000.0 True False InsulinR_ssm ems_3hC_897_0002_000000009_0001__50__R
0.0 692.6783451735364 False False NaN NaN 40.0 1000.0 True False InsulinR_ssm ems_3hC_897_0002_000000009_0001__50__T
0.0 396.76620990034604 False False NaN NaN 40.0 1000.0 False True InsulinR_ssm ems_3hC_897_0002_000000009_0001__50__W
0.0 396.76620990034604 False False NaN NaN 40.0 1000.0 False True InsulinR_ssm ems_3hC_897_0002_000000009_0001__50__Y
0.0 158.84307684463207 False False NaN NaN 40.0 1000.0 False True InsulinR_ssm ems_3hC_897_0002_000000009_0001__51__A
0.0 1245.9271909342588 False False NaN NaN 40.0 1000.0 True False InsulinR_ssm ems_3hC_897_0002_000000009_0001__51__C
172.0042909038063 396.76620990034604 False False NaN NaN 40.0 1000.0 True True InsulinR_ssm ems_3hC_897_0002_000000009_0001__51__E
0.0 218.39980785672572 False False NaN NaN 40.0 1000.0 True False InsulinR_ssm ems_3hC_897_0002_000000009_0001__51__D
0.0 608.6305552299041 False False NaN NaN 40.0 1000.0 True True InsulinR_ssm ems_3hC_897_0002_000000009_0001__51__G
0.0 166.94567015251502 False False NaN NaN 40.0 1000.0 True True InsulinR_ssm ems_3hC_897_0002_000000009_0001__51__F
0.0 309.38576972653726 False False NaN NaN 40.0 1000.0 True True InsulinR_ssm ems_3hC_897_0002_000000009_0001__51__H
0.0 474.59090041006425 False False NaN NaN 40.0 1000.0 True True InsulinR_ssm ems_3hC_897_0002_000000009_0001__51__K
0.0 325.1675533405149 False False NaN NaN 40.0 1000.0 True True InsulinR_ssm ems_3hC_897_0002_000000009_0001__51__M
0.0 1258.386462843601 False False NaN NaN 40.0 1000.0 True False InsulinR_ssm ems_3hC_897_0002_000000009_0001__51__L
0.0 158.84307684463207 False False NaN NaN 40.0 1000.0 True True InsulinR_ssm ems_3hC_897_0002_000000009_0001__51__N
0.0 2028.8034711990508 False False NaN NaN 40.0 1000.0 False True InsulinR_ssm ems_3hC_897_0002_000000009_0001__51__Q
0.0 158.84307684463207 False False NaN NaN 40.0 1000.0 True True InsulinR_ssm ems_3hC_897_0002_000000009_0001__51__P
0.0 271.8457046058205 False False NaN NaN 40.0 1000.0 True True InsulinR_ssm ems_3hC_897_0002_000000009_0001__51__S
0.0 303.28964780564394 False False NaN NaN 40.0 1000.0 True True InsulinR_ssm ems_3hC_897_0002_000000009_0001__51__R
0.0 158.84307684463207 False False NaN NaN 40.0 1000.0 False True InsulinR_ssm ems_3hC_897_0002_000000009_0001__51__T
0.0 251.04494730735786 False False NaN NaN 40.0 1000.0 True True InsulinR_ssm ems_3hC_897_0002_000000009_0001__51__W
0.0 182.58602078422675 False False NaN NaN 40.0 1000.0 True True InsulinR_ssm ems_3hC_897_0002_000000009_0001__51__V
0.0 338.37065992802906 False False NaN NaN 40.0 1000.0 True True InsulinR_ssm ems_3hC_897_0002_000000009_0001__51__Y
0.0 182.58602078422675 False False NaN NaN 40.0 1000.0 True True InsulinR_ssm ems_3hC_897_0002_000000009_0001__52__A
0.0 158.84307684463207 False False NaN NaN 40.0 1000.0 True True InsulinR_ssm ems_3hC_897_0002_000000009_0001__52__C
0.0 447.08609642630455 False False NaN NaN 40.0 1000.0 True True InsulinR_ssm ems_3hC_897_0002_000000009_0001__52__E
0.0 498.79980601698566 False False NaN NaN 40.0 1000.0 True True InsulinR_ssm ems_3hC_897_0002_000000009_0001__52__D
0.0 1505.2157909686457 False False NaN NaN 40.0 1000.0 True False InsulinR_ssm ems_3hC_897_0002_000000009_0001__52__G
0.0 158.84307684463207 False False NaN NaN 40.0 1000.0 False True InsulinR_ssm ems_3hC_897_0002_000000009_0001__52__F
0.0 3991.1072323063054 False False NaN NaN 40.0 1000.0 True False InsulinR_ssm ems_3hC_897_0002_000000009_0001__52__I
0.0 199.6916419297494 False False NaN NaN 40.0 1000.0 True True InsulinR_ssm ems_3hC_897_0002_000000009_0001__52__H
0.0 158.84307684463207 False False NaN NaN 40.0 1000.0 False True InsulinR_ssm ems_3hC_897_0002_000000009_0001__52__M
0.0 173.72433381284446 False False NaN NaN 40.0 1000.0 True True InsulinR_ssm ems_3hC_897_0002_000000009_0001__52__L
0.0 158.84307684463207 False False NaN NaN 40.0 1000.0 True True InsulinR_ssm ems_3hC_897_0002_000000009_0001__52__N
0.0 158.84307684463207 False False NaN NaN 40.0 1000.0 True True InsulinR_ssm ems_3hC_897_0002_000000009_0001__52__Q
0.0 216.23743352151067 False False NaN NaN 40.0 1000.0 False True InsulinR_ssm ems_3hC_897_0002_000000009_0001__52__P
0.0 765.1478258719076 False False NaN NaN 40.0 1000.0 False False InsulinR_ssm ems_3hC_897_0002_000000009_0001__52__S
0.0 199.6916419297494 False False NaN NaN 40.0 1000.0 True True InsulinR_ssm ems_3hC_897_0002_000000009_0001__52__R
0.0 158.84307684463207 False False NaN NaN 40.0 1000.0 True True InsulinR_ssm ems_3hC_897_0002_000000009_0001__52__T
0.0 318.76046793502115 False False NaN NaN 40.0 1000.0 True True InsulinR_ssm ems_3hC_897_0002_000000009_0001__52__W
0.0 158.84307684463207 False False NaN NaN 40.0 1000.0 True True InsulinR_ssm ems_3hC_897_0002_000000009_0001__52__V
0.0 158.84307684463207 False False NaN NaN 40.0 1000.0 False True InsulinR_ssm ems_3hC_897_0002_000000009_0001__52__Y
[truncated: 5,200,559 more chars]
