# Supplementary material for: Design of protein-binding proteins from the target structure alone
Source: Nature. 2022 Mar 24;605(7910):551–60. doi: 10.1038/s41586-022-04654-9 (PMC9117152; doi:10.1038/s41586-022-04654-9)
Supplement: Supplementary file 4 — Supplementary Data 1 Experimental data and analysis. This file contains all the experimental results and the analysis protocols. [file 41586_2022_4654_MOESM4_ESM.gz › supplemental_files/ngs_analysis/affinities/affinities_no_doubly_transformed_thresold/README]

In this folder, all affinities have been calculated but the doubly-transformed yeast calculations were ommitted.

Not every low-count datapoint comes from a doubly-transformed yeast cell, as such, there can still be meaninful data
   in the low counts. However, take data here with a grain of salt as it may be insignificant.

This is accomplished by adding this flag to estimate_affinity_from_ngs.py

--cell_copies_before_first_sort 0
