# Supplementary material for: Design of protein-binding proteins from the target structure alone
Source: Nature. 2022 Mar 24;605(7910):551–60. doi: 10.1038/s41586-022-04654-9 (PMC9117152; doi:10.1038/s41586-022-04654-9)
Supplement: Supplementary file 4 — Supplementary Data 1 Experimental data and analysis. This file contains all the experimental results and the analysis protocols. [file 41586_2022_4654_MOESM4_ESM.gz › supplemental_files/ngs_analysis/affinities/affinities_no_doubly_transformed_thresold/TGFb.sc]

kd_lb kd_ub low_conf avid_doesnt_agree avid_lb avid_ub lowest_conc highest_conc binder_4000_nm binder_400_nm target description
inf inf True False 0.0 inf 40.0 1000.0 False False TGFb m_EHEE_hb1_5608_000000029_0001_44_48_61_63_P_._ems_ferrM_1660_0001_0001_0001
inf inf True False 0.0 inf 40.0 1000.0 False False TGFb ems_ferrM_1517_0001_000000016_0001
13041.78020231873 135163.58914195682 False False 7545.036039679152 105396.30145467503 40.0 1000.0 False False TGFb m_67b279f8f2a2415978d2553cc30fca6f_0001_1_000000014_0001_18_23_H_._bcov_4helix_08707_0001_0004_0001
inf inf False False 18110.99086183586 inf 40.0 1000.0 False False TGFb EHEE_hb1_3750_000000011_0001_16_crosslinked
inf inf False False 10068.879843791317 5209594.180892796 40.0 1000.0 False False TGFb m_3ecb33624e2e1d8f50a90791185d0653_0001_1_000000014_0001_25_30_H_._ems_3hM_910_0001_0001_0001_55_crosslinked
1490.312664325392 3991.1072323063054 False False 7696.6912640767005 78977.89081421605 40.0 1000.0 True False TGFb m_ed423bd9540d0da8912f130d59bbdbee_0001_1_000000006_0001_40_45_H_._ems_3hM_2471_0001_0003_0001
15913.450306059915 2085631.1554674613 False False 17578.349299705482 211505.43692359928 40.0 1000.0 False False TGFb m_EHEE_hb1_612_000000005_0001_48_50_59_61_P_._ems_ferrM_6675_0001_0002_0001_70_crosslinked
inf inf False False 17754.13279270255 inf 40.0 1000.0 False False TGFb EHEE_hb1_3423_000000015_0001_72_crosslinked
15292.51295702762 inf False False 11689.656913992434 52520.54283756952 40.0 1000.0 False False TGFb m_4h_hb1_498_000000016_0001_55_64_H_._bcov_4helix_08310_0001_0001_83_crosslinked
21448.926734226934 318051.8022372012 False False 7470.332712553611 22996.15261651788 40.0 1000.0 False False TGFb m_ems_p1-14H-GBL-14H-GABBL-16H_0710_0001_0001_0002_000000024_0001_44_52_H_._HHH_eva_0050_0001_0001_98_crosslinked
66026.8841589769 inf False False 4967.794470018256 11689.656913992434 40.0 1000.0 False False TGFb m_ad0cd72a9da53e38f9357a14ca3bb4c7_0001_1_000000017_0001_37_41_H_._bcov_4helix_06896_0001_0003_0001
23929.88862732048 2170316.143760372 False False 13436.959184229194 36344.47302687574 40.0 1000.0 False False TGFb m_7e8cfca9992e6163b8b74bcfbf40098a_0001_1_000000026_0001_25_31_H_._bcov_4helix_08712_0001_0001
inf inf False False 16072.584809120495 1136668.1866484056 40.0 1000.0 False False TGFb m_ems_p1-14H-GBL-14H-GABBL-16H_0710_0001_0001_0002_000000024_0001_44_52_H_._HHH_eva_0410_0001_0001
inf inf False False 29491.00187772178 inf 40.0 1000.0 False False TGFb m_1c03c6891e5d0b9ff96f26a05042100d_0001_000000018_0001_43_49_H_._HHH_eva_0299_0001_0001_0001_136_crosslinked
1679.3216128845163 11233.530528094394 False False 4452.752007231157 63450.537884220685 40.0 1000.0 True False TGFb m_ems_p1-15H-GBL-16H-GBL-16H_0039_0001_0001_0001_000000005_0001_37_46_H_._HEEHE_2325_0001_0002_0001
1747.5088044472955 3991.1072323063054 False False 6122.269866153114 18659.771995940355 40.0 1000.0 True False TGFb m_8f40011cb373b45cf740c64f8266564f_0001_000000004_0001_46_50_H_._ems_3hM_1325_0001_0001_105_crosslinked
inf inf False False 28909.912633782762 inf 40.0 1000.0 False False TGFb m_64112f081ff6e37487a4373fed56e914_0001_1_000000012_0001_22_31_H_._HEEHE_2988_0001_0001
inf inf False False 22543.037561531073 2494722.4418258653 40.0 1000.0 False False TGFb m_a5567de14e69e56abfe7145b81b63e91_0001_000000006_0001_37_45_H_._proteinG_5563_0001_0001_158_crosslinked
inf inf False False 28340.27314359648 inf 40.0 1000.0 False False TGFb m_64112f081ff6e37487a4373fed56e914_0001_1_000000012_0001_22_31_H_._HEEHE_3079_0001_0002_0001_73_crosslinked
inf inf False False 24410.879388729656 748403.8382562521 40.0 1000.0 False False TGFb m_ems_p1-15H-GBL-16H-GBL-16H_0039_0001_0001_0001_000000005_0001_37_46_H_._HEEHE_2041_0001_0001_0001
2525.2838569191813 72212.63080590943 False False 13041.78020231873 89884.2068384533 40.0 1000.0 False False TGFb m_3ecb33624e2e1d8f50a90791185d0653_0001_1_000000014_0001_25_30_H_._bcov_4helix_04939_0001_0002_0001_60_crosslinked
inf inf False False 16725.196203435888 inf 40.0 1000.0 False False TGFb EHEE_hb1_6345_000000023_0001_64_crosslinked
inf inf False False 19417.43356466122 4763339.427718798 40.0 1000.0 False False TGFb m_HHH_eva_0609_000000003_0001_42_50_H_._ems_3hM_1344_0001_0001_130_crosslinked
inf inf False False 10688.31884816472 inf 40.0 1000.0 False False TGFb proteinG_2158_000000028_0001
37445.74690406311 279460.2232570199 False False 6370.8585730211 14263.602936862473 40.0 1000.0 False False TGFb m_3h_hb1_5654_000000006_0001_27_37_H_._bcov_4helix_02769_0001_0001_27_crosslinked
inf inf False False 26697.81928072781 7306856.905403172 40.0 1000.0 False False TGFb d50fbf2d1b8b17848b0af1edc976f480_0001_1_000000025_0001_48_crosslinked
22098.85066320075 260657.595804309 False False 0.0 18110.99086183586 40.0 1000.0 False False TGFb m_a5f4663b0d1365df39cc17eed1faab14_0001_000000026_0001_19_26_H_._HEEHE_3000_0001_0001_0001
inf inf False False 38966.19438581319 inf 40.0 1000.0 False False TGFb ems_ferrM_4123_000000024_0001_72_crosslinked
inf inf False False 28340.27314359648 inf 40.0 1000.0 False False TGFb EHEE_hb1_2305_000000016_0001
56309.13068800887 5988294.172369046 False False 0.0 7250.631332546129 40.0 1000.0 False False TGFb m_6cec01a4c26685625e84f9416b5e6419_0001_000000010_0001_24_29_H_._p1-16H-GBL-16H-GABBL-16H_0429_0001_0001_0001_0001_0001_43_crosslinked
inf inf False False 29785.91189649902 inf 40.0 1000.0 False False TGFb EHEE_hb1_5123_000000020_0001_107_crosslinked
inf inf False False 10582.49390907399 inf 40.0 1000.0 False False TGFb m_EHEE_hb1_4802_000000028_0001_46_48_61_63_P_._ems_ferrM_1201_0002_0001_0001_186_crosslinked
17754.13279270255 inf False False 5825.129707913452 93533.86607176402 40.0 1000.0 False False TGFb m_ems_p1-15H-GBL-16H-GBL-16H_0039_0001_0001_0001_000000005_0001_37_46_H_._bcov_4helix_04365_0001_0001_0001_125_crosslinked
7396.369022330303 inf False False 11924.619017963678 851753.3793699243 40.0 1000.0 False False TGFb m_3ecb33624e2e1d8f50a90791185d0653_0001_1_000000014_0001_25_30_H_._HEEHE_1008_0001_0001_75_crosslinked
inf inf False False 13303.919984385331 1125414.0461865396 40.0 1000.0 False False TGFb ems_ferrM_4810_0002_000000011_0001_71_crosslinked
inf inf False False 22098.85066320075 inf 40.0 1000.0 False False TGFb m_ems_4hM_2348_000000016_0001_51_61_H_._ems_3hM_530_0001_0001
62822.314736852124 inf False False 13172.198004341928 28623.675875032466 40.0 1000.0 False False TGFb m_67b279f8f2a2415978d2553cc30fca6f_0001_1_000000014_0001_18_23_H_._bcov_4helix_09845_0001_0001_0001_89_crosslinked
19034.833413058746 inf False False 8170.192869772104 54111.96780609073 40.0 1000.0 False False TGFb m_ems_p1-15H-GBL-16H-GBL-16H_0039_0001_0001_0001_000000005_0001_37_46_H_._HEEHE_1686_0001_0002_0001_110_crosslinked
inf inf False False 34238.13764279337 inf 40.0 1000.0 False False TGFb m_b08fa24f6ed407a29824ac109b4c3131_0001_1_000000025_0001_38_43_H_._HEEHE_1299_0001_0001_63_crosslinked
inf inf False False 17404.306237332148 inf 40.0 1000.0 False False TGFb m_64112f081ff6e37487a4373fed56e914_0001_1_000000012_0001_22_31_H_._HEEHE_1576_0001_0001_0001_41_crosslinked
36344.47302687574 351327.05777812115 False False 0.0 12658.223375808358 40.0 1000.0 False False TGFb m_269e88d0e096774383d0e2f8541e919c_0001_1_000000022_0001_23_27_H_._bcov_4helix_09451_0001_0001
inf inf False False 31934.529138981336 inf 40.0 1000.0 False False TGFb EHEE_10580_000000023_0001_16_crosslinked
17754.13279270255 inf False False 10903.154057012845 54653.087484151576 40.0 1000.0 False False TGFb m_243d3c880fd410c2e4669bd917d7d8db_0001_1_000000007_0001_2_9_H_._HHH_eva_0351_0001_0003_0001_152_crosslinked
inf inf False False 16559.60020142166 9848539.154440392 40.0 1000.0 False False TGFb ems_ferrM_1033_000000014_0001
inf inf False False 24410.879388729656 inf 40.0 1000.0 False False TGFb ems_ferrM_2154_0001_000000022_0001_102_crosslinked
inf inf False False 28909.912633782762 1346161.1704483447 40.0 1000.0 False False TGFb EHEE_hb1_73_000000023_0001_69_crosslinked
0.0 802390.2126471056 True False 21026.29814158116 inf 40.0 1000.0 True False TGFb m_b53e02b194710e68f466320564696a92_0001_000000006_0001_42_48_H_._ems_3hC_1249_0001_0001
17404.306237332148 96368.03574760456 False False 4918.608386156695 28909.912633782762 40.0 1000.0 False False TGFb m_b53e02b194710e68f466320564696a92_0001_000000006_0001_42_48_H_._HEEHE_0221_0001_0001_0001_93_crosslinked
8417.757883919056 inf False False 8170.192869772104 411958.6053344994 40.0 1000.0 False False TGFb ems_ferrM_5728_0001_000000029_0001
inf inf False False 17754.13279270255 inf 40.0 1000.0 False False TGFb EHEE_hb1_1717_000000025_0001_26_crosslinked
4821.6923695291525 inf False False 17754.13279270255 201240.16597507827 40.0 1000.0 False False TGFb m_3ecb33624e2e1d8f50a90791185d0653_0001_1_000000014_0001_25_30_H_._bcov_4helix_08201_0001_0001
131188.4479797232 inf False False 4112.041772552412 16892.44816547023 40.0 1000.0 False False TGFb m_707acc9d051fe3a4acad5ad22db0e630_0001_1_000000018_0001_24_28_H_._bcov_4helix_03460_0001_0002_0001
90783.0489068379 inf False False 0.0 7773.658176717458 40.0 1000.0 False False TGFb m_707acc9d051fe3a4acad5ad22db0e630_0001_1_000000018_0001_24_28_H_._bcov_4helix_05315_0001_0001_0001
56309.13068800887 748403.8382562521 False False 8334.41374645452 17231.986373596203 40.0 1000.0 False False TGFb 676f1622cdbe1dd4e947208bcdb3f1b5_0001_000000009_0001
24654.988182616922 169922.66569650947 False False 4194.693812180722 21236.561122996987 40.0 1000.0 False False TGFb m_ems_3hM_2252_000000017_0001_45_55_H_._bcov_4helix_05548_0001_0001_108_crosslinked
2049.0915059110425 3991.1072323063054 False False 8847.148135307452 18846.36971589974 40.0 1000.0 True False TGFb m_416e30d36ba6434f3d09dd5d2ac6df7d_0001_1_000000006_0001_4_9_H_._bcov_4helix_14058_0001_0001_0001
inf inf False False 4967.794470018256 inf 40.0 1000.0 False False TGFb EHEE_hb1_317_000000018_0001_57_crosslinked
inf inf False False 19225.181747189316 inf 40.0 1000.0 False False TGFb EHEE_03664_000000011_0001_23_crosslinked
73664.10468510818 1472276.6467788974 False False 5710.35163995045 9969.187964149813 40.0 1000.0 False False TGFb ems_ferrC_1530_000000011_0001
inf inf False False 14695.804369452346 inf 40.0 1000.0 False False TGFb m_ccf14732845b2f5ae9da9c01433d07c4_0001_000000006_0001_40_47_H_._ems_3hM_675_0001_0001_0001_100_crosslinked
13982.553609315217 inf False False 9675.995620842656 56309.13068800887 40.0 1000.0 False False TGFb 97a944aced7c4535b75b7929d1abf5c9_0001_000000019_0001_14_crosslinked
18846.36971589974 inf False False 4918.608386156695 40146.90904189773 40.0 1000.0 False False TGFb m_EHEE_hb1_4350_000000009_0001_46_48_59_61_P_._HEEHE_0638_0001_0001_124_crosslinked
inf inf False False 13982.553609315217 inf 40.0 1000.0 False False TGFb m_EHEE_hb1_6184_000000007_0001_16_24_H_._HHH_eva_0067_0001_0001_0001
inf inf False False 20611.9970018441 inf 40.0 1000.0 False False TGFb ems_ferrM_807_000000014_0001
inf inf False False 13982.553609315217 inf 40.0 1000.0 False False TGFb m_2b8c0b6d382919713be1eebf2d851371_0001_1_000000022_0001_43_50_H_._HEEHE_1235_0001_0003_0001
248.5593537696613 inf False False 21236.561122996987 334275.6406037161 40.0 1000.0 False False TGFb HEEHE_1599_000000029_0001_6_crosslinked
inf inf False False 32253.874430371172 inf 40.0 1000.0 False False TGFb EHEE_hb1_684_000000014_0001_61_crosslinked
24410.879388729656 1049693.999899196 False False 5825.129707913452 18659.771995940355 40.0 1000.0 False False TGFb ems_3hM_790_000000017_0001
14991.190037278331 1182821.4730657584 False False 10373.97697193804 36344.47302687574 40.0 1000.0 False False TGFb m_a5567de14e69e56abfe7145b81b63e91_0001_000000006_0001_37_45_H_._bcov_4helix_09335_0001_0001
4153.162190277939 15755.89139213852 False False 6434.567158751315 17578.349299705482 40.0 1000.0 False False TGFb 3h_hb1_2385_000000019_0001_6_crosslinked
inf inf False False 18475.021778158756 inf 40.0 1000.0 False False TGFb EHEE_hb1_317_000000014_0001_49_crosslinked
2286.1065325657178 inf False False 5653.813504901432 549760.3558041204 40.0 1000.0 False False TGFb m_ferr_hb1_151_000000027_0001_3_5_59_61_P_._ems_ferrM_3517_0001_0002_0001_218_crosslinked
30688.454812874847 inf False False 4194.693812180722 80565.34641958177 40.0 1000.0 False False TGFb m_ems_p1-14H-GBL-14H-GABBL-16H_0710_0001_0001_0002_000000024_0001_44_52_H_._bcov_4helix_04742_0001_0001
inf inf False False 21880.050161584924 inf 40.0 1000.0 False False TGFb EHEE_hb1_805_000000019_0001
inf inf False False 21236.561122996987 inf 40.0 1000.0 False False TGFb m_ems_p1-15H-GBL-16H-GBL-16H_0039_0001_0001_0001_000000005_0001_37_46_H_._HEEHE_2254_0001_0001_0001
30688.454812874847 inf False False 10271.264328651518 55751.614542583004 40.0 1000.0 False False TGFb m_96bb1daf8d2a8ac6be7d8ff41e91c86d_0001_000000022_0001_56_62_H_._HHH_eva_0374_0001_0002_0001_88_crosslinked
inf inf False False 17231.986373596203 inf 40.0 1000.0 False False TGFb m_64112f081ff6e37487a4373fed56e914_0001_1_000000012_0001_22_31_H_._HEEHE_2711_0001_0001_0001_136_crosslinked
inf inf False False 15599.89246746387 inf 40.0 1000.0 False False TGFb m_HHH_eva_0718_000000007_0001_5_15_H_._HEEHE_0330_0001_0001_0001
inf inf False False 26171.766768677408 inf 40.0 1000.0 False False TGFb m_ems_p1-15H-GBL-16H-GBL-16H_0039_0001_0001_0001_000000005_0001_37_46_H_._HEEHE_2047_0001_0002_0001_164_crosslinked
37820.20437310377 376670.1587956656 False False 0.0 10373.97697193804 40.0 1000.0 False False TGFb m_ems_p1-15H-GBL-16H-GBL-16H_0039_0001_0001_0001_000000005_0001_37_46_H_._bcov_4helix_14336_0001_0001
inf inf False False 22543.037561531073 inf 40.0 1000.0 False False TGFb ferr_hb1_2809_000000014_0001_117_crosslinked
38580.39048100314 inf False False 5710.35163995045 24169.1875135937 40.0 1000.0 False False TGFb m_4h_hb1_498_000000016_0001_55_64_H_._bcov_4helix_07005_0001_0001
15292.51295702762 inf False False 10477.71674165741 60371.009657028 40.0 1000.0 False False TGFb m_64112f081ff6e37487a4373fed56e914_0001_1_000000012_0001_22_31_H_._HEEHE_2972_0001_0001_62_crosslinked
87240.72561169352 inf False False 0.0 6967.714195668086 40.0 1000.0 False False TGFb m_9862393bd4eb64f05c76d22049e39513_0001_000000024_0001_60_64_H_._ems_3hC_807_0001_0002_0001
2286.1065325657178 inf False False 27781.8578017807 279460.2232570199 40.0 1000.0 False False TGFb m_64112f081ff6e37487a4373fed56e914_0001_1_000000012_0001_22_31_H_._bcov_4helix_09769_0001_0001_0001_19_crosslinked
inf inf False False 4918.608386156695 inf 40.0 1000.0 False False TGFb EHEE_hb1_1736_000000024_0001_47_crosslinked
6122.269866153114 inf False False 11806.553483132368 133825.33578411557 40.0 1000.0 False False TGFb ems_ferrM_546_0001_000000025_0001_116_crosslinked
inf inf False False 25656.079569333808 inf 40.0 1000.0 False False TGFb EHEE_hb1_5597_000000020_0001_78_crosslinked
20205.85923129508 464205.26786917116 False False 5942.21481504252 24654.988182616922 40.0 1000.0 False False TGFb m_75f7a7753e41b29d7a177d2829858f8d_0001_000000017_0001_23_31_H_._HEEHE_1002_0001_0001_30_crosslinked
inf inf False False 10169.568642229218 inf 40.0 1000.0 False False TGFb ems_ferrM_2275_000000028_0001
7396.369022330303 inf False False 11459.324491709087 299619.18486156844 40.0 1000.0 False False TGFb ferr_hb1_1805_000000006_0001_83_crosslinked
inf inf False False 22319.839169832772 inf 40.0 1000.0 False False TGFb m_269e88d0e096774383d0e2f8541e919c_0001_1_000000022_0001_23_27_H_._HEEHE_1905_0001_0001_88_crosslinked
inf inf False False 18475.021778158756 inf 40.0 1000.0 False False TGFb m_EHEE_hb1_4802_000000028_0001_46_48_61_63_P_._ems_ferrM_5917_0001_0001
29491.00187772178 inf False False 17231.986373596203 49971.49440442771 40.0 1000.0 False False TGFb f6b60689dd29fcdb87cc4a145911866a_0001_000000022_0001_131_crosslinked
17754.13279270255 inf False False 5710.35163995045 487884.4018398623 40.0 1000.0 False False TGFb m_3ecb33624e2e1d8f50a90791185d0653_0001_1_000000014_0001_25_30_H_._HEEHE_1360_0001_0001_0001_81_crosslinked
103319.57793811889 inf False False 5017.472414718442 14550.301355893402 40.0 1000.0 False False TGFb m_ems_p1-15H-GBL-16H-GBL-16H_0039_0001_0001_0001_000000005_0001_37_46_H_._bcov_4helix_06670_0001_0001_0001_83_crosslinked
39355.856329671355 979068.5456237288 False False 0.0 9969.187964149813 40.0 1000.0 False False TGFb m_ems_ferrM_1449_0002_000000016_0001_3_7_61_63_P_._HEEHE_1504_0001_0001_70_crosslinked
21448.926734226934 107514.76711391415 False False 9580.193684002641 20407.917823608008 40.0 1000.0 False False TGFb m_707acc9d051fe3a4acad5ad22db0e630_0001_1_000000018_0001_24_28_H_._bcov_4helix_00971_0001_0002_0001_133_crosslinked
inf inf False False 43473.349666259564 inf 40.0 1000.0 False False TGFb EHEE_hb1_3201_000000000_0001
7396.369022330303 inf False False 8089.299871061484 6883389.732419352 40.0 1000.0 False False TGFb ems_ferrC_693_000000011_0001_117_crosslinked
inf inf False False 17578.349299705482 inf 40.0 1000.0 False False TGFb m_64112f081ff6e37487a4373fed56e914_0001_1_000000012_0001_22_31_H_._bcov_4helix_00404_0001_0001_98_crosslinked
inf inf False False 27506.789902753153 7603544.596258725 40.0 1000.0 False False TGFb m_ems_p1-15H-GBL-16H-GBL-15H_0229_0001_0001_0002_000000022_0001_7_15_H_._bcov_4helix_14280_0001_0001_0001_152_crosslinked
inf inf False False 30083.77101546403 inf 40.0 1000.0 False False TGFb m_EHEE_hb1_73_000000005_0001_46_48_59_61_P_._HEEHE_1081_0001_0001_76_crosslinked
inf inf False False 34238.13764279337 inf 40.0 1000.0 False False TGFb m_9f890c78fc77abd3a1133787d264dfe5_0001_000000017_0001_27_32_H_._HEEHE_1389_0001_0001
inf inf False False 28623.675875032466 inf 40.0 1000.0 False False TGFb EHEE_hb1_4173_000000016_0001_64_crosslinked
inf inf False False 27781.8578017807 inf 40.0 1000.0 False False TGFb m_ems_p1-15H-GBL-16H-GBL-16H_0039_0001_0001_0001_000000005_0001_37_46_H_._HEEHE_1724_0001_0001_0001_117_crosslinked
8759.552609215292 inf False False 5542.411042938373 152305.71540763055 40.0 1000.0 False False TGFb m_6cec01a4c26685625e84f9416b5e6419_0001_000000010_0001_24_29_H_._bcov_4helix_10614_0001_0001_84_crosslinked
84674.98877676862 2544866.3629065645 False False 4452.752007231157 10373.97697193804 40.0 1000.0 False False TGFb HEEHE_2903_000000028_0001
24410.879388729656 inf False False 6434.567158751315 14695.804369452346 40.0 1000.0 False False TGFb HEEHE_1553_000000017_0001
22768.4679371464 inf False False 6001.636963192939 14406.238966231082 40.0 1000.0 False False TGFb 229f481fc2f6fe151d4f6df5f9869a0e_0001_000000021_0001
inf inf False False 0.0 inf 40.0 1000.0 False False TGFb m_a5567de14e69e56abfe7145b81b63e91_0001_000000006_0001_37_45_H_._HHH_eva_0354_0001_0002_0001
inf inf False False 13707.042063832196 1171110.3693720393 40.0 1000.0 False False TGFb m_64112f081ff6e37487a4373fed56e914_0001_1_000000012_0001_22_31_H_._bcov_4helix_11435_0001_0001
10068.879843791317 inf False False 11459.324491709087 74400.74573195931 40.0 1000.0 False False TGFb m_ad0cd72a9da53e38f9357a14ca3bb4c7_0001_1_000000017_0001_37_41_H_._bcov_4helix_02133_0001_0002_0001_133_crosslinked
inf inf False False 13436.959184229194 9370547.078501616 40.0 1000.0 False False TGFb 3h_hb1_4113_000000008_0001
inf inf False False 21026.29814158116 inf 40.0 1000.0 False False TGFb m_ems_p1-15H-GBL-16H-GBL-16H_0039_0001_0001_0001_000000005_0001_37_46_H_._HEEHE_2433_0001_0002_0001
73664.10468510818 inf False False 6498.912830338822 14263.602936862473 40.0 1000.0 False False TGFb m_67b279f8f2a2415978d2553cc30fca6f_0001_1_000000014_0001_18_23_H_._ems_ferrC_446_0001_0001_141_crosslinked
inf inf False False 18659.771995940355 1280826.1636701403 40.0 1000.0 False False TGFb ems_bGM_483_000000013_0001_99_crosslinked_1
9115.225570955388 164925.26523463507 False False 4773.952841117978 123585.45233969252 40.0 1000.0 False False TGFb m_ems_p1-15H-GBL-16H-GBL-16H_0039_0001_0001_0001_000000005_0001_37_46_H_._HEEHE_0321_0001_0001_0001
inf inf False False 36707.91775714452 inf 40.0 1000.0 False False TGFb m_ems_p1-15H-GBL-16H-GBL-16H_0039_0001_0001_0001_000000005_0001_37_46_H_._HEEHE_1905_0001_0003_0001
inf inf False False 10795.202036646373 inf 40.0 1000.0 False False TGFb m_ems_ferrC_671_000000006_0001_2_4_60_62_P_._ems_ferrM_1218_0001_0001_110_crosslinked
inf inf False False 15141.101937651125 inf 40.0 1000.0 False False TGFb m_a5f4663b0d1365df39cc17eed1faab14_0001_000000026_0001_19_26_H_._HEEHE_1378_0001_0001_0001_123_crosslinked
9580.193684002641 763446.7554052038 False False 10068.879843791317 48021.623907088106 40.0 1000.0 False False TGFb m_3ecb33624e2e1d8f50a90791185d0653_0001_1_000000014_0001_25_30_H_._bcov_4helix_10807_0001_0002_0001_27_crosslinked
31934.529138981336 inf False False 0.0 178590.42938681395 40.0 1000.0 False False TGFb m_64112f081ff6e37487a4373fed56e914_0001_1_000000012_0001_22_31_H_._bcov_4helix_11855_0001_0002_0001
853.6512098450729 248006.7586218689 False False 21663.416001569218 625678.5667892838 40.0 1000.0 False False TGFb m_ems_p1-15H-GBL-16H-GBL-16H_0039_0001_0001_0001_000000005_0001_37_46_H_._bcov_4helix_01740_0001_0001_84_crosslinked
2286.1065325657178 inf False False 19807.723979310904 226762.4560886304 40.0 1000.0 False False TGFb m_d61877853fc72d3a9b094762e15ccc8a_0001_000000027_0001_25_32_H_._proteinG_1960_0001_0001_110_crosslinked
16395.64376378381 inf False False 10068.879843791317 67354.02453057231 40.0 1000.0 False False TGFb m_707acc9d051fe3a4acad5ad22db0e630_0001_1_000000018_0001_24_28_H_._bcov_4helix_00945_0001_0004_0001
8334.41374645452 464205.26786917116 False False 8501.935462758252 160074.8375810904 40.0 1000.0 False False TGFb m_ferr_hb1_3985_000000029_0001_1_5_57_61_P_._HEEHE_0269_0001_0001_170_crosslinked
inf inf False False 33899.14618098351 inf 40.0 1000.0 False False TGFb EHEE_hb1_2692_000000012_0001
inf inf False False 22996.15261651788 4269494.103652046 40.0 1000.0 False False TGFb m_67b279f8f2a2415978d2553cc30fca6f_0001_1_000000014_0001_18_23_H_._p1-14H-GBL-16H-GABBL-15H_0117_0001_0001_0001_0001_0001
inf inf False False 15292.51295702762 inf 40.0 1000.0 False False TGFb EHEE_hb1_6609_000000012_0001
6122.269866153114 inf False False 4821.6923695291525 691138.388271016 40.0 1000.0 False False TGFb HHH_rd4_0122.min_rise1.86_000000013_0001_99_crosslinked
128603.51728234804 inf False False 7396.369022330303 19225.181747189316 40.0 1000.0 False False TGFb 68026bbfef5e7a4135407a999b37b619_0001_000000023_0001_15_crosslinked
48501.84014615902 7833939.601069963 False False 11806.553483132368 23929.88862732048 40.0 1000.0 False False TGFb m_EHEE_hb1_4802_000000028_0001_46_48_61_63_P_._ems_ferrC_607_0001_0001
20205.85923129508 inf False False 13303.919984385331 55751.614542583004 40.0 1000.0 False False TGFb m_ems_p1-15H-GBL-16H-GBL-16H_0039_0001_0001_0001_000000005_0001_37_46_H_._HEEHE_0643_0001_0001_0001_164_crosslinked
inf inf False False 32902.17730642162 inf 40.0 1000.0 False False TGFb ems_bGM_515_0002_000000021_0001_6_crosslinked
inf inf False False 9675.995620842656 inf 40.0 1000.0 False False TGFb EHEE_hb1_1953_000000008_0001_38_crosslinked
inf inf False False 14842.762413146853 2350141.389603795 40.0 1000.0 False False TGFb m_64112f081ff6e37487a4373fed56e914_0001_1_000000012_0001_22_31_H_._HEEHE_2080_0001_0001_72_crosslinked
665.6502747606515 inf False False 7107.765251001011 1692344.040224299 40.0 1000.0 False False TGFb m_ems_p1-14H-GBL-16H-GABBL-16H_0097_0001_0001_0001_000000002_0001_26_33_H_._p1-14H-GBL-16H-GABBL-15H_0546_0001_0001_0001_0001_0001_0001
23226.114142683033 512771.4096207221 False False 0.0 61584.466951134345 40.0 1000.0 False False TGFb m_HHH_eva_0718_000000007_0001_5_15_H_._bcov_4helix_05363_0001_0001
37820.20437310377 inf False False 4153.162190277939 23692.959036950997 40.0 1000.0 False False TGFb m_b53e02b194710e68f466320564696a92_0001_000000006_0001_42_48_H_._ems_3hM_3213_0001_0001_0001
inf inf False False 27234.445448270428 inf 40.0 1000.0 False False TGFb EHEE_hb1_5634_000000006_0001_94_crosslinked
45238.541990841826 inf False False 4452.752007231157 15599.89246746387 40.0 1000.0 False False TGFb m_530190a7d4f24ed9f14c45b8af7ee2c8_0001_000000024_0001_3_8_H_._bcov_4helix_14201_0001_0001
1679.3216128845163 895201.3619244284 False False 13436.959184229194 193387.84402251 40.0 1000.0 False False TGFb 170279623b3219226b9a8ffbe09ff086_0001_1_000000029_0001_5_crosslinked
39749.41489296802 inf False False 6122.269866153114 27506.789902753153 40.0 1000.0 False False TGFb 51a2563376ab48dfd6bc06a768232775_0001_000000021_0001
21663.416001569218 inf False False 14550.301355893402 72212.63080590943 40.0 1000.0 False False TGFb m_64112f081ff6e37487a4373fed56e914_0001_1_000000012_0001_22_31_H_._bcov_4helix_04226_0001_0003_0001
inf inf False False 22543.037561531073 3263618.04683452 40.0 1000.0 False False TGFb m_67b279f8f2a2415978d2553cc30fca6f_0001_1_000000014_0001_18_23_H_._bcov_4helix_12968_0001_0001_84_crosslinked
inf inf False False 8935.619616660517 inf 40.0 1000.0 False False TGFb m_ems_p1-14H-GBL-14H-GABBL-16H_0710_0001_0001_0002_000000024_0001_44_52_H_._HEEHE_1541_0001_0001
22543.037561531073 inf False False 8501.935462758252 27234.445448270428 40.0 1000.0 False False TGFb m_ems_p1-15H-GBL-16H-GBL-15H_0229_0001_0001_0002_000000022_0001_7_15_H_._bcov_4helix_06321_0001_0003_0001
30083.77101546403 250486.82620808776 False False 6001.636963192939 35984.626759282946 40.0 1000.0 False False TGFb ems_ferrM_807_000000014_0001_169_crosslinked
inf inf False False 18846.36971589974 inf 40.0 1000.0 False False TGFb ferr_hb1_3971_000000016_0001_88_crosslinked
inf inf False False 7470.332712553611 inf 40.0 1000.0 False False TGFb EHEE_hb1_5138_000000015_0001
inf inf False False 20205.85923129508 1443266.9804714224 40.0 1000.0 False False TGFb ferr_hb1_1116_000000010_0001_52_crosslinked
inf inf False False 15913.450306059915 inf 40.0 1000.0 False False TGFb EHEE_00877_000000018_0001_12_crosslinked
inf inf False False 31934.529138981336 inf 40.0 1000.0 False False TGFb ems_ferrM_6361_000000027_0001_155_crosslinked
2286.1065325657178 inf False False 14122.379145408378 424441.36303474015 40.0 1000.0 False False TGFb 4h_hb1_1304_000000006_0001
inf inf False False 11122.307453558798 inf 40.0 1000.0 False False TGFb m_HEEHE_0296_000000018_0001_30_32_61_63_P_._HEEHE_0201_0001_0001
28059.67637979848 inf False False 17754.13279270255 70789.75669631343 40.0 1000.0 False False TGFb m_707acc9d051fe3a4acad5ad22db0e630_0001_1_000000018_0001_24_28_H_._bcov_4helix_13975_0001_0001_0001
39749.41489296802 inf False False 5273.413933968597 19417.43356466122 40.0 1000.0 False False TGFb 4h_hb1_3340_000000007_0001_6_crosslinked
39355.856329671355 517899.12371692876 False False 6762.794751891034 16725.196203435888 40.0 1000.0 False False TGFb m_416e30d36ba6434f3d09dd5d2ac6df7d_0001_1_000000006_0001_4_9_H_._bcov_4helix_08225_0001_0002_0001
37074.99693471599 inf False False 5767.455156349958 26433.484436364153 40.0 1000.0 False False TGFb m_EHEE_hb1_4787_000000003_0001_48_50_59_61_P_._HEEHE_1258_0001_0001
inf inf False False 28340.27314359648 inf 40.0 1000.0 False False TGFb ems_ferrM_1035_000000000_0001
inf inf False False 23458.37528410988 inf 40.0 1000.0 False False TGFb HEEH_11753_000000010_0001_109_crosslinked
inf inf False False 8672.824365559689 inf 40.0 1000.0 False False TGFb m_2b8c0b6d382919713be1eebf2d851371_0001_1_000000022_0001_43_50_H_._HEEHE_2345_0001_0002_0001
inf inf False False 39355.856329671355 inf 40.0 1000.0 False False TGFb m_ems_3hM_2338_000000018_0001_57_62_H_._HEEHE_2300_0001_0001_166_crosslinked
inf inf False False 24654.988182616922 inf 40.0 1000.0 False False TGFb m_df271cd9aed91f1c2e1a09d410d54a98_0001_1_000000008_0001_8_14_H_._bcov_4helix_07443_0001_0001_121_crosslinked
inf inf False False 50975.92144195677 6420261.881013251 40.0 1000.0 False False TGFb EHEE_hb1_5191_000000011_0001
68707.8404236368 1218662.1465211243 False False 5326.148073308287 11012.18559758296 40.0 1000.0 False False TGFb m_06468c5750cb4384160932bb1d69963c_0001_000000000_0001_7_16_H_._bcov_4helix_00523_0001_0001_0001
43473.349666259564 inf False False 8170.192869772104 25656.079569333808 40.0 1000.0 False False TGFb 696dac343de07f7ccc14e23df3cdb733_0001_000000020_0001
40548.37813231666 340994.5809798506 False False 5017.472414718442 15913.450306059915 40.0 1000.0 False False TGFb ems_ferrM_3025_000000006_0001_3_crosslinked
inf inf False False 28909.912633782762 1194649.687796417 40.0 1000.0 False False TGFb m_9f890c78fc77abd3a1133787d264dfe5_0001_000000017_0001_27_32_H_._HEEHE_2051_0001_0001_91_crosslinked
inf inf False False 30995.33936100356 inf 40.0 1000.0 False False TGFb m_196093a79268749953b7e721a953693f_0001_000000027_0001_37_41_H_._HHH_eva_0314_0001_0004_0001
inf inf False False 22319.839169832772 1081500.7777901418 40.0 1000.0 False False TGFb m_a5567de14e69e56abfe7145b81b63e91_0001_000000006_0001_37_45_H_._bcov_4helix_09555_0001_0001
inf inf False False 15292.51295702762 860270.9131636227 40.0 1000.0 False False TGFb m_75f7a7753e41b29d7a177d2829858f8d_0001_000000017_0001_23_31_H_._bcov_4helix_11649_0001_0002_0001
inf inf False False 5942.21481504252 inf 40.0 1000.0 False False TGFb EHEE_05019_000000006_0001_21_crosslinked
inf inf False False 62822.314736852124 inf 40.0 1000.0 False False TGFb m_3ecb33624e2e1d8f50a90791185d0653_0001_1_000000014_0001_25_30_H_._HEEHE_3019_0001_0001
8759.552609215292 inf False False 17231.986373596203 199247.68908423575 40.0 1000.0 False False TGFb m_707acc9d051fe3a4acad5ad22db0e630_0001_1_000000018_0001_24_28_H_._HEEHE_1455_0001_0001_71_crosslinked
98305.03326613137 inf False False 6498.912830338822 15141.101937651125 40.0 1000.0 False False TGFb m_ad0cd72a9da53e38f9357a14ca3bb4c7_0001_1_000000017_0001_37_41_H_._ems_3hM_3151_0001_0001
29199.011760120608 inf False False 6001.636963192939 27781.8578017807 40.0 1000.0 False False TGFb ems_ferrC_400_000000025_0001_73_crosslinked
inf inf False False 30083.77101546403 inf 40.0 1000.0 False False TGFb m_ems_p1-15H-GBL-16H-GBL-16H_0039_0001_0001_0001_000000005_0001_37_46_H_._ems_3hM_1247_0001_0005_0001_127_crosslinked
38198.406416834834 2044535.9822247447 False False 5542.411042938373 24169.1875135937 40.0 1000.0 False False TGFb m_67b279f8f2a2415978d2553cc30fca6f_0001_1_000000014_0001_18_23_H_._ems_3hC_197_0001_0001_0001_59_crosslinked
inf inf False False 11345.865833375325 3982234.234941923 40.0 1000.0 False False TGFb m_ems_p1-14H-GBL-14H-GABBL-16H_0710_0001_0001_0002_000000024_0001_44_52_H_._HHH_eva_0753_0001_0001_143_crosslinked
inf inf False False 39355.856329671355 inf 40.0 1000.0 False False TGFb HEEHE_2626_000000023_0001_172_crosslinked
69394.9188278732 inf False False 6967.714195668086 32576.413174674908 40.0 1000.0 False False TGFb m_64112f081ff6e37487a4373fed56e914_0001_1_000000012_0001_22_31_H_._bcov_4helix_10733_0001_0001_0001_27_crosslinked
665.6502747606515 inf False False 17404.306237332148 321232.3202595728 40.0 1000.0 False False TGFb ems_ferrM_6302_000000005_0001
inf inf False False 7470.332712553611 inf 40.0 1000.0 False False TGFb m_d238890efaf6cbb4eb2e9ba05060656d_0001_000000018_0001_39_46_H_._bcov_4helix_06450_0001_0001
11345.865833375325 164925.26523463507 False False 9206.37782666495 31305.292754613616 40.0 1000.0 False False TGFb m_b53e02b194710e68f466320564696a92_0001_000000006_0001_42_48_H_._HHH_eva_0211_0001_0001_0001_109_crosslinked
inf inf False False 29491.00187772178 inf 40.0 1000.0 False False TGFb m_64112f081ff6e37487a4373fed56e914_0001_1_000000012_0001_22_31_H_._HEEHE_2210_0001_0001
68707.8404236368 inf False False 8417.757883919056 22996.15261651788 40.0 1000.0 False False TGFb m_8d83f56b3f6c12e6c4e8af3d7d92f308_0001_1_000000021_0001_60_65_H_._HEEHE_2132_0001_0001_125_crosslinked
inf inf False False 21236.561122996987 inf 40.0 1000.0 False False TGFb HHH_eva_0388_000000019_0001
inf inf False False 13982.553609315217 inf 40.0 1000.0 False False TGFb EHEE_hb1_1358_000000007_0001_27_crosslinked
inf inf False False 19807.723979310904 inf 40.0 1000.0 False False TGFb m_67b279f8f2a2415978d2553cc30fca6f_0001_1_000000014_0001_18_23_H_._HEEHE_3116_0001_0001
inf inf False False 30083.77101546403 inf 40.0 1000.0 False False TGFb EHEE_13184_000000026_0001_21_crosslinked
665.6502747606515 inf False False 29491.00187772178 358388.73163946124 40.0 1000.0 False False TGFb m_707acc9d051fe3a4acad5ad22db0e630_0001_1_000000018_0001_24_28_H_._bcov_4helix_03307_0001_0001_0001_55_crosslinked
30688.454812874847 inf False False 4587.674845802269 50471.20934847202 40.0 1000.0 False False TGFb m_a727dfd8f06b37c2e9587da2ae0d8ea9_0001_1_000000016_0001_7_13_H_._HEEHE_1584_0001_0001
39355.856329671355 497690.8783168433 False False 6061.653332824872 13436.959184229194 40.0 1000.0 False False TGFb m_d78dac2ed02989a4a5234b1b27f07535_0001_000000003_0001_40_48_H_._HHH_eva_0299_0001_0003_0001_96_crosslinked
49476.72713309679 625678.5667892838 False False 10688.31884816472 21026.29814158116 40.0 1000.0 False False TGFb m_196093a79268749953b7e721a953693f_0001_000000027_0001_37_41_H_._bcov_4helix_05459_0001_0001
inf inf False False 15913.450306059915 inf 40.0 1000.0 False False TGFb EHEE_hb1_2586_000000004_0001_33_crosslinked
inf inf False False 21663.416001569218 1457699.6502761352 40.0 1000.0 False False TGFb EHEE_hb1_6577_000000000_0001_64_crosslinked
46147.836684857815 inf False False 0.0 21880.050161584924 40.0 1000.0 False False TGFb m_64112f081ff6e37487a4373fed56e914_0001_1_000000012_0001_22_31_H_._ems_3hM_45_0001_0001
inf inf False False 30688.454812874847 inf 40.0 1000.0 False False TGFb m_720936397f2d31669eff21710c18a4fc_0001_000000026_0001_43_51_H_._HEEHE_0782_0001_0001_96_crosslinked
inf inf False False 33231.19907948586 inf 40.0 1000.0 False False TGFb EHEE_hb1_3311_000000003_0001_55_crosslinked
inf inf False False 27781.8578017807 inf 40.0 1000.0 False False TGFb m_df271cd9aed91f1c2e1a09d410d54a98_0001_1_000000008_0001_8_14_H_._HEEHE_1768_0001_0001_0001_87_crosslinked
665.6502747606515 inf False False 4452.752007231157 969374.7976472572 40.0 1000.0 False False TGFb m_EHEE_hb1_2714_000000023_0001_22_31_H_._HEEHE_1129_0001_0001_35_crosslinked
inf inf False False 53045.748265945156 inf 40.0 1000.0 False False TGFb m_EHEE_hb1_130_000000024_0001_44_48_59_61_P_._HEEHE_0529_0001_0001
inf inf False False 33899.14618098351 inf 40.0 1000.0 False False TGFb EHEE_hb1_4934_000000008_0001_63_crosslinked
inf inf False False 19611.607900307845 inf 40.0 1000.0 False False TGFb m_EHEE_hb1_612_000000005_0001_48_50_59_61_P_._ems_ferrM_1813_0001_0001
15292.51295702762 inf False False 9298.441604931604 137880.37728371008 40.0 1000.0 False False TGFb m_EHEE_hb1_4802_000000028_0001_46_48_61_63_P_._HEEHE_3179_0001_0001
45238.541990841826 794445.7550961436 False False 0.0 13041.78020231873 40.0 1000.0 False False TGFb HEEHE_1801_000000001_0001_30_crosslinked
inf inf False False 17754.13279270255 inf 40.0 1000.0 False False TGFb EHEE_hb1_1926_000000026_0001_22_crosslinked
31618.345682159776 719201.3782997556 False False 0.0 24169.1875135937 40.0 1000.0 False False TGFb m_ems_p1-15H-GBL-16H-GBL-16H_0039_0001_0001_0001_000000005_0001_37_46_H_._ems_ferrM_4527_0001_0001_0001_187_crosslinked
36344.47302687574 inf False False 6967.714195668086 22098.85066320075 40.0 1000.0 False False TGFb m_67b279f8f2a2415978d2553cc30fca6f_0001_1_000000014_0001_18_23_H_._bcov_4helix_02769_0001_0001_0001_70_crosslinked
inf inf False False 23929.88862732048 inf 40.0 1000.0 False False TGFb m_707acc9d051fe3a4acad5ad22db0e630_0001_1_000000018_0001_24_28_H_._HEEHE_0222_0001_0001
76655.1627283833 inf False False 0.0 6498.912830338822 40.0 1000.0 False False TGFb m_ems_p1-15H-GBL-16H-GBL-15H_0593_0001_0001_0001_000000005_0001_4_14_H_._ems_3hM_19_0001_0001
21880.050161584924 3569370.9934898163 False False 7107.765251001011 43908.083162922114 40.0 1000.0 False False TGFb m_ems_p1-15H-GBL-16H-GBL-16H_0039_0001_0001_0001_000000005_0001_37_46_H_._ems_3hM_1720_0001_0001_0001
inf inf False False 27781.8578017807 inf 40.0 1000.0 False False TGFb m_c2bee41a39e7c0fb2897ab0d568c9ecb_0001_1_000000010_0001_20_27_H_._ems_3hM_3656_0001_0001
31934.529138981336 inf False False 12784.80560956645 59181.46226549164 40.0 1000.0 False False TGFb m_ems_p1-15H-GBL-16H-GBL-16H_0039_0001_0001_0001_000000005_0001_37_46_H_._bcov_4helix_03444_0001_0001_0001
27781.8578017807 245551.24616026608 False False 0.0 13707.042063832196 40.0 1000.0 False False TGFb ems_ferrC_2048_000000015_0001_113_crosslinked
inf inf False False 20407.917823608008 inf 40.0 1000.0 False False TGFb EHEE_hb1_3173_000000022_0001
13982.553609315217 inf False False 11345.865833375325 72212.63080590943 40.0 1000.0 False False TGFb m_ems_ferrM_3802_000000023_0001_5_7_54_58_P_._HEEHE_2776_0001_0001_152_crosslinked
88113.13286781035 inf False False 8935.619616660517 15599.89246746387 40.0 1000.0 False False TGFb m_EHEE_hb1_4802_000000028_0001_46_48_61_63_P_._ems_ferrM_5659_0001_0001_0001_132_crosslinked
29491.00187772178 inf False False 13303.919984385331 45690.92741075028 40.0 1000.0 False False TGFb m_9f890c78fc77abd3a1133787d264dfe5_0001_000000017_0001_27_32_H_._HEEHE_2675_0001_0002_0001
58595.50719355604 inf False False 0.0 24654.988182616922 40.0 1000.0 False False TGFb m_0b2e7556fd7215c634e1b84f4ceae6c0_0001_000000021_0001_51_56_H_._HHH_eva_0360_0001_0001
44790.63563449691 inf False False 0.0 23458.37528410988 40.0 1000.0 False False TGFb m_8d83f56b3f6c12e6c4e8af3d7d92f308_0001_1_000000021_0001_60_65_H_._HEEHE_2329_0001_0001_41_crosslinked
47075.408202223436 395884.1224670074 False False 4321.797229383611 9206.37782666495 40.0 1000.0 False False TGFb m_HHH_eva_0661_000000000_0001_41_51_H_._HEEHE_2751_0001_0002_0001_43_crosslinked
6122.269866153114 inf False False 11689.656913992434 193387.84402251 40.0 1000.0 False False TGFb m_EHEE_hb1_4802_000000028_0001_46_48_61_63_P_._ems_ferrC_615_0001_0001_173_crosslinked
inf inf False False 21880.050161584924 inf 40.0 1000.0 False False TGFb EHEE_hb1_3157_000000027_0001_26_crosslinked
inf inf False False 54653.087484151576 2421353.02385018 40.0 1000.0 False False TGFb m_0b2e7556fd7215c634e1b84f4ceae6c0_0001_000000021_0001_51_56_H_._ems_ferrM_6704_0001_0001_0001
119950.8224680872 inf False False 0.0 10582.49390907399 40.0 1000.0 False False TGFb m_8d83f56b3f6c12e6c4e8af3d7d92f308_0001_1_000000021_0001_60_65_H_._HEEHE_2329_0001_0001_40_crosslinked
2286.1065325657178 inf False False 24169.1875135937 314902.7744922782 40.0 1000.0 False False TGFb HEEHE_1838_000000017_0001
7396.369022330303 inf False False 19034.833413058746 258076.8275290191 40.0 1000.0 False False TGFb m_HHH_eva_0036_000000013_0001_43_53_H_._bcov_4helix_00225_0001_0001
7323.137645871595 inf False False 10688.31884816472 86376.95605118164 40.0 1000.0 False False TGFb m_3ecb33624e2e1d8f50a90791185d0653_0001_1_000000014_0001_25_30_H_._bcov_4helix_06672_0001_0002_0001
inf inf False False 26697.81928072781 inf 40.0 1000.0 False False TGFb EHEE_hb1_2921_000000016_0001_42_crosslinked
inf inf False False 29199.011760120608 inf 40.0 1000.0 False False TGFb HEEHE_1523_000000025_0001
7396.369022330303 inf False False 25912.640365027117 163292.34181647023 40.0 1000.0 False False TGFb m_243d3c880fd410c2e4669bd917d7d8db_0001_1_000000007_0001_2_9_H_._bcov_4helix_05810_0001_0002_0001
inf inf False False 20407.917823608008 2106487.4670221373 40.0 1000.0 False False TGFb m_28547f62621d3f4f8f57c1e24f9beede_0001_1_000000016_0001_5_13_H_._HEEHE_1572_0001_0002_0001
4821.6923695291525 inf False False 7545.036039679152 5585390.091466135 40.0 1000.0 False False TGFb m_EHEE_hb1_4802_000000028_0001_46_48_61_63_P_._HEEHE_1926_0001_0001_104_crosslinked
6762.794751891034 42616.752932319876 False False 7037.391337624759 28623.675875032466 40.0 1000.0 False False TGFb m_ems_p1-15H-GBL-16H-GBL-16H_0039_0001_0001_0001_000000005_0001_37_46_H_._bcov_4helix_06577_0001_0002_0001_81_crosslinked
inf inf False False 15913.450306059915 inf 40.0 1000.0 False False TGFb m_7b433bbe769c568a642d6e21c81e970f_0001_000000028_0001_27_32_H_._HEEHE_2197_0001_0001_33_crosslinked
inf inf False False 44347.16399455137 inf 40.0 1000.0 False False TGFb EHEE_hb1_1348_000000027_0001_28_crosslinked
24169.1875135937 169922.66569650947 False False 5067.64713886563 11012.18559758296 40.0 1000.0 False False TGFb ems_3hM_872_000000013_0001_57_crosslinked
inf inf False False 44790.63563449691 inf 40.0 1000.0 False False TGFb EHEE_hb1_4934_000000003_0001_55_crosslinked
inf inf False False 10795.202036646373 998747.8233907671 40.0 1000.0 False False TGFb EHEE_rd4_0006.min_rise1.46_000000003_0001_88_crosslinked
6122.269866153114 inf False False 13844.112484470526 149304.69111619508 40.0 1000.0 False False TGFb 2d868d91f0ae5ef69ea8043a0d3aaa68_0001_1_000000009_0001
inf inf False False 82184.70988261547 inf 40.0 1000.0 False False TGFb ems_ferrM_1386_000000017_0001
6122.269866153114 inf False False 12912.653665662125 137880.37728371008 40.0 1000.0 False False TGFb m_ems_p1-15H-GBL-16H-GBL-16H_0039_0001_0001_0001_000000005_0001_37_46_H_._HEEHE_0821_0001_0001_0001
inf inf False False 18475.021778158756 inf 40.0 1000.0 False False TGFb EHEE_hb1_4785_000000005_0001
6122.269866153114 inf False False 11689.656913992434 577803.6590966823 40.0 1000.0 False False TGFb 8c979ba26715617a4f63293306c50237_0001_000000013_0001
9024.975812827128 122361.8339996957 False False 7773.658176717458 42616.752932319876 40.0 1000.0 False False TGFb m_a5f4663b0d1365df39cc17eed1faab14_0001_000000026_0001_19_26_H_._bcov_4helix_04058_0001_0001_159_crosslinked
29199.011760120608 5988294.172369046 False False 6629.540978228629 21880.050161584924 40.0 1000.0 False False TGFb m_a5f4663b0d1365df39cc17eed1faab14_0001_000000026_0001_19_26_H_._HEEHE_3000_0001_0001_0001_107_crosslinked
15292.51295702762 inf False False 9206.37782666495 49476.72713309679 40.0 1000.0 False False TGFb m_ems_p1-15H-GBL-16H-GBL-16H_0039_0001_0001_0001_000000005_0001_37_46_H_._bcov_4helix_05649_0001_0002_0001
13041.78020231873 127330.21513103758 False False 0.0 128603.51728234804 40.0 1000.0 False False TGFb m_64112f081ff6e37487a4373fed56e914_0001_1_000000012_0001_22_31_H_._HEEHE_1089_0001_0001
40953.86191363986 inf False False 0.0 39749.41489296802 40.0 1000.0 False False TGFb m_ems_p1-14H-GBL-14H-GABBL-16H_0710_0001_0001_0002_000000024_0001_44_52_H_._bcov_4helix_06259_0001_0001
35984.626759282946 inf False False 5169.506846356828 20407.917823608008 40.0 1000.0 False False TGFb m_269e88d0e096774383d0e2f8541e919c_0001_1_000000022_0001_23_27_H_._bcov_4helix_01857_0001_0001_0001_70_crosslinked
28059.67637979848 inf False False 16395.64376378381 68707.8404236368 40.0 1000.0 False False TGFb 545f8b991b421d24f8c8ce517b4acfd7_0001_000000023_0001
inf inf False False 24654.988182616922 1386951.2000741004 40.0 1000.0 False False TGFb m_d61877853fc72d3a9b094762e15ccc8a_0001_000000027_0001_25_32_H_._proteinG_5845_0001_0001_125_crosslinked
inf inf False False 15913.450306059915 inf 40.0 1000.0 False False TGFb EHEE_hb1_1015_000000013_0001
8935.619616660517 56872.221994889 False False 4726.685981304925 40953.86191363986 40.0 1000.0 False False TGFb m_ferr_hb1_3985_000000029_0001_1_5_57_61_P_._HEEHE_0222_0001_0001_166_crosslinked
906.1679608354674 507694.4649710116 False False 32253.874430371172 260657.595804309 40.0 1000.0 False False TGFb ems_ferrM_6280_000000015_0001_44_crosslinked
inf inf False False 22098.85066320075 6883389.732419352 40.0 1000.0 False False TGFb m_df271cd9aed91f1c2e1a09d410d54a98_0001_1_000000008_0001_8_14_H_._HEEHE_0055_0001_0001_158_crosslinked
86376.95605118164 3714301.7690031836 False False 0.0 12784.80560956645 40.0 1000.0 False False TGFb m_67b279f8f2a2415978d2553cc30fca6f_0001_1_000000014_0001_18_23_H_._ems_3hM_2020_0001_0001_0001_165_crosslinked
inf inf False False 27781.8578017807 5475335.841060814 40.0 1000.0 False False TGFb 70a2a7d96d35f4ba2d2ab27bc27b6bd3_0001_1_000000011_0001_19_crosslinked
42194.80488348507 inf False False 5433.203649581781 58595.50719355604 40.0 1000.0 False False TGFb m_64112f081ff6e37487a4373fed56e914_0001_1_000000012_0001_22_31_H_._HEEHE_2223_0001_0001_81_crosslinked
50975.92144195677 inf False False 5017.472414718442 14122.379145408378 40.0 1000.0 False False TGFb m_75f7a7753e41b29d7a177d2829858f8d_0001_000000017_0001_23_31_H_._bcov_4helix_14426_0001_0001
1747.5088044472955 3991.1072323063054 False False 0.0 37445.74690406311 40.0 1000.0 True False TGFb 9e6fd26349c4a7bce4f9e3ec91d47286_0001_1_000000023_0001
39749.41489296802 inf False False 7250.631332546129 21236.561122996987 40.0 1000.0 False False TGFb dd1eed6c011b8388b020774c02b6c52c_0001_1_000000021_0001_86_crosslinked
12658.223375808358 inf False False 0.0 101283.77407912845 40.0 1000.0 False False TGFb m_EHEE_hb1_2587_000000000_0001_46_48_61_63_P_._HEEHE_2242_0001_0001_62_crosslinked
inf inf False False 30995.33936100356 2213939.4982499583 40.0 1000.0 False False TGFb HEEHE_1082_000000014_0001_43_crosslinked
60974.71975359832 inf False False 8586.95481738584 20005.801219104025 40.0 1000.0 False False TGFb a517c74ec28b03e6e1cfda585d3af082_0001_000000015_0001
69394.9188278732 inf False False 0.0 17754.13279270255 40.0 1000.0 False False TGFb 6b25796ac8c8a23d1dc0c94f75505f72_0001_000000012_0001
34580.51901922126 inf False False 0.0 64085.04326306282 40.0 1000.0 False False TGFb m_ems_p1-15H-GBL-16H-GBL-16H_0039_0001_0001_0001_000000005_0001_37_46_H_._HEEHE_3164_0001_0001_0001_99_crosslinked
59773.276888146596 1125414.0461865396 False False 0.0 7323.137645871595 40.0 1000.0 False False TGFb m_ems_4hM_2348_000000016_0001_51_61_H_._HHH_eva_0325_0001_0001
8759.552609215292 inf False False 14842.762413146853 229030.08064951646 40.0 1000.0 False False TGFb m_9862393bd4eb64f05c76d22049e39513_0001_000000024_0001_60_64_H_._bcov_4helix_04696_0001_0002_0001
inf inf False False 13844.112484470526 2085631.1554674613 40.0 1000.0 False False TGFb m_ems_p1-15H-GBL-16H-GBL-16H_0039_0001_0001_0001_000000005_0001_37_46_H_._ems_3hM_1841_0001_0002_0001
40953.86191363986 inf False False 7620.486400075935 26433.484436364153 40.0 1000.0 False False TGFb 3h_hb1_5002_000000008_0001
inf inf False False 15755.89139213852 inf 40.0 1000.0 False False TGFb 3h_hb1_4977_000000018_0001
inf inf False False 21026.29814158116 inf 40.0 1000.0 False False TGFb m_416e30d36ba6434f3d09dd5d2ac6df7d_0001_1_000000006_0001_4_9_H_._HEEHE_1710_0001_0001_0001
inf inf False False 16559.60020142166 inf 40.0 1000.0 False False TGFb EHEE_hb1_5951_000000023_0001_73_crosslinked
40953.86191363986 684295.4339316986 False False 5942.21481504252 13844.112484470526 40.0 1000.0 False False TGFb m_ems_p1-14H-GBL-14H-GABBL-16H_0710_0001_0001_0002_000000024_0001_44_52_H_._bcov_4helix_02403_0001_0001
43908.083162922114 inf False False 4967.794470018256 26433.484436364153 40.0 1000.0 False False TGFb m_9862393bd4eb64f05c76d22049e39513_0001_000000024_0001_60_64_H_._bcov_4helix_10614_0001_0002_0001
inf inf False False 23929.88862732048 inf 40.0 1000.0 False False TGFb ferr_hb1_1205_000000029_0001_127_crosslinked
109675.81393290378 inf False False 4918.608386156695 17231.986373596203 40.0 1000.0 False False TGFb m_ems_p1-15H-GBL-16H-GBL-16H_0039_0001_0001_0001_000000005_0001_37_46_H_._bcov_4helix_11641_0001_0001
72212.63080590943 5585390.091466135 False False 5883.3810049925905 13844.112484470526 40.0 1000.0 False False TGFb m_64775bce277403d2cf833de53930e9e5_0001_000000020_0001_42_48_H_._bcov_4helix_09905_0001_0001
933.6257562167432 48501.84014615902 False False 12532.894431493438 1218662.1465211243 40.0 1000.0 False False TGFb m_ems_p1-15H-GBL-16H-GBL-16H_0039_0001_0001_0001_000000005_0001_37_46_H_._HEEHE_0167_0001_0002_0001_90_crosslinked
inf inf False False 11924.619017963678 inf 40.0 1000.0 False False TGFb EHEE_hb1_2219_000000001_0001_56_crosslinked
14842.762413146853 255521.61141487022 False False 7470.332712553611 29785.91189649902 40.0 1000.0 False False TGFb 3h_hb1_585_000000014_0001_4_crosslinked
inf inf False False 29491.00187772178 inf 40.0 1000.0 False False TGFb m_64112f081ff6e37487a4373fed56e914_0001_1_000000012_0001_22_31_H_._HEEHE_3279_0001_0001_59_crosslinked
665.6502747606515 inf False False 23458.37528410988 311784.92523987975 40.0 1000.0 False False TGFb ems_ferrM_6747_0001_000000028_0001_76_crosslinked
75144.75318927882 1532056.9824674758 False False 7250.631332546129 13303.919984385331 40.0 1000.0 False False TGFb m_a5567de14e69e56abfe7145b81b63e91_0001_000000006_0001_37_45_H_._bcov_4helix_07024_0001_0001
inf inf False False 59181.46226549164 2350141.389603795 40.0 1000.0 False False TGFb m_ems_p1-14H-GBL-14H-GABBL-16H_0710_0001_0001_0002_000000024_0001_44_52_H_._bcov_4helix_04381_0001_0001_103_crosslinked
78195.9314992239 1869400.6706395496 False False 8759.552609215292 17578.349299705482 40.0 1000.0 False False TGFb m_EHEE_hb1_4802_000000028_0001_46_48_61_63_P_._ems_ferrM_3278_0001_0002_0001_121_crosslinked
22098.85066320075 860270.9131636227 False False 8170.192869772104 28623.675875032466 40.0 1000.0 False False TGFb m_f7fec2e2f3c28a6f7e150bd65a1a380c_0001_1_000000021_0001_55_61_H_._ems_f2_193_0001_0001_180_crosslinked
8759.552609215292 inf False False 9206.37782666495 555257.959362162 40.0 1000.0 False False TGFb m_b08fa24f6ed407a29824ac109b4c3131_0001_1_000000025_0001_38_43_H_._HEEHE_1878_0001_0001_0001_119_crosslinked
inf inf False False 19611.607900307845 inf 40.0 1000.0 False False TGFb ems_ferrM_1076_000000001_0001
15292.51295702762 inf False False 5767.455156349958 80565.34641958177 40.0 1000.0 False False TGFb m_653ed0bab8e0e97d1fa0d5b8ad9d13a3_0001_1_000000001_0001_47_51_H_._ems_3hM_683_0001_0001_41_crosslinked
inf inf False False 30995.33936100356 inf 40.0 1000.0 False False TGFb m_b08fa24f6ed407a29824ac109b4c3131_0001_1_000000025_0001_38_43_H_._HEEHE_2141_0001_0001_80_crosslinked
inf inf False False 31305.292754613616 inf 40.0 1000.0 False False TGFb m_b08fa24f6ed407a29824ac109b4c3131_0001_1_000000025_0001_38_43_H_._HEEHE_3048_0001_0001_0001_124_crosslinked
13982.553609315217 inf False False 6629.540978228629 226762.4560886304 40.0 1000.0 False False TGFb m_64112f081ff6e37487a4373fed56e914_0001_1_000000012_0001_22_31_H_._HEEHE_2803_0001_0002_0001_133_crosslinked
30688.454812874847 inf False False 5653.813504901432 77421.71435566718 40.0 1000.0 False False TGFb m_b08fa24f6ed407a29824ac109b4c3131_0001_1_000000025_0001_38_43_H_._HEEHE_1973_0001_0001_72_crosslinked
75896.20072117166 1692344.040224299 False False 6762.794751891034 10903.154057012845 40.0 1000.0 False False TGFb m_ferr_hb1_2616_000000012_0001_4_6_58_60_P_._HEEHE_0503_0001_0001_127_crosslinked
20205.85923129508 inf False False 10271.264328651518 47075.408202223436 40.0 1000.0 False False TGFb m_ems_p1-15H-GBL-16H-GBL-16H_0039_0001_0001_0001_000000005_0001_37_46_H_._ems_ferrM_5148_0001_0001_0001_194_crosslinked
inf inf False False 16559.60020142166 inf 40.0 1000.0 False False TGFb m_9b5def7823956c7009419e82645cf0f0_0001_000000016_0001_19_26_H_._bcov_4helix_11223_0001_0002_0001
20611.9970018441 inf False False 7620.486400075935 50471.20934847202 40.0 1000.0 False False TGFb m_ems_p1-15H-GBL-16H-GBL-16H_0039_0001_0001_0001_000000005_0001_37_46_H_._bcov_4helix_12256_0001_0001_0001_130_crosslinked
inf inf False False 34926.3242094135 inf 40.0 1000.0 False False TGFb m_a5f4663b0d1365df39cc17eed1faab14_0001_000000026_0001_19_26_H_._HEEHE_0167_0001_0001_0001
inf inf False False 15292.51295702762 inf 40.0 1000.0 False False TGFb EHEE_hb1_5133_000000023_0001_29_crosslinked
inf inf False False 22996.15261651788 1472276.6467788974 40.0 1000.0 False False TGFb m_ems_p1-14H-GBL-14H-GABBL-16H_0710_0001_0001_0002_000000024_0001_44_52_H_._bcov_4helix_01034_0001_0001_110_crosslinked
44790.63563449691 inf False False 8089.299871061484 60974.71975359832 40.0 1000.0 False False TGFb m_707acc9d051fe3a4acad5ad22db0e630_0001_1_000000018_0001_24_28_H_._HEEHE_2615_0001_0001
inf inf False False 43473.349666259564 inf 40.0 1000.0 False False TGFb EHEE_05019_000000006_0001_22_crosslinked
inf inf False False 22996.15261651788 inf 40.0 1000.0 False False TGFb ems_ferrM_6624_0001_000000005_0001_121_crosslinked
38580.39048100314 inf False False 7107.765251001011 26433.484436364153 40.0 1000.0 False False TGFb 5d9bf469fc03af77076017e5d29f993c_0001_000000024_0001
inf inf False False 33563.51107028074 inf 40.0 1000.0 False False TGFb EHEE_hb1_1745_000000014_0001_41_crosslinked
11345.865833375325 inf False False 17404.306237332148 94469.20473248155 40.0 1000.0 False False TGFb 07cb25d4f328b43f44c49abf3cc1c5f4_0001_000000015_0001
inf inf False False 27781.8578017807 inf 40.0 1000.0 False False TGFb EHEE_hb1_4934_000000004_0001_60_crosslinked
69394.9188278732 inf False False 10688.31884816472 23929.88862732048 40.0 1000.0 False False TGFb m_ems_p1-15H-GBL-16H-GBL-16H_0039_0001_0001_0001_000000005_0001_37_46_H_._HEEHE_1652_0001_0001_0001_32_crosslinked
inf inf False False 22543.037561531073 inf 40.0 1000.0 False False TGFb EHEE_11067_000000003_0001_25_crosslinked
4633.551594260295 27234.445448270428 False False 7696.6912640767005 24901.53806444311 40.0 1000.0 False False TGFb m_f7fec2e2f3c28a6f7e150bd65a1a380c_0001_1_000000021_0001_55_61_H_._ems_3hM_3050_0001_0001_0001
9580.193684002641 49476.72713309679 False False 0.0 11122.307453558798 40.0 1000.0 False False TGFb m_ferr_hb1_3985_000000029_0001_1_5_57_61_P_._HEEHE_0095_0001_0001_162_crosslinked
28340.27314359648 inf False False 4365.015201677442 14695.804369452346 40.0 1000.0 False False TGFb m_75f7a7753e41b29d7a177d2829858f8d_0001_000000017_0001_23_31_H_._HHH_eva_0368_0001_0002_0001_50_crosslinked
10477.71674165741 102296.61181991981 False False 5379.409554041364 31305.292754613616 40.0 1000.0 False False TGFb m_9b5def7823956c7009419e82645cf0f0_0001_000000016_0001_19_26_H_._HEEHE_0007_0001_0001_122_crosslinked
inf inf False False 25912.640365027117 inf 40.0 1000.0 False False TGFb m_EHEE_hb1_4802_000000028_0001_46_48_61_63_P_._ems_ferrM_5735_0001_0002_0001_139_crosslinked
inf inf False False 30688.454812874847 inf 40.0 1000.0 False False TGFb EHEE_hb1_4979_000000015_0001_27_crosslinked
inf inf False False 6695.83638801092 inf 40.0 1000.0 False False TGFb m_ems_p1-15H-GBL-16H-GBL-16H_0039_0001_0001_0001_000000005_0001_37_46_H_._bcov_4helix_02751_0001_0001_0001
4821.6923695291525 inf False False 29199.011760120608 733657.3260035804 40.0 1000.0 False False TGFb m_EHEE_hb1_5625_000000000_0001_5_9_59_61_P_._ems_ferrM_5791_0001_0001_130_crosslinked
inf inf False False 27506.789902753153 inf 40.0 1000.0 False False TGFb m_e12b8779cfb82f830778c5848b29915f_0001_1_000000002_0001_46_50_H_._bcov_4helix_06501_0001_0001_179_crosslinked
30688.454812874847 607277.4526951674 False False 7107.765251001011 24169.1875135937 40.0 1000.0 False False TGFb ferr_hb1_1167_000000029_0001_76_crosslinked
inf inf False False 31305.292754613616 inf 40.0 1000.0 False False TGFb m_9b5def7823956c7009419e82645cf0f0_0001_000000016_0001_19_26_H_._HEEHE_0007_0001_0001
inf inf False False 43042.9204616431 1642572.4523457694 40.0 1000.0 False False TGFb m_308f807da34c5c174fa02459a36b2853_0001_1_000000023_0001_40_45_H_._ems_ferrM_5759_0001_0001_0001
49971.49440442771 inf False False 0.0 14406.238966231082 40.0 1000.0 False False TGFb m_64112f081ff6e37487a4373fed56e914_0001_1_000000012_0001_22_31_H_._bcov_4helix_13566_0001_0002_0001_53_crosslinked
29491.00187772178 inf False False 12164.303860224763 37820.20437310377 40.0 1000.0 False False TGFb m_64112f081ff6e37487a4373fed56e914_0001_1_000000012_0001_22_31_H_._bcov_4helix_00404_0001_0001
6967.714195668086 37820.20437310377 False False 9969.187964149813 26433.484436364153 40.0 1000.0 False False TGFb ems_3hM_1310_000000007_0001
8759.552609215292 inf False False 8170.192869772104 215756.69620576355 40.0 1000.0 False False TGFb m_64112f081ff6e37487a4373fed56e914_0001_1_000000012_0001_22_31_H_._bcov_4helix_04058_0001_0001_0001_35_crosslinked
inf inf False False 39355.856329671355 inf 40.0 1000.0 False False TGFb m_EHEE_hb1_4802_000000028_0001_46_48_61_63_P_._HEEHE_1422_0001_0001_153_crosslinked
inf inf False False 53576.20574860465 inf 40.0 1000.0 False False TGFb m_ems_p1-15H-GBL-16H-GBL-16H_0039_0001_0001_0001_000000005_0001_37_46_H_._HEEHE_1043_0001_0002_0001_184_crosslinked
inf inf False False 15599.89246746387 inf 40.0 1000.0 False False TGFb EHEE_hb1_4235_000000005_0001_62_crosslinked
inf inf False False 43908.083162922114 inf 40.0 1000.0 False False TGFb EHEE_hb1_465_000000017_0001_37_crosslinked
540.1287147114786 3991.1072323063054 False False 6830.422699409936 37820.20437310377 40.0 1000.0 True False TGFb m_653ed0bab8e0e97d1fa0d5b8ad9d13a3_0001_1_000000001_0001_47_51_H_._bcov_4helix_06562_0001_0001_107_crosslinked
4587.674845802269 35984.626759282946 False False 4279.007157805552 132500.33245952052 40.0 1000.0 False False TGFb HEEHE_3172_000000017_0001_113_crosslinked
16233.310657211712 193387.84402251 False False 12784.80560956645 48021.623907088106 40.0 1000.0 False False TGFb m_1c03c6891e5d0b9ff96f26a05042100d_0001_000000018_0001_43_49_H_._HEEHE_0643_0001_0001_7_crosslinked
31934.529138981336 inf False False 8935.619616660517 28059.67637979848 40.0 1000.0 False False TGFb m_0eddeacbb14b769e73e254714f31e2f9_0001_000000021_0001_42_51_H_._bcov_4helix_05561_0001_0002_0001
133825.33578411557 inf False False 7250.631332546129 12784.80560956645 40.0 1000.0 False False TGFb m_ems_p1-15H-GBL-16H-GBL-16H_0039_0001_0001_0001_000000005_0001_37_46_H_._bcov_4helix_01676_0001_0001_0001
inf inf False False 29785.91189649902 inf 40.0 1000.0 False False TGFb ems_ferrC_414_000000029_0001_42_crosslinked
inf inf False False 41363.400532776286 inf 40.0 1000.0 False False TGFb EHEE_hb1_102_000000020_0001
28909.912633782762 inf False False 6695.83638801092 38198.406416834834 40.0 1000.0 False False TGFb m_d61877853fc72d3a9b094762e15ccc8a_0001_000000027_0001_25_32_H_._ems_3hM_682_0001_0001
16233.310657211712 1778670.5945025766 False False 9772.75557705109 36707.91775714452 40.0 1000.0 False False TGFb m_64112f081ff6e37487a4373fed56e914_0001_1_000000012_0001_22_31_H_._HHH_eva_0670_0001_0001
11012.18559758296 inf False False 6370.8585730211 111880.2977929551 40.0 1000.0 False False TGFb m_2b8c0b6d382919713be1eebf2d851371_0001_1_000000022_0001_43_50_H_._HEEHE_1740_0001_0001
inf inf False False 25912.640365027117 inf 40.0 1000.0 False False TGFb m_ems_p1-15H-GBL-16H-GBL-16H_0039_0001_0001_0001_000000005_0001_37_46_H_._ems_3hM_1211_0001_0003_0001
19034.833413058746 inf False False 5487.535686077603 90783.0489068379 40.0 1000.0 False False TGFb m_416e30d36ba6434f3d09dd5d2ac6df7d_0001_1_000000006_0001_4_9_H_._HEEHE_1394_0001_0001_0001_30_crosslinked
inf inf False False 67354.02453057231 inf 40.0 1000.0 False False TGFb ems_ferrM_2810_000000027_0001
inf inf False False 18475.021778158756 inf 40.0 1000.0 False False TGFb EHEE_07149_000000016_0001_66_crosslinked
inf inf False False 10688.31884816472 inf 40.0 1000.0 False False TGFb ems_ferrC_737_000000001_0001_55_crosslinked
17231.986373596203 70789.75669631343 False False 4542.252322576509 14122.379145408378 40.0 1000.0 False False TGFb m_0eddeacbb14b769e73e254714f31e2f9_0001_000000021_0001_42_51_H_._bcov_4helix_09391_0001_0001
inf inf False False 26697.81928072781 inf 40.0 1000.0 False False TGFb m_ems_p1-15H-GBL-16H-GBL-16H_0039_0001_0001_0001_000000005_0001_37_46_H_._ems_3hM_149_0001_0002_0001
inf inf False False 38966.19438581319 inf 40.0 1000.0 False False TGFb ems_3hM_2053_000000020_0001
22996.15261651788 inf False False 12658.223375808358 45690.92741075028 40.0 1000.0 False False TGFb m_8f40011cb373b45cf740c64f8266564f_0001_000000004_0001_46_50_H_._bcov_4helix_11076_0001_0001_88_crosslinked
70789.75669631343 inf False False 6434.567158751315 15292.51295702762 40.0 1000.0 False False TGFb m_416e30d36ba6434f3d09dd5d2ac6df7d_0001_1_000000006_0001_4_9_H_._bcov_4helix_08715_0001_0002_0001
inf inf False False 28623.675875032466 inf 40.0 1000.0 False False TGFb m_8104e8702eb39c9aa5e7259f6c74e1cf_0001_1_000000011_0001_40_48_H_._ems_3hM_1083_0001_0001
12164.303860224763 182180.09701748917 False False 10582.49390907399 73664.10468510818 40.0 1000.0 False False TGFb m_707acc9d051fe3a4acad5ad22db0e630_0001_1_000000018_0001_24_28_H_._bcov_4helix_07645_0001_0001_0001
34580.51901922126 inf False False 4633.551594260295 28623.675875032466 40.0 1000.0 False False TGFb m_ab9d1ef83fde94f51e6f953ed11a6937_0001_1_000000025_0001_1_8_H_._bcov_4helix_08914_0001_0001_81_crosslinked
inf inf False False 19807.723979310904 1346161.1704483447 40.0 1000.0 False False TGFb m_c2bee41a39e7c0fb2897ab0d568c9ecb_0001_1_000000010_0001_20_27_H_._bcov_4helix_01016_0001_0001
89884.2068384533 inf False False 4542.252322576509 9969.187964149813 40.0 1000.0 False False TGFb m_416e30d36ba6434f3d09dd5d2ac6df7d_0001_1_000000006_0001_4_9_H_._HEEHE_1394_0001_0001_0001_31_crosslinked
inf inf False False 15445.438086597907 inf 40.0 1000.0 False False TGFb EHEE_hb1_1095_000000010_0001_25_crosslinked
inf inf False False 15913.450306059915 inf 40.0 1000.0 False False TGFb m_EHEE_hb1_612_000000005_0001_48_50_59_61_P_._proteinG_1936_0001_0001
inf inf False False 19034.833413058746 inf 40.0 1000.0 False False TGFb m_707acc9d051fe3a4acad5ad22db0e630_0001_1_000000018_0001_24_28_H_._HEEHE_0649_0001_0002_0001_82_crosslinked
15292.51295702762 inf False False 5326.148073308287 1626309.3587581865 40.0 1000.0 False False TGFb m_64112f081ff6e37487a4373fed56e914_0001_1_000000012_0001_22_31_H_._bcov_4helix_12347_0001_0001_0001
665.6502747606515 inf False False 15141.101937651125 321232.3202595728 40.0 1000.0 False False TGFb m_64112f081ff6e37487a4373fed56e914_0001_1_000000012_0001_22_31_H_._HEEHE_1599_0001_0001_48_crosslinked
6122.269866153114 inf False False 6762.794751891034 1457699.6502761352 40.0 1000.0 False False TGFb m_b53e02b194710e68f466320564696a92_0001_000000006_0001_42_48_H_._HHH_eva_0211_0001_0001_0001_108_crosslinked
28340.27314359648 inf False False 8847.148135307452 34580.51901922126 40.0 1000.0 False False TGFb m_64112f081ff6e37487a4373fed56e914_0001_1_000000012_0001_22_31_H_._bcov_4helix_07264_0001_0001
26964.79747353511 173338.11127700956 False False 0.0 8089.299871061484 40.0 1000.0 False False TGFb m_EHEE_hb1_4802_000000028_0001_46_48_61_63_P_._HEEHE_3305_0001_0001_111_crosslinked
2286.1065325657178 inf False False 21880.050161584924 337618.39700975287 40.0 1000.0 False False TGFb m_67b279f8f2a2415978d2553cc30fca6f_0001_1_000000014_0001_18_23_H_._HEEHE_1679_0001_0001
46609.31505170634 1984406.4814309063 False False 4918.608386156695 14991.190037278331 40.0 1000.0 False False TGFb m_ems_p1-14H-GBL-14H-GABBL-16H_0710_0001_0001_0002_000000024_0001_44_52_H_._ems_3hC_506_0001_0001
inf inf False False 11806.553483132368 3044035.475950596 40.0 1000.0 False False TGFb m_ems_p1-14H-GBL-14H-GABBL-16H_0710_0001_0001_0002_000000024_0001_44_52_H_._ems_3hM_1207_0001_0001
inf inf False False 16559.60020142166 inf 40.0 1000.0 False False TGFb ferr_hb1_1674_000000009_0001_123_crosslinked
22996.15261651788 inf False False 8089.299871061484 40548.37813231666 40.0 1000.0 False False TGFb m_67b279f8f2a2415978d2553cc30fca6f_0001_1_000000014_0001_18_23_H_._bcov_4helix_02015_0001_0001_0001
70789.75669631343 inf False False 0.0 11573.917736626165 40.0 1000.0 False False TGFb m_67b279f8f2a2415978d2553cc30fca6f_0001_1_000000014_0001_18_23_H_._bcov_4helix_08409_0001_0002_0001
inf inf False False 31305.292754613616 inf 40.0 1000.0 False False TGFb ems_ferrM_1268_000000001_0001_152_crosslinked
73664.10468510818 1532056.9824674758 False False 6183.49256481465 12164.303860224763 40.0 1000.0 False False TGFb 0c4f6a594eaa269ccc134505d3a593b0_0001_1_000000028_0001
15292.51295702762 inf False False 9485.340281190727 90783.0489068379 40.0 1000.0 False False TGFb m_105529dd708f5aafb0c5de42264f9ba3_0001_1_000000015_0001_24_33_H_._bcov_4helix_13016_0001_0001_85_crosslinked
14263.602936862473 inf False False 11573.917736626165 68707.8404236368 40.0 1000.0 False False TGFb m_dc3fea42fea0b306a8952bd8b53ab8a8_0001_1_000000008_0001_21_30_H_._HEEHE_1799_0001_0001_121_crosslinked
41363.400532776286 inf False False 9298.441604931604 30688.454812874847 40.0 1000.0 False False TGFb m_ems_ferrC_671_000000006_0001_2_4_60_62_P_._HEEHE_2128_0001_0001
7396.369022330303 inf False False 16725.196203435888 158489.9381990993 40.0 1000.0 False False TGFb m_64775bce277403d2cf833de53930e9e5_0001_000000020_0001_42_48_H_._bcov_4helix_01527_0001_0001_88_crosslinked
inf inf False False 32576.413174674908 inf 40.0 1000.0 False False TGFb m_8d83f56b3f6c12e6c4e8af3d7d92f308_0001_1_000000021_0001_60_65_H_._HEEHE_2329_0001_0001_39_crosslinked
inf inf False False 28059.67637979848 inf 40.0 1000.0 False False TGFb m_b53e02b194710e68f466320564696a92_0001_000000006_0001_42_48_H_._bcov_4helix_09659_0001_0001_133_crosslinked
87240.72561169352 3362508.9372716537 False False 4967.794470018256 8759.552609215292 40.0 1000.0 False False TGFb m_d61877853fc72d3a9b094762e15ccc8a_0001_000000027_0001_25_32_H_._HEEHE_1674_0001_0002_0001_102_crosslinked
30083.77101546403 318051.8022372012 False False 6967.714195668086 14122.379145408378 40.0 1000.0 False False TGFb m_0eddeacbb14b769e73e254714f31e2f9_0001_000000021_0001_42_51_H_._bcov_4helix_05812_0001_0001_0001_28_crosslinked
inf inf False False 25402.058979538408 3534030.686623578 40.0 1000.0 False False TGFb m_ems_p1-15H-GBL-16H-GABBL-15H_0375_0001_0001_0001_000000001_0001_23_33_H_._HEEHE_0097_0001_0001_147_crosslinked
inf inf False False 13982.553609315217 inf 40.0 1000.0 False False TGFb EHEE_08242_000000006_0001_42_crosslinked
64725.89369569349 inf False False 0.0 10477.71674165741 40.0 1000.0 False False TGFb bb09b1289b3eca34408f33f278303ce4_0001_1_000000027_0001_72_crosslinked
inf inf False False 22996.15261651788 2494722.4418258653 40.0 1000.0 False False TGFb EEHEE_10109_000000022_0001_42_crosslinked
60371.009657028 inf False False 7696.6912640767005 24901.53806444311 40.0 1000.0 False False TGFb m_4a183338b638f64a5d233b8bdb12e52a_0001_000000011_0001_8_13_H_._bcov_4helix_07831_0001_0001
2286.1065325657178 inf False False 17404.306237332148 468847.3205478632 40.0 1000.0 False False TGFb ems_ferrM_4301_000000019_0001_57_crosslinked
inf inf False False 11345.865833375325 inf 40.0 1000.0 False False TGFb EHEE_hb1_1177_000000006_0001
96368.03574760456 7091963.324701393 False False 4408.665353694219 7851.394758484638 40.0 1000.0 False False TGFb m_ems_p1-15H-GBL-16H-GBL-16H_0039_0001_0001_0001_000000005_0001_37_46_H_._bcov_4helix_12116_0001_0002_0001
inf inf False False 32902.17730642162 inf 40.0 1000.0 False False TGFb ems_ferrM_1976_0001_000000003_0001_1_crosslinked
32253.874430371172 inf False False 6498.912830338822 45690.92741075028 40.0 1000.0 False False TGFb m_88ad10506ddba10ecd58f70eaccfc0fd_0001_1_000000008_0001_41_48_H_._ems_3hC_739_0001_0001_0002_0001_121_crosslinked
52000.53746294008 inf False False 6307.780765367422 17061.372647124943 40.0 1000.0 False False TGFb m_a1ccbce90b97664ca68d710c0f1c2fd4_0001_1_000000000_0001_42_47_H_._bcov_4helix_01959_0001_0001
inf inf False False 12912.653665662125 inf 40.0 1000.0 False False TGFb HEEH_02331_000000014_0001
34580.51901922126 inf False False 0.0 46147.836684857815 40.0 1000.0 False False TGFb m_64112f081ff6e37487a4373fed56e914_0001_1_000000012_0001_22_31_H_._HEEHE_1034_0001_0001_0001
inf inf False False 54653.087484151576 inf 40.0 1000.0 False False TGFb m_a257d1f080182e740a8b0dae0ae2740f_0001_000000000_0001_22_30_H_._bcov_4helix_03564_0001_0001
13982.553609315217 inf False False 10688.31884816472 55199.61835899313 40.0 1000.0 False False TGFb m_8d83f56b3f6c12e6c4e8af3d7d92f308_0001_1_000000021_0001_60_65_H_._HEEHE_3274_0001_0002_0001
28059.67637979848 inf False False 0.0 49971.49440442771 40.0 1000.0 False False TGFb m_269e88d0e096774383d0e2f8541e919c_0001_1_000000022_0001_23_27_H_._bcov_4helix_13130_0001_0001_57_crosslinked
37074.99693471599 293715.5032463176 False False 6183.49256481465 10169.568642229218 40.0 1000.0 False False TGFb m_EHEE_hb1_612_000000005_0001_48_50_59_61_P_._ems_ferrM_5069_0001_0001_144_crosslinked
961.915550255867 922326.8583921008 False False 24410.879388729656 271241.3394309234 40.0 1000.0 False False TGFb ems_f4m_111_000000002_0001_39_crosslinked
28623.675875032466 189577.33949858812 False False 5710.35163995045 10477.71674165741 40.0 1000.0 False False TGFb m_28547f62621d3f4f8f57c1e24f9beede_0001_1_000000016_0001_5_13_H_._proteinG_0314_0001_0001_73_crosslinked
98305.03326613137 inf False False 4194.693812180722 11012.18559758296 40.0 1000.0 False False TGFb m_ems_p1-14H-GBL-14H-GABBL-16H_0710_0001_0001_0002_000000024_0001_44_52_H_._HHH_eva_0209_0001_0001_0001_125_crosslinked
inf inf False False 33899.14618098351 inf 40.0 1000.0 False False TGFb m_b53e02b194710e68f466320564696a92_0001_000000006_0001_42_48_H_._HHH_eva_0067_0001_0001_0001_103_crosslinked
inf inf False False 15292.51295702762 3136272.79490737 40.0 1000.0 False False TGFb EHEE_hb1_1117_000000011_0001_14_crosslinked
inf inf False False 29785.91189649902 3296254.2273028675 40.0 1000.0 False False TGFb c42e5fbef9aa5b6294d2b4da8a22c36d_0001_1_000000015_0001_92_crosslinked
22996.15261651788 inf False False 13707.042063832196 55751.614542583004 40.0 1000.0 False False TGFb m_HHH_eva_0718_000000007_0001_5_15_H_._HEEHE_2630_0001_0001_0001_154_crosslinked
13707.042063832196 354840.32835590263 False False 6629.540978228629 20005.801219104025 40.0 1000.0 False False TGFb m_f7fec2e2f3c28a6f7e150bd65a1a380c_0001_1_000000021_0001_55_61_H_._ems_3hM_2483_0001_0001
inf inf False False 32253.874430371172 inf 40.0 1000.0 False False TGFb EHEE_hb1_620_000000026_0001
inf inf False False 36344.47302687574 inf 40.0 1000.0 False False TGFb ems_ferrM_5945_0001_000000001_0001
inf inf False False 25656.079569333808 inf 40.0 1000.0 False False TGFb m_ems_ferrC_671_000000006_0001_2_4_60_62_P_._HEEHE_0454_0001_0002_0001
29491.00187772178 inf False False 4633.551594260295 19417.43356466122 40.0 1000.0 False False TGFb m_ems_p1-14H-GBL-14H-GABBL-16H_0710_0001_0001_0002_000000024_0001_44_52_H_._ems_3hM_3481_0001_0001
12658.223375808358 inf False False 0.0 771081.222959255 40.0 1000.0 False False TGFb m_ems_3hM_2338_000000018_0001_57_62_H_._bcov_4helix_07329_0001_0001_174_crosslinked
0.0 802390.2126471056 True False 27781.8578017807 1182821.4730657584 40.0 1000.0 True False TGFb EHEE_hb1_5985_000000003_0001_82_crosslinked
1550.825334650787 3991.1072323063054 False False 9115.225570955388 43908.083162922114 40.0 1000.0 True False TGFb HEEHE_1408_000000027_0001_74_crosslinked
13982.553609315217 111880.2977929551 False False 0.0 43908.083162922114 40.0 1000.0 False False TGFb ems_ferrM_546_0001_000000025_0001_115_crosslinked
66687.15300056672 inf False False 7851.394758484638 20005.801219104025 40.0 1000.0 False False TGFb m_530190a7d4f24ed9f14c45b8af7ee2c8_0001_000000024_0001_3_8_H_._ems_3hM_2592_0001_0003_0001_21_crosslinked
30688.454812874847 802390.2126471056 False False 10477.71674165741 25402.058979538408 40.0 1000.0 False False TGFb ems_ferrM_6691_000000008_0001_241_crosslinked
20205.85923129508 inf False False 17231.986373596203 60371.009657028 40.0 1000.0 False False TGFb m_EHEE_hb1_876_000000015_0001_46_48_59_61_P_._ems_ferrM_6973_0001_0001
23226.114142683033 inf False False 8170.192869772104 45238.541990841826 40.0 1000.0 False False TGFb m_b08fa24f6ed407a29824ac109b4c3131_0001_1_000000025_0001_38_43_H_._HEEHE_1878_0001_0001_0001
8759.552609215292 inf False False 13844.112484470526 213620.49129283542 40.0 1000.0 False False TGFb m_196093a79268749953b7e721a953693f_0001_000000027_0001_37_41_H_._ems_3hM_3576_0001_0002_0001_107_crosslinked
4821.6923695291525 inf False False 10795.202036646373 321232.3202595728 40.0 1000.0 False False TGFb m_9b5def7823956c7009419e82645cf0f0_0001_000000016_0001_19_26_H_._HEEHE_2152_0001_0001_118_crosslinked
54111.96780609073 473535.7937533421 False False 0.0 8334.41374645452 40.0 1000.0 False False TGFb ems_ferrM_4489_0001_000000007_0001_136_crosslinked
8759.552609215292 inf False False 25912.640365027117 150797.73802735715 40.0 1000.0 False False TGFb m_67b279f8f2a2415978d2553cc30fca6f_0001_1_000000014_0001_18_23_H_._bcov_4helix_08348_0001_0002_0001
5379.409554041364 77421.71435566718 False False 6898.726926404041 102296.61181991981 40.0 1000.0 False False TGFb m_707acc9d051fe3a4acad5ad22db0e630_0001_1_000000018_0001_24_28_H_._p1-14H-GBL-14H-GBL-15H_0678_0001_0001_0002_0001_0001
11345.865833375325 inf False False 8672.824365559689 171621.8923534747 40.0 1000.0 False False TGFb m_EHEE_hb1_1348_000000005_0001_7_9_59_61_P_._ems_ferrM_901_0002_0001_0001
inf inf False False 34580.51901922126 1206596.1846743796 40.0 1000.0 False False TGFb ferr_hb1_831_000000014_0001
inf inf False False 9772.75557705109 3641115.35045896 40.0 1000.0 False False TGFb m_269e88d0e096774383d0e2f8541e919c_0001_1_000000022_0001_23_27_H_._bcov_4helix_08105_0001_0001_4_crosslinked
inf inf False False 30384.608725618637 inf 40.0 1000.0 False False TGFb ems_ferrM_4963_0002_000000028_0001_139_crosslinked
inf inf False False 16892.44816547023 inf 40.0 1000.0 False False TGFb EHEE_hb1_5312_000000002_0001_55_crosslinked
665.6502747606515 inf False False 13982.553609315217 560810.538955783 40.0 1000.0 False False TGFb ems_4hM_2985_0002_000000013_0001
32902.17730642162 1562851.3278150714 False False 5487.535686077603 17754.13279270255 40.0 1000.0 False False TGFb m_234bb501998f509494096a15c01d6915_0001_000000026_0001_45_50_H_._bcov_4helix_08628_0001_0002_0001_49_crosslinked
13982.553609315217 inf False False 10271.264328651518 53045.748265945156 40.0 1000.0 False False TGFb m_75f7a7753e41b29d7a177d2829858f8d_0001_000000017_0001_23_31_H_._bcov_4helix_00901_0001_0001_0001
inf inf False False 27781.8578017807 2373642.8034998346 40.0 1000.0 False False TGFb m_EHEE_hb1_130_000000024_0001_44_48_59_61_P_._HEEHE_0529_0001_0001_131_crosslinked
inf inf False False 17404.306237332148 1194649.687796417 40.0 1000.0 False False TGFb ferr_hb1_1348_000000008_0001
inf inf False False 36707.91775714452 3430095.3669108124 40.0 1000.0 False False TGFb m_67b279f8f2a2415978d2553cc30fca6f_0001_1_000000014_0001_18_23_H_._bcov_4helix_05363_0001_0002_0001
35628.343326022696 318051.8022372012 False False 7773.658176717458 21236.561122996987 40.0 1000.0 False False TGFb d0878ec89909b577e9596b436926bf55_0001_000000018_0001_148_crosslinked
inf inf False False 16559.60020142166 9848539.154440392 40.0 1000.0 False False TGFb m_243d3c880fd410c2e4669bd917d7d8db_0001_1_000000007_0001_2_9_H_._bcov_4helix_13787_0001_0004_0001_123_crosslinked
100280.96443478057 inf False False 0.0 13982.553609315217 40.0 1000.0 False False TGFb m_96571b9a5ea694805820ab3a6ab64ac1_0001_000000005_0001_39_49_H_._bcov_4helix_13190_0001_0001_81_crosslinked
inf inf False False 30083.77101546403 inf 40.0 1000.0 False False TGFb ems_ferrM_1719_000000006_0001_40_crosslinked
30688.454812874847 inf False False 16395.64376378381 53045.748265945156 40.0 1000.0 False False TGFb ferr_hb1_316_000000000_0001_143_crosslinked
51485.68065637629 8315884.745126929 False False 7929.90870606949 22768.4679371464 40.0 1000.0 False False TGFb m_64112f081ff6e37487a4373fed56e914_0001_1_000000012_0001_22_31_H_._bcov_4helix_08204_0001_0001
inf inf False False 21026.29814158116 inf 40.0 1000.0 False False TGFb EHEE_hb1_4764_000000011_0001
54653.087484151576 inf False False 6061.653332824872 18292.1007704542 40.0 1000.0 False False TGFb m_f7fec2e2f3c28a6f7e150bd65a1a380c_0001_1_000000021_0001_55_61_H_._bcov_4helix_02574_0001_0002_0001
inf inf False False 21448.926734226934 inf 40.0 1000.0 False False TGFb EHEE_hb1_2296_000000018_0001_65_crosslinked
25402.058979538408 432972.63443173823 False False 6370.8585730211 22098.85066320075 40.0 1000.0 False False TGFb m_3h_hb1_2049_000000016_0001_25_32_H_._bcov_4helix_12342_0001_0001_0001_137_crosslinked
1173.7197736932771 94469.20473248155 False False 6563.901958642215 523078.1149540984 40.0 1000.0 False False TGFb m_b08fa24f6ed407a29824ac109b4c3131_0001_1_000000025_0001_38_43_H_._HEEHE_3172_0001_0001_153_crosslinked
18292.1007704542 inf False False 5710.35163995045 391964.4776901067 40.0 1000.0 False False TGFb m_ems_p1-15H-GBL-16H-GBL-16H_0039_0001_0001_0001_000000005_0001_37_46_H_._HEEHE_2539_0001_0001_135_crosslinked
inf inf False False 21448.926734226934 2373642.8034998346 40.0 1000.0 False False TGFb m_64112f081ff6e37487a4373fed56e914_0001_1_000000012_0001_22_31_H_._HEEHE_0322_0001_0001_0001
12532.894431493438 9558895.074779512 False False 10068.879843791317 60974.71975359832 40.0 1000.0 False False TGFb ems_p1-16H-GBL-16H-GABBL-16H_0013_0001_0001_0002_000000009_0001
inf inf False False 33231.19907948586 inf 40.0 1000.0 False False TGFb EHEE_09070_000000026_0001_33_crosslinked
inf inf False False 10903.154057012845 inf 40.0 1000.0 False False TGFb 3h_hb1_6234_000000004_0001_5_crosslinked
inf inf False False 9675.995620842656 inf 40.0 1000.0 False False TGFb m_ems_ferrM_3802_000000023_0001_5_7_54_58_P_._HEEHE_2911_0001_0001
24410.879388729656 231320.38145601176 False False 0.0 12408.806367815276 40.0 1000.0 False False TGFb ems_ferrM_6302_000000005_0001_122_crosslinked
82184.70988261547 inf False False 4236.640750302524 10373.97697193804 40.0 1000.0 False False TGFb m_2190dd9774351ad962202158f0f2aad9_0001_000000025_0001_45_51_H_._HEEHE_2606_0001_0001_0001
inf inf False False 24901.53806444311 1103238.943423723 40.0 1000.0 False False TGFb m_c3ead2547629088c1e918b450e8f2785_0001_000000013_0001_59_63_H_._bcov_4helix_04389_0001_0001_81_crosslinked
74400.74573195931 inf False False 10169.568642229218 22098.85066320075 40.0 1000.0 False False TGFb 0d6f9ec6d8f8f94091f8a94533cb9520_0001_000000020_0001
45690.92741075028 inf False False 10373.97697193804 28059.67637979848 40.0 1000.0 False False TGFb m_64112f081ff6e37487a4373fed56e914_0001_1_000000012_0001_22_31_H_._bcov_4helix_13690_0001_0001_0001
6967.714195668086 149304.69111619508 False False 9870.48313282159 166574.51788698122 40.0 1000.0 False False TGFb m_196093a79268749953b7e721a953693f_0001_000000027_0001_37_41_H_._bcov_4helix_13032_0001_0001_62_crosslinked
13982.553609315217 inf False False 10688.31884816472 74400.74573195931 40.0 1000.0 False False TGFb 2fd72226467a4a39705c6a723f16274c_0001_000000019_0001
7323.137645871595 inf False False 0.0 inf 40.0 1000.0 False False TGFb ems_ferrM_1201_000000010_0001_168_crosslinked
inf inf False False 18475.021778158756 inf 40.0 1000.0 False False TGFb EHEE_hb1_5138_000000015_0001_87_crosslinked
inf inf False False 10373.97697193804 inf 40.0 1000.0 False False TGFb ems_ferrM_7379_0002_000000002_0001_100_crosslinked
8759.552609215292 inf False False 6001.636963192939 81370.99988377764 40.0 1000.0 False False TGFb EHEE_hb1_6311_000000018_0001_88_crosslinked
inf inf False False 29199.011760120608 1319636.4772555095 40.0 1000.0 False False TGFb ems_ferrM_4963_0002_000000028_0001_137_crosslinked
163292.34181647023 inf False False 6434.567158751315 15599.89246746387 40.0 1000.0 False False TGFb ems_ferrM_4546_000000010_0001_195_crosslinked
30688.454812874847 inf False False 7620.486400075935 30995.33936100356 40.0 1000.0 False False TGFb m_720936397f2d31669eff21710c18a4fc_0001_000000026_0001_43_51_H_._HEEHE_2218_0001_0001_0001_38_crosslinked
inf inf False False 17754.13279270255 inf 40.0 1000.0 False False TGFb m_c2bee41a39e7c0fb2897ab0d568c9ecb_0001_1_000000010_0001_20_27_H_._HEEHE_1965_0001_0001_127_crosslinked
98305.03326613137 8567864.368789023 False False 5597.8351533677605 11573.917736626165 40.0 1000.0 False False TGFb m_HHH_eva_0661_000000000_0001_41_51_H_._HEEHE_2751_0001_0002_0001
6122.269866153114 inf False False 7851.394758484638 135163.58914195682 40.0 1000.0 False False TGFb ff27e7e7d1c3d226c8888bf8288f4875_0001_000000004_0001_221_crosslinked
inf inf False False 34580.51901922126 inf 40.0 1000.0 False False TGFb HEEHE_2729_000000024_0001
44790.63563449691 inf False False 4279.007157805552 60974.71975359832 40.0 1000.0 False False TGFb m_67b279f8f2a2415978d2553cc30fca6f_0001_1_000000014_0001_18_23_H_._HEEHE_3202_0001_0001_0001
inf inf False False 23226.114142683033 1194649.687796417 40.0 1000.0 False False TGFb m_ems_p1-15H-GBL-16H-GBL-16H_0039_0001_0001_0001_000000005_0001_37_46_H_._ems_thioM_470_0002_0001_0001_208_crosslinked
inf inf False False 15292.51295702762 inf 40.0 1000.0 False False TGFb m_416e30d36ba6434f3d09dd5d2ac6df7d_0001_1_000000006_0001_4_9_H_._ems_ferrM_5016_0001_0001_0002_0001
8759.552609215292 inf False False 11345.865833375325 133825.33578411557 40.0 1000.0 False False TGFb m_HHH_eva_0718_000000007_0001_5_15_H_._HEEHE_2897_0001_0002_0001
17578.349299705482 324444.6434621688 False False 7620.486400075935 25656.079569333808 40.0 1000.0 False False TGFb m_0b2e7556fd7215c634e1b84f4ceae6c0_0001_000000021_0001_51_56_H_._ems_3hM_1929_0001_0002_0001_4_crosslinked
8759.552609215292 inf False False 6370.8585730211 101283.77407912845 40.0 1000.0 False False TGFb m_64112f081ff6e37487a4373fed56e914_0001_1_000000012_0001_22_31_H_._bcov_4helix_11504_0001_0001
0.0 802390.2126471056 True False 34238.13764279337 inf 40.0 1000.0 True False TGFb 892e42c86ed0f11719d11592006eba71_0001_000000011_0001
inf inf False False 40146.90904189773 inf 40.0 1000.0 False False TGFb EHEE_hb1_4792_000000002_0001_63_crosslinked
inf inf False False 11689.656913992434 inf 40.0 1000.0 False False TGFb HEEH_13438_000000008_0001
1309.4819993647686 36707.91775714452 False False 15913.450306059915 143478.87350174176 40.0 1000.0 False False TGFb m_d61877853fc72d3a9b094762e15ccc8a_0001_000000027_0001_25_32_H_._HEEHE_1674_0001_0002_0001_101_crosslinked
26697.81928072781 240712.9165378553 False False 6122.269866153114 17231.986373596203 40.0 1000.0 False False TGFb ems_ferrM_5967_0001_000000015_0001
inf inf False False 26433.484436364153 7234511.787527888 40.0 1000.0 False False TGFb ferr_hb1_1166_000000014_0001
0.0 50975.92144195677 True False 19611.607900307845 478271.151690875 40.0 1000.0 True False TGFb ferr_hb1_3111_000000029_0001_119_crosslinked
15292.51295702762 inf False False 10477.71674165741 110772.5720722327 40.0 1000.0 False False TGFb ferr_hb1_831_000000014_0001_83_crosslinked
22996.15261651788 inf False False 7178.842903511014 84674.98877676862 40.0 1000.0 False False TGFb ems_ferrM_2690_000000026_0001
inf inf False False 15445.438086597907 inf 40.0 1000.0 False False TGFb EHEE_hb1_5278_000000016_0001_50_crosslinked
inf inf False False 19611.607900307845 771081.222959255 40.0 1000.0 False False TGFb 5b8191d3243afb64907772b192379ca5_0001_1_000000018_0001_9_crosslinked
13707.042063832196 inf False False 8847.148135307452 92607.7881898653 40.0 1000.0 False False TGFb m_6cec01a4c26685625e84f9416b5e6419_0001_000000010_0001_24_29_H_._bcov_4helix_10614_0001_0001_83_crosslinked
98305.03326613137 inf False False 5169.506846356828 12658.223375808358 40.0 1000.0 False False TGFb m_0a74e1c7d745767cf5c5562c5d3e9afa_0001_1_000000015_0001_21_31_H_._bcov_4helix_01378_0001_0001
inf inf False False 16072.584809120495 inf 40.0 1000.0 False False TGFb m_707acc9d051fe3a4acad5ad22db0e630_0001_1_000000018_0001_24_28_H_._HEEHE_0354_0001_0002_0001
111880.2977929551 inf False False 4112.041772552412 11233.530528094394 40.0 1000.0 False False TGFb m_ems_p1-15H-GBL-16H-GBL-16H_0039_0001_0001_0001_000000005_0001_37_46_H_._bcov_4helix_09075_0001_0001_0001
29785.91189649902 311784.92523987975 False False 6183.49256481465 16072.584809120495 40.0 1000.0 False False TGFb m_ems_p1-15H-GBL-16H-GBL-16H_0039_0001_0001_0001_000000005_0001_37_46_H_._HEEHE_2411_0001_0001_0001_129_crosslinked
25402.058979538408 inf False False 8417.757883919056 36707.91775714452 40.0 1000.0 False False TGFb m_EHEE_hb1_612_000000005_0001_48_50_59_61_P_._HEEHE_0653_0001_0001_43_crosslinked
163292.34181647023 inf False False 8170.192869772104 14406.238966231082 40.0 1000.0 False False TGFb m_2b8c0b6d382919713be1eebf2d851371_0001_1_000000022_0001_43_50_H_._HEEHE_2984_0001_0001_16_crosslinked
inf inf False False 16233.310657211712 2064981.3420469898 40.0 1000.0 False False TGFb m_3h_hb1_1354_000000005_0001_1_11_H_._bcov_4helix_06896_0001_0001
7929.90870606949 33899.14618098351 False False 0.0 7470.332712553611 40.0 1000.0 False False TGFb m_b53e02b194710e68f466320564696a92_0001_000000006_0001_42_48_H_._bcov_4helix_09592_0001_0002_0001_131_crosslinked
inf inf False False 13172.198004341928 inf 40.0 1000.0 False False TGFb EHEE_hb1_786_000000010_0001_110_crosslinked
inf inf False False 16725.196203435888 inf 40.0 1000.0 False False TGFb m_EHEE_hb1_4802_000000028_0001_46_48_61_63_P_._HEEHE_2869_0001_0001
15141.101937651125 inf False False 6498.912830338822 160074.8375810904 40.0 1000.0 False False TGFb 9e5e604efabd97e3bcc685baf1b4b937_0001_000000022_0001_18_crosslinked
inf inf False False 17931.674120629552 inf 40.0 1000.0 False False TGFb m_ems_p1-15H-GBL-16H-GBL-16H_0039_0001_0001_0001_000000005_0001_37_46_H_._ems_3hC_898_0002_0001_0001_0001
11345.865833375325 inf False False 8334.41374645452 95413.89677980644 40.0 1000.0 False False TGFb m_64112f081ff6e37487a4373fed56e914_0001_1_000000012_0001_22_31_H_._HEEHE_1074_0001_0002_0001_100_crosslinked
8759.552609215292 inf False False 12532.894431493438 128603.51728234804 40.0 1000.0 False False TGFb m_64112f081ff6e37487a4373fed56e914_0001_1_000000012_0001_22_31_H_._HEEHE_1342_0001_0001_73_crosslinked
inf inf False False 20205.85923129508 1547377.5522921488 40.0 1000.0 False False TGFb m_9f890c78fc77abd3a1133787d264dfe5_0001_000000017_0001_27_32_H_._HEEHE_1012_0001_0001_130_crosslinked
146362.79885912672 inf False False 4633.551594260295 8334.41374645452 40.0 1000.0 False False TGFb 7891c0d1f2c7eedbb314a075540956e2_0001_1_000000018_0001
inf inf False False 24410.879388729656 inf 40.0 1000.0 False False TGFb m_2190dd9774351ad962202158f0f2aad9_0001_000000025_0001_45_51_H_._HEEHE_0222_0001_0001
32902.17730642162 528308.8961036397 False False 0.0 15292.51295702762 40.0 1000.0 False False TGFb m_171f8295d5d66a5a68d431b528908761_0001_000000006_0001_29_34_H_._ems_3hM_2979_0001_0001
7620.486400075935 197274.93968736235 False False 9772.75557705109 1008735.3016246737 40.0 1000.0 False False TGFb HEEHE_0585_000000016_0001_68_crosslinked
1258.386462843601 inf False False 9024.975812827128 268555.7816147755 40.0 1000.0 False False TGFb m_64112f081ff6e37487a4373fed56e914_0001_1_000000012_0001_22_31_H_._HEEHE_3142_0001_0001_0001_77_crosslinked
28059.67637979848 inf False False 4726.685981304925 42616.752932319876 40.0 1000.0 False False TGFb m_3ec4fd4a060bd7cb271f112d3e57d58d_0001_1_000000025_0001_7_11_H_._bcov_4helix_06592_0001_0002_0001_9_crosslinked
inf inf False False 21663.416001569218 inf 40.0 1000.0 False False TGFb m_EHEE_hb1_4802_000000028_0001_46_48_61_63_P_._HEEHE_2036_0001_0001_104_crosslinked
inf inf False False 8672.824365559689 inf 40.0 1000.0 False False TGFb ferr_hb1_3971_000000016_0001_87_crosslinked
46147.836684857815 inf False False 10068.879843791317 34238.13764279337 40.0 1000.0 False False TGFb m_ems_p1-15H-GBL-16H-GBL-16H_0039_0001_0001_0001_000000005_0001_37_46_H_._HEEHE_3157_0001_0003_0001_98_crosslinked
inf inf False False 28059.67637979848 4022056.5772913382 40.0 1000.0 False False TGFb m_88ad10506ddba10ecd58f70eaccfc0fd_0001_1_000000008_0001_41_48_H_._bcov_4helix_10087_0001_0001_103_crosslinked
69394.9188278732 inf False False 0.0 19417.43356466122 40.0 1000.0 False False TGFb m_ems_p1-15H-GBL-16H-GBL-16H_0039_0001_0001_0001_000000005_0001_37_46_H_._bcov_4helix_12646_0001_0003_0001_140_crosslinked
inf inf False False 64725.89369569349 inf 40.0 1000.0 False False TGFb EHEE_hb1_1745_000000014_0001_43_crosslinked
49971.49440442771 5314307.023928748 False False 6370.8585730211 14991.190037278331 40.0 1000.0 False False TGFb m_df271cd9aed91f1c2e1a09d410d54a98_0001_1_000000008_0001_8_14_H_._HEEHE_1721_0001_0001
42194.80488348507 inf False False 10795.202036646373 49971.49440442771 40.0 1000.0 False False TGFb m_ems_p1-14H-GBL-16H-GBL-15H_0188_0001_0001_0001_000000006_0001_18_26_H_._bcov_4helix_13628_0001_0001
19611.607900307845 1182821.4730657584 False False 0.0 65373.15263265036 40.0 1000.0 False False TGFb m_7639f7d1e31fe4f9ad1ad6ee5e0fe981_0001_000000016_0001_3_9_H_._bcov_4helix_04727_0001_0001_31_crosslinked
inf inf False False 16725.196203435888 inf 40.0 1000.0 False False TGFb m_ems_p1-15H-GBL-16H-GBL-16H_0039_0001_0001_0001_000000005_0001_37_46_H_._HEEHE_1766_0001_0003_0001_124_crosslinked
inf inf False False 31305.292754613616 inf 40.0 1000.0 False False TGFb ems_ferrM_2171_0002_000000024_0001
inf inf False False 20407.917823608008 inf 40.0 1000.0 False False TGFb HEEHE_2403_000000013_0001_76_crosslinked
55751.614542583004 705030.2698752631 False False 4365.015201677442 7178.842903511014 40.0 1000.0 False False TGFb m_8d83f56b3f6c12e6c4e8af3d7d92f308_0001_1_000000021_0001_60_65_H_._HEEHE_1577_0001_0001_122_crosslinked
665.6502747606515 inf False False 11689.656913992434 437302.3607760559 40.0 1000.0 False False TGFb m_64112f081ff6e37487a4373fed56e914_0001_1_000000012_0001_22_31_H_._bcov_4helix_07664_0001_0001_0001
inf inf False False 12408.806367815276 inf 40.0 1000.0 False False TGFb EHEE_hb1_1760_000000006_0001_17_crosslinked
50975.92144195677 487884.4018398623 False False 7851.394758484638 15445.438086597907 40.0 1000.0 False False TGFb m_c2bee41a39e7c0fb2897ab0d568c9ecb_0001_1_000000010_0001_20_27_H_._bcov_4helix_14438_0001_0002_0001_120_crosslinked
inf inf False False 22098.85066320075 inf 40.0 1000.0 False False TGFb m_707acc9d051fe3a4acad5ad22db0e630_0001_1_000000018_0001_24_28_H_._HEEHE_2242_0001_0001_67_crosslinked
13982.553609315217 inf False False 5883.3810049925905 89884.2068384533 40.0 1000.0 False False TGFb 877343bf174aaa7a19fe6a9489812ee7_0001_000000006_0001
inf inf False False 23692.959036950997 inf 40.0 1000.0 False False TGFb EHEE_hb1_2919_000000014_0001_19_crosslinked
64085.04326306282 inf False False 7323.137645871595 24654.988182616922 40.0 1000.0 False False TGFb m_9f890c78fc77abd3a1133787d264dfe5_0001_000000017_0001_27_32_H_._HEEHE_2051_0001_0001_89_crosslinked
inf inf False False 27506.789902753153 inf 40.0 1000.0 False False TGFb HEEHE_3019_000000023_0001_118_crosslinked
inf inf False False 34580.51901922126 inf 40.0 1000.0 False False TGFb m_707acc9d051fe3a4acad5ad22db0e630_0001_1_000000018_0001_24_28_H_._bcov_4helix_10607_0001_0003_0001
inf inf False False 17931.674120629552 inf 40.0 1000.0 False False TGFb m_ems_ferrM_3802_000000023_0001_5_7_54_58_P_._bGM_515_0002_0001_0001_177_crosslinked
27234.445448270428 1472276.6467788974 False False 5017.472414718442 28623.675875032466 40.0 1000.0 False False TGFb m_ems_p1-15H-GBL-16H-GBL-16H_0039_0001_0001_0001_000000005_0001_37_46_H_._p1-14H-GABBL-16H-GABBL-15H_0014_0001_0001_0001_0001_0001_130_crosslinked
2090.278245179854 81370.99988377764 False False 5273.413933968597 1457699.6502761352 40.0 1000.0 False False TGFb HEEHE_1156_000000023_0001_61_crosslinked
56309.13068800887 inf False False 9969.187964149813 26171.766768677408 40.0 1000.0 False False TGFb m_2b8c0b6d382919713be1eebf2d851371_0001_1_000000022_0001_43_50_H_._HEEHE_0460_0001_0002_0001
8759.552609215292 inf False False 17061.372647124943 128603.51728234804 40.0 1000.0 False False TGFb m_64112f081ff6e37487a4373fed56e914_0001_1_000000012_0001_22_31_H_._HEEHE_3164_0001_0001_0001_84_crosslinked
12912.653665662125 189577.33949858812 False False 6967.714195668086 32576.413174674908 40.0 1000.0 False False TGFb m_EHEE_hb1_4491_000000002_0001_48_52_55_57_P_._ems_ferrM_7339_0001_0001_0001_0001
29491.00187772178 inf False False 9969.187964149813 37820.20437310377 40.0 1000.0 False False TGFb m_707acc9d051fe3a4acad5ad22db0e630_0001_1_000000018_0001_24_28_H_._HEEHE_0162_0001_0002_0001_42_crosslinked
45238.541990841826 inf False False 5883.3810049925905 12658.223375808358 40.0 1000.0 False False TGFb m_6cec01a4c26685625e84f9416b5e6419_0001_000000010_0001_24_33_H_._HEEHE_1298_0001_0001_102_crosslinked
21236.561122996987 1268144.7165050907 False False 7396.369022330303 25656.079569333808 40.0 1000.0 False False TGFb m_9f890c78fc77abd3a1133787d264dfe5_0001_000000017_0001_27_32_H_._HEEHE_0077_0001_0001_108_crosslinked
inf inf False False 21448.926734226934 inf 40.0 1000.0 False False TGFb EHEE_hb1_4860_000000011_0001
inf inf False False 24901.53806444311 inf 40.0 1000.0 False False TGFb HEEHE_0130_000000026_0001_67_crosslinked
inf inf False False 25912.640365027117 inf 40.0 1000.0 False False TGFb EHEE_08242_000000006_0001_38_crosslinked
27781.8578017807 9848539.154440392 False False 13571.328776071496 35275.58745150766 40.0 1000.0 False False TGFb m_b53e02b194710e68f466320564696a92_0001_000000006_0001_42_48_H_._bcov_4helix_04811_0001_0001
35984.626759282946 2236078.8932324555 False False 7178.842903511014 17404.306237332148 40.0 1000.0 False False TGFb m_ems_p1-15H-GBL-16H-GBL-16H_0039_0001_0001_0001_000000005_0001_37_46_H_._ems_3hC_921_0001_0001_0001_160_crosslinked
inf inf False False 29785.91189649902 8399043.59257819 40.0 1000.0 False False TGFb ems_ferrM_3931_000000012_0001
33899.14618098351 3641115.35045896 False False 0.0 18659.771995940355 40.0 1000.0 False False TGFb m_ems_p1-14H-GBL-14H-GABBL-16H_0710_0001_0001_0002_000000024_0001_44_52_H_._ems_3hM_2400_0001_0001
7323.137645871595 104352.77371750015 False False 7396.369022330303 72934.75711396844 40.0 1000.0 False False TGFb m_c11f3ecdd7c38b8afb0f98eab5ef755a_0001_000000010_0001_3_8_H_._HEEHE_2124_0001_0001_175_crosslinked
inf inf False False 35275.58745150766 1578479.8410932203 40.0 1000.0 False False TGFb ferr_hb1_8_000000007_0001_82_crosslinked
37820.20437310377 483053.86320778413 False False 0.0 13707.042063832196 40.0 1000.0 False False TGFb m_269e88d0e096774383d0e2f8541e919c_0001_1_000000022_0001_23_27_H_._bcov_4helix_08105_0001_0001_5_crosslinked
19417.43356466122 117587.31738857664 False False 4633.551594260295 11233.530528094394 40.0 1000.0 False False TGFb m_67b279f8f2a2415978d2553cc30fca6f_0001_1_000000014_0001_18_23_H_._HEEHE_0530_0001_0001_149_crosslinked
46609.31505170634 432972.63443173823 False False 0.0 8417.757883919056 40.0 1000.0 False False TGFb m_0eddeacbb14b769e73e254714f31e2f9_0001_000000021_0001_42_51_H_._bcov_4helix_04912_0001_0001_21_crosslinked
2286.1065325657178 inf False False 7250.631332546129 2839226.847588145 40.0 1000.0 False False TGFb EHEE_hb1_5733_000000012_0001
88113.13286781035 4623250.319779168 False False 6498.912830338822 11573.917736626165 40.0 1000.0 False False TGFb m_ems_p1-15H-GBL-16H-GBL-16H_0039_0001_0001_0001_000000005_0001_37_46_H_._HEEHE_1550_0001_0003_0001_147_crosslinked
16395.64376378381 282254.82548958977 False False 6245.327490462801 29199.011760120608 40.0 1000.0 False False TGFb m_64112f081ff6e37487a4373fed56e914_0001_1_000000012_0001_22_31_H_._HHH_eva_0670_0001_0001_77_crosslinked
10068.879843791317 inf False False 16233.310657211712 89884.2068384533 40.0 1000.0 False False TGFb m_ems_p1-14H-GBL-14H-GABBL-16H_0710_0001_0001_0002_000000024_0001_44_52_H_._ems_3hM_2375_0001_0001_147_crosslinked
inf inf False False 43908.083162922114 631935.3524571771 40.0 1000.0 False False TGFb EHEE_hb1_1515_000000003_0001_37_crosslinked
48021.623907088106 1306570.769559912 False False 0.0 12658.223375808358 40.0 1000.0 False False TGFb m_EHEE_hb1_4491_000000002_0001_48_52_55_57_P_._ems_ferrM_7339_0001_0001_0001_0001_96_crosslinked
inf inf False False 31618.345682159776 inf 40.0 1000.0 False False TGFb m_ems_ferrM_3802_000000023_0001_5_7_54_58_P_._ems_ferrM_5223_0001_0002_0001_131_crosslinked
inf inf False False 21880.050161584924 4022056.5772913382 40.0 1000.0 False False TGFb ems_bGM_718_000000010_0001
inf inf False False 7178.842903511014 inf 40.0 1000.0 False False TGFb m_2b8c0b6d382919713be1eebf2d851371_0001_1_000000022_0001_43_50_H_._HEEHE_2345_0001_0002_0001_52_crosslinked
10068.879843791317 inf False False 31934.529138981336 287928.1474819304 40.0 1000.0 False False TGFb m_ems_p1-15H-GBL-16H-GBL-16H_0039_0001_0001_0001_000000005_0001_37_46_H_._HEEHE_1249_0001_0001_203_crosslinked
inf inf False False 17061.372647124943 inf 40.0 1000.0 False False TGFb m_7688d17319a01becce4b40d18acea530_0001_1_000000017_0001_42_49_H_._bcov_4helix_04648_0001_0002_0001_101_crosslinked
inf inf False False 24654.988182616922 1293634.4253068424 40.0 1000.0 False False TGFb m_ems_3hM_2338_000000018_0001_57_62_H_._HEEHE_3346_0001_0001
665.6502747606515 inf False False 15755.89139213852 327689.0898967907 40.0 1000.0 False False TGFb m_707acc9d051fe3a4acad5ad22db0e630_0001_1_000000018_0001_24_28_H_._HEEHE_0863_0001_0002_0001_51_crosslinked
inf inf False False 27234.445448270428 inf 40.0 1000.0 False False TGFb m_707acc9d051fe3a4acad5ad22db0e630_0001_1_000000018_0001_24_28_H_._HEEHE_0176_0001_0001_47_crosslinked
inf inf False False 0.0 inf 40.0 1000.0 False False TGFb ems_bGM_694_0001_000000019_0001
40953.86191363986 inf False False 4633.551594260295 26697.81928072781 40.0 1000.0 False False TGFb m_707acc9d051fe3a4acad5ad22db0e630_0001_1_000000018_0001_24_28_H_._HEEHE_2261_0001_0001
inf inf False False 0.0 inf 40.0 1000.0 False False TGFb EHEE_hb1_3004_000000024_0001_48_crosslinked
87240.72561169352 inf False False 5597.8351533677605 17404.306237332148 40.0 1000.0 False False TGFb m_c1e71d7a3d0ab330c467f57ef1deb931_0001_000000019_0001_41_46_H_._HEEHE_3140_0001_0001_0001
665.6502747606515 inf False False 20818.116971862557 311784.92523987975 40.0 1000.0 False False TGFb m_EHEE_hb1_4350_000000009_0001_46_48_59_61_P_._HEEHE_0638_0001_0001
inf inf False False 17061.372647124943 inf 40.0 1000.0 False False TGFb EHEE_hb1_2551_000000007_0001_51_crosslinked
4773.952841117978 24169.1875135937 False False 4633.551594260295 44790.63563449691 40.0 1000.0 False False TGFb HEEHE_2686_000000007_0001_173_crosslinked
inf inf False False 26171.766768677408 inf 40.0 1000.0 False False TGFb EHEE_hb1_870_000000010_0001_64_crosslinked
7396.369022330303 inf False False 9675.995620842656 684295.4339316986 40.0 1000.0 False False TGFb m_EHEE_hb1_876_000000015_0001_46_48_59_61_P_._HEEHE_2430_0001_0001_123_crosslinked
19034.833413058746 inf False False 9391.42602098091 56309.13068800887 40.0 1000.0 False False TGFb 0098242d877f9794ca069886d54787ce_0001_1_000000022_0001
16395.64376378381 inf False False 10271.264328651518 77421.71435566718 40.0 1000.0 False False TGFb m_530190a7d4f24ed9f14c45b8af7ee2c8_0001_000000024_0001_3_8_H_._bcov_4helix_14201_0001_0001_91_crosslinked
39749.41489296802 inf False False 6370.8585730211 22319.839169832772 40.0 1000.0 False False TGFb ferr_hb1_1846_000000013_0001_117_crosslinked
inf inf False False 22098.85066320075 8653543.012476904 40.0 1000.0 False False TGFb m_653ed0bab8e0e97d1fa0d5b8ad9d13a3_0001_1_000000001_0001_47_51_H_._bcov_4helix_12040_0001_0002_0001
6122.269866153114 inf False False 11233.530528094394 124821.30686308953 40.0 1000.0 False False TGFb m_416e30d36ba6434f3d09dd5d2ac6df7d_0001_1_000000006_0001_4_9_H_._bcov_4helix_04468_0001_0001_0001
inf inf False False 0.0 inf 40.0 1000.0 False False TGFb m_64112f081ff6e37487a4373fed56e914_0001_1_000000012_0001_22_31_H_._HEEHE_1400_0001_0001_29_crosslinked
17754.13279270255 inf False False 4773.952841117978 74400.74573195931 40.0 1000.0 False False TGFb 0bd386df017b4fad159b94f6d35274af_0001_000000021_0001_6_crosslinked
inf inf False False 37820.20437310377 inf 40.0 1000.0 False False TGFb EHEE_hb1_2784_000000006_0001_28_crosslinked
15292.51295702762 inf False False 9115.225570955388 48501.84014615902 40.0 1000.0 False False TGFb m_ems_p1-15H-GBL-16H-GBL-16H_0039_0001_0001_0001_000000005_0001_37_46_H_._bcov_4helix_03283_0001_0002_0001
inf inf False False 29491.00187772178 inf 40.0 1000.0 False False TGFb ems_ferrC_584_000000019_0001_95_crosslinked
inf inf False False 48986.858547620555 inf 40.0 1000.0 False False TGFb EHEE_hb1_163_000000017_0001
6122.269866153114 inf False False 13303.919984385331 inf 40.0 1000.0 False False TGFb EHEE_hb1_6498_000000004_0001_81_crosslinked
inf inf False False 18475.021778158756 inf 40.0 1000.0 False False TGFb HHH_eva_0033_000000021_0001_91_crosslinked
13982.553609315217 inf False False 5542.411042938373 114129.09177859346 40.0 1000.0 False False TGFb m_67b279f8f2a2415978d2553cc30fca6f_0001_1_000000014_0001_18_23_H_._bcov_4helix_09506_0001_0001
89884.2068384533 inf False False 4071.32848767566 8847.148135307452 40.0 1000.0 False False TGFb ba2480aa69203aeff165f3bb92c34f8c_0001_000000013_0001
inf inf False False 17231.986373596203 843320.177593984 40.0 1000.0 False False TGFb m_3ecb33624e2e1d8f50a90791185d0653_0001_1_000000014_0001_25_30_H_._bcov_4helix_14180_0001_0001
665.6502747606515 inf False False 15599.89246746387 321232.3202595728 40.0 1000.0 False False TGFb m_b08fa24f6ed407a29824ac109b4c3131_0001_1_000000025_0001_38_43_H_._bcov_4helix_07227_0001_0001
10903.154057012845 inf False False 14842.762413146853 104352.77371750015 40.0 1000.0 False False TGFb m_67b279f8f2a2415978d2553cc30fca6f_0001_1_000000014_0001_18_23_H_._bcov_4helix_08797_0001_0001_73_crosslinked
inf inf False False 11345.865833375325 560810.538955783 40.0 1000.0 False False TGFb m_269e88d0e096774383d0e2f8541e919c_0001_1_000000022_0001_23_27_H_._ems_3hC_1683_0001_0001_0001_0001
inf inf False False 40953.86191363986 inf 40.0 1000.0 False False TGFb EHEE_hb1_317_000000014_0001_48_crosslinked
16559.60020142166 inf False False 0.0 52520.54283756952 40.0 1000.0 False False TGFb 5f9a2e5811bc086bf629eb10cfff0e99_0001_000000005_0001_20_crosslinked
7396.369022330303 inf False False 16892.44816547023 121150.33069276794 40.0 1000.0 False False TGFb m_EHEE_hb1_612_000000005_0001_48_50_59_61_P_._ems_ferrM_3483_0001_0001_0001_129_crosslinked
inf inf False False 16233.310657211712 inf 40.0 1000.0 False False TGFb 0119279e778e1b7f1314d358166f2053_0001_000000003_0001_0_crosslinked
100280.96443478057 inf False False 7323.137645871595 19225.181747189316 40.0 1000.0 False False TGFb m_ferr_hb1_151_000000027_0001_3_5_59_61_P_._ems_ferrM_3267_0001_0001_210_crosslinked
inf inf False False 20611.9970018441 2421353.02385018 40.0 1000.0 False False TGFb m_416e30d36ba6434f3d09dd5d2ac6df7d_0001_1_000000006_0001_4_9_H_._HEEHE_0161_0001_0002_0001
57440.94421483782 712080.572574015 False False 4726.685981304925 8417.757883919056 40.0 1000.0 False False TGFb m_ems_p1-15H-GBL-16H-GBL-16H_0039_0001_0001_0001_000000005_0001_37_46_H_._bcov_4helix_12876_0001_0001_99_crosslinked
22996.15261651788 97331.7161050805 False False 0.0 7620.486400075935 40.0 1000.0 False False TGFb ems_p1-14H-GBL-16H-GBL-15H_0323_0001_0001_0001_000000014_0001_60_crosslinked
23458.37528410988 inf False False 5767.455156349958 108589.91478505317 40.0 1000.0 False False TGFb EHEE_hb1_4930_000000010_0001_83_crosslinked
20205.85923129508 inf False False 5883.3810049925905 147826.42684771807 40.0 1000.0 False False TGFb 545f8b991b421d24f8c8ce517b4acfd7_0001_000000023_0001_6_crosslinked
inf inf False False 29199.011760120608 inf 40.0 1000.0 False False TGFb m_a5f4663b0d1365df39cc17eed1faab14_0001_000000026_0001_19_26_H_._HEEHE_0167_0001_0001_0001_163_crosslinked
inf inf False False 50471.20934847202 inf 40.0 1000.0 False False TGFb m_64112f081ff6e37487a4373fed56e914_0001_1_000000012_0001_22_31_H_._bcov_4helix_05418_0001_0002_0001_59_crosslinked
93533.86607176402 5530089.199471417 False False 0.0 7178.842903511014 40.0 1000.0 False False TGFb ferr_hb1_2136_000000000_0001_126_crosslinked
inf inf False False 30083.77101546403 inf 40.0 1000.0 False False TGFb m_EHEE_hb1_3213_000000011_0001_5_7_59_61_P_._proteinG_2768_0001_0001_59_crosslinked
100280.96443478057 inf False False 5825.129707913452 11345.865833375325 40.0 1000.0 False False TGFb m_ems_p1-15H-GBL-16H-GBL-16H_0039_0001_0001_0001_000000005_0001_37_46_H_._HEEHE_1746_0001_0003_0001_120_crosslinked
inf inf False False 23458.37528410988 inf 40.0 1000.0 False False TGFb EHEE_hb1_6585_000000010_0001_105_crosslinked
inf inf False False 44347.16399455137 inf 40.0 1000.0 False False TGFb 16fcbc9e3b409cd257630b2bf4fa6e33_0001_000000028_0001_2_crosslinked
90783.0489068379 4269494.103652046 False False 6001.636963192939 13982.553609315217 40.0 1000.0 False False TGFb m_707acc9d051fe3a4acad5ad22db0e630_0001_1_000000018_0001_24_28_H_._HHH_eva_0271_0001_0001
39355.856329671355 459609.17610809073 False False 6183.49256481465 12164.303860224763 40.0 1000.0 False False TGFb m_0b73f9878e8dfd71b61d2a130a227b24_0001_1_000000003_0001_38_44_H_._HEEHE_3079_0001_0001_58_crosslinked
69394.9188278732 inf False False 7851.394758484638 19807.723979310904 40.0 1000.0 False False TGFb m_88ad10506ddba10ecd58f70eaccfc0fd_0001_1_000000008_0001_41_48_H_._HEEHE_1030_0001_0001
inf inf False False 13982.553609315217 inf 40.0 1000.0 False False TGFb HEEH_02202_000000029_0001
14263.602936862473 83836.622551256 False False 0.0 11689.656913992434 40.0 1000.0 False False TGFb m_b53e02b194710e68f466320564696a92_0001_000000006_0001_42_48_H_._ems_3hC_898_0001_0001_0001_169_crosslinked
28623.675875032466 inf False False 6245.327490462801 191473.1128935741 40.0 1000.0 False False TGFb m_707acc9d051fe3a4acad5ad22db0e630_0001_1_000000018_0001_24_28_H_._bcov_4helix_01008_0001_0001_0001_136_crosslinked
inf inf False False 7178.842903511014 inf 40.0 1000.0 False False TGFb EHEE_hb1_4860_000000011_0001_32_crosslinked
inf inf False False 22098.85066320075 inf 40.0 1000.0 False False TGFb 3h_hb1_918_000000017_0001
52000.53746294008 4716177.651206727 False False 5542.411042938373 18659.771995940355 40.0 1000.0 False False TGFb EHEE_hb1_2399_000000022_0001_18_crosslinked
inf inf False False 30995.33936100356 inf 40.0 1000.0 False False TGFb EHEE_hb1_684_000000009_0001
inf inf False False 24901.53806444311 inf 40.0 1000.0 False False TGFb m_a1ccbce90b97664ca68d710c0f1c2fd4_0001_1_000000000_0001_43_47_H_._HEEHE_1177_0001_0001_117_crosslinked
inf inf False False 23226.114142683033 inf 40.0 1000.0 False False TGFb EHEE_09767_000000009_0001_18_crosslinked
50471.20934847202 1306570.769559912 False False 5825.129707913452 24169.1875135937 40.0 1000.0 False False TGFb ems_ferrM_1750_000000016_0001_63_crosslinked
inf inf False False 21880.050161584924 inf 40.0 1000.0 False False TGFb EHEE_hb1_5138_000000015_0001_85_crosslinked
75144.75318927882 inf False False 6695.83638801092 18846.36971589974 40.0 1000.0 False False TGFb m_EHEE_hb1_4802_000000028_0001_46_48_61_63_P_._ems_ferrC_13_0001_0001_208_crosslinked
20005.801219104025 156920.7308901972 False False 4821.6923695291525 16395.64376378381 40.0 1000.0 False False TGFb m_HHH_eva_0036_000000013_0001_43_53_H_._bcov_4helix_08752_0001_0001
inf inf False False 32902.17730642162 inf 40.0 1000.0 False False TGFb EHEE_hb1_3036_000000018_0001
inf inf False False 24901.53806444311 1049693.999899196 40.0 1000.0 False False TGFb ferr_hb1_3438_000000003_0001_83_crosslinked
52520.54283756952 2783282.8620607257 False False 0.0 22996.15261651788 40.0 1000.0 False False TGFb m_64112f081ff6e37487a4373fed56e914_0001_1_000000012_0001_22_31_H_._bcov_4helix_07386_0001_0001_120_crosslinked
4112.041772552412 90783.0489068379 False False 9772.75557705109 132500.33245952052 40.0 1000.0 False False TGFb ems_ferrC_737_000000001_0001_57_crosslinked
4497.279527303472 122361.8339996957 False False 10068.879843791317 625678.5667892838 40.0 1000.0 False False TGFb m_3f72123fefce0a3a25847105b630b9b5_0001_000000012_0001_20_25_H_._bcov_4helix_11338_0001_0001
inf inf False False 24901.53806444311 969374.7976472572 40.0 1000.0 False False TGFb m_9f890c78fc77abd3a1133787d264dfe5_0001_000000017_0001_27_32_H_._HEEHE_3154_0001_0001
40548.37813231666 1319636.4772555095 False False 8417.757883919056 18292.1007704542 40.0 1000.0 False False TGFb m_ems_ferrM_1449_0002_000000016_0001_3_7_61_63_P_._HEEHE_1504_0001_0001_71_crosslinked
inf inf False False 26964.79747353511 inf 40.0 1000.0 False False TGFb m_ferr_hb1_3985_000000029_0001_1_5_57_61_P_._HEEHE_0269_0001_0001_169_crosslinked
inf inf False False 20407.917823608008 inf 40.0 1000.0 False False TGFb ems_ferrC_930_000000021_0001_163_crosslinked
inf inf False False 27781.8578017807 3013896.510842172 40.0 1000.0 False False TGFb m_416e30d36ba6434f3d09dd5d2ac6df7d_0001_1_000000006_0001_4_9_H_._HEEHE_2503_0001_0003_0001_66_crosslinked
40548.37813231666 391964.4776901067 False False 6001.636963192939 11233.530528094394 40.0 1000.0 False False TGFb m_67b279f8f2a2415978d2553cc30fca6f_0001_1_000000014_0001_18_23_H_._HEEHE_2056_0001_0002_0001
46147.836684857815 664170.4064459788 False False 7929.90870606949 18110.99086183586 40.0 1000.0 False False TGFb ems_ferrM_4075_000000029_0001_103_crosslinked
inf inf False False 8251.894798469817 inf 40.0 1000.0 False False TGFb EHEE_05019_000000006_0001_20_crosslinked
inf inf False False 43908.083162922114 inf 40.0 1000.0 False False TGFb ems_ferrM_2090_000000013_0001_130_crosslinked
12658.223375808358 inf False False 13571.328776071496 70789.75669631343 40.0 1000.0 False False TGFb m_ems_p1-15H-GBL-16H-GBL-16H_0039_0001_0001_0001_000000005_0001_37_46_H_._ems_ferrM_5148_0002_0001_0001_197_crosslinked
inf inf False False 20005.801219104025 inf 40.0 1000.0 False False TGFb m_ems_p1-15H-GBL-16H-GBL-16H_0039_0001_0001_0001_000000005_0001_37_46_H_._bcov_4helix_04155_0001_0001_120_crosslinked
inf inf False False 14991.190037278331 1148034.8685148885 40.0 1000.0 False False TGFb ems_ferrM_6704_0001_000000002_0001
26433.484436364153 358388.73163946124 False False 0.0 13303.919984385331 40.0 1000.0 False False TGFb m_3ecb33624e2e1d8f50a90791185d0653_0001_1_000000014_0001_25_30_H_._bcov_4helix_04939_0001_0002_0001
41777.034538104 inf False False 6183.49256481465 16072.584809120495 40.0 1000.0 False False TGFb bb09b1289b3eca34408f33f278303ce4_0001_1_000000029_0001_76_crosslinked
inf inf False False 19611.607900307845 inf 40.0 1000.0 False False TGFb EHEE_hb1_3201_000000000_0001_19_crosslinked
10373.97697193804 160074.8375810904 False False 9969.187964149813 35275.58745150766 40.0 1000.0 False False TGFb m_0eddeacbb14b769e73e254714f31e2f9_0001_000000021_0001_42_51_H_._bcov_4helix_09391_0001_0001_28_crosslinked
16395.64376378381 inf False False 13436.959184229194 61584.466951134345 40.0 1000.0 False False TGFb m_b53e02b194710e68f466320564696a92_0001_000000006_0001_42_48_H_._bcov_4helix_06414_0001_0001
665.6502747606515 inf False False 13172.198004341928 403841.3933285948 40.0 1000.0 False False TGFb m_HHH_eva_0036_000000013_0001_43_53_H_._HHH_eva_0302_0001_0001_0001
8847.148135307452 1547377.5522921488 False False 5273.413933968597 215756.69620576355 40.0 1000.0 False False TGFb ems_ferrM_2620_0002_000000024_0001_79_crosslinked
inf inf False False 17754.13279270255 inf 40.0 1000.0 False False TGFb m_416e30d36ba6434f3d09dd5d2ac6df7d_0001_1_000000006_0001_4_9_H_._HEEHE_1710_0001_0001_0001_50_crosslinked
inf inf False False 25402.058979538408 inf 40.0 1000.0 False False TGFb ems_ferrC_1724_000000014_0001
13172.198004341928 211505.43692359928 False False 4497.279527303472 49476.72713309679 40.0 1000.0 False False TGFb m_b53e02b194710e68f466320564696a92_0001_000000006_0001_42_48_H_._ems_3hC_807_0001_0001_0001
inf inf False False 7178.842903511014 inf 40.0 1000.0 False False TGFb m_ems_p1-14H-GBL-14H-GABBL-16H_0710_0001_0001_0002_000000024_0001_44_52_H_._bcov_4helix_08751_0001_0002_0001
16395.64376378381 inf False False 11459.324491709087 66026.8841589769 40.0 1000.0 False False TGFb m_67b279f8f2a2415978d2553cc30fca6f_0001_1_000000014_0001_18_23_H_._ems_fer_extC_96_0001_0001_0001_135_crosslinked
inf inf False False 24410.879388729656 inf 40.0 1000.0 False False TGFb m_EHEE_hb1_4802_000000028_0001_46_48_61_63_P_._ems_ferrM_1693_0001_0001_194_crosslinked
inf inf False False 20407.917823608008 inf 40.0 1000.0 False False TGFb EHEE_hb1_2046_000000005_0001_49_crosslinked
inf inf False False 28340.27314359648 inf 40.0 1000.0 False False TGFb ems_ferrM_6770_000000006_0001_8_crosslinked
19034.833413058746 inf False False 7323.137645871595 88994.26419648851 40.0 1000.0 False False TGFb m_EHEE_hb1_4802_000000028_0001_46_48_61_63_P_._ems_ferrC_1574_0001_0002_0001_164_crosslinked
inf inf False False 35984.626759282946 inf 40.0 1000.0 False False TGFb m_707acc9d051fe3a4acad5ad22db0e630_0001_1_000000018_0001_24_28_H_._bcov_4helix_01008_0001_0001_0001_135_crosslinked
inf inf False False 39749.41489296802 inf 40.0 1000.0 False False TGFb m_b53e02b194710e68f466320564696a92_0001_000000006_0001_42_48_H_._HHH_eva_0067_0001_0001_0001_101_crosslinked
inf inf False False 32253.874430371172 3677526.5039635454 40.0 1000.0 False False TGFb m_c2bee41a39e7c0fb2897ab0d568c9ecb_0001_1_000000010_0001_20_27_H_._HEEHE_2731_0001_0001
20205.85923129508 inf False False 7178.842903511014 189577.33949858812 40.0 1000.0 False False TGFb m_ems_p1-15H-GBL-16H-GBL-16H_0039_0001_0001_0001_000000005_0001_37_46_H_._bcov_4helix_09159_0001_0002_0001_130_crosslinked
inf inf False False 60974.71975359832 inf 40.0 1000.0 False False TGFb m_ems_p1-15H-GBL-16H-GBL-16H_0039_0001_0001_0001_000000005_0001_37_46_H_._HEEHE_2353_0001_0001_0001_115_crosslinked
665.6502747606515 inf False False 23458.37528410988 6815237.358831038 40.0 1000.0 False False TGFb ferr_hb1_1482_000000004_0001_81_crosslinked
inf inf False False 33899.14618098351 2494722.4418258653 40.0 1000.0 False False TGFb m_8c3586e872728e3bb421d053ab28960a_0001_000000015_0001_27_31_H_._bcov_4helix_14164_0001_0001
23226.114142683033 201240.16597507827 False False 5169.506846356828 14695.804369452346 40.0 1000.0 False False TGFb m_57a18b51b624bcd0c323fc99d792ec89_0001_000000002_0001_57_65_H_._ems_3hM_3395_0001_0001_122_crosslinked
inf inf False False 21880.050161584924 inf 40.0 1000.0 False False TGFb EHEE_hb1_6476_000000021_0001
inf inf False False 16233.310657211712 inf 40.0 1000.0 False False TGFb ems_ferrM_2954_000000028_0001
109675.81393290378 inf False False 6245.327490462801 11012.18559758296 40.0 1000.0 False False TGFb m_b53e02b194710e68f466320564696a92_0001_000000006_0001_42_48_H_._bcov_4helix_14451_0001_0001_173_crosslinked
inf inf False False 19611.607900307845 inf 40.0 1000.0 False False TGFb m_ems_ferrM_3802_000000023_0001_5_7_54_58_P_._ems_ferrM_5233_0001_0001
inf inf False False 18846.36971589974 inf 40.0 1000.0 False False TGFb proteinG_4047_000000001_0001_139_crosslinked
inf inf False False 10903.154057012845 inf 40.0 1000.0 False False TGFb m_ems_p1-15H-GBL-16H-GBL-16H_0039_0001_0001_0001_000000005_0001_37_46_H_._ems_3hC_1266_0001_0005_0001_157_crosslinked
inf inf False False 11345.865833375325 inf 40.0 1000.0 False False TGFb m_653ed0bab8e0e97d1fa0d5b8ad9d13a3_0001_1_000000001_0001_47_51_H_._HEEHE_0148_0001_0001_86_crosslinked
42616.752932319876 834970.47286533 False False 4031.0183046293637 14991.190037278331 40.0 1000.0 False False TGFb m_HHH_eva_0718_000000007_0001_5_15_H_._HEEHE_3153_0001_0001_0001_129_crosslinked
inf inf False False 28623.675875032466 inf 40.0 1000.0 False False TGFb EHEE_hb1_982_000000020_0001_52_crosslinked
inf inf False False 21880.050161584924 inf 40.0 1000.0 False False TGFb m_707acc9d051fe3a4acad5ad22db0e630_0001_1_000000018_0001_24_28_H_._HEEHE_2803_0001_0001_78_crosslinked
22996.15261651788 inf False False 7929.90870606949 74400.74573195931 40.0 1000.0 False False TGFb 3h_hb1_3631_000000006_0001_14_crosslinked
79767.66972235827 2303834.319776293 False False 5326.148073308287 12658.223375808358 40.0 1000.0 False False TGFb m_67b279f8f2a2415978d2553cc30fca6f_0001_1_000000014_0001_18_23_H_._HEEHE_2056_0001_0002_0001_141_crosslinked
24169.1875135937 inf False False 17754.13279270255 139259.18105654727 40.0 1000.0 False False TGFb m_707acc9d051fe3a4acad5ad22db0e630_0001_1_000000018_0001_24_28_H_._HEEHE_1671_0001_0002_0001
30688.454812874847 inf False False 12043.865208143323 37074.99693471599 40.0 1000.0 False False TGFb m_8637e1c0d1640c2ded9eeeee1e5fead8_0001_000000008_0001_42_50_H_._HEEHE_2433_0001_0001_117_crosslinked
inf inf False False 22996.15261651788 inf 40.0 1000.0 False False TGFb m_6475562b7ee4b2e77063fec7f39db0a8_0001_1_000000009_0001_21_30_H_._bcov_4helix_01717_0001_0001_22_crosslinked
3336.6347490012877 904153.3755436717 False False 12532.894431493438 152305.71540763055 40.0 1000.0 False False TGFb m_HHH_eva_0609_000000003_0001_42_50_H_._bcov_4helix_00413_0001_0001_53_crosslinked
14842.762413146853 88113.13286781035 False False 6498.912830338822 20611.9970018441 40.0 1000.0 False False TGFb m_c2bee41a39e7c0fb2897ab0d568c9ecb_0001_1_000000010_0001_20_27_H_._ems_3hM_3509_0001_0002_0001
16892.44816547023 inf False False 5542.411042938373 102296.61181991981 40.0 1000.0 False False TGFb m_67b279f8f2a2415978d2553cc30fca6f_0001_1_000000014_0001_18_23_H_._HEEHE_2662_0001_0002_0001_98_crosslinked
inf inf False False 17404.306237332148 inf 40.0 1000.0 False False TGFb proteinG_3098_000000021_0001_179_crosslinked
8759.552609215292 inf False False 6307.780765367422 376670.1587956656 40.0 1000.0 False False TGFb m_b08fa24f6ed407a29824ac109b4c3131_0001_1_000000025_0001_38_43_H_._HEEHE_1072_0001_0002_0001_60_crosslinked
inf inf False False 16072.584809120495 589417.5126445265 40.0 1000.0 False False TGFb m_df271cd9aed91f1c2e1a09d410d54a98_0001_1_000000008_0001_8_14_H_._bcov_4helix_00015_0001_0001
inf inf False False 27234.445448270428 inf 40.0 1000.0 False False TGFb EHEE_hb1_805_000000019_0001_56_crosslinked
inf inf False False 5942.21481504252 inf 40.0 1000.0 False False TGFb EHEE_hb1_4495_000000004_0001_46_crosslinked
inf inf False False 24654.988182616922 868873.6222952595 40.0 1000.0 False False TGFb ems_ferrC_693_000000011_0001_115_crosslinked
inf inf False False 36344.47302687574 inf 40.0 1000.0 False False TGFb EHEE_hb1_1745_000000014_0001_44_crosslinked
5883.3810049925905 54653.087484151576 False False 12285.946898826998 42194.80488348507 40.0 1000.0 False False TGFb ems_ferrC_2048_000000015_0001_112_crosslinked
19034.833413058746 inf False False 0.0 226762.4560886304 40.0 1000.0 False False TGFb 5eea22354b6edb341785561466242959_0001_1_000000000_0001_19_crosslinked
4821.6923695291525 inf False False 11924.619017963678 144913.66223675903 40.0 1000.0 False False TGFb m_ems_p1-15H-GBL-16H-GBL-16H_0039_0001_0001_0001_000000005_0001_37_46_H_._ems_ferrC_703_0001_0001_133_crosslinked
inf inf False False 19611.607900307845 inf 40.0 1000.0 False False TGFb proteinG_5247_000000024_0001
inf inf False False 59181.46226549164 inf 40.0 1000.0 False False TGFb m_87f7afd463767acdae13ca09dac2710a_0001_000000012_0001_23_31_H_._bcov_4helix_12561_0001_0001
45238.541990841826 293715.5032463176 False False 5067.64713886563 9675.995620842656 40.0 1000.0 False False TGFb m_c2bf78bdce995293a161f7082e24b401_0001_000000005_0001_39_47_H_._ems_ferrM_7403_0001_0001_84_crosslinked
50975.92144195677 651083.6255719822 False False 7470.332712553611 17404.306237332148 40.0 1000.0 False False TGFb ems_ferrM_4209_000000029_0001_56_crosslinked
124821.30686308953 inf False False 0.0 13982.553609315217 40.0 1000.0 False False TGFb m_707acc9d051fe3a4acad5ad22db0e630_0001_1_000000018_0001_24_28_H_._bcov_4helix_14491_0001_0003_0001_36_crosslinked
101283.77407912845 inf False False 4726.685981304925 7851.394758484638 40.0 1000.0 False False TGFb m_b53e02b194710e68f466320564696a92_0001_000000006_0001_42_48_H_._bcov_4helix_13337_0001_0001_61_crosslinked
inf inf False False 26171.766768677408 inf 40.0 1000.0 False False TGFb EHEE_hb1_6311_000000027_0001_35_crosslinked
60371.009657028 inf False False 8009.2077931301765 20205.85923129508 40.0 1000.0 False False TGFb m_dd1b5486904c0467b7c0f49fde02777a_0001_000000009_0001_21_25_H_._HEEHE_2129_0001_0001_57_crosslinked
21663.416001569218 inf False False 8170.192869772104 81370.99988377764 40.0 1000.0 False False TGFb m_EHEE_hb1_4298_000000009_0001_7_9_59_61_P_._ems_ferrM_4363_0001_0001_0001
inf inf False False 18475.021778158756 inf 40.0 1000.0 False False TGFb EHEE_06923_000000013_0001_16_crosslinked
inf inf False False 38198.406416834834 inf 40.0 1000.0 False False TGFb ems_ferrM_4963_0002_000000028_0001
15445.438086597907 inf False False 0.0 47546.16228424562 40.0 1000.0 False False TGFb m_ems_p1-14H-GBL-14H-GABBL-16H_0710_0001_0001_0002_000000024_0001_44_52_H_._ems_3hM_2930_0001_0001
72212.63080590943 inf False False 9485.340281190727 23692.959036950997 40.0 1000.0 False False TGFb m_0eddeacbb14b769e73e254714f31e2f9_0001_000000021_0001_42_51_H_._HEEHE_3088_0001_0001
15292.51295702762 inf False False 9298.441604931604 59181.46226549164 40.0 1000.0 False False TGFb m_243d3c880fd410c2e4669bd917d7d8db_0001_1_000000007_0001_2_9_H_._bcov_4helix_11138_0001_0003_0001_121_crosslinked
400.7338719993494 2426.7481507390894 False False 4031.0183046293637 13982.553609315217 40.0 1000.0 True False TGFb HEEHE_1408_000000027_0001
inf inf False False 13571.328776071496 inf 40.0 1000.0 False False TGFb EHEE_hb1_541_000000025_0001
49971.49440442771 inf False False 4918.608386156695 15292.51295702762 40.0 1000.0 False False TGFb m_HHH_eva_0036_000000013_0001_43_53_H_._ems_3hC_105_0001_0001_0001
inf inf False False 20611.9970018441 1709267.4806265403 40.0 1000.0 False False TGFb ems_ferrM_3385_0001_000000013_0001
inf inf False False 18659.771995940355 inf 40.0 1000.0 False False TGFb EHEE_13184_000000026_0001_19_crosslinked
52000.53746294008 3329216.7695758925 False False 7929.90870606949 13303.919984385331 40.0 1000.0 False False TGFb 23a15fc5b16193337c503270d745772f_0001_1_000000016_0001
inf inf False False 39749.41489296802 inf 40.0 1000.0 False False TGFb ems_ferrM_3187_000000009_0001_79_crosslinked
inf inf False False 39355.856329671355 inf 40.0 1000.0 False False TGFb ems_ferrM_4963_000000010_0001_103_crosslinked
inf inf False False 15913.450306059915 inf 40.0 1000.0 False False TGFb EHEE_hb1_1430_000000022_0001_36_crosslinked
665.6502747606515 inf False False 11012.18559758296 2519669.666244126 40.0 1000.0 False False TGFb 3h_hb1_6909_000000008_0001_5_crosslinked
39355.856329671355 334275.6406037161 False False 6898.726926404041 18659.771995940355 40.0 1000.0 False False TGFb m_b1ed479a780de84d10722439930efa03_0001_1_000000024_0001_18_28_H_._HEEHE_2550_0001_0001_88_crosslinked
7178.842903511014 166574.51788698122 False False 13982.553609315217 inf 40.0 1000.0 False False TGFb m_ferr_hb1_151_000000027_0001_3_5_59_61_P_._ems_ferrM_7296_0001_0001_0001_131_crosslinked
1185.4569714302097 45690.92741075028 False False 16892.44816547023 142058.29059578382 40.0 1000.0 False False TGFb m_3000559323908ff2ab03b66478d581ef_0001_000000006_0001_2_6_H_._ems_4hM_2985_0001_0001_0002_0001
inf inf False False 44347.16399455137 inf 40.0 1000.0 False False TGFb ferr_hb1_1482_000000004_0001
inf inf False False 26697.81928072781 inf 40.0 1000.0 False False TGFb EHEE_hb1_4934_000000019_0001_80_crosslinked
23692.959036950997 inf False False 11233.530528094394 41363.400532776286 40.0 1000.0 False False TGFb m_416e30d36ba6434f3d09dd5d2ac6df7d_0001_1_000000006_0001_4_9_H_._HEEHE_1394_0001_0001_0001_29_crosslinked
inf inf False False 15445.438086597907 inf 40.0 1000.0 False False TGFb EHEE_hb1_5123_000000002_0001_93_crosslinked
inf inf False False 19417.43356466122 inf 40.0 1000.0 False False TGFb m_3ec4fd4a060bd7cb271f112d3e57d58d_0001_1_000000025_0001_7_11_H_._HEEHE_1462_0001_0001_17_crosslinked
665.6502747606515 inf False False 12532.894431493438 inf 40.0 1000.0 False False TGFb EHEE_hb1_1907_000000027_0001_65_crosslinked
30995.33936100356 327689.0898967907 False False 6563.901958642215 19611.607900307845 40.0 1000.0 False False TGFb m_88ad10506ddba10ecd58f70eaccfc0fd_0001_1_000000008_0001_41_48_H_._bcov_4helix_11466_0001_0001
24169.1875135937 inf False False 7250.631332546129 32576.413174674908 40.0 1000.0 False False TGFb m_b53e02b194710e68f466320564696a92_0001_000000006_0001_42_48_H_._HHH_eva_0385_0001_0001_0001
inf inf False False 45238.541990841826 2570315.0265356316 40.0 1000.0 False False TGFb m_67b279f8f2a2415978d2553cc30fca6f_0001_1_000000014_0001_18_23_H_._bcov_4helix_09592_0001_0002_0001_71_crosslinked
inf inf False False 15445.438086597907 inf 40.0 1000.0 False False TGFb m_EHEE_hb1_612_000000005_0001_48_50_59_61_P_._ems_ferrM_3577_0001_0001_0001_133_crosslinked
72934.75711396844 1516888.1014529453 False False 5273.413933968597 8501.935462758252 40.0 1000.0 False False TGFb m_0aae35b5ad8ab43c0432737690aa3e6e_0001_1_000000008_0001_24_32_H_._HHH_eva_0195_0001_0001
16395.64376378381 inf False False 12658.223375808358 72212.63080590943 40.0 1000.0 False False TGFb m_06468c5750cb4384160932bb1d69963c_0001_000000000_0001_7_16_H_._bcov_4helix_04420_0001_0001_11_crosslinked
12532.894431493438 inf False False 10477.71674165741 69394.9188278732 40.0 1000.0 False False TGFb m_ems_p1-14H-GBL-14H-GABBL-16H_0710_0001_0001_0002_000000024_0001_44_52_H_._HHH_eva_0211_0001_0001_130_crosslinked
53045.748265945156 inf False False 4497.279527303472 18110.99086183586 40.0 1000.0 False False TGFb m_ccf14732845b2f5ae9da9c01433d07c4_0001_000000006_0001_40_47_H_._HHH_eva_0327_0001_0001_0001_86_crosslinked
inf inf False False 20407.917823608008 inf 40.0 1000.0 False False TGFb proteinG_1015_000000008_0001
132500.33245952052 inf False False 4773.952841117978 9298.441604931604 40.0 1000.0 False False TGFb m_06468c5750cb4384160932bb1d69963c_0001_000000000_0001_7_16_H_._bcov_4helix_06577_0001_0001_139_crosslinked
10068.879843791317 inf False False 11459.324491709087 137880.37728371008 40.0 1000.0 False False TGFb m_ems_p1-14H-GBL-14H-GABBL-16H_0710_0001_0001_0002_000000024_0001_44_52_H_._bcov_4helix_08081_0001_0001_79_crosslinked
inf inf False False 14991.190037278331 979068.5456237288 40.0 1000.0 False False TGFb 0119279e778e1b7f1314d358166f2053_0001_000000003_0001
inf inf False False 11233.530528094394 inf 40.0 1000.0 False False TGFb ems_ferrC_414_000000029_0001
137880.37728371008 inf False False 0.0 13707.042063832196 40.0 1000.0 False False TGFb m_67b279f8f2a2415978d2553cc30fca6f_0001_1_000000014_0001_18_23_H_._bcov_4helix_00225_0001_0001_0001
inf inf False False 21448.926734226934 inf 40.0 1000.0 False False TGFb m_707acc9d051fe3a4acad5ad22db0e630_0001_1_000000018_0001_24_28_H_._ems_3hM_1995_0001_0002_0001
20205.85923129508 inf False False 10903.154057012845 59181.46226549164 40.0 1000.0 False False TGFb ferr_hb1_831_000000014_0001_80_crosslinked
49476.72713309679 inf False False 6434.567158751315 23458.37528410988 40.0 1000.0 False False TGFb m_653ed0bab8e0e97d1fa0d5b8ad9d13a3_0001_1_000000001_0001_47_51_H_._bcov_4helix_04648_0001_0002_0001_83_crosslinked
inf inf False False 31305.292754613616 inf 40.0 1000.0 False False TGFb EHEE_hb1_5265_000000012_0001_131_crosslinked
inf inf False False 32902.17730642162 1255588.8282228613 40.0 1000.0 False False TGFb m_ems_p1-15H-GBL-16H-GBL-16H_0039_0001_0001_0001_000000005_0001_37_46_H_._HEEHE_2142_0001_0002_0001_143_crosslinked
inf inf False False 20005.801219104025 inf 40.0 1000.0 False False TGFb EHEE_hb1_430_000000015_0001
inf inf False False 22543.037561531073 8827479.227027701 40.0 1000.0 False False TGFb m_b1ed479a780de84d10722439930efa03_0001_1_000000024_0001_18_28_H_._bcov_4helix_12438_0001_0001
1930.3368897433638 29785.91189649902 False False 0.0 473535.7937533421 40.0 1000.0 False False TGFb EEHEE_37937_000000016_0001_10_crosslinked
665.6502747606515 inf False False 7178.842903511014 601264.8046486812 40.0 1000.0 False False TGFb m_ems_p1-14H-GBL-14H-GABBL-16H_0710_0001_0001_0002_000000024_0001_44_52_H_._bcov_4helix_09633_0001_0001
inf inf False False 44790.63563449691 inf 40.0 1000.0 False False TGFb EHEE_hb1_620_000000011_0001_70_crosslinked
inf inf False False 13982.553609315217 inf 40.0 1000.0 False False TGFb m_EHEE_hb1_3145_000000022_0001_46_48_61_63_P_._ems_ferrM_1504_0002_0001_0001_75_crosslinked
31934.529138981336 inf False False 5597.8351533677605 19611.607900307845 40.0 1000.0 False False TGFb m_b08fa24f6ed407a29824ac109b4c3131_0001_1_000000025_0001_38_43_H_._HEEHE_1394_0001_0001_67_crosslinked
inf inf False False 0.0 inf 40.0 1000.0 False False TGFb ems_ferrM_6202_000000024_0001
25402.058979538408 inf False False 10688.31884816472 42194.80488348507 40.0 1000.0 False False TGFb 490f25ec9a91549342572ee479e6b425_0001_000000010_0001_15_crosslinked
inf inf False False 18475.021778158756 inf 40.0 1000.0 False False TGFb EHEE_hb1_2762_000000001_0001
0.0 175.4615771509729 False False 17754.13279270255 43908.083162922114 40.0 1000.0 True True TGFb m_75f7a7753e41b29d7a177d2829858f8d_0001_000000017_0001_23_31_H_._bcov_4helix_03094_0001_0001_104_crosslinked
17404.306237332148 124821.30686308953 False False 0.0 11689.656913992434 40.0 1000.0 False False TGFb m_3ecb33624e2e1d8f50a90791185d0653_0001_1_000000014_0001_25_30_H_._ems_3hM_910_0001_0001_0001
inf inf False False 26964.79747353511 inf 40.0 1000.0 False False TGFb EHEE_hb1_45_000000012_0001
5433.203649581781 308697.94578205893 False False 13041.78020231873 139259.18105654727 40.0 1000.0 False False TGFb m_2b8c0b6d382919713be1eebf2d851371_0001_1_000000022_0001_43_50_H_._HEEHE_2897_0001_0003_0001_70_crosslinked
inf inf False False 32253.874430371172 2350141.389603795 40.0 1000.0 True False TGFb m_75f7a7753e41b29d7a177d2829858f8d_0001_000000017_0001_23_31_H_._ems_3hM_149_0001_0001
inf inf False False 32576.413174674908 inf 40.0 1000.0 False False TGFb EHEE_hb1_3201_000000014_0001_70_crosslinked
20407.917823608008 inf False False 8935.619616660517 64725.89369569349 40.0 1000.0 False False TGFb m_ems_p1-15H-GBL-16H-GBL-16H_0039_0001_0001_0001_000000005_0001_37_46_H_._bcov_4helix_02537_0001_0001_0001
inf inf False False 82184.70988261547 inf 40.0 1000.0 False False TGFb EHEE_05507_000000021_0001_20_crosslinked
inf inf False False 22996.15261651788 inf 40.0 1000.0 False False TGFb m_EHEE_hb1_612_000000005_0001_48_50_59_61_P_._HEEHE_2911_0001_0001_118_crosslinked
42194.80488348507 inf False False 6001.636963192939 32902.17730642162 40.0 1000.0 False False TGFb m_ems_p1-15H-GBL-16H-GBL-16H_0039_0001_0001_0001_000000005_0001_37_46_H_._bcov_4helix_09659_0001_0001
inf inf False False 11924.619017963678 3231304.9968658593 40.0 1000.0 False False TGFb EHEE_08373_000000017_0001
inf inf False False 10903.154057012845 inf 40.0 1000.0 False False TGFb EEHEE_37937_000000016_0001_13_crosslinked
18846.36971589974 1136668.1866484056 False False 5825.129707913452 30688.454812874847 40.0 1000.0 False False TGFb HEEHE_0130_000000026_0001_65_crosslinked
2132.29283790797 3991.1072323063054 False False 9206.37782666495 29785.91189649902 40.0 1000.0 True False TGFb m_9862393bd4eb64f05c76d22049e39513_0001_000000024_0001_60_64_H_._bcov_4helix_08805_0001_0002_0001
inf inf False False 13303.919984385331 719201.3782997556 40.0 1000.0 False False TGFb ems_ferrM_1642_0001_000000004_0001
39749.41489296802 inf False False 7250.631332546129 48021.623907088106 40.0 1000.0 False False TGFb m_EHEE_hb1_2593_000000008_0001_48_52_55_57_P_._HEEHE_1580_0001_0001_139_crosslinked
6122.269866153114 inf False False 6001.636963192939 740993.8992636168 40.0 1000.0 False False TGFb HEEHE_0992_000000011_0001_50_crosslinked
inf inf False False 25150.553445087513 inf 40.0 1000.0 False False TGFb EHEE_hb1_2784_000000006_0001_24_crosslinked
73664.10468510818 inf False False 5710.35163995045 12912.653665662125 40.0 1000.0 False False TGFb m_64112f081ff6e37487a4373fed56e914_0001_1_000000012_0001_22_31_H_._bcov_4helix_00643_0001_0001
inf inf False False 37820.20437310377 inf 40.0 1000.0 False False TGFb EHEE_hb1_3165_000000002_0001_37_crosslinked
inf inf False False 37445.74690406311 inf 40.0 1000.0 False False TGFb EHEE_hb1_4930_000000010_0001_84_crosslinked
66026.8841589769 1070792.8492971694 False False 0.0 6762.794751891034 40.0 1000.0 False False TGFb ems_ferrM_4546_000000010_0001
inf inf False False 34926.3242094135 inf 40.0 1000.0 False False TGFb ferr_hb1_2597_000000025_0001
21663.416001569218 inf False False 0.0 46609.31505170634 40.0 1000.0 False False TGFb m_EHEE_hb1_6550_000000026_0001_44_46_61_63_P_._ems_ferrM_4963_0001_0001_0001_0001_132_crosslinked
48501.84014615902 inf False False 4279.007157805552 20611.9970018441 40.0 1000.0 False False TGFb m_ems_p1-15H-GBL-16H-GBL-16H_0039_0001_0001_0001_000000005_0001_37_46_H_._bcov_4helix_04074_0001_0002_0001
inf inf False False 22543.037561531073 601264.8046486812 40.0 1000.0 False False TGFb m_28cc9ca529f062d6e3a8a0a86282fa1e_0001_1_000000001_0001_43_48_H_._ems_3hM_2578_0001_0001
inf inf False False 17578.349299705482 inf 40.0 1000.0 False False TGFb HEEHE_1329_000000012_0001_36_crosslinked
inf inf False False 9675.995620842656 inf 40.0 1000.0 False False TGFb m_0f0386614648684de18f30ed6f65aafc_0001_000000023_0001_2_7_H_._HEEHE_1119_0001_0002_0001_4_crosslinked
20611.9970018441 538927.9049153227 False False 5433.203649581781 24654.988182616922 40.0 1000.0 False False TGFb m_67b279f8f2a2415978d2553cc30fca6f_0001_1_000000014_0001_18_23_H_._HEEHE_2096_0001_0002_0001_145_crosslinked
inf inf False False 23692.959036950997 1280826.1636701403 40.0 1000.0 False False TGFb m_EHEE_hb1_612_000000005_0001_48_50_59_61_P_._ems_ferrM_1819_0002_0001_0001_112_crosslinked
inf inf False False 30083.77101546403 inf 40.0 1000.0 False False TGFb EHEE_hb1_4934_000000019_0001_87_crosslinked
inf inf False False 27234.445448270428 inf 40.0 1000.0 False False TGFb m_EHEE_hb1_5625_000000000_0001_5_9_59_61_P_._ems_ferrM_1379_0002_0001_0001_120_crosslinked
121150.33069276794 inf False False 5118.3236102542805 16395.64376378381 40.0 1000.0 False False TGFb m_64112f081ff6e37487a4373fed56e914_0001_1_000000012_0001_22_31_H_._HEEHE_1996_0001_0001_0001
inf inf False False 19417.43356466122 818518.255921312 40.0 1000.0 False False TGFb m_06468c5750cb4384160932bb1d69963c_0001_000000000_0001_7_16_H_._bcov_4helix_02843_0001_0001
34580.51901922126 895201.3619244284 False False 6122.269866153114 14842.762413146853 40.0 1000.0 False False TGFb ems_ferrM_5297_0002_000000009_0001_87_crosslinked
inf inf False False 14406.238966231082 inf 40.0 1000.0 False False TGFb m_64112f081ff6e37487a4373fed56e914_0001_1_000000012_0001_22_31_H_._ems_3hM_2322_0001_0001
18659.771995940355 inf False False 5597.8351533677605 14406.238966231082 40.0 1000.0 False False TGFb m_2190dd9774351ad962202158f0f2aad9_0001_000000025_0001_45_51_H_._HEEHE_2606_0001_0001_0001_32_crosslinked
31934.529138981336 inf False False 10903.154057012845 47075.408202223436 40.0 1000.0 False False TGFb m_a5567de14e69e56abfe7145b81b63e91_0001_000000006_0001_37_45_H_._HEEHE_0248_0001_0001_103_crosslinked
180.77823840022455 15445.438086597907 False False 20005.801219104025 354840.32835590263 40.0 1000.0 True False TGFb m_EHEE_hb1_4802_000000028_0001_46_48_61_63_P_._HEEHE_1669_0001_0001_103_crosslinked
inf inf False False 74400.74573195931 6484464.499823377 40.0 1000.0 False False TGFb ems_ferrM_5651_0001_000000024_0001_186_crosslinked
inf inf False False 19807.723979310904 794445.7550961436 40.0 1000.0 False False TGFb ems_ferrM_5199_0001_000000024_0001_20_crosslinked
inf inf False False 25656.079569333808 inf 40.0 1000.0 False False TGFb m_ems_3hM_2338_000000018_0001_57_61_H_._bcov_4helix_03433_0001_0002_0001_90_crosslinked
665.6502747606515 inf False False 13172.198004341928 inf 40.0 1000.0 False False TGFb EHEE_08242_000000006_0001_40_crosslinked
15292.51295702762 inf False False 7396.369022330303 49476.72713309679 40.0 1000.0 False False TGFb 170279623b3219226b9a8ffbe09ff086_0001_1_000000029_0001
inf inf False False 18110.99086183586 1547377.5522921488 40.0 1000.0 False False TGFb m_67b279f8f2a2415978d2553cc30fca6f_0001_1_000000014_0001_18_23_H_._HEEHE_0863_0001_0001_129_crosslinked
inf inf False False 58015.35365698624 inf 40.0 1000.0 False False TGFb m_b53e02b194710e68f466320564696a92_0001_000000006_0001_42_48_H_._bcov_4helix_05732_0001_0001
inf inf False False 19225.181747189316 inf 40.0 1000.0 False False TGFb EHEE_hb1_1073_000000026_0001_44_crosslinked
33563.51107028074 664170.4064459788 False False 5942.21481504252 30995.33936100356 40.0 1000.0 False False TGFb bf0cf6bf44be8ccbcaad3e5f885f800c_0001_1_000000005_0001
inf inf False False 23692.959036950997 inf 40.0 1000.0 False False TGFb EHEE_hb1_6476_000000021_0001_77_crosslinked
16395.64376378381 inf False False 0.0 276693.29035348486 40.0 1000.0 False False TGFb ferr_hb1_2781_000000023_0001_126_crosslinked
52000.53746294008 inf False False 4279.007157805552 7773.658176717458 40.0 1000.0 False False TGFb m_dd1b5486904c0467b7c0f49fde02777a_0001_000000009_0001_21_25_H_._HEEHE_2129_0001_0001_54_crosslinked
inf inf False False 34580.51901922126 inf 40.0 1000.0 False False TGFb m_ad0cd72a9da53e38f9357a14ca3bb4c7_0001_1_000000017_0001_37_41_H_._HEEHE_3317_0001_0001
inf inf False False 22319.839169832772 726393.3920827537 40.0 1000.0 False False TGFb EHEE_hb1_2145_000000008_0001_57_crosslinked
7396.369022330303 inf False False 13172.198004341928 103319.57793811889 40.0 1000.0 False False TGFb m_ems_p1-15H-GBL-16H-GBL-16H_0039_0001_0001_0001_000000005_0001_37_46_H_._HEEHE_0992_0001_0001_0001_178_crosslinked
52000.53746294008 691138.388271016 False False 0.0 6830.422699409936 40.0 1000.0 False False TGFb m_HHH_eva_0036_000000013_0001_43_53_H_._p1-15H-GBL-16H-GABBL-16H_0184_0001_0001_0001_0001_0001_111_crosslinked
155367.06028732413 inf False False 5221.20191482039 8586.95481738584 40.0 1000.0 False False TGFb m_64112f081ff6e37487a4373fed56e914_0001_1_000000012_0001_22_31_H_._HEEHE_2911_0001_0001_137_crosslinked
309.38576972653726 820.342033705091 False False 7107.765251001011 54111.96780609073 40.0 1000.0 True False TGFb m_d61877853fc72d3a9b094762e15ccc8a_0001_000000027_0001_25_32_H_._ems_ferrM_4527_0001_0001_0001
inf inf False False 11233.530528094394 inf 40.0 1000.0 False False TGFb HEEH_21268_000000005_0001_97_crosslinked
36344.47302687574 311784.92523987975 False False 5597.8351533677605 12532.894431493438 40.0 1000.0 False False TGFb m_196093a79268749953b7e721a953693f_0001_000000027_0001_37_41_H_._ems_3hM_73_0001_0001_76_crosslinked
42194.80488348507 inf False False 9969.187964149813 26964.79747353511 40.0 1000.0 False False TGFb m_28cc9ca529f062d6e3a8a0a86282fa1e_0001_1_000000001_0001_43_48_H_._bcov_4helix_00367_0001_0001
33899.14618098351 1319636.4772555095 False False 6498.912830338822 22996.15261651788 40.0 1000.0 False False TGFb 68026bbfef5e7a4135407a999b37b619_0001_000000023_0001_13_crosslinked
inf inf False False 24169.1875135937 inf 40.0 1000.0 False False TGFb EHEE_hb1_1665_000000015_0001
71497.6542632766 1400820.7120748423 False False 0.0 6434.567158751315 40.0 1000.0 False False TGFb HEEHE_1324_000000025_0001_103_crosslinked
inf inf False False 12912.653665662125 inf 40.0 1000.0 False False TGFb EHEE_hb1_2575_000000003_0001_11_crosslinked
48986.858547620555 528308.8961036397 False False 0.0 13571.328776071496 40.0 1000.0 False False TGFb m_b53e02b194710e68f466320564696a92_0001_000000006_0001_42_48_H_._HEEHE_3172_0001_0001_0001
2286.1065325657178 inf False False 16233.310657211712 1092315.785568042 40.0 1000.0 False False TGFb ferr_hb1_2238_000000027_0001
inf inf False False 7929.90870606949 inf 40.0 1000.0 False False TGFb m_ems_p1-15H-GBL-16H-GBL-16H_0039_0001_0001_0001_000000005_0001_37_46_H_._HHH_eva_0407_0001_0003_0001
56872.221994889 1148034.8685148885 False False 7929.90870606949 15913.450306059915 40.0 1000.0 False False TGFb m_ems_p1-15H-GBL-16H-GBL-16H_0039_0001_0001_0001_000000005_0001_37_46_H_._bcov_4helix_09163_0001_0002_0001_131_crosslinked
2286.1065325657178 inf False False 13571.328776071496 969374.7976472572 40.0 1000.0 False False TGFb m_416e30d36ba6434f3d09dd5d2ac6df7d_0001_1_000000006_0001_4_9_H_._HEEHE_0018_0001_0002_0001_29_crosslinked
7396.369022330303 inf False False 5326.148073308287 403841.3933285948 40.0 1000.0 False False TGFb m_9b5def7823956c7009419e82645cf0f0_0001_000000016_0001_19_26_H_._HEEHE_2096_0001_0001_150_crosslinked
30688.454812874847 inf False False 9870.48313282159 38198.406416834834 40.0 1000.0 False False TGFb m_b08fa24f6ed407a29824ac109b4c3131_0001_1_000000025_0001_38_43_H_._HEEHE_1973_0001_0001_70_crosslinked
inf inf False False 24169.1875135937 inf 40.0 1000.0 False False TGFb m_720936397f2d31669eff21710c18a4fc_0001_000000026_0001_43_51_H_._HEEHE_2508_0001_0001
45238.541990841826 3499040.2837857185 False False 10795.202036646373 88994.26419648851 40.0 1000.0 False False TGFb m_EHEE_hb1_4802_000000028_0001_46_48_61_63_P_._ems_ferrM_6502_0001_0001_143_crosslinked
inf inf False False 20611.9970018441 inf 40.0 1000.0 False False TGFb HHH_eva_0033_000000021_0001
inf inf False False 24410.879388729656 1092315.785568042 40.0 1000.0 False False TGFb m_9f890c78fc77abd3a1133787d264dfe5_0001_000000017_0001_27_32_H_._bcov_4helix_01941_0001_0001
17754.13279270255 inf False False 11924.619017963678 101283.77407912845 40.0 1000.0 False False TGFb m_707acc9d051fe3a4acad5ad22db0e630_0001_1_000000018_0001_24_28_H_._HHH_eva_0265_0001_0001_0001_47_crosslinked
inf inf False False 18846.36971589974 inf 40.0 1000.0 False False TGFb m_6a8356636df3cfe1b74c51ba2ea5305f_0001_1_000000004_0001_15_24_H_._ems_3hM_1550_0001_0001
inf inf False False 22098.85066320075 inf 40.0 1000.0 False False TGFb m_64112f081ff6e37487a4373fed56e914_0001_1_000000012_0001_22_31_H_._ems_3hM_2643_0001_0002_0001_20_crosslinked
23458.37528410988 1400820.7120748423 False False 8334.41374645452 23458.37528410988 40.0 1000.0 False False TGFb ems_ferrM_4363_000000012_0001_106_crosslinked
inf inf False False 22996.15261651788 inf 40.0 1000.0 False False TGFb HHH_eva_0067_000000006_0001_66_crosslinked
inf inf False False 22098.85066320075 1359622.782152829 40.0 1000.0 False False TGFb m_2190dd9774351ad962202158f0f2aad9_0001_000000025_0001_45_51_H_._HEEHE_1395_0001_0001_17_crosslinked
inf inf False False 44347.16399455137 inf 40.0 1000.0 False False TGFb EHEE_hb1_43_000000009_0001_58_crosslinked
inf inf False False 37074.99693471599 inf 40.0 1000.0 False False TGFb m_707acc9d051fe3a4acad5ad22db0e630_0001_1_000000018_0001_24_28_H_._HEEHE_3045_0001_0001_0001
28059.67637979848 inf False False 7851.394758484638 29785.91189649902 40.0 1000.0 False False TGFb m_EHEE_hb1_876_000000015_0001_46_48_59_61_P_._HEEHE_2913_0001_0001_126_crosslinked
inf inf False False 27234.445448270428 inf 40.0 1000.0 False False TGFb EHEE_hb1_4646_000000002_0001
8334.41374645452 109675.81393290378 False False 16725.196203435888 92607.7881898653 40.0 1000.0 False False TGFb m_8789b7f3ebfcabbb5a08dc9b5cc2fdad_0001_000000016_0001_17_22_H_._HEEHE_3090_0001_0001_0001_102_crosslinked
inf inf False False 19034.833413058746 1255588.8282228613 40.0 1000.0 False False TGFb m_df271cd9aed91f1c2e1a09d410d54a98_0001_1_000000008_0001_8_14_H_._bcov_4helix_07443_0001_0001_120_crosslinked
18475.021778158756 inf False False 8170.192869772104 36344.47302687574 40.0 1000.0 False False TGFb m_ems_p1-15H-GBL-16H-GBL-16H_0039_0001_0001_0001_000000005_0001_37_46_H_._bcov_4helix_13143_0001_0001_0001_109_crosslinked
32253.874430371172 inf False False 8170.192869772104 30995.33936100356 40.0 1000.0 False False TGFb m_ab9d1ef83fde94f51e6f953ed11a6937_0001_1_000000025_0001_1_11_H_._ems_3hM_1325_0001_0001_111_crosslinked
22996.15261651788 inf False False 9206.37782666495 48501.84014615902 40.0 1000.0 False False TGFb fae40a39931bc44c74c7420766f6aab4_0001_1_000000001_0001
88113.13286781035 3430095.3669108124 False False 4542.252322576509 8672.824365559689 40.0 1000.0 False False TGFb 976d4de414ce707891c392daa18fbd95_0001_000000028_0001
inf inf False False 16559.60020142166 inf 40.0 1000.0 False False TGFb m_64112f081ff6e37487a4373fed56e914_0001_1_000000012_0001_22_31_H_._HEEHE_1576_0001_0001_0001
6122.269866153114 inf False False 21663.416001569218 68027.56477587808 40.0 1000.0 False False TGFb m_0f0386614648684de18f30ed6f65aafc_0001_000000023_0001_2_7_H_._bcov_4helix_01085_0001_0001
inf inf False False 27234.445448270428 inf 40.0 1000.0 False False TGFb m_ems_p1-15H-GBL-16H-GBL-16H_0039_0001_0001_0001_000000005_0001_37_46_H_._ems_3hM_2575_0001_0001_0001
inf inf False False 16725.196203435888 5812179.326593922 40.0 1000.0 False False TGFb m_5dbb6a04e96a2285f7c76ae75e2a63d1_0001_000000016_0001_23_29_H_._bcov_4helix_11449_0001_0001_0001_103_crosslinked
10068.879843791317 inf False False 8334.41374645452 86376.95605118164 40.0 1000.0 False False TGFb m_2e0027a01c0097c87a7071d3c632877d_0001_1_000000012_0001_58_62_H_._ems_3hC_162_0001_0002_0001_29_crosslinked
10068.879843791317 399842.9636916777 False False 6434.567158751315 78195.9314992239 40.0 1000.0 False False TGFb m_2b8c0b6d382919713be1eebf2d851371_0001_1_000000022_0001_43_50_H_._HEEHE_2682_0001_0001_57_crosslinked
2426.7481507390894 28909.912633782762 False False 0.0 733657.3260035804 40.0 1000.0 False False TGFb HEEHE_1358_000000020_0001
inf inf False False 41777.034538104 inf 40.0 1000.0 False False TGFb m_b08fa24f6ed407a29824ac109b4c3131_0001_1_000000025_0001_38_43_H_._HEEHE_2141_0001_0001_79_crosslinked
8759.552609215292 inf False False 16395.64376378381 147826.42684771807 40.0 1000.0 False False TGFb m_64112f081ff6e37487a4373fed56e914_0001_1_000000012_0001_22_31_H_._bcov_4helix_10733_0001_0001_0001
43908.083162922114 inf False False 4408.665353694219 20611.9970018441 40.0 1000.0 False False TGFb m_HEEH_05151_000000003_0001_53_61_H_._HEEHE_2024_0001_0001_68_crosslinked
6563.901958642215 48986.858547620555 False False 5379.409554041364 97331.7161050805 40.0 1000.0 False False TGFb HEEH_02331_000000014_0001_131_crosslinked
inf inf False False 33231.19907948586 inf 40.0 1000.0 False False TGFb EHEE_hb1_1671_000000009_0001
inf inf False False 19417.43356466122 778792.035188848 40.0 1000.0 False False TGFb m_64112f081ff6e37487a4373fed56e914_0001_1_000000012_0001_22_31_H_._HEEHE_1342_0001_0001_72_crosslinked
11345.865833375325 inf False False 5653.813504901432 492763.2458582604 40.0 1000.0 False False TGFb m_b08fa24f6ed407a29824ac109b4c3131_0001_1_000000025_0001_38_43_H_._HEEHE_2508_0001_0001_136_crosslinked
inf inf False False 15141.101937651125 507694.4649710116 40.0 1000.0 False False TGFb m_707acc9d051fe3a4acad5ad22db0e630_0001_1_000000018_0001_24_28_H_._bcov_4helix_11945_0001_0001_0001
inf inf False False 25402.058979538408 inf 40.0 1000.0 False False TGFb ems_f4m_123_000000021_0001_22_crosslinked
4112.041772552412 72934.75711396844 False False 10582.49390907399 538927.9049153227 40.0 1000.0 False False TGFb ems_ferrC_666_000000029_0001
inf inf False False 31305.292754613616 8915754.019297954 40.0 1000.0 False False TGFb ems_ferrM_6361_0001_000000028_0001_67_crosslinked
22319.839169832772 403841.3933285948 False False 0.0 26697.81928072781 40.0 1000.0 False False TGFb m_ems_p1-15H-GBL-16H-GBL-16H_0039_0001_0001_0001_000000005_0001_37_46_H_._ems_3hM_3097_0001_0001_0001_168_crosslinked
inf inf False False 17231.986373596203 1692344.040224299 40.0 1000.0 False False TGFb ems_ferrM_3648_000000026_0001
20205.85923129508 inf False False 9391.42602098091 44347.16399455137 40.0 1000.0 False False TGFb ems_3hM_2013_000000017_0001
7396.369022330303 inf False False 6122.269866153114 3865117.31517481 40.0 1000.0 False False TGFb m_8f40011cb373b45cf740c64f8266564f_0001_000000004_0001_46_50_H_._bcov_4helix_06088_0001_0001
inf inf False False 17231.986373596203 inf 40.0 1000.0 False False TGFb EHEE_hb1_507_000000002_0001_23_crosslinked
inf inf False False 24410.879388729656 inf 40.0 1000.0 False False TGFb EHEE_hb1_1760_000000006_0001_19_crosslinked
163292.34181647023 inf False False 9580.193684002641 21448.926734226934 40.0 1000.0 False False TGFb m_67b279f8f2a2415978d2553cc30fca6f_0001_1_000000014_0001_18_23_H_._bcov_4helix_04865_0001_0001_0001
inf inf False False 28340.27314359648 inf 40.0 1000.0 False False TGFb HEEHE_2910_000000019_0001_79_crosslinked
11345.865833375325 inf False False 5883.3810049925905 238329.62033451046 40.0 1000.0 False False TGFb m_707acc9d051fe3a4acad5ad22db0e630_0001_1_000000018_0001_24_28_H_._ems_3hM_568_0001_0002_0001_85_crosslinked
inf inf False False 12912.653665662125 inf 40.0 1000.0 False False TGFb m_9b5def7823956c7009419e82645cf0f0_0001_000000016_0001_19_26_H_._bcov_4helix_04078_0001_0001
84674.98877676862 2519669.666244126 False False 0.0 6498.912830338822 40.0 1000.0 False False TGFb m_707acc9d051fe3a4acad5ad22db0e630_0001_1_000000018_0001_24_28_H_._bcov_4helix_06679_0001_0001
24410.879388729656 1049693.999899196 False False 5942.21481504252 28340.27314359648 40.0 1000.0 False False TGFb m_7bd45f8982b286e345d2e979515e9068_0001_000000013_0001_3_10_H_._bcov_4helix_09143_0001_0001_145_crosslinked
13982.553609315217 inf False False 8417.757883919056 54653.087484151576 40.0 1000.0 False False TGFb m_HHH_eva_0718_000000007_0001_5_15_H_._ems_3hM_285_0001_0002_0001_50_crosslinked
163292.34181647023 inf False False 4633.551594260295 7773.658176717458 40.0 1000.0 False False TGFb m_707acc9d051fe3a4acad5ad22db0e630_0001_1_000000018_0001_24_28_H_._bcov_4helix_11691_0001_0001_64_crosslinked
inf inf False False 42616.752932319876 inf 40.0 1000.0 False False TGFb m_2e4842371617fe1fc63c1fc45f4a0bec_0001_000000009_0001_61_65_H_._bcov_4helix_08851_0001_0001
51485.68065637629 1039300.9899992031 False False 5169.506846356828 13041.78020231873 40.0 1000.0 False False TGFb m_ems_ferrM_3802_000000023_0001_5_7_54_58_P_._ems_ferrM_4144_0001_0001_0001_0001_161_crosslinked
23458.37528410988 inf False False 9675.995620842656 38966.19438581319 40.0 1000.0 False False TGFb m_9862393bd4eb64f05c76d22049e39513_0001_000000024_0001_60_64_H_._ems_3hC_1630_0001_0005_0001_70_crosslinked
inf inf False False 21026.29814158116 5314307.023928748 40.0 1000.0 False False TGFb m_6cec01a4c26685625e84f9416b5e6419_0001_000000010_0001_24_29_H_._bcov_4helix_13086_0001_0001_0001_38_crosslinked
17578.349299705482 544317.1839644753 False False 6183.49256481465 88113.13286781035 40.0 1000.0 False False TGFb m_6cec01a4c26685625e84f9416b5e6419_0001_000000010_0001_24_29_H_._bcov_4helix_02413_0001_0001_76_crosslinked
inf inf False False 25402.058979538408 inf 40.0 1000.0 False False TGFb m_ed423bd9540d0da8912f130d59bbdbee_0001_1_000000006_0001_40_45_H_._bcov_4helix_05548_0001_0002_0001_67_crosslinked
21663.416001569218 inf False False 17231.986373596203 56872.221994889 40.0 1000.0 False False TGFb m_ems_ferrC_671_000000006_0001_2_4_60_62_P_._HEEHE_0406_0001_0001_0001_70_crosslinked
inf inf False False 98305.03326613137 inf 40.0 1000.0 False False TGFb ems_ferrM_6289_000000029_0001_115_crosslinked
inf inf False False 22996.15261651788 inf 40.0 1000.0 False False TGFb m_EHEE_hb1_2587_000000000_0001_46_48_59_61_P_._proteinG_3559_0001_0001_133_crosslinked
inf inf False False 23458.37528410988 inf 40.0 1000.0 False False TGFb EHEE_hb1_3135_000000022_0001_17_crosslinked
4236.640750302524 25150.553445087513 False False 7773.658176717458 26964.79747353511 40.0 1000.0 False False TGFb ems_p1-15H-GBL-16H-GBL-15H_0529_0001_0001_0001_000000015_0001
29785.91189649902 173338.11127700956 False False 0.0 8417.757883919056 40.0 1000.0 False False TGFb ff27e7e7d1c3d226c8888bf8288f4875_0001_000000004_0001
inf inf False False 52520.54283756952 inf 40.0 1000.0 False False TGFb m_a5f4663b0d1365df39cc17eed1faab14_0001_000000026_0001_19_26_H_._HEEHE_3133_0001_0001_133_crosslinked
inf inf False False 28340.27314359648 inf 40.0 1000.0 False False TGFb ems_ferrM_1045_000000010_0001_98_crosslinked
19034.833413058746 inf False False 10271.264328651518 39749.41489296802 40.0 1000.0 False False TGFb m_fb6b1656ff70679d0fe15015c9442bc2_0001_1_000000007_0001_26_31_H_._HEEHE_0502_0001_0001
4821.6923695291525 inf False False 13436.959184229194 263264.1717623523 40.0 1000.0 False False TGFb ems_ferrC_705_000000018_0001
inf inf False False 29491.00187772178 inf 40.0 1000.0 False False TGFb e97b41f4e209c0640d4e43cb61b66542_0001_000000002_0001
inf inf False False 24169.1875135937 1218662.1465211243 40.0 1000.0 False False TGFb m_a5567de14e69e56abfe7145b81b63e91_0001_000000006_0001_37_45_H_._bcov_4helix_11820_0001_0001_168_crosslinked
inf inf False False 15141.101937651125 inf 40.0 1000.0 False False TGFb EHEE_hb1_430_000000015_0001_56_crosslinked
31934.529138981336 inf False False 0.0 22319.839169832772 40.0 1000.0 False False TGFb m_ems_p1-15H-GBL-16H-GBL-16H_0039_0001_0001_0001_000000005_0001_37_46_H_._bcov_4helix_03495_0001_0001
inf inf False False 15141.101937651125 inf 40.0 1000.0 False False TGFb EHEE_hb1_4981_000000016_0001
55199.61835899313 755887.8766388152 False False 0.0 6898.726926404041 40.0 1000.0 False False TGFb m_f7fec2e2f3c28a6f7e150bd65a1a380c_0001_1_000000021_0001_55_61_H_._ems_3hM_3139_0001_0001_0001
10169.568642229218 inf False False 0.0 369248.2685968687 40.0 1000.0 False False TGFb ferr_hb1_2977_000000021_0001_62_crosslinked
inf inf False False 13707.042063832196 4907673.3757181065 40.0 1000.0 False False TGFb ems_3hC_458_000000008_0001_47_crosslinked
7178.842903511014 inf False False 6898.726926404041 49971.49440442771 40.0 1000.0 False False TGFb m_ems_p1-14H-GBL-14H-GABBL-16H_0710_0001_0001_0002_000000024_0001_44_52_H_._bcov_4helix_02591_0001_0002_0001_74_crosslinked
370.07100747177356 971.5347057584254 False False 0.0 6629.540978228629 40.0 1000.0 True False TGFb HEEHE_0306_000000001_0001_29_crosslinked
26964.79747353511 inf False False 7773.658176717458 49476.72713309679 40.0 1000.0 False False TGFb m_c11f3ecdd7c38b8afb0f98eab5ef755a_0001_000000010_0001_3_8_H_._HHH_eva_0026_0001_0001_0001
18292.1007704542 80565.34641958177 False False 0.0 12285.946898826998 40.0 1000.0 False False TGFb m_c11f3ecdd7c38b8afb0f98eab5ef755a_0001_000000010_0001_3_8_H_._HHH_eva_0026_0001_0001_0001_73_crosslinked
7396.369022330303 inf False False 8935.619616660517 4487281.2117809905 40.0 1000.0 False False TGFb ems_ferrM_1993_0002_000000007_0001_110_crosslinked
inf inf False False 48021.623907088106 inf 40.0 1000.0 False False TGFb m_653ed0bab8e0e97d1fa0d5b8ad9d13a3_0001_1_000000001_0001_47_51_H_._bcov_4helix_14180_0001_0001_0001_57_crosslinked
665.6502747606515 inf False False 17404.306237332148 318051.8022372012 40.0 1000.0 False False TGFb ferr_hb1_322_000000029_0001_81_crosslinked
inf inf False False 0.0 inf 40.0 1000.0 False False TGFb HEEHE_0467_000000014_0001
inf inf False False 18659.771995940355 2350141.389603795 40.0 1000.0 False False TGFb m_EHEE_hb1_3595_000000028_0001_44_46_61_63_P_._HEEHE_1799_0001_0001_85_crosslinked
inf inf False False 16395.64376378381 inf 40.0 1000.0 False False TGFb m_4a183338b638f64a5d233b8bdb12e52a_0001_000000011_0001_8_13_H_._bcov_4helix_04203_0001_0001_0001_70_crosslinked
inf inf False False 24901.53806444311 inf 40.0 1000.0 False False TGFb proteinG_3563_000000006_0001
7178.842903511014 60974.71975359832 False False 6762.794751891034 28340.27314359648 40.0 1000.0 False False TGFb ems_ferrM_985_0002_000000021_0001
inf inf False False 39355.856329671355 inf 40.0 1000.0 False False TGFb EHEE_05507_000000025_0001_30_crosslinked
69394.9188278732 inf False False 7250.631332546129 22098.85066320075 40.0 1000.0 False False TGFb m_64112f081ff6e37487a4373fed56e914_0001_1_000000012_0001_22_31_H_._bcov_4helix_13255_0001_0001_0001
inf inf False False 14695.804369452346 755887.8766388152 40.0 1000.0 False False TGFb proteinG_4579_000000025_0001
inf inf False False 23929.88862732048 inf 40.0 1000.0 False False TGFb ems_ferrM_3765_000000008_0001_149_crosslinked
11345.865833375325 inf False False 4918.608386156695 88994.26419648851 40.0 1000.0 False False TGFb m_a5567de14e69e56abfe7145b81b63e91_0001_000000006_0001_37_45_H_._HEEHE_1346_0001_0001_109_crosslinked
inf inf False False 23692.959036950997 inf 40.0 1000.0 False False TGFb EHEE_hb1_28_000000018_0001_28_crosslinked
0.0 796.2158958450888 False False 17931.674120629552 497690.8783168433 40.0 1000.0 True True TGFb m_b53e02b194710e68f466320564696a92_0001_000000006_0001_42_48_H_._bcov_4helix_04610_0001_0001
inf inf False False 9391.42602098091 inf 40.0 1000.0 False False TGFb m_ad0cd72a9da53e38f9357a14ca3bb4c7_0001_1_000000017_0001_37_41_H_._HHH_eva_0206_0001_0001
inf inf False False 22098.85066320075 1268144.7165050907 40.0 1000.0 False False TGFb ems_ferrM_6704_0001_000000002_0001_26_crosslinked
31305.292754613616 4062277.143064254 False False 8251.894798469817 30384.608725618637 40.0 1000.0 False False TGFb m_2b8c0b6d382919713be1eebf2d851371_0001_1_000000022_0001_43_50_H_._HEEHE_1692_0001_0001
11345.865833375325 inf False False 19225.181747189316 136515.22503337648 40.0 1000.0 False False TGFb m_b08fa24f6ed407a29824ac109b4c3131_0001_1_000000025_0001_38_43_H_._HEEHE_1072_0001_0002_0001_61_crosslinked
inf inf False False 27781.8578017807 inf 40.0 1000.0 False False TGFb m_67b279f8f2a2415978d2553cc30fca6f_0001_1_000000014_0001_18_23_H_._bcov_4helix_03777_0001_0001_131_crosslinked
2132.29283790797 13844.112484470526 False False 7250.631332546129 14406.238966231082 40.0 1000.0 False False TGFb m_67b279f8f2a2415978d2553cc30fca6f_0001_1_000000014_0001_18_23_H_._HEEHE_0873_0001_0004_0001_139_crosslinked
1892.3016270398634 22543.037561531073 False False 8417.757883919056 273953.75282523234 40.0 1000.0 False False TGFb ems_ferrM_1830_0001_000000024_0001_119_crosslinked
78195.9314992239 inf False False 4869.909293224447 18292.1007704542 40.0 1000.0 False False TGFb m_67b279f8f2a2415978d2553cc30fca6f_0001_1_000000014_0001_18_23_H_._bcov_4helix_10674_0001_0004_0001
77421.71435566718 inf False False 5542.411042938373 8586.95481738584 40.0 1000.0 False False TGFb m_ems_p1-15H-GBL-16H-GBL-16H_0039_0001_0001_0001_000000005_0001_37_46_H_._bcov_4helix_09163_0001_0002_0001
7696.6912640767005 4022056.5772913382 False False 5487.535686077603 601264.8046486812 40.0 1000.0 False False TGFb m_67b279f8f2a2415978d2553cc30fca6f_0001_1_000000014_0001_18_23_H_._HEEHE_0460_0001_0001_133_crosslinked
inf inf False False 29199.011760120608 inf 40.0 1000.0 False False TGFb m_ems_p1-15H-GBL-16H-GBL-16H_0039_0001_0001_0001_000000005_0001_37_46_H_._HEEHE_2048_0001_0001_0001_166_crosslinked
16892.44816547023 207337.94424428916 False False 4726.685981304925 14842.762413146853 40.0 1000.0 False False TGFb 9066116b05dfa64c652cbe5318fc265e_0001_1_000000021_0001_20_crosslinked
8759.552609215292 inf False False 10271.264328651518 124821.30686308953 40.0 1000.0 False False TGFb m_ems_p1-14H-GBL-14H-GABBL-16H_0710_0001_0001_0002_000000024_0001_44_52_H_._bcov_4helix_08527_0001_0002_0001_81_crosslinked
68027.56477587808 1194649.687796417 False False 0.0 11689.656913992434 40.0 1000.0 False False TGFb m_b08fa24f6ed407a29824ac109b4c3131_0001_1_000000025_0001_38_43_H_._ems_3hM_3398_0001_0001
inf inf False False 43908.083162922114 inf 40.0 1000.0 False False TGFb 247dac63e089d0360fbd2958dd0f7702_0001_000000011_0001_7_crosslinked
16233.310657211712 1114271.332857961 False False 7470.332712553611 79767.66972235827 40.0 1000.0 False False TGFb m_b53e02b194710e68f466320564696a92_0001_000000006_0001_42_48_H_._bcov_4helix_00896_0001_0001_0001_123_crosslinked
8759.552609215292 inf False False 24410.879388729656 124821.30686308953 40.0 1000.0 False False TGFb ems_ferrM_4343_000000019_0001_100_crosslinked
81370.99988377764 inf False False 4679.887110202902 11122.307453558798 40.0 1000.0 False False TGFb m_269e88d0e096774383d0e2f8541e919c_0001_1_000000022_0001_23_27_H_._bcov_4helix_12391_0001_0001_185_crosslinked
inf inf False False 17231.986373596203 802390.2126471056 40.0 1000.0 False False TGFb m_0a74e1c7d745767cf5c5562c5d3e9afa_0001_1_000000015_0001_21_31_H_._bcov_4helix_03581_0001_0001_0001
inf inf False False 28340.27314359648 inf 40.0 1000.0 False False TGFb m_EHEE_hb1_4491_000000002_0001_48_52_55_57_P_._HEEHE_3048_0001_0001
29491.00187772178 inf False False 6762.794751891034 45238.541990841826 40.0 1000.0 False False TGFb m_b08fa24f6ed407a29824ac109b4c3131_0001_1_000000025_0001_38_43_H_._HEEHE_2403_0001_0001_132_crosslinked
inf inf False False 0.0 inf 40.0 1000.0 False False TGFb m_c1e71d7a3d0ab330c467f57ef1deb931_0001_000000019_0001_41_46_H_._HEEHE_2004_0001_0001
6370.8585730211 inf False False 15913.450306059915 185841.91696754063 40.0 1000.0 False False TGFb m_f7fec2e2f3c28a6f7e150bd65a1a380c_0001_1_000000021_0001_55_61_H_._bcov_4helix_07068_0001_0002_0001
inf inf False False 37445.74690406311 inf 40.0 1000.0 False False TGFb m_67b279f8f2a2415978d2553cc30fca6f_0001_1_000000014_0001_18_23_H_._HEEHE_1017_0001_0001_0001
inf inf False False 49476.72713309679 inf 40.0 1000.0 False False TGFb m_707acc9d051fe3a4acad5ad22db0e630_0001_1_000000018_0001_24_28_H_._HEEHE_2803_0001_0001_79_crosslinked
inf inf False False 16725.196203435888 inf 40.0 1000.0 False False TGFb EHEE_hb1_301_000000027_0001_74_crosslinked
inf inf False False 30083.77101546403 inf 40.0 1000.0 False False TGFb m_EHEE_hb1_6090_000000023_0001_44_46_59_61_P_._ems_ferrM_5735_0001_0001
13982.553609315217 inf False False 6245.327490462801 189577.33949858812 40.0 1000.0 False False TGFb m_EHEE_hb1_612_000000005_0001_48_50_59_61_P_._HEEHE_0263_0001_0001_106_crosslinked
40146.90904189773 344404.52678964933 False False 5542.411042938373 19034.833413058746 40.0 1000.0 False False TGFb m_EHEE_hb1_4802_000000028_0001_46_48_61_63_P_._ems_ferrM_3278_0001_0002_0001_117_crosslinked
51485.68065637629 inf False False 8417.757883919056 28059.67637979848 40.0 1000.0 False False TGFb m_75f7a7753e41b29d7a177d2829858f8d_0001_000000017_0001_23_31_H_._bcov_4helix_06992_0001_0001_0001
inf inf False False 8251.894798469817 inf 40.0 1000.0 False False TGFb EHEE_hb1_2586_000000004_0001
37445.74690406311 inf False False 18475.021778158756 133825.33578411557 40.0 1000.0 False False TGFb ems_ferrM_3798_000000024_0001_80_crosslinked
37074.99693471599 inf False False 5433.203649581781 30083.77101546403 40.0 1000.0 False False TGFb m_67b279f8f2a2415978d2553cc30fca6f_0001_1_000000014_0001_18_23_H_._bcov_4helix_07941_0001_0001_0001
inf inf False False 64725.89369569349 inf 40.0 1000.0 False False TGFb EEHEE_36724_000000026_0001_17_crosslinked
2286.1065325657178 inf False False 17754.13279270255 411958.6053344994 40.0 1000.0 False False TGFb m_9b5def7823956c7009419e82645cf0f0_0001_000000016_0001_19_26_H_._bcov_4helix_05223_0001_0002_0001
inf inf False False 24410.879388729656 inf 40.0 1000.0 False False TGFb EHEE_hb1_3447_000000012_0001_57_crosslinked
inf inf False False 32902.17730642162 inf 40.0 1000.0 False False TGFb ferr_hb1_2681_000000024_0001
inf inf False False 52520.54283756952 inf 40.0 1000.0 False False TGFb EHEE_hb1_465_000000007_0001
3020.611910846163 21663.416001569218 False False 8170.192869772104 28909.912633782762 40.0 1000.0 False False TGFb m_9862393bd4eb64f05c76d22049e39513_0001_000000024_0001_60_64_H_._bcov_4helix_14491_0001_0002_0001_75_crosslinked
inf inf False False 14406.238966231082 inf 40.0 1000.0 False False TGFb m_ems_p1-15H-GBL-16H-GBL-16H_0039_0001_0001_0001_000000005_0001_37_46_H_._HEEHE_0887_0001_0001_0001_169_crosslinked
21663.416001569218 inf False False 5017.472414718442 52520.54283756952 40.0 1000.0 False False TGFb m_416e30d36ba6434f3d09dd5d2ac6df7d_0001_1_000000006_0001_4_9_H_._HEEHE_3373_0001_0001_0001_148_crosslinked
inf inf False False 5487.535686077603 6614802.236269823 40.0 1000.0 False False TGFb HEEH_16761_000000023_0001
62822.314736852124 959777.0273735214 False False 4365.015201677442 8847.148135307452 40.0 1000.0 False False TGFb m_1bbbae977c228036daabc94dd0c6fb0b_0001_000000024_0001_17_22_H_._bcov_4helix_14618_0001_0002_0001
4633.551594260295 32902.17730642162 False False 5169.506846356828 85521.73866453621 40.0 1000.0 False False TGFb m_EHEE_hb1_612_000000005_0001_48_50_59_61_P_._ems_ferrM_1201_0001_0001_0001_97_crosslinked
inf inf False False 46147.836684857815 inf 40.0 1000.0 False False TGFb ems_ferrM_6118_000000007_0001_67_crosslinked
22996.15261651788 inf False False 15292.51295702762 58595.50719355604 40.0 1000.0 False False TGFb m_EHEE_hb1_612_000000005_0001_48_50_59_61_P_._ems_ferrM_5735_0001_0001_0002_0001_66_crosslinked
inf inf False False 24169.1875135937 inf 40.0 1000.0 False False TGFb EHEE_hb1_3157_000000027_0001_21_crosslinked
11345.865833375325 inf False False 10271.264328651518 109675.81393290378 40.0 1000.0 False False TGFb m_2b8c0b6d382919713be1eebf2d851371_0001_1_000000022_0001_43_50_H_._HEEHE_0152_0001_0001_123_crosslinked
52520.54283756952 inf False False 4633.551594260295 14550.301355893402 40.0 1000.0 False False TGFb m_64112f081ff6e37487a4373fed56e914_0001_1_000000012_0001_22_31_H_._bcov_4helix_00927_0001_0001_106_crosslinked
inf inf False False 15141.101937651125 inf 40.0 1000.0 False False TGFb EHEE_hb1_4146_000000016_0001
158489.9381990993 inf False False 4452.752007231157 8935.619616660517 40.0 1000.0 False False TGFb m_d78dac2ed02989a4a5234b1b27f07535_0001_000000003_0001_40_48_H_._HHH_eva_0299_0001_0003_0001_93_crosslinked
inf inf False False 25402.058979538408 inf 40.0 1000.0 False False TGFb m_ab771d6dfe3f9c5de6938f7153b5fe8a_0001_1_000000022_0001_1_6_H_._ems_3hM_342_0001_0002_0001_122_crosslinked
20205.85923129508 inf False False 6695.83638801092 29785.91189649902 40.0 1000.0 False False TGFb m_64112f081ff6e37487a4373fed56e914_0001_1_000000012_0001_22_31_H_._bcov_4helix_07936_0001_0001_133_crosslinked
inf inf False False 23458.37528410988 inf 40.0 1000.0 False False TGFb EHEE_hb1_4859_000000021_0001_72_crosslinked
inf inf False False 13571.328776071496 inf 40.0 1000.0 False False TGFb m_67b279f8f2a2415978d2553cc30fca6f_0001_1_000000014_0001_18_23_H_._HEEHE_2389_0001_0001_83_crosslinked
248.5593537696613 inf False False 30384.608725618637 560810.538955783 40.0 1000.0 False False TGFb m_e97b41f4e209c0640d4e43cb61b66542_0001_000000021_0001_17_21_H_._HEEHE_1183_0001_0002_0001_143_crosslinked
89884.2068384533 inf False False 5542.411042938373 12285.946898826998 40.0 1000.0 False False TGFb m_ems_p1-15H-GBL-16H-GBL-16H_0039_0001_0001_0001_000000005_0001_37_46_H_._bcov_4helix_07741_0001_0002_0001_129_crosslinked
inf inf False False 27781.8578017807 inf 40.0 1000.0 False False TGFb m_2b8c0b6d382919713be1eebf2d851371_0001_1_000000022_0001_43_50_H_._HEEHE_0610_0001_0001_145_crosslinked
31305.292754613616 4062277.143064254 False False 0.0 17404.306237332148 40.0 1000.0 False False TGFb m_a5567de14e69e56abfe7145b81b63e91_0001_000000006_0001_37_45_H_._bcov_4helix_13708_0001_0001
13982.553609315217 inf False False 14991.190037278331 83836.622551256 40.0 1000.0 False False TGFb m_707acc9d051fe3a4acad5ad22db0e630_0001_1_000000018_0001_24_28_H_._bcov_4helix_07036_0001_0001_0001_79_crosslinked
41777.034538104 651083.6255719822 False False 5942.21481504252 20005.801219104025 40.0 1000.0 False False TGFb m_416e30d36ba6434f3d09dd5d2ac6df7d_0001_1_000000006_0001_4_9_H_._bcov_4helix_01930_0001_0001_0001
inf inf False False 55751.614542583004 inf 40.0 1000.0 False False TGFb EHEE_hb1_654_000000028_0001
51485.68065637629 inf False False 7851.394758484638 17231.986373596203 40.0 1000.0 False False TGFb m_ems_p1-15H-GBL-16H-GBL-16H_0039_0001_0001_0001_000000005_0001_37_46_H_._bcov_4helix_13690_0001_0001_0001_126_crosslinked
inf inf False False 18846.36971589974 inf 40.0 1000.0 False False TGFb HEEHE_1132_000000006_0001
inf inf False False 18475.021778158756 988859.2310799668 40.0 1000.0 False False TGFb m_3ecb33624e2e1d8f50a90791185d0653_0001_1_000000014_0001_25_30_H_._bcov_4helix_02589_0001_0001_0001_21_crosslinked
20818.116971862557 215756.69620576355 False False 6183.49256481465 14406.238966231082 40.0 1000.0 False False TGFb m_3h_hb1_2497_000000016_0001_4_14_H_._ems_3hM_1272_0001_0002_0001
19225.181747189316 268555.7816147755 False False 6122.269866153114 16395.64376378381 40.0 1000.0 False False TGFb m_ferr_hb1_2616_000000012_0001_4_6_58_60_P_._HEEHE_3357_0001_0001
inf inf False False 31618.345682159776 inf 40.0 1000.0 False False TGFb ems_ferrM_2673_000000019_0001
inf inf False False 10169.568642229218 inf 40.0 1000.0 False False TGFb m_a5567de14e69e56abfe7145b81b63e91_0001_000000006_0001_37_45_H_._ems_3hC_979_0001_0001_0002_0001
inf inf False False 27506.789902753153 inf 40.0 1000.0 False False TGFb m_ems_p1-15H-GBL-16H-GBL-16H_0039_0001_0001_0001_000000005_0001_37_46_H_._HEEHE_3148_0001_0001
62200.31162064562 826703.4384805257 False False 6498.912830338822 13982.553609315217 40.0 1000.0 False False TGFb m_b53e02b194710e68f466320564696a92_0001_000000006_0001_42_48_H_._bcov_4helix_10841_0001_0001
inf inf False False 14695.804369452346 inf 40.0 1000.0 False False TGFb EHEE_hb1_3664_000000002_0001_48_crosslinked
10068.879843791317 inf False False 11122.307453558798 93533.86607176402 40.0 1000.0 False False TGFb m_ems_p1-15H-GBL-16H-GBL-16H_0039_0001_0001_0001_000000005_0001_37_46_H_._ems_ferrM_967_0001_0002_0001_205_crosslinked
14991.190037278331 311784.92523987975 False False 0.0 30083.77101546403 40.0 1000.0 False False TGFb m_EHEE_hb1_612_000000005_0001_48_50_59_61_P_._ems_ferrM_6363_0001_0001_155_crosslinked
inf inf False False 22098.85066320075 inf 40.0 1000.0 False False TGFb ems_ferrM_964_000000018_0001_134_crosslinked
38580.39048100314 inf False False 5433.203649581781 34238.13764279337 40.0 1000.0 False False TGFb m_ee800918ebdc478a3805e283f0d4e486_0001_1_000000003_0001_25_32_H_._bcov_4helix_13604_0001_0001_0001
28059.67637979848 inf False False 12043.865208143323 54111.96780609073 40.0 1000.0 False False TGFb m_67b279f8f2a2415978d2553cc30fca6f_0001_1_000000014_0001_18_23_H_._HEEHE_2168_0001_0001
80565.34641958177 inf False False 0.0 13571.328776071496 40.0 1000.0 False False TGFb m_EHEE_hb1_4802_000000028_0001_46_48_61_63_P_._HEEHE_1262_0001_0001_147_crosslinked
8417.757883919056 44347.16399455137 False False 0.0 25402.058979538408 40.0 1000.0 False False TGFb m_4906ca661f71938c5c85d9bc2b5da023_0001_1_000000022_0001_40_46_H_._ems_3hC_921_0001_0001_71_crosslinked
11345.865833375325 inf False False 10582.49390907399 101283.77407912845 40.0 1000.0 False False TGFb m_64112f081ff6e37487a4373fed56e914_0001_1_000000012_0001_22_31_H_._bcov_4helix_09366_0001_0001
28059.67637979848 inf False False 8170.192869772104 35628.343326022696 40.0 1000.0 False False TGFb m_HHH_eva_0036_000000013_0001_43_53_H_._bcov_4helix_04948_0001_0001_107_crosslinked
inf inf False False 20818.116971862557 7912278.997080668 40.0 1000.0 False False TGFb 07fe973f175149ce234287e02a5b09cd_0001_000000012_0001
28909.912633782762 inf False False 5379.409554041364 42616.752932319876 40.0 1000.0 False False TGFb 6baa72d177a82ef81e7b43eaf45caaca_0001_1_000000018_0001_9_crosslinked
inf inf False False 70088.86801615199 inf 40.0 1000.0 False False TGFb EHEE_hb1_4934_000000012_0001_71_crosslinked
inf inf False False 29199.011760120608 inf 40.0 1000.0 False False TGFb EHEE_hb1_1760_000000006_0001_18_crosslinked
11806.553483132368 60371.009657028 False False 0.0 3991.1072323063054 40.0 1000.0 False False TGFb m_7d262f751bfb6cdbae33a871d4935eea_0001_000000004_0001_24_29_H_._HEEHE_2296_0001_0001_0001
29491.00187772178 inf False False 0.0 35984.626759282946 40.0 1000.0 False False TGFb m_1c03c6891e5d0b9ff96f26a05042100d_0001_000000018_0001_43_49_H_._bcov_4helix_08330_0001_0001_102_crosslinked
inf inf False False 15292.51295702762 inf 40.0 1000.0 False False TGFb EEHEE_00510_000000001_0001_15_crosslinked
inf inf False False 9675.995620842656 inf 40.0 1000.0 False False TGFb EHEE_hb1_1396_000000023_0001_45_crosslinked
32902.17730642162 544317.1839644753 False False 4236.640750302524 12912.653665662125 40.0 1000.0 False False TGFb m_b08fa24f6ed407a29824ac109b4c3131_0001_1_000000025_0001_38_43_H_._ems_ferrM_1517_0001_0001_0001_169_crosslinked
60371.009657028 6420261.881013251 False False 9772.75557705109 19417.43356466122 40.0 1000.0 False False TGFb m_2e0027a01c0097c87a7071d3c632877d_0001_1_000000012_0001_58_62_H_._bcov_4helix_12759_0001_0001
inf inf False False 36707.91775714452 5697656.432304602 40.0 1000.0 False False TGFb ems_ferrM_3765_000000008_0001_153_crosslinked
inf inf False False 35984.626759282946 inf 40.0 1000.0 False False TGFb HEEHE_2606_000000007_0001_34_crosslinked
17754.13279270255 inf False False 11459.324491709087 83006.55698144154 40.0 1000.0 False False TGFb m_EHEE_hb1_612_000000005_0001_48_50_59_61_P_._bGM_547_0001_0001_80_crosslinked
31618.345682159776 2867619.1160640283 False False 7620.486400075935 19225.181747189316 40.0 1000.0 False False TGFb m_EHEE_hb1_4802_000000028_0001_46_48_61_63_P_._HEEHE_3305_0001_0001_113_crosslinked
18110.99086183586 inf False False 7178.842903511014 62200.31162064562 40.0 1000.0 False False TGFb m_HHH_eva_0718_000000007_0001_5_15_H_._bcov_4helix_12079_0001_0001_0001
inf inf False False 7470.332712553611 inf 40.0 1000.0 False False TGFb m_707acc9d051fe3a4acad5ad22db0e630_0001_1_000000018_0001_24_28_H_._bcov_4helix_04251_0001_0001_0001_87_crosslinked
inf inf False False 10169.568642229218 inf 40.0 1000.0 False False TGFb m_ems_p1-14H-GBL-14H-GABBL-16H_0710_0001_0001_0002_000000024_0001_44_52_H_._bcov_4helix_11578_0001_0001_115_crosslinked
32253.874430371172 483053.86320778413 False False 0.0 20407.917823608008 40.0 1000.0 False False TGFb 5432d7cefdc4905936abd103e32646f0_0001_000000020_0001
47546.16228424562 inf False False 7696.6912640767005 22543.037561531073 40.0 1000.0 False False TGFb m_HHH_eva_0718_000000007_0001_5_15_H_._HEEHE_3203_0001_0001_132_crosslinked
46147.836684857815 inf False False 7250.631332546129 25656.079569333808 40.0 1000.0 False False TGFb m_ems_p1-15H-GBL-16H-GBL-16H_0039_0001_0001_0001_000000005_0001_37_46_H_._ems_ferrM_3425_0001_0001_116_crosslinked
16072.584809120495 inf False False 5883.3810049925905 48021.623907088106 40.0 1000.0 False False TGFb m_ems_p1-14H-GBL-14H-GABBL-16H_0710_0001_0001_0002_000000024_0001_44_52_H_._ems_3hM_2209_0001_0001
inf inf False False 41777.034538104 inf 40.0 1000.0 False False TGFb HEEHE_2570_000000002_0001
72212.63080590943 inf False False 7696.6912640767005 17931.674120629552 40.0 1000.0 False False TGFb m_298b97db3c978c8b55ea28318460ed1b_0001_1_000000008_0001_38_44_H_._p1-14H-GBL-16H-GABBL-15H_0252_0001_0001_0002_0001_0001_0001_27_crosslinked
inf inf False False 21448.926734226934 inf 40.0 1000.0 False False TGFb m_653ed0bab8e0e97d1fa0d5b8ad9d13a3_0001_1_000000001_0001_47_51_H_._bcov_4helix_14180_0001_0001_0001
inf inf False False 10271.264328651518 3362508.9372716537 40.0 1000.0 False False TGFb m_51496fa1c8d31d9133bff2649adae953_0001_000000020_0001_26_32_H_._ems_3hM_2657_0001_0001_74_crosslinked
46609.31505170634 inf False False 7396.369022330303 18846.36971589974 40.0 1000.0 False False TGFb m_9f890c78fc77abd3a1133787d264dfe5_0001_000000017_0001_27_32_H_._bcov_4helix_08775_0001_0002_0001_118_crosslinked
inf inf False False 34238.13764279337 inf 40.0 1000.0 False False TGFb EHEE_hb1_3201_000000000_0001_20_crosslinked
1245.9271909342588 4112.041772552412 False False 13844.112484470526 1675588.1586379188 40.0 1000.0 True False TGFb ems_ferrM_4123_000000024_0001_73_crosslinked
8672.824365559689 260657.595804309 False False 7323.137645871595 36707.91775714452 40.0 1000.0 False False TGFb m_67b279f8f2a2415978d2553cc30fca6f_0001_1_000000014_0001_18_23_H_._bcov_4helix_02579_0001_0001_0001_29_crosslinked
inf inf False False 18846.36971589974 inf 40.0 1000.0 False False TGFb EHEE_hb1_2600_000000001_0001_63_crosslinked
11122.307453558798 53576.20574860465 False False 0.0 14991.190037278331 40.0 1000.0 False False TGFb m_243d3c880fd410c2e4669bd917d7d8db_0001_1_000000007_0001_2_9_H_._ems_3hC_963_0001_0005_0001
7396.369022330303 inf False False 12408.806367815276 1159515.2172000383 40.0 1000.0 False False TGFb ems_ferrM_2699_0001_000000002_0001_110_crosslinked
37445.74690406311 inf False False 5017.472414718442 10688.31884816472 40.0 1000.0 False False TGFb m_64112f081ff6e37487a4373fed56e914_0001_1_000000012_0001_22_31_H_._bcov_4helix_01558_0001_0001
inf inf False False 21448.926734226934 inf 40.0 1000.0 False False TGFb EHEE_hb1_102_000000020_0001_33_crosslinked
inf inf False False 8672.824365559689 inf 40.0 1000.0 False False TGFb EHEE_hb1_3603_000000001_0001
11345.865833375325 inf False False 11459.324491709087 115270.38269637947 40.0 1000.0 False False TGFb m_EHEE_hb1_612_000000005_0001_48_50_59_61_P_._ems_ferrM_6972_0002_0001_0001
inf inf False False 23692.959036950997 inf 40.0 1000.0 False False TGFb m_64112f081ff6e37487a4373fed56e914_0001_1_000000012_0001_22_31_H_._HEEHE_2803_0001_0002_0001_134_crosslinked
74400.74573195931 3826848.82690575 False False 7178.842903511014 13844.112484470526 40.0 1000.0 False False TGFb m_9862393bd4eb64f05c76d22049e39513_0001_000000024_0001_60_64_H_._bcov_4helix_03173_0001_0001_108_crosslinked
inf inf False False 23692.959036950997 inf 40.0 1000.0 False False TGFb m_707acc9d051fe3a4acad5ad22db0e630_0001_1_000000018_0001_24_28_H_._HEEHE_1055_0001_0001
26433.484436364153 166574.51788698122 False False 6061.653332824872 15292.51295702762 40.0 1000.0 False False TGFb m_HHH_eva_0036_000000013_0001_43_53_H_._bcov_4helix_14408_0001_0001
inf inf False False 37445.74690406311 1243157.2556661984 40.0 1000.0 False False TGFb m_ems_p1-15H-GBL-16H-GBL-16H_0039_0001_0001_0001_000000005_0001_37_46_H_._bcov_4helix_04123_0001_0001_118_crosslinked
inf inf False False 0.0 inf 40.0 1000.0 False False TGFb ee9e99403180be9ab76a8aebaafe7f43_0001_000000006_0001
49476.72713309679 719201.3782997556 False False 6695.83638801092 39355.856329671355 40.0 1000.0 False False TGFb ems_ferrM_1498_000000006_0001_125_crosslinked
inf inf False False 11924.619017963678 inf 40.0 1000.0 False False TGFb ems_ferrM_1076_0001_000000011_0001
24169.1875135937 inf False False 7929.90870606949 25656.079569333808 40.0 1000.0 False False TGFb m_3ec4fd4a060bd7cb271f112d3e57d58d_0001_1_000000025_0001_7_11_H_._HEEHE_1101_0001_0001_7_crosslinked
7396.369022330303 inf False False 8417.757883919056 240712.9165378553 40.0 1000.0 False False TGFb EHEE_hb1_6217_000000029_0001_33_crosslinked
inf inf False False 78195.9314992239 inf 40.0 1000.0 False False TGFb EHEE_hb1_3664_000000002_0001
291.4553902263397 1283.6800307467581 False False 7696.6912640767005 42194.80488348507 40.0 1000.0 True False TGFb m_64112f081ff6e37487a4373fed56e914_0001_1_000000012_0001_22_31_H_._bcov_4helix_11618_0001_0001
inf inf False False 27506.789902753153 inf 40.0 1000.0 False False TGFb m_3ecb33624e2e1d8f50a90791185d0653_0001_1_000000014_0001_25_30_H_._ems_ferrM_551_0001_0001_21_crosslinked
11345.865833375325 inf False False 13172.198004341928 87240.72561169352 40.0 1000.0 False False TGFb m_ed423bd9540d0da8912f130d59bbdbee_0001_1_000000006_0001_40_45_H_._bcov_4helix_05548_0001_0002_0001_66_crosslinked
21663.416001569218 inf False False 10373.97697193804 69394.9188278732 40.0 1000.0 False False TGFb m_EHEE_hb1_4491_000000002_0001_48_52_55_57_P_._ems_ferrM_2424_0001_0001_148_crosslinked
31618.345682159776 2445566.554088684 False False 7773.658176717458 27781.8578017807 40.0 1000.0 False False TGFb ems_ferrM_6691_000000008_0001
14122.379145408378 365592.34514541493 False False 33563.51107028074 87240.72561169352 40.0 1000.0 False False TGFb m_3ecb33624e2e1d8f50a90791185d0653_0001_1_000000014_0001_25_30_H_._HEEHE_1996_0001_0002_0001
142058.29059578382 inf False False 4633.551594260295 13571.328776071496 40.0 1000.0 False False TGFb m_HHH_eva_0036_000000013_0001_49_58_H_._ems_3hM_1928_0001_0001_99_crosslinked
inf inf False False 22098.85066320075 inf 40.0 1000.0 False False TGFb m_HHH_eva_0718_000000007_0001_5_15_H_._HEEHE_0496_0001_0001_0001_173_crosslinked
inf inf False False 0.0 inf 40.0 1000.0 False False TGFb 269e88d0e096774383d0e2f8541e919c_0001_1_000000029_0001
9772.75557705109 231320.38145601176 False False 31934.529138981336 124821.30686308953 40.0 1000.0 False False TGFb ems_ferrM_6747_0001_000000021_0001
665.6502747606515 inf False False 15755.89139213852 inf 40.0 1000.0 False False TGFb m_d61877853fc72d3a9b094762e15ccc8a_0001_000000027_0001_25_32_H_._HEEHE_1913_0001_0001_124_crosslinked
28059.67637979848 inf False False 5653.813504901432 16233.310657211712 40.0 1000.0 False False TGFb m_0eddeacbb14b769e73e254714f31e2f9_0001_000000021_0001_42_51_H_._bcov_4helix_10385_0001_0001_0001
44790.63563449691 inf False False 5767.455156349958 17231.986373596203 40.0 1000.0 False False TGFb ems_p1-14H-GBL-14H-GBL-16H_0136_0001_0001_0001_000000003_0001_75_crosslinked
inf inf False False 33563.51107028074 inf 40.0 1000.0 False False TGFb m_EHEE_hb1_5608_000000029_0001_44_48_61_63_P_._ems_ferrM_1660_0001_0001_0001_116_crosslinked
inf inf False False 25656.079569333808 1060190.9398981866 40.0 1000.0 False False TGFb EHEE_hb1_4764_000000011_0001_20_crosslinked
inf inf False False 24654.988182616922 inf 40.0 1000.0 False False TGFb EHEE_hb1_3811_000000022_0001_39_crosslinked
inf inf False False 27234.445448270428 3903768.488326554 40.0 1000.0 False False TGFb EHEE_hb1_684_000000014_0001_57_crosslinked
inf inf False False 16072.584809120495 inf 40.0 1000.0 False False TGFb m_0eddeacbb14b769e73e254714f31e2f9_0001_000000021_0001_42_51_H_._HEEHE_2922_0001_0001_56_crosslinked
inf inf False False 19034.833413058746 4577475.564137787 40.0 1000.0 False False TGFb m_EHEE_hb1_4298_000000009_0001_7_9_59_61_P_._ems_ferrM_1900_0001_0001_0001_103_crosslinked
13982.553609315217 inf False False 0.0 inf 40.0 1000.0 False False TGFb EHEE_00593_000000025_0001_3_crosslinked
46147.836684857815 inf False False 5379.409554041364 15913.450306059915 40.0 1000.0 False False TGFb fff4e785597a4ff34da351291ce419a0_0001_000000006_0001_58_crosslinked
inf inf False False 37820.20437310377 inf 40.0 1000.0 False False TGFb EHEE_hb1_2183_000000023_0001_46_crosslinked
11924.619017963678 112999.10077088473 False False 10903.154057012845 30995.33936100356 40.0 1000.0 False False TGFb EHEE_hb1_5723_000000006_0001_32_crosslinked
665.6502747606515 inf False False 38966.19438581319 337618.39700975287 40.0 1000.0 False False TGFb ems_ferrM_3073_0001_000000003_0001_126_crosslinked
inf inf False False 0.0 inf 40.0 1000.0 False False TGFb m_707acc9d051fe3a4acad5ad22db0e630_0001_1_000000018_0001_24_28_H_._bcov_4helix_00620_0001_0003_0001
14695.804369452346 268555.7816147755 False False 4967.794470018256 29785.91189649902 40.0 1000.0 False False TGFb m_707acc9d051fe3a4acad5ad22db0e630_0001_1_000000018_0001_24_28_H_._bcov_4helix_12578_0001_0001_0001
inf inf False False 21026.29814158116 inf 40.0 1000.0 False False TGFb EHEE_hb1_3213_000000011_0001_36_crosslinked
10688.31884816472 8315884.745126929 False False 9298.441604931604 77421.71435566718 40.0 1000.0 False False TGFb m_4h_hb1_498_000000016_0001_55_64_H_._bcov_4helix_04140_0001_0001
inf inf False False 43473.349666259564 inf 40.0 1000.0 False False TGFb HEEHE_2162_000000003_0001_55_crosslinked
16395.64376378381 inf False False 7929.90870606949 86376.95605118164 40.0 1000.0 False False TGFb m_67b279f8f2a2415978d2553cc30fca6f_0001_1_000000014_0001_18_23_H_._ems_3hM_894_0001_0002_0001
19034.833413058746 282254.82548958977 False False 5118.3236102542805 31305.292754613616 40.0 1000.0 False False TGFb m_9bdd1440d4c84a5cf4697a422e1270b7_0001_1_000000020_0001_40_46_H_._bcov_4helix_13266_0001_0001_111_crosslinked
2286.1065325657178 inf False False 22098.85066320075 6356694.931696284 40.0 1000.0 False False TGFb m_416e30d36ba6434f3d09dd5d2ac6df7d_0001_1_000000006_0001_4_9_H_._HEEHE_2438_0001_0001_0001_61_crosslinked
22996.15261651788 inf False False 0.0 111880.2977929551 40.0 1000.0 False False TGFb m_b53e02b194710e68f466320564696a92_0001_000000006_0001_42_48_H_._HEEHE_2529_0001_0001_0001_44_crosslinked
8759.552609215292 inf False False 6898.726926404041 64085.04326306282 40.0 1000.0 False False TGFb 3h_hb1_1271_000000014_0001
5487.535686077603 1194649.687796417 False False 5825.129707913452 566418.6443453413 40.0 1000.0 False False TGFb 439ab22b6179926abcd4b7d063dcf6a5_0001_000000010_0001_4_crosslinked
inf inf False False 34580.51901922126 inf 40.0 1000.0 False False TGFb HEEHE_2797_000000023_0001_140_crosslinked
inf inf False False 29785.91189649902 inf 40.0 1000.0 False False TGFb m_64112f081ff6e37487a4373fed56e914_0001_1_000000012_0001_22_31_H_._HEEHE_2274_0001_0002_0001
28059.67637979848 inf False False 14842.762413146853 121150.33069276794 40.0 1000.0 False False TGFb f6b60689dd29fcdb87cc4a145911866a_0001_000000022_0001_130_crosslinked
inf inf False False 31618.345682159776 inf 40.0 1000.0 False False TGFb m_67b279f8f2a2415978d2553cc30fca6f_0001_1_000000014_0001_18_23_H_._bcov_4helix_04907_0001_0002_0001_90_crosslinked
inf inf False False 21880.050161584924 inf 40.0 1000.0 False False TGFb HEEH_21984_000000006_0001
inf inf False False 9870.48313282159 inf 40.0 1000.0 False False TGFb EHEE_hb1_5133_000000023_0001
28059.67637979848 619483.7294943411 False False 4542.252322576509 27781.8578017807 40.0 1000.0 False False TGFb m_c2bee41a39e7c0fb2897ab0d568c9ecb_0001_1_000000010_0001_20_27_H_._HEEHE_2731_0001_0001_95_crosslinked
75144.75318927882 1610207.2858991963 False False 9206.37782666495 15599.89246746387 40.0 1000.0 False False TGFb m_64112f081ff6e37487a4373fed56e914_0001_1_000000012_0001_22_31_H_._bcov_4helix_03173_0001_0002_0001
inf inf False False 26433.484436364153 inf 40.0 1000.0 False False TGFb EHEE_04122_000000016_0001_33_crosslinked
6434.567158751315 61584.466951134345 False False 0.0 84674.98877676862 40.0 1000.0 False False TGFb m_ems_p1-15H-GBL-16H-GBL-16H_0039_0001_0001_0001_000000005_0001_37_46_H_._HEEHE_0304_0001_0001_0001_107_crosslinked
inf inf False False 16725.196203435888 inf 40.0 1000.0 False False TGFb ems_ferrM_6361_000000027_0001_156_crosslinked
39749.41489296802 inf False False 7037.391337624759 27781.8578017807 40.0 1000.0 False False TGFb m_ems_p1-15H-GBL-16H-GBL-16H_0039_0001_0001_0001_000000005_0001_37_46_H_._ems_3hC_898_0001_0001_0001_110_crosslinked
6370.8585730211 455058.5902060301 False False 8847.148135307452 152305.71540763055 40.0 1000.0 False False TGFb m_3ecb33624e2e1d8f50a90791185d0653_0001_1_000000014_0001_25_30_H_._bcov_4helix_13971_0001_0002_0001
37074.99693471599 1964758.8925058465 False False 7545.036039679152 25912.640365027117 40.0 1000.0 False False TGFb m_EHEE_hb1_876_000000015_0001_46_48_59_61_P_._HEEHE_2430_0001_0001_124_crosslinked
62822.314736852124 inf False False 0.0 40953.86191363986 40.0 1000.0 False False TGFb m_2b8c0b6d382919713be1eebf2d851371_0001_1_000000022_0001_43_50_H_._HEEHE_0786_0001_0001
inf inf False False 35275.58745150766 inf 40.0 1000.0 False False TGFb ems_ferrM_3861_0001_000000015_0001
inf inf False False 22098.85066320075 inf 40.0 1000.0 False False TGFb m_653ed0bab8e0e97d1fa0d5b8ad9d13a3_0001_1_000000001_0001_47_51_H_._HEEHE_1265_0001_0001_67_crosslinked
inf inf False False 42194.80488348507 inf 40.0 1000.0 False False TGFb EHEE_hb1_1745_000000014_0001
inf inf False False 35984.626759282946 inf 40.0 1000.0 False False TGFb EHEE_hb1_6264_000000006_0001
inf inf False False 28340.27314359648 inf 40.0 1000.0 False False TGFb m_ems_p1-15H-GBL-16H-GBL-16H_0039_0001_0001_0001_000000005_0001_37_46_H_._proteinG_5612_0001_0001
inf inf False False 6695.83638801092 inf 40.0 1000.0 False False TGFb EHEE_11067_000000003_0001_24_crosslinked
inf inf False False 16233.310657211712 inf 40.0 1000.0 False False TGFb m_EHEE_hb1_612_000000005_0001_48_50_59_61_P_._HEEHE_2911_0001_0001
inf inf False False 29785.91189649902 inf 40.0 1000.0 False False TGFb EHEE_hb1_6114_000000004_0001_86_crosslinked
29491.00187772178 502667.78710001206 False False 5825.129707913452 33231.19907948586 40.0 1000.0 False False TGFb m_HHH_eva_0718_000000007_0001_5_15_H_._HEEHE_2487_0001_0001_0001_180_crosslinked
inf inf False False 0.0 inf 40.0 1000.0 False False TGFb m_196093a79268749953b7e721a953693f_0001_000000027_0001_37_41_H_._ems_3hM_1634_0001_0003_0001
inf inf False False 28909.912633782762 2494722.4418258653 40.0 1000.0 False False TGFb EHEE_hb1_1154_000000007_0001_10_crosslinked
inf inf False False 41363.400532776286 inf 40.0 1000.0 False False TGFb m_EHEE_hb1_2587_000000000_0001_46_48_61_63_P_._ems_ferrM_3707_0002_0001_0001_73_crosslinked
inf inf False False 18110.99086183586 1692344.040224299 40.0 1000.0 False False TGFb m_EHEE_hb1_5723_000000006_0001_44_46_59_61_P_._HEEHE_3124_0001_0001
6122.269866153114 inf False False 6967.714195668086 2470022.2196295722 40.0 1000.0 False False TGFb HEEH_21984_000000018_0001_52_crosslinked
inf inf False False 17931.674120629552 inf 40.0 1000.0 False False TGFb ems_ferrM_6747_0001_000000001_0001
inf inf False False 25402.058979538408 inf 40.0 1000.0 False False TGFb m_ems_p1-15H-GBL-16H-GBL-16H_0039_0001_0001_0001_000000005_0001_37_46_H_._HEEHE_0874_0001_0002_0001_164_crosslinked
16072.584809120495 139259.18105654727 False False 9206.37782666495 28909.912633782762 40.0 1000.0 False False TGFb m_67b279f8f2a2415978d2553cc30fca6f_0001_1_000000014_0001_18_23_H_._bcov_4helix_10068_0001_0002_0001
102296.61181991981 inf False False 5653.813504901432 11689.656913992434 40.0 1000.0 False False TGFb m_HHH_eva_0718_000000007_0001_5_15_H_._HEEHE_1682_0001_0001
10068.879843791317 inf False False 8251.894798469817 84674.98877676862 40.0 1000.0 False False TGFb m_HHH_eva_0661_000000000_0001_41_51_H_._bcov_4helix_08158_0001_0001_70_crosslinked
inf inf False False 11806.553483132368 inf 40.0 1000.0 False False TGFb EHEE_08242_000000003_0001_34_crosslinked
10068.879843791317 inf False False 7545.036039679152 171621.8923534747 40.0 1000.0 False False TGFb HEEHE_0055_000000019_0001_22_crosslinked
7396.369022330303 inf False False 11806.553483132368 133825.33578411557 40.0 1000.0 False False TGFb m_75f7a7753e41b29d7a177d2829858f8d_0001_000000017_0001_23_31_H_._bcov_4helix_04024_0001_0002_0001
inf inf False False 15913.450306059915 inf 40.0 1000.0 False False TGFb m_64112f081ff6e37487a4373fed56e914_0001_1_000000012_0001_22_31_H_._HEEHE_3346_0001_0001_64_crosslinked
20818.116971862557 195321.72246273488 False False 4452.752007231157 15913.450306059915 40.0 1000.0 False False TGFb m_707acc9d051fe3a4acad5ad22db0e630_0001_1_000000018_0001_24_28_H_._bcov_4helix_06718_0001_0002_0001_49_crosslinked
19034.833413058746 inf False False 13041.78020231873 52000.53746294008 40.0 1000.0 False False TGFb m_416e30d36ba6434f3d09dd5d2ac6df7d_0001_1_000000006_0001_4_9_H_._bcov_4helix_13809_0001_0003_0001_30_crosslinked
4821.6923695291525 inf False False 11345.865833375325 455058.5902060301 40.0 1000.0 False False TGFb ferr_hb1_1805_000000006_0001_82_crosslinked
inf inf False False 4918.608386156695 inf 40.0 1000.0 False False TGFb m_64112f081ff6e37487a4373fed56e914_0001_1_000000012_0001_22_31_H_._HEEHE_1400_0001_0001_30_crosslinked
20205.85923129508 inf False False 5942.21481504252 213620.49129283542 40.0 1000.0 False False TGFb m_416e30d36ba6434f3d09dd5d2ac6df7d_0001_1_000000006_0001_4_9_H_._bcov_4helix_02335_0001_0002_0001_14_crosslinked
9115.225570955388 263264.1717623523 False False 8672.824365559689 47075.408202223436 40.0 1000.0 False False TGFb m_530190a7d4f24ed9f14c45b8af7ee2c8_0001_000000024_0001_3_8_H_._HEEHE_2785_0001_0001_0001_19_crosslinked
inf inf False False 27781.8578017807 inf 40.0 1000.0 False False TGFb m_653ed0bab8e0e97d1fa0d5b8ad9d13a3_0001_1_000000001_0001_47_51_H_._HEEHE_0148_0001_0001_85_crosslinked
119950.8224680872 inf False False 9298.441604931604 20407.917823608008 40.0 1000.0 False False TGFb m_64112f081ff6e37487a4373fed56e914_0001_1_000000012_0001_22_31_H_._HEEHE_2394_0001_0002_0001
inf inf False False 29199.011760120608 inf 40.0 1000.0 False False TGFb 3h_hb1_887_000000013_0001_7_crosslinked
2761.865763660069 inf False False 28059.67637979848 2397379.231534835 40.0 1000.0 False False TGFb EHEE_hb1_5078_000000009_0001_76_crosslinked
inf inf False False 38198.406416834834 inf 40.0 1000.0 False False TGFb EHEE_hb1_2919_000000014_0001_17_crosslinked
64725.89369569349 inf False False 5942.21481504252 18846.36971589974 40.0 1000.0 False False TGFb m_HHH_eva_0036_000000013_0001_43_53_H_._ems_3hM_1804_0001_0001_0001
inf inf False False 21026.29814158116 5314307.023928748 40.0 1000.0 False False TGFb m_EHEE_hb1_6089_000000028_0001_46_48_59_63_P_._HEEHE_1143_0001_0001
31934.529138981336 5158014.040487923 False False 6498.912830338822 34238.13764279337 40.0 1000.0 False False TGFb m_653ed0bab8e0e97d1fa0d5b8ad9d13a3_0001_1_000000001_0001_47_51_H_._bcov_4helix_11115_0001_0001_0001_35_crosslinked
39749.41489296802 1400820.7120748423 False False 0.0 37445.74690406311 40.0 1000.0 False False TGFb HEEHE_2729_000000024_0001_40_crosslinked
20407.917823608008 1594264.6395041537 False False 8417.757883919056 27506.789902753153 40.0 1000.0 False False TGFb m_ems_3hC_136_0002_000000010_0001_27_37_H_._bcov_4helix_05792_0001_0001
inf inf False False 25402.058979538408 inf 40.0 1000.0 False False TGFb ems_ferrC_693_000000011_0001_118_crosslinked
51485.68065637629 1230848.7679863365 False False 4726.685981304925 36707.91775714452 40.0 1000.0 False False TGFb m_0eddeacbb14b769e73e254714f31e2f9_0001_000000021_0001_42_51_H_._ems_ferrM_4309_0001_0001_47_crosslinked
0.0 17754.13279270255 False False 22996.15261651788 922326.8583921008 40.0 1000.0 True False TGFb ems_ferrM_1909_0001_000000018_0001_50_crosslinked
15292.51295702762 inf False False 7323.137645871595 197274.93968736235 40.0 1000.0 False False TGFb m_9b5def7823956c7009419e82645cf0f0_0001_000000016_0001_19_26_H_._bcov_4helix_10021_0001_0001
inf inf False False 17578.349299705482 inf 40.0 1000.0 False False TGFb m_ems_p1-15H-GBL-16H-GBL-16H_0039_0001_0001_0001_000000005_0001_37_46_H_._HEEHE_2411_0001_0001_0001_127_crosslinked
inf inf False False 13571.328776071496 inf 40.0 1000.0 False False TGFb EHEE_hb1_5123_000000002_0001_98_crosslinked
59773.276888146596 inf False False 0.0 12784.80560956645 40.0 1000.0 False False TGFb m_EHEE_hb1_1566_000000027_0001_44_46_61_63_P_._ems_ferrM_1900_0001_0001_0001_104_crosslinked
inf inf False False 30688.454812874847 inf 40.0 1000.0 False False TGFb EHEE_hb1_2342_000000020_0001_63_crosslinked
inf inf False False 29491.00187772178 inf 40.0 1000.0 False False TGFb EHEE_hb1_2610_000000016_0001_39_crosslinked
4821.6923695291525 inf False False 19611.607900307845 185841.91696754063 40.0 1000.0 False False TGFb m_530190a7d4f24ed9f14c45b8af7ee2c8_0001_000000024_0001_3_8_H_._HHH_eva_0001_0001_0001_45_crosslinked
inf inf False False 10477.71674165741 inf 40.0 1000.0 False False TGFb ferr_hb1_1407_000000028_0001
11345.865833375325 inf False False 8935.619616660517 100280.96443478057 40.0 1000.0 False False TGFb m_64112f081ff6e37487a4373fed56e914_0001_1_000000012_0001_22_31_H_._bcov_4helix_14246_0001_0001
28623.675875032466 inf False False 5825.129707913452 18110.99086183586 40.0 1000.0 False False TGFb m_67b279f8f2a2415978d2553cc30fca6f_0001_1_000000014_0001_18_23_H_._HEEHE_3188_0001_0003_0001
32576.413174674908 inf False False 5326.148073308287 17061.372647124943 40.0 1000.0 False False TGFb 2fce373c30e28fdfa057d5ae0fe1c510_0001_1_000000004_0001
7396.369022330303 inf False False 9675.995620842656 432972.63443173823 40.0 1000.0 False False TGFb m_ems_p1-15H-GBL-16H-GABBL-15H_0375_0001_0001_0001_000000001_0001_23_33_H_._HEEHE_0097_0001_0001_149_crosslinked
inf inf False False 33231.19907948586 inf 40.0 1000.0 False False TGFb ems_ferrM_6601_000000021_0001_67_crosslinked
inf inf False False 26433.484436364153 inf 40.0 1000.0 False False TGFb EHEE_hb1_3800_000000019_0001_94_crosslinked
inf inf False False 16072.584809120495 inf 40.0 1000.0 False False TGFb EHEE_hb1_4404_000000027_0001
inf inf False False 27234.445448270428 inf 40.0 1000.0 False False TGFb m_67b279f8f2a2415978d2553cc30fca6f_0001_1_000000014_0001_18_23_H_._bcov_4helix_14380_0001_0003_0001_68_crosslinked
39749.41489296802 778792.035188848 False False 5767.455156349958 21663.416001569218 40.0 1000.0 False False TGFb m_dd1b5486904c0467b7c0f49fde02777a_0001_000000009_0001_21_25_H_._bcov_4helix_08838_0001_0001_0001_166_crosslinked
inf inf False False 28340.27314359648 inf 40.0 1000.0 False False TGFb m_653ed0bab8e0e97d1fa0d5b8ad9d13a3_0001_1_000000001_0001_47_51_H_._bcov_4helix_12040_0001_0002_0001_63_crosslinked
348.6236292945081 1836.6493161123428 False False 4153.162190277939 11573.917736626165 40.0 1000.0 True False TGFb bcc824ade735883082a67c9b92fe2530_0001_000000004_0001
inf inf False False 37820.20437310377 inf 40.0 1000.0 False False TGFb EHEE_hb1_3811_000000022_0001_35_crosslinked
4633.551594260295 inf False False 8672.824365559689 inf 40.0 1000.0 False False TGFb HEEHE_1030_000000028_0001_59_crosslinked
4194.693812180722 351327.05777812115 False False 16395.64376378381 163292.34181647023 40.0 1000.0 False False TGFb ems_ferrM_4363_000000026_0001
inf inf False False 14695.804369452346 inf 40.0 1000.0 False False TGFb EHEE_hb1_28_000000014_0001_26_crosslinked
69394.9188278732 inf False False 0.0 12408.806367815276 40.0 1000.0 False False TGFb m_b08fa24f6ed407a29824ac109b4c3131_0001_1_000000025_0001_38_43_H_._HEEHE_1394_0001_0001_68_crosslinked
2263.4718144215008 14842.762413146853 False False 4679.887110202902 12784.80560956645 40.0 1000.0 False False TGFb m_HHH_eva_0036_000000013_0001_49_58_H_._ems_3hM_1727_0001_0001
inf inf False False 27506.789902753153 inf 40.0 1000.0 False False TGFb m_67b279f8f2a2415978d2553cc30fca6f_0001_1_000000014_0001_18_23_H_._HEEHE_1047_0001_0001_87_crosslinked
22996.15261651788 inf False False 0.0 324444.6434621688 40.0 1000.0 False False TGFb ems_bGM_354_0002_000000026_0001_51_crosslinked
126069.51993172051 inf False False 4321.797229383611 8417.757883919056 40.0 1000.0 False False TGFb 72d4a49f3b0bd99f9c58594b383d1da7_0001_000000028_0001
inf inf False False 15755.89139213852 inf 40.0 1000.0 False False TGFb m_a1a286b50decdd2bd941c7c1a022b505_0001_1_000000000_0001_24_31_H_._bcov_4helix_03408_0001_0001_0001
8759.552609215292 inf False False 8334.41374645452 155367.06028732413 40.0 1000.0 False False TGFb m_EHEE_hb1_6232_000000000_0001_50_52_55_59_P_._HEEHE_2981_0001_0001_115_crosslinked
inf inf False False 27506.789902753153 1182821.4730657584 40.0 1000.0 False False TGFb m_ad0cd72a9da53e38f9357a14ca3bb4c7_0001_1_000000017_0001_37_41_H_._ems_3hM_2592_0001_0001_0001
7396.369022330303 inf False False 23692.959036950997 380436.86038362246 40.0 1000.0 False False TGFb m_ems_ferrM_3802_000000023_0001_5_7_54_58_P_._HEEHE_1387_0001_0001
0.0 802390.2126471056 True False 25656.079569333808 940865.6282457815 40.0 1000.0 True False TGFb m_c2bee41a39e7c0fb2897ab0d568c9ecb_0001_1_000000010_0001_20_27_H_._HHH_eva_0056_0001_0002_0001_68_crosslinked
540.1287147114786 inf False False 12164.303860224763 1319636.4772555095 40.0 1000.0 False False TGFb m_2579940aa1dfb0fcb0cf4ee3259c4abc_0001_000000021_0001_38_47_H_._ems_ferrM_3473_0001_0001_37_crosslinked
3577.3240714729845 47075.408202223436 False False 0.0 inf 40.0 1000.0 False False TGFb m_ems_p1-15H-GBL-16H-GBL-16H_0039_0001_0001_0001_000000005_0001_37_46_H_._bGM_714_0001_0001_0001_96_crosslinked
inf inf False False 61584.466951134345 inf 40.0 1000.0 False False TGFb EHEE_hb1_1863_000000000_0001_10_crosslinked
inf inf False False 27234.445448270428 inf 40.0 1000.0 False False TGFb m_64112f081ff6e37487a4373fed56e914_0001_1_000000012_0001_22_31_H_._HHH_eva_0082_0001_0004_0001
inf inf False False 28059.67637979848 4022056.5772913382 40.0 1000.0 False False TGFb EHEE_hb1_5265_000000011_0001_128_crosslinked
inf inf False False 10477.71674165741 inf 40.0 1000.0 False False TGFb EHEE_hb1_2258_000000019_0001_42_crosslinked
inf inf False False 25656.079569333808 inf 40.0 1000.0 False False TGFb m_3ecb33624e2e1d8f50a90791185d0653_0001_1_000000014_0001_25_30_H_._HEEHE_2176_0001_0001_66_crosslinked
17754.13279270255 inf False False 17231.986373596203 75896.20072117166 40.0 1000.0 False False TGFb m_67b279f8f2a2415978d2553cc30fca6f_0001_1_000000014_0001_18_23_H_._bcov_4helix_14008_0001_0002_0001_70_crosslinked
inf inf False False 33563.51107028074 1675588.1586379188 40.0 1000.0 False False TGFb HEEHE_2797_000000023_0001_142_crosslinked
inf inf False False 19417.43356466122 2373642.8034998346 40.0 1000.0 False False TGFb m_196093a79268749953b7e721a953693f_0001_000000027_0001_37_41_H_._HHH_eva_0015_0001_0001
inf inf False False 13844.112484470526 inf 40.0 1000.0 False False TGFb ems_ferrM_4312_000000006_0001
33231.19907948586 3013896.510842172 False False 4497.279527303472 36707.91775714452 40.0 1000.0 False False TGFb m_b53e02b194710e68f466320564696a92_0001_000000006_0001_42_48_H_._ems_3hC_676_0001_0002_0001_166_crosslinked
0.0 96368.03574760456 True False 19034.833413058746 684295.4339316986 40.0 1000.0 False False TGFb m_c2bee41a39e7c0fb2897ab0d568c9ecb_0001_1_000000010_0001_20_27_H_._ems_3hM_3656_0001_0001_77_crosslinked
75896.20072117166 inf False False 6898.726926404041 19034.833413058746 40.0 1000.0 False False TGFb m_3ecb33624e2e1d8f50a90791185d0653_0001_1_000000014_0001_25_30_H_._bcov_4helix_08201_0001_0001_16_crosslinked
46609.31505170634 1984406.4814309063 False False 10903.154057012845 29491.00187772178 40.0 1000.0 False False TGFb m_ems_p1-15H-GBL-16H-GBL-16H_0039_0001_0001_0001_000000005_0001_37_46_H_._bcov_4helix_04749_0001_0001_0001
14406.238966231082 136515.22503337648 False False 5825.129707913452 20407.917823608008 40.0 1000.0 False False TGFb m_6a8356636df3cfe1b74c51ba2ea5305f_0001_1_000000004_0001_15_24_H_._ems_3hM_3299_0001_0002_0001_20_crosslinked
inf inf False False 13982.553609315217 inf 40.0 1000.0 False False TGFb EHEE_08242_000000006_0001_43_crosslinked
35984.626759282946 inf False False 0.0 18659.771995940355 40.0 1000.0 False False TGFb HEEHE_3000_000000016_0001
inf inf False False 16072.584809120495 1869400.6706395496 40.0 1000.0 False False TGFb m_06468c5750cb4384160932bb1d69963c_0001_000000000_0001_7_16_H_._ems_3hM_2895_0001_0001
inf inf False False 50471.20934847202 1400820.7120748423 40.0 1000.0 False False TGFb m_dd1b5486904c0467b7c0f49fde02777a_0001_000000009_0001_21_25_H_._bcov_4helix_00646_0001_0001
inf inf False False 21236.561122996987 inf 40.0 1000.0 False False TGFb m_0a74e1c7d745767cf5c5562c5d3e9afa_0001_1_000000015_0001_21_31_H_._bcov_4helix_03217_0001_0001
inf inf False False 8935.619616660517 988859.2310799668 40.0 1000.0 False False TGFb m_653ed0bab8e0e97d1fa0d5b8ad9d13a3_0001_1_000000001_0001_47_51_H_._bcov_4helix_08225_0001_0001
7396.369022330303 inf False False 10373.97697193804 95413.89677980644 40.0 1000.0 False False TGFb 3h_hb1_6090_000000012_0001_6_crosslinked
inf inf False False 21880.050161584924 1743623.756987136 40.0 1000.0 False False TGFb m_a5567de14e69e56abfe7145b81b63e91_0001_000000006_0001_37_45_H_._proteinG_2386_0001_0001_153_crosslinked
34580.51901922126 inf False False 0.0 25912.640365027117 40.0 1000.0 False False TGFb m_EHEE_hb1_612_000000005_0001_48_50_59_61_P_._HEEHE_0148_0001_0001_102_crosslinked
inf inf False False 22543.037561531073 inf 40.0 1000.0 False False TGFb m_75f7a7753e41b29d7a177d2829858f8d_0001_000000017_0001_23_31_H_._HEEHE_0466_0001_0001_70_crosslinked
inf inf False False 47075.408202223436 inf 40.0 1000.0 False False TGFb d74d28489946df20f4ac0ee4124f3c62_0001_1_000000001_0001
55199.61835899313 538927.9049153227 False False 9024.975812827128 15292.51295702762 40.0 1000.0 False False TGFb m_8d83f56b3f6c12e6c4e8af3d7d92f308_0001_1_000000021_0001_60_65_H_._ems_ferrM_1144_0001_0001_0001_68_crosslinked
24901.53806444311 3231304.9968658593 False False 6370.8585730211 35628.343326022696 40.0 1000.0 False False TGFb m_b08fa24f6ed407a29824ac109b4c3131_0001_1_000000025_0001_38_43_H_._HEEHE_0174_0001_0002_0001
22996.15261651788 inf False False 9206.37782666495 72212.63080590943 40.0 1000.0 False False TGFb 3h_hb1_6374_000000014_0001_2_crosslinked
37820.20437310377 843320.177593984 False False 7250.631332546129 17404.306237332148 40.0 1000.0 False False TGFb m_06468c5750cb4384160932bb1d69963c_0001_000000000_0001_7_16_H_._HEEHE_1820_0001_0001_0001
12658.223375808358 inf False False 9580.193684002641 193387.84402251 40.0 1000.0 False False TGFb m_a1ccbce90b97664ca68d710c0f1c2fd4_0001_1_000000000_0001_42_47_H_._bcov_4helix_00310_0001_0001_0001_95_crosslinked
inf inf False False 67354.02453057231 inf 40.0 1000.0 False False TGFb m_EHEE_hb1_612_000000005_0001_48_50_59_61_P_._ems_ferrM_1693_0001_0002_0001
inf inf False False 24169.1875135937 inf 40.0 1000.0 False False TGFb ems_ferrM_1370_0001_000000002_0001
24410.879388729656 305641.53047728585 False False 9969.187964149813 22098.85066320075 40.0 1000.0 False False TGFb m_707acc9d051fe3a4acad5ad22db0e630_0001_1_000000018_0001_24_28_H_._bcov_4helix_05321_0001_0002_0001
inf inf False False 20407.917823608008 inf 40.0 1000.0 False False TGFb EHEE_hb1_982_000000020_0001
12658.223375808358 inf False False 11012.18559758296 84674.98877676862 40.0 1000.0 False False TGFb ems_ferrC_2280_000000024_0001_45_crosslinked
inf inf False False 34580.51901922126 inf 40.0 1000.0 False False TGFb ems_ferrM_6118_000000013_0001
inf inf False False 5221.20191482039 inf 40.0 1000.0 False False TGFb EHEE_hb1_2692_000000012_0001_23_crosslinked
4321.797229383611 794445.7550961436 False False 11806.553483132368 69394.9188278732 40.0 1000.0 False False TGFb m_307cf0d6ab0abb9dc6d4a60295e463fe_0001_000000013_0001_18_27_H_._bcov_4helix_03541_0001_0001
8847.148135307452 inf False False 6967.714195668086 40146.90904189773 40.0 1000.0 False False TGFb m_819ab95374b9dfd4728a4639736667de_0001_1_000000018_0001_41_47_H_._HEEHE_1627_0001_0001_64_crosslinked
inf inf False False 13571.328776071496 inf 40.0 1000.0 False False TGFb EHEE_hb1_2032_000000007_0001_34_crosslinked
21663.416001569218 inf False False 7620.486400075935 128603.51728234804 40.0 1000.0 False False TGFb m_9b5def7823956c7009419e82645cf0f0_0001_000000016_0001_19_26_H_._HEEHE_1252_0001_0001_135_crosslinked
inf inf False False 26433.484436364153 inf 40.0 1000.0 False False TGFb EHEE_07117_000000009_0001_32_crosslinked
inf inf False False 21236.561122996987 inf 40.0 1000.0 False False TGFb m_b08fa24f6ed407a29824ac109b4c3131_0001_1_000000025_0001_38_43_H_._HEEHE_3144_0001_0001_147_crosslinked
25402.058979538408 209411.32368673183 False False 5767.455156349958 45238.541990841826 40.0 1000.0 False False TGFb m_ems_p1-15H-GBL-16H-GBL-16H_0039_0001_0001_0001_000000005_0001_37_46_H_._bcov_4helix_04501_0001_0001_133_crosslinked
inf inf False False 41777.034538104 inf 40.0 1000.0 False False TGFb EHEE_hb1_5159_000000013_0001_22_crosslinked
341.7543665273093 inf False False 4869.909293224447 1428977.208387546 40.0 1000.0 False False TGFb 1ea520f28afba3f391d3125bf82a0711_0001_1_000000027_0001_0_crosslinked
15292.51295702762 inf False False 4633.551594260295 55751.614542583004 40.0 1000.0 False False TGFb m_ems_p1-14H-GBL-14H-GABBL-16H_0710_0001_0001_0002_000000024_0001_44_52_H_._bcov_4helix_06954_0001_0001_186_crosslinked
21663.416001569218 inf False False 9298.441604931604 38580.39048100314 40.0 1000.0 False False TGFb m_ccf14732845b2f5ae9da9c01433d07c4_0001_000000006_0001_40_47_H_._bcov_4helix_07683_0001_0001
inf inf False False 40146.90904189773 4859082.550215944 40.0 1000.0 False False TGFb m_ems_p1-15H-GBL-16H-GBL-16H_0039_0001_0001_0001_000000005_0001_37_46_H_._HEEHE_0600_0001_0001
inf inf False False 28340.27314359648 inf 40.0 1000.0 False False TGFb m_EHEE_hb1_4802_000000028_0001_46_48_61_63_P_._HEEHE_1926_0001_0001
inf inf False False 50471.20934847202 inf 40.0 1000.0 False False TGFb m_EHEE_hb1_4298_000000009_0001_5_7_57_59_P_._ems_ferrC_408_0001_0001_81_crosslinked
inf inf False False 15755.89139213852 inf 40.0 1000.0 False False TGFb m_EHEE_hb1_4802_000000028_0001_46_48_61_63_P_._ems_ferrM_6383_0002_0001_0001_135_crosslinked
75896.20072117166 inf False False 4408.665353694219 25150.553445087513 40.0 1000.0 False False TGFb m_2b8c0b6d382919713be1eebf2d851371_0001_1_000000022_0001_43_50_H_._HEEHE_1976_0001_0002_0001_100_crosslinked
75144.75318927882 inf False False 4153.162190277939 24654.988182616922 40.0 1000.0 False False TGFb m_a5567de14e69e56abfe7145b81b63e91_0001_000000006_0001_37_45_H_._bcov_4helix_08381_0001_0001_140_crosslinked
20205.85923129508 inf False False 6122.269866153114 40953.86191363986 40.0 1000.0 False False TGFb m_0eddeacbb14b769e73e254714f31e2f9_0001_000000021_0001_42_51_H_._ems_3hC_565_0002_0001_0001_81_crosslinked
inf inf False False 20407.917823608008 3605064.7034247103 40.0 1000.0 False False TGFb m_416e30d36ba6434f3d09dd5d2ac6df7d_0001_1_000000006_0001_4_9_H_._HEEHE_3006_0001_0002_0001_92_crosslinked
inf inf False False 10169.568642229218 inf 40.0 1000.0 False False TGFb EHEE_04615_000000023_0001_13_crosslinked
26964.79747353511 268555.7816147755 False False 9485.340281190727 66026.8841589769 40.0 1000.0 False False TGFb EHEE_hb1_400_000000006_0001_17_crosslinked
55199.61835899313 inf False False 5597.8351533677605 20818.116971862557 40.0 1000.0 False False TGFb m_ems_p1-14H-GBL-14H-GABBL-16H_0710_0001_0001_0002_000000024_0001_44_52_H_._bcov_4helix_06954_0001_0001
1376.2787417574134 231320.38145601176 False False 12408.806367815276 215756.69620576355 40.0 1000.0 False False TGFb EEHEE_rd3_1600.min_rise1.22_000000004_0001_25_crosslinked
119950.8224680872 inf False False 5487.535686077603 16892.44816547023 40.0 1000.0 False False TGFb m_5dbb6a04e96a2285f7c76ae75e2a63d1_0001_000000016_0001_23_29_H_._bcov_4helix_11449_0001_0001_0001
35984.626759282946 5812179.326593922 False False 8672.824365559689 21448.926734226934 40.0 1000.0 False False TGFb m_b53e02b194710e68f466320564696a92_0001_000000006_0001_42_48_H_._bcov_4helix_02339_0001_0001_105_crosslinked
inf inf False False 20407.917823608008 inf 40.0 1000.0 False False TGFb m_EHEE_hb1_6090_000000023_0001_44_46_59_61_P_._ems_ferrM_5735_0001_0001_75_crosslinked
48986.858547620555 inf False False 9580.193684002641 22996.15261651788 40.0 1000.0 False False TGFb m_3ecb33624e2e1d8f50a90791185d0653_0001_1_000000014_0001_25_30_H_._HEEHE_1917_0001_0001_64_crosslinked
inf inf False False 8672.824365559689 inf 40.0 1000.0 False False TGFb EHEE_hb1_4979_000000018_0001_31_crosslinked
inf inf False False 21026.29814158116 inf 40.0 1000.0 False False TGFb EHEE_hb1_1069_000000027_0001_39_crosslinked
42194.80488348507 inf False False 0.0 21663.416001569218 40.0 1000.0 False False TGFb m_707acc9d051fe3a4acad5ad22db0e630_0001_1_000000018_0001_24_28_H_._bcov_4helix_04279_0001_0002_0001
77421.71435566718 1850891.7531084637 False False 6434.567158751315 15292.51295702762 40.0 1000.0 False False TGFb m_EHEE_hb1_4802_000000028_0001_46_48_61_63_P_._HEEHE_3079_0001_0001_0001_126_crosslinked
inf inf False False 14406.238966231082 inf 40.0 1000.0 False False TGFb m_818b4d3b09f23cecaa64efdfcd3e6582_0001_000000025_0001_59_65_H_._bcov_4helix_06825_0001_0001
4821.6923695291525 inf False False 14695.804369452346 3044035.475950596 40.0 1000.0 False False TGFb m_EHEE_hb1_4298_000000009_0001_7_9_59_61_P_._ems_ferrM_5206_0001_0001_0001
34580.51901922126 inf False False 11345.865833375325 91690.87939590633 40.0 1000.0 False False TGFb m_ems_p1-14H-GBL-14H-GABBL-16H_0710_0001_0001_0002_000000024_0001_44_52_H_._bcov_4helix_08910_0001_0001
inf inf False False 25656.079569333808 inf 40.0 1000.0 False False TGFb ems_ferrM_5775_000000006_0001
inf inf False False 16233.310657211712 9464252.54928664 40.0 1000.0 False False TGFb m_ccf14732845b2f5ae9da9c01433d07c4_0001_000000006_0001_40_47_H_._ems_3hM_1527_0001_0001_0001
inf inf False False 68707.8404236368 1761059.9945570056 40.0 1000.0 False False TGFb ferr_hb1_3277_000000026_0001
inf inf False False 40146.90904189773 inf 40.0 1000.0 False False TGFb EHEE_hb1_3811_000000005_0001_32_crosslinked
inf inf False False 37820.20437310377 inf 40.0 1000.0 False False TGFb m_234bb501998f509494096a15c01d6915_0001_000000026_0001_45_50_H_._bcov_4helix_05929_0001_0001_43_crosslinked
28059.67637979848 inf False False 4542.252322576509 158489.9381990993 40.0 1000.0 False False TGFb HEEHE_0198_000000004_0001_105_crosslinked
38580.39048100314 inf False False 6122.269866153114 45238.541990841826 40.0 1000.0 False False TGFb m_ems_p1-14H-GBL-14H-GABBL-16H_0710_0001_0001_0002_000000024_0001_44_52_H_._bcov_4helix_02022_0001_0001
47075.408202223436 478271.151690875 False False 5767.455156349958 13041.78020231873 40.0 1000.0 False False TGFb ferr_hb1_3675_000000019_0001
inf inf False False 30083.77101546403 inf 40.0 1000.0 False False TGFb m_HHH_eva_0036_000000013_0001_43_53_H_._bcov_4helix_09853_0001_0001_0001
16395.64376378381 inf False False 7396.369022330303 226762.4560886304 40.0 1000.0 False False TGFb m_64112f081ff6e37487a4373fed56e914_0001_1_000000012_0001_22_31_H_._HEEHE_0298_0001_0002_0001_40_crosslinked
84674.98877676862 3199311.8780850125 False False 0.0 6183.49256481465 40.0 1000.0 False False TGFb m_0eddeacbb14b769e73e254714f31e2f9_0001_000000021_0001_42_51_H_._bcov_4helix_04912_0001_0001
inf inf False False 22098.85066320075 inf 40.0 1000.0 False False TGFb EHEE_hb1_800_000000022_0001_43_crosslinked
inf inf False False 16072.584809120495 inf 40.0 1000.0 False False TGFb EHEE_hb1_28_000000005_0001_20_crosslinked
inf inf False False 30083.77101546403 740993.8992636168 40.0 1000.0 False False TGFb m_HHH_eva_0602_000000021_0001_37_44_H_._bcov_4helix_09351_0001_0001
8759.552609215292 inf False False 5273.413933968597 450553.0596099313 40.0 1000.0 False False TGFb m_9b5def7823956c7009419e82645cf0f0_0001_000000016_0001_19_26_H_._HEEHE_1092_0001_0001_132_crosslinked
72212.63080590943 1457699.6502761352 False False 5597.8351533677605 9115.225570955388 40.0 1000.0 False False TGFb 4417d1c9387f3bdd33cbdda8691a66e1_0001_000000008_0001
45238.541990841826 327689.0898967907 False False 4918.608386156695 8089.299871061484 40.0 1000.0 False False TGFb 4350b149207bf1fd13c3be8762543cc4_0001_1_000000025_0001
11345.865833375325 inf False False 12784.80560956645 185841.91696754063 40.0 1000.0 False False TGFb HEEHE_1801_000000003_0001_32_crosslinked
4821.6923695291525 inf False False 16233.310657211712 802390.2126471056 40.0 1000.0 False False TGFb m_27e34fc8d3ea2473bfd73e66b1f89b3c_0001_000000005_0001_17_24_H_._bcov_4helix_04180_0001_0001
inf inf False False 33563.51107028074 inf 40.0 1000.0 False False TGFb m_ferr_hb1_3985_000000029_0001_1_5_57_61_P_._HEEHE_1652_0001_0001_176_crosslinked
26697.81928072781 1428977.208387546 False False 0.0 45690.92741075028 40.0 1000.0 False False TGFb m_EHEE_hb1_3173_000000022_0001_48_50_57_59_P_._ems_thioFL2_241_0001_0001_0001_54_crosslinked
inf inf False False 17231.986373596203 2701426.9248119965 40.0 1000.0 False False TGFb 666831c7615a6bdeb1e765518de8f375_0001_1_000000024_0001
43473.349666259564 inf False False 5767.455156349958 35275.58745150766 40.0 1000.0 False False TGFb m_ems_p1-15H-GBL-16H-GBL-16H_0039_0001_0001_0001_000000005_0001_37_46_H_._HEEHE_1271_0001_0001_0001_207_crosslinked
inf inf False False 21880.050161584924 inf 40.0 1000.0 False False TGFb EHEE_hb1_1901_000000001_0001_62_crosslinked
6122.269866153114 inf False False 14122.379145408378 180376.3336806822 40.0 1000.0 False False TGFb ems_ferrM_5132_0001_000000007_0001_71_crosslinked
54111.96780609073 inf False False 6695.83638801092 17578.349299705482 40.0 1000.0 False False TGFb 98deec404f8dfd940091925f9a11e967_0001_1_000000015_0001
14406.238966231082 255521.61141487022 False False 7851.394758484638 33563.51107028074 40.0 1000.0 False False TGFb m_dc3fea42fea0b306a8952bd8b53ab8a8_0001_1_000000008_0001_21_30_H_._HEEHE_3188_0001_0001_117_crosslinked
44347.16399455137 601264.8046486812 False False 5118.3236102542805 9870.48313282159 40.0 1000.0 False False TGFb ems_ferrC_1530_000000011_0001_111_crosslinked
40146.90904189773 inf False False 5942.21481504252 20611.9970018441 40.0 1000.0 False False TGFb m_9862393bd4eb64f05c76d22049e39513_0001_000000024_0001_60_64_H_._bcov_4helix_00413_0001_0001
33231.19907948586 inf False False 5221.20191482039 45690.92741075028 40.0 1000.0 False False TGFb ems_ferrM_5872_0002_000000002_0001_113_crosslinked
1309.4819993647686 171621.8923534747 False False 14406.238966231082 437302.3607760559 40.0 1000.0 False False TGFb m_64112f081ff6e37487a4373fed56e914_0001_1_000000012_0001_22_31_H_._ems_3hM_2643_0001_0002_0001
16725.196203435888 108589.91478505317 False False 9870.48313282159 25402.058979538408 40.0 1000.0 False False TGFb m_ems_3hM_1893_000000007_0001_2_11_H_._bcov_4helix_09143_0001_0001
29491.00187772178 318051.8022372012 False False 6307.780765367422 22098.85066320075 40.0 1000.0 False False TGFb m_0b2e7556fd7215c634e1b84f4ceae6c0_0001_000000021_0001_51_56_H_._ems_ferrM_6704_0002_0001_0001_5_crosslinked
17578.349299705482 96368.03574760456 False False 4321.797229383611 15913.450306059915 40.0 1000.0 False False TGFb ems_ferrM_4075_000000029_0001_104_crosslinked
37074.99693471599 inf False False 8170.192869772104 103319.57793811889 40.0 1000.0 False False TGFb m_1a4c07dbf983eea02676d92c0ae831c5_0001_000000000_0001_23_28_H_._bcov_4helix_03646_0001_0001
inf inf False False 64725.89369569349 inf 40.0 1000.0 False False TGFb EHEE_06596_000000007_0001_20_crosslinked
39355.856329671355 inf False False 8935.619616660517 39749.41489296802 40.0 1000.0 False False TGFb m_ems_p1-14H-GBL-14H-GABBL-16H_0710_0001_0001_0002_000000024_0001_44_52_H_._bcov_4helix_09212_0001_0001_143_crosslinked
29785.91189649902 631935.3524571771 False False 6695.83638801092 16233.310657211712 40.0 1000.0 False False TGFb m_3000559323908ff2ab03b66478d581ef_0001_000000006_0001_2_6_H_._bcov_4helix_10643_0001_0001_0001_15_crosslinked
inf inf False False 23226.114142683033 inf 40.0 1000.0 False False TGFb m_2190dd9774351ad962202158f0f2aad9_0001_000000025_0001_45_51_H_._HEEHE_3071_0001_0001_32_crosslinked
inf inf False False 23458.37528410988 inf 40.0 1000.0 False False TGFb m_5c27bb886d72a8cd9fefdc26225a4fd4_0001_1_000000015_0001_21_29_H_._bcov_4helix_12858_0001_0001_170_crosslinked
inf inf False False 49476.72713309679 inf 40.0 1000.0 False False TGFb EHEE_hb1_4792_000000002_0001_62_crosslinked
inf inf False False 7178.842903511014 inf 40.0 1000.0 False False TGFb EHEE_hb1_1679_000000009_0001_19_crosslinked
70088.86801615199 1306570.769559912 False False 4112.041772552412 8847.148135307452 40.0 1000.0 False False TGFb m_ems_p1-15H-GBL-16H-GBL-16H_0039_0001_0001_0001_000000005_0001_37_46_H_._HEEHE_1349_0001_0002_0001_161_crosslinked
15292.51295702762 inf False False 5379.409554041364 180376.3336806822 40.0 1000.0 False False TGFb m_64112f081ff6e37487a4373fed56e914_0001_1_000000012_0001_22_31_H_._HEEHE_3188_0001_0001_0001_85_crosslinked
26171.766768677408 533591.9850646756 False False 7773.658176717458 23458.37528410988 40.0 1000.0 False False TGFb m_707acc9d051fe3a4acad5ad22db0e630_0001_1_000000018_0001_24_28_H_._HEEHE_1073_0001_0001_0001_65_crosslinked
inf inf False False 18846.36971589974 inf 40.0 1000.0 False False TGFb m_06468c5750cb4384160932bb1d69963c_0001_000000000_0001_7_16_H_._ems_3hM_3350_0001_0001_0001_3_crosslinked
30083.77101546403 786579.955540737 False False 6830.422699409936 17578.349299705482 40.0 1000.0 False False TGFb m_ems_p1-15H-GBL-16H-GBL-16H_0039_0001_0001_0001_000000005_0001_37_46_H_._bcov_4helix_04468_0001_0002_0001
inf inf False False 10477.71674165741 inf 40.0 1000.0 False False TGFb EHEE_hb1_5951_000000023_0001_77_crosslinked
7470.332712553611 137880.37728371008 False False 11689.656913992434 67354.02453057231 40.0 1000.0 False False TGFb m_b08fa24f6ed407a29824ac109b4c3131_0001_1_000000025_0001_38_43_H_._HEEHE_0904_0001_0001_55_crosslinked
inf inf False False 15292.51295702762 1148034.8685148885 40.0 1000.0 False False TGFb m_9b5def7823956c7009419e82645cf0f0_0001_000000016_0001_19_26_H_._HEEHE_2911_0001_0001
inf inf False False 33563.51107028074 inf 40.0 1000.0 False False TGFb ems_ferrM_2507_000000020_0001_127_crosslinked
94469.20473248155 inf False False 0.0 4633.551594260295 40.0 1000.0 False False TGFb m_269e88d0e096774383d0e2f8541e919c_0001_1_000000022_0001_23_27_H_._bcov_4helix_10018_0001_0002_0001
inf inf False False 15141.101937651125 inf 40.0 1000.0 False False TGFb EHEE_hb1_1117_000000011_0001_12_crosslinked
12784.80560956645 106450.26446922186 False False 7929.90870606949 55199.61835899313 40.0 1000.0 False False TGFb m_EHEE_hb1_5625_000000000_0001_5_9_59_61_P_._ems_ferrM_5791_0001_0001_128_crosslinked
inf inf False False 9675.995620842656 inf 40.0 1000.0 False False TGFb m_EHEE_hb1_2714_000000023_0001_22_31_H_._HEEHE_1129_0001_0001_34_crosslinked
inf inf False False 16233.310657211712 inf 40.0 1000.0 False False TGFb EHEE_hb1_1396_000000000_0001_29_crosslinked
59181.46226549164 inf False False 6245.327490462801 18110.99086183586 40.0 1000.0 False False TGFb m_ems_p1-15H-GBL-16H-GBL-15H_0229_0001_0001_0002_000000022_0001_7_15_H_._bcov_4helix_04477_0001_0001_110_crosslinked
inf inf False False 10477.71674165741 inf 40.0 1000.0 False False TGFb m_707acc9d051fe3a4acad5ad22db0e630_0001_1_000000018_0001_24_28_H_._HEEHE_1042_0001_0001_57_crosslinked
inf inf False False 31934.529138981336 inf 40.0 1000.0 False False TGFb EHEE_hb1_6476_000000021_0001_75_crosslinked
29199.011760120608 inf False False 7851.394758484638 51485.68065637629 40.0 1000.0 False False TGFb ems_3hC_229_000000015_0001
inf inf False False 21448.926734226934 712080.572574015 40.0 1000.0 False False TGFb m_ems_p1-15H-GBL-16H-GBL-16H_0039_0001_0001_0001_000000005_0001_37_46_H_._bcov_4helix_04548_0001_0001
4821.6923695291525 inf False False 10068.879843791317 1400820.7120748423 40.0 1000.0 False False TGFb m_EHEE_hb1_949_000000010_0001_46_50_55_59_P_._HEEHE_0464_0001_0001_73_crosslinked
inf inf False False 12912.653665662125 inf 40.0 1000.0 False False TGFb EEHEE_37937_000000016_0001_12_crosslinked
inf inf False False 38198.406416834834 inf 40.0 1000.0 False False TGFb ems_ferrC_666_000000029_0001_2_crosslinked
inf inf False False 28059.67637979848 inf 40.0 1000.0 False False TGFb m_EHEE_hb1_4802_000000028_0001_46_48_61_63_P_._HEEHE_0223_0001_0001_133_crosslinked
32253.874430371172 inf False False 8672.824365559689 30995.33936100356 40.0 1000.0 False False TGFb m_7e8cfca9992e6163b8b74bcfbf40098a_0001_1_000000026_0001_25_31_H_._bcov_4helix_04076_0001_0001_85_crosslinked
76655.1627283833 1814421.8734520779 False False 4071.32848767566 8417.757883919056 40.0 1000.0 False False TGFb ems_ferrM_4546_000000010_0001_193_crosslinked
80565.34641958177 6231442.928826867 False False 0.0 11233.530528094394 40.0 1000.0 False False TGFb m_0eddeacbb14b769e73e254714f31e2f9_0001_000000021_0001_42_51_H_._HEEHE_0350_0001_0002_0001_35_crosslinked
inf inf False False 24901.53806444311 inf 40.0 1000.0 False False TGFb HEEH_11753_000000010_0001_106_crosslinked
inf inf False False 14695.804369452346 inf 40.0 1000.0 False False TGFb EHEE_hb1_5123_000000020_0001_105_crosslinked
15599.89246746387 81370.99988377764 False False 5067.64713886563 9772.75557705109 40.0 1000.0 False False TGFb m_ad0cd72a9da53e38f9357a14ca3bb4c7_0001_1_000000017_0001_37_41_H_._bcov_4helix_03750_0001_0001_149_crosslinked
82184.70988261547 inf False False 9115.225570955388 20005.801219104025 40.0 1000.0 False False TGFb m_ems_p1-14H-GBL-14H-GABBL-16H_0710_0001_0001_0002_000000024_0001_44_52_H_._bcov_4helix_14342_0001_0001
inf inf False False 12043.865208143323 inf 40.0 1000.0 False False TGFb m_3a3bf48d6e1d7bcac8ec22320e4d1cb8_0001_1_000000020_0001_3_12_H_._bcov_4helix_13989_0001_0002_0001
inf inf False False 14695.804369452346 inf 40.0 1000.0 False False TGFb EEHEE_02003_000000019_0001_17_crosslinked
inf inf False False 8935.619616660517 inf 40.0 1000.0 False False TGFb EHEE_hb1_1015_000000013_0001_24_crosslinked
38580.39048100314 inf False False 8170.192869772104 47546.16228424562 40.0 1000.0 False False TGFb m_75f7a7753e41b29d7a177d2829858f8d_0001_000000017_0001_23_31_H_._bcov_4helix_12063_0001_0002_0001_153_crosslinked
11012.18559758296 163292.34181647023 False False 8334.41374645452 28909.912633782762 40.0 1000.0 False False TGFb m_3ecb33624e2e1d8f50a90791185d0653_0001_1_000000014_0001_25_30_H_._bcov_4helix_08696_0001_0001_0001
51485.68065637629 inf False False 0.0 43473.349666259564 40.0 1000.0 False False TGFb m_EHEE_hb1_4802_000000028_0001_46_48_61_63_P_._HEEHE_2304_0001_0001_107_crosslinked
inf inf False False 32253.874430371172 inf 40.0 1000.0 False False TGFb m_82c167bd4f2b589e053b1b4d81e5ee52_0001_000000011_0001_4_13_H_._HEEHE_1156_0001_0001
11345.865833375325 inf False False 11345.865833375325 66687.15300056672 40.0 1000.0 False False TGFb m_EHEE_hb1_73_000000005_0001_46_48_59_61_P_._HEEHE_1081_0001_0001_74_crosslinked
34580.51901922126 inf False False 7696.6912640767005 24654.988182616922 40.0 1000.0 False False TGFb m_f7fec2e2f3c28a6f7e150bd65a1a380c_0001_1_000000021_0001_55_61_H_._bcov_4helix_09583_0001_0002_0001
19417.43356466122 inf False False 8935.619616660517 25656.079569333808 40.0 1000.0 False False TGFb m_ems_p1-14H-GBL-14H-GABBL-16H_0710_0001_0001_0002_000000024_0001_44_52_H_._HHH_eva_0050_0001_0001_96_crosslinked
26964.79747353511 inf False False 11233.530528094394 42194.80488348507 40.0 1000.0 False False TGFb m_b53e02b194710e68f466320564696a92_0001_000000006_0001_42_48_H_._bcov_4helix_10131_0001_0001_153_crosslinked
inf inf False False 33563.51107028074 1359622.782152829 40.0 1000.0 False False TGFb m_EHEE_hb1_4491_000000002_0001_48_52_55_57_P_._ems_ferrC_254_0001_0001
10068.879843791317 inf False False 14991.190037278331 135163.58914195682 40.0 1000.0 False False TGFb m_8d83f56b3f6c12e6c4e8af3d7d92f308_0001_1_000000021_0001_60_65_H_._HEEHE_3274_0001_0002_0001_96_crosslinked
4821.6923695291525 inf False False 10582.49390907399 305641.53047728585 40.0 1000.0 False False TGFb m_EHEE_hb1_4802_000000028_0001_46_48_61_63_P_._ems_ferrM_5100_0001_0001_0001_0001
25402.058979538408 inf False False 0.0 88994.26419648851 40.0 1000.0 False False TGFb m_ems_p1-15H-GBL-16H-GBL-16H_0039_0001_0001_0001_000000005_0001_37_46_H_._HEEHE_2433_0001_0002_0001_130_crosslinked
29491.00187772178 544317.1839644753 False False 5487.535686077603 13982.553609315217 40.0 1000.0 False False TGFb m_ems_p1-15H-GBL-16H-GBL-16H_0039_0001_0001_0001_000000005_0001_37_46_H_._bcov_4helix_06357_0001_0001_95_crosslinked
inf inf False False 26171.766768677408 inf 40.0 1000.0 False False TGFb EHEE_04615_000000023_0001_14_crosslinked
inf inf False False 27506.789902753153 inf 40.0 1000.0 False False TGFb EHEE_hb1_4584_000000010_0001_116_crosslinked
13707.042063832196 834970.47286533 False False 0.0 19807.723979310904 40.0 1000.0 False False TGFb m_75f7a7753e41b29d7a177d2829858f8d_0001_000000017_0001_23_31_H_._HHH_eva_0147_0001_0004_0001
38966.19438581319 3013896.510842172 False False 5542.411042938373 14550.301355893402 40.0 1000.0 False False TGFb m_EHEE_hb1_4802_000000028_0001_46_48_61_63_P_._ems_ferrM_3208_0001_0001_144_crosslinked
inf inf False False 38198.406416834834 inf 40.0 1000.0 False False TGFb m_EHEE_hb1_4491_000000002_0001_48_52_55_57_P_._HEEHE_3048_0001_0001_50_crosslinked
49971.49440442771 834970.47286533 False False 8935.619616660517 17578.349299705482 40.0 1000.0 False False TGFb m_ems_ferrM_3802_000000023_0001_5_7_54_58_P_._ems_ferrM_6159_0002_0001_0001_146_crosslinked
2286.1065325657178 inf False False 13571.328776071496 260657.595804309 40.0 1000.0 False False TGFb ferr_hb1_170_000000022_0001_109_crosslinked
inf inf False False 30995.33936100356 8827479.227027701 40.0 1000.0 False False TGFb m_EHEE_hb1_4298_000000009_0001_7_9_59_61_P_._ems_ferrM_2213_0001_0001_110_crosslinked
56872.221994889 inf False False 0.0 9024.975812827128 40.0 1000.0 False False TGFb ems_ferrC_2280_000000024_0001
35984.626759282946 302615.3767101844 False False 5273.413933968597 16725.196203435888 40.0 1000.0 False False TGFb m_416e30d36ba6434f3d09dd5d2ac6df7d_0001_1_000000006_0001_4_9_H_._HEEHE_1488_0001_0001_58_crosslinked
inf inf False False 16233.310657211712 1206596.1846743796 40.0 1000.0 False False TGFb e1ae4cb039f7b6770b9307eb87230ce5_0001_000000019_0001
28059.67637979848 231320.38145601176 False False 4587.674845802269 18292.1007704542 40.0 1000.0 False False TGFb m_EHEE_hb1_4802_000000028_0001_46_48_61_63_P_._HEEHE_1262_0001_0001
inf inf False False 26171.766768677408 inf 40.0 1000.0 False False TGFb ems_ferrM_1201_000000010_0001_164_crosslinked
14406.238966231082 inf False False 7396.369022330303 57440.94421483782 40.0 1000.0 False False TGFb HEEHE_2024_000000001_0001_66_crosslinked
28340.27314359648 184001.89798766386 False False 5118.3236102542805 8935.619616660517 40.0 1000.0 False False TGFb m_8d83f56b3f6c12e6c4e8af3d7d92f308_0001_1_000000021_0001_60_65_H_._HEEHE_1577_0001_0001_123_crosslinked
14550.301355893402 inf False False 6245.327490462801 48986.858547620555 40.0 1000.0 False False TGFb m_059d04d5b6b407ed69f386d8de9b90e0_0001_1_000000003_0001_58_64_H_._HEEHE_0428_0001_0001_0001
40548.37813231666 351327.05777812115 False False 5487.535686077603 9870.48313282159 40.0 1000.0 False False TGFb m_9a199a1b38a1c46b7bc70ae92fd97a63_0001_1_000000005_0001_23_29_H_._bcov_4helix_13130_0001_0001_44_crosslinked
8759.552609215292 inf False False 11012.18559758296 318051.8022372012 40.0 1000.0 False False TGFb ems_ferrM_3765_000000008_0001_148_crosslinked
72212.63080590943 1319636.4772555095 False False 5433.203649581781 18292.1007704542 40.0 1000.0 False False TGFb m_a5f4663b0d1365df39cc17eed1faab14_0001_000000026_0001_19_26_H_._bcov_4helix_04226_0001_0002_0001
11345.865833375325 inf False False 9675.995620842656 73664.10468510818 40.0 1000.0 False False TGFb m_4h_hb1_1933_000000024_0001_6_15_H_._ems_3hM_1918_0001_0002_0001_68_crosslinked
inf inf False False 25912.640365027117 2350141.389603795 40.0 1000.0 False False TGFb m_a5567de14e69e56abfe7145b81b63e91_0001_000000006_0001_37_45_H_._bcov_4helix_09135_0001_0001_135_crosslinked
4821.6923695291525 60371.009657028 False False 8935.619616660517 124821.30686308953 40.0 1000.0 False False TGFb m_3ecb33624e2e1d8f50a90791185d0653_0001_1_000000014_0001_25_30_H_._HEEHE_1360_0001_0001_0001_80_crosslinked
inf inf False False 56309.13068800887 inf 40.0 1000.0 False False TGFb EHEE_hb1_3559_000000021_0001
13982.553609315217 inf False False 9298.441604931604 58015.35365698624 40.0 1000.0 False False TGFb m_67b279f8f2a2415978d2553cc30fca6f_0001_1_000000014_0001_18_23_H_._bcov_4helix_12314_0001_0002_0001_37_crosslinked
51485.68065637629 inf False False 6434.567158751315 20205.85923129508 40.0 1000.0 False False TGFb ems_ferrM_3735_000000010_0001_178_crosslinked
46147.836684857815 998747.8233907671 False False 4869.909293224447 17931.674120629552 40.0 1000.0 False False TGFb m_d61877853fc72d3a9b094762e15ccc8a_0001_000000027_0001_25_32_H_._bcov_4helix_09455_0001_0001
540.1287147114786 inf False False 10903.154057012845 inf 40.0 1000.0 False False TGFb ems_ferrM_1379_0001_000000017_0001_106_crosslinked
45690.92741075028 inf False False 6830.422699409936 16559.60020142166 40.0 1000.0 False False TGFb m_416e30d36ba6434f3d09dd5d2ac6df7d_0001_1_000000006_0001_4_9_H_._bcov_4helix_11517_0001_0001_0001
168.61512685404014 334275.6406037161 False False 15913.450306059915 2281024.078986427 40.0 1000.0 False False TGFb m_ems_p1-15H-GBL-16H-GBL-16H_0039_0001_0001_0001_000000005_0001_37_46_H_._HEEHE_3061_0001_0001_0001
17931.674120629552 156920.7308901972 False False 4967.794470018256 17578.349299705482 40.0 1000.0 False False TGFb m_ems_p1-14H-GBL-14H-GABBL-16H_0710_0001_0001_0002_000000024_0001_44_52_H_._HEEHE_1043_0001_0001_155_crosslinked
23226.114142683033 inf False False 4452.752007231157 97331.7161050805 40.0 1000.0 False False TGFb EHEE_04122_000000016_0001_32_crosslinked
665.6502747606515 inf False False 23458.37528410988 318051.8022372012 40.0 1000.0 False False TGFb m_EHEE_hb1_2593_000000008_0001_48_52_55_57_P_._HEEHE_3167_0001_0001_142_crosslinked
inf inf False False 23458.37528410988 inf 40.0 1000.0 False False TGFb EHEE_hb1_638_000000011_0001_69_crosslinked
5767.455156349958 2170316.143760372 False False 9024.975812827128 860270.9131636227 40.0 1000.0 False False TGFb m_HHH_eva_0718_000000007_0001_5_15_H_._HEEHE_2630_0001_0001_0001
2550.5366954883725 73664.10468510818 False False 18846.36971589974 144913.66223675903 40.0 1000.0 False False TGFb m_dc3fea42fea0b306a8952bd8b53ab8a8_0001_1_000000008_0001_21_30_H_._HEEHE_1270_0001_0001_105_crosslinked
665.6502747606515 inf False False 21236.561122996987 424441.36303474015 40.0 1000.0 False False TGFb m_67b279f8f2a2415978d2553cc30fca6f_0001_1_000000014_0001_18_23_H_._bcov_4helix_08797_0001_0001
2332.0572738702876 293715.5032463176 False False 15755.89139213852 144913.66223675903 40.0 1000.0 False False TGFb m_0227fc81f289841ed45fdae21156a26f_0001_000000001_0001_46_51_H_._ems_3hM_3509_0001_0001_5_crosslinked
inf inf False False 16559.60020142166 1136668.1866484056 40.0 1000.0 False False TGFb m_ems_p1-15H-GBL-16H-GBL-16H_0039_0001_0001_0001_000000005_0001_37_46_H_._ems_3hM_3612_0001_0001_0001
6122.269866153114 inf False False 15599.89246746387 137880.37728371008 40.0 1000.0 False False TGFb m_ems_p1-15H-GBL-16H-GBL-16H_0039_0001_0001_0001_000000005_0001_37_46_H_._ems_ferrM_5479_0002_0001_0001_142_crosslinked
inf inf False False 27781.8578017807 inf 40.0 1000.0 False False TGFb EHEE_hb1_4993_000000029_0001_57_crosslinked
96368.03574760456 inf False False 5597.8351533677605 15292.51295702762 40.0 1000.0 False False TGFb m_67b279f8f2a2415978d2553cc30fca6f_0001_1_000000014_0001_18_23_H_._HEEHE_1398_0001_0001_106_crosslinked
110772.5720722327 inf False False 4633.551594260295 9580.193684002641 40.0 1000.0 False False TGFb m_HHH_eva_0036_000000013_0001_43_53_H_._bcov_4helix_08430_0001_0001_53_crosslinked
0.0 28909.912633782762 False False 16395.64376378381 2954510.8428998855 40.0 1000.0 True False TGFb m_b53e02b194710e68f466320564696a92_0001_000000006_0001_42_48_H_._ems_3hC_676_0001_0002_0001
inf inf False False 20005.801219104025 inf 40.0 1000.0 False False TGFb EHEE_hb1_1055_000000009_0001_17_crosslinked
26964.79747353511 inf False False 15445.438086597907 59181.46226549164 40.0 1000.0 False False TGFb m_4h_hb1_498_000000016_0001_55_64_H_._bcov_4helix_13690_0001_0001
inf inf False False 8089.299871061484 664170.4064459788 40.0 1000.0 False False TGFb m_dd1b5486904c0467b7c0f49fde02777a_0001_000000009_0001_21_25_H_._bcov_4helix_06653_0001_0001
665.6502747606515 inf False False 10068.879843791317 inf 40.0 1000.0 False False TGFb m_EHEE_hb1_4802_000000028_0001_46_48_61_63_P_._HEEHE_1387_0001_0001_150_crosslinked
21236.561122996987 164925.26523463507 False False 0.0 11806.553483132368 40.0 1000.0 False False TGFb m_530190a7d4f24ed9f14c45b8af7ee2c8_0001_000000024_0001_3_8_H_._HEEHE_0235_0001_0001_0001_39_crosslinked
49971.49440442771 inf False False 7396.369022330303 44790.63563449691 40.0 1000.0 False False TGFb m_EHEE_hb1_612_000000005_0001_48_50_59_61_P_._HEEHE_2128_0001_0001
inf inf False False 23458.37528410988 inf 40.0 1000.0 False False TGFb m_EHEE_hb1_3583_000000017_0001_46_48_57_59_P_._ems_ferrC_570_0001_0001_95_crosslinked
42194.80488348507 705030.2698752631 False False 5017.472414718442 13172.198004341928 40.0 1000.0 False False TGFb m_ems_p1-15H-GBL-16H-GBL-16H_0039_0001_0001_0001_000000005_0001_37_46_H_._bcov_4helix_01647_0001_0001
inf inf False False 42616.752932319876 inf 40.0 1000.0 False False TGFb EHEE_hb1_911_000000022_0001_66_crosslinked
35984.626759282946 826703.4384805257 False False 5273.413933968597 12043.865208143323 40.0 1000.0 False False TGFb ems_p1-14H-GBL-16H-GBL-15H_0323_0001_0001_0001_000000014_0001_59_crosslinked
inf inf False False 36344.47302687574 inf 40.0 1000.0 False False TGFb ems_ferrM_1830_0001_000000016_0001_111_crosslinked
inf inf False False 28059.67637979848 inf 40.0 1000.0 False False TGFb m_416e30d36ba6434f3d09dd5d2ac6df7d_0001_1_000000006_0001_4_9_H_._bcov_4helix_01312_0001_0001_0001_77_crosslinked
6629.540978228629 58595.50719355604 False False 0.0 182180.09701748917 40.0 1000.0 False False TGFb m_EHEE_hb1_4802_000000028_0001_46_48_61_63_P_._HEEHE_2036_0001_0001_105_crosslinked
57440.94421483782 1359622.782152829 False False 4452.752007231157 9391.42602098091 40.0 1000.0 False False TGFb m_707acc9d051fe3a4acad5ad22db0e630_0001_1_000000018_0001_24_28_H_._bcov_4helix_08225_0001_0001_0001_90_crosslinked
inf inf False False 6434.567158751315 inf 40.0 1000.0 False False TGFb m_2579940aa1dfb0fcb0cf4ee3259c4abc_0001_000000021_0001_38_47_H_._ems_3hM_325_0001_0002_0001_16_crosslinked
inf inf False False 27506.789902753153 1547377.5522921488 40.0 1000.0 False False TGFb EHEE_hb1_2183_000000023_0001
26697.81928072781 inf False False 8170.192869772104 26964.79747353511 40.0 1000.0 False False TGFb m_HHH_eva_0036_000000013_0001_49_58_H_._ems_3hM_1842_0001_0001
inf inf False False 32253.874430371172 inf 40.0 1000.0 False False TGFb EHEE_hb1_5952_000000023_0001_89_crosslinked
15445.438086597907 84674.98877676862 False False 4773.952841117978 14991.190037278331 40.0 1000.0 False False TGFb m_EHEE_hb1_5608_000000029_0001_44_48_59_61_P_._HEEHE_1439_0001_0001
17754.13279270255 inf False False 8251.894798469817 35984.626759282946 40.0 1000.0 False False TGFb m_ems_p1-14H-GBL-14H-GABBL-16H_0710_0001_0001_0002_000000024_0001_44_52_H_._ems_3hM_3404_0001_0001_0001
inf inf False False 15755.89139213852 inf 40.0 1000.0 False False TGFb ems_ferrM_2945_0001_000000014_0001_100_crosslinked
68707.8404236368 inf False False 7037.391337624759 23226.114142683033 40.0 1000.0 False False TGFb ferr_hb1_316_000000000_0001_147_crosslinked
inf inf False False 20205.85923129508 inf 40.0 1000.0 False False TGFb HHH_eva_0067_000000009_0001
inf inf False False 34580.51901922126 inf 40.0 1000.0 False False TGFb e97b41f4e209c0640d4e43cb61b66542_0001_000000002_0001_140_crosslinked
19807.723979310904 403841.3933285948 False False 5326.148073308287 21880.050161584924 40.0 1000.0 False False TGFb m_ed423bd9540d0da8912f130d59bbdbee_0001_1_000000006_0001_37_41_H_._HEEHE_1799_0001_0001
68027.56477587808 1280826.1636701403 False False 7323.137645871595 17404.306237332148 40.0 1000.0 False False TGFb m_269e88d0e096774383d0e2f8541e919c_0001_1_000000022_0001_23_27_H_._bcov_4helix_00927_0001_0002_0001_13_crosslinked
inf inf False False 8672.824365559689 inf 40.0 1000.0 False False TGFb EHEE_hb1_2600_000000001_0001_61_crosslinked
34580.51901922126 inf False False 7851.394758484638 25656.079569333808 40.0 1000.0 False False TGFb m_67b279f8f2a2415978d2553cc30fca6f_0001_1_000000014_0001_18_23_H_._HEEHE_1162_0001_0001_97_crosslinked
43908.083162922114 inf False False 6629.540978228629 19611.607900307845 40.0 1000.0 False False TGFb m_720936397f2d31669eff21710c18a4fc_0001_000000026_0001_43_51_H_._HEEHE_2112_0001_0002_0001_84_crosslinked
inf inf False False 23692.959036950997 inf 40.0 1000.0 False False TGFb EEHEE_17104_000000024_0001_25_crosslinked
85521.73866453621 2755725.606000717 False False 0.0 6830.422699409936 40.0 1000.0 False False TGFb m_09400faa4b1d797a8af463a8869fbc45_0001_1_000000021_0001_38_48_H_._ems_3hM_420_0001_0003_0001
inf inf False False 26171.766768677408 733657.3260035804 40.0 1000.0 False False TGFb m_8d6fce3d17575e0ba34b88b6e599f276_0001_000000001_0001_5_9_H_._bcov_4helix_11578_0001_0001_105_crosslinked
16892.44816547023 2783282.8620607257 False False 5767.455156349958 38198.406416834834 40.0 1000.0 False False TGFb m_ems_p1-15H-GBL-16H-GBL-16H_0039_0001_0001_0001_000000005_0001_37_46_H_._bcov_4helix_13705_0001_0001
84674.98877676862 inf False False 6830.422699409936 13982.553609315217 40.0 1000.0 False False TGFb m_707acc9d051fe3a4acad5ad22db0e630_0001_1_000000018_0001_24_28_H_._bcov_4helix_01448_0001_0001
inf inf False False 32253.874430371172 inf 40.0 1000.0 False False TGFb 3h_hb1_887_000000013_0001
inf inf False False 25912.640365027117 inf 40.0 1000.0 False False TGFb EHEE_hb1_2305_000000016_0001_45_crosslinked
2286.1065325657178 inf False False 12164.303860224763 748403.8382562521 40.0 1000.0 False False TGFb EHEE_hb1_3201_000000014_0001_68_crosslinked
inf inf False False 20407.917823608008 inf 40.0 1000.0 False False TGFb HEEH_22296_000000010_0001_36_crosslinked
inf inf False False 0.0 inf 40.0 1000.0 False False TGFb EHEE_hb1_1396_000000023_0001_42_crosslinked
10068.879843791317 inf False False 5169.506846356828 354840.32835590263 40.0 1000.0 False False TGFb m_9b5def7823956c7009419e82645cf0f0_0001_000000016_0001_19_26_H_._HHH_eva_0050_0001_0001_135_crosslinked
inf inf False False 26964.79747353511 3826848.82690575 40.0 1000.0 False False TGFb EHEE_hb1_2776_000000001_0001_46_crosslinked
28059.67637979848 inf False False 20005.801219104025 178590.42938681395 40.0 1000.0 False False TGFb ems_ferrM_1830_000000028_0001_99_crosslinked
26964.79747353511 inf False False 8417.757883919056 59181.46226549164 40.0 1000.0 False False TGFb 31c8cd6f43d3187351e9aaa449b531aa_0001_000000020_0001_12_crosslinked
inf inf False False 22996.15261651788 inf 40.0 1000.0 False False TGFb c86e070e11429e4f6d64b39174096de9_0001_1_000000003_0001
118763.19056246249 inf False False 5273.413933968597 9870.48313282159 40.0 1000.0 False False TGFb m_HHH_eva_0718_000000007_0001_5_15_H_._bcov_4helix_12079_0001_0001_0001_127_crosslinked
55751.614542583004 inf False False 8170.192869772104 14550.301355893402 40.0 1000.0 False False TGFb m_51496fa1c8d31d9133bff2649adae953_0001_000000020_0001_26_32_H_._bcov_4helix_12438_0001_0001
2286.1065325657178 inf False False 16892.44816547023 321232.3202595728 40.0 1000.0 False False TGFb m_ems_p1-15H-GBL-16H-GBL-16H_0039_0001_0001_0001_000000005_0001_37_46_H_._ems_ferrM_4527_0001_0001_0001_188_crosslinked
inf inf False False 13436.959184229194 3865117.31517481 40.0 1000.0 False False TGFb e7866586d6daf0b5a5673ee6a8f01cc4_0001_1_000000009_0001_86_crosslinked
31934.529138981336 inf False False 8417.757883919056 38198.406416834834 40.0 1000.0 False False TGFb m_ems_p1-14H-GBL-14H-GABBL-16H_0150_0001_0001_0002_000000015_0001_41_49_H_._HEEHE_2006_0001_0001_0001_118_crosslinked
34238.13764279337 512771.4096207221 False False 10068.879843791317 19807.723979310904 40.0 1000.0 False False TGFb m_64112f081ff6e37487a4373fed56e914_0001_1_000000012_0001_22_31_H_._HEEHE_2911_0001_0001
86376.95605118164 2896295.307224671 False False 5710.35163995045 9024.975812827128 40.0 1000.0 False False TGFb m_653ed0bab8e0e97d1fa0d5b8ad9d13a3_0001_1_000000001_0001_47_51_H_._bcov_4helix_07383_0001_0001_0001_109_crosslinked
42194.80488348507 inf False False 6967.714195668086 22098.85066320075 40.0 1000.0 False False TGFb ems_ferrM_4963_0002_000000019_0001_135_crosslinked
665.6502747606515 inf False False 20005.801219104025 455058.5902060301 40.0 1000.0 False False TGFb ems_ferrM_6704_0001_000000002_0001_29_crosslinked
45690.92741075028 698049.7721537254 False False 4679.887110202902 11924.619017963678 40.0 1000.0 False False TGFb 2d359d77b38db510499457aa85d9b6c2_0001_000000013_0001_5_crosslinked
1162.098785834927 inf False False 23692.959036950997 136515.22503337648 40.0 1000.0 False False TGFb m_707acc9d051fe3a4acad5ad22db0e630_0001_1_000000018_0001_24_28_H_._HEEHE_1867_0001_0002_0001
inf inf False False 24654.988182616922 inf 40.0 1000.0 False False TGFb ems_ferrM_1076_000000023_0001_138_crosslinked
inf inf False False 18110.99086183586 inf 40.0 1000.0 False False TGFb m_0eddeacbb14b769e73e254714f31e2f9_0001_000000021_0001_42_51_H_._HEEHE_0439_0001_0001_0_crosslinked
inf inf False False 12532.894431493438 3199311.8780850125 40.0 1000.0 False False TGFb EHEE_hb1_2046_000000004_0001
27234.445448270428 487884.4018398623 False False 0.0 11924.619017963678 40.0 1000.0 False False TGFb m_243d3c880fd410c2e4669bd917d7d8db_0001_1_000000007_0001_2_9_H_._ems_3hC_963_0001_0005_0001_72_crosslinked
2286.1065325657178 inf False False 22543.037561531073 248006.7586218689 40.0 1000.0 False False TGFb m_ems_p1-15H-GBL-16H-GBL-16H_0039_0001_0001_0001_000000005_0001_37_46_H_._HEEHE_2073_0001_0003_0001_177_crosslinked
inf inf False False 11689.656913992434 inf 40.0 1000.0 False False TGFb m_a5f4663b0d1365df39cc17eed1faab14_0001_000000026_0001_19_26_H_._HEEHE_2123_0001_0001
inf inf False False 15445.438086597907 inf 40.0 1000.0 False False TGFb m_ems_3hM_2338_000000018_0001_57_62_H_._HEEHE_1686_0001_0001
inf inf False False 24169.1875135937 inf 40.0 1000.0 False False TGFb ems_ferrM_1379_0001_000000017_0001_107_crosslinked
inf inf False False 28340.27314359648 inf 40.0 1000.0 False False TGFb m_EHEE_hb1_612_000000005_0001_48_50_59_61_P_._ems_ferrM_5075_0001_0001_0001_152_crosslinked
inf inf False False 0.0 inf 40.0 1000.0 False False TGFb m_0f0386614648684de18f30ed6f65aafc_0001_000000023_0001_2_7_H_._HEEHE_1119_0001_0002_0001_3_crosslinked
11345.865833375325 inf False False 22098.85066320075 102296.61181991981 40.0 1000.0 False False TGFb m_653ed0bab8e0e97d1fa0d5b8ad9d13a3_0001_1_000000001_0001_47_51_H_._bcov_4helix_07383_0001_0001_0001_110_crosslinked
52520.54283756952 inf False False 8009.2077931301765 32253.874430371172 40.0 1000.0 False False TGFb m_HHH_eva_0661_000000000_0001_41_51_H_._bcov_4helix_03259_0001_0001_45_crosslinked
inf inf False False 27781.8578017807 inf 40.0 1000.0 False False TGFb EHEE_hb1_3084_000000002_0001_37_crosslinked
38198.406416834834 inf False False 6967.714195668086 19417.43356466122 40.0 1000.0 False False TGFb ems_ferrM_3267_0001_000000005_0001_143_crosslinked
inf inf False False 20611.9970018441 1443266.9804714224 40.0 1000.0 False False TGFb EHEE_hb1_4960_000000026_0001_27_crosslinked
inf inf False False 22319.839169832772 5754632.996627652 40.0 1000.0 False False TGFb m_ems_p1-15H-GBL-16H-GBL-16H_0039_0001_0001_0001_000000005_0001_37_46_H_._bcov_4helix_04058_0001_0002_0001_116_crosslinked
25402.058979538408 inf False False 9772.75557705109 48986.858547620555 40.0 1000.0 False False TGFb m_5dbb6a04e96a2285f7c76ae75e2a63d1_0001_000000016_0001_23_29_H_._bcov_4helix_00271_0001_0001
25912.640365027117 163292.34181647023 False False 6061.653332824872 10795.202036646373 40.0 1000.0 False False TGFb m_a1ccbce90b97664ca68d710c0f1c2fd4_0001_1_000000000_0001_42_47_H_._bcov_4helix_12657_0001_0001
inf inf False False 28059.67637979848 inf 40.0 1000.0 False False TGFb m_ems_p1-15H-GBL-16H-GBL-16H_0039_0001_0001_0001_000000005_0001_37_46_H_._bcov_4helix_09453_0001_0004_0001
8417.757883919056 85521.73866453621 False False 9969.187964149813 30995.33936100356 40.0 1000.0 False False TGFb m_df271cd9aed91f1c2e1a09d410d54a98_0001_1_000000008_0001_8_14_H_._bcov_4helix_02507_0001_0001_108_crosslinked
inf inf False False 7178.842903511014 inf 40.0 1000.0 False False TGFb ems_ferrC_296_000000022_0001
inf inf False False 0.0 inf 40.0 1000.0 False False TGFb EHEE_08373_000000017_0001_23_crosslinked
inf inf False False 26171.766768677408 inf 40.0 1000.0 False False TGFb m_e12b8779cfb82f830778c5848b29915f_0001_1_000000002_0001_46_50_H_._bcov_4helix_06501_0001_0001_178_crosslinked
74400.74573195931 inf False False 0.0 12658.223375808358 40.0 1000.0 False False TGFb m_ems_p1-15H-GBL-16H-GBL-16H_0039_0001_0001_0001_000000005_0001_37_46_H_._HEEHE_1034_0001_0002_0001_183_crosslinked
inf inf False False 23226.114142683033 inf 40.0 1000.0 False False TGFb m_EHEE_hb1_4802_000000028_0001_46_48_61_63_P_._HEEHE_1387_0001_0001
5710.35163995045 45690.92741075028 False False 8501.935462758252 68707.8404236368 40.0 1000.0 False False TGFb m_269e88d0e096774383d0e2f8541e919c_0001_1_000000022_0001_23_27_H_._ems_3hC_105_0001_0001_0001_0001
1613.7950620472009 677520.2316155427 False False 11806.553483132368 224517.28325606955 40.0 1000.0 False False TGFb m_ems_p1-15H-GBL-16H-GBL-16H_0039_0001_0001_0001_000000005_0001_37_46_H_._bcov_4helix_08330_0001_0001_166_crosslinked
inf inf False False 34926.3242094135 inf 40.0 1000.0 False False TGFb ems_ferrM_546_0001_000000025_0001_118_crosslinked
inf inf False False 16892.44816547023 inf 40.0 1000.0 False False TGFb EHEE_06354_000000026_0001_25_crosslinked
inf inf False False 13571.328776071496 inf 40.0 1000.0 False False TGFb EHEE_hb1_3157_000000027_0001_23_crosslinked
inf inf False False 14406.238966231082 inf 40.0 1000.0 False False TGFb m_ems_p1-15H-GBL-16H-GBL-16H_0039_0001_0001_0001_000000005_0001_37_46_H_._HEEHE_1025_0001_0001_0001
47546.16228424562 inf False False 0.0 15913.450306059915 40.0 1000.0 False False TGFb m_67b279f8f2a2415978d2553cc30fca6f_0001_1_000000014_0001_18_23_H_._bcov_4helix_02579_0001_0001_0001_30_crosslinked
inf inf False False 26433.484436364153 2024293.0517076666 40.0 1000.0 False False TGFb m_e97b41f4e209c0640d4e43cb61b66542_0001_000000021_0001_17_21_H_._bcov_4helix_12520_0001_0002_0001
22768.4679371464 886337.9821033939 False False 6001.636963192939 21448.926734226934 40.0 1000.0 False False TGFb m_ems_p1-15H-GBL-16H-GBL-16H_0039_0001_0001_0001_000000005_0001_37_46_H_._HHH_eva_0033_0001_0003_0001
28909.912633782762 inf False False 0.0 213620.49129283542 40.0 1000.0 False False TGFb m_d61877853fc72d3a9b094762e15ccc8a_0001_000000027_0001_25_32_H_._bcov_4helix_09455_0001_0001_120_crosslinked
21663.416001569218 inf False False 5326.148073308287 31305.292754613616 40.0 1000.0 False False TGFb m_67b279f8f2a2415978d2553cc30fca6f_0001_1_000000014_0001_18_23_H_._bcov_4helix_04459_0001_0002_0001
inf inf False False 6830.422699409936 1516888.1014529453 40.0 1000.0 False False TGFb m_ems_p1-14H-GBL-14H-GABBL-16H_0710_0001_0001_0002_000000024_0001_44_52_H_._HHH_eva_0735_0001_0001_141_crosslinked
88113.13286781035 3396134.0266443724 False False 4153.162190277939 7773.658176717458 40.0 1000.0 False False TGFb ems_ferrC_1530_000000011_0001_114_crosslinked
17061.372647124943 428685.77666508785 False False 5067.64713886563 37445.74690406311 40.0 1000.0 False False TGFb ems_ferrM_4626_0001_000000022_0001
inf inf False False 54111.96780609073 inf 40.0 1000.0 False False TGFb EHEE_hb1_465_000000007_0001_30_crosslinked
1505.2157909686457 416078.1913878446 False False 20818.116971862557 176822.20731367738 40.0 1000.0 False False TGFb m_67b279f8f2a2415978d2553cc30fca6f_0001_1_000000014_0001_18_23_H_._bcov_4helix_06750_0001_0001
10068.879843791317 inf False False 9969.187964149813 88994.26419648851 40.0 1000.0 False False TGFb m_EHEE_hb1_4802_000000028_0001_46_48_61_63_P_._ems_ferrM_5233_0001_0001_0001_168_crosslinked
inf inf False False 7178.842903511014 inf 40.0 1000.0 False False TGFb m_2b8c0b6d382919713be1eebf2d851371_0001_1_000000022_0001_43_50_H_._HEEHE_1313_0001_0001_166_crosslinked
inf inf False False 21448.926734226934 8315884.745126929 40.0 1000.0 False False TGFb m_ems_ferrM_6429_000000029_0001_28_30_33_35_P_._ems_ferrM_1761_0002_0001_0002_0001
43473.349666259564 inf False False 8009.2077931301765 25912.640365027117 40.0 1000.0 False False TGFb m_ems_p1-15H-GBL-16H-GBL-16H_0039_0001_0001_0001_000000005_0001_37_46_H_._bcov_4helix_08330_0001_0001
inf inf False False 28340.27314359648 inf 40.0 1000.0 False False TGFb ems_ferrM_3414_000000004_0001_59_crosslinked
17578.349299705482 inf False False 0.0 82184.70988261547 40.0 1000.0 False False TGFb m_b53e02b194710e68f466320564696a92_0001_000000006_0001_42_48_H_._ems_3hC_151_0001_0001
inf inf False False 17061.372647124943 inf 40.0 1000.0 False False TGFb m_707acc9d051fe3a4acad5ad22db0e630_0001_1_000000018_0001_24_28_H_._HEEHE_1042_0001_0001
2286.1065325657178 inf False False 15292.51295702762 211505.43692359928 40.0 1000.0 False False TGFb m_67b279f8f2a2415978d2553cc30fca6f_0001_1_000000014_0001_18_23_H_._bcov_4helix_01794_0001_0001_26_crosslinked
inf inf False False 30384.608725618637 inf 40.0 1000.0 False False TGFb m_EHEE_hb1_4802_000000028_0001_46_48_61_63_P_._ems_ferrM_551_0002_0001_0001
inf inf False False 24654.988182616922 inf 40.0 1000.0 False False TGFb m_ems_p1-15H-GBL-16H-GBL-16H_0039_0001_0001_0001_000000005_0001_37_46_H_._ems_ferrM_3208_0001_0001_0001_115_crosslinked
inf inf False False 33231.19907948586 inf 40.0 1000.0 False False TGFb m_ems_p1-15H-GBL-16H-GBL-16H_0039_0001_0001_0001_000000005_0001_37_46_H_._bcov_4helix_01439_0001_0001_0001
inf inf False False 29785.91189649902 inf 40.0 1000.0 False False TGFb m_e97b41f4e209c0640d4e43cb61b66542_0001_000000021_0001_17_21_H_._HEEHE_0594_0001_0001
inf inf False False 21026.29814158116 inf 40.0 1000.0 False False TGFb EHEE_07149_000000016_0001_64_crosslinked
inf inf False False 13982.553609315217 inf 40.0 1000.0 False False TGFb EHEE_hb1_2009_000000018_0001_54_crosslinked
6122.269866153114 inf False False 14406.238966231082 168240.26306585115 40.0 1000.0 False False TGFb m_EHEE_hb1_612_000000005_0001_48_50_59_61_P_._ems_ferrC_701_0001_0001_93_crosslinked
inf inf False False 9298.441604931604 inf 40.0 1000.0 False False TGFb ems_p1-15H-GBL-16H-GBL-14H_0640_0001_0001_0002_000000015_0001
39749.41489296802 inf False False 0.0 17231.986373596203 40.0 1000.0 False False TGFb m_ems_p1-14H-GBL-14H-GABBL-16H_0710_0001_0001_0002_000000024_0001_44_52_H_._ems_3hM_2325_0001_0001
25656.079569333808 inf False False 0.0 51485.68065637629 40.0 1000.0 False False TGFb m_ems_ferrM_3802_000000023_0001_5_7_54_58_P_._ems_ferrM_4438_0001_0002_0001_164_crosslinked
inf inf False False 21663.416001569218 inf 40.0 1000.0 False False TGFb m_EHEE_hb1_3173_000000022_0001_48_50_57_59_P_._HEEHE_1129_0001_0001_49_crosslinked
2627.8205078983665 15292.51295702762 False False 5487.535686077603 17931.674120629552 40.0 1000.0 False False TGFb m_67b279f8f2a2415978d2553cc30fca6f_0001_1_000000014_0001_18_23_H_._HEEHE_0873_0001_0004_0001_138_crosslinked
37074.99693471599 inf False False 7396.369022330303 52000.53746294008 40.0 1000.0 False False TGFb m_dc3fea42fea0b306a8952bd8b53ab8a8_0001_1_000000008_0001_21_30_H_._bcov_4helix_07107_0001_0001
6122.269866153114 inf False False 14695.804369452346 173338.11127700956 40.0 1000.0 False False TGFb ems_ferrM_3267_0001_000000005_0001_144_crosslinked
inf inf False False 11924.619017963678 inf 40.0 1000.0 False False TGFb EHEE_hb1_1396_000000000_0001_30_crosslinked
inf inf False False 15755.89139213852 inf 40.0 1000.0 False False TGFb m_c2bee41a39e7c0fb2897ab0d568c9ecb_0001_1_000000010_0001_20_27_H_._proteinG_4725_0001_0001_98_crosslinked
7396.369022330303 inf False False 21663.416001569218 132500.33245952052 40.0 1000.0 False False TGFb 33cd9c1fc6361677485b6b5ef31616dc_0001_000000012_0001
inf inf False False 17578.349299705482 4143928.913639844 40.0 1000.0 False False TGFb m_ems_p1-14H-GBL-14H-GABBL-16H_0710_0001_0001_0002_000000024_0001_44_52_H_._ems_3hC_782_0001_0001
15292.51295702762 inf False False 11806.553483132368 55751.614542583004 40.0 1000.0 False False TGFb m_HHH_eva_0036_000000013_0001_43_53_H_._bcov_4helix_06670_0001_0001_113_crosslinked
48021.623907088106 1243157.2556661984 False False 5017.472414718442 18659.771995940355 40.0 1000.0 False False TGFb m_7b433bbe769c568a642d6e21c81e970f_0001_000000028_0001_27_32_H_._HEEHE_1766_0001_0002_0001_87_crosslinked
7107.765251001011 96368.03574760456 False False 8501.935462758252 34926.3242094135 40.0 1000.0 False False TGFb ems_3hC_438_0002_000000027_0001_116_crosslinked
inf inf False False 13982.553609315217 inf 40.0 1000.0 False False TGFb HHH_eva_0067_000000009_0001_70_crosslinked
45238.541990841826 inf False False 13041.78020231873 34926.3242094135 40.0 1000.0 False False TGFb m_707acc9d051fe3a4acad5ad22db0e630_0001_1_000000018_0001_24_28_H_._HEEHE_1867_0001_0002_0001_50_crosslinked
42194.80488348507 1039300.9899992031 False False 5767.455156349958 14550.301355893402 40.0 1000.0 False False TGFb ems_3hC_692_000000008_0001
inf inf False False 23692.959036950997 inf 40.0 1000.0 False False TGFb m_ems_p1-15H-GBL-16H-GBL-16H_0039_0001_0001_0001_000000005_0001_37_46_H_._HEEHE_0167_0001_0002_0001_89_crosslinked
14263.602936862473 258076.8275290191 False False 7396.369022330303 78977.89081421605 40.0 1000.0 False False TGFb m_ems_p1-15H-GBL-16H-GBL-16H_0039_0001_0001_0001_000000005_0001_37_46_H_._bcov_4helix_00130_0001_0002_0001
inf inf False False 51485.68065637629 8483034.028503977 40.0 1000.0 False False TGFb m_ems_p1-15H-GBL-16H-GBL-16H_0039_0001_0001_0001_000000005_0001_37_46_H_._bcov_4helix_12619_0001_0002_0001
inf inf False False 9675.995620842656 inf 40.0 1000.0 False False TGFb EHEE_hb1_4785_000000020_0001_79_crosslinked
665.6502747606515 inf False False 8847.148135307452 969374.7976472572 40.0 1000.0 False False TGFb ems_ferrM_6747_0001_000000028_0001_75_crosslinked
inf inf False False 14991.190037278331 868873.6222952595 40.0 1000.0 False False TGFb m_b53e02b194710e68f466320564696a92_0001_000000006_0001_42_48_H_._bcov_4helix_12127_0001_0003_0001
22996.15261651788 inf False False 6695.83638801092 78977.89081421605 40.0 1000.0 False False TGFb m_EHEE_hb1_4802_000000028_0001_46_48_61_63_P_._ems_ferrM_6383_0002_0001_0001_137_crosslinked
665.6502747606515 inf False False 20818.116971862557 959777.0273735214 40.0 1000.0 False False TGFb ems_ferrM_1035_000000000_0001_94_crosslinked
83006.55698144154 2326872.6629740573 False False 0.0 5883.3810049925905 40.0 1000.0 False False TGFb m_416e30d36ba6434f3d09dd5d2ac6df7d_0001_1_000000006_0001_4_9_H_._bcov_4helix_07941_0001_0001_0001_33_crosslinked
inf inf False False 46609.31505170634 inf 40.0 1000.0 False False TGFb HEEHE_0797_000000015_0001
21663.416001569218 inf False False 4679.887110202902 49476.72713309679 40.0 1000.0 False False TGFb 3h_hb1_1810_000000009_0001
inf inf False False 32902.17730642162 inf 40.0 1000.0 False False TGFb m_9f890c78fc77abd3a1133787d264dfe5_0001_000000017_0001_27_32_H_._HEEHE_1389_0001_0001_144_crosslinked
16559.60020142166 inf False False 4587.674845802269 61584.466951134345 40.0 1000.0 False False TGFb m_df271cd9aed91f1c2e1a09d410d54a98_0001_1_000000008_0001_8_14_H_._HEEHE_1475_0001_0001
3506.8366547132437 201240.16597507827 False False 6498.912830338822 263264.1717623523 40.0 1000.0 False False TGFb ems_ferrM_2664_000000000_0001_87_crosslinked
4112.041772552412 26964.79747353511 False False 9870.48313282159 32253.874430371172 40.0 1000.0 False False TGFb m_ems_p1-15H-GBL-16H-GBL-16H_0039_0001_0001_0001_000000005_0001_37_46_H_._bcov_4helix_01527_0001_0001_0001
72934.75711396844 inf False False 6245.327490462801 14991.190037278331 40.0 1000.0 False False TGFb m_67b279f8f2a2415978d2553cc30fca6f_0001_1_000000014_0001_18_23_H_._HEEHE_0981_0001_0002_0001
inf inf False False 28059.67637979848 inf 40.0 1000.0 False False TGFb HEEHE_2606_000000028_0001
inf inf False False 9391.42602098091 inf 40.0 1000.0 False False TGFb EHEE_hb1_5278_000000016_0001_52_crosslinked
inf inf False False 20611.9970018441 inf 40.0 1000.0 False False TGFb EHEE_hb1_4051_000000028_0001_55_crosslinked
19225.181747189316 146362.79885912672 False False 0.0 22768.4679371464 40.0 1000.0 False False TGFb m_ems_p1-15H-GBL-16H-GBL-16H_0039_0001_0001_0001_000000005_0001_37_46_H_._HEEHE_0388_0001_0004_0001_121_crosslinked
70789.75669631343 inf False False 6563.901958642215 16725.196203435888 40.0 1000.0 False False TGFb m_2190dd9774351ad962202158f0f2aad9_0001_000000025_0001_45_51_H_._HEEHE_0065_0001_0001_10_crosslinked
77421.71435566718 inf False False 8089.299871061484 26433.484436364153 40.0 1000.0 False False TGFb m_75f7a7753e41b29d7a177d2829858f8d_0001_000000017_0001_23_31_H_._bcov_4helix_05189_0001_0002_0001_83_crosslinked
inf inf False False 40953.86191363986 inf 40.0 1000.0 False False TGFb ems_ferrC_584_000000019_0001_96_crosslinked
19417.43356466122 2106487.4670221373 False False 11573.917736626165 47546.16228424562 40.0 1000.0 False False TGFb ems_ferrM_4236_000000017_0001_70_crosslinked
inf inf False False 23692.959036950997 inf 40.0 1000.0 False False TGFb EEHEE_38287_000000019_0001_22_crosslinked
inf inf False False 28340.27314359648 inf 40.0 1000.0 False False TGFb HEEHE_2910_000000027_0001_89_crosslinked
23692.959036950997 287928.1474819304 False False 5825.129707913452 14842.762413146853 40.0 1000.0 False False TGFb 3h_hb1_2951_000000016_0001
inf inf False False 43473.349666259564 inf 40.0 1000.0 False False TGFb ems_ferrM_1809_000000029_0001
inf inf False False 21880.050161584924 inf 40.0 1000.0 False False TGFb m_8104e8702eb39c9aa5e7259f6c74e1cf_0001_1_000000011_0001_40_48_H_._bcov_4helix_12201_0001_0002_0001_27_crosslinked
inf inf False False 19611.607900307845 inf 40.0 1000.0 False False TGFb m_b08fa24f6ed407a29824ac109b4c3131_0001_1_000000025_0001_38_43_H_._bcov_4helix_01394_0001_0001_87_crosslinked
inf inf False False 25656.079569333808 inf 40.0 1000.0 False False TGFb m_EHEE_hb1_4298_000000009_0001_7_9_59_61_P_._ems_ferrM_4646_0001_0001
inf inf False False 29199.011760120608 inf 40.0 1000.0 False False TGFb m_80d464b6ac5a47abd79c2c127ef23df2_0001_000000009_0001_36_41_H_._bcov_4helix_04073_0001_0001
8334.41374645452 inf False False 13172.198004341928 144913.66223675903 40.0 1000.0 False False TGFb m_64775bce277403d2cf833de53930e9e5_0001_000000020_0001_42_48_H_._bcov_4helix_06252_0001_0001
7851.394758484638 287928.1474819304 False False 5169.506846356828 31934.529138981336 40.0 1000.0 False False TGFb m_75f7a7753e41b29d7a177d2829858f8d_0001_000000017_0001_23_31_H_._HHH_eva_0368_0001_0002_0001_51_crosslinked
665.6502747606515 inf False False 19034.833413058746 327689.0898967907 40.0 1000.0 False False TGFb proteinG_3904_000000004_0001
14550.301355893402 5261690.122701728 False False 6498.912830338822 121150.33069276794 40.0 1000.0 False False TGFb m_707acc9d051fe3a4acad5ad22db0e630_0001_1_000000018_0001_24_28_H_._HHH_eva_0452_0001_0001
23458.37528410988 95413.89677980644 False False 7323.137645871595 15755.89139213852 40.0 1000.0 False False TGFb m_67b279f8f2a2415978d2553cc30fca6f_0001_1_000000014_0001_18_23_H_._HEEHE_1611_0001_0002_0001_106_crosslinked
inf inf False False 23458.37528410988 inf 40.0 1000.0 False False TGFb m_EHEE_hb1_4802_000000028_0001_46_48_61_63_P_._ems_ferrM_4963_0001_0001
inf inf False False 26964.79747353511 inf 40.0 1000.0 False False TGFb ems_ferrM_1076_000000023_0001_136_crosslinked
inf inf False False 21236.561122996987 inf 40.0 1000.0 False False TGFb m_653ed0bab8e0e97d1fa0d5b8ad9d13a3_0001_1_000000001_0001_47_51_H_._bcov_4helix_07419_0001_0001_0001_113_crosslinked
inf inf False False 11012.18559758296 644637.2530415661 40.0 1000.0 False False TGFb m_707acc9d051fe3a4acad5ad22db0e630_0001_1_000000018_0001_24_28_H_._bcov_4helix_13701_0001_0002_0001_88_crosslinked
inf inf False False 73664.10468510818 inf 40.0 1000.0 False False TGFb m_707acc9d051fe3a4acad5ad22db0e630_0001_1_000000018_0001_24_28_H_._HEEHE_2550_0001_0001
37074.99693471599 inf False False 0.0 94469.20473248155 40.0 1000.0 False False TGFb m_269e88d0e096774383d0e2f8541e919c_0001_1_000000022_0001_23_27_H_._HEEHE_1905_0001_0001_89_crosslinked
inf inf False False 30688.454812874847 inf 40.0 1000.0 False False TGFb m_707acc9d051fe3a4acad5ad22db0e630_0001_1_000000018_0001_24_28_H_._HEEHE_1376_0001_0001_58_crosslinked
83006.55698144154 inf False False 0.0 9870.48313282159 40.0 1000.0 False False TGFb m_0c07e9bdaec8c23b13572c8a7d10e717_0001_1_000000006_0001_59_64_H_._bcov_4helix_00529_0001_0001
46147.836684857815 inf False False 4679.887110202902 14991.190037278331 40.0 1000.0 False False TGFb m_ems_p1-14H-GBL-16H-GABBL-16H_0097_0001_0001_0001_000000002_0001_26_33_H_._ems_3hC_428_0002_0001_0001_0001
15599.89246746387 193387.84402251 False False 6122.269866153114 17231.986373596203 40.0 1000.0 False False TGFb m_9862393bd4eb64f05c76d22049e39513_0001_000000024_0001_60_64_H_._ems_3hC_898_0001_0001_0004_0001
14406.238966231082 464205.26786917116 False False 9580.193684002641 33231.19907948586 40.0 1000.0 False False TGFb m_EHEE_hb1_612_000000005_0001_48_50_59_61_P_._HEEHE_3041_0001_0001
29785.91189649902 inf False False 4542.252322576509 33899.14618098351 40.0 1000.0 False False TGFb m_ems_p1-15H-GBL-16H-GBL-16H_0039_0001_0001_0001_000000005_0001_37_46_H_._HEEHE_1486_0001_0002_0001
23929.88862732048 inf False False 7696.6912640767005 35984.626759282946 40.0 1000.0 False False TGFb m_67b279f8f2a2415978d2553cc30fca6f_0001_1_000000014_0001_18_23_H_._bcov_4helix_04290_0001_0002_0001
11345.865833375325 inf False False 10582.49390907399 464205.26786917116 40.0 1000.0 False False TGFb m_HHH_eva_0661_000000000_0001_41_51_H_._HEEHE_0564_0001_0001_0001
58595.50719355604 786579.955540737 False False 0.0 6370.8585730211 40.0 1000.0 False False TGFb m_75f7a7753e41b29d7a177d2829858f8d_0001_000000017_0001_23_31_H_._ems_3hM_2946_0001_0002_0001_105_crosslinked
68027.56477587808 3231304.9968658593 False False 9024.975812827128 53045.748265945156 40.0 1000.0 False False TGFb ems_ferrM_3161_0001_000000005_0001_124_crosslinked
inf inf False False 13982.553609315217 inf 40.0 1000.0 False False TGFb EHEE_hb1_4001_000000017_0001_37_crosslinked
163292.34181647023 inf False False 0.0 8251.894798469817 40.0 1000.0 False False TGFb m_707acc9d051fe3a4acad5ad22db0e630_0001_1_000000018_0001_24_28_H_._bcov_4helix_03967_0001_0002_0001
15292.51295702762 inf False False 4112.041772552412 107514.76711391415 40.0 1000.0 False False TGFb m_707acc9d051fe3a4acad5ad22db0e630_0001_1_000000018_0001_24_28_H_._HEEHE_0298_0001_0001_60_crosslinked
22319.839169832772 143478.87350174176 False False 0.0 9391.42602098091 40.0 1000.0 False False TGFb HHH_rd4_0210.min_rise1.45_000000000_0001
inf inf False False 0.0 inf 40.0 1000.0 False False TGFb m_HHH_eva_0036_000000013_0001_43_53_H_._bcov_4helix_03132_0001_0001
inf inf False False 15755.89139213852 inf 40.0 1000.0 False False TGFb m_307cf0d6ab0abb9dc6d4a60295e463fe_0001_000000013_0001_18_27_H_._bcov_4helix_07027_0001_0002_0001
88994.26419648851 inf False False 5017.472414718442 15292.51295702762 40.0 1000.0 False False TGFb m_269e88d0e096774383d0e2f8541e919c_0001_1_000000022_0001_23_27_H_._bcov_4helix_11131_0001_0003_0001
inf inf False False 25656.079569333808 inf 40.0 1000.0 False False TGFb m_ems_p1-15H-GBL-16H-GBL-16H_0039_0001_0001_0001_000000005_0001_37_46_H_._HEEHE_2073_0001_0001_0001_176_crosslinked
13982.553609315217 inf False False 8334.41374645452 47075.408202223436 40.0 1000.0 False False TGFb m_707acc9d051fe3a4acad5ad22db0e630_0001_1_000000018_0001_24_28_H_._HEEHE_0952_0001_0001_0001
42616.752932319876 311784.92523987975 False False 0.0 9024.975812827128 40.0 1000.0 False False TGFb m_HHH_eva_0718_000000007_0001_5_15_H_._bcov_4helix_13099_0001_0001_0001_91_crosslinked
inf inf False False 22319.839169832772 inf 40.0 1000.0 False False TGFb ferr_hb1_1381_000000012_0001_72_crosslinked
43908.083162922114 607277.4526951674 False False 6498.912830338822 13707.042063832196 40.0 1000.0 False False TGFb m_HHH_eva_0609_000000003_0001_42_50_H_._bcov_4helix_03173_0001_0001
12658.223375808358 inf False False 9675.995620842656 57440.94421483782 40.0 1000.0 False False TGFb m_64112f081ff6e37487a4373fed56e914_0001_1_000000012_0001_22_31_H_._bcov_4helix_08225_0001_0001_0001_91_crosslinked
22996.15261651788 inf False False 6122.269866153114 21880.050161584924 40.0 1000.0 False False TGFb m_67b279f8f2a2415978d2553cc30fca6f_0001_1_000000014_0001_18_23_H_._bcov_4helix_11235_0001_0002_0001_64_crosslinked
inf inf False False 18846.36971589974 inf 40.0 1000.0 False False TGFb aff62e40800cfbf30c5099bd910ef069_0001_000000002_0001
58595.50719355604 802390.2126471056 False False 5542.411042938373 9115.225570955388 40.0 1000.0 False False TGFb m_ems_p1-15H-GBL-16H-GBL-16H_0039_0001_0001_0001_000000005_0001_37_46_H_._bcov_4helix_13571_0001_0001
inf inf False False 13707.042063832196 931550.1269760208 40.0 1000.0 False False TGFb m_ems_p1-15H-GBL-16H-GBL-16H_0039_0001_0001_0001_000000005_0001_37_46_H_._ems_3hC_350_0001_0001_0001
29199.011760120608 inf False False 5326.148073308287 26697.81928072781 40.0 1000.0 False False TGFb m_b53e02b194710e68f466320564696a92_0001_000000006_0001_42_48_H_._bcov_4helix_05497_0001_0002_0001
inf inf False False 21026.29814158116 inf 40.0 1000.0 False False TGFb m_EHEE_hb1_3145_000000022_0001_46_48_61_63_P_._ems_ferrM_5735_0001_0001_0001
inf inf False False 18110.99086183586 inf 40.0 1000.0 False False TGFb EHEE_hb1_89_000000004_0001
inf inf False False 15141.101937651125 inf 40.0 1000.0 False False TGFb EHEE_hb1_2692_000000012_0001_27_crosslinked
16725.196203435888 193387.84402251 False False 6370.8585730211 23458.37528410988 40.0 1000.0 False False TGFb m_ems_ferrM_3802_000000023_0001_5_7_54_58_P_._HEEHE_2776_0001_0001
22996.15261651788 inf False False 4365.015201677442 44347.16399455137 40.0 1000.0 False False TGFb 4ece0a8d24413809823fe5ef12049337_0001_000000029_0001_15_crosslinked
30995.33936100356 305641.53047728585 False False 5767.455156349958 11573.917736626165 40.0 1000.0 False False TGFb ems_ferrM_2292_0002_000000015_0001_52_crosslinked
14122.379145408378 58595.50719355604 False False 0.0 16725.196203435888 40.0 1000.0 False False TGFb m_196093a79268749953b7e721a953693f_0001_000000027_0001_37_41_H_._ems_3hM_73_0001_0001_73_crosslinked
inf inf False False 12164.303860224763 inf 40.0 1000.0 False False TGFb EHEE_hb1_5006_000000023_0001_86_crosslinked
132500.33245952052 inf False False 5710.35163995045 14406.238966231082 40.0 1000.0 False False TGFb m_HHH_eva_0036_000000013_0001_43_53_H_._ems_3hC_105_0001_0001_0001_126_crosslinked
inf inf False False 19611.607900307845 inf 40.0 1000.0 False False TGFb m_3ecb33624e2e1d8f50a90791185d0653_0001_1_000000014_0001_25_30_H_._HEEHE_1360_0001_0001_0001
24169.1875135937 inf False False 0.0 48021.623907088106 40.0 1000.0 False False TGFb HEEHE_2863_000000009_0001
inf inf False False 15445.438086597907 inf 40.0 1000.0 False False TGFb ems_ferrC_578_000000013_0001_196_crosslinked
4821.6923695291525 inf False False 10903.154057012845 1658998.1768692255 40.0 1000.0 False False TGFb ems_ferrM_6201_000000029_0001
inf inf False False 19417.43356466122 1136668.1866484056 40.0 1000.0 False False TGFb EHEE_hb1_4166_000000004_0001_57_crosslinked
inf inf False False 20005.801219104025 inf 40.0 1000.0 False False TGFb ems_ferrM_1459_0001_000000007_0001_158_crosslinked
inf inf False False 24901.53806444311 940865.6282457815 40.0 1000.0 False False TGFb EHEE_hb1_1300_000000006_0001_9_crosslinked
86376.95605118164 inf False False 4918.608386156695 15141.101937651125 40.0 1000.0 False False TGFb m_720936397f2d31669eff21710c18a4fc_0001_000000026_0001_43_51_H_._HEEHE_2185_0001_0001_36_crosslinked
inf inf False False 12912.653665662125 464205.26786917116 40.0 1000.0 False False TGFb m_06468c5750cb4384160932bb1d69963c_0001_000000000_0001_7_16_H_._bcov_4helix_04420_0001_0001
inf inf False False 15292.51295702762 inf 40.0 1000.0 False False TGFb HEEH_16468_000000018_0001_95_crosslinked
39749.41489296802 inf False False 8672.824365559689 24410.879388729656 40.0 1000.0 False False TGFb m_ems_p1-15H-GBL-16H-GBL-16H_0039_0001_0001_0001_000000005_0001_37_46_H_._ems_ferrM_967_0001_0002_0001_204_crosslinked
78195.9314992239 1869400.6706395496 False False 5433.203649581781 12408.806367815276 40.0 1000.0 False False TGFb m_2190dd9774351ad962202158f0f2aad9_0001_000000025_0001_45_51_H_._HEEHE_2394_0001_0001_24_crosslinked
inf inf False False 23692.959036950997 inf 40.0 1000.0 False False TGFb 35a6478890688a1ac67c2609240c2dd4_0001_1_000000026_0001_5_crosslinked
inf inf False False 32902.17730642162 inf 40.0 1000.0 False False TGFb m_707acc9d051fe3a4acad5ad22db0e630_0001_1_000000018_0001_24_28_H_._ems_3hM_852_0001_0003_0001
47546.16228424562 2170316.143760372 False False 5169.506846356828 11806.553483132368 40.0 1000.0 False False TGFb m_67b279f8f2a2415978d2553cc30fca6f_0001_1_000000014_0001_18_23_H_._HEEHE_0883_0001_0001_0001_141_crosslinked
12658.223375808358 inf False False 14842.762413146853 80565.34641958177 40.0 1000.0 False False TGFb m_b08fa24f6ed407a29824ac109b4c3131_0001_1_000000025_0001_38_43_H_._bcov_4helix_01144_0001_0001_0001_85_crosslinked
inf inf False False 20407.917823608008 inf 40.0 1000.0 False False TGFb ems_ferrM_3735_0002_000000017_0001_74_crosslinked
44790.63563449691 inf False False 6629.540978228629 24901.53806444311 40.0 1000.0 False False TGFb m_ems_p1-14H-GBL-14H-GABBL-16H_0710_0001_0001_0002_000000024_0001_44_52_H_._ems_3hM_2400_0001_0001_149_crosslinked
inf inf False False 16072.584809120495 1346161.1704483447 40.0 1000.0 False False TGFb m_b53e02b194710e68f466320564696a92_0001_000000006_0001_42_48_H_._ems_3hC_142_0002_0001_0003_0001
94469.20473248155 inf False False 0.0 7107.765251001011 40.0 1000.0 False False TGFb m_9862393bd4eb64f05c76d22049e39513_0001_000000024_0001_60_64_H_._bcov_4helix_00150_0001_0003_0001_67_crosslinked
49971.49440442771 3677526.5039635454 False False 0.0 6898.726926404041 40.0 1000.0 False False TGFb m_ems_p1-14H-GBL-14H-GABBL-16H_0710_0001_0001_0002_000000024_0001_44_52_H_._HHH_eva_0209_0001_0002_0001
inf inf False False 31618.345682159776 inf 40.0 1000.0 False False TGFb m_3ecb33624e2e1d8f50a90791185d0653_0001_1_000000014_0001_25_30_H_._HEEHE_2176_0001_0001
inf inf False False 19417.43356466122 2085631.1554674613 40.0 1000.0 False False TGFb ferr_hb1_170_000000022_0001_108_crosslinked
inf inf False False 20005.801219104025 inf 40.0 1000.0 False False TGFb EHEE_01572_000000019_0001
13982.553609315217 72934.75711396844 False False 0.0 6245.327490462801 40.0 1000.0 False False TGFb m_707acc9d051fe3a4acad5ad22db0e630_0001_1_000000018_0001_24_28_H_._bcov_4helix_11887_0001_0003_0001
1629.9330126676725 1148034.8685148885 False False 21448.926734226934 308697.94578205893 40.0 1000.0 False False TGFb m_a5567de14e69e56abfe7145b81b63e91_0001_000000006_0001_37_45_H_._bcov_4helix_13708_0001_0001_88_crosslinked
124821.30686308953 inf False False 0.0 5653.813504901432 40.0 1000.0 False False TGFb m_28547f62621d3f4f8f57c1e24f9beede_0001_1_000000016_0001_5_13_H_._proteinG_0314_0001_0001
22768.4679371464 inf False False 8935.619616660517 63450.537884220685 40.0 1000.0 False False TGFb m_ems_p1-14H-GBL-14H-GABBL-16H_0710_0001_0001_0002_000000024_0001_44_52_H_._bcov_4helix_11649_0001_0001
381.28452906917556 48501.84014615902 False False 9115.225570955388 2648198.1421546885 40.0 1000.0 False False TGFb m_b53e02b194710e68f466320564696a92_0001_000000006_0001_42_48_H_._ems_3hM_1543_0001_0001
inf inf False False 15913.450306059915 inf 40.0 1000.0 False False TGFb m_EHEE_hb1_6184_000000007_0001_16_24_H_._ems_3hC_496_0002_0001_0002_0001_121_crosslinked
inf inf False False 7470.332712553611 inf 40.0 1000.0 False False TGFb EHEE_hb1_710_000000020_0001_59_crosslinked
inf inf False False 33231.19907948586 inf 40.0 1000.0 False False TGFb m_75f7a7753e41b29d7a177d2829858f8d_0001_000000017_0001_23_31_H_._ems_3hM_149_0001_0001_171_crosslinked
inf inf False False 26433.484436364153 1814421.8734520779 40.0 1000.0 False False TGFb ems_ferrM_4621_000000024_0001
inf inf False False 70789.75669631343 inf 40.0 1000.0 False False TGFb EHEE_hb1_1399_000000017_0001
12658.223375808358 inf False False 0.0 229030.08064951646 40.0 1000.0 False False TGFb m_b08fa24f6ed407a29824ac109b4c3131_0001_1_000000025_0001_38_43_H_._HEEHE_1584_0001_0001_63_crosslinked
inf inf False False 37820.20437310377 inf 40.0 1000.0 False False TGFb m_75f7a7753e41b29d7a177d2829858f8d_0001_000000017_0001_23_31_H_._bcov_4helix_01419_0001_0001
20407.917823608008 625678.5667892838 False False 7178.842903511014 28623.675875032466 40.0 1000.0 False False TGFb m_720936397f2d31669eff21710c18a4fc_0001_000000026_0001_43_51_H_._HEEHE_2218_0001_0001_0001_39_crosslinked
2451.01563224648 347848.5720575455 False False 11122.307453558798 6614802.236269823 40.0 1000.0 False False TGFb m_ems_ferrM_3802_000000023_0001_5_7_54_58_P_._HEEHE_2161_0001_0001_147_crosslinked
inf inf False False 20611.9970018441 inf 40.0 1000.0 False False TGFb EEHEE_00510_000000006_0001_22_crosslinked
inf inf False False 44790.63563449691 inf 40.0 1000.0 False False TGFb EHEE_hb1_609_000000021_0001_99_crosslinked
30688.454812874847 380436.86038362246 False False 4365.015201677442 11459.324491709087 40.0 1000.0 False False TGFb m_ad0cd72a9da53e38f9357a14ca3bb4c7_0001_1_000000017_0001_37_41_H_._ems_3hC_572_0001_0001_0003_0001_134_crosslinked
53576.20574860465 inf False False 5942.21481504252 27506.789902753153 40.0 1000.0 False False TGFb m_67b279f8f2a2415978d2553cc30fca6f_0001_1_000000014_0001_18_23_H_._bcov_4helix_11409_0001_0001_0001
39749.41489296802 3074475.830710098 False False 6001.636963192939 15141.101937651125 40.0 1000.0 False False TGFb 2c46b57de5df830a699d451437f22a7b_0001_000000021_0001_5_crosslinked
35628.343326022696 inf False False 8334.41374645452 28623.675875032466 40.0 1000.0 False False TGFb m_9862393bd4eb64f05c76d22049e39513_0001_000000024_0001_60_64_H_._bcov_4helix_10614_0001_0002_0001_78_crosslinked
5883.3810049925905 28340.27314359648 False False 0.0 4869.909293224447 40.0 1000.0 False False TGFb m_ems_p1-15H-GBL-16H-GBL-16H_0039_0001_0001_0001_000000005_0001_37_46_H_._HHH_eva_0450_0001_0001
inf inf False False 24169.1875135937 3296254.2273028675 40.0 1000.0 False False TGFb EHEE_hb1_5123_000000020_0001
156920.7308901972 inf False False 5326.148073308287 9485.340281190727 40.0 1000.0 False False TGFb m_d61877853fc72d3a9b094762e15ccc8a_0001_000000027_0001_25_32_H_._ems_3hC_1511_0002_0001_0001
inf inf False False 0.0 inf 40.0 1000.0 False False TGFb EHEE_hb1_5005_000000008_0001_56_crosslinked
inf inf False False 34926.3242094135 2596018.1768009895 40.0 1000.0 False False TGFb EHEE_hb1_1907_000000027_0001_62_crosslinked
28909.912633782762 572082.830788795 False False 4071.32848767566 20005.801219104025 40.0 1000.0 False False TGFb m_64112f081ff6e37487a4373fed56e914_0001_1_000000012_0001_22_31_H_._ems_3hM_1416_0001_0003_0001
66026.8841589769 inf False False 0.0 6434.567158751315 40.0 1000.0 False False TGFb m_HHH_eva_0718_000000007_0001_5_15_H_._HEEHE_0493_0001_0001_168_crosslinked
inf inf False False 21448.926734226934 inf 40.0 1000.0 False False TGFb 4h_hb1_557_000000019_0001
16892.44816547023 235969.9211232775 False False 4236.640750302524 27506.789902753153 40.0 1000.0 False False TGFb m_ccf14732845b2f5ae9da9c01433d07c4_0001_000000006_0001_40_47_H_._ems_3hC_140_0001_0003_0001
8759.552609215292 inf False False 13172.198004341928 107514.76711391415 40.0 1000.0 False False TGFb m_b08fa24f6ed407a29824ac109b4c3131_0001_1_000000025_0001_38_43_H_._HEEHE_2263_0001_0001_124_crosslinked
inf inf False False 38966.19438581319 inf 40.0 1000.0 False False TGFb m_ems_p1-14H-GBL-16H-GBL-14H_0884_0001_0001_0001_000000006_0001_18_25_H_._bcov_4helix_00227_0001_0001
35984.626759282946 inf False False 10271.264328651518 35628.343326022696 40.0 1000.0 False False TGFb m_3h_hb1_253_000000020_0001_57_62_H_._HEEHE_2300_0001_0001_96_crosslinked
inf inf False False 19807.723979310904 inf 40.0 1000.0 False False TGFb m_ab771d6dfe3f9c5de6938f7153b5fe8a_0001_1_000000022_0001_1_6_H_._ems_3hM_342_0001_0002_0001_123_crosslinked
inf inf False False 29199.011760120608 inf 40.0 1000.0 False False TGFb m_a257d1f080182e740a8b0dae0ae2740f_0001_000000000_0001_22_30_H_._bcov_4helix_03564_0001_0001_118_crosslinked
43908.083162922114 inf False False 6762.794751891034 15599.89246746387 40.0 1000.0 False False TGFb ferr_hb1_3431_000000023_0001_134_crosslinked
inf inf False False 27781.8578017807 inf 40.0 1000.0 False False TGFb EHEE_hb1_5138_000000015_0001_84_crosslinked
inf inf False False 15141.101937651125 inf 40.0 1000.0 False False TGFb ems_ferrC_277_000000018_0001_129_crosslinked
6434.567158751315 34238.13764279337 False False 4869.909293224447 31934.529138981336 40.0 1000.0 False False TGFb m_ems_3hM_2252_000000017_0001_45_55_H_._bcov_4helix_05548_0001_0001_110_crosslinked
38198.406416834834 4062277.143064254 False False 0.0 11345.865833375325 40.0 1000.0 False False TGFb m_9b5def7823956c7009419e82645cf0f0_0001_000000016_0001_19_26_H_._ems_3hM_1416_0001_0001
inf inf False False 20407.917823608008 inf 40.0 1000.0 False False TGFb EHEE_hb1_5635_000000009_0001
inf inf False False 33231.19907948586 inf 40.0 1000.0 False False TGFb m_ferr_hb1_2616_000000012_0001_4_6_58_60_P_._HEEHE_1652_0001_0001_133_crosslinked
4821.6923695291525 inf False False 17754.13279270255 369248.2685968687 40.0 1000.0 False False TGFb m_ferr_hb1_2616_000000012_0001_4_6_58_60_P_._HEEHE_3342_0001_0001_112_crosslinked
8334.41374645452 inf False False 0.0 411958.6053344994 40.0 1000.0 False False TGFb ems_ferrM_3112_0001_000000025_0001
8089.299871061484 inf False False 7107.765251001011 121150.33069276794 40.0 1000.0 False False TGFb m_3ecb33624e2e1d8f50a90791185d0653_0001_1_000000014_0001_25_30_H_._bcov_4helix_14334_0001_0001_0001
37820.20437310377 inf False False 10582.49390907399 42194.80488348507 40.0 1000.0 False False TGFb ems_ferrM_6339_000000020_0001_82_crosslinked
inf inf False False 38966.19438581319 inf 40.0 1000.0 False False TGFb 8e7f84ee4c89908a9bdc2513ad3d1c82_0001_1_000000015_0001
34580.51901922126 258076.8275290191 False False 0.0 6563.901958642215 40.0 1000.0 False False TGFb m_530190a7d4f24ed9f14c45b8af7ee2c8_0001_000000024_0001_3_8_H_._bcov_4helix_08719_0001_0002_0001
inf inf False False 38966.19438581319 inf 40.0 1000.0 False False TGFb m_ems_p1-15H-GBL-16H-GBL-16H_0039_0001_0001_0001_000000005_0001_37_46_H_._bcov_4helix_08388_0001_0003_0001_169_crosslinked
4031.0183046293637 260657.595804309 False False 9969.187964149813 3534030.686623578 40.0 1000.0 False False TGFb 08922f9cdc27140c19938ba20cf626ae_0001_000000027_0001
2286.1065325657178 inf False False 15445.438086597907 1268144.7165050907 40.0 1000.0 False False TGFb m_707acc9d051fe3a4acad5ad22db0e630_0001_1_000000018_0001_24_28_H_._HEEHE_1695_0001_0001_33_crosslinked
inf inf False False 30688.454812874847 inf 40.0 1000.0 False False TGFb 400cdce274d5f01cd6583864aa4d3284_0001_1_000000026_0001
0.0 802390.2126471056 True False 4821.6923695291525 inf 40.0 1000.0 True False TGFb m_ems_p1-15H-GBL-16H-GBL-16H_0039_0001_0001_0001_000000005_0001_37_46_H_._bGM_714_0001_0001_0001_98_crosslinked
inf inf False False 28059.67637979848 1692344.040224299 40.0 1000.0 False False TGFb ems_ferrM_2902_000000015_0001_93_crosslinked
inf inf False False 21026.29814158116 5314307.023928748 40.0 1000.0 False False TGFb m_a257d1f080182e740a8b0dae0ae2740f_0001_000000000_0001_22_30_H_._bcov_4helix_04892_0001_0002_0001
38198.406416834834 inf False False 7107.765251001011 22098.85066320075 40.0 1000.0 False False TGFb m_ems_p1-14H-GBL-14H-GABBL-16H_0710_0001_0001_0002_000000024_0001_44_52_H_._bcov_4helix_09354_0001_0001_106_crosslinked
inf inf False False 22098.85066320075 inf 40.0 1000.0 False False TGFb EHEE_hb1_5016_000000016_0001
42194.80488348507 inf False False 6830.422699409936 19417.43356466122 40.0 1000.0 False False TGFb m_ems_p1-15H-GBL-16H-GBL-16H_0039_0001_0001_0001_000000005_0001_37_46_H_._bcov_4helix_00978_0001_0001_81_crosslinked
6183.49256481465 8152028.962971197 False False 16072.584809120495 101283.77407912845 40.0 1000.0 False False TGFb m_75f7a7753e41b29d7a177d2829858f8d_0001_000000017_0001_23_31_H_._bcov_4helix_04024_0001_0002_0001_163_crosslinked
inf inf False False 11689.656913992434 inf 40.0 1000.0 False False TGFb EHEE_hb1_4785_000000020_0001
13303.919984385331 220093.40579949968 False False 0.0 65373.15263265036 40.0 1000.0 False False TGFb m_EHEE_hb1_4802_000000028_0001_46_48_61_63_P_._ems_ferrM_5100_0001_0001_0001_0001_152_crosslinked
inf inf False False 21880.050161584924 inf 40.0 1000.0 False False TGFb m_EHEE_hb1_949_000000010_0001_46_50_55_59_P_._HEEHE_1936_0001_0001_168_crosslinked
50471.20934847202 inf False False 6370.8585730211 31618.345682159776 40.0 1000.0 False False TGFb m_EHEE_hb1_612_000000005_0001_48_50_59_61_P_._HEEHE_1112_0001_0002_0001
inf inf False False 33899.14618098351 inf 40.0 1000.0 False False TGFb m_EHEE_hb1_2215_000000000_0001_50_52_55_57_P_._HEEHE_0471_0001_0001
inf inf False False 16559.60020142166 inf 40.0 1000.0 False False TGFb EHEE_hb1_1901_000000001_0001_64_crosslinked
inf inf False False 10169.568642229218 inf 40.0 1000.0 False False TGFb EHEE_hb1_5951_000000023_0001
12658.223375808358 inf False False 10688.31884816472 68027.56477587808 40.0 1000.0 False False TGFb m_6cec01a4c26685625e84f9416b5e6419_0001_000000010_0001_24_33_H_._ems_3hM_2011_0001_0001_0001
2286.1065325657178 inf False False 17931.674120629552 318051.8022372012 40.0 1000.0 False False TGFb HEEHE_2362_000000014_0001_90_crosslinked
48501.84014615902 1103238.943423723 False False 0.0 22319.839169832772 40.0 1000.0 False False TGFb 5432d7cefdc4905936abd103e32646f0_0001_000000020_0001_6_crosslinked
29491.00187772178 424441.36303474015 False False 5542.411042938373 12532.894431493438 40.0 1000.0 False False TGFb m_9b5def7823956c7009419e82645cf0f0_0001_000000016_0001_19_26_H_._bcov_4helix_11255_0001_0002_0001
inf inf False False 11573.917736626165 inf 40.0 1000.0 False False TGFb m_ems_p1-15H-GBL-16H-GBL-16H_0039_0001_0001_0001_000000005_0001_37_46_H_._bcov_4helix_01439_0001_0001_0001_87_crosslinked
inf inf False False 24901.53806444311 2236078.8932324555 40.0 1000.0 False False TGFb ferr_hb1_2238_000000027_0001_159_crosslinked
inf inf False False 20611.9970018441 inf 40.0 1000.0 False False TGFb m_269e88d0e096774383d0e2f8541e919c_0001_1_000000022_0001_23_27_H_._ems_3hM_3656_0001_0001
46147.836684857815 1486999.4132466875 False False 4869.909293224447 11689.656913992434 40.0 1000.0 False False TGFb m_ems_3hC_284_0002_000000010_0001_10_18_H_._ems_3hC_923_0001_0001_0001
inf inf False False 21880.050161584924 inf 40.0 1000.0 False False TGFb m_653ed0bab8e0e97d1fa0d5b8ad9d13a3_0001_1_000000001_0001_47_51_H_._HEEHE_0363_0001_0001_89_crosslinked
96368.03574760456 inf False False 4279.007157805552 12912.653665662125 40.0 1000.0 False False TGFb m_HHH_eva_0464_000000000_0001_1_7_H_._ems_3hM_2462_0001_0001_169_crosslinked
665.6502747606515 inf False False 10582.49390907399 inf 40.0 1000.0 False False TGFb ems_ferrM_4405_000000025_0001
inf inf False False 30995.33936100356 inf 40.0 1000.0 False False TGFb m_ems_p1-15H-GBL-16H-GBL-16H_0039_0001_0001_0001_000000005_0001_37_46_H_._HEEHE_1338_0001_0002_0001_152_crosslinked
126069.51993172051 inf False False 6307.780765367422 12658.223375808358 40.0 1000.0 False False TGFb m_d61877853fc72d3a9b094762e15ccc8a_0001_000000027_0001_25_32_H_._HEEHE_1429_0001_0001_117_crosslinked
68707.8404236368 1049693.999899196 False False 5118.3236102542805 11459.324491709087 40.0 1000.0 False False TGFb m_67b279f8f2a2415978d2553cc30fca6f_0001_1_000000014_0001_18_23_H_._HEEHE_2041_0001_0002_0001
inf inf False False 16892.44816547023 inf 40.0 1000.0 False False TGFb EEHEE_17298_000000017_0001
inf inf False False 97331.7161050805 inf 40.0 1000.0 False False TGFb m_ems_p1-15H-GBL-16H-GBL-16H_0039_0001_0001_0001_000000005_0001_37_46_H_._HEEHE_2820_0001_0003_0001_162_crosslinked
inf inf False False 17061.372647124943 6048177.11409274 40.0 1000.0 False False TGFb m_ems_p1-14H-GBL-14H-GABBL-16H_0710_0001_0001_0002_000000024_0001_44_52_H_._HHH_eva_0256_0001_0001
24169.1875135937 147826.42684771807 False False 0.0 7773.658176717458 40.0 1000.0 False False TGFb m_HHH_eva_0036_000000013_0001_43_53_H_._HEEHE_1486_0001_0001_101_crosslinked
inf inf False False 23692.959036950997 inf 40.0 1000.0 False False TGFb EHEE_01486_000000004_0001_12_crosslinked
104352.77371750015 inf False False 0.0 6695.83638801092 40.0 1000.0 False False TGFb m_0b73f9878e8dfd71b61d2a130a227b24_0001_1_000000003_0001_38_44_H_._ems_3hC_428_0002_0001_0003_0001_13_crosslinked
inf inf False False 18110.99086183586 843320.177593984 40.0 1000.0 False False TGFb ems_ferrM_4211_0002_000000015_0001_36_crosslinked
6967.714195668086 inf False False 13707.042063832196 98305.03326613137 40.0 1000.0 False False TGFb m_EHEE_hb1_4802_000000028_0001_46_48_61_63_P_._ems_ferrM_2947_0001_0001_0001_0001_142_crosslinked
665.6502747606515 inf False False 31618.345682159776 555257.959362162 40.0 1000.0 False False TGFb m_707acc9d051fe3a4acad5ad22db0e630_0001_1_000000018_0001_24_28_H_._HEEHE_1047_0001_0001
60371.009657028 834970.47286533 False False 5597.8351533677605 9024.975812827128 40.0 1000.0 False False TGFb m_a5f4663b0d1365df39cc17eed1faab14_0001_000000026_0001_19_26_H_._HEEHE_1742_0001_0001_0001_177_crosslinked
inf inf False False 26433.484436364153 inf 40.0 1000.0 False False TGFb 6a2ff3f4fd2cdaa3fceafd0f1e7456c6_0001_000000007_0001
12658.223375808358 inf False False 13844.112484470526 164925.26523463507 40.0 1000.0 False False TGFb m_ferr_hb1_3985_000000029_0001_1_5_57_61_P_._HEEHE_0269_0001_0001_172_crosslinked
21880.050161584924 3569370.9934898163 False False 0.0 40953.86191363986 40.0 1000.0 False False TGFb m_d61877853fc72d3a9b094762e15ccc8a_0001_000000027_0001_22_29_H_._HEEHE_2488_0001_0001_153_crosslinked
35984.626759282946 308697.94578205893 False False 0.0 5542.411042938373 40.0 1000.0 False False TGFb m_EHEE_hb1_4802_000000028_0001_46_48_61_63_P_._ems_ferrC_2159_0001_0001_169_crosslinked
13982.553609315217 inf False False 13571.328776071496 83836.622551256 40.0 1000.0 False False TGFb m_b53e02b194710e68f466320564696a92_0001_000000006_0001_42_48_H_._bcov_4helix_00896_0001_0001_0001_122_crosslinked
inf inf False False 39749.41489296802 inf 40.0 1000.0 False False TGFb m_3ecb33624e2e1d8f50a90791185d0653_0001_1_000000014_0001_25_30_H_._HEEHE_1996_0001_0002_0001_76_crosslinked
11924.619017963678 inf False False 5883.3810049925905 27234.445448270428 40.0 1000.0 False False TGFb m_64112f081ff6e37487a4373fed56e914_0001_1_000000012_0001_22_31_H_._ems_3hC_3_0002_0001_0001_86_crosslinked
29491.00187772178 inf False False 4633.551594260295 99288.08359879276 40.0 1000.0 False False TGFb ems_ferrM_1033_000000013_0001_38_crosslinked
18475.021778158756 103319.57793811889 False False 0.0 9115.225570955388 40.0 1000.0 False False TGFb m_67b279f8f2a2415978d2553cc30fca6f_0001_1_000000014_0001_18_23_H_._HEEHE_0530_0001_0001
inf inf False False 14695.804369452346 inf 40.0 1000.0 False False TGFb HEEH_08508_000000015_0001_104_crosslinked
inf inf False False 33899.14618098351 inf 40.0 1000.0 False False TGFb m_2b8c0b6d382919713be1eebf2d851371_0001_1_000000022_0001_43_50_H_._HEEHE_3154_0001_0002_0001_6_crosslinked
inf inf False False 25402.058979538408 inf 40.0 1000.0 False False TGFb 900f32f128773db0e995e409666e7ea5_0001_000000010_0001_7_crosslinked
3174.693475751082 851753.3793699243 False False 13982.553609315217 133825.33578411557 40.0 1000.0 False False TGFb m_c51bb202c92a4c72ff6dad4dcdd24ded_0001_1_000000024_0001_16_21_H_._bcov_4helix_03938_0001_0001_156_crosslinked
inf inf False False 27781.8578017807 1428977.208387546 40.0 1000.0 False False TGFb m_707acc9d051fe3a4acad5ad22db0e630_0001_1_000000018_0001_24_28_H_._bcov_4helix_14640_0001_0001_0001
inf inf False False 20205.85923129508 inf 40.0 1000.0 False False TGFb ems_ferrM_5728_0001_000000029_0001_88_crosslinked
55751.614542583004 1182821.4730657584 False False 5883.3810049925905 10903.154057012845 40.0 1000.0 False False TGFb 95160c36aa49f173bf9b42ddbb9365a7_0001_1_000000023_0001_7_crosslinked
inf inf False False 48986.858547620555 inf 40.0 1000.0 False False TGFb EHEE_hb1_3500_000000000_0001_34_crosslinked
19225.181747189316 233633.58527057164 False False 4112.041772552412 13436.959184229194 40.0 1000.0 False False TGFb 9507a63c6ab1c4ffeae81e77984ca689_0001_1_000000014_0001
40548.37813231666 282254.82548958977 False False 6434.567158751315 12658.223375808358 40.0 1000.0 False False TGFb m_9b6f5dc4e2526c724aa50029a2e1cdcb_0001_000000005_0001_4_8_H_._bcov_4helix_08001_0001_0001_126_crosslinked
6762.794751891034 inf False False 11689.656913992434 203252.56763482917 40.0 1000.0 False False TGFb m_EHEE_hb1_6090_000000023_0001_44_46_59_61_P_._ems_ferrM_5735_0001_0001_71_crosslinked
2931.776161380184 657594.4618277013 False False 10477.71674165741 173338.11127700956 40.0 1000.0 False False TGFb m_ems_p1-15H-GBL-16H-GBL-16H_0039_0001_0001_0001_000000005_0001_37_46_H_._bcov_4helix_06357_0001_0001
20407.917823608008 314902.7744922782 False False 6370.8585730211 17931.674120629552 40.0 1000.0 False False TGFb m_ems_p1-15H-GBL-16H-GBL-16H_0039_0001_0001_0001_000000005_0001_37_46_H_._ems_3hM_2901_0001_0004_0001_150_crosslinked
inf inf False False 8251.894798469817 inf 40.0 1000.0 False False TGFb EHEE_hb1_5115_000000002_0001_52_crosslinked
inf inf False False 43042.9204616431 inf 40.0 1000.0 False False TGFb m_1d35334d27828df2e5fb765ab2b11770_0001_1_000000010_0001_44_49_H_._bcov_4helix_11400_0001_0001_105_crosslinked
59773.276888146596 1626309.3587581865 False False 0.0 9298.441604931604 40.0 1000.0 False False TGFb m_ccf14732845b2f5ae9da9c01433d07c4_0001_000000006_0001_40_47_H_._bcov_4helix_10696_0001_0001_170_crosslinked
17754.13279270255 inf False False 10068.879843791317 55751.614542583004 40.0 1000.0 False False TGFb m_ems_p1-14H-GBL-14H-GABBL-16H_0710_0001_0001_0002_000000024_0001_44_52_H_._ems_3hM_2930_0001_0001_124_crosslinked
17754.13279270255 inf False False 9115.225570955388 46609.31505170634 40.0 1000.0 False False TGFb ems_ferrM_2507_000000014_0001_124_crosslinked
11012.18559758296 161675.5859569011 False False 6967.714195668086 50975.92144195677 40.0 1000.0 False False TGFb m_75f7a7753e41b29d7a177d2829858f8d_0001_000000017_0001_23_31_H_._HHH_eva_0312_0001_0001_0001_95_crosslinked
665.6502747606515 inf False False 50975.92144195677 inf 40.0 1000.0 False False TGFb m_EHEE_hb1_4787_000000003_0001_48_50_59_61_P_._ems_ferrM_6675_0001_0001_198_crosslinked
94469.20473248155 5697656.432304602 False False 0.0 6830.422699409936 40.0 1000.0 False False TGFb 099ddc485247b6f909808f868bd85296_0001_000000029_0001
4821.6923695291525 inf False False 11573.917736626165 771081.222959255 40.0 1000.0 False False TGFb EHEE_hb1_3350_000000011_0001_54_crosslinked
inf inf False False 22996.15261651788 inf 40.0 1000.0 False False TGFb EHEE_hb1_3467_000000009_0001_40_crosslinked
30688.454812874847 inf False False 7620.486400075935 35628.343326022696 40.0 1000.0 False False TGFb m_67b279f8f2a2415978d2553cc30fca6f_0001_1_000000014_0001_18_23_H_._bcov_4helix_03079_0001_0002_0001
inf inf False False 39355.856329671355 inf 40.0 1000.0 False False TGFb EHEE_hb1_3800_000000019_0001_96_crosslinked
inf inf False False 30995.33936100356 inf 40.0 1000.0 False False TGFb m_416e30d36ba6434f3d09dd5d2ac6df7d_0001_1_000000006_0001_4_9_H_._bcov_4helix_04235_0001_0001_0001_86_crosslinked
inf inf False False 30384.608725618637 4532154.023898804 40.0 1000.0 False False TGFb m_2b8c0b6d382919713be1eebf2d851371_0001_1_000000022_0001_43_50_H_._bcov_4helix_13266_0001_0001
11233.530528094394 407879.80726188025 False False 9870.48313282159 47546.16228424562 40.0 1000.0 False False TGFb m_HEEHE_1717_000000026_0001_32_34_61_63_P_._HEEHE_0426_0001_0001
inf inf False False 17404.306237332148 2445566.554088684 40.0 1000.0 False False TGFb m_9b5def7823956c7009419e82645cf0f0_0001_000000016_0001_19_26_H_._bcov_4helix_07189_0001_0001_128_crosslinked
19225.181747189316 733657.3260035804 False False 11689.656913992434 95413.89677980644 40.0 1000.0 False False TGFb d261b6c5c0fc619bb76294af8e27ccea_0001_1_000000017_0001_93_crosslinked
665.6502747606515 inf False False 6563.901958642215 inf 40.0 1000.0 False False TGFb m_ems_p1-15H-GBL-16H-GBL-16H_0039_0001_0001_0001_000000005_0001_37_46_H_._HEEHE_0098_0001_0002_0001_72_crosslinked
7396.369022330303 inf False False 7323.137645871595 2896295.307224671 40.0 1000.0 False False TGFb m_c2bee41a39e7c0fb2897ab0d568c9ecb_0001_1_000000010_0001_20_27_H_._bcov_4helix_00446_0001_0002_0001
2132.29283790797 4623250.319779168 False False 7250.631332546129 478271.151690875 40.0 1000.0 False False TGFb m_64112f081ff6e37487a4373fed56e914_0001_1_000000012_0001_22_31_H_._bGM_232_0001_0001_32_crosslinked
19611.607900307845 91690.87939590633 False False 0.0 3991.1072323063054 40.0 1000.0 False False TGFb HEEHE_0992_000000011_0001_51_crosslinked
inf inf False False 18475.021778158756 inf 40.0 1000.0 False False TGFb m_EHEE_hb1_4802_000000028_0001_46_48_61_63_P_._HEEHE_0061_0001_0001_0001_152_crosslinked
inf inf False False 17754.13279270255 670812.110510439 40.0 1000.0 False False TGFb ems_ferrM_7301_0002_000000000_0001_122_crosslinked
inf inf False False 17231.986373596203 2701426.9248119965 40.0 1000.0 False False TGFb m_75f7a7753e41b29d7a177d2829858f8d_0001_000000017_0001_23_31_H_._ems_3hM_1955_0001_0001_0001_145_crosslinked
46147.836684857815 inf False False 5067.64713886563 26171.766768677408 40.0 1000.0 False False TGFb m_0eddeacbb14b769e73e254714f31e2f9_0001_000000021_0001_42_51_H_._bcov_4helix_11846_0001_0001
inf inf False False 20005.801219104025 inf 40.0 1000.0 False False TGFb m_819ab95374b9dfd4728a4639736667de_0001_1_000000018_0001_41_47_H_._HEEHE_1041_0001_0001
inf inf False False 9675.995620842656 inf 40.0 1000.0 False False TGFb m_3000559323908ff2ab03b66478d581ef_0001_000000006_0001_2_6_H_._ems_4hM_2985_0001_0001_0002_0001_59_crosslinked
34926.3242094135 3714301.7690031836 False False 12285.946898826998 40146.90904189773 40.0 1000.0 False False TGFb adba832a0d8a801a81717743e8d4fbd1_0001_000000022_0001
7929.90870606949 62200.31162064562 False False 7696.6912640767005 24169.1875135937 40.0 1000.0 False False TGFb m_df271cd9aed91f1c2e1a09d410d54a98_0001_1_000000008_0001_8_14_H_._HEEHE_1721_0001_0001_83_crosslinked
inf inf False False 12164.303860224763 inf 40.0 1000.0 False False TGFb m_ems_p1-15H-GBL-16H-GBL-16H_0039_0001_0001_0001_000000005_0001_37_46_H_._HEEHE_2776_0001_0001_0001_160_crosslinked
inf inf False False 43908.083162922114 inf 40.0 1000.0 False False TGFb m_ems_p1-15H-GBL-16H-GBL-16H_0039_0001_0001_0001_000000005_0001_37_46_H_._bcov_4helix_02827_0001_0001_0001_121_crosslinked
96368.03574760456 inf False False 6629.540978228629 16892.44816547023 40.0 1000.0 False False TGFb m_ems_p1-15H-GBL-16H-GBL-16H_0039_0001_0001_0001_000000005_0001_37_46_H_._bcov_4helix_05594_0001_0001_0001
inf inf False False 33563.51107028074 2470022.2196295722 40.0 1000.0 False False TGFb m_707acc9d051fe3a4acad5ad22db0e630_0001_1_000000018_0001_24_28_H_._bcov_4helix_02769_0001_0001_0001
25402.058979538408 inf False False 15599.89246746387 51485.68065637629 40.0 1000.0 False False TGFb m_88ad10506ddba10ecd58f70eaccfc0fd_0001_1_000000008_0001_41_48_H_._bcov_4helix_12558_0001_0001_101_crosslinked
13982.553609315217 inf False False 5653.813504901432 95413.89677980644 40.0 1000.0 False False TGFb 25c8cd20f61a57c51ae7d3a5fee6398f_0001_000000011_0001
inf inf False False 18110.99086183586 inf 40.0 1000.0 False False TGFb HEEH_18857_000000004_0001_43_crosslinked
inf inf False False 17754.13279270255 inf 40.0 1000.0 False False TGFb EHEE_hb1_43_000000009_0001_59_crosslinked
22996.15261651788 inf False False 10582.49390907399 70088.86801615199 40.0 1000.0 False False TGFb m_ems_p1-15H-GBL-16H-GBL-16H_0039_0001_0001_0001_000000005_0001_37_46_H_._HEEHE_2163_0001_0002_0001_159_crosslinked
inf inf False False 40953.86191363986 inf 40.0 1000.0 False False TGFb m_ems_p1-15H-GBL-16H-GBL-16H_0039_0001_0001_0001_000000005_0001_37_46_H_._HEEHE_3351_0001_0001_171_crosslinked
64085.04326306282 inf False False 6370.8585730211 12784.80560956645 40.0 1000.0 False False TGFb e6b1279f209a9d97ff0f48ff7836c999_0001_000000013_0001
7773.658176717458 483053.86320778413 False False 23458.37528410988 142058.29059578382 40.0 1000.0 False False TGFb m_67b279f8f2a2415978d2553cc30fca6f_0001_1_000000014_0001_18_23_H_._ems_ferrM_3089_0001_0001
8672.824365559689 94469.20473248155 False False 12658.223375808358 39355.856329671355 40.0 1000.0 False False TGFb m_ems_p1-14H-GBL-14H-GABBL-16H_0710_0001_0001_0002_000000024_0001_44_52_H_._ems_3hC_495_0001_0001_0001_95_crosslinked
inf inf False False 30083.77101546403 inf 40.0 1000.0 False False TGFb m_9b5def7823956c7009419e82645cf0f0_0001_000000016_0001_19_26_H_._bcov_4helix_01249_0001_0001_58_crosslinked
750.0713909145259 29785.91189649902 False False 16072.584809120495 2674680.1235762327 40.0 1000.0 False False TGFb m_3ecb33624e2e1d8f50a90791185d0653_0001_1_000000014_0001_25_30_H_._HEEHE_1797_0001_0002_0001_59_crosslinked
1566.3335879972944 50471.20934847202 False False 8501.935462758252 886337.9821033939 40.0 1000.0 False False TGFb EHEE_09070_000000026_0001_32_crosslinked
66026.8841589769 931550.1269760208 False False 0.0 11345.865833375325 40.0 1000.0 False False TGFb 16d1fae1f462a81bd3b752e83b1e886c_0001_000000018_0001
inf inf False False 17231.986373596203 6108658.885233661 40.0 1000.0 False False TGFb m_64112f081ff6e37487a4373fed56e914_0001_1_000000012_0001_22_31_H_._HEEHE_2135_0001_0001_75_crosslinked
inf inf False False 24169.1875135937 3641115.35045896 40.0 1000.0 False False TGFb m_ems_p1-15H-GBL-16H-GBL-16H_0039_0001_0001_0001_000000005_0001_37_46_H_._bcov_4helix_06403_0001_0005_0001
49476.72713309679 1906975.6241194038 False False 0.0 6183.49256481465 40.0 1000.0 False False TGFb ems_p1-15H-GBL-16H-GABBL-16H_0222_0001_0001_0002_000000000_0001_115_crosslinked
inf inf False False 33231.19907948586 inf 40.0 1000.0 False False TGFb ems_ferrM_3861_0001_000000015_0001_56_crosslinked
inf inf False False 19611.607900307845 inf 40.0 1000.0 False False TGFb m_EHEE_hb1_5608_000000029_0001_44_48_59_61_P_._HEEHE_1635_0001_0001_90_crosslinked
inf inf False False 12532.894431493438 1268144.7165050907 40.0 1000.0 False False TGFb bdc5b0bcc0d8f645fc5b9a7eaa11cf04_0001_000000012_0001_89_crosslinked
inf inf False False 20005.801219104025 inf 40.0 1000.0 False False TGFb EHEE_hb1_2145_000000008_0001_59_crosslinked
665.6502747606515 inf False False 19225.181747189316 1709267.4806265403 40.0 1000.0 False False TGFb 3h_hb1_4915_000000015_0001_4_crosslinked
inf inf False False 16725.196203435888 inf 40.0 1000.0 False False TGFb 368a210c3ab78fbc4e67db28951dc088_0001_1_000000027_0001
8759.552609215292 inf False False 11806.553483132368 140651.77286711286 40.0 1000.0 False False TGFb ems_ferrM_5155_000000020_0001_127_crosslinked
inf inf False False 22098.85066320075 677520.2316155427 40.0 1000.0 False False TGFb ems_ferrM_3414_000000004_0001_62_crosslinked
70789.75669631343 inf False False 6307.780765367422 14406.238966231082 40.0 1000.0 False False TGFb m_67b279f8f2a2415978d2553cc30fca6f_0001_1_000000014_0001_18_23_H_._HEEHE_3338_0001_0002_0001_81_crosslinked
inf inf False False 21448.926734226934 8315884.745126929 40.0 1000.0 False False TGFb EHEE_hb1_1070_000000019_0001
16395.64376378381 inf False False 16725.196203435888 65373.15263265036 40.0 1000.0 False False TGFb m_e97b41f4e209c0640d4e43cb61b66542_0001_000000021_0001_17_21_H_._HEEHE_1488_0001_0002_0001_146_crosslinked
33899.14618098351 407879.80726188025 False False 0.0 17931.674120629552 40.0 1000.0 False False TGFb m_ems_p1-14H-GBL-14H-GABBL-16H_0710_0001_0001_0002_000000024_0001_44_52_H_._bcov_4helix_07595_0001_0001_191_crosslinked
inf inf False False 13571.328776071496 inf 40.0 1000.0 False False TGFb m_8f40011cb373b45cf740c64f8266564f_0001_000000004_0001_46_50_H_._ems_3hM_45_0001_0001_0001
665.6502747606515 inf False False 17061.372647124943 inf 40.0 1000.0 False False TGFb ems_ferrM_3707_000000016_0001
inf inf False False 6967.714195668086 inf 40.0 1000.0 False False TGFb EHEE_hb1_1679_000000009_0001_17_crosslinked
inf inf False False 40548.37813231666 3865117.31517481 40.0 1000.0 False False TGFb m_ems_p1-14H-GBL-14H-GABBL-16H_0710_0001_0001_0002_000000024_0001_44_52_H_._HEEHE_3044_0001_0001_138_crosslinked
inf inf False False 13982.553609315217 959777.0273735214 40.0 1000.0 False False TGFb m_64112f081ff6e37487a4373fed56e914_0001_1_000000012_0001_22_31_H_._bcov_4helix_10154_0001_0001_0001_21_crosslinked
2426.7481507390894 16892.44816547023 False False 5067.64713886563 19807.723979310904 40.0 1000.0 False False TGFb m_ems_p1-15H-GBL-16H-GBL-16H_0039_0001_0001_0001_000000005_0001_37_46_H_._ems_3hM_1567_0001_0001_95_crosslinked
68027.56477587808 inf False False 10903.154057012845 26697.81928072781 40.0 1000.0 False False TGFb m_ems_p1-14H-GBL-14H-GABBL-16H_0710_0001_0001_0002_000000024_0001_44_52_H_._bcov_4helix_09212_0001_0001_142_crosslinked
66687.15300056672 inf False False 6245.327490462801 12532.894431493438 40.0 1000.0 False False TGFb m_ems_p1-15H-GBL-16H-GBL-16H_0039_0001_0001_0001_000000005_0001_37_46_H_._bcov_4helix_00393_0001_0002_0001
123585.45233969252 inf False False 0.0 5883.3810049925905 40.0 1000.0 False False TGFb m_400cdce274d5f01cd6583864aa4d3284_0001_1_000000026_0001_38_44_H_._HEEHE_2770_0001_0001_0001_101_crosslinked
inf inf False False 20205.85923129508 2397379.231534835 40.0 1000.0 False False TGFb 817f55ea79620009d595c52c317e02eb_0001_1_000000007_0001_12_crosslinked
inf inf False False 32576.413174674908 inf 40.0 1000.0 False False TGFb m_0eddeacbb14b769e73e254714f31e2f9_0001_000000021_0001_42_51_H_._HEEHE_1969_0001_0001_0001_7_crosslinked
6061.653332824872 302615.3767101844 False False 9115.225570955388 265896.813479976 40.0 1000.0 False False TGFb m_EHEE_hb1_4802_000000028_0001_46_48_61_63_P_._HEEHE_2316_0001_0002_0001_108_crosslinked
inf inf False False 43908.083162922114 inf 40.0 1000.0 False False TGFb EHEE_hb1_911_000000022_0001_68_crosslinked
26964.79747353511 inf False False 4773.952841117978 54653.087484151576 40.0 1000.0 False False TGFb m_9b6f5dc4e2526c724aa50029a2e1cdcb_0001_000000005_0001_4_8_H_._bcov_4helix_08001_0001_0001_127_crosslinked
31934.529138981336 inf False False 0.0 60974.71975359832 40.0 1000.0 False False TGFb m_28547f62621d3f4f8f57c1e24f9beede_0001_1_000000016_0001_5_13_H_._bcov_4helix_13790_0001_0001
inf inf False False 19611.607900307845 1443266.9804714224 40.0 1000.0 False False TGFb EEHEE_02003_000000019_0001_19_crosslinked
7396.369022330303 inf False False 4365.015201677442 171621.8923534747 40.0 1000.0 False False TGFb m_9b6f5dc4e2526c724aa50029a2e1cdcb_0001_000000005_0001_3_7_H_._HHH_eva_0676_0001_0001
25402.058979538408 inf False False 6307.780765367422 40953.86191363986 40.0 1000.0 False False TGFb m_0b73f9878e8dfd71b61d2a130a227b24_0001_1_000000003_0001_38_44_H_._bcov_4helix_06737_0001_0001_0001_60_crosslinked
20205.85923129508 inf False False 7545.036039679152 32902.17730642162 40.0 1000.0 False False TGFb 515ef35c29cab2d12478aae2e87a9e46_0001_000000021_0001
inf inf False False 15755.89139213852 1148034.8685148885 40.0 1000.0 False False TGFb m_ems_p1-14H-GBL-14H-GABBL-16H_0710_0001_0001_0002_000000024_0001_44_52_H_._ems_3hM_157_0001_0002_0001
inf inf False False 20005.801219104025 778792.035188848 40.0 1000.0 False False TGFb m_b08fa24f6ed407a29824ac109b4c3131_0001_1_000000025_0001_38_43_H_._HEEHE_1976_0001_0001
15292.51295702762 inf False False 0.0 1658998.1768692255 40.0 1000.0 False False TGFb EHEE_hb1_4747_000000022_0001
inf inf False False 29491.00187772178 inf 40.0 1000.0 False False TGFb m_ems_p1-14H-GBL-14H-GABBL-16H_0710_0001_0001_0002_000000024_0001_44_52_H_._bcov_4helix_11167_0001_0002_0001_112_crosslinked
inf inf False False 30384.608725618637 inf 40.0 1000.0 False False TGFb m_06468c5750cb4384160932bb1d69963c_0001_000000000_0001_7_16_H_._bcov_4helix_04710_0001_0002_0001
10795.202036646373 62200.31162064562 False False 0.0 12532.894431493438 40.0 1000.0 False False TGFb m_c2bee41a39e7c0fb2897ab0d568c9ecb_0001_1_000000010_0001_20_27_H_._HEEHE_1965_0001_0001_124_crosslinked
20818.116971862557 7453724.729201773 False False 9870.48313282159 33563.51107028074 40.0 1000.0 False False TGFb ferr_hb1_322_000000029_0001_80_crosslinked
inf inf False False 28340.27314359648 inf 40.0 1000.0 False False TGFb EHEE_hb1_3827_000000013_0001
11573.917736626165 361972.61895585613 False False 7851.394758484638 48986.858547620555 40.0 1000.0 False False TGFb m_b53e02b194710e68f466320564696a92_0001_000000006_0001_42_48_H_._bcov_4helix_05101_0001_0001_146_crosslinked
inf inf False False 28059.67637979848 inf 40.0 1000.0 False False TGFb m_b53e02b194710e68f466320564696a92_0001_000000006_0001_42_48_H_._HHH_eva_0351_0001_0002_0001_154_crosslinked
inf inf False False 19417.43356466122 inf 40.0 1000.0 False False TGFb m_ems_p1-15H-GBL-16H-GBL-16H_0039_0001_0001_0001_000000005_0001_37_46_H_._HEEHE_1712_0001_0001_0001_113_crosslinked
inf inf False False 33231.19907948586 inf 40.0 1000.0 False False TGFb m_ferr_hb1_2616_000000012_0001_4_6_58_60_P_._ems_ferrM_1172_0001_0001_0001_136_crosslinked
41363.400532776286 940865.6282457815 False False 0.0 11233.530528094394 40.0 1000.0 False False TGFb ems_p1-14H-GABBL-16H-GABBL-15H_0909_0001_0001_0001_000000017_0001_99_crosslinked
14122.379145408378 85521.73866453621 False False 5710.35163995045 16559.60020142166 40.0 1000.0 False False TGFb 2c6c2747f1f8fe5c7ef4b47f1d748f10_0001_000000010_0001
28623.675875032466 184001.89798766386 False False 4153.162190277939 8847.148135307452 40.0 1000.0 False False TGFb m_EHEE_hb1_4802_000000028_0001_46_48_61_63_P_._ems_ferrM_2673_0001_0001_0001_0001_138_crosslinked
72934.75711396844 inf False False 4967.794470018256 15913.450306059915 40.0 1000.0 False False TGFb m_67b279f8f2a2415978d2553cc30fca6f_0001_1_000000014_0001_18_23_H_._HEEHE_0244_0001_0001_0001
15292.51295702762 inf False False 9115.225570955388 71497.6542632766 40.0 1000.0 False False TGFb m_7bd45f8982b286e345d2e979515e9068_0001_000000013_0001_3_10_H_._proteinG_0693_0001_0001_94_crosslinked
inf inf False False 32902.17730642162 inf 40.0 1000.0 False False TGFb m_8c3586e872728e3bb421d053ab28960a_0001_000000015_0001_27_31_H_._bcov_4helix_14164_0001_0001_67_crosslinked
14550.301355893402 111880.2977929551 False False 9298.441604931604 30995.33936100356 40.0 1000.0 False False TGFb m_64112f081ff6e37487a4373fed56e914_0001_1_000000012_0001_22_31_H_._bcov_4helix_09202_0001_0002_0001
inf inf False False 14695.804369452346 inf 40.0 1000.0 False False TGFb m_64112f081ff6e37487a4373fed56e914_0001_1_000000012_0001_22_31_H_._HEEHE_1481_0001_0001_0001_37_crosslinked
1713.0759773034943 100280.96443478057 False False 12784.80560956645 243120.045703234 40.0 1000.0 False False TGFb m_b1ed479a780de84d10722439930efa03_0001_1_000000024_0001_18_28_H_._HEEHE_2550_0001_0001_91_crosslinked
114129.09177859346 inf False False 7545.036039679152 17061.372647124943 40.0 1000.0 False False TGFb 42c349ed7ecc24df8868883d370ad53f_0001_000000006_0001
15292.51295702762 inf False False 4773.952841117978 351327.05777812115 40.0 1000.0 False False TGFb m_EHEE_hb1_6089_000000028_0001_46_48_59_63_P_._HEEHE_1143_0001_0001_35_crosslinked
0.0 802390.2126471056 True False 9206.37782666495 1159515.2172000383 40.0 1000.0 True False TGFb m_ems_p1-14H-GBL-14H-GABBL-16H_0710_0001_0001_0002_000000024_0001_44_52_H_._HEEHE_1541_0001_0001_162_crosslinked
41363.400532776286 365592.34514541493 False False 4194.693812180722 9391.42602098091 40.0 1000.0 False False TGFb ems_4hM_52_0002_000000018_0001_55_crosslinked
inf inf False False 15292.51295702762 inf 40.0 1000.0 False False TGFb m_416e30d36ba6434f3d09dd5d2ac6df7d_0001_1_000000006_0001_4_9_H_._HEEHE_1597_0001_0002_0001_62_crosslinked
inf inf False False 23226.114142683033 inf 40.0 1000.0 False False TGFb m_ems_p1-15H-GBL-16H-GBL-16H_0039_0001_0001_0001_000000005_0001_37_46_H_._ems_ferrC_606_0001_0002_0001_128_crosslinked
inf inf False False 10903.154057012845 inf 40.0 1000.0 False False TGFb EHEE_hb1_4629_000000011_0001_79_crosslinked
32253.874430371172 1136668.1866484056 False False 4633.551594260295 12912.653665662125 40.0 1000.0 False False TGFb m_2b8c0b6d382919713be1eebf2d851371_0001_1_000000022_0001_43_50_H_._ems_3hC_921_0001_0001_0001_24_crosslinked
inf inf False False 26964.79747353511 inf 40.0 1000.0 False False TGFb EHEE_hb1_4666_000000005_0001_52_crosslinked
inf inf False False 20205.85923129508 778792.035188848 40.0 1000.0 False False TGFb m_e12b8779cfb82f830778c5848b29915f_0001_1_000000002_0001_46_50_H_._bcov_4helix_06501_0001_0001
15445.438086597907 217914.26316782134 False False 5017.472414718442 59773.276888146596 40.0 1000.0 False False TGFb m_b08fa24f6ed407a29824ac109b4c3131_0001_1_000000025_0001_38_43_H_._HEEHE_2987_0001_0001_0001_116_crosslinked
inf inf False False 0.0 inf 40.0 1000.0 False False TGFb m_c1e71d7a3d0ab330c467f57ef1deb931_0001_000000019_0001_41_46_H_._HEEHE_2004_0001_0001_128_crosslinked
inf inf False False 15913.450306059915 inf 40.0 1000.0 False False TGFb m_3ec4fd4a060bd7cb271f112d3e57d58d_0001_1_000000026_0001_7_11_H_._proteinG_2655_0001_0001
8759.552609215292 inf False False 14406.238966231082 129889.55245517138 40.0 1000.0 False False TGFb m_EHEE_hb1_4298_000000009_0001_5_7_57_59_P_._ems_ferrC_408_0001_0001_78_crosslinked
inf inf False False 20005.801219104025 538927.9049153227 40.0 1000.0 False False TGFb m_9f890c78fc77abd3a1133787d264dfe5_0001_000000017_0001_27_32_H_._HHH_eva_0030_0001_0003_0001_95_crosslinked
inf inf False False 47075.408202223436 inf 40.0 1000.0 False False TGFb m_707acc9d051fe3a4acad5ad22db0e630_0001_1_000000018_0001_24_28_H_._HEEHE_2036_0001_0001_69_crosslinked
inf inf False False 18110.99086183586 inf 40.0 1000.0 False False TGFb m_720936397f2d31669eff21710c18a4fc_0001_000000026_0001_43_51_H_._HEEHE_1797_0001_0001_32_crosslinked
104352.77371750015 inf False False 4679.887110202902 11806.553483132368 40.0 1000.0 False False TGFb ems_3hC_692_000000008_0001_44_crosslinked
inf inf False False 21448.926734226934 inf 40.0 1000.0 False False TGFb EHEE_hb1_1069_000000027_0001
13707.042063832196 1255588.8282228613 False False 8672.824365559689 67354.02453057231 40.0 1000.0 False False TGFb m_64112f081ff6e37487a4373fed56e914_0001_1_000000012_0001_22_31_H_._bcov_4helix_10154_0001_0001_0001_22_crosslinked
inf inf False False 13844.112484470526 7453724.729201773 40.0 1000.0 False False TGFb m_530190a7d4f24ed9f14c45b8af7ee2c8_0001_000000024_0001_3_8_H_._HEEHE_2785_0001_0001_0001_18_crosslinked
9969.187964149813 inf False False 18292.1007704542 108589.91478505317 40.0 1000.0 False False TGFb m_4a183338b638f64a5d233b8bdb12e52a_0001_000000011_0001_5_13_H_._bcov_4helix_08461_0001_0001
inf inf False False 19225.181747189316 1869400.6706395496 40.0 1000.0 False False TGFb m_d0878ec89909b577e9596b436926bf55_0001_000000007_0001_36_45_H_._bcov_4helix_07420_0001_0001_82_crosslinked
20407.917823608008 inf False False 9870.48313282159 88113.13286781035 40.0 1000.0 False False TGFb m_EHEE_hb1_4802_000000028_0001_46_48_61_63_P_._ems_ferrM_4930_0001_0001_0002_0001_137_crosslinked
inf inf False False 19034.833413058746 4669482.822976963 40.0 1000.0 False False TGFb HEEHE_1156_000000023_0001_60_crosslinked
12658.223375808358 inf False False 5710.35163995045 330965.98079575825 40.0 1000.0 False False TGFb HEEHE_2910_000000025_0001_85_crosslinked
13571.328776071496 229030.08064951646 False False 5169.506846356828 25402.058979538408 40.0 1000.0 False False TGFb ems_p1-14H-GBL-14H-GBL-16H_0136_0001_0001_0001_000000003_0001
12408.806367815276 191473.1128935741 False False 8935.619616660517 28340.27314359648 40.0 1000.0 False False TGFb m_67b279f8f2a2415978d2553cc30fca6f_0001_1_000000014_0001_18_23_H_._ems_3hM_1912_0001_0002_0001
8759.552609215292 inf False False 10068.879843791317 88994.26419648851 40.0 1000.0 False False TGFb m_b53e02b194710e68f466320564696a92_0001_000000006_0001_42_48_H_._bcov_4helix_12551_0001_0001_0001_60_crosslinked
50471.20934847202 inf False False 8847.148135307452 23226.114142683033 40.0 1000.0 False False TGFb m_7b9e593c7ba7433d618d73eed7f7da35_0001_000000006_0001_39_46_H_._ems_3hC_875_0001_0002_0001_100_crosslinked
30688.454812874847 inf False False 5710.35163995045 20407.917823608008 40.0 1000.0 False False TGFb m_64112f081ff6e37487a4373fed56e914_0001_1_000000012_0001_22_31_H_._HEEHE_1680_0001_0002_0001_50_crosslinked
10068.879843791317 inf False False 10169.568642229218 258076.8275290191 40.0 1000.0 False False TGFb EHEE_hb1_5521_000000022_0001_65_crosslinked
61584.466951134345 inf False False 5379.409554041364 18292.1007704542 40.0 1000.0 False False TGFb m_707acc9d051fe3a4acad5ad22db0e630_0001_1_000000018_0001_24_28_H_._bcov_4helix_05969_0001_0003_0001_186_crosslinked
8759.552609215292 inf False False 21663.416001569218 166574.51788698122 40.0 1000.0 False False TGFb m_88ad10506ddba10ecd58f70eaccfc0fd_0001_1_000000008_0001_41_48_H_._bcov_4helix_12558_0001_0001
11012.18559758296 180376.3336806822 False False 8170.192869772104 23692.959036950997 40.0 1000.0 False False TGFb m_ems_p1-15H-GBL-16H-GBL-16H_0039_0001_0001_0001_000000005_0001_37_46_H_._HEEHE_3156_0001_0002_0001_94_crosslinked
inf inf False False 33563.51107028074 inf 40.0 1000.0 False False TGFb EHEE_hb1_206_000000004_0001_47_crosslinked
inf inf False False 14695.804369452346 inf 40.0 1000.0 False False TGFb m_3ecb33624e2e1d8f50a90791185d0653_0001_1_000000014_0001_25_30_H_._HEEHE_2767_0001_0001_0001_20_crosslinked
inf inf False False 27234.445448270428 2954510.8428998855 40.0 1000.0 False False TGFb m_416e30d36ba6434f3d09dd5d2ac6df7d_0001_1_000000006_0001_4_9_H_._HEEHE_0376_0001_0001_26_crosslinked
16395.64376378381 111880.2977929551 False False 7851.394758484638 16892.44816547023 40.0 1000.0 False False TGFb m_b53e02b194710e68f466320564696a92_0001_000000006_0001_42_48_H_._ems_3hM_2478_0001_0003_0001_95_crosslinked
59181.46226549164 810414.1147735772 False False 8672.824365559689 17578.349299705482 40.0 1000.0 False False TGFb m_5c27bb886d72a8cd9fefdc26225a4fd4_0001_1_000000015_0001_21_26_H_._bcov_4helix_11086_0001_0001_0001_27_crosslinked
inf inf False False 22996.15261651788 inf 40.0 1000.0 False False TGFb ems_bGM_657_000000023_0001_46_crosslinked
inf inf False False 25402.058979538408 inf 40.0 1000.0 False False TGFb m_64112f081ff6e37487a4373fed56e914_0001_1_000000012_0001_22_31_H_._bcov_4helix_08960_0001_0002_0001
49476.72713309679 inf False False 0.0 20818.116971862557 40.0 1000.0 False False TGFb m_ems_ferrM_7008_0001_000000017_0001_2_4_58_60_P_._ems_ferrC_596_0001_0002_0001_84_crosslinked
665.6502747606515 inf False False 19034.833413058746 684295.4339316986 40.0 1000.0 False False TGFb m_EHEE_hb1_4298_000000009_0001_7_9_59_61_P_._ems_ferrM_5206_0001_0001_0001_117_crosslinked
2286.1065325657178 inf False False 10477.71674165741 748403.8382562521 40.0 1000.0 False False TGFb m_67b279f8f2a2415978d2553cc30fca6f_0001_1_000000014_0001_18_23_H_._bcov_4helix_04907_0001_0003_0001
6307.780765367422 80565.34641958177 False False 6122.269866153114 47546.16228424562 40.0 1000.0 False False TGFb m_EHEE_hb1_6184_000000007_0001_16_24_H_._ems_3hM_1839_0001_0001_0001
24410.879388729656 555257.959362162 False False 0.0 28059.67637979848 40.0 1000.0 False False TGFb m_0b2e7556fd7215c634e1b84f4ceae6c0_0001_000000021_0001_51_56_H_._ems_3hM_3097_0001_0002_0001_2_crosslinked
31618.345682159776 3396134.0266443724 False False 6695.83638801092 21448.926734226934 40.0 1000.0 False False TGFb m_4h_hb1_498_000000016_0001_55_64_H_._bcov_4helix_06940_0001_0001
14695.804369452346 inf False False 5542.411042938373 46147.836684857815 40.0 1000.0 False False TGFb ferr_hb1_2034_000000027_0001_79_crosslinked
inf inf False False 19417.43356466122 inf 40.0 1000.0 False False TGFb ems_ferrM_3342_0002_000000024_0001
59773.276888146596 834970.47286533 False False 6695.83638801092 10903.154057012845 40.0 1000.0 False False TGFb m_2190dd9774351ad962202158f0f2aad9_0001_000000025_0001_45_51_H_._HEEHE_2394_0001_0001_26_crosslinked
inf inf False False 13844.112484470526 inf 40.0 1000.0 False False TGFb ems_p1-14H-GBL-14H-GBL-16H_0660_0001_0001_0002_000000025_0001
inf inf False False 18292.1007704542 inf 40.0 1000.0 False False TGFb 5f3ebd2494ffc7de045e49f13c2f39a3_0001_1_000000001_0001
inf inf False False 19225.181747189316 2085631.1554674613 40.0 1000.0 False False TGFb ferr_hb1_1846_000000009_0001
inf inf False False 16233.310657211712 inf 40.0 1000.0 False False TGFb EHEE_hb1_6469_000000015_0001
16395.64376378381 229030.08064951646 False False 13707.042063832196 45238.541990841826 40.0 1000.0 False False TGFb m_ems_p1-15H-GBL-16H-GBL-16H_0039_0001_0001_0001_000000005_0001_37_46_H_._bcov_4helix_04501_0001_0001
inf inf False False 33231.19907948586 inf 40.0 1000.0 False False TGFb EHEE_hb1_1055_000000009_0001_16_crosslinked
36707.91775714452 inf False False 9580.193684002641 27234.445448270428 40.0 1000.0 False False TGFb HEEH_06842_000000007_0001_111_crosslinked
60371.009657028 inf False False 0.0 18292.1007704542 40.0 1000.0 False False TGFb m_1a4c07dbf983eea02676d92c0ae831c5_0001_000000000_0001_23_28_H_._bcov_4helix_06630_0001_0001_7_crosslinked
inf inf False False 14991.190037278331 inf 40.0 1000.0 False False TGFb m_64112f081ff6e37487a4373fed56e914_0001_1_000000012_0001_22_31_H_._bcov_4helix_06196_0001_0001
11345.865833375325 inf False False 0.0 2596018.1768009895 40.0 1000.0 False False TGFb EHEE_hb1_6585_000000010_0001
8759.552609215292 inf False False 4918.608386156695 851753.3793699243 40.0 1000.0 False False TGFb m_EHEE_hb1_3145_000000022_0001_46_48_61_63_P_._ems_ferrM_5735_0001_0001_0001_79_crosslinked
59181.46226549164 inf False False 6695.83638801092 19611.607900307845 40.0 1000.0 False False TGFb m_ems_p1-14H-GBL-14H-GABBL-16H_0710_0001_0001_0002_000000024_0001_44_52_H_._HHH_eva_0027_0001_0002_0001_95_crosslinked
55199.61835899313 inf False False 0.0 10688.31884816472 40.0 1000.0 False False TGFb m_ferr_hb1_151_000000027_0001_3_5_59_61_P_._ems_ferrM_3267_0001_0001_213_crosslinked
34926.3242094135 351327.05777812115 False False 0.0 13982.553609315217 40.0 1000.0 False False TGFb m_ems_p1-15H-GBL-16H-GBL-16H_0039_0001_0001_0001_000000005_0001_37_46_H_._bcov_4helix_06415_0001_0001_0001_95_crosslinked
inf inf False False 17404.306237332148 1346161.1704483447 40.0 1000.0 False False TGFb m_ems_ferrM_6429_000000029_0001_28_30_33_35_P_._ems_ferrM_1761_0002_0001_0002_0001_94_crosslinked
78195.9314992239 inf False False 6762.794751891034 15599.89246746387 40.0 1000.0 False False TGFb 3793d589aa9e1e137b58f8b0f206231f_0001_1_000000014_0001
75896.20072117166 5106944.594542494 False False 0.0 11345.865833375325 40.0 1000.0 False False TGFb m_3ecb33624e2e1d8f50a90791185d0653_0001_1_000000014_0001_25_30_H_._bcov_4helix_11292_0001_0001_0001
inf inf False False 25656.079569333808 inf 40.0 1000.0 False False TGFb m_720936397f2d31669eff21710c18a4fc_0001_000000026_0001_43_51_H_._HEEHE_2508_0001_0001_45_crosslinked
8759.552609215292 inf False False 15141.101937651125 193387.84402251 40.0 1000.0 False False TGFb 35560c6ea93408d93f240495332c0f72_0001_1_000000017_0001_5_crosslinked
665.6502747606515 inf False False 23458.37528410988 330965.98079575825 40.0 1000.0 False False TGFb m_707acc9d051fe3a4acad5ad22db0e630_0001_1_000000018_0001_24_28_H_._HEEHE_1047_0001_0001_59_crosslinked
53576.20574860465 1319636.4772555095 False False 0.0 10373.97697193804 40.0 1000.0 False False TGFb m_ems_p1-15H-GBL-16H-GBL-16H_0039_0001_0001_0001_000000005_0001_37_46_H_._bcov_4helix_00043_0001_0001_0001_72_crosslinked
16725.196203435888 403841.3933285948 False False 6498.912830338822 32253.874430371172 40.0 1000.0 False False TGFb m_a1ccbce90b97664ca68d710c0f1c2fd4_0001_1_000000000_0001_42_47_H_._HEEHE_1175_0001_0001
inf inf False False 18659.771995940355 1547377.5522921488 40.0 1000.0 False False TGFb m_HHH_eva_0602_000000021_0001_37_44_H_._bcov_4helix_03441_0001_0001
inf inf False False 16395.64376378381 inf 40.0 1000.0 False False TGFb f694a6245de42685cbf6e3a4dea90ae7_0001_1_000000000_0001
33563.51107028074 inf False False 4112.041772552412 48986.858547620555 40.0 1000.0 False False TGFb m_EHEE_hb1_73_000000005_0001_46_48_59_61_P_._HEEHE_1081_0001_0001_75_crosslinked
16395.64376378381 inf False False 13571.328776071496 58015.35365698624 40.0 1000.0 False False TGFb m_ems_p1-15H-GBL-16H-GBL-16H_0039_0001_0001_0001_000000005_0001_37_46_H_._bcov_4helix_13690_0001_0002_0001_129_crosslinked
11345.865833375325 2397379.231534835 False False 11122.307453558798 51485.68065637629 40.0 1000.0 False False TGFb m_9b5def7823956c7009419e82645cf0f0_0001_000000016_0001_19_26_H_._bcov_4helix_07189_0001_0001
8759.552609215292 inf False False 9024.975812827128 164925.26523463507 40.0 1000.0 False False TGFb m_64112f081ff6e37487a4373fed56e914_0001_1_000000012_0001_22_31_H_._HEEHE_1878_0001_0002_0001_54_crosslinked
4821.6923695291525 inf False False 18292.1007704542 224517.28325606955 40.0 1000.0 False False TGFb m_64112f081ff6e37487a4373fed56e914_0001_1_000000012_0001_22_31_H_._HEEHE_1342_0001_0001_74_crosslinked
inf inf False False 60371.009657028 inf 40.0 1000.0 False False TGFb m_ferr_hb1_151_000000027_0001_3_5_59_61_P_._ems_ferrM_7296_0001_0001_0001_128_crosslinked
10068.879843791317 inf False False 7178.842903511014 118763.19056246249 40.0 1000.0 False False TGFb ems_p1-15H-GBL-16H-GABBL-15H_0360_0001_0001_0002_000000016_0001
68027.56477587808 inf False False 7851.394758484638 19034.833413058746 40.0 1000.0 False False TGFb m_b08fa24f6ed407a29824ac109b4c3131_0001_1_000000025_0001_38_43_H_._bcov_4helix_02524_0001_0001_93_crosslinked
inf inf False False 22543.037561531073 inf 40.0 1000.0 False False TGFb m_707acc9d051fe3a4acad5ad22db0e630_0001_1_000000018_0001_24_28_H_._HEEHE_2242_0001_0001_68_crosslinked
26697.81928072781 1428977.208387546 False False 0.0 14263.602936862473 40.0 1000.0 False False TGFb m_6475562b7ee4b2e77063fec7f39db0a8_0001_1_000000009_0001_21_30_H_._p1-16H-GBL-16H-GABBL-15H_0194_0001_0001_0001_0001_0002_0001
13982.553609315217 inf False False 37820.20437310377 211505.43692359928 40.0 1000.0 False False TGFb ems_bGM_173_000000004_0001_102_crosslinked
inf inf False False 10582.49390907399 inf 40.0 1000.0 False False TGFb EHEE_hb1_4389_000000007_0001_55_crosslinked
inf inf False False 14991.190037278331 inf 40.0 1000.0 False False TGFb EHEE_hb1_507_000000002_0001_22_crosslinked
inf inf False False 20407.917823608008 inf 40.0 1000.0 False False TGFb EHEE_hb1_3311_000000006_0001_60_crosslinked
16395.64376378381 inf False False 7851.394758484638 73664.10468510818 40.0 1000.0 False False TGFb m_ad0cd72a9da53e38f9357a14ca3bb4c7_0001_1_000000017_0001_37_41_H_._ems_3hM_2299_0001_0001
inf inf False False 20818.116971862557 2421353.02385018 40.0 1000.0 False False TGFb 9425783b0fd0d5c9ab0cb6953e5f6cc6_0001_000000027_0001
inf inf False False 23692.959036950997 1472276.6467788974 40.0 1000.0 False False TGFb m_707acc9d051fe3a4acad5ad22db0e630_0001_1_000000018_0001_24_28_H_._HEEHE_1378_0001_0002_0001
inf inf False False 23692.959036950997 895201.3619244284 40.0 1000.0 False False TGFb m_ad0cd72a9da53e38f9357a14ca3bb4c7_0001_1_000000017_0001_37_41_H_._HEEHE_3317_0001_0001_64_crosslinked
149304.69111619508 inf False False 5221.20191482039 13571.328776071496 40.0 1000.0 False False TGFb d0878ec89909b577e9596b436926bf55_0001_000000018_0001
30688.454812874847 inf False False 7107.765251001011 31305.292754613616 40.0 1000.0 False False TGFb m_64112f081ff6e37487a4373fed56e914_0001_1_000000012_0001_22_31_H_._bcov_4helix_03653_0001_0001
13982.553609315217 inf False False 7178.842903511014 83836.622551256 40.0 1000.0 False False TGFb m_ems_p1-15H-GBL-16H-GBL-16H_0039_0001_0001_0001_000000005_0001_37_46_H_._HHH_eva_0163_0001_0001_0001
8759.552609215292 inf False False 10903.154057012845 657594.4618277013 40.0 1000.0 False False TGFb EHEE_hb1_1360_000000000_0001_19_crosslinked
inf inf False False 27506.789902753153 inf 40.0 1000.0 False False TGFb m_64112f081ff6e37487a4373fed56e914_0001_1_000000012_0001_22_31_H_._HEEHE_0167_0001_0002_0001
inf inf False False 23458.37528410988 inf 40.0 1000.0 False False TGFb EHEE_hb1_3406_000000008_0001_35_crosslinked
inf inf False False 16559.60020142166 inf 40.0 1000.0 False False TGFb m_707acc9d051fe3a4acad5ad22db0e630_0001_1_000000018_0001_24_28_H_._HEEHE_2444_0001_0001_49_crosslinked
155367.06028732413 inf False False 4679.887110202902 10688.31884816472 40.0 1000.0 False False TGFb m_ems_p1-15H-GBL-16H-GBL-16H_0039_0001_0001_0001_000000005_0001_37_46_H_._ems_4hM_4903_0001_0001_0001_124_crosslinked
12658.223375808358 inf False False 8847.148135307452 72934.75711396844 40.0 1000.0 False False TGFb m_1c03c6891e5d0b9ff96f26a05042100d_0001_000000018_0001_43_49_H_._bcov_4helix_00102_0001_0001
665.6502747606515 inf False False 18659.771995940355 337618.39700975287 40.0 1000.0 False False TGFb m_df271cd9aed91f1c2e1a09d410d54a98_0001_1_000000008_0001_8_14_H_._bcov_4helix_02507_0001_0001
inf inf False False 58015.35365698624 inf 40.0 1000.0 False False TGFb m_a5f4663b0d1365df39cc17eed1faab14_0001_000000026_0001_19_26_H_._HEEHE_3011_0001_0001_108_crosslinked
7396.369022330303 inf False False 9115.225570955388 88994.26419648851 40.0 1000.0 False False TGFb m_3ecb33624e2e1d8f50a90791185d0653_0001_1_000000014_0001_25_30_H_._bcov_4helix_10674_0001_0002_0001
2654.0987129773494 20611.9970018441 False False 9485.340281190727 28909.912633782762 40.0 1000.0 False False TGFb m_3f72123fefce0a3a25847105b630b9b5_0001_000000012_0001_21_25_H_._HEEHE_3049_0001_0001_56_crosslinked
inf inf False False 25150.553445087513 940865.6282457815 40.0 1000.0 False False TGFb m_ems_p1-15H-GBL-16H-GBL-16H_0039_0001_0001_0001_000000005_0001_37_46_H_._bcov_4helix_01930_0001_0001_0001
inf inf False False 11689.656913992434 inf 40.0 1000.0 False False TGFb m_b08fa24f6ed407a29824ac109b4c3131_0001_1_000000025_0001_38_43_H_._HEEHE_1299_0001_0001
10068.879843791317 60974.71975359832 False False 0.0 10477.71674165741 40.0 1000.0 False False TGFb m_ems_p1-15H-GBL-16H-GBL-16H_0039_0001_0001_0001_000000005_0001_37_46_H_._ems_4hM_3584_0002_0001_0001_123_crosslinked
inf inf False False 15141.101937651125 inf 40.0 1000.0 False False TGFb m_EHEE_hb1_612_000000005_0001_48_50_59_61_P_._ems_ferrM_3577_0001_0001_0001_132_crosslinked
inf inf False False 8251.894798469817 inf 40.0 1000.0 False False TGFb EHEE_hb1_4232_000000015_0001_86_crosslinked
inf inf False False 13707.042063832196 inf 40.0 1000.0 False False TGFb m_ab771d6dfe3f9c5de6938f7153b5fe8a_0001_1_000000022_0001_1_6_H_._ems_3hM_1918_0001_0002_0001_115_crosslinked
inf inf False False 22543.037561531073 inf 40.0 1000.0 False False TGFb m_67b279f8f2a2415978d2553cc30fca6f_0001_1_000000014_0001_18_23_H_._bcov_4helix_08079_0001_0003_0001
inf inf False False 23692.959036950997 inf 40.0 1000.0 False False TGFb ems_ferrM_3291_000000006_0001
46147.836684857815 inf False False 4869.909293224447 19417.43356466122 40.0 1000.0 False False TGFb ae5cc191759d4d9463b56bd4fdae13ff_0001_000000020_0001
6122.269866153114 inf False False 11459.324491709087 131188.4479797232 40.0 1000.0 False False TGFb m_EHEE_hb1_612_000000005_0001_48_50_59_61_P_._HEEHE_3041_0001_0001_124_crosslinked
inf inf False False 37820.20437310377 inf 40.0 1000.0 False False TGFb m_707acc9d051fe3a4acad5ad22db0e630_0001_1_000000018_0001_24_28_H_._ems_3hM_1995_0001_0002_0001_83_crosslinked
13844.112484470526 115270.38269637947 False False 6695.83638801092 17754.13279270255 40.0 1000.0 False False TGFb m_ems_p1-15H-GBL-16H-GBL-16H_0039_0001_0001_0001_000000005_0001_37_46_H_._bcov_4helix_00446_0001_0002_0001
inf inf False False 23692.959036950997 inf 40.0 1000.0 False False TGFb m_ferr_hb1_3688_000000002_0001_3_5_61_63_P_._HEEHE_2289_0001_0001
100280.96443478057 inf False False 4071.32848767566 11345.865833375325 40.0 1000.0 False False TGFb m_ems_p1-15H-GBL-16H-GBL-16H_0039_0001_0001_0001_000000005_0001_37_46_H_._ems_3hM_3581_0001_0003_0001
inf inf False False 34238.13764279337 inf 40.0 1000.0 False False TGFb m_416e30d36ba6434f3d09dd5d2ac6df7d_0001_1_000000006_0001_4_9_H_._bcov_4helix_12858_0001_0003_0001_61_crosslinked
18475.021778158756 inf False False 7851.394758484638 31305.292754613616 40.0 1000.0 False False TGFb m_307cf0d6ab0abb9dc6d4a60295e463fe_0001_000000013_0001_18_27_H_._bcov_4helix_03622_0001_0001_11_crosslinked
inf inf False False 8759.552609215292 inf 40.0 1000.0 False False TGFb m_707acc9d051fe3a4acad5ad22db0e630_0001_1_000000018_0001_24_28_H_._HHH_eva_0652_0001_0003_0001
27781.8578017807 inf False False 9580.193684002641 60974.71975359832 40.0 1000.0 False False TGFb 755ad0b67ffb4a3acfc87cbd22dd7ff4_0001_000000027_0001_11_crosslinked
6122.269866153114 inf False False 19034.833413058746 595311.6877709711 40.0 1000.0 False False TGFb ems_ferrM_3637_0001_000000020_0001_117_crosslinked
inf inf False False 16559.60020142166 inf 40.0 1000.0 False False TGFb EEHEE_10109_000000022_0001_43_crosslinked
20205.85923129508 156920.7308901972 False False 6061.653332824872 13571.328776071496 40.0 1000.0 False False TGFb m_EHEE_00776_000000009_0001_44_48_57_59_P_._HEEHE_0352_0001_0001
42616.752932319876 3329216.7695758925 False False 6122.269866153114 22996.15261651788 40.0 1000.0 False False TGFb ferr_hb1_2244_000000018_0001
27781.8578017807 180376.3336806822 False False 0.0 5597.8351533677605 40.0 1000.0 False False TGFb m_9f890c78fc77abd3a1133787d264dfe5_0001_000000017_0001_27_32_H_._HEEHE_2342_0001_0001_0001_123_crosslinked
140651.77286711286 inf False False 4497.279527303472 8334.41374645452 40.0 1000.0 False False TGFb m_ems_p1-15H-GBL-16H-GBL-16H_0039_0001_0001_0001_000000005_0001_37_46_H_._HEEHE_1794_0001_0003_0001
16395.64376378381 inf False False 8089.299871061484 40953.86191363986 40.0 1000.0 False False TGFb m_b08fa24f6ed407a29824ac109b4c3131_0001_1_000000025_0001_38_43_H_._HEEHE_1584_0001_0001_64_crosslinked
inf inf False False 37820.20437310377 inf 40.0 1000.0 False False TGFb EHEE_hb1_1154_000000007_0001_9_crosslinked
31934.529138981336 inf False False 0.0 15755.89139213852 40.0 1000.0 False False TGFb ferr_hb1_2376_000000021_0001_128_crosslinked
54653.087484151576 inf False False 4542.252322576509 27234.445448270428 40.0 1000.0 False False TGFb m_EHEE_hb1_612_000000005_0001_48_50_59_61_P_._ems_ferrM_5735_0001_0001_0002_0001_67_crosslinked
inf inf False False 40548.37813231666 8740078.442601679 40.0 1000.0 False False TGFb m_67b279f8f2a2415978d2553cc30fca6f_0001_1_000000014_0001_18_23_H_._bcov_4helix_11226_0001_0002_0001
inf inf False False 18659.771995940355 3263618.04683452 40.0 1000.0 False False TGFb m_df271cd9aed91f1c2e1a09d410d54a98_0001_1_000000008_0001_8_14_H_._bcov_4helix_07107_0001_0001_116_crosslinked
inf inf False False 28059.67637979848 inf 40.0 1000.0 False False TGFb m_ems_p1-15H-GBL-16H-GBL-16H_0039_0001_0001_0001_000000005_0001_37_46_H_._bcov_4helix_04349_0001_0001_124_crosslinked
inf inf False False 29199.011760120608 inf 40.0 1000.0 False False TGFb m_ems_3hM_2338_000000018_0001_57_62_H_._HEEHE_1686_0001_0001_163_crosslinked
30688.454812874847 inf False False 4679.887110202902 32902.17730642162 40.0 1000.0 False False TGFb HHH_eva_0088_000000023_0001
16892.44816547023 290807.4289567499 False False 6898.726926404041 30688.454812874847 40.0 1000.0 False False TGFb m_ems_p1-15H-GBL-16H-GBL-16H_0039_0001_0001_0001_000000005_0001_37_46_H_._HEEHE_3112_0001_0002_0001_126_crosslinked
13982.553609315217 inf False False 17578.349299705482 74400.74573195931 40.0 1000.0 False False TGFb 0b317ab40109ad98fec6df526903c369_0001_000000025_0001
inf inf False False 19611.607900307845 inf 40.0 1000.0 False False TGFb ems_ferrM_6770_000000006_0001_10_crosslinked
inf inf False False 26697.81928072781 inf 40.0 1000.0 False False TGFb EEHEE_00510_000000001_0001_16_crosslinked
inf inf False False 24654.988182616922 4716177.651206727 40.0 1000.0 False False TGFb EEHEE_34011_000000022_0001_21_crosslinked
18110.99086183586 inf False False 6629.540978228629 74400.74573195931 40.0 1000.0 False False TGFb m_0eddeacbb14b769e73e254714f31e2f9_0001_000000021_0001_42_51_H_._HEEHE_3263_0001_0001_14_crosslinked
25402.058979538408 inf False False 8759.552609215292 56309.13068800887 40.0 1000.0 False False TGFb 2d5be2516a2479c418f511a64b3f2649_0001_1_000000002_0001_1_crosslinked
inf inf False False 18110.99086183586 inf 40.0 1000.0 False False TGFb m_ems_p1-15H-GBL-16H-GBL-16H_0039_0001_0001_0001_000000005_0001_37_46_H_._bcov_4helix_11072_0001_0001_86_crosslinked
3685.720568162689 48021.623907088106 False False 9969.187964149813 68707.8404236368 40.0 1000.0 False False TGFb 80f7b4c21c45092860cd8bceb88a7fbb_0001_000000014_0001_16_crosslinked
2286.1065325657178 inf False False 14263.602936862473 1443266.9804714224 40.0 1000.0 False False TGFb m_ems_p1-15H-GBL-16H-GABBL-15H_0375_0001_0001_0001_000000001_0001_23_33_H_._HEEHE_0097_0001_0001_146_crosslinked
inf inf False False 32253.874430371172 inf 40.0 1000.0 False False TGFb EHEE_hb1_4173_000000015_0001_59_crosslinked
inf inf False False 47075.408202223436 1268144.7165050907 40.0 1000.0 False False TGFb HEEHE_1032_000000021_0001
6122.269866153114 inf False False 18292.1007704542 199247.68908423575 40.0 1000.0 False False TGFb ems_ferrM_3067_000000002_0001_100_crosslinked
93533.86607176402 inf False False 5825.129707913452 16395.64376378381 40.0 1000.0 False False TGFb m_530190a7d4f24ed9f14c45b8af7ee2c8_0001_000000024_0001_3_8_H_._ems_4hM_4636_0001_0001
117587.31738857664 inf False False 5433.203649581781 9298.441604931604 40.0 1000.0 False False TGFb m_67b279f8f2a2415978d2553cc30fca6f_0001_1_000000014_0001_18_23_H_._HEEHE_3062_0001_0001
inf inf False False 25402.058979538408 3534030.686623578 40.0 1000.0 False False TGFb m_a5f4663b0d1365df39cc17eed1faab14_0001_000000026_0001_19_26_H_._HEEHE_2817_0001_0001_98_crosslinked
inf inf False False 27234.445448270428 inf 40.0 1000.0 False False TGFb EHEE_08667_000000020_0001_27_crosslinked
28059.67637979848 1194649.687796417 False False 7323.137645871595 19611.607900307845 40.0 1000.0 False False TGFb m_64112f081ff6e37487a4373fed56e914_0001_1_000000012_0001_22_31_H_._bcov_4helix_00643_0001_0001_104_crosslinked
26964.79747353511 inf False False 4967.794470018256 20407.917823608008 40.0 1000.0 False False TGFb m_707acc9d051fe3a4acad5ad22db0e630_0001_1_000000018_0001_24_28_H_._bcov_4helix_05381_0001_0001_0001_178_crosslinked
15599.89246746387 inf False False 12408.806367815276 54653.087484151576 40.0 1000.0 False False TGFb m_67b279f8f2a2415978d2553cc30fca6f_0001_1_000000014_0001_18_23_H_._bcov_4helix_02769_0001_0002_0001
8170.192869772104 1814421.8734520779 False False 11233.530528094394 139259.18105654727 40.0 1000.0 False False TGFb m_ems_p1-14H-GBL-16H-GBL-14H_0884_0001_0001_0001_000000006_0001_18_25_H_._bcov_4helix_01833_0001_0001
18110.99086183586 199247.68908423575 False False 4918.608386156695 12784.80560956645 40.0 1000.0 False False TGFb m_df271cd9aed91f1c2e1a09d410d54a98_0001_1_000000008_0001_8_14_H_._bcov_4helix_00367_0001_0001_178_crosslinked
335.020455374286 7107.765251001011 False False 0.0 46147.836684857815 40.0 1000.0 True False TGFb m_80d464b6ac5a47abd79c2c127ef23df2_0001_000000009_0001_36_41_H_._ems_3hM_1200_0001_0001
35984.626759282946 inf False False 7929.90870606949 23929.88862732048 40.0 1000.0 False False TGFb m_9862393bd4eb64f05c76d22049e39513_0001_000000024_0001_60_64_H_._bcov_4helix_02799_0001_0002_0001
inf inf False False 0.0 inf 40.0 1000.0 False False TGFb m_64112f081ff6e37487a4373fed56e914_0001_1_000000012_0001_22_31_H_._HEEHE_0833_0001_0001_0001_70_crosslinked
inf inf False False 17231.986373596203 inf 40.0 1000.0 False False TGFb EHEE_hb1_338_000000018_0001_33_crosslinked
inf inf False False 29491.00187772178 inf 40.0 1000.0 False False TGFb EHEE_hb1_2986_000000018_0001
inf inf False False 29491.00187772178 inf 40.0 1000.0 False False TGFb EHEE_hb1_5597_000000020_0001_79_crosslinked
16233.310657211712 101283.77407912845 False False 5221.20191482039 12285.946898826998 40.0 1000.0 False False TGFb m_2190dd9774351ad962202158f0f2aad9_0001_000000025_0001_45_51_H_._HEEHE_0169_0001_0001_0001
inf inf False False 23458.37528410988 384241.228987459 40.0 1000.0 False False TGFb m_0eddeacbb14b769e73e254714f31e2f9_0001_000000021_0001_42_51_H_._HEEHE_1291_0001_0001_0001
inf inf False False 24410.879388729656 inf 40.0 1000.0 False False TGFb ems_ferrM_1112_0002_000000009_0001_71_crosslinked
26964.79747353511 1832566.0921865997 False False 9024.975812827128 24410.879388729656 40.0 1000.0 False False TGFb m_8789b7f3ebfcabbb5a08dc9b5cc2fdad_0001_000000016_0001_17_22_H_._ems_3hM_1918_0001_0003_0001
inf inf False False 32576.413174674908 6747759.761218856 40.0 1000.0 False False TGFb ems_ferrM_3414_000000004_0001
30688.454812874847 inf False False 5118.3236102542805 30083.77101546403 40.0 1000.0 False False TGFb m_EHEE_hb1_4787_000000003_0001_48_50_59_61_P_._HEEHE_1258_0001_0001_168_crosslinked
55751.614542583004 1268144.7165050907 False False 7323.137645871595 16233.310657211712 40.0 1000.0 False False TGFb 833c05666f1f9deb83fd0b92bc226cb7_0001_000000008_0001
inf inf False False 22098.85066320075 1081500.7777901418 40.0 1000.0 False False TGFb ems_3hC_438_0002_000000019_0001
inf inf False False 26171.766768677408 inf 40.0 1000.0 False False TGFb ems_ferrM_5728_0001_000000029_0001_87_crosslinked
inf inf False False 36707.91775714452 inf 40.0 1000.0 False False TGFb HHH_eva_0067_000000006_0001_68_crosslinked
6122.269866153114 inf False False 9115.225570955388 913194.909299109 40.0 1000.0 False False TGFb m_EHEE_hb1_4802_000000028_0001_46_48_61_63_P_._ems_ferrM_3968_0001_0001_115_crosslinked
inf inf False False 27234.445448270428 inf 40.0 1000.0 False False TGFb EHEE_hb1_5016_000000016_0001_65_crosslinked
inf inf False False 26171.766768677408 inf 40.0 1000.0 False False TGFb m_707acc9d051fe3a4acad5ad22db0e630_0001_1_000000018_0001_24_28_H_._HEEHE_2550_0001_0001_54_crosslinked
7396.369022330303 inf False False 21880.050161584924 144913.66223675903 40.0 1000.0 False False TGFb 17c78d25aea36c5d4625b497ae8e7e28_0001_000000011_0001_1_crosslinked
8759.552609215292 inf False False 8009.2077931301765 inf 40.0 1000.0 False False TGFb EHEE_hb1_1300_000000006_0001_8_crosslinked
inf inf False False 24654.988182616922 6614802.236269823 40.0 1000.0 False False TGFb m_416e30d36ba6434f3d09dd5d2ac6df7d_0001_1_000000006_0001_4_9_H_._bcov_4helix_10103_0001_0001
34580.51901922126 inf False False 0.0 39749.41489296802 40.0 1000.0 False False TGFb m_HHH_eva_0036_000000013_0001_43_53_H_._ems_3hM_3628_0001_0001_104_crosslinked
inf inf False False 30688.454812874847 1008735.3016246737 40.0 1000.0 False False TGFb 0119279e778e1b7f1314d358166f2053_0001_000000003_0001_1_crosslinked
665.6502747606515 inf False False 12164.303860224763 347848.5720575455 40.0 1000.0 False False TGFb m_dc3fea42fea0b306a8952bd8b53ab8a8_0001_1_000000008_0001_21_30_H_._bcov_4helix_12015_0001_0001_128_crosslinked
inf inf False False 15141.101937651125 657594.4618277013 40.0 1000.0 False False TGFb m_9b5def7823956c7009419e82645cf0f0_0001_000000016_0001_19_26_H_._HEEHE_2152_0001_0001_116_crosslinked
62822.314736852124 inf False False 5433.203649581781 16072.584809120495 40.0 1000.0 False False TGFb m_88ad10506ddba10ecd58f70eaccfc0fd_0001_1_000000008_0001_41_48_H_._bcov_4helix_08409_0001_0001_100_crosslinked
1730.206737076529 12285.946898826998 False False 5487.535686077603 26171.766768677408 40.0 1000.0 True False TGFb m_2579940aa1dfb0fcb0cf4ee3259c4abc_0001_000000021_0001_38_47_H_._ems_3hM_3653_0001_0001_17_crosslinked
1309.4819993647686 171621.8923534747 False False 10477.71674165741 478271.151690875 40.0 1000.0 False False TGFb m_3ecb33624e2e1d8f50a90791185d0653_0001_1_000000014_0001_25_30_H_._HEEHE_1583_0001_0001
29491.00187772178 inf False False 4408.665353694219 44790.63563449691 40.0 1000.0 False False TGFb m_64112f081ff6e37487a4373fed56e914_0001_1_000000012_0001_22_31_H_._bcov_4helix_12232_0001_0001_92_crosslinked
39355.856329671355 327689.0898967907 False False 4194.693812180722 16559.60020142166 40.0 1000.0 False False TGFb m_707acc9d051fe3a4acad5ad22db0e630_0001_1_000000018_0001_24_28_H_._HEEHE_2724_0001_0001_0001
37445.74690406311 705030.2698752631 False False 5883.3810049925905 11689.656913992434 40.0 1000.0 False False TGFb m_64112f081ff6e37487a4373fed56e914_0001_1_000000012_0001_22_31_H_._ems_3hM_1416_0001_0003_0001_72_crosslinked
inf inf False False 30384.608725618637 inf 40.0 1000.0 False False TGFb EHEE_hb1_2610_000000016_0001_37_crosslinked
10068.879843791317 inf False False 13041.78020231873 171621.8923534747 40.0 1000.0 False False TGFb m_b08fa24f6ed407a29824ac109b4c3131_0001_1_000000025_0001_38_43_H_._HEEHE_3338_0001_0001
inf inf False False 21448.926734226934 inf 40.0 1000.0 False False TGFb m_64112f081ff6e37487a4373fed56e914_0001_1_000000012_0001_22_31_H_._ems_3hC_784_0002_0001_0002_0001
inf inf False False 33899.14618098351 inf 40.0 1000.0 False False TGFb EHEE_hb1_3311_000000003_0001
25402.058979538408 155367.06028732413 False False 9485.340281190727 24654.988182616922 40.0 1000.0 False False TGFb ferr_hb1_2921_000000004_0001_117_crosslinked
66687.15300056672 inf False False 7929.90870606949 18659.771995940355 40.0 1000.0 False False TGFb m_ems_p1-15H-GBL-16H-GBL-16H_0039_0001_0001_0001_000000005_0001_37_46_H_._bcov_4helix_09801_0001_0003_0001
48501.84014615902 inf False False 0.0 18846.36971589974 40.0 1000.0 False False TGFb m_4h_hb1_498_000000016_0001_55_64_H_._bcov_4helix_04140_0001_0001_72_crosslinked
88994.26419648851 inf False False 7396.369022330303 16395.64376378381 40.0 1000.0 False False TGFb m_88ad10506ddba10ecd58f70eaccfc0fd_0001_1_000000008_0001_41_48_H_._ems_3hC_739_0001_0001_0002_0001
inf inf False False 6434.567158751315 inf 40.0 1000.0 False False TGFb EHEE_06596_000000002_0001_15_crosslinked
70789.75669631343 inf False False 11573.917736626165 26171.766768677408 40.0 1000.0 False False TGFb m_d61877853fc72d3a9b094762e15ccc8a_0001_000000027_0001_25_32_H_._proteinG_1960_0001_0001_113_crosslinked
inf inf False False 40146.90904189773 inf 40.0 1000.0 False False TGFb m_a5f4663b0d1365df39cc17eed1faab14_0001_000000026_0001_19_26_H_._HEEHE_2817_0001_0001
30688.454812874847 inf False False 8759.552609215292 40953.86191363986 40.0 1000.0 False False TGFb m_67b279f8f2a2415978d2553cc30fca6f_0001_1_000000014_0001_18_23_H_._bcov_4helix_07005_0001_0001_0001
19034.833413058746 109675.81393290378 False False 7851.394758484638 17931.674120629552 40.0 1000.0 False False TGFb m_67b279f8f2a2415978d2553cc30fca6f_0001_1_000000014_0001_18_23_H_._ems_ferrC_446_0001_0001_138_crosslinked
inf inf False False 36707.91775714452 inf 40.0 1000.0 False False TGFb EHEE_hb1_43_000000009_0001_61_crosslinked
inf inf False False 30688.454812874847 inf 40.0 1000.0 False False TGFb m_b53e02b194710e68f466320564696a92_0001_000000006_0001_42_48_H_._bcov_4helix_04913_0001_0002_0001
inf inf False False 13982.553609315217 inf 40.0 1000.0 False False TGFb EHEE_hb1_4146_000000016_0001_70_crosslinked
128603.51728234804 inf False False 5710.35163995045 22996.15261651788 40.0 1000.0 False False TGFb m_530190a7d4f24ed9f14c45b8af7ee2c8_0001_000000024_0001_3_8_H_._ems_4hM_4636_0001_0001_120_crosslinked
87240.72561169352 inf False False 5542.411042938373 11806.553483132368 40.0 1000.0 False False TGFb m_aa88648d5adf2503156116c969cad81a_0001_1_000000029_0001_41_46_H_._bcov_4helix_01875_0001_0001_104_crosslinked
31934.529138981336 inf False False 4633.551594260295 43473.349666259564 40.0 1000.0 False False TGFb 80ea9ea22e09d8fad2187d83f8df2e75_0001_000000025_0001
inf inf False False 47546.16228424562 inf 40.0 1000.0 False False TGFb ems_ferrM_6576_000000005_0001_171_crosslinked
10903.154057012845 50975.92144195677 False False 0.0 31305.292754613616 40.0 1000.0 False False TGFb ferr_hb1_3213_000000000_0001_12_crosslinked
45690.92741075028 395884.1224670074 False False 6498.912830338822 13041.78020231873 40.0 1000.0 False False TGFb m_3080fce7205c201a950c55f00a3b8810_0001_1_000000016_0001_36_42_H_._bcov_4helix_08652_0001_0001_0001
5433.203649581781 81370.99988377764 False False 14550.301355893402 53045.748265945156 40.0 1000.0 False False TGFb ems_ferrM_4343_000000019_0001_99_crosslinked
2789.484421296669 34926.3242094135 False False 12658.223375808358 71497.6542632766 40.0 1000.0 False False TGFb m_8d83f56b3f6c12e6c4e8af3d7d92f308_0001_1_000000021_0001_60_65_H_._HEEHE_2963_0001_0001_0001_46_crosslinked
21026.29814158116 302615.3767101844 False False 4497.279527303472 10477.71674165741 40.0 1000.0 False False TGFb ferr_hb1_2376_000000029_0001_78_crosslinked
66687.15300056672 inf False False 0.0 6563.901958642215 40.0 1000.0 False False TGFb ferr_hb1_42_000000005_0001_30_crosslinked
inf inf False False 25656.079569333808 inf 40.0 1000.0 False False TGFb ems_ferrC_629_000000011_0001_52_crosslinked
2286.1065325657178 inf False False 9969.187964149813 205285.09331117725 40.0 1000.0 False False TGFb m_b53e02b194710e68f466320564696a92_0001_000000006_0001_42_48_H_._ems_3hC_921_0001_0001_0001_0001
12658.223375808358 inf False False 12408.806367815276 68027.56477587808 40.0 1000.0 False False TGFb m_ems_p1-14H-GBL-14H-GABBL-16H_0710_0001_0001_0002_000000024_0001_44_52_H_._ems_3hC_504_0001_0001_1_0001
9772.75557705109 114129.09177859346 False False 6898.726926404041 40146.90904189773 40.0 1000.0 False False TGFb ems_p1-14H-GBL-16H-GBL-14H_0120_0001_0001_0002_000000000_0001
37820.20437310377 inf False False 0.0 21026.29814158116 40.0 1000.0 False False TGFb m_64112f081ff6e37487a4373fed56e914_0001_1_000000012_0001_22_31_H_._bcov_4helix_11191_0001_0001_0001
inf inf False False 21448.926734226934 inf 40.0 1000.0 False False TGFb EHEE_hb1_206_000000004_0001_46_crosslinked
inf inf False False 38966.19438581319 2519669.666244126 40.0 1000.0 False False TGFb m_653ed0bab8e0e97d1fa0d5b8ad9d13a3_0001_1_000000001_0001_47_51_H_._bcov_4helix_09455_0001_0001
inf inf False False 98305.03326613137 inf 40.0 1000.0 False False TGFb m_a5f4663b0d1365df39cc17eed1faab14_0001_000000026_0001_19_26_H_._HEEHE_3011_0001_0001
inf inf False False 25402.058979538408 inf 40.0 1000.0 False False TGFb m_ems_p1-15H-GBL-16H-GBL-16H_0039_0001_0001_0001_000000005_0001_37_46_H_._HEEHE_2047_0001_0002_0001_163_crosslinked
inf inf False False 4452.752007231157 inf 40.0 1000.0 False False TGFb EEHEE_rd4_0006.min_rise1.57_000000018_0001
inf inf False False 18475.021778158756 inf 40.0 1000.0 False False TGFb EHEE_hb1_2191_000000022_0001
inf inf False False 12285.946898826998 inf 40.0 1000.0 False False TGFb m_a5567de14e69e56abfe7145b81b63e91_0001_000000006_0001_37_45_H_._proteinG_5563_0001_0001_155_crosslinked
8672.824365559689 inf False False 0.0 340994.5809798506 40.0 1000.0 False False TGFb m_EHEE_hb1_2714_000000023_0001_22_31_H_._HEEHE_1129_0001_0001_36_crosslinked
2817.3792655096377 50975.92144195677 False False 12043.865208143323 86376.95605118164 40.0 1000.0 False False TGFb m_64112f081ff6e37487a4373fed56e914_0001_1_000000012_0001_22_31_H_._bcov_4helix_10951_0001_0001_0001_28_crosslinked
inf inf False False 23458.37528410988 inf 40.0 1000.0 False False TGFb ferr_hb1_2809_000000014_0001
26171.766768677408 inf False False 5433.203649581781 28623.675875032466 40.0 1000.0 False False TGFb m_ems_3hC_501_000000022_0001_53_63_H_._bcov_4helix_08947_0001_0001
inf inf False False 37820.20437310377 inf 40.0 1000.0 False False TGFb m_b53e02b194710e68f466320564696a92_0001_000000006_0001_42_48_H_._HHH_eva_0067_0001_0001_0001_100_crosslinked
49971.49440442771 inf False False 9391.42602098091 23226.114142683033 40.0 1000.0 False False TGFb m_edb1681b4804f51027f7a48ce1011dc7_0001_1_000000006_0001_54_58_H_._bcov_4helix_09143_0001_0001
15913.450306059915 2085631.1554674613 False False 10271.264328651518 36344.47302687574 40.0 1000.0 False False TGFb m_707acc9d051fe3a4acad5ad22db0e630_0001_1_000000018_0001_24_28_H_._bcov_4helix_03616_0001_0002_0001_60_crosslinked
10688.31884816472 2925258.2602969143 False False 10795.202036646373 66687.15300056672 40.0 1000.0 False False TGFb m_64112f081ff6e37487a4373fed56e914_0001_1_000000012_0001_22_31_H_._bcov_4helix_11504_0001_0001_82_crosslinked
inf inf False False 16892.44816547023 560810.538955783 40.0 1000.0 False False TGFb m_ems_p1-14H-GBL-14H-GABBL-16H_0710_0001_0001_0002_000000024_0001_44_52_H_._ems_3hM_2375_0001_0001_148_crosslinked
inf inf False False 40548.37813231666 inf 40.0 1000.0 False False TGFb m_416e30d36ba6434f3d09dd5d2ac6df7d_0001_1_000000006_0001_4_9_H_._HEEHE_2438_0001_0001_0001
163292.34181647023 inf False False 0.0 12532.894431493438 40.0 1000.0 False False TGFb m_416e30d36ba6434f3d09dd5d2ac6df7d_0001_1_000000006_0001_4_9_H_._HEEHE_1112_0001_0003_0001
inf inf False False 13982.553609315217 inf 40.0 1000.0 False False TGFb m_HHH_eva_0661_000000000_0001_41_51_H_._HEEHE_1849_0001_0001_105_crosslinked
inf inf False False 33231.19907948586 inf 40.0 1000.0 False False TGFb EHEE_hb1_3696_000000005_0001_33_crosslinked
inf inf False False 19034.833413058746 inf 40.0 1000.0 False False TGFb m_b08fa24f6ed407a29824ac109b4c3131_0001_1_000000025_0001_38_43_H_._ems_ferrM_1517_0001_0001_0001
inf inf False False 21880.050161584924 inf 40.0 1000.0 False False TGFb m_ems_p1-15H-GBL-16H-GBL-16H_0039_0001_0001_0001_000000005_0001_37_46_H_._HEEHE_2073_0001_0001_0001_175_crosslinked
28059.67637979848 inf False False 7929.90870606949 41363.400532776286 40.0 1000.0 False False TGFb m_9f890c78fc77abd3a1133787d264dfe5_0001_000000017_0001_27_32_H_._HEEHE_3345_0001_0001
inf inf False False 10582.49390907399 1114271.332857961 40.0 1000.0 False False TGFb m_ems_p1-15H-GBL-16H-GBL-16H_0039_0001_0001_0001_000000005_0001_37_46_H_._HEEHE_3087_0001_0001_0001_188_crosslinked
inf inf False False 19034.833413058746 inf 40.0 1000.0 False False TGFb m_ems_p1-15H-GBL-16H-GBL-16H_0039_0001_0001_0001_000000005_0001_37_46_H_._ems_3hM_1408_0001_0003_0001_119_crosslinked
inf inf False False 34580.51901922126 inf 40.0 1000.0 False False TGFb ems_ferrM_1402_000000000_0001_94_crosslinked
33231.19907948586 inf False False 7620.486400075935 31618.345682159776 40.0 1000.0 False False TGFb m_b53e02b194710e68f466320564696a92_0001_000000006_0001_42_48_H_._HEEHE_0423_0001_0002_0001_100_crosslinked
91690.87939590633 inf False False 6122.269866153114 11924.619017963678 40.0 1000.0 False False TGFb m_57a18b51b624bcd0c323fc99d792ec89_0001_000000002_0001_57_65_H_._ems_3hM_1181_0001_0001
22996.15261651788 inf False False 6629.540978228629 30083.77101546403 40.0 1000.0 False False TGFb m_67b279f8f2a2415978d2553cc30fca6f_0001_1_000000014_0001_18_23_H_._bcov_4helix_00225_0001_0001_0001_60_crosslinked
13707.042063832196 111880.2977929551 False False 0.0 22319.839169832772 40.0 1000.0 False False TGFb ems_ferrM_4363_000000012_0001
6563.901958642215 146362.79885912672 False False 0.0 126069.51993172051 40.0 1000.0 False False TGFb ems_ferrM_7379_0002_000000002_0001_99_crosslinked
22768.4679371464 3714301.7690031836 False False 8847.148135307452 38580.39048100314 40.0 1000.0 False False TGFb m_7e8cfca9992e6163b8b74bcfbf40098a_0001_1_000000026_0001_25_31_H_._bcov_4helix_00936_0001_0001_84_crosslinked
inf inf False False 19034.833413058746 1029010.8811873292 40.0 1000.0 False False TGFb EEHEE_16034_000000021_0001_15_crosslinked
665.6502747606515 inf False False 19417.43356466122 318051.8022372012 40.0 1000.0 False False TGFb m_ems_p1-14H-GBL-14H-GABBL-16H_0710_0001_0001_0002_000000024_0001_44_52_H_._bcov_4helix_13060_0001_0001_127_crosslinked
5017.472414718442 2674680.1235762327 False False 16395.64376378381 197274.93968736235 40.0 1000.0 False False TGFb m_2b8c0b6d382919713be1eebf2d851371_0001_1_000000022_0001_43_50_H_._HEEHE_0403_0001_0001_139_crosslinked
29491.00187772178 inf False False 4194.693812180722 233633.58527057164 40.0 1000.0 False False TGFb m_edb1681b4804f51027f7a48ce1011dc7_0001_1_000000006_0001_54_58_H_._HHH_eva_0081_0001_0002_0001_133_crosslinked
15292.51295702762 213620.49129283542 False False 6967.714195668086 27234.445448270428 40.0 1000.0 False False TGFb ems_3hC_875_000000014_0001_124_crosslinked
inf inf False False 16072.584809120495 1443266.9804714224 40.0 1000.0 False False TGFb m_EHEE_hb1_4802_000000028_0001_46_48_61_63_P_._ems_ferrM_5233_0001_0001_0001_167_crosslinked
inf inf False False 33899.14618098351 inf 40.0 1000.0 False False TGFb EHEE_hb1_2385_000000008_0001_17_crosslinked
21663.416001569218 inf False False 9870.48313282159 40953.86191363986 40.0 1000.0 False False TGFb m_c093ea8b53a51d538cd9f3ccf8696fff_0001_000000020_0001_22_29_H_._bcov_4helix_08158_0001_0001
48986.858547620555 1850891.7531084637 False False 0.0 4726.685981304925 40.0 1000.0 False False TGFb m_EHEE_hb1_4802_000000028_0001_46_48_61_63_P_._HEEHE_2051_0001_0001_109_crosslinked
inf inf False False 33231.19907948586 6883389.732419352 40.0 1000.0 False False TGFb m_e97b41f4e209c0640d4e43cb61b66542_0001_000000021_0001_17_21_H_._HEEHE_0594_0001_0001_181_crosslinked
56309.13068800887 818518.255921312 False False 0.0 9298.441604931604 40.0 1000.0 False False TGFb m_1c03c6891e5d0b9ff96f26a05042100d_0001_000000018_0001_43_49_H_._HEEHE_1929_0001_0001_85_crosslinked
inf inf False False 25150.553445087513 inf 40.0 1000.0 False False TGFb EHEE_hb1_3811_000000022_0001_38_crosslinked
inf inf False False 20611.9970018441 inf 40.0 1000.0 False False TGFb EHEE_hb1_3201_000000000_0001_18_crosslinked
inf inf False False 37445.74690406311 inf 40.0 1000.0 False False TGFb m_1a4c07dbf983eea02676d92c0ae831c5_0001_000000000_0001_23_28_H_._bcov_4helix_07994_0001_0001_103_crosslinked
19034.833413058746 260657.595804309 False False 4279.007157805552 21448.926734226934 40.0 1000.0 False False TGFb m_234bb501998f509494096a15c01d6915_0001_000000026_0001_45_50_H_._HEEHE_3192_0001_0001
38580.39048100314 651083.6255719822 False False 6245.327490462801 14406.238966231082 40.0 1000.0 False False TGFb m_1a4c07dbf983eea02676d92c0ae831c5_0001_000000000_0001_23_28_H_._bcov_4helix_12314_0001_0001_131_crosslinked
inf inf False False 32253.874430371172 inf 40.0 1000.0 False False TGFb EHEE_hb1_3311_000000000_0001_48_crosslinked
inf inf False False 20611.9970018441 inf 40.0 1000.0 False False TGFb EEHEE_17298_000000017_0001_7_crosslinked
62200.31162064562 733657.3260035804 False False 4365.015201677442 8759.552609215292 40.0 1000.0 False False TGFb m_2579940aa1dfb0fcb0cf4ee3259c4abc_0001_000000021_0001_38_47_H_._ems_3hM_2384_0001_0001_0001_1_crosslinked
inf inf False False 20005.801219104025 inf 40.0 1000.0 False False TGFb m_75f7a7753e41b29d7a177d2829858f8d_0001_000000017_0001_23_31_H_._proteinG_4306_0001_0001_135_crosslinked
inf inf False False 19225.181747189316 inf 40.0 1000.0 False False TGFb ems_ferrM_6624_0001_000000005_0001_119_crosslinked
56872.221994889 733657.3260035804 False False 0.0 7545.036039679152 40.0 1000.0 False False TGFb m_ems_p1-15H-GBL-16H-GBL-16H_0039_0001_0001_0001_000000005_0001_37_46_H_._HHH_eva_0250_0001_0002_0001
inf inf False False 17404.306237332148 inf 40.0 1000.0 False False TGFb EHEE_hb1_973_000000000_0001_81_crosslinked
73664.10468510818 inf False False 6967.714195668086 15913.450306059915 40.0 1000.0 False False TGFb m_b53e02b194710e68f466320564696a92_0001_000000006_0001_42_48_H_._bcov_4helix_02339_0001_0001
inf inf False False 16559.60020142166 inf 40.0 1000.0 False False TGFb m_416e30d36ba6434f3d09dd5d2ac6df7d_0001_1_000000006_0001_4_9_H_._HEEHE_3006_0001_0002_0001
56309.13068800887 inf False False 4869.909293224447 18659.771995940355 40.0 1000.0 False False TGFb ems_3hM_2430_000000008_0001
20407.917823608008 129889.55245517138 False False 4821.6923695291525 10795.202036646373 40.0 1000.0 False False TGFb m_67b279f8f2a2415978d2553cc30fca6f_0001_1_000000014_0001_18_23_H_._bcov_4helix_03830_0001_0001_0001
1362.6522195617945 3991.1072323063054 False False 13982.553609315217 78977.89081421605 40.0 1000.0 True False TGFb m_9862393bd4eb64f05c76d22049e39513_0001_000000024_0001_60_64_H_._bcov_4helix_08225_0001_0001
inf inf False False 33899.14618098351 inf 40.0 1000.0 False False TGFb EHEE_hb1_2012_000000016_0001_43_crosslinked
1376.2787417574134 12658.223375808358 False False 6898.726926404041 115270.38269637947 40.0 1000.0 True False TGFb bc09c72237e61002eddc20b9c710af39_0001_1_000000011_0001_54_crosslinked
inf inf False False 66687.15300056672 inf 40.0 1000.0 False False TGFb m_2b8c0b6d382919713be1eebf2d851371_0001_1_000000022_0001_43_50_H_._HEEHE_0221_0001_0001_128_crosslinked
15292.51295702762 inf False False 4321.797229383611 97331.7161050805 40.0 1000.0 False False TGFb 8466bc81551789abb8c731e084178847_0001_000000018_0001
15292.51295702762 inf False False 9870.48313282159 103319.57793811889 40.0 1000.0 False False TGFb m_ad0cd72a9da53e38f9357a14ca3bb4c7_0001_1_000000017_0001_37_41_H_._ems_3hM_2592_0001_0001_0001_157_crosslinked
inf inf False False 44790.63563449691 inf 40.0 1000.0 False False TGFb m_d0878ec89909b577e9596b436926bf55_0001_000000007_0001_36_45_H_._HEEHE_0955_0001_0002_0001
14263.602936862473 226762.4560886304 False False 7773.658176717458 19807.723979310904 40.0 1000.0 False False TGFb 18982d84195fc2503d3b4f31e9a2eefb_0001_1_000000001_0001
inf inf False False 24654.988182616922 inf 40.0 1000.0 False False TGFb 6b4281269f11b824ca8f8f5491f06592_0001_000000025_0001
7396.369022330303 inf False False 15599.89246746387 124821.30686308953 40.0 1000.0 False False TGFb m_1c03c6891e5d0b9ff96f26a05042100d_0001_000000018_0001_43_49_H_._bcov_4helix_12094_0001_0001
28059.67637979848 inf False False 8935.619616660517 40146.90904189773 40.0 1000.0 False False TGFb 2b146c0ddee43db5cdd2f3c3fadf69ec_0001_000000009_0001_3_crosslinked
inf inf False False 31618.345682159776 inf 40.0 1000.0 False False TGFb EHEE_hb1_3728_000000003_0001_45_crosslinked
inf inf False False 25656.079569333808 2326872.6629740573 40.0 1000.0 False False TGFb ems_ferrM_997_0002_000000005_0001_120_crosslinked
inf inf False False 88113.13286781035 6883389.732419352 40.0 1000.0 False False TGFb ems_ferrM_1830_000000028_0001
2332.0572738702876 98305.03326613137 False False 8672.824365559689 1230848.7679863365 40.0 1000.0 False False TGFb m_a5f4663b0d1365df39cc17eed1faab14_0001_000000026_0001_19_26_H_._HEEHE_2969_0001_0001_0001
27781.8578017807 2519669.666244126 False False 6629.540978228629 29491.00187772178 40.0 1000.0 False False TGFb m_3h_hb1_5654_000000006_0001_27_37_H_._HEEHE_1732_0001_0001
inf inf False False 22996.15261651788 2170316.143760372 40.0 1000.0 False False TGFb ferr_hb1_2948_000000012_0001_130_crosslinked
inf inf False False 59181.46226549164 inf 40.0 1000.0 False False TGFb m_707acc9d051fe3a4acad5ad22db0e630_0001_1_000000018_0001_24_28_H_._HEEHE_2550_0001_0001_55_crosslinked
inf inf False False 34926.3242094135 inf 40.0 1000.0 False False TGFb m_EHEE_hb1_612_000000005_0001_48_50_59_61_P_._ems_ferrM_1218_0001_0001_102_crosslinked
inf inf False False 26171.766768677408 3677526.5039635454 40.0 1000.0 False False TGFb m_ems_p1-15H-GBL-16H-GBL-16H_0039_0001_0001_0001_000000005_0001_37_46_H_._HEEHE_0563_0001_0001
inf inf False False 17404.306237332148 inf 40.0 1000.0 False False TGFb proteinG_1703_000000017_0001_153_crosslinked
38580.39048100314 inf False False 6370.8585730211 19611.607900307845 40.0 1000.0 False False TGFb 40a14e045ef580e009f1761a3c5b1555_0001_000000008_0001_19_crosslinked
inf inf False False 27234.445448270428 inf 40.0 1000.0 False False TGFb EHEE_hb1_2183_000000023_0001_44_crosslinked
906.1679608354674 24410.879388729656 False False 5118.3236102542805 2519669.666244126 40.0 1000.0 True False TGFb EHEE_hb1_1492_000000012_0001_16_crosslinked
24169.1875135937 inf False False 5379.409554041364 117587.31738857664 40.0 1000.0 False False TGFb 623814cffe2598063b62a14b4b12df17_0001_000000022_0001
54111.96780609073 inf False False 0.0 12408.806367815276 40.0 1000.0 False False TGFb m_707acc9d051fe3a4acad5ad22db0e630_0001_1_000000018_0001_24_28_H_._bcov_4helix_00404_0001_0001_0001_47_crosslinked
inf inf False False 9675.995620842656 inf 40.0 1000.0 False False TGFb EHEE_05345_000000006_0001
0.0 2601.80248306769 False False 19034.833413058746 217914.26316782134 40.0 1000.0 True False TGFb ems_ferrM_6704_0001_000000002_0001_25_crosslinked
493.8611940762235 64725.89369569349 False False 21880.050161584924 428685.77666508785 40.0 1000.0 False False TGFb ems_bGM_354_0002_000000026_0001_50_crosslinked
15141.101937651125 89884.2068384533 False False 11573.917736626165 28340.27314359648 40.0 1000.0 False False TGFb ferr_hb1_170_000000010_0001_105_crosslinked
inf inf False False 23692.959036950997 inf 40.0 1000.0 False False TGFb m_EHEE_hb1_3213_000000011_0001_5_7_59_61_P_._proteinG_2768_0001_0001_61_crosslinked
inf inf False False 28623.675875032466 inf 40.0 1000.0 False False TGFb m_64112f081ff6e37487a4373fed56e914_0001_1_000000012_0001_22_31_H_._HEEHE_0992_0001_0001_0001
inf inf False False 23458.37528410988 inf 40.0 1000.0 False False TGFb EHEE_hb1_2210_000000003_0001_42_crosslinked
22996.15261651788 inf False False 7620.486400075935 31934.529138981336 40.0 1000.0 False False TGFb ems_ferrM_4507_0001_000000005_0001_15_crosslinked
inf inf False False 19807.723979310904 7453724.729201773 40.0 1000.0 False False TGFb m_HEEHE_0018_000000007_0001_30_34_61_63_P_._HEEHE_1342_0001_0001_106_crosslinked
inf inf False False 35275.58745150766 inf 40.0 1000.0 False False TGFb m_307cf0d6ab0abb9dc6d4a60295e463fe_0001_000000013_0001_18_27_H_._bcov_4helix_10875_0001_0001
inf inf False False 13303.919984385331 2106487.4670221373 40.0 1000.0 False False TGFb m_3ecb33624e2e1d8f50a90791185d0653_0001_1_000000014_0001_25_30_H_._HEEHE_2018_0001_0002_0001_79_crosslinked
inf inf False False 22996.15261651788 inf 40.0 1000.0 False False TGFb ferr_hb1_3971_000000016_0001_86_crosslinked
10068.879843791317 inf False False 11924.619017963678 171621.8923534747 40.0 1000.0 False False TGFb m_9b5def7823956c7009419e82645cf0f0_0001_000000016_0001_19_26_H_._ems_3hM_1683_0001_0004_0001
inf inf False False 21663.416001569218 2024293.0517076666 40.0 1000.0 False False TGFb m_b53e02b194710e68f466320564696a92_0001_000000006_0001_42_48_H_._HEEHE_0221_0001_0001_0001_95_crosslinked
inf inf False False 34580.51901922126 inf 40.0 1000.0 False False TGFb m_67b279f8f2a2415978d2553cc30fca6f_0001_1_000000014_0001_18_23_H_._bcov_4helix_09592_0001_0002_0001
inf inf False False 8251.894798469817 inf 40.0 1000.0 False False TGFb ems_ferrM_5967_0001_000000012_0001_73_crosslinked
20005.801219104025 inf False False 5017.472414718442 14842.762413146853 40.0 1000.0 False False TGFb m_3h_hb1_2248_000000000_0001_3_11_H_._HHH_eva_0327_0001_0001_0001
133825.33578411557 inf False False 8089.299871061484 16072.584809120495 40.0 1000.0 False False TGFb m_EHEE_hb1_2296_000000018_0001_44_50_61_63_P_._HEEHE_0557_0001_0001_115_crosslinked
7396.369022330303 inf False False 8334.41374645452 153828.77256170695 40.0 1000.0 False False TGFb m_4582c1ff254a25d2de753bfa20ed6ca6_0001_000000006_0001_56_62_H_._ems_3hM_1194_0001_0003_0001
inf inf False False 25402.058979538408 inf 40.0 1000.0 False False TGFb EHEE_hb1_1797_000000025_0001_13_crosslinked
4821.6923695291525 inf False False 7696.6912640767005 1182821.4730657584 40.0 1000.0 False False TGFb proteinG_4672_000000011_0001_139_crosslinked
inf inf False False 9206.37782666495 3499040.2837857185 40.0 1000.0 False False TGFb m_2b8c0b6d382919713be1eebf2d851371_0001_1_000000022_0001_43_50_H_._bcov_4helix_11515_0001_0002_0001
37820.20437310377 235969.9211232775 False False 0.0 5017.472414718442 40.0 1000.0 False False TGFb HEEH_rd2_0127.min_rise1.20_000000000_0001_84_crosslinked
inf inf False False 6695.83638801092 inf 40.0 1000.0 False False TGFb ferr_hb1_1407_000000028_0001_119_crosslinked
inf inf False False 54653.087484151576 868873.6222952595 40.0 1000.0 False False TGFb ems_ferrM_5651_0001_000000024_0001_187_crosslinked
inf inf False False 31934.529138981336 589417.5126445265 40.0 1000.0 False False TGFb m_HHH_eva_0602_000000021_0001_36_44_H_._HEEHE_2706_0001_0001_36_crosslinked
inf inf False False 22098.85066320075 inf 40.0 1000.0 False False TGFb m_EHEE_hb1_612_000000005_0001_48_50_59_61_P_._HEEHE_2800_0001_0001_113_crosslinked
20205.85923129508 inf False False 8170.192869772104 127330.21513103758 40.0 1000.0 False False TGFb HEEH_05540_000000020_0001_42_crosslinked
54653.087484151576 inf False False 7470.332712553611 18659.771995940355 40.0 1000.0 False False TGFb m_b08fa24f6ed407a29824ac109b4c3131_0001_1_000000025_0001_38_43_H_._bcov_4helix_11855_0001_0002_0001
26964.79747353511 139259.18105654727 False False 4633.551594260295 25402.058979538408 40.0 1000.0 False False TGFb m_EHEE_hb1_4802_000000028_0001_46_48_61_63_P_._ems_ferrM_2103_0002_0001_0002_0001
inf inf False False 20818.116971862557 inf 40.0 1000.0 False False TGFb proteinG_2591_000000002_0001
inf inf False False 29491.00187772178 inf 40.0 1000.0 False False TGFb m_b53e02b194710e68f466320564696a92_0001_000000006_0001_42_48_H_._ems_3hM_390_0001_0001_0001
26171.766768677408 285077.37374448584 False False 6061.653332824872 18475.021778158756 40.0 1000.0 False False TGFb m_707acc9d051fe3a4acad5ad22db0e630_0001_1_000000018_0001_24_28_H_._HEEHE_2168_0001_0001_61_crosslinked
665.6502747606515 inf False False 6967.714195668086 3199311.8780850125 40.0 1000.0 False False TGFb m_67b279f8f2a2415978d2553cc30fca6f_0001_1_000000014_0001_18_23_H_._HEEHE_2168_0001_0001_68_crosslinked
inf inf False False 14263.602936862473 959777.0273735214 40.0 1000.0 False False TGFb ems_ferrM_1076_000000001_0001_98_crosslinked
55199.61835899313 inf False False 7696.6912640767005 22768.4679371464 40.0 1000.0 False False TGFb m_EHEE_hb1_3583_000000017_0001_46_48_57_59_P_._ems_ferrC_570_0001_0001_96_crosslinked
inf inf False False 28340.27314359648 inf 40.0 1000.0 False False TGFb HEEHE_2803_000000016_0001_143_crosslinked
8847.148135307452 79767.66972235827 False False 7545.036039679152 26433.484436364153 40.0 1000.0 False False TGFb ferr_hb1_1846_000000009_0001_114_crosslinked
54111.96780609073 inf False False 8672.824365559689 28623.675875032466 40.0 1000.0 False False TGFb m_b08fa24f6ed407a29824ac109b4c3131_0001_1_000000025_0001_38_43_H_._bcov_4helix_09578_0001_0001
18659.771995940355 inf False False 6629.540978228629 95413.89677980644 40.0 1000.0 False False TGFb c99de99df9ecc9fdd090aa5ad7eabf9c_0001_000000002_0001
56309.13068800887 inf False False 7396.369022330303 14842.762413146853 40.0 1000.0 False False TGFb m_9f890c78fc77abd3a1133787d264dfe5_0001_000000017_0001_27_32_H_._HEEHE_1062_0001_0001_134_crosslinked
12658.223375808358 inf False False 8672.824365559689 229030.08064951646 40.0 1000.0 False False TGFb ef7b03010f5a8e16b8f12991a9bf9ed0_0001_000000000_0001_149_crosslinked
8759.552609215292 inf False False 9391.42602098091 140651.77286711286 40.0 1000.0 False False TGFb 5b8191d3243afb64907772b192379ca5_0001_1_000000018_0001
11345.865833375325 inf False False 13172.198004341928 79767.66972235827 40.0 1000.0 False False TGFb HEEHE_1329_000000012_0001_35_crosslinked
inf inf False False 40146.90904189773 inf 40.0 1000.0 False False TGFb dcd9809507f71d420582ead1f1e1bbb3_0001_000000021_0001_40_crosslinked
37074.99693471599 164925.26523463507 False False 4321.797229383611 14263.602936862473 40.0 1000.0 False False TGFb m_4h_hb1_498_000000016_0001_55_64_H_._bcov_4helix_07097_0001_0001_78_crosslinked
15292.51295702762 inf False False 10271.264328651518 49476.72713309679 40.0 1000.0 False False TGFb ems_ferrM_6339_000000020_0001_86_crosslinked
inf inf False False 18292.1007704542 inf 40.0 1000.0 False False TGFb ferr_hb1_1116_000000010_0001_51_crosslinked
103319.57793811889 inf False False 0.0 5942.21481504252 40.0 1000.0 False False TGFb m_d61877853fc72d3a9b094762e15ccc8a_0001_000000027_0001_25_32_H_._HEEHE_2159_0001_0001_0001
59181.46226549164 1709267.4806265403 False False 8334.41374645452 19611.607900307845 40.0 1000.0 False False TGFb 665f370696f4ccf05257308a3952ba78_0001_1_000000024_0001
46609.31505170634 583581.6956876497 False False 7250.631332546129 13571.328776071496 40.0 1000.0 False False TGFb m_75f7a7753e41b29d7a177d2829858f8d_0001_000000017_0001_23_31_H_._bcov_4helix_05189_0001_0002_0001_82_crosslinked
25402.058979538408 inf False False 5379.409554041364 38580.39048100314 40.0 1000.0 False False TGFb m_b53e02b194710e68f466320564696a92_0001_000000006_0001_42_48_H_._HEEHE_2048_0001_0002_0001_112_crosslinked
29199.011760120608 391964.4776901067 False False 4497.279527303472 13303.919984385331 40.0 1000.0 False False TGFb m_0b2e7556fd7215c634e1b84f4ceae6c0_0001_000000021_0001_51_56_H_._ems_3hC_921_0001_0001_0002_0001_71_crosslinked
19034.833413058746 inf False False 12658.223375808358 54111.96780609073 40.0 1000.0 False False TGFb m_ems_p1-15H-GBL-16H-GBL-16H_0039_0001_0001_0001_000000005_0001_37_46_H_._HEEHE_3055_0001_0001_0001_179_crosslinked
69394.9188278732 inf False False 4679.887110202902 25912.640365027117 40.0 1000.0 False False TGFb m_ems_p1-15H-GBL-16H-GBL-16H_0039_0001_0001_0001_000000005_0001_37_46_H_._bcov_4helix_13690_0001_0002_0001_127_crosslinked
11345.865833375325 inf False False 0.0 93533.86607176402 40.0 1000.0 False False TGFb m_ems_p1-14H-GBL-14H-GABBL-16H_0710_0001_0001_0002_000000024_0001_44_52_H_._ems_3hC_1099_0001_0001
17754.13279270255 330965.98079575825 False False 5883.3810049925905 42194.80488348507 40.0 1000.0 False False TGFb m_3ec4fd4a060bd7cb271f112d3e57d58d_0001_1_000000025_0001_7_11_H_._ems_4hM_3201_0001_0001_0001_39_crosslinked
inf inf False False 20005.801219104025 inf 40.0 1000.0 False False TGFb m_416e30d36ba6434f3d09dd5d2ac6df7d_0001_1_000000006_0001_4_9_H_._ems_ferrM_5016_0001_0001_0002_0001_41_crosslinked
58015.35365698624 inf False False 6762.794751891034 17931.674120629552 40.0 1000.0 False False TGFb m_2f7145af4fe56fb81a6bc0befa2cd0f4_0001_000000029_0001_16_21_H_._ems_3hC_648_0002_0001_0001
inf inf False False 20407.917823608008 inf 40.0 1000.0 False False TGFb EHEE_hb1_6585_000000010_0001_103_crosslinked
8935.619616660517 91690.87939590633 False False 6898.726926404041 63450.537884220685 40.0 1000.0 False False TGFb m_ems_p1-15H-GBL-16H-GBL-16H_0039_0001_0001_0001_000000005_0001_37_46_H_._HEEHE_3156_0001_0002_0001_92_crosslinked
inf inf False False 56872.221994889 inf 40.0 1000.0 False False TGFb EHEE_hb1_800_000000022_0001_42_crosslinked
26964.79747353511 inf False False 8586.95481738584 30384.608725618637 40.0 1000.0 False False TGFb m_ems_p1-14H-GBL-14H-GABBL-16H_0710_0001_0001_0002_000000024_0001_44_52_H_._HHH_eva_0211_0001_0001_128_crosslinked
inf inf False False 0.0 inf 40.0 1000.0 False False TGFb EHEE_hb1_3004_000000024_0001
14550.301355893402 1332832.8420280656 False False 12658.223375808358 44790.63563449691 40.0 1000.0 False False TGFb m_0eddeacbb14b769e73e254714f31e2f9_0001_000000021_0001_42_51_H_._bcov_4helix_08459_0001_0001
812.2198353515755 33563.51107028074 False False 12784.80560956645 176822.20731367738 40.0 1000.0 False False TGFb m_1c03c6891e5d0b9ff96f26a05042100d_0001_000000018_0001_43_49_H_._HEEHE_1929_0001_0001
88113.13286781035 inf False False 7178.842903511014 15141.101937651125 40.0 1000.0 False False TGFb m_9862393bd4eb64f05c76d22049e39513_0001_000000024_0001_60_64_H_._bcov_4helix_00150_0001_0003_0001
10068.879843791317 inf False False 9969.187964149813 245551.24616026608 40.0 1000.0 False False TGFb 817f55ea79620009d595c52c317e02eb_0001_1_000000007_0001
inf inf False False 25656.079569333808 inf 40.0 1000.0 False False TGFb m_bff30cc7c6b40d023d7843b98bd316d2_0001_1_000000025_0001_21_30_H_._HEEHE_0908_0001_0001_143_crosslinked
58595.50719355604 851753.3793699243 False False 0.0 9115.225570955388 40.0 1000.0 False False TGFb m_1c03c6891e5d0b9ff96f26a05042100d_0001_000000018_0001_43_49_H_._HEEHE_2106_0001_0002_0001_128_crosslinked
109675.81393290378 inf False False 0.0 10688.31884816472 40.0 1000.0 False False TGFb m_ems_p1-15H-GBL-16H-GBL-16H_0039_0001_0001_0001_000000005_0001_37_46_H_._bcov_4helix_07741_0001_0002_0001_128_crosslinked
5326.148073308287 28623.675875032466 False False 0.0 8251.894798469817 40.0 1000.0 False False TGFb m_ems_p1-14H-GBL-14H-GABBL-16H_0710_0001_0001_0002_000000024_0001_44_52_H_._HHH_eva_0198_0001_0001_0001_124_crosslinked
34926.3242094135 9185910.281836718 False False 0.0 13303.919984385331 40.0 1000.0 False False TGFb m_ems_p1-15H-GBL-16H-GBL-16H_0039_0001_0001_0001_000000005_0001_37_46_H_._HHH_eva_0612_0001_0002_0001_126_crosslinked
inf inf False False 22543.037561531073 8827479.227027701 40.0 1000.0 False False TGFb m_c2bee41a39e7c0fb2897ab0d568c9ecb_0001_1_000000010_0001_20_27_H_._proteinG_4725_0001_0001
56872.221994889 748403.8382562521 False False 4633.551594260295 8334.41374645452 40.0 1000.0 False False TGFb m_fb6b1656ff70679d0fe15015c9442bc2_0001_1_000000007_0001_26_31_H_._bcov_4helix_06476_0001_0001
inf inf False False 14406.238966231082 inf 40.0 1000.0 False False TGFb EHEE_hb1_3157_000000027_0001_25_crosslinked
inf inf False False 26433.484436364153 inf 40.0 1000.0 False False TGFb m_67b279f8f2a2415978d2553cc30fca6f_0001_1_000000014_0001_18_23_H_._HEEHE_2024_0001_0001
inf inf False False 21448.926734226934 inf 40.0 1000.0 False False TGFb EHEE_hb1_3601_000000013_0001
inf inf False False 34926.3242094135 inf 40.0 1000.0 False False TGFb m_EHEE_hb1_130_000000024_0001_44_48_59_61_P_._HEEHE_0529_0001_0001_132_crosslinked
359.18727388576104 796.2158958450888 False False 6762.794751891034 13844.112484470526 40.0 1000.0 True False TGFb m_HHH_eva_0036_000000013_0001_43_53_H_._bcov_4helix_01044_0001_0001
inf inf False False 0.0 inf 40.0 1000.0 False False TGFb m_ems_p1-15H-GBL-16H-GBL-16H_0039_0001_0001_0001_000000005_0001_37_46_H_._HEEHE_2401_0001_0003_0001_125_crosslinked
3649.2282853095903 18475.021778158756 False False 4153.162190277939 10169.568642229218 40.0 1000.0 False False TGFb m_EHEE_hb1_4802_000000028_0001_46_48_61_63_P_._ems_ferrM_2103_0002_0001_0002_0001_132_crosslinked
6122.269866153114 inf False False 9485.340281190727 2954510.8428998855 40.0 1000.0 False False TGFb m_416e30d36ba6434f3d09dd5d2ac6df7d_0001_1_000000006_0001_4_9_H_._HEEHE_0001_0001_0001_0001
12658.223375808358 inf False False 10169.568642229218 199247.68908423575 40.0 1000.0 False False TGFb m_64112f081ff6e37487a4373fed56e914_0001_1_000000012_0001_22_31_H_._bcov_4helix_00545_0001_0001
36707.91775714452 inf False False 7929.90870606949 27234.445448270428 40.0 1000.0 False False TGFb m_6a8356636df3cfe1b74c51ba2ea5305f_0001_1_000000004_0001_15_24_H_._ems_3hM_1884_0001_0001_0001_92_crosslinked
3238.504814613678 49476.72713309679 False False 7323.137645871595 76655.1627283833 40.0 1000.0 False False TGFb m_ems_p1-15H-GBL-16H-GBL-16H_0039_0001_0001_0001_000000005_0001_37_46_H_._HEEHE_2218_0001_0002_0001_166_crosslinked
12043.865208143323 90783.0489068379 False False 6762.794751891034 24654.988182616922 40.0 1000.0 False False TGFb m_653ed0bab8e0e97d1fa0d5b8ad9d13a3_0001_1_000000001_0001_47_51_H_._bcov_4helix_04648_0001_0002_0001
55199.61835899313 inf False False 5883.3810049925905 22543.037561531073 40.0 1000.0 False False TGFb m_ab9d1ef83fde94f51e6f953ed11a6937_0001_1_000000025_0001_1_8_H_._bcov_4helix_08914_0001_0001_82_crosslinked
56309.13068800887 inf False False 8089.299871061484 22319.839169832772 40.0 1000.0 False False TGFb m_2f7145af4fe56fb81a6bc0befa2cd0f4_0001_000000029_0001_16_21_H_._ems_3hC_648_0002_0001_0001_108_crosslinked
24901.53806444311 1814421.8734520779 False False 5433.203649581781 29199.011760120608 40.0 1000.0 False False TGFb HEEHE_1252_000000014_0001
24410.879388729656 199247.68908423575 False False 6245.327490462801 23226.114142683033 40.0 1000.0 False False TGFb m_HEEHE_0296_000000018_0001_30_32_61_63_P_._HEEHE_1049_0001_0001_60_crosslinked
12658.223375808358 inf False False 0.0 68027.56477587808 40.0 1000.0 False False TGFb m_b53e02b194710e68f466320564696a92_0001_000000006_0001_42_48_H_._HEEHE_2529_0001_0001_0001_43_crosslinked
inf inf False False 35628.343326022696 inf 40.0 1000.0 False False TGFb m_707acc9d051fe3a4acad5ad22db0e630_0001_1_000000018_0001_24_28_H_._bcov_4helix_06195_0001_0001
inf inf False False 10477.71674165741 2755725.606000717 40.0 1000.0 False False TGFb m_EHEE_08472_000000018_0001_18_23_H_._ems_3hC_723_0001_0001
30688.454812874847 inf False False 16725.196203435888 53576.20574860465 40.0 1000.0 False False TGFb m_707acc9d051fe3a4acad5ad22db0e630_0001_1_000000018_0001_24_28_H_._bcov_4helix_04382_0001_0001_0001_93_crosslinked
24169.1875135937 inf False False 4773.952841117978 41363.400532776286 40.0 1000.0 False False TGFb m_67b279f8f2a2415978d2553cc30fca6f_0001_1_000000014_0001_18_23_H_._bcov_4helix_05817_0001_0003_0001_28_crosslinked
inf inf False False 19225.181747189316 inf 40.0 1000.0 False False TGFb EHEE_hb1_1924_000000000_0001
14695.804369452346 109675.81393290378 False False 4679.887110202902 16559.60020142166 40.0 1000.0 False False TGFb ems_3hC_458_000000005_0001_46_crosslinked
inf inf False False 33231.19907948586 inf 40.0 1000.0 False False TGFb m_88ad10506ddba10ecd58f70eaccfc0fd_0001_1_000000008_0001_41_48_H_._bcov_4helix_03967_0001_0001_0001
5653.813504901432 inf False False 19611.607900307845 153828.77256170695 40.0 1000.0 False False TGFb b8b75bd38c118354eadd38a7a5313a47_0001_000000020_0001
37445.74690406311 651083.6255719822 False False 6245.327490462801 18846.36971589974 40.0 1000.0 False False TGFb m_c11f3ecdd7c38b8afb0f98eab5ef755a_0001_000000010_0001_3_8_H_._HEEHE_2709_0001_0001_111_crosslinked
inf inf False False 7929.90870606949 inf 40.0 1000.0 False False TGFb EHEE_hb1_1430_000000022_0001_32_crosslinked
inf inf False False 34926.3242094135 inf 40.0 1000.0 False False TGFb EHEE_hb1_4383_000000003_0001
inf inf False False 17931.674120629552 inf 40.0 1000.0 False False TGFb EHEE_hb1_5115_000000002_0001_49_crosslinked
inf inf False False 29785.91189649902 inf 40.0 1000.0 False False TGFb m_653ed0bab8e0e97d1fa0d5b8ad9d13a3_0001_1_000000001_0001_47_51_H_._bcov_4helix_08225_0001_0001_118_crosslinked
inf inf False False 43473.349666259564 inf 40.0 1000.0 False False TGFb m_ferr_hb1_151_000000027_0001_3_5_59_61_P_._ems_ferrM_6219_0001_0002_0001_124_crosslinked
inf inf False False 20407.917823608008 inf 40.0 1000.0 False False TGFb m_0f0386614648684de18f30ed6f65aafc_0001_000000023_0001_2_7_H_._HEEHE_1119_0001_0002_0001_2_crosslinked
inf inf False False 11689.656913992434 inf 40.0 1000.0 False False TGFb ems_4hM_2342_0001_000000005_0001
inf inf False False 25402.058979538408 4859082.550215944 40.0 1000.0 False False TGFb EHEE_hb1_3350_000000011_0001_56_crosslinked
21663.416001569218 inf False False 6629.540978228629 110772.5720722327 40.0 1000.0 False False TGFb m_1a4c07dbf983eea02676d92c0ae831c5_0001_000000000_0001_23_28_H_._HEEHE_1271_0001_0001
inf inf False False 45238.541990841826 inf 40.0 1000.0 False False TGFb EHEE_hb1_3036_000000018_0001_20_crosslinked
70088.86801615199 inf False False 8089.299871061484 21663.416001569218 40.0 1000.0 False False TGFb m_7b433bbe769c568a642d6e21c81e970f_0001_000000028_0001_27_32_H_._bcov_4helix_11880_0001_0001_0001
inf inf False False 4773.952841117978 inf 40.0 1000.0 False False TGFb m_64112f081ff6e37487a4373fed56e914_0001_1_000000012_0001_22_31_H_._HEEHE_0833_0001_0001_0001
inf inf False False 19225.181747189316 3296254.2273028675 40.0 1000.0 False False TGFb cb86258530f1aa633d2c462ae1fffe99_0001_000000009_0001_83_crosslinked
inf inf False False 23692.959036950997 inf 40.0 1000.0 False False TGFb m_b53e02b194710e68f466320564696a92_0001_000000006_0001_42_48_H_._HEEHE_0439_0001_0001
42194.80488348507 2839226.847588145 False False 5118.3236102542805 14991.190037278331 40.0 1000.0 False False TGFb m_HHH_eva_0036_000000013_0001_43_53_H_._bcov_4helix_04952_0001_0001
inf inf False False 70789.75669631343 inf 40.0 1000.0 False False TGFb EHEE_05345_000000006_0001_25_crosslinked
63450.537884220685 inf False False 5710.35163995045 17931.674120629552 40.0 1000.0 False False TGFb m_b1ed479a780de84d10722439930efa03_0001_1_000000024_0001_18_28_H_._HEEHE_2550_0001_0001_90_crosslinked
4821.6923695291525 inf False False 10271.264328651518 161675.5859569011 40.0 1000.0 False False TGFb 3h_hb1_46_000000000_0001
1930.3368897433638 3991.1072323063054 False False 4726.685981304925 17931.674120629552 40.0 1000.0 True False TGFb m_b53e02b194710e68f466320564696a92_0001_000000006_0001_42_48_H_._ems_3hC_898_0002_0001_0001_0001
47546.16228424562 inf False False 12408.806367815276 30083.77101546403 40.0 1000.0 False False TGFb 5f9a2e5811bc086bf629eb10cfff0e99_0001_000000005_0001
inf inf False False 18292.1007704542 1692344.040224299 40.0 1000.0 False False TGFb m_707acc9d051fe3a4acad5ad22db0e630_0001_1_000000018_0001_24_28_H_._HEEHE_0260_0001_0001_55_crosslinked
11345.865833375325 inf False False 18292.1007704542 89884.2068384533 40.0 1000.0 False False TGFb m_64112f081ff6e37487a4373fed56e914_0001_1_000000012_0001_22_31_H_._bcov_4helix_04653_0001_0001_0001_85_crosslinked
inf inf False False 28059.67637979848 inf 40.0 1000.0 False False TGFb EHEE_hb1_6280_000000013_0001_76_crosslinked
inf inf False False 11345.865833375325 inf 40.0 1000.0 False False TGFb EHEE_hb1_3538_000000002_0001_68_crosslinked
17754.13279270255 inf False False 11345.865833375325 48986.858547620555 40.0 1000.0 False False TGFb m_ems_p1-15H-GBL-16H-GBL-16H_0039_0001_0001_0001_000000005_0001_37_46_H_._bcov_4helix_06116_0001_0002_0001_88_crosslinked
27234.445448270428 487884.4018398623 False False 11233.530528094394 24654.988182616922 40.0 1000.0 False False TGFb m_ems_p1-15H-GBL-16H-GBL-16H_0039_0001_0001_0001_000000005_0001_37_46_H_._ems_3hM_2809_0001_0004_0001
inf inf False False 31618.345682159776 inf 40.0 1000.0 False False TGFb m_3ecb33624e2e1d8f50a90791185d0653_0001_1_000000014_0001_25_30_H_._HEEHE_2767_0001_0001_0001
14550.301355893402 99288.08359879276 False False 4967.794470018256 13707.042063832196 40.0 1000.0 False False TGFb ferr_hb1_2376_000000021_0001_127_crosslinked
33231.19907948586 487884.4018398623 False False 6122.269866153114 20005.801219104025 40.0 1000.0 False False TGFb m_ee800918ebdc478a3805e283f0d4e486_0001_1_000000003_0001_25_32_H_._bcov_4helix_03685_0001_0004_0001_154_crosslinked
inf inf False False 19611.607900307845 inf 40.0 1000.0 False False TGFb EHEE_hb1_5159_000000013_0001
92607.7881898653 5158014.040487923 False False 0.0 10688.31884816472 40.0 1000.0 False False TGFb 9e6fd26349c4a7bce4f9e3ec91d47286_0001_1_000000001_0001
inf inf False False 31618.345682159776 inf 40.0 1000.0 False False TGFb EHEE_hb1_1901_000000001_0001_60_crosslinked
54111.96780609073 657594.4618277013 False False 5767.455156349958 9772.75557705109 40.0 1000.0 False False TGFb 68026bbfef5e7a4135407a999b37b619_0001_000000023_0001
inf inf False False 16395.64376378381 inf 40.0 1000.0 False False TGFb EHEE_hb1_786_000000010_0001_112_crosslinked
inf inf False False 17931.674120629552 inf 40.0 1000.0 False False TGFb m_64112f081ff6e37487a4373fed56e914_0001_1_000000012_0001_22_31_H_._HEEHE_0645_0001_0002_0001_49_crosslinked
21663.416001569218 inf False False 10477.71674165741 93533.86607176402 40.0 1000.0 False False TGFb m_64112f081ff6e37487a4373fed56e914_0001_1_000000012_0001_22_31_H_._bcov_4helix_09453_0001_0002_0001
25402.058979538408 inf False False 7470.332712553611 31618.345682159776 40.0 1000.0 False False TGFb m_64112f081ff6e37487a4373fed56e914_0001_1_000000012_0001_22_31_H_._bcov_4helix_06414_0001_0001
18659.771995940355 189577.33949858812 False False 7620.486400075935 20005.801219104025 40.0 1000.0 False False TGFb m_64112f081ff6e37487a4373fed56e914_0001_1_000000012_0001_22_31_H_._bcov_4helix_07895_0001_0001_131_crosslinked
inf inf False False 19225.181747189316 inf 40.0 1000.0 False False TGFb m_ems_3hM_1825_000000017_0001_1_10_H_._bcov_4helix_07539_0001_0001_162_crosslinked
inf inf False False 14122.379145408378 1293634.4253068424 40.0 1000.0 False False TGFb m_HHH_eva_0036_000000013_0001_43_53_H_._HHH_eva_0088_0001_0001
31934.529138981336 inf False False 0.0 53576.20574860465 40.0 1000.0 False False TGFb m_ed423bd9540d0da8912f130d59bbdbee_0001_1_000000006_0001_40_45_H_._bcov_4helix_09190_0001_0003_0001
28059.67637979848 inf False False 7250.631332546129 36344.47302687574 40.0 1000.0 False False TGFb m_530190a7d4f24ed9f14c45b8af7ee2c8_0001_000000024_0001_3_8_H_._bcov_4helix_00539_0001_0001_87_crosslinked
66687.15300056672 1148034.8685148885 False False 4279.007157805552 7696.6912640767005 40.0 1000.0 False False TGFb m_28547f62621d3f4f8f57c1e24f9beede_0001_1_000000016_0001_5_13_H_._proteinG_0314_0001_0001_72_crosslinked
21663.416001569218 inf False False 8009.2077931301765 40548.37813231666 40.0 1000.0 False False TGFb 4a5e1df9e5a07f856e138ac50fd77786_0001_000000023_0001
40953.86191363986 inf False False 8251.894798469817 28340.27314359648 40.0 1000.0 False False TGFb m_64112f081ff6e37487a4373fed56e914_0001_1_000000012_0001_22_31_H_._bcov_4helix_08629_0001_0001
8759.552609215292 inf False False 19034.833413058746 255521.61141487022 40.0 1000.0 False False TGFb 4a00bcbd99b24519f119978631519a4c_0001_000000012_0001_8_crosslinked
6434.567158751315 98305.03326613137 False False 8672.824365559689 631935.3524571771 40.0 1000.0 False False TGFb ems_ferrM_1830_0001_000000024_0001
inf inf False False 20407.917823608008 inf 40.0 1000.0 False False TGFb EHEE_hb1_2525_000000008_0001_23_crosslinked
15292.51295702762 inf False False 11012.18559758296 59773.276888146596 40.0 1000.0 False False TGFb m_653ed0bab8e0e97d1fa0d5b8ad9d13a3_0001_1_000000001_0001_47_51_H_._bcov_4helix_01423_0001_0001
20407.917823608008 1594264.6395041537 False False 0.0 21026.29814158116 40.0 1000.0 False False TGFb m_EHEE_hb1_6550_000000026_0001_44_46_61_63_P_._ems_ferrM_4963_0001_0001_0001_0001_127_crosslinked
31934.529138981336 inf False False 4633.551594260295 66687.15300056672 40.0 1000.0 False False TGFb m_EHEE_hb1_612_000000005_0001_48_50_59_61_P_._proteinG_5446_0001_0001_81_crosslinked
19034.833413058746 inf False False 7250.631332546129 37445.74690406311 40.0 1000.0 False False TGFb m_9b6f5dc4e2526c724aa50029a2e1cdcb_0001_000000005_0001_3_7_H_._bcov_4helix_09183_0001_0001_56_crosslinked
51485.68065637629 2445566.554088684 False False 6695.83638801092 13707.042063832196 40.0 1000.0 False False TGFb bb8f6330a2e780fff0c8d04d05ee3879_0001_1_000000004_0001_120_crosslinked
8847.148135307452 127330.21513103758 False False 4918.608386156695 61584.466951134345 40.0 1000.0 False False TGFb m_HHH_eva_0036_000000013_0001_43_53_H_._HHH_eva_0088_0001_0001_75_crosslinked
inf inf False False 30995.33936100356 inf 40.0 1000.0 False False TGFb m_8104e8702eb39c9aa5e7259f6c74e1cf_0001_1_000000011_0001_40_48_H_._bcov_4helix_07832_0001_0001_0001_103_crosslinked
inf inf False False 35984.626759282946 inf 40.0 1000.0 False False TGFb EHEE_hb1_2193_000000022_0001
inf inf False False 14842.762413146853 399842.9636916777 40.0 1000.0 False False TGFb m_ems_p1-15H-GBL-16H-GBL-16H_0039_0001_0001_0001_000000005_0001_37_46_H_._ems_3hC_249_0002_0001_0003_0001_147_crosslinked
64085.04326306282 inf False False 11345.865833375325 25656.079569333808 40.0 1000.0 False False TGFb m_269e88d0e096774383d0e2f8541e919c_0001_1_000000022_0001_23_27_H_._bcov_4helix_13130_0001_0001_56_crosslinked
13982.553609315217 121150.33069276794 False False 4452.752007231157 13172.198004341928 40.0 1000.0 False False TGFb ems_3hC_458_000000005_0001
inf inf False False 17931.674120629552 inf 40.0 1000.0 False False TGFb EHEE_08242_000000003_0001_32_crosslinked
13982.553609315217 inf False False 6967.714195668086 146362.79885912672 40.0 1000.0 False False TGFb m_269e88d0e096774383d0e2f8541e919c_0001_1_000000022_0001_23_27_H_._bcov_4helix_13130_0001_0001
60371.009657028 inf False False 7323.137645871595 19611.607900307845 40.0 1000.0 False False TGFb m_707acc9d051fe3a4acad5ad22db0e630_0001_1_000000018_0001_24_28_H_._bcov_4helix_05614_0001_0003_0001
inf inf False False 17754.13279270255 inf 40.0 1000.0 False False TGFb EHEE_hb1_5074_000000020_0001_72_crosslinked
inf inf False False 20205.85923129508 1194649.687796417 40.0 1000.0 False False TGFb m_64112f081ff6e37487a4373fed56e914_0001_1_000000012_0001_22_31_H_._HEEHE_2428_0001_0001_0001
inf inf False False 9870.48313282159 1675588.1586379188 40.0 1000.0 False False TGFb m_b53e02b194710e68f466320564696a92_0001_000000006_0001_42_48_H_._ems_f2_193_0001_0001_143_crosslinked
88113.13286781035 inf False False 6498.912830338822 14550.301355893402 40.0 1000.0 False False TGFb m_ems_p1-15H-GBL-16H-GBL-16H_0039_0001_0001_0001_000000005_0001_37_46_H_._bcov_4helix_05614_0001_0001_0001
88113.13286781035 3329216.7695758925 False False 5326.148073308287 9115.225570955388 40.0 1000.0 False False TGFb m_416e30d36ba6434f3d09dd5d2ac6df7d_0001_1_000000006_0001_4_9_H_._bcov_4helix_05813_0001_0003_0001
1094.7496240904923 11806.553483132368 False False 12043.865208143323 104352.77371750015 40.0 1000.0 True False TGFb m_ems_p1-15H-GBL-16H-GBL-16H_0039_0001_0001_0001_000000005_0001_37_46_H_._HEEHE_2325_0001_0002_0001_107_crosslinked
inf inf False False 42616.752932319876 inf 40.0 1000.0 False False TGFb ems_ferrM_6747_0001_000000006_0001
11345.865833375325 inf False False 17404.306237332148 86376.95605118164 40.0 1000.0 False False TGFb 04c2be03c051e241883c256f53f321d2_0001_000000019_0001_0_crosslinked
inf inf False False 16233.310657211712 inf 40.0 1000.0 False False TGFb EHEE_hb1_1430_000000022_0001_33_crosslinked
inf inf False False 13571.328776071496 868873.6222952595 40.0 1000.0 False False TGFb m_269e88d0e096774383d0e2f8541e919c_0001_1_000000022_0001_23_27_H_._bcov_4helix_14408_0001_0001_41_crosslinked
35984.626759282946 inf False False 4587.674845802269 37820.20437310377 40.0 1000.0 False False TGFb m_269e88d0e096774383d0e2f8541e919c_0001_1_000000022_0001_23_27_H_._bcov_4helix_08105_0001_0001
29491.00187772178 inf False False 7470.332712553611 30083.77101546403 40.0 1000.0 False False TGFb m_HHH_eva_0602_000000021_0001_37_44_H_._bcov_4helix_08838_0001_0001_0001
inf inf False False 13982.553609315217 inf 40.0 1000.0 False False TGFb EHEE_hb1_4629_000000011_0001_80_crosslinked
15292.51295702762 inf False False 5710.35163995045 265896.813479976 40.0 1000.0 False False TGFb m_64112f081ff6e37487a4373fed56e914_0001_1_000000012_0001_22_31_H_._HEEHE_2783_0001_0001_141_crosslinked
inf inf False False 19611.607900307845 9848539.154440392 40.0 1000.0 False False TGFb m_ems_p1-15H-GBL-16H-GBL-16H_0039_0001_0001_0001_000000005_0001_37_46_H_._HHH_eva_0026_0001_0002_0001_108_crosslinked
45238.541990841826 271241.3394309234 False False 4071.32848767566 6898.726926404041 40.0 1000.0 False False TGFb HEEHE_0467_000000012_0001_147_crosslinked
inf inf False False 21880.050161584924 inf 40.0 1000.0 False False TGFb EHEE_hb1_4972_000000018_0001
inf inf False False 11924.619017963678 inf 40.0 1000.0 False False TGFb m_HHH_eva_0718_000000007_0001_5_15_H_._HHH_eva_0033_0001_0002_0001
20205.85923129508 inf False False 14406.238966231082 56309.13068800887 40.0 1000.0 False False TGFb HHH_eva_0539_000000026_0001
7396.369022330303 inf False False 7851.394758484638 199247.68908423575 40.0 1000.0 False False TGFb m_ems_p1-15H-GBL-16H-GBL-16H_0039_0001_0001_0001_000000005_0001_37_46_H_._bcov_4helix_01832_0001_0001
72212.63080590943 inf False False 5767.455156349958 14991.190037278331 40.0 1000.0 False False TGFb m_HHH_eva_0718_000000007_0001_5_15_H_._HHH_eva_0186_0001_0001_0001_60_crosslinked
68707.8404236368 inf False False 0.0 12043.865208143323 40.0 1000.0 False False TGFb m_7d262f751bfb6cdbae33a871d4935eea_0001_000000004_0001_24_29_H_._ems_3hM_2426_0001_0001_70_crosslinked
inf inf False False 15913.450306059915 inf 40.0 1000.0 False False TGFb ad1a992fd9d14831ad107f9fbddffc55_0001_1_000000009_0001
38580.39048100314 7912278.997080668 False False 0.0 16559.60020142166 40.0 1000.0 False False TGFb m_EHEE_hb1_876_000000015_0001_46_48_59_61_P_._HEEHE_3341_0001_0001_133_crosslinked
inf inf False False 14122.379145408378 inf 40.0 1000.0 False False TGFb m_b08fa24f6ed407a29824ac109b4c3131_0001_1_000000025_0001_38_43_H_._HEEHE_1584_0001_0001
1855.0158092734657 10903.154057012845 False False 6563.901958642215 20005.801219104025 40.0 1000.0 True False TGFb d36a547d9d6ecb1d51719b6d69798604_0001_000000015_0001_128_crosslinked
9870.48313282159 217914.26316782134 False False 9580.193684002641 86376.95605118164 40.0 1000.0 False False TGFb m_513c16ae44941e68898e0f7c259e5a28_0001_1_000000003_0001_39_47_H_._bcov_4helix_11669_0001_0001_64_crosslinked
inf inf False False 50471.20934847202 inf 40.0 1000.0 False False TGFb ems_ferrC_608_000000017_0001
12164.303860224763 255521.61141487022 False False 4321.797229383611 59773.276888146596 40.0 1000.0 False False TGFb m_ems_p1-15H-GBL-16H-GBL-16H_0039_0001_0001_0001_000000005_0001_37_46_H_._HEEHE_2433_0001_0002_0001_131_crosslinked
inf inf False False 42616.752932319876 inf 40.0 1000.0 False False TGFb m_EHEE_hb1_2362_000000003_0001_44_48_59_61_P_._HEEHE_1710_0001_0001_120_crosslinked
inf inf False False 30688.454812874847 inf 40.0 1000.0 False False TGFb HEEHE_0122_000000010_0001_13_crosslinked
inf inf False False 25912.640365027117 inf 40.0 1000.0 False False TGFb EHEE_hb1_3173_000000022_0001_19_crosslinked
inf inf False False 4153.162190277939 inf 40.0 1000.0 False False TGFb EHEE_hb1_2984_000000025_0001_45_crosslinked
inf inf False False 28623.675875032466 inf 40.0 1000.0 False False TGFb m_64112f081ff6e37487a4373fed56e914_0001_1_000000012_0001_22_31_H_._HEEHE_1353_0001_0001_80_crosslinked
39749.41489296802 inf False False 0.0 38966.19438581319 40.0 1000.0 False False TGFb m_91b04e1d30a5a9e6fba468255403afe6_0001_000000012_0001_42_51_H_._bcov_4helix_09695_0001_0001
inf inf False False 23458.37528410988 inf 40.0 1000.0 False False TGFb 488788f720e6fbfc38a18366d3fa0cf6_0001_000000027_0001_10_crosslinked
35984.626759282946 inf False False 13571.328776071496 43042.9204616431 40.0 1000.0 False False TGFb m_ferr_hb1_2616_000000012_0001_4_6_58_60_P_._ems_ferrC_588_0001_0001_0001_121_crosslinked
4279.007157805552 30995.33936100356 False False 0.0 64085.04326306282 40.0 1000.0 False False TGFb m_7d262f751bfb6cdbae33a871d4935eea_0001_000000004_0001_24_29_H_._HEEHE_2296_0001_0001_0001_99_crosslinked
inf inf False False 32576.413174674908 inf 40.0 1000.0 False False TGFb ems_ferrM_546_0001_000000025_0001
32253.874430371172 330965.98079575825 False False 5710.35163995045 13041.78020231873 40.0 1000.0 False False TGFb ems_ferrC_1530_000000011_0001_113_crosslinked
5710.35163995045 195321.72246273488 False False 8847.148135307452 98305.03326613137 40.0 1000.0 False False TGFb m_ems_p1-15H-GBL-16H-GBL-16H_0039_0001_0001_0001_000000005_0001_37_46_H_._HHH_eva_0376_0001_0001_0001_109_crosslinked
10795.202036646373 164925.26523463507 False False 15141.101937651125 40146.90904189773 40.0 1000.0 False False TGFb ems_ferrM_4209_000000029_0001
2286.1065325657178 inf False False 16892.44816547023 369248.2685968687 40.0 1000.0 False False TGFb m_653ed0bab8e0e97d1fa0d5b8ad9d13a3_0001_1_000000001_0001_47_51_H_._bcov_4helix_06003_0001_0001_100_crosslinked
inf inf False False 18292.1007704542 778792.035188848 40.0 1000.0 False False TGFb EHEE_hb1_899_000000027_0001_119_crosslinked
665.6502747606515 inf False False 15141.101937651125 321232.3202595728 40.0 1000.0 False False TGFb 17c78d25aea36c5d4625b497ae8e7e28_0001_000000011_0001_0_crosslinked
inf inf False False 43042.9204616431 inf 40.0 1000.0 False False TGFb m_ems_3hM_1825_000000017_0001_1_10_H_._bcov_4helix_01647_0001_0001
inf inf False False 34238.13764279337 1850891.7531084637 40.0 1000.0 False False TGFb m_a5567de14e69e56abfe7145b81b63e91_0001_000000006_0001_37_45_H_._bcov_4helix_13925_0001_0001_84_crosslinked
1296.5168310542253 8759.552609215292 False False 6001.636963192939 483053.86320778413 40.0 1000.0 True False TGFb ems_3hC_936_0001_000000014_0001_121_crosslinked
inf inf False False 32902.17730642162 inf 40.0 1000.0 False False TGFb m_c2bee41a39e7c0fb2897ab0d568c9ecb_0001_1_000000010_0001_20_27_H_._ems_3hM_3289_0001_0001_141_crosslinked
inf inf False False 23692.959036950997 inf 40.0 1000.0 False False TGFb EHEE_hb1_1069_000000027_0001_41_crosslinked
inf inf False False 38580.39048100314 inf 40.0 1000.0 False False TGFb HEEH_09859_000000001_0001
inf inf False False 21026.29814158116 inf 40.0 1000.0 False False TGFb EHEE_hb1_5952_000000023_0001_91_crosslinked
inf inf False False 46609.31505170634 inf 40.0 1000.0 False False TGFb EHEE_hb1_4934_000000018_0001_79_crosslinked
21663.416001569218 inf False False 8759.552609215292 66026.8841589769 40.0 1000.0 False False TGFb cb86258530f1aa633d2c462ae1fffe99_0001_000000009_0001
2111.1810276316537 21026.29814158116 False False 20407.917823608008 83836.622551256 40.0 1000.0 False False TGFb m_ems_ferrM_3802_000000023_0001_5_7_54_58_P_._ems_ferrM_3278_0001_0001_0001
14550.301355893402 146362.79885912672 False False 5326.148073308287 32902.17730642162 40.0 1000.0 False False TGFb m_67b279f8f2a2415978d2553cc30fca6f_0001_1_000000014_0001_18_23_H_._HEEHE_2024_0001_0001_134_crosslinked
50975.92144195677 inf False False 0.0 20005.801219104025 40.0 1000.0 False False TGFb m_a1ccbce90b97664ca68d710c0f1c2fd4_0001_1_000000000_0001_43_47_H_._bcov_4helix_04349_0001_0001_0001
inf inf False False 22319.839169832772 inf 40.0 1000.0 False False TGFb m_707acc9d051fe3a4acad5ad22db0e630_0001_1_000000018_0001_24_28_H_._HEEHE_2803_0001_0001_76_crosslinked
inf inf False False 35628.343326022696 inf 40.0 1000.0 False False TGFb HEEH_11831_000000028_0001_32_crosslinked
inf inf False False 11924.619017963678 inf 40.0 1000.0 False False TGFb EHEE_12181_000000027_0001
inf inf False False 45690.92741075028 inf 40.0 1000.0 False False TGFb m_ems_3hM_876_000000027_0001_51_60_H_._bcov_4helix_10614_0001_0001
inf inf False False 33563.51107028074 inf 40.0 1000.0 False False TGFb EHEE_hb1_3354_000000027_0001_28_crosslinked
16559.60020142166 209411.32368673183 False False 6183.49256481465 19034.833413058746 40.0 1000.0 False False TGFb m_28547f62621d3f4f8f57c1e24f9beede_0001_1_000000016_0001_5_13_H_._HEEHE_1572_0001_0002_0001_95_crosslinked
inf inf False False 44790.63563449691 3534030.686623578 40.0 1000.0 False False TGFb m_707acc9d051fe3a4acad5ad22db0e630_0001_1_000000018_0001_24_28_H_._HEEHE_1112_0001_0001_0001_67_crosslinked
10068.879843791317 inf False False 4112.041772552412 143478.87350174176 40.0 1000.0 False False TGFb EHEE_hb1_348_000000007_0001_63_crosslinked
inf inf False False 16233.310657211712 inf 40.0 1000.0 False False TGFb m_653ed0bab8e0e97d1fa0d5b8ad9d13a3_0001_1_000000001_0001_47_51_H_._HEEHE_2610_0001_0002_0001
58595.50719355604 664170.4064459788 False False 5767.455156349958 11233.530528094394 40.0 1000.0 False False TGFb m_c2bf78bdce995293a161f7082e24b401_0001_000000005_0001_39_47_H_._ems_ferrM_7403_0001_0001_86_crosslinked
42616.752932319876 468847.3205478632 False False 7107.765251001011 16559.60020142166 40.0 1000.0 False False TGFb m_9b5def7823956c7009419e82645cf0f0_0001_000000016_0001_19_26_H_._bcov_4helix_14357_0001_0001_93_crosslinked
40146.90904189773 601264.8046486812 False False 6183.49256481465 14406.238966231082 40.0 1000.0 False False TGFb m_5b0d098471c064aaf9759c29655fe688_0001_1_000000000_0001_38_46_H_._bcov_4helix_00367_0001_0001_107_crosslinked
62200.31162064562 931550.1269760208 False False 4321.797229383611 12164.303860224763 40.0 1000.0 False False TGFb 9ea60f4ee3fb3fb0a3ab4ae836176d10_0001_1_000000015_0001_24_crosslinked
inf inf False False 26697.81928072781 inf 40.0 1000.0 False False TGFb m_EHEE_hb1_6232_000000010_0001_1_3_63_65_P_._ems_ferrM_1761_0002_0001_0001_118_crosslinked
49971.49440442771 inf False False 9391.42602098091 24410.879388729656 40.0 1000.0 False False TGFb m_7cd7901af4ec689e58c7a5c7d289996c_0001_1_000000009_0001_1_5_H_._bcov_4helix_03537_0001_0001_111_crosslinked
inf inf False False 9391.42602098091 inf 40.0 1000.0 False False TGFb EHEE_hb1_4823_000000012_0001_36_crosslinked
[truncated: 2,127,149 more chars]
