# Supplementary material for: Design of protein-binding proteins from the target structure alone
Source: Nature. 2022 Mar 24;605(7910):551–60. doi: 10.1038/s41586-022-04654-9 (PMC9117152; doi:10.1038/s41586-022-04654-9)
Supplement: Supplementary file 4 — Supplementary Data 1 Experimental data and analysis. This file contains all the experimental results and the analysis protocols. [file 41586_2022_4654_MOESM4_ESM.gz › supplemental_files/ngs_analysis/affinities/affinities_no_doubly_transformed_thresold/SARS_CoV2_RBD.sc]

kd_lb kd_ub low_conf avid_doesnt_agree avid_lb avid_ub lowest_conc highest_conc binder_4000_nm binder_400_nm target description
inf inf True False 0.0 inf 10.0 1000.0 False False SARS_CoV2_RBD Motif2274_HHH_b1_00187_0001_0001
inf inf True False 0.0 inf 10.0 1000.0 False False SARS_CoV2_RBD Motif1273_HHH_b1_01890_0001_0002
inf inf False False 0.0 inf 10.0 1000.0 False False SARS_CoV2_RBD Motif2820_ems_3hM_3354_0001
inf inf False False 0.0 inf 10.0 1000.0 False False SARS_CoV2_RBD Motif0621_HHH_b2_07287_0001_0001
inf inf False False 0.0 inf 10.0 1000.0 False False SARS_CoV2_RBD Motif0139_bcov_4helix_02714_0001
inf inf False False 0.0 inf 10.0 1000.0 False False SARS_CoV2_RBD Motif2430_bcov_4helix_00655_0001
inf inf False False 0.0 inf 10.0 1000.0 False False SARS_CoV2_RBD Motif0142_bcov_4helix_03830_0001
inf inf False False 0.0 inf 10.0 1000.0 False False SARS_CoV2_RBD Motif0502_bcov_4helix_11191_0001_0002
inf inf False False 0.0 inf 10.0 1000.0 False False SARS_CoV2_RBD Motif1851_bcov_4helix_13060_0001
inf inf False False 0.0 inf 10.0 1000.0 False False SARS_CoV2_RBD Motif0110_bcov_4helix_02151_0001
inf inf False False 4181.299050858942 inf 10.0 1000.0 False False SARS_CoV2_RBD Motif2150_HHH_b2_04576_0001_0002
inf inf False False 0.0 inf 10.0 1000.0 False False SARS_CoV2_RBD Motif2352_bcov_4helix_12411_0001_0001
inf inf False False 0.0 inf 10.0 1000.0 False False SARS_CoV2_RBD Motif2113_HHH_b1_01543_0001_0002
inf inf False False 0.0 inf 10.0 1000.0 False False SARS_CoV2_RBD Motif1845_HHH_b1_01167_0001_0003
inf inf False False 0.0 inf 10.0 1000.0 False False SARS_CoV2_RBD Motif0202_HHH_eva_0370_0001
inf inf False False 0.0 inf 10.0 1000.0 False False SARS_CoV2_RBD Motif1919_bcov_4helix_13604_0001
inf inf False False 0.0 inf 10.0 1000.0 False False SARS_CoV2_RBD Motif2661_HHH_b2_07800_0001
inf inf False False 0.0 inf 10.0 1000.0 False False SARS_CoV2_RBD Motif1547_HHH_b2_02078_0001
inf inf False False 20959.15563781385 inf 10.0 1000.0 False False SARS_CoV2_RBD Motif1659_HHH_b2_03039_0001_0003
inf inf False False 6287.638361271844 inf 10.0 1000.0 False False SARS_CoV2_RBD Motif0723_HHH_b2_03379_0001
inf inf False False 0.0 inf 10.0 1000.0 False False SARS_CoV2_RBD Motif1092_HHH_b1_03415_0001_0002
inf inf False False 0.0 inf 10.0 1000.0 False False SARS_CoV2_RBD Motif0141_HHH_eva_0139_0001
inf inf False False 0.0 inf 10.0 1000.0 False False SARS_CoV2_RBD Motif1026_ems_3hM_2729_0001
inf inf False False 0.0 inf 10.0 1000.0 False False SARS_CoV2_RBD Motif1910_HHH_b1_06182_0001_0001
inf inf False False 4018.146202280102 inf 10.0 1000.0 False False SARS_CoV2_RBD Motif2521_HHH_b1_05014_0001
inf inf False False 0.0 inf 10.0 1000.0 False False SARS_CoV2_RBD Motif0459_HHH_b1_04145_0001
inf inf False False 5692.116984286569 inf 10.0 1000.0 False False SARS_CoV2_RBD Motif1779_HHH_b2_06193_0001
inf inf False False 0.0 inf 10.0 1000.0 False False SARS_CoV2_RBD Motif0731_bcov_4helix_00921_0001_0002
inf inf False False 4018.146202280102 inf 10.0 1000.0 False False SARS_CoV2_RBD Motif2106_HHH_b2_04823_0001_0002
inf inf False False 0.0 inf 10.0 1000.0 False False SARS_CoV2_RBD Motif1746_bcov_4helix_12201_0001
inf inf False False 0.0 inf 10.0 1000.0 False False SARS_CoV2_RBD Motif0341_bcov_4helix_14336_0001
inf inf False False 0.0 inf 10.0 1000.0 False False SARS_CoV2_RBD Motif0504_bcov_4helix_00192_0001
inf inf False False 0.0 inf 10.0 1000.0 False False SARS_CoV2_RBD Motif0100_bcov_4helix_08286_0001
inf inf False False 0.0 inf 10.0 1000.0 False False SARS_CoV2_RBD Motif0753_bcov_4helix_01991_0001
inf inf False False 5806.528535670726 inf 10.0 1000.0 False False SARS_CoV2_RBD Motif0069_HHH_b2_02424_0001
inf inf False False 0.0 inf 10.0 1000.0 False False SARS_CoV2_RBD Motif2851_HHH_b2_04076_0001_0001
inf inf False False 0.0 inf 10.0 1000.0 False False SARS_CoV2_RBD Motif2497_bcov_4helix_08910_0001
inf inf False False 0.0 inf 10.0 1000.0 False False SARS_CoV2_RBD Motif0076_ems_3hM_451_0001
inf inf False False 6542.941692169304 inf 10.0 1000.0 False False SARS_CoV2_RBD Motif2188_HHH_b1_07624_0001
inf inf False False 0.0 inf 10.0 1000.0 False False SARS_CoV2_RBD Motif1316_HHH_b1_02875_0001_0001
inf inf False False 0.0 inf 10.0 1000.0 False False SARS_CoV2_RBD Motif0255_bcov_4helix_09190_0001
inf inf False False 0.0 inf 10.0 1000.0 False False SARS_CoV2_RBD Motif0136_HHH_b1_02917_0001_0002
inf inf False False 4018.146202280102 inf 10.0 1000.0 False False SARS_CoV2_RBD Motif1198_HHH_b1_06869_0001
inf inf False False 0.0 inf 10.0 1000.0 False False SARS_CoV2_RBD Motif2296_HHH_eva_0327_0001_0001
inf inf False False 0.0 inf 10.0 1000.0 False False SARS_CoV2_RBD Motif2057_HHH_b2_06809_0001_0002
inf inf False False 0.0 inf 10.0 1000.0 False False SARS_CoV2_RBD Motif0234_HHH_b2_05671_0001_0001
inf inf False False 0.0 inf 10.0 1000.0 False False SARS_CoV2_RBD Motif0163_HHH_b2_03465_0001
inf inf False False 0.0 inf 10.0 1000.0 False False SARS_CoV2_RBD Motif0019_bcov_4helix_12254_0001
inf inf False False 0.0 inf 10.0 1000.0 False False SARS_CoV2_RBD Motif2497_HHH_eva_0451_0001
inf inf False False 0.0 inf 10.0 1000.0 False False SARS_CoV2_RBD Motif0687_bcov_4helix_05493_0001
inf inf False False 0.0 inf 10.0 1000.0 False False SARS_CoV2_RBD Motif2138_bcov_4helix_08458_0002
inf inf False False 0.0 inf 10.0 1000.0 False False SARS_CoV2_RBD Motif1313_bcov_4helix_09652_0001_0001
inf inf False False 0.0 inf 10.0 1000.0 False False SARS_CoV2_RBD Motif0240_HHH_b1_03781_0001_0002
inf inf False False 0.0 inf 10.0 1000.0 False False SARS_CoV2_RBD Motif1982_HHH_b1_03939_0001
inf inf False False 0.0 inf 10.0 1000.0 False False SARS_CoV2_RBD Motif0250_ems_3hM_1815_0001
inf inf False False 0.0 inf 10.0 1000.0 False False SARS_CoV2_RBD Motif0040_bcov_4helix_06974_0001
inf inf False False 0.0 inf 10.0 1000.0 False False SARS_CoV2_RBD Motif0868_bcov_4helix_01398_0001
inf inf False False 0.0 inf 10.0 1000.0 False False SARS_CoV2_RBD Motif0220_bcov_4helix_11130_0001
inf inf False False 0.0 inf 10.0 1000.0 False False SARS_CoV2_RBD Motif1634_HHH_b1_04987_0001
inf inf False False 0.0 inf 10.0 1000.0 False False SARS_CoV2_RBD Motif0171_HHH_b1_04244_0001
inf inf False False 0.0 inf 10.0 1000.0 False False SARS_CoV2_RBD Motif0714_bcov_4helix_09869_0001_0001
inf inf False False 0.0 inf 10.0 1000.0 False False SARS_CoV2_RBD Motif2249_ems_3hM_2515_0001
inf inf False False 0.0 inf 10.0 1000.0 False False SARS_CoV2_RBD Motif0475_ems_3hM_2808_0001
inf inf False False 4018.146202280102 inf 10.0 1000.0 False False SARS_CoV2_RBD Motif0474_HHH_b2_07002_0001
inf inf False False 0.0 inf 10.0 1000.0 False False SARS_CoV2_RBD Motif0097_HHH_b1_07987_0001_0003
inf inf False False 6542.941692169304 inf 10.0 1000.0 False False SARS_CoV2_RBD Motif0021_HHH_b1_02222_0001_0001
inf inf False False 0.0 inf 10.0 1000.0 False False SARS_CoV2_RBD Motif0677_ems_3hC_242_0002_0001
inf inf False False 0.0 inf 10.0 1000.0 False False SARS_CoV2_RBD Motif0030_p1-14H-GBL-14H-GBL-15H_0678_0001_0001_0002_0001
inf inf False False 0.0 inf 10.0 1000.0 False False SARS_CoV2_RBD Motif0234_ems_3hC_1310_0001_0001_0004
inf inf False False 0.0 inf 10.0 1000.0 False False SARS_CoV2_RBD Motif0033_bcov_4helix_12107_0002_0002
inf inf False False 0.0 inf 10.0 1000.0 False False SARS_CoV2_RBD Motif2018_ems_3hM_142_0001
inf inf False False 0.0 inf 10.0 1000.0 False False SARS_CoV2_RBD Motif1304_bcov_4helix_03660_0001
inf inf False False 0.0 inf 10.0 1000.0 False False SARS_CoV2_RBD Motif0868_bcov_4helix_04063_0001
inf inf False False 0.0 inf 10.0 1000.0 False False SARS_CoV2_RBD Motif0484_HHH_eva_0188_0001
inf inf False False 0.0 inf 10.0 1000.0 False False SARS_CoV2_RBD Motif0777_bcov_4helix_08234_0001
inf inf False False 4181.299050858942 inf 10.0 1000.0 False False SARS_CoV2_RBD Motif1352_HHH_b2_03424_0001_0001
inf inf False False 0.0 inf 10.0 1000.0 False False SARS_CoV2_RBD Motif0427_HHH_b2_05083_0001_0002
inf inf False False 0.0 inf 10.0 1000.0 False False SARS_CoV2_RBD Motif1919_bcov_4helix_13595_0001
inf inf False False 0.0 inf 10.0 1000.0 False False SARS_CoV2_RBD Motif2861_ems_3hM_2912_0001
inf inf False False 0.0 inf 10.0 1000.0 False False SARS_CoV2_RBD Motif0872_bcov_4helix_08838_0001
inf inf False False 0.0 inf 10.0 1000.0 False False SARS_CoV2_RBD Motif0196_HHH_b1_06876_0001_0001
inf inf False False 0.0 inf 10.0 1000.0 False False SARS_CoV2_RBD Motif1989_bcov_4helix_05321_0001
inf inf False False 0.0 inf 10.0 1000.0 False False SARS_CoV2_RBD Motif0350_bcov_4helix_11986_0001
inf inf False False 0.0 inf 10.0 1000.0 False False SARS_CoV2_RBD Motif2891_HHH_b1_06556_0001_0001
inf inf False False 0.0 inf 10.0 1000.0 False False SARS_CoV2_RBD Motif1855_ems_3hM_1260_0001
inf inf False False 0.0 inf 10.0 1000.0 False False SARS_CoV2_RBD Motif0341_bcov_4helix_10901_0001_0001
inf inf False False 0.0 inf 10.0 1000.0 False False SARS_CoV2_RBD Motif0136_bcov_4helix_06636_0001_0002
inf inf False False 0.0 inf 10.0 1000.0 False False SARS_CoV2_RBD Motif0240_HHH_b2_07933_0001
inf inf False False 4018.146202280102 inf 10.0 1000.0 False False SARS_CoV2_RBD Motif2596_HHH_b1_05231_0001_0001
inf inf False False 0.0 inf 10.0 1000.0 False False SARS_CoV2_RBD Motif0160_HHH_b1_01216_0001_0001
inf inf False False 5806.528535670726 inf 10.0 1000.0 False False SARS_CoV2_RBD Motif2038_HHH_b2_04681_0001
inf inf False False 5524.712665800157 inf 10.0 1000.0 False False SARS_CoV2_RBD Motif2423_HHH_b2_06063_0001
inf inf False False 0.0 inf 10.0 1000.0 False False SARS_CoV2_RBD Motif0991_HHH_b2_07235_0001_0003
inf inf False False 0.0 inf 10.0 1000.0 False False SARS_CoV2_RBD Motif2290_HHH_b1_03560_0001
inf inf False False 0.0 inf 10.0 1000.0 False False SARS_CoV2_RBD Motif2441_bcov_4helix_03438_0001
inf inf False False 5524.712665800157 inf 10.0 1000.0 False False SARS_CoV2_RBD Motif1200_HHH_b2_02721_0001
inf inf False False 0.0 inf 10.0 1000.0 False False SARS_CoV2_RBD Motif0417_ems_3hM_3083_0001
inf inf False False 0.0 inf 10.0 1000.0 False False SARS_CoV2_RBD Motif2022_bcov_4helix_13403_0001
inf inf False False 0.0 inf 10.0 1000.0 False False SARS_CoV2_RBD Motif0285_bcov_4helix_12908_0001
inf inf False False 0.0 inf 10.0 1000.0 False False SARS_CoV2_RBD Motif0140_bcov_4helix_09346_0001
inf inf False False 0.0 inf 10.0 1000.0 False False SARS_CoV2_RBD Motif1374_HHH_b2_01701_0001_0002
inf inf False False 0.0 inf 10.0 1000.0 False False SARS_CoV2_RBD Motif0362_HHH_b2_06033_0001
inf inf False False 0.0 inf 10.0 1000.0 False False SARS_CoV2_RBD Motif2003_HHH_b2_06607_0001
inf inf False False 0.0 inf 10.0 1000.0 False False SARS_CoV2_RBD Motif1149_HHH_b2_03747_0001
inf inf False False 0.0 inf 10.0 1000.0 False False SARS_CoV2_RBD Motif2558_ems_3hM_3215_0001
inf inf False False 0.0 inf 10.0 1000.0 False False SARS_CoV2_RBD Motif2849_bcov_4helix_03922_0001
inf inf False False 0.0 inf 10.0 1000.0 False False SARS_CoV2_RBD Motif2947_ems_3hM_2359_0001
inf inf False False 0.0 inf 10.0 1000.0 False False SARS_CoV2_RBD Motif0214_bcov_4helix_14055_0001_0002
inf inf False False 0.0 inf 10.0 1000.0 False False SARS_CoV2_RBD Motif2588_ems_3hM_3637_0001
inf inf False False 0.0 inf 10.0 1000.0 False False SARS_CoV2_RBD Motif1264_HHH_b1_03480_0001
inf inf False False 0.0 inf 10.0 1000.0 False False SARS_CoV2_RBD Motif1075_bcov_4helix_09604_0001
inf inf False False 0.0 inf 10.0 1000.0 False False SARS_CoV2_RBD Motif0078_bcov_4helix_07270_0001
inf inf False False 0.0 inf 10.0 1000.0 False False SARS_CoV2_RBD Motif1777_ems_3hM_139_0001
inf inf False False 0.0 inf 10.0 1000.0 False False SARS_CoV2_RBD Motif2941_HHH_b1_05752_0001
inf inf False False 0.0 inf 10.0 1000.0 False False SARS_CoV2_RBD Motif0451_bcov_4helix_04947_0001
inf inf False False 0.0 inf 10.0 1000.0 False False SARS_CoV2_RBD Motif2231_bcov_4helix_05969_0001
inf inf False False 0.0 inf 10.0 1000.0 False False SARS_CoV2_RBD Motif1298_bcov_4helix_11729_0001
inf inf False False 0.0 inf 10.0 1000.0 False False SARS_CoV2_RBD Motif0149_ems_3hC_185_0001_0001_0001
inf inf False False 0.0 inf 10.0 1000.0 False False SARS_CoV2_RBD Motif0030_HHH_b1_05323_0001_0001
inf inf False False 14503.838414246455 inf 10.0 1000.0 False False SARS_CoV2_RBD Motif0605_HHH_eva_0434_0001
inf inf False False 0.0 inf 10.0 1000.0 False False SARS_CoV2_RBD Motif1120_bcov_4helix_07539_0001_0002
inf inf False False 0.0 inf 10.0 1000.0 False False SARS_CoV2_RBD Motif0650_bcov_4helix_01463_0001_0001
inf inf False False 0.0 inf 10.0 1000.0 False False SARS_CoV2_RBD Motif2617_HHH_b1_01975_0001
inf inf False False 0.0 inf 10.0 1000.0 False False SARS_CoV2_RBD Motif1198_HHH_b2_00615_0001_0002
inf inf False False 0.0 inf 10.0 1000.0 False False SARS_CoV2_RBD Motif1490_HHH_b2_04770_0001_0002
inf inf False False 0.0 inf 10.0 1000.0 False False SARS_CoV2_RBD Motif2558_bcov_4helix_13989_0001
inf inf False False 0.0 inf 10.0 1000.0 False False SARS_CoV2_RBD Motif0287_bcov_4helix_06387_0001
inf inf False False 0.0 inf 10.0 1000.0 False False SARS_CoV2_RBD Motif0599_bcov_4helix_00357_0001_0001
inf inf False False 0.0 inf 10.0 1000.0 False False SARS_CoV2_RBD Motif1942_bcov_4helix_11596_0001_0001
inf inf False False 0.0 inf 10.0 1000.0 False False SARS_CoV2_RBD Motif2877_HHH_b1_01106_0001
inf inf False False 0.0 inf 10.0 1000.0 False False SARS_CoV2_RBD Motif2483_bcov_4helix_08714_0001
inf inf False False 0.0 inf 10.0 1000.0 False False SARS_CoV2_RBD Motif0028_bcov_4helix_02921_0001
inf inf False False 0.0 inf 10.0 1000.0 False False SARS_CoV2_RBD Motif0163_HHH_b2_05781_0001
inf inf False False 0.0 inf 10.0 1000.0 False False SARS_CoV2_RBD Motif0572_HHH_b1_03513_0001_0002
inf inf False False 0.0 inf 10.0 1000.0 False False SARS_CoV2_RBD Motif0142_HHH_eva_0265_0001_0002
inf inf False False 0.0 inf 10.0 1000.0 False False SARS_CoV2_RBD Motif0250_ems_3hM_542_0001
inf inf False False 0.0 inf 10.0 1000.0 False False SARS_CoV2_RBD Motif1237_HHH_b2_03130_0001_0002
inf inf False False 0.0 inf 10.0 1000.0 False False SARS_CoV2_RBD Motif2355_bcov_4helix_01391_0001
inf inf False False 0.0 inf 10.0 1000.0 False False SARS_CoV2_RBD Motif1313_bcov_4helix_12917_0001
inf inf False False 0.0 inf 10.0 1000.0 False False SARS_CoV2_RBD Motif0021_HHH_b1_03997_0001_0001
inf inf False False 0.0 inf 10.0 1000.0 False False SARS_CoV2_RBD Motif1674_HHH_b1_06693_0001_0002
inf inf False False 0.0 inf 10.0 1000.0 False False SARS_CoV2_RBD Motif1449_HHH_b1_02440_0001
inf inf False False 0.0 inf 10.0 1000.0 False False SARS_CoV2_RBD Motif1975_HHH_b1_01266_0001
inf inf False False 0.0 inf 10.0 1000.0 False False SARS_CoV2_RBD Motif0464_ems_3hM_3525_0001
inf inf False False 0.0 inf 10.0 1000.0 False False SARS_CoV2_RBD Motif1828_bcov_4helix_13519_0001
inf inf False False 0.0 inf 10.0 1000.0 False False SARS_CoV2_RBD Motif1065_HHH_b1_02186_0001
inf inf False False 0.0 inf 10.0 1000.0 False False SARS_CoV2_RBD Motif0464_bcov_4helix_01952_0001
inf inf False False 0.0 inf 10.0 1000.0 False False SARS_CoV2_RBD Motif2356_HHH_b1_01869_0001
inf inf False False 0.0 inf 10.0 1000.0 False False SARS_CoV2_RBD Motif1273_HHH_b1_04539_0001_0001
inf inf False False 0.0 inf 10.0 1000.0 False False SARS_CoV2_RBD Motif2718_bcov_4helix_04125_0001
inf inf False False 0.0 inf 10.0 1000.0 False False SARS_CoV2_RBD Motif2661_HHH_b1_04304_0001
inf inf False False 0.0 inf 10.0 1000.0 False False SARS_CoV2_RBD Motif0872_bcov_4helix_08752_0001_0002
inf inf False False 0.0 inf 10.0 1000.0 False False SARS_CoV2_RBD Motif0788_HHH_b2_01015_0001_0002
inf inf False False 0.0 inf 10.0 1000.0 False False SARS_CoV2_RBD Motif0687_HHH_b1_07066_0001_0001
inf inf False False 0.0 inf 10.0 1000.0 False False SARS_CoV2_RBD Motif2288_HHH_b2_05940_0001_0001
inf inf False False 0.0 inf 10.0 1000.0 False False SARS_CoV2_RBD Motif2738_bcov_4helix_12040_0001_0001
inf inf False False 0.0 inf 10.0 1000.0 False False SARS_CoV2_RBD Motif0094_bcov_4helix_00893_0001
inf inf False False 0.0 inf 10.0 1000.0 False False SARS_CoV2_RBD Motif2162_HHH_b2_07451_0001
inf inf False False 25320.94351978193 inf 10.0 1000.0 False False SARS_CoV2_RBD Motif0053_HHH_b1_04862_0001_0001
inf inf False False 0.0 inf 10.0 1000.0 False False SARS_CoV2_RBD Motif0457_HHH_eva_0030_0001
inf inf False False 0.0 inf 10.0 1000.0 False False SARS_CoV2_RBD Motif0064_HHH_b2_03819_0001
inf inf False False 0.0 inf 10.0 1000.0 False False SARS_CoV2_RBD Motif0678_HHH_b2_07202_0001
inf inf False False 0.0 inf 10.0 1000.0 False False SARS_CoV2_RBD Motif1447_bcov_4helix_03815_0001
inf inf False False 0.0 inf 10.0 1000.0 False False SARS_CoV2_RBD Motif0753_bcov_4helix_00001_0001
inf inf False False 4307.99659339902 inf 10.0 1000.0 False False SARS_CoV2_RBD Motif1301_HHH_b1_07342_0001
inf inf False False 0.0 inf 10.0 1000.0 False False SARS_CoV2_RBD Motif0240_bcov_4helix_13656_0001
inf inf False False 0.0 inf 10.0 1000.0 False False SARS_CoV2_RBD Motif1247_bcov_4helix_12908_0001
inf inf False False 0.0 inf 10.0 1000.0 False False SARS_CoV2_RBD Motif2684_HHH_b1_08001_0001_0002
inf inf False False 0.0 inf 10.0 1000.0 False False SARS_CoV2_RBD Motif2065_bcov_4helix_00098_0001
inf inf False False 0.0 inf 10.0 1000.0 False False SARS_CoV2_RBD Motif0504_bcov_4helix_12876_0001
inf inf False False 0.0 inf 10.0 1000.0 False False SARS_CoV2_RBD Motif1159_ems_3hM_1823_0001
inf inf False False 0.0 inf 10.0 1000.0 False False SARS_CoV2_RBD Motif2759_HHH_b1_04491_0001
inf inf False False 0.0 inf 10.0 1000.0 False False SARS_CoV2_RBD Motif1106_bcov_4helix_10191_0002
inf inf False False 0.0 inf 10.0 1000.0 False False SARS_CoV2_RBD Motif2069_bcov_4helix_03987_0001_0001
inf inf False False 0.0 inf 10.0 1000.0 False False SARS_CoV2_RBD Motif1479_HHH_b1_02251_0001
inf inf False False 0.0 inf 10.0 1000.0 False False SARS_CoV2_RBD Motif0159_ems_3hM_236_0001
inf inf False False 5051.464807823733 inf 10.0 1000.0 False False SARS_CoV2_RBD Motif0783_HHH_b1_06239_0001_0002
inf inf False False 0.0 inf 10.0 1000.0 False False SARS_CoV2_RBD Motif0374_ems_3hM_2999_0001_0002
inf inf False False 0.0 inf 10.0 1000.0 False False SARS_CoV2_RBD Motif2752_HHH_b2_07510_0001_0002
inf inf False False 5362.2316835567035 inf 10.0 1000.0 False True SARS_CoV2_RBD Motif2290_HHH_b1_01771_0001
inf inf False False 0.0 inf 10.0 1000.0 False False SARS_CoV2_RBD Motif1989_bcov_4helix_03661_0001_0001
inf inf False False 0.0 inf 10.0 1000.0 False False SARS_CoV2_RBD Motif0140_ems_3hC_1017_0001
inf inf False False 6542.941692169304 inf 10.0 1000.0 False False SARS_CoV2_RBD Motif0088_HHH_b1_07211_0001
inf inf False False 0.0 inf 10.0 1000.0 False False SARS_CoV2_RBD Motif2222_HHH_eva_0483_0001
inf inf False False 0.0 inf 10.0 1000.0 False False SARS_CoV2_RBD Motif0018_HHH_b2_04397_0001_0002
inf inf False False 0.0 inf 10.0 1000.0 False False SARS_CoV2_RBD Motif1611_HHH_b1_01641_0001
inf inf False False 0.0 inf 10.0 1000.0 False False SARS_CoV2_RBD Motif1242_bcov_4helix_14380_0001
inf inf False False 0.0 inf 10.0 1000.0 False False SARS_CoV2_RBD Motif1032_HHH_eva_0265_0001
inf inf False False 0.0 inf 10.0 1000.0 False False SARS_CoV2_RBD Motif0998_HHH_b2_03918_0001
inf inf False False 0.0 inf 10.0 1000.0 False False SARS_CoV2_RBD Motif0974_HHH_eva_0387_0001
inf inf False False 11886.54057106134 inf 10.0 1000.0 False False SARS_CoV2_RBD Motif0237_HHH_b1_05511_0001_0001
inf inf False False 0.0 inf 10.0 1000.0 False False SARS_CoV2_RBD Motif0165_bcov_4helix_07658_0001
inf inf False False 0.0 inf 10.0 1000.0 False False SARS_CoV2_RBD Motif1697_HHH_b1_05015_0001
inf inf False False 0.0 inf 10.0 1000.0 False False SARS_CoV2_RBD Motif1269_HHH_b1_06179_0001_0001
inf inf False False 0.0 inf 10.0 1000.0 False False SARS_CoV2_RBD Motif2172_HHH_eva_0067_0001_0001
inf inf False False 0.0 inf 10.0 1000.0 False False SARS_CoV2_RBD Motif1034_bcov_4helix_08493_0001
inf inf False False 0.0 inf 10.0 1000.0 False False SARS_CoV2_RBD Motif0258_HHH_b1_03300_0001
inf inf False False 0.0 inf 10.0 1000.0 False False SARS_CoV2_RBD Motif1345_HHH_b2_04570_0001_0001
inf inf False False 0.0 inf 10.0 1000.0 False False SARS_CoV2_RBD Motif1312_HHH_b2_01966_0001
inf inf False False 0.0 inf 10.0 1000.0 False False SARS_CoV2_RBD Motif0504_HHH_eva_0499_0001
inf inf False False 0.0 inf 10.0 1000.0 False False SARS_CoV2_RBD Motif0555_bcov_4helix_11105_0001
inf inf False False 0.0 inf 10.0 1000.0 False False SARS_CoV2_RBD Motif2163_HHH_b1_04146_0001_0002
inf inf False False 0.0 inf 10.0 1000.0 False False SARS_CoV2_RBD Motif0957_bcov_4helix_14130_0001
inf inf False False 0.0 inf 10.0 1000.0 False False SARS_CoV2_RBD Motif2877_bcov_4helix_03513_0001
inf inf False False 0.0 inf 10.0 1000.0 False False SARS_CoV2_RBD Motif0249_bcov_4helix_05736_0001_0003
inf inf False False 0.0 inf 10.0 1000.0 False False SARS_CoV2_RBD Motif2170_HHH_eva_0540_0001
inf inf False False 0.0 inf 10.0 1000.0 False False SARS_CoV2_RBD Motif1496_HHH_b1_03128_0001
inf inf False False 0.0 inf 10.0 1000.0 False False SARS_CoV2_RBD Motif1346_bcov_4helix_02408_0001
inf inf False False 0.0 inf 10.0 1000.0 False False SARS_CoV2_RBD Motif1999_HHH_b2_05598_0001_0002
inf inf False False 0.0 inf 10.0 1000.0 False False SARS_CoV2_RBD Motif0254_bcov_4helix_07062_0001
inf inf False False 0.0 inf 10.0 1000.0 False False SARS_CoV2_RBD Motif2305_HHH_eva_0013_0001
inf inf False False 0.0 inf 10.0 1000.0 False False SARS_CoV2_RBD Motif0590_bcov_4helix_12790_0001_0002
inf inf False False 0.0 inf 10.0 1000.0 False False SARS_CoV2_RBD Motif0574_HHH_b2_00277_0001_0001
inf inf False False 0.0 inf 10.0 1000.0 False False SARS_CoV2_RBD Motif0487_bcov_4helix_06957_0001
inf inf False False 4307.99659339902 inf 10.0 1000.0 False False SARS_CoV2_RBD Motif1265_bcov_4helix_11346_0001_0001
inf inf False False 0.0 inf 10.0 1000.0 False False SARS_CoV2_RBD Motif0214_bcov_4helix_07649_0001_0002
inf inf False False 0.0 inf 10.0 1000.0 False False SARS_CoV2_RBD Motif1139_HHH_b2_04202_0001
inf inf False False 0.0 inf 10.0 1000.0 False False SARS_CoV2_RBD Motif2242_bcov_4helix_12722_0001
inf inf False False 0.0 inf 10.0 1000.0 False False SARS_CoV2_RBD Motif2218_bcov_4helix_14315_0001
inf inf False False 0.0 inf 10.0 1000.0 False False SARS_CoV2_RBD Motif0139_HHH_b1_07244_0001
inf inf False False 0.0 inf 10.0 1000.0 False False SARS_CoV2_RBD Motif0207_bcov_4helix_09995_0001
inf inf False False 0.0 inf 10.0 1000.0 False False SARS_CoV2_RBD Motif2356_HHH_b1_08049_0001
inf inf False False 0.0 inf 10.0 1000.0 False False SARS_CoV2_RBD Motif1976_HHH_b2_04840_0001_0002
inf inf False False 0.0 inf 10.0 1000.0 False False SARS_CoV2_RBD Motif0341_ems_3hC_360_0002_0001_0002
inf inf False False 0.0 inf 10.0 1000.0 False False SARS_CoV2_RBD Motif2320_bcov_4helix_03422_0001
inf inf False False 0.0 inf 10.0 1000.0 False False SARS_CoV2_RBD Motif1226_HHH_b1_00900_0001
inf inf False False 0.0 inf 10.0 1000.0 False False SARS_CoV2_RBD Motif0265_HHH_b2_06637_0001_0001
inf inf False False 0.0 inf 10.0 1000.0 False False SARS_CoV2_RBD Motif2148_ems_3hC_438_0001_0002
inf inf False False 0.0 inf 10.0 1000.0 False False SARS_CoV2_RBD Motif0884_HHH_eva_0532_0001
inf inf False False 4181.299050858942 inf 10.0 1000.0 False False SARS_CoV2_RBD Motif0505_HHH_eva_0269_0001_0002
inf inf False False 0.0 inf 10.0 1000.0 False False SARS_CoV2_RBD Motif0605_bcov_4helix_07481_0001
inf inf False False 0.0 inf 10.0 1000.0 False False SARS_CoV2_RBD Motif2952_HHH_b1_05322_0001
inf inf False False 0.0 inf 10.0 1000.0 False False SARS_CoV2_RBD Motif0119_bcov_4helix_13525_0001
inf inf False False 0.0 inf 10.0 1000.0 False False SARS_CoV2_RBD Motif0220_HHH_b1_06524_0001
inf inf False False 0.0 inf 10.0 1000.0 False False SARS_CoV2_RBD Motif2355_HHH_b1_01641_0001_0002
inf inf False False 4482.918530157363 inf 10.0 1000.0 False False SARS_CoV2_RBD Motif0303_HHH_b2_01938_0001
inf inf False False 5524.712665800157 inf 10.0 1000.0 False False SARS_CoV2_RBD Motif0365_HHH_b2_05987_0001_0001
inf inf False False 0.0 inf 10.0 1000.0 False False SARS_CoV2_RBD Motif2249_ems_3hM_1700_0001
inf inf False False 0.0 inf 10.0 1000.0 False False SARS_CoV2_RBD Motif2316_HHH_b1_03055_0001
inf inf False False 0.0 inf 10.0 1000.0 False False SARS_CoV2_RBD Motif1075_bcov_4helix_01312_0001
inf inf False False 0.0 inf 10.0 1000.0 False False SARS_CoV2_RBD Motif0872_HHH_b2_05763_0001
inf inf False False 0.0 inf 10.0 1000.0 False False SARS_CoV2_RBD Motif0031_HHH_eva_0360_0002
inf inf False False 0.0 inf 10.0 1000.0 False False SARS_CoV2_RBD Motif0250_ems_3hM_3669_0001
inf inf False False 0.0 inf 10.0 1000.0 False False SARS_CoV2_RBD Motif0459_HHH_b2_04328_0001
8390.877767570124 inf False False 20546.177470653718 1826714.2263507731 10.0 1000.0 False False SARS_CoV2_RBD Motif2168_HHH_b1_07874_0001_0002
inf inf False False 0.0 inf 10.0 1000.0 False False SARS_CoV2_RBD Motif1526_HHH_eva_0319_0001
inf inf False False 0.0 inf 10.0 1000.0 False False SARS_CoV2_RBD Motif1033_HHH_eva_0535_0001
inf inf False False 0.0 inf 10.0 1000.0 False False SARS_CoV2_RBD Motif0078_HHH_eva_0181_0001
inf inf False False 0.0 inf 10.0 1000.0 False False SARS_CoV2_RBD Motif0572_bcov_4helix_08323_0001_0002
inf inf False False 0.0 inf 10.0 1000.0 False False SARS_CoV2_RBD Motif2277_ems_3hC_151_0001
inf inf False False 0.0 inf 10.0 1000.0 False False SARS_CoV2_RBD Motif0217_HHH_b1_04839_0001
inf inf False False 0.0 inf 10.0 1000.0 False False SARS_CoV2_RBD Motif0341_bcov_4helix_08090_0001
inf inf False False 0.0 inf 10.0 1000.0 False False SARS_CoV2_RBD Motif0083_bcov_4helix_05459_0001
inf inf False False 0.0 inf 10.0 1000.0 False False SARS_CoV2_RBD Motif1617_ems_3hC_680_0001_0002
inf inf False False 0.0 inf 10.0 1000.0 False False SARS_CoV2_RBD Motif0820_HHH_b1_02443_0001
inf inf False False 0.0 inf 10.0 1000.0 False False SARS_CoV2_RBD Motif0168_ems_3hC_1397_0001_0001
inf inf False False 0.0 inf 10.0 1000.0 False False SARS_CoV2_RBD Motif2718_bcov_4helix_06025_0001_0001
inf inf False False 0.0 inf 10.0 1000.0 False False SARS_CoV2_RBD Motif1382_ems_3hM_285_0001
inf inf False False 0.0 inf 10.0 1000.0 False False SARS_CoV2_RBD Motif1674_HHH_b1_02882_0001_0001
inf inf False False 0.0 inf 10.0 1000.0 False False SARS_CoV2_RBD Motif0194_HHH_b1_08139_0001_0002
inf inf False False 0.0 inf 10.0 1000.0 False False SARS_CoV2_RBD Motif0240_ems_3hM_348_0001
inf inf False False 0.0 inf 10.0 1000.0 False False SARS_CoV2_RBD Motif1313_ems_3hM_843_0001
inf inf False False 0.0 inf 10.0 1000.0 False False SARS_CoV2_RBD Motif0665_ems_3hM_45_0001
inf inf False False 0.0 inf 10.0 1000.0 False False SARS_CoV2_RBD Motif0376_bcov_4helix_01204_0001
inf inf False False 20342.74997094426 inf 10.0 1000.0 False False SARS_CoV2_RBD Motif2137_HHH_b1_01560_0001_0002
inf inf False False 0.0 inf 10.0 1000.0 False False SARS_CoV2_RBD Motif0192_bcov_4helix_11901_0001
inf inf False False 0.0 inf 10.0 1000.0 False False SARS_CoV2_RBD Motif0236_bcov_4helix_01122_0001
inf inf False False 0.0 inf 10.0 1000.0 False False SARS_CoV2_RBD Motif2464_bcov_4helix_07458_0001_0001
inf inf False False 0.0 inf 10.0 1000.0 False False SARS_CoV2_RBD Motif0681_HHH_b2_07546_0001_0002
inf inf False False 0.0 inf 10.0 1000.0 False False SARS_CoV2_RBD Motif0751_HHH_b1_05274_0001
inf inf False False 0.0 inf 10.0 1000.0 False False SARS_CoV2_RBD Motif0159_bcov_4helix_12543_0001
inf inf False False 0.0 inf 10.0 1000.0 False False SARS_CoV2_RBD Motif2849_bcov_4helix_09997_0001
inf inf False False 0.0 inf 10.0 1000.0 False False SARS_CoV2_RBD Motif2197_HHH_b2_07494_0001
inf inf False False 0.0 inf 10.0 1000.0 False False SARS_CoV2_RBD Motif0505_bcov_4helix_03527_0001_0002
inf inf False False 0.0 inf 10.0 1000.0 False False SARS_CoV2_RBD Motif1264_HHH_b1_01347_0001
inf inf False False 0.0 inf 10.0 1000.0 False False SARS_CoV2_RBD Motif2048_HHH_eva_0056_0001
inf inf False False 0.0 inf 10.0 1000.0 False False SARS_CoV2_RBD Motif0267_ems_3hC_144_0001_0001_0001
inf inf False False 0.0 inf 10.0 1000.0 False False SARS_CoV2_RBD Motif1453_bcov_4helix_02152_0001
inf inf False False 0.0 inf 10.0 1000.0 False False SARS_CoV2_RBD Motif2389_bcov_4helix_02974_0001_0003
inf inf False False 0.0 inf 10.0 1000.0 False False SARS_CoV2_RBD Motif2768_HHH_b2_00402_0001
inf inf False False 0.0 inf 10.0 1000.0 False False SARS_CoV2_RBD Motif2819_HHH_b1_05180_0002_0001
inf inf False False 0.0 inf 10.0 1000.0 False False SARS_CoV2_RBD Motif2718_HHH_b1_03800_0001_0001
inf inf False False 0.0 inf 10.0 1000.0 False False SARS_CoV2_RBD Motif2170_bcov_4helix_12056_0001
inf inf False False 0.0 inf 10.0 1000.0 False False SARS_CoV2_RBD Motif0254_ems_3hC_1007_0001_0001_0003
inf inf False False 0.0 inf 10.0 1000.0 False False SARS_CoV2_RBD Motif1585_ems_3hC_793_0001
inf inf False False 0.0 inf 10.0 1000.0 False False SARS_CoV2_RBD Motif0182_bcov_4helix_06415_0001
inf inf False False 0.0 inf 10.0 1000.0 False False SARS_CoV2_RBD Motif2166_ems_3hM_1618_0001_0002
inf inf False False 0.0 inf 10.0 1000.0 False False SARS_CoV2_RBD Motif0230_bcov_4helix_10645_0001_0002
inf inf False False 0.0 inf 10.0 1000.0 False False SARS_CoV2_RBD Motif0524_HHH_eva_0364_0001
inf inf False False 0.0 inf 10.0 1000.0 False False SARS_CoV2_RBD Motif1023_bcov_4helix_01312_0001
inf inf False False 0.0 inf 10.0 1000.0 False False SARS_CoV2_RBD Motif0149_HHH_b2_00519_0001_0002
inf inf False False 0.0 inf 10.0 1000.0 False False SARS_CoV2_RBD Motif1572_bcov_4helix_11901_0001
inf inf False False 0.0 inf 10.0 1000.0 False False SARS_CoV2_RBD Motif2999_HHH_b2_04081_0001
inf inf False False 0.0 inf 10.0 1000.0 False False SARS_CoV2_RBD Motif0013_HHH_b2_03771_0001_0001
inf inf False False 0.0 inf 10.0 1000.0 False False SARS_CoV2_RBD Motif2348_HHH_b1_00749_0001
inf inf False False 0.0 inf 10.0 1000.0 False False SARS_CoV2_RBD Motif1103_bcov_4helix_06632_0001
inf inf False False 0.0 inf 10.0 1000.0 False False SARS_CoV2_RBD Motif1273_HHH_b1_02806_0001_0001
inf inf False False 0.0 inf 10.0 1000.0 False False SARS_CoV2_RBD Motif1913_HHH_b2_07863_0001
inf inf False False 0.0 inf 10.0 1000.0 False False SARS_CoV2_RBD Motif0107_HHH_b1_02926_0001
inf inf False False 0.0 inf 10.0 1000.0 False False SARS_CoV2_RBD Motif2279_bcov_4helix_05326_0001
inf inf False False 0.0 inf 10.0 1000.0 False False SARS_CoV2_RBD Motif0123_bcov_4helix_14370_0001
inf inf False False 10760.730115410697 inf 10.0 1000.0 False False SARS_CoV2_RBD Motif0348_HHH_b1_00052_0001
inf inf False False 0.0 inf 10.0 1000.0 False False SARS_CoV2_RBD Motif2155_HHH_b1_08463_0001
inf inf False False 0.0 inf 10.0 1000.0 False False SARS_CoV2_RBD Motif0362_HHH_b1_04029_0001_0001
inf inf False False 0.0 inf 10.0 1000.0 False False SARS_CoV2_RBD Motif0233_ems_3hC_335_0001
inf inf False False 0.0 inf 10.0 1000.0 False False SARS_CoV2_RBD Motif1687_HHH_b2_04977_0001_0002
inf inf False False 0.0 inf 10.0 1000.0 False False SARS_CoV2_RBD Motif0395_bcov_4helix_02022_0001
inf inf False False 0.0 inf 10.0 1000.0 False False SARS_CoV2_RBD Motif0858_bcov_4helix_05810_0001_0001
inf inf False False 0.0 inf 10.0 1000.0 False False SARS_CoV2_RBD Motif0279_HHH_b2_01905_0001
inf inf False False 0.0 inf 10.0 1000.0 False False SARS_CoV2_RBD Motif0502_bcov_4helix_09163_0001_0001
inf inf False False 0.0 inf 10.0 1000.0 False False SARS_CoV2_RBD Motif2597_HHH_b2_01977_0001_0001
inf inf False False 0.0 inf 10.0 1000.0 False False SARS_CoV2_RBD Motif0018_HHH_eva_0026_0001_0001
inf inf False False 0.0 inf 10.0 1000.0 False False SARS_CoV2_RBD Motif0213_bcov_4helix_13376_0001
inf inf False False 0.0 inf 10.0 1000.0 False False SARS_CoV2_RBD Motif1560_ems_3hC_1017_0002_0001
inf inf False False 0.0 inf 10.0 1000.0 False False SARS_CoV2_RBD Motif2835_HHH_b1_01918_0001_0002
inf inf False False 0.0 inf 10.0 1000.0 False False SARS_CoV2_RBD Motif0714_bcov_4helix_14380_0001
inf inf False False 0.0 inf 10.0 1000.0 False False SARS_CoV2_RBD Motif0065_ems_3hM_3566_0001_0001
inf inf False False 4018.146202280102 inf 10.0 1000.0 False False SARS_CoV2_RBD Motif1777_HHH_b1_07687_0001
inf inf False False 0.0 inf 10.0 1000.0 False False SARS_CoV2_RBD Motif0951_HHH_b1_04690_0001
inf inf False False 0.0 inf 10.0 1000.0 False False SARS_CoV2_RBD Motif0857_bcov_4helix_09190_0001
inf inf False False 6287.638361271844 inf 10.0 1000.0 False False SARS_CoV2_RBD Motif0599_HHH_b1_06326_0001
inf inf False False 0.0 inf 10.0 1000.0 False False SARS_CoV2_RBD Motif0214_HHH_b1_02981_0001_0002
inf inf False False 0.0 inf 10.0 1000.0 False False SARS_CoV2_RBD Motif2370_HHH_b1_04292_0001
inf inf False False 0.0 inf 10.0 1000.0 False False SARS_CoV2_RBD Motif2611_HHH_b2_04333_0001
inf inf False False 0.0 inf 10.0 1000.0 False False SARS_CoV2_RBD Motif2148_bcov_4helix_11167_0001
inf inf False False 0.0 inf 10.0 1000.0 False False SARS_CoV2_RBD Motif0091_p1-15H-GBL-16H-GABBL-16H_0398_0001_0001_0001_0001
inf inf False False 0.0 inf 10.0 1000.0 False False SARS_CoV2_RBD Motif1032_bcov_4helix_08493_0001
inf inf False False 0.0 inf 10.0 1000.0 False False SARS_CoV2_RBD Motif1503_HHH_b1_01403_0001_0003
7748.834840250847 inf False False 27970.07444823857 5297337.042956694 10.0 1000.0 False False SARS_CoV2_RBD Motif1562_HHH_b2_06434_0001
inf inf False False 0.0 inf 10.0 1000.0 False False SARS_CoV2_RBD Motif1437_HHH_b2_04254_0001_0002
inf inf False False 0.0 inf 10.0 1000.0 False False SARS_CoV2_RBD Motif0478_bcov_4helix_11138_0001
inf inf False False 4618.755444539664 inf 10.0 1000.0 False False SARS_CoV2_RBD Motif0640_HHH_b2_07822_0001_0002
inf inf False False 0.0 inf 10.0 1000.0 False False SARS_CoV2_RBD Motif1864_bcov_4helix_13501_0001
inf inf False False 0.0 inf 10.0 1000.0 False False SARS_CoV2_RBD Motif2483_bcov_4helix_02398_0001
inf inf False False 0.0 inf 10.0 1000.0 False False SARS_CoV2_RBD Motif2668_ems_3hC_836_0002_0001
inf inf False False 9086.118256718884 inf 10.0 1000.0 False False SARS_CoV2_RBD Motif0437_HHH_b1_05085_0001_0002
inf inf False False 0.0 inf 10.0 1000.0 False False SARS_CoV2_RBD Motif0987_bcov_4helix_09997_0001
inf inf False False 9361.436726015727 inf 10.0 1000.0 False False SARS_CoV2_RBD Motif1082_HHH_b1_00572_0001
inf inf False False 0.0 inf 10.0 1000.0 False False SARS_CoV2_RBD Motif0753_ems_3hM_713_0001
inf inf False False 0.0 inf 10.0 1000.0 False False SARS_CoV2_RBD Motif0706_HHH_b1_03915_0001_0002
inf inf False False 0.0 inf 10.0 1000.0 False False SARS_CoV2_RBD Motif1514_HHH_b2_01880_0001
inf inf False False 0.0 inf 10.0 1000.0 False False SARS_CoV2_RBD Motif0234_ems_3hM_1373_0001_0001
inf inf False False 0.0 inf 10.0 1000.0 False False SARS_CoV2_RBD Motif2710_HHH_b2_04379_0001
inf inf False False 0.0 inf 10.0 1000.0 False False SARS_CoV2_RBD Motif1588_HHH_b1_05940_0001_0003
inf inf False False 0.0 inf 10.0 1000.0 False False SARS_CoV2_RBD Motif0561_bcov_4helix_04947_0001
inf inf False False 0.0 inf 10.0 1000.0 False False SARS_CoV2_RBD Motif0539_HHH_b1_02314_0001
inf inf False False 0.0 inf 10.0 1000.0 False False SARS_CoV2_RBD Motif1195_HHH_b2_08160_0001_0002
inf inf False False 0.0 inf 10.0 1000.0 False False SARS_CoV2_RBD Motif1074_bcov_4helix_03074_0001_0001
inf inf False False 0.0 inf 10.0 1000.0 False False SARS_CoV2_RBD Motif1015_bcov_4helix_03307_0001
inf inf False False 0.0 inf 10.0 1000.0 False False SARS_CoV2_RBD Motif1496_HHH_b2_03350_0001
inf inf False False 0.0 inf 10.0 1000.0 False False SARS_CoV2_RBD Motif0010_ems_3hM_3217_0001
inf inf False False 0.0 inf 10.0 1000.0 False False SARS_CoV2_RBD Motif2677_HHH_eva_0415_0001
inf inf False False 0.0 inf 10.0 1000.0 False False SARS_CoV2_RBD Motif1210_bcov_4helix_09871_0001
inf inf False False 0.0 inf 10.0 1000.0 False False SARS_CoV2_RBD Motif0842_bcov_4helix_04506_0001
inf inf False False 4902.901975076926 inf 10.0 1000.0 False False SARS_CoV2_RBD Motif0223_HHH_b1_03703_0001_0002
inf inf False False 0.0 inf 10.0 1000.0 False False SARS_CoV2_RBD Motif0234_HHH_eva_0582_0001
inf inf False False 0.0 inf 10.0 1000.0 False False SARS_CoV2_RBD Motif2931_HHH_b1_06840_0001
inf inf False False 0.0 inf 10.0 1000.0 False False SARS_CoV2_RBD Motif0783_bcov_4helix_03507_0001
inf inf False False 0.0 inf 10.0 1000.0 False False SARS_CoV2_RBD Motif1989_bcov_4helix_02955_0001
inf inf False False 0.0 inf 10.0 1000.0 False False SARS_CoV2_RBD Motif0502_bcov_4helix_00963_0001
inf inf False False 0.0 inf 10.0 1000.0 False False SARS_CoV2_RBD Motif1503_bcov_4helix_03539_0001
inf inf False False 0.0 inf 10.0 1000.0 False False SARS_CoV2_RBD Motif2067_HHH_b1_06588_0001_0002
inf inf False False 0.0 inf 10.0 1000.0 False False SARS_CoV2_RBD Motif0915_bcov_4helix_05264_0001_0001
inf inf False False 6414.019892333406 inf 10.0 1000.0 False False SARS_CoV2_RBD Motif0858_HHH_b2_02927_0001_0002
inf inf False False 0.0 inf 10.0 1000.0 False False SARS_CoV2_RBD Motif2172_bcov_4helix_07735_0001
inf inf False False 0.0 inf 10.0 1000.0 False False SARS_CoV2_RBD Motif0145_bcov_4helix_12111_0001
inf inf False False 0.0 inf 10.0 1000.0 False False SARS_CoV2_RBD Motif1076_HHH_b1_01335_0001_0002
inf inf False False 0.0 inf 10.0 1000.0 False False SARS_CoV2_RBD Motif0762_HHH_b1_00392_0001
inf inf False False 0.0 inf 10.0 1000.0 False False SARS_CoV2_RBD Motif0839_HHH_b2_06675_0001_0002
inf inf False False 0.0 inf 10.0 1000.0 False False SARS_CoV2_RBD Motif0133_ems_3hM_542_0001_0001
inf inf False False 0.0 inf 10.0 1000.0 False False SARS_CoV2_RBD Motif0806_bcov_4helix_11118_0001
inf inf False False 0.0 inf 10.0 1000.0 False False SARS_CoV2_RBD Motif1461_ems_3hM_562_0001_0002
inf inf False False 0.0 inf 10.0 1000.0 False False SARS_CoV2_RBD Motif1938_HHH_b2_07598_0001_0002
inf inf False False 0.0 inf 10.0 1000.0 False False SARS_CoV2_RBD Motif2802_bcov_4helix_08592_0001
inf inf False False 0.0 inf 10.0 1000.0 False False SARS_CoV2_RBD Motif2748_bcov_4helix_07507_0001
inf inf False False 0.0 inf 10.0 1000.0 False False SARS_CoV2_RBD Motif1352_bcov_4helix_04865_0001_0001
inf inf False False 0.0 inf 10.0 1000.0 False False SARS_CoV2_RBD Motif2071_bcov_4helix_05731_0001
inf inf False False 0.0 inf 10.0 1000.0 False False SARS_CoV2_RBD Motif0292_bcov_4helix_11423_0001
inf inf False False 0.0 inf 10.0 1000.0 False False SARS_CoV2_RBD Motif1356_HHH_b2_04958_0001
inf inf False False 0.0 inf 10.0 1000.0 False False SARS_CoV2_RBD Motif2174_HHH_b2_08160_0001
inf inf False False 0.0 inf 10.0 1000.0 False False SARS_CoV2_RBD Motif2509_HHH_b1_00857_0001_0001
inf inf False False 0.0 inf 10.0 1000.0 False False SARS_CoV2_RBD Motif2943_HHH_b2_03122_0001_0001
inf inf False False 0.0 inf 10.0 1000.0 False False SARS_CoV2_RBD Motif2643_HHH_b2_07224_0001
inf inf False False 0.0 inf 10.0 1000.0 False False SARS_CoV2_RBD Motif1180_HHH_b1_08507_0001_0001
inf inf False False 0.0 inf 10.0 1000.0 False False SARS_CoV2_RBD Motif1380_HHH_b1_07120_0001
inf inf False False 4307.99659339902 inf 10.0 1000.0 False False SARS_CoV2_RBD Motif0844_HHH_b1_08170_0001
inf inf False False 0.0 inf 10.0 1000.0 False False SARS_CoV2_RBD Motif2619_HHH_b1_02720_0001
inf inf False False 0.0 inf 10.0 1000.0 False False SARS_CoV2_RBD Motif0126_HHH_b1_03023_0001_0001
inf inf False False 0.0 inf 10.0 1000.0 False False SARS_CoV2_RBD Motif0985_bcov_4helix_14380_0001
inf inf False False 0.0 inf 10.0 1000.0 False False SARS_CoV2_RBD Motif2404_HHH_b2_00685_0001
inf inf False False 0.0 inf 10.0 1000.0 False False SARS_CoV2_RBD Motif0140_bcov_4helix_10178_0001
inf inf False False 0.0 inf 10.0 1000.0 False False SARS_CoV2_RBD Motif2143_HHH_b1_00105_0001
inf inf False False 0.0 inf 10.0 1000.0 False False SARS_CoV2_RBD Motif0373_HHH_b1_00904_0001
inf inf False False 0.0 inf 10.0 1000.0 False False SARS_CoV2_RBD Motif2669_bcov_4helix_13812_0001
inf inf False False 0.0 inf 10.0 1000.0 False False SARS_CoV2_RBD Motif2618_HHH_b1_05848_0001
inf inf False False 0.0 inf 10.0 1000.0 False False SARS_CoV2_RBD Motif2067_HHH_b2_07964_0001_0002
inf inf False False 0.0 inf 10.0 1000.0 False False SARS_CoV2_RBD Motif0084_HHH_b1_07540_0001_0002
inf inf False False 0.0 inf 10.0 1000.0 False False SARS_CoV2_RBD Motif0720_HHH_b1_06372_0001_0001
inf inf False False 0.0 inf 10.0 1000.0 False False SARS_CoV2_RBD Motif2632_HHH_b1_04631_0001_0002
inf inf False False 0.0 inf 10.0 1000.0 False False SARS_CoV2_RBD Motif2861_HHH_b2_01372_0001
inf inf False False 0.0 inf 10.0 1000.0 False False SARS_CoV2_RBD Motif0214_bcov_4helix_10178_0001
inf inf False False 0.0 inf 10.0 1000.0 False False SARS_CoV2_RBD Motif1560_p1-14H-GBL-14H-GBL-14H_0089_0001_0001_0001_0001
inf inf False False 0.0 inf 10.0 1000.0 False False SARS_CoV2_RBD Motif0276_bcov_4helix_08072_0001
inf inf False False 0.0 inf 10.0 1000.0 False False SARS_CoV2_RBD Motif0093_bcov_4helix_06112_0001
inf inf False False 0.0 inf 10.0 1000.0 False False SARS_CoV2_RBD Motif0437_ems_3hC_182_0002_0001
inf inf False False 0.0 inf 10.0 1000.0 False False SARS_CoV2_RBD Motif0234_bcov_4helix_06881_0001
inf inf False False 0.0 inf 10.0 1000.0 False False SARS_CoV2_RBD Motif1635_p1-15H-GBL-16H-GABBL-16H_0008_0001_0001_0002_0001
inf inf False False 4018.146202280102 inf 10.0 1000.0 False False SARS_CoV2_RBD Motif0250_HHH_b2_05357_0001_0003
inf inf False False 0.0 inf 10.0 1000.0 False False SARS_CoV2_RBD Motif1076_ems_3hM_1633_0001
inf inf False False 0.0 inf 10.0 1000.0 False False SARS_CoV2_RBD Motif2395_HHH_eva_0523_0001
inf inf False False 0.0 inf 10.0 1000.0 False False SARS_CoV2_RBD Motif2686_bcov_4helix_02833_0001
inf inf False False 0.0 inf 10.0 1000.0 False False SARS_CoV2_RBD Motif1251_HHH_b2_01476_0001_0001
inf inf False False 0.0 inf 10.0 1000.0 False False SARS_CoV2_RBD Motif2572_HHH_b2_00765_0001
inf inf False False 0.0 inf 10.0 1000.0 False False SARS_CoV2_RBD Motif0265_HHH_b1_06757_0001_0002
inf inf False False 0.0 inf 10.0 1000.0 False False SARS_CoV2_RBD Motif0714_bcov_4helix_00620_0001_0002
inf inf False False 0.0 inf 10.0 1000.0 False False SARS_CoV2_RBD Motif0934_HHH_b2_00988_0001
inf inf False False 0.0 inf 10.0 1000.0 False False SARS_CoV2_RBD Motif1779_bcov_4helix_08494_0001
inf inf False False 0.0 inf 10.0 1000.0 False False SARS_CoV2_RBD Motif2404_bcov_4helix_11364_0001
inf inf False False 0.0 inf 10.0 1000.0 False False SARS_CoV2_RBD Motif0437_bcov_4helix_03071_0001
inf inf False False 0.0 inf 10.0 1000.0 False False SARS_CoV2_RBD Motif0857_HHH_b2_08254_0001
inf inf False False 0.0 inf 10.0 1000.0 False False SARS_CoV2_RBD Motif0214_HHH_eva_0480_0001_0001
inf inf False False 0.0 inf 10.0 1000.0 False False SARS_CoV2_RBD Motif0456_bcov_4helix_04571_0001
inf inf False False 0.0 inf 10.0 1000.0 False False SARS_CoV2_RBD Motif1697_HHH_b2_03052_0001
inf inf False False 0.0 inf 10.0 1000.0 False False SARS_CoV2_RBD Motif0977_HHH_b2_07179_0001
inf inf False False 0.0 inf 10.0 1000.0 False False SARS_CoV2_RBD Motif2428_bcov_4helix_09769_0001_0002
inf inf False False 0.0 inf 10.0 1000.0 False False SARS_CoV2_RBD Motif0427_bcov_4helix_05513_0001
inf inf False False 0.0 inf 10.0 1000.0 False False SARS_CoV2_RBD Motif0480_bcov_4helix_02784_0001
inf inf False False 0.0 inf 10.0 1000.0 False False SARS_CoV2_RBD Motif0439_HHH_b1_08114_0001
inf inf False False 5362.2316835567035 inf 10.0 1000.0 False False SARS_CoV2_RBD Motif1517_HHH_b1_00331_0001
inf inf False False 0.0 inf 10.0 1000.0 False False SARS_CoV2_RBD Motif1389_HHH_b2_02788_0001
inf inf False False 4018.146202280102 inf 10.0 1000.0 False False SARS_CoV2_RBD Motif0427_HHH_b1_04315_0001_0002
inf inf False False 0.0 inf 10.0 1000.0 False False SARS_CoV2_RBD Motif1033_HHH_b2_00903_0001
inf inf False False 0.0 inf 10.0 1000.0 False False SARS_CoV2_RBD Motif1662_HHH_b1_06975_0001
inf inf False False 0.0 inf 10.0 1000.0 False False SARS_CoV2_RBD Motif0125_bcov_4helix_04648_0001
inf inf False False 0.0 inf 10.0 1000.0 False False SARS_CoV2_RBD Motif0040_HHH_b1_07660_0001
inf inf False False 0.0 inf 10.0 1000.0 False False SARS_CoV2_RBD Motif2028_HHH_eva_0320_0001
inf inf False False 0.0 inf 10.0 1000.0 False False SARS_CoV2_RBD Motif0457_ems_3hC_721_0002_0001_0001
inf inf False False 0.0 inf 10.0 1000.0 False False SARS_CoV2_RBD Motif0613_HHH_eva_0376_0001
inf inf False False 24822.020899698007 inf 10.0 1000.0 False False SARS_CoV2_RBD Motif1026_p1-14H-GBL-14H-GBL-14H_0586_0001_0001_0002_0001
inf inf False False 6102.719847182369 inf 10.0 1000.0 False False SARS_CoV2_RBD Motif0001_HHH_b2_00160_0001_0003
inf inf False False 0.0 inf 10.0 1000.0 False False SARS_CoV2_RBD Motif0052_bcov_4helix_00781_0001
inf inf False False 0.0 inf 10.0 1000.0 False False SARS_CoV2_RBD Motif0915_bcov_4helix_06750_0001
inf inf False False 0.0 inf 10.0 1000.0 False False SARS_CoV2_RBD Motif0399_HHH_b1_06625_0001
inf inf False False 0.0 inf 10.0 1000.0 False False SARS_CoV2_RBD Motif1316_HHH_b2_05466_0001
inf inf False False 0.0 inf 10.0 1000.0 False False SARS_CoV2_RBD Motif0235_bcov_4helix_13852_0001
inf inf False False 0.0 inf 10.0 1000.0 False False SARS_CoV2_RBD Motif0839_bcov_4helix_11908_0001
inf inf False False 0.0 inf 10.0 1000.0 False False SARS_CoV2_RBD Motif1191_HHH_b1_07317_0001_0001
inf inf False False 0.0 inf 10.0 1000.0 False False SARS_CoV2_RBD Motif1193_p1-14H-GBL-14H-GBL-14H_0054_0001_0001_0002_0001
inf inf False False 0.0 inf 10.0 1000.0 False False SARS_CoV2_RBD Motif1650_HHH_b2_01082_0001
inf inf False False 0.0 inf 10.0 1000.0 False False SARS_CoV2_RBD Motif2633_HHH_eva_0515_0001
8559.53441069828 inf False False 15243.67993839947 1251579.402642496 10.0 1000.0 False False SARS_CoV2_RBD Motif0526_HHH_eva_0545_0001
inf inf False False 0.0 inf 10.0 1000.0 False False SARS_CoV2_RBD Motif1122_HHH_eva_0434_0001
inf inf False False 0.0 inf 10.0 1000.0 False False SARS_CoV2_RBD Motif2908_bcov_4helix_06136_0001
inf inf False False 0.0 inf 10.0 1000.0 False False SARS_CoV2_RBD Motif2168_HHH_b1_08471_0001
inf inf False False 0.0 inf 10.0 1000.0 False False SARS_CoV2_RBD Motif0982_bcov_4helix_04653_0001
inf inf False False 0.0 inf 10.0 1000.0 False False SARS_CoV2_RBD Motif0446_bcov_4helix_05863_0001_0002
inf inf False False 0.0 inf 10.0 1000.0 False False SARS_CoV2_RBD Motif1175_bcov_4helix_04804_0001
inf inf False False 0.0 inf 10.0 1000.0 False False SARS_CoV2_RBD Motif0339_p1-15H-GBL-16H-GBL-16H_0456_0001_0001_0001_0001
inf inf False False 0.0 inf 10.0 1000.0 False False SARS_CoV2_RBD Motif0147_bcov_4helix_07270_0001
inf inf False False 0.0 inf 10.0 1000.0 False False SARS_CoV2_RBD Motif1467_bcov_4helix_05080_0001
inf inf False False 0.0 inf 10.0 1000.0 False False SARS_CoV2_RBD Motif2259_HHH_b1_01006_0001
inf inf False False 0.0 inf 10.0 1000.0 False False SARS_CoV2_RBD Motif1395_HHH_b2_05459_0001
inf inf False False 0.0 inf 10.0 1000.0 False False SARS_CoV2_RBD Motif1380_HHH_b1_02189_0001_0002
inf inf False False 0.0 inf 10.0 1000.0 False False SARS_CoV2_RBD Motif0264_ems_3hM_649_0001
inf inf False False 0.0 inf 10.0 1000.0 False False SARS_CoV2_RBD Motif1814_ems_3hC_807_0001
inf inf False False 0.0 inf 10.0 1000.0 False False SARS_CoV2_RBD Motif0020_bcov_4helix_04534_0001_0002
inf inf False False 0.0 inf 10.0 1000.0 False False SARS_CoV2_RBD Motif1851_HHH_b1_03679_0001_0002
inf inf False False 0.0 inf 10.0 1000.0 False False SARS_CoV2_RBD Motif1162_bcov_4helix_11599_0001
inf inf False False 4018.146202280102 inf 10.0 1000.0 False False SARS_CoV2_RBD Motif0464_bcov_4helix_13737_0001
inf inf False False 0.0 inf 10.0 1000.0 False False SARS_CoV2_RBD Motif0395_HHH_b1_08586_0001_0004
inf inf False False 0.0 inf 10.0 1000.0 False False SARS_CoV2_RBD Motif1058_HHH_b2_04966_0001
inf inf False False 0.0 inf 10.0 1000.0 False False SARS_CoV2_RBD Motif0276_ems_3hC_617_0001_0003_0001
inf inf False False 0.0 inf 10.0 1000.0 False False SARS_CoV2_RBD Motif0141_bcov_4helix_14636_0001
inf inf False False 0.0 inf 10.0 1000.0 False False SARS_CoV2_RBD Motif0650_ems_3hM_596_0001_0002
inf inf False False 0.0 inf 10.0 1000.0 False False SARS_CoV2_RBD Motif0004_ems_3hC_1146_0001
inf inf False False 0.0 inf 10.0 1000.0 False False SARS_CoV2_RBD Motif1830_bcov_4helix_11770_0001
inf inf False False 0.0 inf 10.0 1000.0 False False SARS_CoV2_RBD Motif1828_bcov_4helix_03239_0001
inf inf False False 0.0 inf 10.0 1000.0 False False SARS_CoV2_RBD Motif2811_HHH_b1_07164_0001
inf inf False False 0.0 inf 10.0 1000.0 False False SARS_CoV2_RBD Motif2113_HHH_b1_04395_0001
inf inf False False 0.0 inf 10.0 1000.0 False False SARS_CoV2_RBD Motif2935_ems_3hC_464_0002_0001
inf inf False False 0.0 inf 10.0 1000.0 False False SARS_CoV2_RBD Motif0010_bcov_4helix_03845_0001
inf inf False False 0.0 inf 10.0 1000.0 False False SARS_CoV2_RBD Motif2316_HHH_b2_03286_0001
inf inf False False 0.0 inf 10.0 1000.0 False False SARS_CoV2_RBD Motif1426_bcov_4helix_13567_0001
inf inf False False 0.0 inf 10.0 1000.0 False False SARS_CoV2_RBD Motif1888_HHH_b2_04226_0001
inf inf False False 0.0 inf 10.0 1000.0 False False SARS_CoV2_RBD Motif0209_ems_3hM_850_0001
inf inf False False 0.0 inf 10.0 1000.0 False False SARS_CoV2_RBD Motif1910_ems_3hC_506_0001
inf inf False False 0.0 inf 10.0 1000.0 False False SARS_CoV2_RBD Motif0039_HHH_b2_04651_0001
inf inf False False 0.0 inf 10.0 1000.0 False False SARS_CoV2_RBD Motif1326_ems_3hM_480_0001
inf inf False False 0.0 inf 10.0 1000.0 False False SARS_CoV2_RBD Motif1026_bcov_4helix_07229_0001
inf inf False False 0.0 inf 10.0 1000.0 False False SARS_CoV2_RBD Motif2464_bcov_4helix_05969_0001_0002
inf inf False False 0.0 inf 10.0 1000.0 False False SARS_CoV2_RBD Motif0575_bcov_4helix_13656_0001
inf inf False False 0.0 inf 10.0 1000.0 False False SARS_CoV2_RBD Motif1011_bcov_4helix_04466_0001
inf inf False False 0.0 inf 10.0 1000.0 False False SARS_CoV2_RBD Motif0714_bcov_4helix_02757_0001
inf inf False False 0.0 inf 10.0 1000.0 False False SARS_CoV2_RBD Motif1057_HHH_eva_0150_0001
inf inf False False 0.0 inf 10.0 1000.0 False False SARS_CoV2_RBD Motif1820_HHH_b2_07220_0001
inf inf False False 0.0 inf 10.0 1000.0 False False SARS_CoV2_RBD Motif1828_ems_3hC_1044_0001_0001
inf inf False False 20751.63924536023 inf 10.0 1000.0 False False SARS_CoV2_RBD Motif0951_HHH_b1_06472_0001
inf inf False False 0.0 inf 10.0 1000.0 False False SARS_CoV2_RBD Motif1828_HHH_b1_00364_0001_0001
inf inf False False 0.0 inf 10.0 1000.0 False False SARS_CoV2_RBD Motif2632_ems_3hC_1598_0002_0001
inf inf False False 0.0 inf 10.0 1000.0 False False SARS_CoV2_RBD Motif0119_bcov_4helix_10184_0001
inf inf False False 0.0 inf 10.0 1000.0 False False SARS_CoV2_RBD Motif0214_HHH_b2_02010_0001_0002
inf inf False False 0.0 inf 10.0 1000.0 False False SARS_CoV2_RBD Motif0693_ems_3hM_1429_0001
inf inf False False 0.0 inf 10.0 1000.0 False False SARS_CoV2_RBD Motif2649_HHH_b1_05937_0001
inf inf False False 0.0 inf 10.0 1000.0 False False SARS_CoV2_RBD Motif0944_ems_3hC_182_0002_0001
inf inf False False 5524.712665800157 inf 10.0 1000.0 False False SARS_CoV2_RBD Motif0264_HHH_b2_05607_0001
inf inf False False 0.0 inf 10.0 1000.0 False False SARS_CoV2_RBD Motif0020_bcov_4helix_05746_0001
inf inf False False 0.0 inf 10.0 1000.0 False False SARS_CoV2_RBD Motif0234_bcov_4helix_04768_0001
inf inf False False 5051.464807823733 inf 10.0 1000.0 False False SARS_CoV2_RBD Motif1792_HHH_b2_05599_0001
inf inf False False 0.0 inf 10.0 1000.0 False False SARS_CoV2_RBD Motif0646_bcov_4helix_01799_0001_0002
inf inf False False 7014.919094949581 inf 10.0 1000.0 False False SARS_CoV2_RBD Motif0691_HHH_b2_02497_0001_0004
inf inf False False 0.0 inf 10.0 1000.0 False False SARS_CoV2_RBD Motif2628_HHH_b2_05131_0001
inf inf False False 0.0 inf 10.0 1000.0 False False SARS_CoV2_RBD Motif1312_bcov_4helix_02574_0001
inf inf False False 0.0 inf 10.0 1000.0 False False SARS_CoV2_RBD Motif0209_bcov_4helix_03361_0001
inf inf False False 0.0 inf 10.0 1000.0 False False SARS_CoV2_RBD Motif0702_HHH_b1_02267_0001_0002
inf inf False False 0.0 inf 10.0 1000.0 False False SARS_CoV2_RBD Motif0106_p1-16H-GBL-16H-GABBL-15H_0060_0001_0001_0002_0001
inf inf False False 0.0 inf 10.0 1000.0 False False SARS_CoV2_RBD Motif0536_HHH_b2_06666_0001
inf inf False False 4902.901975076926 inf 10.0 1000.0 False False SARS_CoV2_RBD Motif1137_HHH_b1_01650_0001
inf inf False False 0.0 inf 10.0 1000.0 False False SARS_CoV2_RBD Motif2305_HHH_b1_00043_0001_0003
inf inf False False 24332.92902626995 inf 10.0 1000.0 False False SARS_CoV2_RBD Motif0623_HHH_b1_06924_0001_0001
inf inf False False 0.0 inf 10.0 1000.0 False False SARS_CoV2_RBD Motif0196_ems_3hM_235_0001
inf inf False False 0.0 inf 10.0 1000.0 False False SARS_CoV2_RBD Motif0196_bcov_4helix_00329_0001_0001
inf inf False False 0.0 inf 10.0 1000.0 False False SARS_CoV2_RBD Motif0974_ems_3hM_329_0001
inf inf False False 0.0 inf 10.0 1000.0 False False SARS_CoV2_RBD Motif0311_HHH_b1_00886_0001_0001
inf inf False False 0.0 inf 10.0 1000.0 False False SARS_CoV2_RBD Motif2853_ems_3hC_1775_0001_0001
inf inf False False 0.0 inf 10.0 1000.0 False False SARS_CoV2_RBD Motif0136_bcov_4helix_00893_0001
inf inf False False 0.0 inf 10.0 1000.0 False False SARS_CoV2_RBD Motif0287_HHH_b1_06820_0001_0001
inf inf False False 5204.529242965602 inf 10.0 1000.0 False False SARS_CoV2_RBD Motif2692_HHH_b1_01902_0001
inf inf False False 0.0 inf 10.0 1000.0 False False SARS_CoV2_RBD Motif2718_bcov_4helix_11218_0001
inf inf False False 0.0 inf 10.0 1000.0 False False SARS_CoV2_RBD Motif1052_HHH_b2_05004_0001_0001
inf inf False False 0.0 inf 10.0 1000.0 False False SARS_CoV2_RBD Motif1463_bcov_4helix_08763_0001
inf inf False False 0.0 inf 10.0 1000.0 False False SARS_CoV2_RBD Motif0024_bcov_4helix_07088_0001
inf inf False False 0.0 inf 10.0 1000.0 False False SARS_CoV2_RBD Motif1175_HHH_b1_03910_0001
inf inf False False 0.0 inf 10.0 1000.0 False False SARS_CoV2_RBD Motif0290_bcov_4helix_07619_0001
inf inf False False 0.0 inf 10.0 1000.0 False False SARS_CoV2_RBD Motif0746_HHH_b2_01221_0001_0001
inf inf False False 0.0 inf 10.0 1000.0 False False SARS_CoV2_RBD Motif0811_ems_3hC_1028_0001
inf inf False False 0.0 inf 10.0 1000.0 False False SARS_CoV2_RBD Motif1281_HHH_b1_07575_0001
inf inf False False 0.0 inf 10.0 1000.0 False False SARS_CoV2_RBD Motif0454_HHH_b1_03242_0001
inf inf False False 0.0 inf 10.0 1000.0 False False SARS_CoV2_RBD Motif2106_ems_3hC_721_0001_0001
inf inf False False 0.0 inf 10.0 1000.0 False False SARS_CoV2_RBD Motif1598_bcov_4helix_11697_0001
inf inf False False 0.0 inf 10.0 1000.0 False False SARS_CoV2_RBD Motif0875_HHH_b2_05923_0001_0002
inf inf False False 0.0 inf 10.0 1000.0 False False SARS_CoV2_RBD Motif0153_bcov_4helix_07598_0001
inf inf False False 0.0 inf 10.0 1000.0 False False SARS_CoV2_RBD Motif1122_bcov_4helix_03074_0001_0003
inf inf False False 0.0 inf 10.0 1000.0 False False SARS_CoV2_RBD Motif0140_ems_3hC_344_0002_0001
inf inf False False 0.0 inf 10.0 1000.0 False False SARS_CoV2_RBD Motif0777_bcov_4helix_13270_0001
inf inf False False 6542.941692169304 inf 10.0 1000.0 False False SARS_CoV2_RBD Motif1081_HHH_b2_03809_0001
inf inf False False 0.0 inf 10.0 1000.0 False False SARS_CoV2_RBD Motif2177_HHH_b1_02836_0001
inf inf False False 24092.008936900966 inf 10.0 1000.0 False False SARS_CoV2_RBD Motif0594_HHH_b1_05499_0001_0001
inf inf False False 0.0 inf 10.0 1000.0 False False SARS_CoV2_RBD Motif0010_bcov_4helix_12820_0001
inf inf False False 0.0 inf 10.0 1000.0 False False SARS_CoV2_RBD Motif1563_HHH_eva_0385_0001
inf inf False False 0.0 inf 10.0 1000.0 False False SARS_CoV2_RBD Motif0033_bcov_4helix_00427_0001_0001
inf inf False False 0.0 inf 10.0 1000.0 False False SARS_CoV2_RBD Motif2464_ems_3hC_721_0001_0001_0002
inf inf False False 4307.99659339902 inf 10.0 1000.0 False False SARS_CoV2_RBD Motif0511_bcov_4helix_00764_0001
inf inf False False 0.0 inf 10.0 1000.0 False False SARS_CoV2_RBD Motif0010_HHH_b2_01534_0001_0001
inf inf False False 22028.283216952426 inf 10.0 1000.0 False False SARS_CoV2_RBD Motif0420_HHH_b2_02533_0001_0003
inf inf False False 0.0 inf 10.0 1000.0 False False SARS_CoV2_RBD Motif0033_ems_3hC_1315_0002_0001
inf inf False False 0.0 inf 10.0 1000.0 False False SARS_CoV2_RBD Motif0446_ems_3hM_1815_0001_0001
inf inf False False 0.0 inf 10.0 1000.0 False False SARS_CoV2_RBD Motif1663_bcov_4helix_08797_0001
inf inf False False 0.0 inf 10.0 1000.0 False False SARS_CoV2_RBD Motif1033_bcov_4helix_02151_0001
inf inf False False 0.0 inf 10.0 1000.0 False False SARS_CoV2_RBD Motif1915_bcov_4helix_00393_0001
inf inf False False 0.0 inf 10.0 1000.0 False False SARS_CoV2_RBD Motif0743_bcov_4helix_13690_0001
inf inf False False 0.0 inf 10.0 1000.0 False False SARS_CoV2_RBD Motif0191_bcov_4helix_11512_0001
inf inf False False 20342.74997094426 inf 10.0 1000.0 False False SARS_CoV2_RBD Motif2055_HHH_b1_00122_0001_0002
inf inf False False 0.0 inf 10.0 1000.0 False False SARS_CoV2_RBD Motif0285_HHH_b2_01915_0001_0002
inf inf False False 0.0 inf 10.0 1000.0 False False SARS_CoV2_RBD Motif0207_bcov_4helix_08910_0001
inf inf False False 0.0 inf 10.0 1000.0 False False SARS_CoV2_RBD Motif2423_ems_3hM_1199_0001
inf inf False False 0.0 inf 10.0 1000.0 False False SARS_CoV2_RBD Motif1067_ems_3hC_921_0001
inf inf False False 0.0 inf 10.0 1000.0 False False SARS_CoV2_RBD Motif0386_HHH_b2_05570_0001
inf inf False False 0.0 inf 10.0 1000.0 False False SARS_CoV2_RBD Motif0437_HHH_b2_00917_0001_0003
inf inf False False 6287.638361271844 inf 10.0 1000.0 False False SARS_CoV2_RBD Motif0075_HHH_b1_06036_0001_0001
inf inf False False 0.0 inf 10.0 1000.0 False False SARS_CoV2_RBD Motif0603_HHH_b2_07373_0001
inf inf False False 0.0 inf 10.0 1000.0 False False SARS_CoV2_RBD Motif1464_HHH_b1_06231_0001
inf inf False False 0.0 inf 10.0 1000.0 False False SARS_CoV2_RBD Motif2078_bcov_4helix_04804_0001
inf inf False False 0.0 inf 10.0 1000.0 False False SARS_CoV2_RBD Motif0640_HHH_b2_06102_0001_0001
inf inf False False 0.0 inf 10.0 1000.0 False False SARS_CoV2_RBD Motif0868_bcov_4helix_01871_0001_0001
inf inf False False 4181.299050858942 inf 10.0 1000.0 False False SARS_CoV2_RBD Motif0437_HHH_b1_00801_0001_0001
inf inf False False 4902.901975076926 inf 10.0 1000.0 False False SARS_CoV2_RBD Motif0820_HHH_b1_03725_0001
inf inf False False 0.0 inf 10.0 1000.0 False False SARS_CoV2_RBD Motif2441_bcov_4helix_00893_0001
inf inf False False 0.0 inf 10.0 1000.0 False False SARS_CoV2_RBD Motif1291_ems_3hM_3240_0001
inf inf False False 0.0 inf 10.0 1000.0 False False SARS_CoV2_RBD Motif1319_HHH_b1_00071_0001
inf inf False False 0.0 inf 10.0 1000.0 False False SARS_CoV2_RBD Motif1770_bcov_4helix_06347_0001
inf inf False False 0.0 inf 10.0 1000.0 False False SARS_CoV2_RBD Motif2464_bcov_4helix_06342_0001
inf inf False False 0.0 inf 10.0 1000.0 False False SARS_CoV2_RBD Motif0097_HHH_eva_0150_0001
inf inf False False 0.0 inf 10.0 1000.0 False False SARS_CoV2_RBD Motif1938_HHH_b1_06678_0001_0002
inf inf False False 0.0 inf 10.0 1000.0 False False SARS_CoV2_RBD Motif2319_HHH_b1_05270_0002
inf inf False False 0.0 inf 10.0 1000.0 False False SARS_CoV2_RBD Motif1421_HHH_b2_04539_0001
inf inf False False 0.0 inf 10.0 1000.0 False False SARS_CoV2_RBD Motif2515_HHH_eva_0512_0001
inf inf False False 0.0 inf 10.0 1000.0 False False SARS_CoV2_RBD Motif0160_HHH_b2_02224_0001
inf inf False False 0.0 inf 10.0 1000.0 False False SARS_CoV2_RBD Motif0389_bcov_4helix_10247_0002
inf inf False False 0.0 inf 10.0 1000.0 False False SARS_CoV2_RBD Motif0292_bcov_4helix_08201_0001
inf inf False False 0.0 inf 10.0 1000.0 False False SARS_CoV2_RBD Motif0354_HHH_b1_05709_0001
inf inf False False 0.0 inf 10.0 1000.0 False False SARS_CoV2_RBD Motif1778_bcov_4helix_11160_0001
inf inf False False 0.0 inf 10.0 1000.0 False False SARS_CoV2_RBD Motif0530_bcov_4helix_14380_0001
inf inf False False 0.0 inf 10.0 1000.0 False False SARS_CoV2_RBD Motif1572_bcov_4helix_08454_0001
inf inf False False 0.0 inf 10.0 1000.0 False False SARS_CoV2_RBD Motif0249_bcov_4helix_14384_0001
inf inf False False 0.0 inf 10.0 1000.0 False False SARS_CoV2_RBD Motif1461_bcov_4helix_04089_0001
inf inf False False 0.0 inf 10.0 1000.0 False False SARS_CoV2_RBD Motif1238_bcov_4helix_14026_0001
inf inf False False 0.0 inf 10.0 1000.0 False False SARS_CoV2_RBD Motif0957_bcov_4helix_10722_0001
inf inf False False 0.0 inf 10.0 1000.0 False False SARS_CoV2_RBD Motif0620_ems_3hM_1358_0001
inf inf False False 4181.299050858942 inf 10.0 1000.0 False False SARS_CoV2_RBD Motif2067_bcov_4helix_13255_0001
inf inf False False 4307.99659339902 inf 10.0 1000.0 False False SARS_CoV2_RBD Motif0044_HHH_b1_05968_0001
inf inf False False 0.0 inf 10.0 1000.0 False False SARS_CoV2_RBD Motif0009_HHH_b1_06425_0001_0003
inf inf False False 5982.4721568300865 inf 10.0 1000.0 False False SARS_CoV2_RBD Motif1560_HHH_b1_02297_0001_0002
inf inf False False 0.0 inf 10.0 1000.0 False False SARS_CoV2_RBD Motif0905_HHH_eva_0301_0001
inf inf False False 0.0 inf 10.0 1000.0 False False SARS_CoV2_RBD Motif0835_HHH_eva_0081_0001
inf inf False False 0.0 inf 10.0 1000.0 False False SARS_CoV2_RBD Motif0313_bcov_4helix_12314_0001
inf inf False False 0.0 inf 10.0 1000.0 False False SARS_CoV2_RBD Motif1543_bcov_4helix_12683_0001
inf inf False False 0.0 inf 10.0 1000.0 False False SARS_CoV2_RBD Motif0957_bcov_4helix_08493_0001
inf inf False False 0.0 inf 10.0 1000.0 False False SARS_CoV2_RBD Motif0528_bcov_4helix_11569_0001
inf inf False False 0.0 inf 10.0 1000.0 False False SARS_CoV2_RBD Motif0276_bcov_4helix_14079_0001
inf inf False False 0.0 inf 10.0 1000.0 False False SARS_CoV2_RBD Motif0963_bcov_4helix_03507_0001
inf inf False False 0.0 inf 10.0 1000.0 False False SARS_CoV2_RBD Motif1285_bcov_4helix_10189_0001
inf inf False False 0.0 inf 10.0 1000.0 False False SARS_CoV2_RBD Motif2274_HHH_b1_05319_0001
inf inf False False 0.0 inf 10.0 1000.0 False False SARS_CoV2_RBD Motif1698_HHH_eva_0377_0001
inf inf False False 0.0 inf 10.0 1000.0 False False SARS_CoV2_RBD Motif0021_HHH_b1_00053_0001
inf inf False False 0.0 inf 10.0 1000.0 False False SARS_CoV2_RBD Motif2943_HHH_b2_00814_0001
inf inf False False 0.0 inf 10.0 1000.0 False False SARS_CoV2_RBD Motif0303_bcov_4helix_08527_0001
inf inf False False 0.0 inf 10.0 1000.0 False False SARS_CoV2_RBD Motif0852_bcov_4helix_06153_0001
inf inf False False 0.0 inf 10.0 1000.0 False False SARS_CoV2_RBD Motif2428_ems_3hC_243_0002_0001
inf inf False False 23383.466517940833 inf 10.0 1000.0 False False SARS_CoV2_RBD Motif2430_HHH_b2_07812_0001_0001
inf inf False False 0.0 inf 10.0 1000.0 False False SARS_CoV2_RBD Motif2089_bcov_4helix_03160_0001
inf inf False False 0.0 inf 10.0 1000.0 False False SARS_CoV2_RBD Motif1141_HHH_b1_03550_0001
inf inf False False 0.0 inf 10.0 1000.0 False False SARS_CoV2_RBD Motif0376_ems_3hM_3332_0001_0002
inf inf False False 0.0 inf 10.0 1000.0 False False SARS_CoV2_RBD Motif0018_HHH_b1_00325_0001
inf inf False False 0.0 inf 10.0 1000.0 False False SARS_CoV2_RBD Motif2355_bcov_4helix_14315_0001
inf inf False False 0.0 inf 10.0 1000.0 False False SARS_CoV2_RBD Motif1318_ems_3hM_1700_0001_0002
inf inf False False 0.0 inf 10.0 1000.0 False False SARS_CoV2_RBD Motif2588_bcov_4helix_05201_0001
inf inf False False 0.0 inf 10.0 1000.0 False False SARS_CoV2_RBD Motif2543_bcov_4helix_11191_0001
inf inf False False 0.0 inf 10.0 1000.0 False False SARS_CoV2_RBD Motif1023_HHH_b1_00814_0001_0001
inf inf False False 0.0 inf 10.0 1000.0 False False SARS_CoV2_RBD Motif0202_bcov_4helix_00673_0001
inf inf False False 5204.529242965602 inf 10.0 1000.0 False False SARS_CoV2_RBD Motif2696_HHH_b1_02922_0001
inf inf False False 0.0 inf 10.0 1000.0 False False SARS_CoV2_RBD Motif0471_ems_3hC_859_0001_0001
inf inf False False 0.0 inf 10.0 1000.0 False False SARS_CoV2_RBD Motif0502_bcov_4helix_13255_0001_0001
inf inf False False 0.0 inf 10.0 1000.0 False False SARS_CoV2_RBD Motif2716_HHH_b2_05141_0001
inf inf False False 0.0 inf 10.0 1000.0 False False SARS_CoV2_RBD Motif0140_bcov_4helix_02391_0001_0001
inf inf False False 0.0 inf 10.0 1000.0 False False SARS_CoV2_RBD Motif0511_bcov_4helix_04757_0001
inf inf False False 0.0 inf 10.0 1000.0 False False SARS_CoV2_RBD Motif0525_bcov_4helix_14649_0001
inf inf False False 0.0 inf 10.0 1000.0 False False SARS_CoV2_RBD Motif0097_ems_3hM_3240_0001_0002
inf inf False False 0.0 inf 10.0 1000.0 False False SARS_CoV2_RBD Motif0502_bcov_4helix_03815_0001
inf inf False False 0.0 inf 10.0 1000.0 False False SARS_CoV2_RBD Motif2242_bcov_4helix_00315_0001
inf inf False False 0.0 inf 10.0 1000.0 False False SARS_CoV2_RBD Motif1938_bcov_4helix_01643_0001
inf inf False False 0.0 inf 10.0 1000.0 False False SARS_CoV2_RBD Motif0997_HHH_b2_05153_0001
inf inf False False 0.0 inf 10.0 1000.0 False False SARS_CoV2_RBD Motif0093_HHH_b2_00565_0001
inf inf False False 4018.146202280102 inf 10.0 1000.0 False False SARS_CoV2_RBD Motif2389_HHH_b1_02032_0001_0001
inf inf False False 0.0 inf 10.0 1000.0 False False SARS_CoV2_RBD Motif1137_ems_3hM_1358_0001_0001
inf inf False False 0.0 inf 10.0 1000.0 False False SARS_CoV2_RBD Motif0349_bcov_4helix_09366_0001
inf inf False False 0.0 inf 10.0 1000.0 False False SARS_CoV2_RBD Motif0389_bcov_4helix_08362_0001
inf inf False False 0.0 inf 10.0 1000.0 False False SARS_CoV2_RBD Motif0790_HHH_b1_03197_0001
inf inf False False 0.0 inf 10.0 1000.0 False False SARS_CoV2_RBD Motif0854_bcov_4helix_05432_0001
inf inf False False 0.0 inf 10.0 1000.0 False False SARS_CoV2_RBD Motif1905_HHH_b1_05977_0001
inf inf False False 4618.755444539664 inf 10.0 1000.0 False False SARS_CoV2_RBD Motif2537_HHH_b2_03049_0001_0002
inf inf False False 0.0 inf 10.0 1000.0 False False SARS_CoV2_RBD Motif0725_HHH_b2_05662_0001
inf inf False False 0.0 inf 10.0 1000.0 False False SARS_CoV2_RBD Motif0790_bcov_4helix_14307_0001
inf inf False False 6287.638361271844 inf 10.0 1000.0 False False SARS_CoV2_RBD Motif1302_HHH_b1_00052_0001_0002
inf inf False False 0.0 inf 10.0 1000.0 False False SARS_CoV2_RBD Motif0023_HHH_eva_0033_0001
inf inf False False 0.0 inf 10.0 1000.0 False False SARS_CoV2_RBD Motif2660_bcov_4helix_06954_0001
inf inf False False 0.0 inf 10.0 1000.0 False False SARS_CoV2_RBD Motif1858_HHH_b2_08055_0001
inf inf False False 0.0 inf 10.0 1000.0 False False SARS_CoV2_RBD Motif1355_bcov_4helix_03969_0001
inf inf False False 16181.473423923255 inf 10.0 1000.0 False False SARS_CoV2_RBD Motif1006_HHH_b2_04186_0001
inf inf False False 0.0 inf 10.0 1000.0 False False SARS_CoV2_RBD Motif0269_bcov_4helix_13437_0001
inf inf False False 0.0 inf 10.0 1000.0 False False SARS_CoV2_RBD Motif1940_ems_3hM_604_0001_0001
inf inf False False 0.0 inf 10.0 1000.0 False False SARS_CoV2_RBD Motif1109_HHH_b2_01638_0001_0002
inf inf False False 0.0 inf 10.0 1000.0 False False SARS_CoV2_RBD Motif0539_HHH_b1_04311_0001
inf inf False False 0.0 inf 10.0 1000.0 False False SARS_CoV2_RBD Motif1499_HHH_b1_02952_0001
inf inf False False 0.0 inf 10.0 1000.0 False False SARS_CoV2_RBD Motif1938_HHH_b1_02977_0001
inf inf False False 0.0 inf 10.0 1000.0 False False SARS_CoV2_RBD Motif2497_ems_3hM_2729_0001
inf inf False False 0.0 inf 10.0 1000.0 False False SARS_CoV2_RBD Motif2588_bcov_4helix_08493_0001
inf inf False False 0.0 inf 10.0 1000.0 False False SARS_CoV2_RBD Motif2931_bcov_4helix_01066_0001_0002
inf inf False False 0.0 inf 10.0 1000.0 False False SARS_CoV2_RBD Motif1224_HHH_b2_00367_0001
inf inf False False 0.0 inf 10.0 1000.0 False False SARS_CoV2_RBD Motif0298_HHH_b2_06760_0001_0002
6876.69747568825 inf False False 10137.094533079111 537206.9662773155 10.0 1000.0 False False SARS_CoV2_RBD Motif1273_HHH_b2_03796_0001_0002
inf inf False False 0.0 inf 10.0 1000.0 False False SARS_CoV2_RBD Motif1313_HHH_eva_0374_0001_0001
inf inf False False 0.0 inf 10.0 1000.0 False False SARS_CoV2_RBD Motif2296_bcov_4helix_05919_0001
inf inf False False 0.0 inf 10.0 1000.0 False False SARS_CoV2_RBD Motif1822_HHH_b2_03928_0001
inf inf False False 0.0 inf 10.0 1000.0 False False SARS_CoV2_RBD Motif1435_HHH_b1_05506_0001_0002
inf inf False False 0.0 inf 10.0 1000.0 False False SARS_CoV2_RBD Motif1321_HHH_b2_01423_0001_0002
inf inf False False 0.0 inf 10.0 1000.0 False False SARS_CoV2_RBD Motif2119_bcov_4helix_11756_0001
inf inf False False 0.0 inf 10.0 1000.0 False False SARS_CoV2_RBD Motif1265_bcov_4helix_02151_0001_0002
inf inf False False 0.0 inf 10.0 1000.0 False False SARS_CoV2_RBD Motif1312_bcov_4helix_00777_0001
inf inf False False 0.0 inf 10.0 1000.0 False False SARS_CoV2_RBD Motif0957_bcov_4helix_12723_0001
inf inf False False 0.0 inf 10.0 1000.0 False False SARS_CoV2_RBD Motif2172_ems_3hC_543_0001
inf inf False False 0.0 inf 10.0 1000.0 False False SARS_CoV2_RBD Motif2037_HHH_b1_01839_0001
inf inf False False 0.0 inf 10.0 1000.0 False False SARS_CoV2_RBD Motif1585_HHH_b1_08379_0001_0002
inf inf False False 0.0 inf 10.0 1000.0 False False SARS_CoV2_RBD Motif1457_ems_3hM_843_0001
inf inf False False 0.0 inf 10.0 1000.0 False False SARS_CoV2_RBD Motif2110_ems_3hM_2616_0001
inf inf False False 0.0 inf 10.0 1000.0 False False SARS_CoV2_RBD Motif2028_ems_3hM_2060_0001_0003
inf inf False False 0.0 inf 10.0 1000.0 False False SARS_CoV2_RBD Motif2853_ems_3hM_3005_0001
inf inf False False 0.0 inf 10.0 1000.0 False False SARS_CoV2_RBD Motif1122_ems_3hC_1397_0001_0001_0002
inf inf False False 0.0 inf 10.0 1000.0 False False SARS_CoV2_RBD Motif1426_bcov_4helix_10938_0001_0002
inf inf False False 0.0 inf 10.0 1000.0 False False SARS_CoV2_RBD Motif0760_HHH_b2_01979_0001_0001
inf inf False False 0.0 inf 10.0 1000.0 False False SARS_CoV2_RBD Motif0065_HHH_b1_08245_0001_0001
inf inf False False 0.0 inf 10.0 1000.0 False False SARS_CoV2_RBD Motif1692_HHH_b2_05315_0001_0003
inf inf False False 0.0 inf 10.0 1000.0 False False SARS_CoV2_RBD Motif0217_HHH_b1_04543_0001
inf inf False False 0.0 inf 10.0 1000.0 False False SARS_CoV2_RBD Motif0023_bcov_4helix_09727_0001_0003
inf inf False False 0.0 inf 10.0 1000.0 False False SARS_CoV2_RBD Motif2464_bcov_4helix_05097_0001
inf inf False False 0.0 inf 10.0 1000.0 False False SARS_CoV2_RBD Motif2679_HHH_b2_01771_0001
inf inf False False 0.0 inf 10.0 1000.0 False False SARS_CoV2_RBD Motif0640_bcov_4helix_05101_0001
inf inf False False 0.0 inf 10.0 1000.0 False False SARS_CoV2_RBD Motif0437_ems_3hM_2751_0001
inf inf False False 0.0 inf 10.0 1000.0 False False SARS_CoV2_RBD Motif1260_HHH_b1_08232_0001
inf inf False False 0.0 inf 10.0 1000.0 False False SARS_CoV2_RBD Motif0142_HHH_b1_03964_0001_0002
inf inf False False 0.0 inf 10.0 1000.0 False False SARS_CoV2_RBD Motif2861_HHH_b1_02873_0001_0001
inf inf False False 4181.299050858942 inf 10.0 1000.0 False False SARS_CoV2_RBD Motif0677_HHH_b2_07512_0001_0001
inf inf False False 0.0 inf 10.0 1000.0 False False SARS_CoV2_RBD Motif1572_bcov_4helix_00220_0001
inf inf False False 0.0 inf 10.0 1000.0 False False SARS_CoV2_RBD Motif2090_bcov_4helix_08888_0001
inf inf False False 0.0 inf 10.0 1000.0 False False SARS_CoV2_RBD Motif0005_bcov_4helix_14531_0001
inf inf False False 0.0 inf 10.0 1000.0 False False SARS_CoV2_RBD Motif0176_bcov_4helix_11343_0001
inf inf False False 0.0 inf 10.0 1000.0 False False SARS_CoV2_RBD Motif0741_bcov_4helix_03795_0001
inf inf False False 0.0 inf 10.0 1000.0 False False SARS_CoV2_RBD Motif1976_bcov_4helix_05813_0001
inf inf False False 0.0 inf 10.0 1000.0 False False SARS_CoV2_RBD Motif1247_bcov_4helix_00276_0001
inf inf False False 0.0 inf 10.0 1000.0 False False SARS_CoV2_RBD Motif0235_bcov_4helix_04479_0001
inf inf False False 0.0 inf 10.0 1000.0 False False SARS_CoV2_RBD Motif0457_bcov_4helix_11531_0001_0001
inf inf False False 0.0 inf 10.0 1000.0 False False SARS_CoV2_RBD Motif0064_ems_3hM_282_0001
inf inf False False 0.0 inf 10.0 1000.0 False False SARS_CoV2_RBD Motif1884_HHH_b1_04646_0001
inf inf False False 0.0 inf 10.0 1000.0 False False SARS_CoV2_RBD Motif2218_HHH_b1_03659_0001_0003
inf inf False False 0.0 inf 10.0 1000.0 False False SARS_CoV2_RBD Motif1326_HHH_b1_08196_0001
inf inf False False 0.0 inf 10.0 1000.0 False False SARS_CoV2_RBD Motif1917_HHH_b2_01361_0001
inf inf False False 0.0 inf 10.0 1000.0 False False SARS_CoV2_RBD Motif1847_HHH_b1_03530_0001
inf inf False False 0.0 inf 10.0 1000.0 False False SARS_CoV2_RBD Motif0957_bcov_4helix_07211_0001
inf inf False False 0.0 inf 10.0 1000.0 False False SARS_CoV2_RBD Motif0110_HHH_b1_05332_0001
inf inf False False 0.0 inf 10.0 1000.0 False False SARS_CoV2_RBD Motif0572_bcov_4helix_14384_0002_0002
inf inf False False 0.0 inf 10.0 1000.0 False False SARS_CoV2_RBD Motif0839_ems_3hC_338_0001_0001
inf inf False False 0.0 inf 10.0 1000.0 False False SARS_CoV2_RBD Motif2793_HHH_b1_06912_0001
inf inf False False 0.0 inf 10.0 1000.0 False False SARS_CoV2_RBD Motif0954_bcov_4helix_12231_0001
inf inf False False 0.0 inf 10.0 1000.0 False False SARS_CoV2_RBD Motif0345_HHH_b2_05578_0001
inf inf False False 5982.4721568300865 inf 10.0 1000.0 False False SARS_CoV2_RBD Motif1971_HHH_b1_08226_0001_0001
inf inf False False 0.0 inf 10.0 1000.0 False False SARS_CoV2_RBD Motif0145_bcov_4helix_14055_0001
inf inf False False 0.0 inf 10.0 1000.0 False False SARS_CoV2_RBD Motif2633_HHH_b1_02696_0001_0001
inf inf False False 0.0 inf 10.0 1000.0 False False SARS_CoV2_RBD Motif0046_ems_3hM_1700_0001
inf inf False False 0.0 inf 10.0 1000.0 False False SARS_CoV2_RBD Motif1318_bcov_4helix_05885_0001
inf inf False False 9086.118256718884 inf 10.0 1000.0 False False SARS_CoV2_RBD Motif1585_bcov_4helix_02062_0001_0001
inf inf False False 0.0 inf 10.0 1000.0 False False SARS_CoV2_RBD Motif0474_bcov_4helix_02718_0001
inf inf False False 0.0 inf 10.0 1000.0 False False SARS_CoV2_RBD Motif0437_bcov_4helix_01326_0001
14218.055498722146 inf False False 20141.33660489533 8712169.071878953 10.0 1000.0 False False SARS_CoV2_RBD Motif0854_HHH_eva_0422_0001_0001
inf inf False False 0.0 inf 10.0 1000.0 False False SARS_CoV2_RBD Motif0681_HHH_b2_05648_0001
inf inf False False 0.0 inf 10.0 1000.0 False False SARS_CoV2_RBD Motif1642_HHH_b2_02515_0001
inf inf False False 0.0 inf 10.0 1000.0 False False SARS_CoV2_RBD Motif1585_HHH_b1_03762_0001
inf inf False False 0.0 inf 10.0 1000.0 False False SARS_CoV2_RBD Motif0435_bcov_4helix_10722_0001
inf inf False False 5051.464807823733 inf 10.0 1000.0 False False SARS_CoV2_RBD Motif2684_HHH_b2_07924_0001
inf inf False False 0.0 inf 10.0 1000.0 False False SARS_CoV2_RBD Motif0074_ems_3hC_1467_0001
inf inf False False 0.0 inf 10.0 1000.0 False False SARS_CoV2_RBD Motif0916_bcov_4helix_11364_0001
inf inf False False 0.0 inf 10.0 1000.0 False False SARS_CoV2_RBD Motif2406_HHH_b1_03296_0001_0001
inf inf False False 0.0 inf 10.0 1000.0 False False SARS_CoV2_RBD Motif1893_bcov_4helix_02574_0001
inf inf False False 0.0 inf 10.0 1000.0 False False SARS_CoV2_RBD Motif1273_ems_3hM_1055_0001
inf inf False False 0.0 inf 10.0 1000.0 False False SARS_CoV2_RBD Motif0378_HHH_b1_08416_0001
inf inf False False 0.0 inf 10.0 1000.0 False False SARS_CoV2_RBD Motif0074_bcov_4helix_14194_0001_0002
inf inf False False 4573.025192613525 inf 10.0 1000.0 False False SARS_CoV2_RBD Motif0099_bcov_4helix_14041_0001
inf inf False False 0.0 inf 10.0 1000.0 False False SARS_CoV2_RBD Motif1859_bcov_4helix_05561_0002
inf inf False False 0.0 inf 10.0 1000.0 False False SARS_CoV2_RBD Motif1678_HHH_b1_01795_0001
inf inf False False 0.0 inf 10.0 1000.0 False False SARS_CoV2_RBD Motif0097_HHH_eva_0256_0001_0003
inf inf False False 0.0 inf 10.0 1000.0 False False SARS_CoV2_RBD Motif0341_bcov_4helix_00757_0001
inf inf False False 15396.116737783474 inf 10.0 1000.0 False False SARS_CoV2_RBD Motif2733_HHH_b1_00433_0001_0001
inf inf False False 4618.755444539664 inf 10.0 1000.0 False False SARS_CoV2_RBD Motif0170_HHH_b1_06147_0001
inf inf False False 0.0 inf 10.0 1000.0 False False SARS_CoV2_RBD Motif0215_HHH_b2_05619_0001
inf inf False False 0.0 inf 10.0 1000.0 False False SARS_CoV2_RBD Motif0858_ems_3hM_1510_0001
inf inf False False 0.0 inf 10.0 1000.0 False False SARS_CoV2_RBD Motif1129_HHH_b2_03037_0001_0002
inf inf False False 0.0 inf 10.0 1000.0 False False SARS_CoV2_RBD Motif0355_bcov_4helix_08912_0001
inf inf False False 0.0 inf 10.0 1000.0 False False SARS_CoV2_RBD Motif2067_HHH_eva_0056_0001
inf inf False False 0.0 inf 10.0 1000.0 False False SARS_CoV2_RBD Motif0698_HHH_b2_01656_0001
inf inf False False 0.0 inf 10.0 1000.0 False False SARS_CoV2_RBD Motif1137_HHH_b1_06752_0001
inf inf False False 0.0 inf 10.0 1000.0 False False SARS_CoV2_RBD Motif0084_HHH_b1_03074_0001_0002
inf inf False False 0.0 inf 10.0 1000.0 False False SARS_CoV2_RBD Motif0230_bcov_4helix_11267_0001_0001
inf inf False False 0.0 inf 10.0 1000.0 False False SARS_CoV2_RBD Motif2604_HHH_b1_01106_0001
inf inf False False 0.0 inf 10.0 1000.0 False False SARS_CoV2_RBD Motif2718_bcov_4helix_00326_0001
inf inf False False 0.0 inf 10.0 1000.0 False False SARS_CoV2_RBD Motif0023_HHH_eva_0151_0001_0002
inf inf False False 0.0 inf 10.0 1000.0 False False SARS_CoV2_RBD Motif2558_bcov_4helix_00208_0001
inf inf False False 0.0 inf 10.0 1000.0 False False SARS_CoV2_RBD Motif2389_HHH_b1_01358_0001_0003
inf inf False False 0.0 inf 10.0 1000.0 False False SARS_CoV2_RBD Motif2986_HHH_b1_00558_0001
inf inf False False 0.0 inf 10.0 1000.0 False False SARS_CoV2_RBD Motif1265_bcov_4helix_06762_0001
inf inf False False 0.0 inf 10.0 1000.0 False False SARS_CoV2_RBD Motif0946_bcov_4helix_09153_0001
inf inf False False 0.0 inf 10.0 1000.0 False False SARS_CoV2_RBD Motif2632_HHH_b1_05567_0001_0001
inf inf False False 0.0 inf 10.0 1000.0 False False SARS_CoV2_RBD Motif0223_bcov_4helix_10387_0001_0002
inf inf False False 0.0 inf 10.0 1000.0 False False SARS_CoV2_RBD Motif0099_bcov_4helix_05016_0001
inf inf False False 0.0 inf 10.0 1000.0 False False SARS_CoV2_RBD Motif1226_bcov_4helix_05675_0001_0002
inf inf False False 0.0 inf 10.0 1000.0 False False SARS_CoV2_RBD Motif0018_bcov_4helix_11729_0001_0002
inf inf False False 0.0 inf 10.0 1000.0 False False SARS_CoV2_RBD Motif1611_HHH_b2_05256_0001
inf inf False False 0.0 inf 10.0 1000.0 False False SARS_CoV2_RBD Motif0303_HHH_b2_07243_0001
inf inf False False 0.0 inf 10.0 1000.0 False False SARS_CoV2_RBD Motif2584_HHH_b1_07300_0001_0003
inf inf False False 0.0 inf 10.0 1000.0 False False SARS_CoV2_RBD Motif2597_HHH_b1_03025_0001
inf inf False False 0.0 inf 10.0 1000.0 False False SARS_CoV2_RBD Motif2835_HHH_b1_02447_0001_0002
inf inf False False 0.0 inf 10.0 1000.0 False False SARS_CoV2_RBD Motif2006_HHH_b2_00864_0001
inf inf False False 0.0 inf 10.0 1000.0 False False SARS_CoV2_RBD Motif1319_HHH_b2_08046_0001_0002
inf inf False False 0.0 inf 10.0 1000.0 False False SARS_CoV2_RBD Motif2077_HHH_b1_03089_0001
inf inf False False 0.0 inf 10.0 1000.0 False False SARS_CoV2_RBD Motif0446_bcov_4helix_06415_0001_0002
inf inf False False 0.0 inf 10.0 1000.0 False False SARS_CoV2_RBD Motif1023_HHH_eva_0026_0001_0002
inf inf False False 0.0 inf 10.0 1000.0 False False SARS_CoV2_RBD Motif0446_bcov_4helix_01952_0001
inf inf False False 0.0 inf 10.0 1000.0 False False SARS_CoV2_RBD Motif0949_ems_3hM_1720_0001
inf inf False False 0.0 inf 10.0 1000.0 False False SARS_CoV2_RBD Motif2043_bcov_4helix_13278_0001
inf inf False False 4307.99659339902 inf 10.0 1000.0 False False SARS_CoV2_RBD Motif0594_HHH_b1_04815_0001_0003
inf inf False False 0.0 inf 10.0 1000.0 False False SARS_CoV2_RBD Motif1109_bcov_4helix_14531_0001
inf inf False False 0.0 inf 10.0 1000.0 False False SARS_CoV2_RBD Motif2057_HHH_b1_07159_0001
inf inf False False 0.0 inf 10.0 1000.0 False False SARS_CoV2_RBD Motif1457_bcov_4helix_12592_0001
inf inf False False 0.0 inf 10.0 1000.0 False False SARS_CoV2_RBD Motif2588_ems_3hM_1036_0001
inf inf False False 0.0 inf 10.0 1000.0 False False SARS_CoV2_RBD Motif0951_p1-14H-GBL-14H-GBL-14H_0112_0001_0001_0001_0001
inf inf False False 0.0 inf 10.0 1000.0 False False SARS_CoV2_RBD Motif0952_HHH_b2_02166_0001_0001
inf inf False False 0.0 inf 10.0 1000.0 False False SARS_CoV2_RBD Motif1923_bcov_4helix_13567_0001
inf inf False False 0.0 inf 10.0 1000.0 False False SARS_CoV2_RBD Motif1316_HHH_b2_06542_0001_0003
inf inf False False 0.0 inf 10.0 1000.0 False False SARS_CoV2_RBD Motif0184_bcov_4helix_09051_0001
inf inf False False 0.0 inf 10.0 1000.0 False False SARS_CoV2_RBD Motif0890_ems_3hC_866_0001
inf inf False False 0.0 inf 10.0 1000.0 False False SARS_CoV2_RBD Motif0872_HHH_eva_0506_0001
inf inf False False 5051.464807823733 inf 10.0 1000.0 False False SARS_CoV2_RBD Motif1075_HHH_b2_01022_0001_0001
inf inf False False 0.0 inf 10.0 1000.0 False False SARS_CoV2_RBD Motif1555_HHH_b2_05690_0001
inf inf False False 5524.712665800157 inf 10.0 1000.0 False False SARS_CoV2_RBD Motif1646_HHH_b2_05335_0001
inf inf False False 0.0 inf 10.0 1000.0 False False SARS_CoV2_RBD Motif0612_bcov_4helix_02819_0001
inf inf False False 0.0 inf 10.0 1000.0 False False SARS_CoV2_RBD Motif1474_HHH_b1_04433_0001
inf inf False False 25320.94351978193 inf 10.0 1000.0 False False SARS_CoV2_RBD Motif0063_HHH_b1_08311_0001
inf inf False False 0.0 inf 10.0 1000.0 False False SARS_CoV2_RBD Motif2028_bcov_4helix_01934_0001_0002
inf inf False False 0.0 inf 10.0 1000.0 False False SARS_CoV2_RBD Motif0023_bcov_4helix_12179_0001
inf inf False False 0.0 inf 10.0 1000.0 False False SARS_CoV2_RBD Motif0214_bcov_4helix_07571_0001_0002
inf inf False False 0.0 inf 10.0 1000.0 False False SARS_CoV2_RBD Motif2231_bcov_4helix_00815_0001_0001
inf inf False False 0.0 inf 10.0 1000.0 False False SARS_CoV2_RBD Motif0142_bcov_4helix_13278_0001_0003
inf inf False False 0.0 inf 10.0 1000.0 False False SARS_CoV2_RBD Motif0389_bcov_4helix_13732_0001
inf inf False False 0.0 inf 10.0 1000.0 False False SARS_CoV2_RBD Motif0855_bcov_4helix_01740_0001
inf inf False False 0.0 inf 10.0 1000.0 False False SARS_CoV2_RBD Motif0974_HHH_b1_08512_0001
inf inf False False 0.0 inf 10.0 1000.0 False False SARS_CoV2_RBD Motif2044_HHH_b1_01624_0001
inf inf False False 0.0 inf 10.0 1000.0 False False SARS_CoV2_RBD Motif2712_HHH_b2_02811_0001_0001
inf inf False False 0.0 inf 10.0 1000.0 False False SARS_CoV2_RBD Motif0327_bcov_4helix_02182_0001
inf inf False False 0.0 inf 10.0 1000.0 False False SARS_CoV2_RBD Motif0502_HHH_b1_08141_0001
inf inf False False 0.0 inf 10.0 1000.0 False False SARS_CoV2_RBD Motif2037_HHH_b1_00429_0001
inf inf False False 0.0 inf 10.0 1000.0 False False SARS_CoV2_RBD Motif0868_HHH_b2_05633_0001
inf inf False False 0.0 inf 10.0 1000.0 False False SARS_CoV2_RBD Motif0133_ems_3hC_429_0001
inf inf False False 0.0 inf 10.0 1000.0 False False SARS_CoV2_RBD Motif0395_bcov_4helix_04768_0001_0001
inf inf False False 0.0 inf 10.0 1000.0 False False SARS_CoV2_RBD Motif0265_HHH_b1_04148_0001_0002
inf inf False False 6674.454820181916 inf 10.0 1000.0 False False SARS_CoV2_RBD Motif1770_ems_3hM_1177_0001_0001
inf inf False False 0.0 inf 10.0 1000.0 False False SARS_CoV2_RBD Motif0675_HHH_b1_04369_0001_0002
inf inf False False 0.0 inf 10.0 1000.0 False False SARS_CoV2_RBD Motif0249_bcov_4helix_08806_0001
inf inf False False 0.0 inf 10.0 1000.0 False False SARS_CoV2_RBD Motif1654_ems_3hM_1638_0001
inf inf False False 0.0 inf 10.0 1000.0 False False SARS_CoV2_RBD Motif0541_bcov_4helix_02061_0001
inf inf False False 0.0 inf 10.0 1000.0 False False SARS_CoV2_RBD Motif1229_HHH_b1_00371_0001
inf inf False False 0.0 inf 10.0 1000.0 False False SARS_CoV2_RBD Motif0854_HHH_eva_0257_0001_0001
inf inf False False 0.0 inf 10.0 1000.0 False False SARS_CoV2_RBD Motif2884_bcov_4helix_07310_0001
inf inf False False 0.0 inf 10.0 1000.0 False False SARS_CoV2_RBD Motif2254_bcov_4helix_10901_0001
inf inf False False 0.0 inf 10.0 1000.0 False False SARS_CoV2_RBD Motif2268_HHH_b2_05777_0001
inf inf False False 0.0 inf 10.0 1000.0 False False SARS_CoV2_RBD Motif2323_ems_3hC_1225_0001
inf inf False False 0.0 inf 10.0 1000.0 False False SARS_CoV2_RBD Motif0023_bcov_4helix_11531_0001
inf inf False False 0.0 inf 10.0 1000.0 False False SARS_CoV2_RBD Motif2319_HHH_eva_0077_0001
1592.7146432552663 inf False False 25574.152954979763 inf 10.0 1000.0 False False SARS_CoV2_RBD Motif2170_HHH_b1_03797_0001
inf inf False False 4758.708353264661 inf 10.0 1000.0 False False SARS_CoV2_RBD Motif2659_ems_3hM_2596_0001
inf inf False False 0.0 inf 10.0 1000.0 False False SARS_CoV2_RBD Motif2686_ems_3hM_492_0001_0001
inf inf False False 0.0 inf 10.0 1000.0 False False SARS_CoV2_RBD Motif0223_bcov_4helix_03815_0001
inf inf False False 0.0 inf 10.0 1000.0 False False SARS_CoV2_RBD Motif0714_bcov_4helix_02974_0001
inf inf False False 0.0 inf 10.0 1000.0 False False SARS_CoV2_RBD Motif0010_HHH_b2_01082_0001_0001
inf inf False False 0.0 inf 10.0 1000.0 False False SARS_CoV2_RBD Motif0249_ems_3hC_923_0001
inf inf False False 0.0 inf 10.0 1000.0 False False SARS_CoV2_RBD Motif2060_bcov_4helix_01398_0001
inf inf False False 0.0 inf 10.0 1000.0 False False SARS_CoV2_RBD Motif1678_HHH_b1_00986_0001
inf inf False False 0.0 inf 10.0 1000.0 False False SARS_CoV2_RBD Motif1493_HHH_eva_0301_0001_0001
inf inf False False 0.0 inf 10.0 1000.0 False False SARS_CoV2_RBD Motif2696_bcov_4helix_04911_0001
inf inf False False 0.0 inf 10.0 1000.0 False False SARS_CoV2_RBD Motif2572_HHH_b1_04479_0001_0002
inf inf False False 0.0 inf 10.0 1000.0 False False SARS_CoV2_RBD Motif0539_HHH_b2_08182_0001
inf inf False False 0.0 inf 10.0 1000.0 False False SARS_CoV2_RBD Motif1857_HHH_eva_0467_0001
inf inf False False 0.0 inf 10.0 1000.0 False False SARS_CoV2_RBD Motif0214_HHH_b1_01557_0001_0004
inf inf False False 0.0 inf 10.0 1000.0 False False SARS_CoV2_RBD Motif0099_HHH_b1_01809_0001
inf inf False False 0.0 inf 10.0 1000.0 False False SARS_CoV2_RBD Motif0220_bcov_4helix_13518_0001
inf inf False False 0.0 inf 10.0 1000.0 False False SARS_CoV2_RBD Motif1302_ems_3hM_1700_0001
inf inf False False 13937.903635645675 inf 10.0 1000.0 False False SARS_CoV2_RBD Motif1981_ems_3hC_692_0001_0001
inf inf False False 0.0 inf 10.0 1000.0 False False SARS_CoV2_RBD Motif0486_HHH_b1_03842_0001_0002
inf inf False False 24822.020899698007 inf 10.0 1000.0 False False SARS_CoV2_RBD Motif1196_HHH_b2_03344_0001_0001
inf inf False False 0.0 inf 10.0 1000.0 False False SARS_CoV2_RBD Motif1180_ems_3hM_3590_0001
inf inf False False 0.0 inf 10.0 1000.0 False False SARS_CoV2_RBD Motif1074_bcov_4helix_13255_0001
inf inf False False 6542.941692169304 inf 10.0 1000.0 False False SARS_CoV2_RBD Motif2735_bcov_4helix_10733_0001
inf inf False False 0.0 inf 10.0 1000.0 False False SARS_CoV2_RBD Motif1200_bcov_4helix_05264_0001
inf inf False False 0.0 inf 10.0 1000.0 False False SARS_CoV2_RBD Motif0693_HHH_eva_0056_0001
inf inf False False 0.0 inf 10.0 1000.0 False False SARS_CoV2_RBD Motif0303_HHH_eva_0027_0001
inf inf False False 0.0 inf 10.0 1000.0 False False SARS_CoV2_RBD Motif1096_bcov_4helix_03685_0001
inf inf False False 0.0 inf 10.0 1000.0 False False SARS_CoV2_RBD Motif2067_HHH_b1_03007_0001_0002
inf inf False False 0.0 inf 10.0 1000.0 False False SARS_CoV2_RBD Motif2091_HHH_b1_08747_0001
inf inf False False 0.0 inf 10.0 1000.0 False False SARS_CoV2_RBD Motif1588_HHH_b2_08382_0001_0002
inf inf False False 0.0 inf 10.0 1000.0 False False SARS_CoV2_RBD Motif0376_ems_3hC_438_0002_0001
inf inf False False 0.0 inf 10.0 1000.0 False False SARS_CoV2_RBD Motif0915_ems_3hC_429_0001_0001
inf inf False False 0.0 inf 10.0 1000.0 False False SARS_CoV2_RBD Motif1828_HHH_b1_03864_0001_0001
inf inf False False 0.0 inf 10.0 1000.0 False False SARS_CoV2_RBD Motif1859_bcov_4helix_09769_0001_0001
inf inf False False 0.0 inf 10.0 1000.0 False False SARS_CoV2_RBD Motif0711_ems_3hM_348_0001_0001
inf inf False False 0.0 inf 10.0 1000.0 False False SARS_CoV2_RBD Motif2853_HHH_b1_05315_0001_0003
inf inf False False 0.0 inf 10.0 1000.0 False False SARS_CoV2_RBD Motif0974_p1-14H-GBL-14H-GABBL-15H_0148_0001_0001_0002_0001
inf inf False False 0.0 inf 10.0 1000.0 False False SARS_CoV2_RBD Motif2083_bcov_4helix_02335_0001
inf inf False False 0.0 inf 10.0 1000.0 False False SARS_CoV2_RBD Motif1000_bcov_4helix_06750_0001_0001
inf inf False False 0.0 inf 10.0 1000.0 False False SARS_CoV2_RBD Motif0224_HHH_b1_07966_0001
inf inf False False 0.0 inf 10.0 1000.0 False False SARS_CoV2_RBD Motif1313_ems_3hC_162_0002_0001
inf inf False False 0.0 inf 10.0 1000.0 False False SARS_CoV2_RBD Motif2521_HHH_b2_01921_0001
inf inf False False 0.0 inf 10.0 1000.0 False False SARS_CoV2_RBD Motif2106_bcov_4helix_01431_0001
inf inf False False 0.0 inf 10.0 1000.0 False False SARS_CoV2_RBD Motif1352_ems_3hM_1756_0001
inf inf False False 0.0 inf 10.0 1000.0 False False SARS_CoV2_RBD Motif2747_ems_3hM_2201_0001
inf inf False False 5982.4721568300865 inf 10.0 1000.0 False False SARS_CoV2_RBD Motif0806_bcov_4helix_08763_0001
inf inf False False 0.0 inf 10.0 1000.0 False False SARS_CoV2_RBD Motif1348_HHH_b2_06769_0001_0002
inf inf False False 0.0 inf 10.0 1000.0 False False SARS_CoV2_RBD Motif0435_ems_3hM_3464_0001
inf inf False False 0.0 inf 10.0 1000.0 False False SARS_CoV2_RBD Motif1125_HHH_b2_03180_0001_0001
inf inf False False 0.0 inf 10.0 1000.0 False False SARS_CoV2_RBD Motif1426_HHH_eva_0684_0001
inf inf False False 5982.4721568300865 inf 10.0 1000.0 False False SARS_CoV2_RBD Motif2877_HHH_b1_01656_0001
inf inf False False 0.0 inf 10.0 1000.0 False False SARS_CoV2_RBD Motif2137_HHH_b1_03759_0001
inf inf False False 0.0 inf 10.0 1000.0 False False SARS_CoV2_RBD Motif0867_HHH_b2_04498_0001_0003
inf inf False False 4181.299050858942 inf 10.0 1000.0 False False SARS_CoV2_RBD Motif0506_HHH_b1_02455_0001
inf inf False False 0.0 inf 10.0 1000.0 False False SARS_CoV2_RBD Motif0640_ems_3hM_1633_0001_0001
inf inf False False 0.0 inf 10.0 1000.0 False False SARS_CoV2_RBD Motif2069_HHH_b1_07568_0001_0002
inf inf False False 0.0 inf 10.0 1000.0 False False SARS_CoV2_RBD Motif1864_bcov_4helix_11072_0001
inf inf False False 0.0 inf 10.0 1000.0 False False SARS_CoV2_RBD Motif2177_HHH_b2_08065_0001
inf inf False False 0.0 inf 10.0 1000.0 False False SARS_CoV2_RBD Motif2596_HHH_b2_06083_0001
inf inf False False 0.0 inf 10.0 1000.0 False False SARS_CoV2_RBD Motif1503_bcov_4helix_06380_0001
inf inf False False 6102.719847182369 inf 10.0 1000.0 False False SARS_CoV2_RBD Motif2286_HHH_b1_01283_0001_0001
inf inf False False 0.0 inf 10.0 1000.0 False False SARS_CoV2_RBD Motif0145_bcov_4helix_11161_0001
inf inf False False 0.0 inf 10.0 1000.0 False False SARS_CoV2_RBD Motif2394_bcov_4helix_14186_0001
inf inf False False 0.0 inf 10.0 1000.0 False False SARS_CoV2_RBD Motif0133_HHH_b2_03259_0001
inf inf False False 11197.658908624146 inf 10.0 1000.0 False False SARS_CoV2_RBD Motif0202_bcov_4helix_05736_0001
inf inf False False 0.0 inf 10.0 1000.0 False False SARS_CoV2_RBD Motif1957_bcov_4helix_05021_0001
inf inf False False 0.0 inf 10.0 1000.0 False False SARS_CoV2_RBD Motif0376_bcov_4helix_03071_0001
inf inf False False 0.0 inf 10.0 1000.0 False False SARS_CoV2_RBD Motif0287_ems_3hM_327_0001
inf inf False False 0.0 inf 10.0 1000.0 False False SARS_CoV2_RBD Motif2515_HHH_b2_01641_0001
inf inf False False 0.0 inf 10.0 1000.0 False False SARS_CoV2_RBD Motif1942_HHH_b2_08328_0001_0002
inf inf False False 0.0 inf 10.0 1000.0 False False SARS_CoV2_RBD Motif0987_HHH_b1_05915_0001
inf inf False False 0.0 inf 10.0 1000.0 False False SARS_CoV2_RBD Motif0825_ems_3hC_245_0002_0001
inf inf False False 0.0 inf 10.0 1000.0 False False SARS_CoV2_RBD Motif1312_HHH_b1_05268_0001
inf inf False False 0.0 inf 10.0 1000.0 False False SARS_CoV2_RBD Motif0149_ems_3hM_2831_0001
inf inf False False 0.0 inf 10.0 1000.0 False False SARS_CoV2_RBD Motif1741_ems_3hM_784_0001
inf inf False False 0.0 inf 10.0 1000.0 False False SARS_CoV2_RBD Motif1163_HHH_b2_04161_0001
inf inf False False 0.0 inf 10.0 1000.0 False False SARS_CoV2_RBD Motif0924_HHH_b1_07764_0001_0003
inf inf False False 0.0 inf 10.0 1000.0 False False SARS_CoV2_RBD Motif0097_p1-15H-GBL-16H-GBL-16H_0434_0001_0001_0001_0001
inf inf False False 0.0 inf 10.0 1000.0 False False SARS_CoV2_RBD Motif0457_HHH_b2_05506_0001_0002
inf inf False False 0.0 inf 10.0 1000.0 False False SARS_CoV2_RBD Motif0245_bcov_4helix_04471_0001
inf inf False False 0.0 inf 10.0 1000.0 False False SARS_CoV2_RBD Motif1616_HHH_b1_01947_0001
inf inf False False 0.0 inf 10.0 1000.0 False False SARS_CoV2_RBD Motif0612_HHH_b1_00509_0001_0002
inf inf False False 0.0 inf 10.0 1000.0 False False SARS_CoV2_RBD Motif0018_bcov_4helix_08327_0001_0002
inf inf False False 0.0 inf 10.0 1000.0 False False SARS_CoV2_RBD Motif1180_HHH_b1_01106_0001
inf inf False False 0.0 inf 10.0 1000.0 False False SARS_CoV2_RBD Motif1942_HHH_b2_04814_0001
inf inf False False 0.0 inf 10.0 1000.0 False False SARS_CoV2_RBD Motif2770_HHH_b1_07209_0001
inf inf False False 0.0 inf 10.0 1000.0 False False SARS_CoV2_RBD Motif1999_HHH_b1_07119_0001_0002
inf inf False False 0.0 inf 10.0 1000.0 False False SARS_CoV2_RBD Motif2451_bcov_4helix_06824_0001
inf inf False False 0.0 inf 10.0 1000.0 False False SARS_CoV2_RBD Motif1075_ems_3hM_2590_0001
inf inf False False 0.0 inf 10.0 1000.0 False False SARS_CoV2_RBD Motif0311_ems_3hM_1377_0001
inf inf False False 0.0 inf 10.0 1000.0 False False SARS_CoV2_RBD Motif2125_bcov_4helix_13207_0001
inf inf False False 0.0 inf 10.0 1000.0 False False SARS_CoV2_RBD Motif0562_HHH_eva_0181_0001_0002
inf inf False False 4618.755444539664 inf 10.0 1000.0 False False SARS_CoV2_RBD Motif1759_HHH_b2_02147_0001
inf inf False False 0.0 inf 10.0 1000.0 False False SARS_CoV2_RBD Motif0214_bcov_4helix_10730_0001_0002
inf inf False False 0.0 inf 10.0 1000.0 False False SARS_CoV2_RBD Motif0023_HHH_b1_02133_0001_0002
inf inf False False 0.0 inf 10.0 1000.0 False False SARS_CoV2_RBD Motif0133_HHH_eva_0393_0001
inf inf False False 0.0 inf 10.0 1000.0 False False SARS_CoV2_RBD Motif1786_bcov_4helix_00726_0001
inf inf False False 0.0 inf 10.0 1000.0 False False SARS_CoV2_RBD Motif0959_HHH_b2_04340_0001_0001
inf inf False False 0.0 inf 10.0 1000.0 False False SARS_CoV2_RBD Motif1224_ems_3hC_1467_0001_0001
inf inf False False 0.0 inf 10.0 1000.0 False False SARS_CoV2_RBD Motif1291_ems_3hM_2428_0001
inf inf False False 0.0 inf 10.0 1000.0 False False SARS_CoV2_RBD Motif0239_HHH_b1_00648_0001
inf inf False False 0.0 inf 10.0 1000.0 False False SARS_CoV2_RBD Motif1219_bcov_4helix_04635_0001
inf inf False False 5524.712665800157 inf 10.0 1000.0 False False SARS_CoV2_RBD Motif0396_bcov_4helix_04780_0001
inf inf False False 0.0 inf 10.0 1000.0 False False SARS_CoV2_RBD Motif0502_ems_3hM_3493_0001_0002
inf inf False False 0.0 inf 10.0 1000.0 False False SARS_CoV2_RBD Motif1015_bcov_4helix_13601_0001
inf inf False False 4902.901975076926 inf 10.0 1000.0 False False SARS_CoV2_RBD Motif1712_HHH_b1_07422_0001
inf inf False False 0.0 inf 10.0 1000.0 False False SARS_CoV2_RBD Motif1300_HHH_b1_01785_0001_0001
inf inf False False 4482.918530157363 inf 10.0 1000.0 False False SARS_CoV2_RBD Motif1346_HHH_b1_04602_0001
inf inf False False 0.0 inf 10.0 1000.0 False False SARS_CoV2_RBD Motif0944_HHH_b1_03943_0001
inf inf False False 0.0 inf 10.0 1000.0 False False SARS_CoV2_RBD Motif2292_ems_3hC_1146_0001
inf inf False False 0.0 inf 10.0 1000.0 False False SARS_CoV2_RBD Motif0924_HHH_b1_07155_0001_0001
inf inf False False 0.0 inf 10.0 1000.0 False False SARS_CoV2_RBD Motif0093_bcov_4helix_11351_0001
inf inf False False 0.0 inf 10.0 1000.0 False False SARS_CoV2_RBD Motif2119_HHH_b1_08464_0001_0001
inf inf False False 4902.901975076926 inf 10.0 1000.0 False False SARS_CoV2_RBD Motif1058_HHH_b2_05294_0001
inf inf False False 0.0 inf 10.0 1000.0 False False SARS_CoV2_RBD Motif0771_HHH_b2_05215_0001
inf inf False False 0.0 inf 10.0 1000.0 False False SARS_CoV2_RBD Motif1449_bcov_4helix_05649_0001
inf inf False False 0.0 inf 10.0 1000.0 False False SARS_CoV2_RBD Motif0711_bcov_4helix_13207_0001
inf inf False False 4307.99659339902 inf 10.0 1000.0 False False SARS_CoV2_RBD Motif0425_HHH_b1_05515_0001
inf inf False False 0.0 inf 10.0 1000.0 False False SARS_CoV2_RBD Motif0071_HHH_b1_04262_0001_0001
inf inf False False 0.0 inf 10.0 1000.0 False False SARS_CoV2_RBD Motif0627_bcov_4helix_05548_0001
inf inf False False 0.0 inf 10.0 1000.0 False False SARS_CoV2_RBD Motif1598_bcov_4helix_10100_0001
inf inf False False 0.0 inf 10.0 1000.0 False False SARS_CoV2_RBD Motif0241_HHH_b1_02945_0001
inf inf False False 0.0 inf 10.0 1000.0 False False SARS_CoV2_RBD Motif0121_HHH_b1_04622_0001_0001
inf inf False False 0.0 inf 10.0 1000.0 False False SARS_CoV2_RBD Motif2092_p1-15H-GBL-16H-GABBL-15H_0419_0001_0001_0002_0002
inf inf False False 0.0 inf 10.0 1000.0 False False SARS_CoV2_RBD Motif0277_HHH_b2_01141_0001
inf inf False False 0.0 inf 10.0 1000.0 False False SARS_CoV2_RBD Motif1326_HHH_b1_04117_0001
inf inf False False 0.0 inf 10.0 1000.0 False False SARS_CoV2_RBD Motif0077_ems_3hM_305_0001
inf inf False False 0.0 inf 10.0 1000.0 False False SARS_CoV2_RBD Motif0387_bcov_4helix_05513_0001
inf inf False False 0.0 inf 10.0 1000.0 False False SARS_CoV2_RBD Motif0719_bcov_4helix_07081_0001
inf inf False False 0.0 inf 10.0 1000.0 False False SARS_CoV2_RBD Motif0243_ems_3hC_281_0001_0001
inf inf False False 5692.116984286569 inf 10.0 1000.0 False False SARS_CoV2_RBD Motif0876_ems_3hC_3_0002_0001
inf inf False False 0.0 inf 10.0 1000.0 False False SARS_CoV2_RBD Motif1264_HHH_b1_01509_0001
inf inf False False 0.0 inf 10.0 1000.0 False False SARS_CoV2_RBD Motif0504_bcov_4helix_06944_0001
inf inf False False 0.0 inf 10.0 1000.0 False False SARS_CoV2_RBD Motif1426_bcov_4helix_09354_0001
inf inf False False 0.0 inf 10.0 1000.0 False False SARS_CoV2_RBD Motif0249_ems_3hM_844_0001_0002
inf inf False False 0.0 inf 10.0 1000.0 False False SARS_CoV2_RBD Motif1263_HHH_b2_04224_0001
inf inf False False 0.0 inf 10.0 1000.0 False False SARS_CoV2_RBD Motif0511_bcov_4helix_06129_0001_0001
inf inf False False 0.0 inf 10.0 1000.0 False False SARS_CoV2_RBD Motif0307_bcov_4helix_04548_0001
inf inf False False 5362.2316835567035 inf 10.0 1000.0 False False SARS_CoV2_RBD Motif1382_HHH_b1_03747_0001_0002
inf inf False False 0.0 inf 10.0 1000.0 False False SARS_CoV2_RBD Motif1940_bcov_4helix_02398_0002
inf inf False False 0.0 inf 10.0 1000.0 False False SARS_CoV2_RBD Motif1059_HHH_b1_07412_0001
inf inf False False 0.0 inf 10.0 1000.0 False False SARS_CoV2_RBD Motif1675_HHH_b2_04321_0001_0001
inf inf False False 0.0 inf 10.0 1000.0 False False SARS_CoV2_RBD Motif2356_ems_3hM_2099_0001
inf inf False False 0.0 inf 10.0 1000.0 False False SARS_CoV2_RBD Motif0018_ems_3hM_2400_0001
inf inf False False 0.0 inf 10.0 1000.0 False False SARS_CoV2_RBD Motif0252_HHH_b1_05936_0001_0001
inf inf False False 0.0 inf 10.0 1000.0 False False SARS_CoV2_RBD Motif0677_bcov_4helix_01252_0001
inf inf False False 0.0 inf 10.0 1000.0 False False SARS_CoV2_RBD Motif0350_bcov_4helix_04804_0001
inf inf False False 0.0 inf 10.0 1000.0 False False SARS_CoV2_RBD Motif0279_bcov_4helix_01524_0001
inf inf False False 0.0 inf 10.0 1000.0 False False SARS_CoV2_RBD Motif0214_bcov_4helix_13886_0001
inf inf False False 0.0 inf 10.0 1000.0 False False SARS_CoV2_RBD Motif0123_ems_3hM_2337_0001_0001
inf inf False False 0.0 inf 10.0 1000.0 False False SARS_CoV2_RBD Motif0355_bcov_4helix_08404_0001_0001
inf inf False False 0.0 inf 10.0 1000.0 False False SARS_CoV2_RBD Motif1994_HHH_b2_01878_0001_0002
inf inf False False 0.0 inf 10.0 1000.0 False False SARS_CoV2_RBD Motif1076_ems_3hM_2697_0001
inf inf False False 0.0 inf 10.0 1000.0 False False SARS_CoV2_RBD Motif0982_HHH_b2_07637_0001
inf inf False False 0.0 inf 10.0 1000.0 False False SARS_CoV2_RBD Motif0876_HHH_b2_07353_0001_0001
inf inf False False 4758.708353264661 inf 10.0 1000.0 False False SARS_CoV2_RBD Motif1368_HHH_b1_01304_0001
inf inf False False 0.0 inf 10.0 1000.0 False False SARS_CoV2_RBD Motif0425_HHH_b2_01515_0001_0001
inf inf False False 0.0 inf 10.0 1000.0 False False SARS_CoV2_RBD Motif2123_bcov_4helix_08458_0001
inf inf False False 0.0 inf 10.0 1000.0 False False SARS_CoV2_RBD Motif0511_bcov_4helix_04534_0001
inf inf False False 0.0 inf 10.0 1000.0 False False SARS_CoV2_RBD Motif0502_HHH_eva_0250_0001_0001
inf inf False False 0.0 inf 10.0 1000.0 False False SARS_CoV2_RBD Motif0511_bcov_4helix_12970_0001
inf inf False False 4307.99659339902 inf 10.0 1000.0 False False SARS_CoV2_RBD Motif0599_p1-14H-GBL-14H-GBL-15H_0621_0001_0001_0001_0001
inf inf False False 0.0 inf 10.0 1000.0 False False SARS_CoV2_RBD Motif0693_HHH_b1_05285_0001
19548.98287480583 inf False False 25320.94351978193 1355281.1487774139 10.0 1000.0 False False SARS_CoV2_RBD Motif0820_HHH_b2_05805_0001
inf inf False False 0.0 inf 10.0 1000.0 False False SARS_CoV2_RBD Motif0912_ems_3hM_2201_0001_0002
inf inf False False 0.0 inf 10.0 1000.0 False False SARS_CoV2_RBD Motif0292_bcov_4helix_06362_0001
inf inf False False 0.0 inf 10.0 1000.0 False False SARS_CoV2_RBD Motif2286_HHH_b1_04265_0003
inf inf False False 0.0 inf 10.0 1000.0 False False SARS_CoV2_RBD Motif0801_bcov_4helix_13731_0001
inf inf False False 0.0 inf 10.0 1000.0 False False SARS_CoV2_RBD Motif2028_HHH_eva_0728_0001
inf inf False False 0.0 inf 10.0 1000.0 False False SARS_CoV2_RBD Motif0987_HHH_b1_06457_0001_0002
inf inf False False 0.0 inf 10.0 1000.0 False False SARS_CoV2_RBD Motif1910_HHH_b1_03043_0001_0002
inf inf False False 0.0 inf 10.0 1000.0 False False SARS_CoV2_RBD Motif0956_bcov_4helix_00695_0001
inf inf False False 0.0 inf 10.0 1000.0 False False SARS_CoV2_RBD Motif1774_bcov_4helix_12723_0001
inf inf False False 0.0 inf 10.0 1000.0 False False SARS_CoV2_RBD Motif2065_bcov_4helix_08836_0001
inf inf False False 0.0 inf 10.0 1000.0 False False SARS_CoV2_RBD Motif0145_bcov_4helix_14408_0001
inf inf False False 5982.4721568300865 inf 10.0 1000.0 False False SARS_CoV2_RBD Motif1994_HHH_b2_02299_0001
inf inf False False 0.0 inf 10.0 1000.0 False False SARS_CoV2_RBD Motif0338_ems_3hM_2515_0001
inf inf False False 0.0 inf 10.0 1000.0 False False SARS_CoV2_RBD Motif0290_bcov_4helix_07936_0001
inf inf False False 0.0 inf 10.0 1000.0 False False SARS_CoV2_RBD Motif0193_HHH_b2_05036_0001
inf inf False False 0.0 inf 10.0 1000.0 False False SARS_CoV2_RBD Motif0214_bcov_4helix_00621_0001
inf inf False False 0.0 inf 10.0 1000.0 False False SARS_CoV2_RBD Motif2931_HHH_b1_05633_0001_0001
inf inf False False 0.0 inf 10.0 1000.0 False False SARS_CoV2_RBD Motif0370_bcov_4helix_07744_0001
inf inf False False 0.0 inf 10.0 1000.0 False False SARS_CoV2_RBD Motif2595_bcov_4helix_09190_0001
inf inf False False 0.0 inf 10.0 1000.0 False False SARS_CoV2_RBD Motif0018_ems_3hM_3590_0001_0001
inf inf False False 19548.98287480583 inf 10.0 1000.0 False False SARS_CoV2_RBD Motif1355_ems_4hM_3602_0001
inf inf False False 27147.478696263097 inf 10.0 1000.0 False False SARS_CoV2_RBD Motif1336_HHH_b1_03686_0001_0003
inf inf False False 0.0 inf 10.0 1000.0 False False SARS_CoV2_RBD Motif1012_bcov_4helix_12111_0001
inf inf False False 0.0 inf 10.0 1000.0 False False SARS_CoV2_RBD Motif0609_bcov_4helix_13278_0001
inf inf False False 0.0 inf 10.0 1000.0 False False SARS_CoV2_RBD Motif1790_HHH_eva_0067_0001_0002
inf inf False False 0.0 inf 10.0 1000.0 False False SARS_CoV2_RBD Motif2113_HHH_b2_00714_0001_0003
inf inf False False 0.0 inf 10.0 1000.0 False False SARS_CoV2_RBD Motif0516_HHH_b2_02552_0001
inf inf False False 12743.9803604891 inf 10.0 1000.0 False False SARS_CoV2_RBD Motif0854_ems_3hM_3464_0001_0001
inf inf False False 0.0 inf 10.0 1000.0 False False SARS_CoV2_RBD Motif1600_HHH_b2_06987_0001
inf inf False False 0.0 inf 10.0 1000.0 False False SARS_CoV2_RBD Motif0613_bcov_4helix_10154_0001
inf inf False False 0.0 inf 10.0 1000.0 False False SARS_CoV2_RBD Motif0040_ems_3hM_3240_0001
inf inf False False 0.0 inf 10.0 1000.0 False False SARS_CoV2_RBD Motif0207_HHH_b2_02658_0001_0004
inf inf False False 23151.947047466158 inf 10.0 1000.0 False False SARS_CoV2_RBD Motif2685_HHH_b1_07124_0001
inf inf False False 0.0 inf 10.0 1000.0 False False SARS_CoV2_RBD Motif0743_bcov_4helix_03286_0001
inf inf False False 0.0 inf 10.0 1000.0 False False SARS_CoV2_RBD Motif0788_bcov_4helix_04479_0001_0002
inf inf False False 0.0 inf 10.0 1000.0 False False SARS_CoV2_RBD Motif1066_HHH_b2_07046_0001_0002
inf inf False False 0.0 inf 10.0 1000.0 False False SARS_CoV2_RBD Motif2632_p1-14H-GBL-14H-GABBL-15H_0148_0001_0001_0001_0001
inf inf False False 0.0 inf 10.0 1000.0 False False SARS_CoV2_RBD Motif0138_HHH_eva_0219_0001_0002
inf inf False False 6163.747045654197 inf 10.0 1000.0 False False SARS_CoV2_RBD Motif1942_HHH_b1_03919_0001
inf inf False False 0.0 inf 10.0 1000.0 False False SARS_CoV2_RBD Motif0142_bcov_4helix_13032_0001_0001
inf inf False False 4618.755444539664 inf 10.0 1000.0 False False SARS_CoV2_RBD Motif0220_HHH_b1_08432_0001
inf inf False False 0.0 inf 10.0 1000.0 False False SARS_CoV2_RBD Motif0307_HHH_b2_08264_0001
inf inf False False 24092.008936900966 inf 10.0 1000.0 False False SARS_CoV2_RBD Motif1662_HHH_eva_0771_0001
inf inf False False 0.0 inf 10.0 1000.0 False False SARS_CoV2_RBD Motif0251_bcov_4helix_12179_0001
inf inf False False 0.0 inf 10.0 1000.0 False False SARS_CoV2_RBD Motif2333_HHH_b2_05779_0001
inf inf False False 0.0 inf 10.0 1000.0 False False SARS_CoV2_RBD Motif0455_ems_3hM_3015_0001
inf inf False False 0.0 inf 10.0 1000.0 False False SARS_CoV2_RBD Motif0912_bcov_4helix_14435_0001
inf inf False False 0.0 inf 10.0 1000.0 False False SARS_CoV2_RBD Motif1163_HHH_b2_04287_0001
inf inf False False 0.0 inf 10.0 1000.0 False False SARS_CoV2_RBD Motif0640_HHH_eva_0350_0001
inf inf False False 0.0 inf 10.0 1000.0 False False SARS_CoV2_RBD Motif1659_HHH_b1_08675_0001_0003
inf inf False False 4307.99659339902 inf 10.0 1000.0 False False SARS_CoV2_RBD Motif0237_HHH_b1_05765_0001
inf inf False False 0.0 inf 10.0 1000.0 False False SARS_CoV2_RBD Motif0010_ems_3hC_921_0001_0002
inf inf False False 25320.94351978193 inf 10.0 1000.0 False False SARS_CoV2_RBD Motif1520_HHH_eva_0540_0001
inf inf False False 0.0 inf 10.0 1000.0 False False SARS_CoV2_RBD Motif1152_HHH_b1_07628_0001_0003
inf inf False False 0.0 inf 10.0 1000.0 False False SARS_CoV2_RBD Motif2524_ems_3hC_1356_0001
inf inf False False 0.0 inf 10.0 1000.0 False False SARS_CoV2_RBD Motif1200_bcov_4helix_02182_0001
inf inf False False 0.0 inf 10.0 1000.0 False False SARS_CoV2_RBD Motif0788_ems_3hC_517_0001
inf inf False False 0.0 inf 10.0 1000.0 False False SARS_CoV2_RBD Motif0957_bcov_4helix_01415_0001
inf inf False False 0.0 inf 10.0 1000.0 False False SARS_CoV2_RBD Motif0931_bcov_4helix_07936_0001
inf inf False False 0.0 inf 10.0 1000.0 False False SARS_CoV2_RBD Motif0078_bcov_4helix_07735_0001_0001
inf inf False False 0.0 inf 10.0 1000.0 False False SARS_CoV2_RBD Motif1254_HHH_b2_02862_0001
inf inf False False 0.0 inf 10.0 1000.0 False False SARS_CoV2_RBD Motif0957_ems_3hM_1508_0001_0003
inf inf False False 0.0 inf 10.0 1000.0 False False SARS_CoV2_RBD Motif1841_HHH_b1_08295_0001
inf inf False False 0.0 inf 10.0 1000.0 False False SARS_CoV2_RBD Motif0355_bcov_4helix_09328_0001
inf inf False False 0.0 inf 10.0 1000.0 False False SARS_CoV2_RBD Motif0113_HHH_b1_08322_0001_0002
inf inf False False 0.0 inf 10.0 1000.0 False False SARS_CoV2_RBD Motif0731_bcov_4helix_09328_0001
inf inf False False 0.0 inf 10.0 1000.0 False False SARS_CoV2_RBD Motif0074_bcov_4helix_10674_0001_0001
inf inf False False 0.0 inf 10.0 1000.0 False False SARS_CoV2_RBD Motif0541_bcov_4helix_08926_0001
inf inf False False 0.0 inf 10.0 1000.0 False False SARS_CoV2_RBD Motif1075_HHH_b2_08086_0001_0002
inf inf False False 0.0 inf 10.0 1000.0 False False SARS_CoV2_RBD Motif1101_ems_3hM_3273_0001
inf inf False False 0.0 inf 10.0 1000.0 False False SARS_CoV2_RBD Motif2166_bcov_4helix_01252_0001_0001
inf inf False False 0.0 inf 10.0 1000.0 False False SARS_CoV2_RBD Motif2718_HHH_b2_03996_0001_0001
inf inf False False 0.0 inf 10.0 1000.0 False False SARS_CoV2_RBD Motif0018_bcov_4helix_06933_0001_0002
inf inf False False 0.0 inf 10.0 1000.0 False False SARS_CoV2_RBD Motif1707_ems_3hC_793_0001
inf inf False False 0.0 inf 10.0 1000.0 False False SARS_CoV2_RBD Motif2166_HHH_eva_0362_0001
inf inf False False 5204.529242965602 inf 10.0 1000.0 False False SARS_CoV2_RBD Motif1917_HHH_b1_04698_0001
inf inf False False 0.0 inf 10.0 1000.0 False False SARS_CoV2_RBD Motif0097_HHH_b2_05571_0001_0001
inf inf False False 0.0 inf 10.0 1000.0 False False SARS_CoV2_RBD Motif2186_HHH_b1_08182_0001
inf inf False False 0.0 inf 10.0 1000.0 False False SARS_CoV2_RBD Motif0254_bcov_4helix_00412_0001
inf inf False False 0.0 inf 10.0 1000.0 False False SARS_CoV2_RBD Motif0609_ems_3hC_162_0001
inf inf False False 0.0 inf 10.0 1000.0 False False SARS_CoV2_RBD Motif2172_bcov_4helix_04409_0001
inf inf False False 0.0 inf 10.0 1000.0 False False SARS_CoV2_RBD Motif0214_HHH_b1_06160_0001_0002
inf inf False False 0.0 inf 10.0 1000.0 False False SARS_CoV2_RBD Motif0904_HHH_b2_03022_0001_0001
inf inf False False 0.0 inf 10.0 1000.0 False False SARS_CoV2_RBD Motif0915_bcov_4helix_06380_0001_0002
inf inf False False 0.0 inf 10.0 1000.0 False False SARS_CoV2_RBD Motif2855_HHH_b1_08325_0001
inf inf False False 0.0 inf 10.0 1000.0 False False SARS_CoV2_RBD Motif0248_HHH_eva_0324_0001
inf inf False False 5362.2316835567035 inf 10.0 1000.0 False False SARS_CoV2_RBD Motif2168_HHH_b2_02316_0001_0002
inf inf False False 0.0 inf 10.0 1000.0 False False SARS_CoV2_RBD Motif1398_HHH_b2_00866_0001_0002
inf inf False False 0.0 inf 10.0 1000.0 False False SARS_CoV2_RBD Motif1218_HHH_b2_08216_0001_0001
inf inf False False 0.0 inf 10.0 1000.0 False False SARS_CoV2_RBD Motif1779_HHH_b1_04579_0001
inf inf False False 0.0 inf 10.0 1000.0 False False SARS_CoV2_RBD Motif0307_HHH_b1_01495_0001_0002
inf inf False False 0.0 inf 10.0 1000.0 False False SARS_CoV2_RBD Motif0761_HHH_b2_03239_0001_0001
inf inf False False 0.0 inf 10.0 1000.0 False False SARS_CoV2_RBD Motif1854_HHH_b1_02144_0001_0001
inf inf False False 0.0 inf 10.0 1000.0 False False SARS_CoV2_RBD Motif2018_bcov_4helix_08934_0001
inf inf False False 0.0 inf 10.0 1000.0 False False SARS_CoV2_RBD Motif0230_HHH_b1_07911_0001_0001
inf inf False False 0.0 inf 10.0 1000.0 False False SARS_CoV2_RBD Motif1659_bcov_4helix_13295_0001
inf inf False False 5204.529242965602 inf 10.0 1000.0 False False SARS_CoV2_RBD Motif1054_HHH_b2_04161_0001
inf inf False False 0.0 inf 10.0 1000.0 False False SARS_CoV2_RBD Motif1286_HHH_b1_07252_0001
inf inf False False 0.0 inf 10.0 1000.0 False False SARS_CoV2_RBD Motif1671_HHH_b1_06379_0001_0001
inf inf False False 0.0 inf 10.0 1000.0 False False SARS_CoV2_RBD Motif0742_HHH_b2_01956_0001
inf inf False False 0.0 inf 10.0 1000.0 False False SARS_CoV2_RBD Motif0196_bcov_4helix_00315_0001
inf inf False False 15705.578684212916 inf 10.0 1000.0 False False SARS_CoV2_RBD Motif0254_HHH_b2_06100_0001_0001
inf inf False False 0.0 inf 10.0 1000.0 False False SARS_CoV2_RBD Motif0307_bcov_4helix_09939_0001
inf inf False False 0.0 inf 10.0 1000.0 False False SARS_CoV2_RBD Motif0252_ems_3hC_1315_0001
inf inf False False 0.0 inf 10.0 1000.0 False False SARS_CoV2_RBD Motif0095_HHH_eva_0024_0001_0002
inf inf False False 0.0 inf 10.0 1000.0 False False SARS_CoV2_RBD Motif1938_HHH_b1_01077_0001
inf inf False False 0.0 inf 10.0 1000.0 False False SARS_CoV2_RBD Motif2843_bcov_4helix_09599_0001
inf inf False False 0.0 inf 10.0 1000.0 False False SARS_CoV2_RBD Motif0184_HHH_b1_06176_0001_0001
inf inf False False 0.0 inf 10.0 1000.0 False False SARS_CoV2_RBD Motif0835_bcov_4helix_01215_0001_0002
inf inf False False 0.0 inf 10.0 1000.0 False False SARS_CoV2_RBD Motif1546_HHH_eva_0351_0001
inf inf False False 22695.76222670931 inf 10.0 1000.0 False False SARS_CoV2_RBD Motif0149_bcov_4helix_01319_0001_0002
inf inf False False 4618.755444539664 inf 10.0 1000.0 False False SARS_CoV2_RBD Motif0168_HHH_b2_02393_0001
inf inf False False 0.0 inf 10.0 1000.0 False False SARS_CoV2_RBD Motif0626_HHH_b2_02329_0001
inf inf False False 0.0 inf 10.0 1000.0 False False SARS_CoV2_RBD Motif2404_HHH_b2_00407_0001
inf inf False False 0.0 inf 10.0 1000.0 False False SARS_CoV2_RBD Motif0505_bcov_4helix_03817_0001
inf inf False False 0.0 inf 10.0 1000.0 False False SARS_CoV2_RBD Motif1674_HHH_eva_0185_0001
inf inf False False 0.0 inf 10.0 1000.0 False False SARS_CoV2_RBD Motif0254_bcov_4helix_12131_0001
inf inf False False 0.0 inf 10.0 1000.0 False False SARS_CoV2_RBD Motif0207_ems_3hM_3219_0001
inf inf False False 0.0 inf 10.0 1000.0 False False SARS_CoV2_RBD Motif0106_HHH_b1_06650_0001_0001
inf inf False False 0.0 inf 10.0 1000.0 False False SARS_CoV2_RBD Motif0214_bcov_4helix_05417_0001_0001
inf inf False False 0.0 inf 10.0 1000.0 False False SARS_CoV2_RBD Motif2249_HHH_b1_08158_0001
inf inf False False 0.0 inf 10.0 1000.0 False False SARS_CoV2_RBD Motif0639_bcov_4helix_01304_0001
inf inf False False 0.0 inf 10.0 1000.0 False False SARS_CoV2_RBD Motif0526_bcov_4helix_06387_0002
inf inf False False 0.0 inf 10.0 1000.0 False False SARS_CoV2_RBD Motif1398_HHH_b1_04013_0001
inf inf False False 0.0 inf 10.0 1000.0 False False SARS_CoV2_RBD Motif1698_HHH_b2_04988_0001
inf inf False False 0.0 inf 10.0 1000.0 False False SARS_CoV2_RBD Motif0961_HHH_b2_01350_0001_0001
inf inf False False 0.0 inf 10.0 1000.0 False False SARS_CoV2_RBD Motif0123_ems_3hM_2337_0001_0002
inf inf False False 0.0 inf 10.0 1000.0 False False SARS_CoV2_RBD Motif1976_HHH_b1_00675_0001_0001
inf inf False False 0.0 inf 10.0 1000.0 False False SARS_CoV2_RBD Motif1994_HHH_b2_04357_0001_0002
inf inf False False 0.0 inf 10.0 1000.0 False False SARS_CoV2_RBD Motif0261_HHH_b2_05759_0001
inf inf False False 0.0 inf 10.0 1000.0 False False SARS_CoV2_RBD Motif0223_HHH_eva_0530_0001
inf inf False False 0.0 inf 10.0 1000.0 False False SARS_CoV2_RBD Motif0831_HHH_b2_08087_0001_0002
inf inf False False 0.0 inf 10.0 1000.0 False False SARS_CoV2_RBD Motif0196_bcov_4helix_06974_0001_0002
inf inf False False 0.0 inf 10.0 1000.0 False False SARS_CoV2_RBD Motif1319_bcov_4helix_13479_0001
inf inf False False 0.0 inf 10.0 1000.0 False False SARS_CoV2_RBD Motif2747_HHH_b2_00540_0001
inf inf False False 0.0 inf 10.0 1000.0 False False SARS_CoV2_RBD Motif0005_HHH_b2_01876_0001_0002
inf inf False False 0.0 inf 10.0 1000.0 False False SARS_CoV2_RBD Motif1313_bcov_4helix_07912_0001
inf inf False False 0.0 inf 10.0 1000.0 False False SARS_CoV2_RBD Motif1480_bcov_4helix_06228_0001
inf inf False False 18786.188297319568 inf 10.0 1000.0 False False SARS_CoV2_RBD Motif1057_HHH_b2_07882_0001_0001
inf inf False False 0.0 inf 10.0 1000.0 False False SARS_CoV2_RBD Motif1976_ems_3hM_2987_0001
inf inf False False 4307.99659339902 inf 10.0 1000.0 False False SARS_CoV2_RBD Motif2922_bcov_4helix_09987_0001
inf inf False False 0.0 inf 10.0 1000.0 False False SARS_CoV2_RBD Motif1348_bcov_4helix_05293_0001
inf inf False False 0.0 inf 10.0 1000.0 False False SARS_CoV2_RBD Motif2138_HHH_b2_01155_0001_0002
inf inf False False 0.0 inf 10.0 1000.0 False False SARS_CoV2_RBD Motif2570_bcov_4helix_12307_0001
inf inf False False 0.0 inf 10.0 1000.0 False False SARS_CoV2_RBD Motif0163_bcov_4helix_07714_0001
inf inf False False 0.0 inf 10.0 1000.0 False False SARS_CoV2_RBD Motif2113_bcov_4helix_07081_0001
inf inf False False 13130.135709392285 inf 10.0 1000.0 False False SARS_CoV2_RBD Motif2523_bcov_4helix_07419_0001
inf inf False False 0.0 inf 10.0 1000.0 False False SARS_CoV2_RBD Motif1197_HHH_b2_05048_0001
inf inf False False 0.0 inf 10.0 1000.0 False False SARS_CoV2_RBD Motif2319_HHH_b2_03244_0001
inf inf False False 0.0 inf 10.0 1000.0 False False SARS_CoV2_RBD Motif0677_bcov_4helix_06380_0001_0001
inf inf False False 0.0 inf 10.0 1000.0 False False SARS_CoV2_RBD Motif0427_HHH_b1_04944_0001
inf inf False False 0.0 inf 10.0 1000.0 False False SARS_CoV2_RBD Motif1575_HHH_b2_04928_0001
inf inf False False 0.0 inf 10.0 1000.0 False False SARS_CoV2_RBD Motif1040_bcov_4helix_12293_0001
inf inf False False 0.0 inf 10.0 1000.0 False False SARS_CoV2_RBD Motif2067_HHH_b1_04561_0001
inf inf False False 0.0 inf 10.0 1000.0 False False SARS_CoV2_RBD Motif1083_HHH_b1_02360_0001
inf inf False False 4181.299050858942 inf 10.0 1000.0 False False SARS_CoV2_RBD Motif0564_bcov_4helix_02335_0001
inf inf False False 0.0 inf 10.0 1000.0 False False SARS_CoV2_RBD Motif0113_bcov_4helix_09318_0001
inf inf False False 0.0 inf 10.0 1000.0 False False SARS_CoV2_RBD Motif2575_ems_3hC_478_0001
inf inf False False 0.0 inf 10.0 1000.0 False False SARS_CoV2_RBD Motif2718_bcov_4helix_05080_0001
inf inf False False 0.0 inf 10.0 1000.0 False False SARS_CoV2_RBD Motif2715_bcov_4helix_06342_0001_0001
inf inf False False 0.0 inf 10.0 1000.0 False False SARS_CoV2_RBD Motif0629_ems_3hM_1581_0001
inf inf False False 0.0 inf 10.0 1000.0 False False SARS_CoV2_RBD Motif2103_HHH_b1_05517_0001
inf inf False False 0.0 inf 10.0 1000.0 False False SARS_CoV2_RBD Motif1162_HHH_b1_04200_0001_0001
inf inf False False 0.0 inf 10.0 1000.0 False False SARS_CoV2_RBD Motif1075_HHH_b1_03395_0001_0002
inf inf False False 0.0 inf 10.0 1000.0 False False SARS_CoV2_RBD Motif2512_HHH_b1_03396_0002
0.0 49811.92227105858 True False 6042.2968783983815 36590.69971478141 10.0 1000.0 False False SARS_CoV2_RBD Motif1589_HHH_b2_07046_0001_0002
inf inf False False 0.0 inf 10.0 1000.0 False False SARS_CoV2_RBD Motif0066_HHH_b2_08161_0001
inf inf False False 20342.74997094426 inf 10.0 1000.0 False False SARS_CoV2_RBD Motif0657_HHH_b1_03448_0001_0001
inf inf False False 0.0 inf 10.0 1000.0 False False SARS_CoV2_RBD Motif0835_bcov_4helix_02826_0001
inf inf False False 0.0 inf 10.0 1000.0 False False SARS_CoV2_RBD Motif0214_bcov_4helix_10395_0001
inf inf False False 0.0 inf 10.0 1000.0 False False SARS_CoV2_RBD Motif0191_bcov_4helix_14510_0001_0002
inf inf False False 0.0 inf 10.0 1000.0 False False SARS_CoV2_RBD Motif0070_bcov_4helix_12657_0001
inf inf False False 0.0 inf 10.0 1000.0 False False SARS_CoV2_RBD Motif2254_HHH_b1_07984_0001_0002
inf inf False False 0.0 inf 10.0 1000.0 False False SARS_CoV2_RBD Motif0064_bcov_4helix_12339_0001
inf inf False False 0.0 inf 10.0 1000.0 False False SARS_CoV2_RBD Motif1664_HHH_b1_00702_0001
inf inf False False 0.0 inf 10.0 1000.0 False False SARS_CoV2_RBD Motif2246_HHH_b1_06553_0001
inf inf False False 0.0 inf 10.0 1000.0 False False SARS_CoV2_RBD Motif1655_HHH_b1_04284_0001
inf inf False False 0.0 inf 10.0 1000.0 False False SARS_CoV2_RBD Motif1743_bcov_4helix_03030_0001
inf inf False False 0.0 inf 10.0 1000.0 False False SARS_CoV2_RBD Motif0675_ems_3hM_1733_0001
inf inf False False 0.0 inf 10.0 1000.0 False False SARS_CoV2_RBD Motif2515_bcov_4helix_06824_0001
inf inf False False 0.0 inf 10.0 1000.0 False False SARS_CoV2_RBD Motif0703_HHH_b2_02575_0001
inf inf False False 0.0 inf 10.0 1000.0 False False SARS_CoV2_RBD Motif0741_bcov_4helix_12899_0001
inf inf False False 0.0 inf 10.0 1000.0 False False SARS_CoV2_RBD Motif0264_bcov_4helix_04469_0001
inf inf False False 0.0 inf 10.0 1000.0 False False SARS_CoV2_RBD Motif0476_bcov_4helix_12501_0001_0002
inf inf False False 8390.877767570124 inf 10.0 1000.0 False False SARS_CoV2_RBD Motif0912_bcov_4helix_04635_0001
inf inf False False 0.0 inf 10.0 1000.0 False False SARS_CoV2_RBD Motif0550_HHH_b1_03444_0001
inf inf False False 0.0 inf 10.0 1000.0 False False SARS_CoV2_RBD Motif0237_HHH_b1_02122_0001
inf inf False False 0.0 inf 10.0 1000.0 False False SARS_CoV2_RBD Motif0575_bcov_4helix_00542_0001
inf inf False False 0.0 inf 10.0 1000.0 False False SARS_CoV2_RBD Motif0526_HHH_b1_03148_0001_0003
inf inf False False 4482.918530157363 inf 10.0 1000.0 False False SARS_CoV2_RBD Motif0350_bcov_4helix_04668_0001
inf inf False False 0.0 inf 10.0 1000.0 False False SARS_CoV2_RBD Motif1291_HHH_b1_04074_0001
inf inf False False 0.0 inf 10.0 1000.0 False False SARS_CoV2_RBD Motif1910_HHH_b2_04147_0001
inf inf False False 0.0 inf 10.0 1000.0 False False SARS_CoV2_RBD Motif0254_bcov_4helix_04063_0001_0001
inf inf False False 0.0 inf 10.0 1000.0 False False SARS_CoV2_RBD Motif1352_bcov_4helix_02398_0001
inf inf False False 0.0 inf 10.0 1000.0 False False SARS_CoV2_RBD Motif1770_bcov_4helix_07605_0001_0002
inf inf False False 0.0 inf 10.0 1000.0 False False SARS_CoV2_RBD Motif0065_bcov_4helix_07967_0001
inf inf False False 0.0 inf 10.0 1000.0 False False SARS_CoV2_RBD Motif2373_HHH_b1_06297_0001
inf inf False False 0.0 inf 10.0 1000.0 False False SARS_CoV2_RBD Motif0113_ems_3hC_836_0001
inf inf False False 0.0 inf 10.0 1000.0 False False SARS_CoV2_RBD Motif1356_HHH_b1_00443_0001
inf inf False False 0.0 inf 10.0 1000.0 False False SARS_CoV2_RBD Motif0599_HHH_b2_00198_0001_0001
inf inf False False 0.0 inf 10.0 1000.0 False False SARS_CoV2_RBD Motif2523_bcov_4helix_13525_0001
inf inf False False 0.0 inf 10.0 1000.0 False False SARS_CoV2_RBD Motif1662_HHH_b1_08602_0001
inf inf False False 0.0 inf 10.0 1000.0 False False SARS_CoV2_RBD Motif0285_bcov_4helix_12665_0001
inf inf False False 0.0 inf 10.0 1000.0 False False SARS_CoV2_RBD Motif0457_HHH_b2_06291_0001_0004
inf inf False False 0.0 inf 10.0 1000.0 False False SARS_CoV2_RBD Motif1106_HHH_b1_01168_0001_0002
inf inf False False 0.0 inf 10.0 1000.0 False False SARS_CoV2_RBD Motif1180_HHH_eva_0033_0001
inf inf False False 0.0 inf 10.0 1000.0 False False SARS_CoV2_RBD Motif0005_ems_3hM_2946_0001
inf inf False False 0.0 inf 10.0 1000.0 False False SARS_CoV2_RBD Motif0045_ems_3hM_1912_0001
inf inf False False 0.0 inf 10.0 1000.0 False False SARS_CoV2_RBD Motif0110_HHH_b1_04416_0001_0001
inf inf False False 0.0 inf 10.0 1000.0 False False SARS_CoV2_RBD Motif0072_HHH_b1_00178_0001
inf inf False False 0.0 inf 10.0 1000.0 False False SARS_CoV2_RBD Motif0572_ems_3hM_2446_0001
7596.152181404617 inf False False 11768.852050555774 1621116.1249558295 10.0 1000.0 False False SARS_CoV2_RBD Motif0145_bcov_4helix_00385_0001_0002
inf inf False False 0.0 inf 10.0 1000.0 False False SARS_CoV2_RBD Motif0252_HHH_b1_04310_0001_0001
inf inf False False 0.0 inf 10.0 1000.0 False False SARS_CoV2_RBD Motif0237_HHH_b1_04397_0001
inf inf False False 0.0 inf 10.0 1000.0 False False SARS_CoV2_RBD Motif0005_HHH_eva_0509_0001
inf inf False False 0.0 inf 10.0 1000.0 False False SARS_CoV2_RBD Motif1198_HHH_b2_02821_0001
inf inf False False 0.0 inf 10.0 1000.0 False False SARS_CoV2_RBD Motif1994_HHH_b1_01271_0001_0001
inf inf False False 0.0 inf 10.0 1000.0 False False SARS_CoV2_RBD Motif0234_bcov_4helix_05172_0001_0002
inf inf False False 0.0 inf 10.0 1000.0 False False SARS_CoV2_RBD Motif2543_bcov_4helix_12578_0001
inf inf False False 0.0 inf 10.0 1000.0 False False SARS_CoV2_RBD Motif1374_bcov_4helix_01421_0001
inf inf False False 0.0 inf 10.0 1000.0 False False SARS_CoV2_RBD Motif2127_HHH_b1_03720_0001
inf inf False False 0.0 inf 10.0 1000.0 False False SARS_CoV2_RBD Motif0987_ems_3hM_285_0001
inf inf False False 0.0 inf 10.0 1000.0 False False SARS_CoV2_RBD Motif0215_HHH_b1_03253_0001
inf inf False False 0.0 inf 10.0 1000.0 False False SARS_CoV2_RBD Motif0028_bcov_4helix_06136_0001
inf inf False False 0.0 inf 10.0 1000.0 False False SARS_CoV2_RBD Motif0097_HHH_eva_0209_0001_0002
inf inf False False 0.0 inf 10.0 1000.0 False False SARS_CoV2_RBD Motif2296_bcov_4helix_08806_0001
inf inf False False 0.0 inf 10.0 1000.0 False False SARS_CoV2_RBD Motif1851_bcov_4helix_02910_0001
inf inf False False 0.0 inf 10.0 1000.0 False False SARS_CoV2_RBD Motif0564_bcov_4helix_00378_0001
inf inf False False 0.0 inf 10.0 1000.0 False False SARS_CoV2_RBD Motif1226_bcov_4helix_12411_0001_0002
inf inf False False 0.0 inf 10.0 1000.0 False False SARS_CoV2_RBD Motif2274_HHH_b2_06090_0001_0002
inf inf False False 0.0 inf 10.0 1000.0 False False SARS_CoV2_RBD Motif2884_ems_3hM_411_0001_0001
inf inf False False 0.0 inf 10.0 1000.0 False False SARS_CoV2_RBD Motif2660_bcov_4helix_13143_0001
inf inf False False 0.0 inf 10.0 1000.0 False False SARS_CoV2_RBD Motif0628_HHH_b2_06759_0001
inf inf False False 0.0 inf 10.0 1000.0 False False SARS_CoV2_RBD Motif0457_HHH_b1_02245_0001
inf inf False False 0.0 inf 10.0 1000.0 False False SARS_CoV2_RBD Motif1244_HHH_b1_06094_0001_0001
inf inf False False 0.0 inf 10.0 1000.0 False False SARS_CoV2_RBD Motif0108_bcov_4helix_09141_0001
inf inf False False 0.0 inf 10.0 1000.0 False False SARS_CoV2_RBD Motif0389_bcov_4helix_09051_0001
inf inf False False 0.0 inf 10.0 1000.0 False False SARS_CoV2_RBD Motif1535_ems_3hM_1482_0001
inf inf False False 0.0 inf 10.0 1000.0 False False SARS_CoV2_RBD Motif0760_HHH_b2_02027_0001_0001
inf inf False False 0.0 inf 10.0 1000.0 False False SARS_CoV2_RBD Motif0735_HHH_b1_04909_0001
inf inf False False 0.0 inf 10.0 1000.0 False False SARS_CoV2_RBD Motif1843_ems_3hM_138_0001
inf inf False False 0.0 inf 10.0 1000.0 False False SARS_CoV2_RBD Motif0562_bcov_4helix_00263_0001
inf inf False False 0.0 inf 10.0 1000.0 False False SARS_CoV2_RBD Motif1162_bcov_4helix_02182_0001
inf inf False False 0.0 inf 10.0 1000.0 False False SARS_CoV2_RBD Motif0912_bcov_4helix_02642_0001
inf inf False False 0.0 inf 10.0 1000.0 False False SARS_CoV2_RBD Motif1560_ems_3hM_2382_0001
inf inf False False 0.0 inf 10.0 1000.0 False False SARS_CoV2_RBD Motif0957_bcov_4helix_00102_0001_0001
inf inf False False 0.0 inf 10.0 1000.0 False False SARS_CoV2_RBD Motif1646_ems_3hM_78_0001
inf inf False False 0.0 inf 10.0 1000.0 False False SARS_CoV2_RBD Motif1273_HHH_b2_06606_0001_0002
inf inf False False 0.0 inf 10.0 1000.0 False False SARS_CoV2_RBD Motif2290_HHH_b1_06375_0001
inf inf False False 0.0 inf 10.0 1000.0 False False SARS_CoV2_RBD Motif0944_HHH_b2_00064_0001
inf inf False False 0.0 inf 10.0 1000.0 False False SARS_CoV2_RBD Motif0466_HHH_b2_04473_0001_0002
inf inf False False 0.0 inf 10.0 1000.0 False False SARS_CoV2_RBD Motif0287_bcov_4helix_13996_0001_0001
inf inf False False 0.0 inf 10.0 1000.0 False False SARS_CoV2_RBD Motif2752_HHH_eva_0464_0001
inf inf False False 0.0 inf 10.0 1000.0 False False SARS_CoV2_RBD Motif0567_HHH_b2_02066_0001
inf inf False False 0.0 inf 10.0 1000.0 False False SARS_CoV2_RBD Motif0806_bcov_4helix_01103_0001_0002
inf inf False False 0.0 inf 10.0 1000.0 False False SARS_CoV2_RBD Motif1040_bcov_4helix_11344_0001
inf inf False False 4307.99659339902 inf 10.0 1000.0 False False SARS_CoV2_RBD Motif1389_p1-15H-GBL-16H-GABBL-15H_0275_0001_0001_0002_0001
inf inf False False 0.0 inf 10.0 1000.0 False False SARS_CoV2_RBD Motif0681_ems_3hM_2769_0001
inf inf False False 25070.24110869496 inf 10.0 1000.0 False False SARS_CoV2_RBD Motif1910_p1-16H-GBL-16H-GABBL-16H_0429_0001_0001_0002_0001_0001
inf inf False False 0.0 inf 10.0 1000.0 False False SARS_CoV2_RBD Motif1944_HHH_b1_06730_0001
inf inf False False 0.0 inf 10.0 1000.0 False False SARS_CoV2_RBD Motif1685_HHH_b2_07389_0001_0001
inf inf False False 4018.146202280102 inf 10.0 1000.0 False False SARS_CoV2_RBD Motif0592_HHH_b1_02558_0001
inf inf False False 0.0 inf 10.0 1000.0 False False SARS_CoV2_RBD Motif0717_bcov_4helix_01391_0001
inf inf False False 0.0 inf 10.0 1000.0 False False SARS_CoV2_RBD Motif2718_bcov_4helix_02699_0001
inf inf False False 0.0 inf 10.0 1000.0 False False SARS_CoV2_RBD Motif0028_bcov_4helix_07326_0001
inf inf False False 0.0 inf 10.0 1000.0 False False SARS_CoV2_RBD Motif0724_ems_3hM_1581_0001
inf inf False False 0.0 inf 10.0 1000.0 False False SARS_CoV2_RBD Motif1067_HHH_eva_0267_0001
inf inf False False 0.0 inf 10.0 1000.0 False False SARS_CoV2_RBD Motif1288_HHH_b2_02316_0001_0001
inf inf False False 0.0 inf 10.0 1000.0 False False SARS_CoV2_RBD Motif1495_bcov_4helix_08775_0001
inf inf False False 0.0 inf 10.0 1000.0 False False SARS_CoV2_RBD Motif2851_p1-15H-GBL-16H-GBL-16H_0456_0001_0001_0001_0001
inf inf False False 0.0 inf 10.0 1000.0 False False SARS_CoV2_RBD Motif1693_p1-14H-GBL-14H-GBL-14H_0146_0001_0001_0002_0001
inf inf False False 0.0 inf 10.0 1000.0 False False SARS_CoV2_RBD Motif0526_bcov_4helix_02941_0001
inf inf False False 0.0 inf 10.0 1000.0 False False SARS_CoV2_RBD Motif2004_bcov_4helix_08656_0001
inf inf False False 0.0 inf 10.0 1000.0 False False SARS_CoV2_RBD Motif0145_bcov_4helix_09701_0001_0001
inf inf False False 0.0 inf 10.0 1000.0 False False SARS_CoV2_RBD Motif1585_ems_3hM_1038_0001_0001
inf inf False False 0.0 inf 10.0 1000.0 False False SARS_CoV2_RBD Motif2757_bcov_4helix_02289_0001
inf inf False False 0.0 inf 10.0 1000.0 False False SARS_CoV2_RBD Motif1075_HHH_b1_03856_0001_0001
inf inf False False 0.0 inf 10.0 1000.0 False False SARS_CoV2_RBD Motif0290_bcov_4helix_07122_0001
inf inf False False 19355.428588916653 inf 10.0 1000.0 False False SARS_CoV2_RBD Motif2566_HHH_b1_03693_0002_0001
inf inf False False 0.0 inf 10.0 1000.0 False False SARS_CoV2_RBD Motif0461_bcov_4helix_05172_0001
inf inf False False 0.0 inf 10.0 1000.0 False False SARS_CoV2_RBD Motif2242_HHH_b1_08610_0001
inf inf False False 0.0 inf 10.0 1000.0 False False SARS_CoV2_RBD Motif2497_HHH_b1_02786_0001
inf inf False False 0.0 inf 10.0 1000.0 False False SARS_CoV2_RBD Motif1938_bcov_4helix_07686_0001_0001
inf inf False False 0.0 inf 10.0 1000.0 False False SARS_CoV2_RBD Motif2095_HHH_eva_0011_0001
inf inf False False 0.0 inf 10.0 1000.0 False False SARS_CoV2_RBD Motif0450_ems_4hM_3602_0001
inf inf False False 0.0 inf 10.0 1000.0 False False SARS_CoV2_RBD Motif2686_HHH_eva_0318_0001_0002
inf inf False False 0.0 inf 10.0 1000.0 False False SARS_CoV2_RBD Motif0040_ems_3hM_1007_0001
inf inf False False 0.0 inf 10.0 1000.0 False False SARS_CoV2_RBD Motif0464_bcov_4helix_00803_0001
inf inf False False 0.0 inf 10.0 1000.0 False False SARS_CoV2_RBD Motif0455_HHH_b2_06644_0001_0002
inf inf False False 0.0 inf 10.0 1000.0 False False SARS_CoV2_RBD Motif1319_ems_3hM_446_0001
inf inf False False 5982.4721568300865 inf 10.0 1000.0 False False SARS_CoV2_RBD Motif2004_bcov_4helix_00726_0001
inf inf False False 0.0 inf 10.0 1000.0 False False SARS_CoV2_RBD Motif1254_ems_3hM_614_0001
inf inf False False 0.0 inf 10.0 1000.0 False False SARS_CoV2_RBD Motif0687_ems_3hC_807_0001_0002
inf inf False False 0.0 inf 10.0 1000.0 False False SARS_CoV2_RBD Motif2757_bcov_4helix_12825_0001
inf inf False False 0.0 inf 10.0 1000.0 False False SARS_CoV2_RBD Motif0502_HHH_b1_05180_0001_0001
inf inf False False 0.0 inf 10.0 1000.0 False False SARS_CoV2_RBD Motif0457_HHH_eva_0056_0001_0002
inf inf False False 4902.901975076926 inf 10.0 1000.0 False False SARS_CoV2_RBD Motif0987_HHH_b1_02396_0001_0002
inf inf False False 0.0 inf 10.0 1000.0 False False SARS_CoV2_RBD Motif0852_bcov_4helix_07145_0001
inf inf False False 5362.2316835567035 inf 10.0 1000.0 False False SARS_CoV2_RBD Motif0671_HHH_b2_06073_0001
inf inf False False 0.0 inf 10.0 1000.0 False False SARS_CoV2_RBD Motif0525_bcov_4helix_04706_0001
inf inf False False 0.0 inf 10.0 1000.0 False False SARS_CoV2_RBD Motif0376_HHH_b1_06125_0001_0001
inf inf False False 0.0 inf 10.0 1000.0 False False SARS_CoV2_RBD Motif0440_bcov_4helix_11649_0001
inf inf False False 0.0 inf 10.0 1000.0 False False SARS_CoV2_RBD Motif0729_HHH_b2_07998_0001
inf inf False False 0.0 inf 10.0 1000.0 False False SARS_CoV2_RBD Motif0209_HHH_eva_0019_0001_0001
5101.979455901974 inf False False 19355.428588916653 inf 10.0 1000.0 False False SARS_CoV2_RBD Motif0077_HHH_b2_04905_0001
inf inf False False 5806.528535670726 inf 10.0 1000.0 False False SARS_CoV2_RBD Motif1175_HHH_b2_00372_0001
inf inf False False 0.0 inf 10.0 1000.0 False False SARS_CoV2_RBD Motif2604_HHH_b1_06978_0001_0002
inf inf False False 0.0 inf 10.0 1000.0 False False SARS_CoV2_RBD Motif2423_HHH_b1_06588_0001
inf inf False False 0.0 inf 10.0 1000.0 False False SARS_CoV2_RBD Motif1437_bcov_4helix_12291_0001
inf inf False False 4018.146202280102 inf 10.0 1000.0 False False SARS_CoV2_RBD Motif1122_HHH_b1_00727_0001_0001
inf inf False False 0.0 inf 10.0 1000.0 False False SARS_CoV2_RBD Motif0184_ems_3hC_617_0001_0001
inf inf False False 0.0 inf 10.0 1000.0 False False SARS_CoV2_RBD Motif2389_bcov_4helix_07326_0001
inf inf False False 0.0 inf 10.0 1000.0 False False SARS_CoV2_RBD Motif2843_bcov_4helix_03417_0001
inf inf False False 0.0 inf 10.0 1000.0 False False SARS_CoV2_RBD Motif0141_ems_3hC_1146_0001
inf inf False False 0.0 inf 10.0 1000.0 False False SARS_CoV2_RBD Motif1693_HHH_b1_00210_0001
inf inf False False 0.0 inf 10.0 1000.0 False False SARS_CoV2_RBD Motif2258_HHH_b2_07414_0001_0001
inf inf False False 0.0 inf 10.0 1000.0 False False SARS_CoV2_RBD Motif1382_HHH_b2_07557_0001
inf inf False False 0.0 inf 10.0 1000.0 False False SARS_CoV2_RBD Motif1794_HHH_b1_05131_0001_0001
inf inf False False 0.0 inf 10.0 1000.0 False False SARS_CoV2_RBD Motif0825_HHH_b2_01978_0001_0002
inf inf False False 0.0 inf 10.0 1000.0 False False SARS_CoV2_RBD Motif0505_HHH_b1_00907_0001_0005
inf inf False False 0.0 inf 10.0 1000.0 False False SARS_CoV2_RBD Motif1595_HHH_b1_00810_0001
inf inf False False 0.0 inf 10.0 1000.0 False False SARS_CoV2_RBD Motif1316_HHH_b1_01125_0001
inf inf False False 0.0 inf 10.0 1000.0 False False SARS_CoV2_RBD Motif0099_bcov_4helix_05981_0001
inf inf False False 0.0 inf 10.0 1000.0 False False SARS_CoV2_RBD Motif1319_bcov_4helix_08432_0001_0002
inf inf False False 23617.30118312026 inf 10.0 1000.0 False False SARS_CoV2_RBD Motif0091_HHH_b1_04258_0001_0002
inf inf False False 0.0 inf 10.0 1000.0 False False SARS_CoV2_RBD Motif0214_bcov_4helix_10067_0001_0002
inf inf False False 0.0 inf 10.0 1000.0 False False SARS_CoV2_RBD Motif0078_ems_3hM_1640_0001
inf inf False False 0.0 inf 10.0 1000.0 False False SARS_CoV2_RBD Motif0524_HHH_b1_03499_0001_0001
inf inf False False 0.0 inf 10.0 1000.0 False False SARS_CoV2_RBD Motif2632_ems_3hM_2924_0001
inf inf False False 4018.146202280102 inf 10.0 1000.0 False False SARS_CoV2_RBD Motif0193_HHH_b2_04410_0001
inf inf False False 0.0 inf 10.0 1000.0 False False SARS_CoV2_RBD Motif1849_HHH_b2_08151_0001
inf inf False False 0.0 inf 10.0 1000.0 False False SARS_CoV2_RBD Motif0505_ems_3hM_1520_0001
inf inf False False 0.0 inf 10.0 1000.0 False False SARS_CoV2_RBD Motif0720_bcov_4helix_02870_0001
inf inf False False 0.0 inf 10.0 1000.0 False False SARS_CoV2_RBD Motif0108_bcov_4helix_08072_0001
inf inf False False 4018.146202280102 inf 10.0 1000.0 False False SARS_CoV2_RBD Motif1845_HHH_b1_00335_0001_0002
inf inf False False 0.0 inf 10.0 1000.0 False False SARS_CoV2_RBD Motif2482_ems_3hM_1581_0001
inf inf False False 0.0 inf 10.0 1000.0 False False SARS_CoV2_RBD Motif2389_bcov_4helix_01966_0001_0001
inf inf False False 0.0 inf 10.0 1000.0 False False SARS_CoV2_RBD Motif0977_bcov_4helix_06415_0002
inf inf False False 5982.4721568300865 inf 10.0 1000.0 False False SARS_CoV2_RBD Motif0590_HHH_b1_04512_0001_0002
inf inf False False 0.0 inf 10.0 1000.0 False False SARS_CoV2_RBD Motif2441_HHH_eva_0467_0001
inf inf False False 0.0 inf 10.0 1000.0 False False SARS_CoV2_RBD Motif0961_HHH_b1_03542_0001_0001
inf inf False False 0.0 inf 10.0 1000.0 False False SARS_CoV2_RBD Motif1013_HHH_b1_05182_0001_0002
inf inf False False 5692.116984286569 inf 10.0 1000.0 False False SARS_CoV2_RBD Motif2138_HHH_b1_00743_0001_0002
inf inf False False 0.0 inf 10.0 1000.0 False False SARS_CoV2_RBD Motif0697_bcov_4helix_07229_0001
inf inf False False 0.0 inf 10.0 1000.0 False False SARS_CoV2_RBD Motif1563_bcov_4helix_12193_0001
inf inf False False 0.0 inf 10.0 1000.0 False False SARS_CoV2_RBD Motif0010_p1-14H-GBL-14H-GBL-15H_0621_0001_0001_0001_0001
inf inf False False 0.0 inf 10.0 1000.0 False False SARS_CoV2_RBD Motif1226_HHH_eva_0455_0001_0001
inf inf False False 0.0 inf 10.0 1000.0 False False SARS_CoV2_RBD Motif0834_HHH_b2_04857_0001_0001
inf inf False False 0.0 inf 10.0 1000.0 False False SARS_CoV2_RBD Motif2091_ems_3hM_614_0001
inf inf False False 0.0 inf 10.0 1000.0 False False SARS_CoV2_RBD Motif0176_bcov_4helix_14315_0001
inf inf False False 0.0 inf 10.0 1000.0 False False SARS_CoV2_RBD Motif0936_HHH_b1_02742_0001_0001
inf inf False False 0.0 inf 10.0 1000.0 False False SARS_CoV2_RBD Motif2389_HHH_b1_03866_0001
inf inf False False 0.0 inf 10.0 1000.0 False False SARS_CoV2_RBD Motif2060_HHH_b1_04366_0001_0001
inf inf False False 5051.464807823733 inf 10.0 1000.0 False False SARS_CoV2_RBD Motif0054_bcov_4helix_03495_0001
inf inf False False 0.0 inf 10.0 1000.0 False False SARS_CoV2_RBD Motif2710_HHH_b2_06956_0001_0003
inf inf False False 0.0 inf 10.0 1000.0 False False SARS_CoV2_RBD Motif2611_HHH_b2_02378_0001
inf inf False False 0.0 inf 10.0 1000.0 False False SARS_CoV2_RBD Motif2542_p1-14H-GBL-14H-GBL-16H_0426_0001_0001_0001_0001
inf inf False False 0.0 inf 10.0 1000.0 False False SARS_CoV2_RBD Motif1119_HHH_b1_04479_0001
inf inf False False 0.0 inf 10.0 1000.0 False False SARS_CoV2_RBD Motif2632_bcov_4helix_02714_0001
inf inf False False 0.0 inf 10.0 1000.0 False False SARS_CoV2_RBD Motif1951_HHH_b1_05593_0001_0001
inf inf False False 0.0 inf 10.0 1000.0 False False SARS_CoV2_RBD Motif1938_bcov_4helix_05905_0001
inf inf False False 0.0 inf 10.0 1000.0 False False SARS_CoV2_RBD Motif0230_bcov_4helix_09484_0001
inf inf False False 0.0 inf 10.0 1000.0 False False SARS_CoV2_RBD Motif0915_bcov_4helix_03307_0001
inf inf False False 0.0 inf 10.0 1000.0 False False SARS_CoV2_RBD Motif1352_ems_3hM_1437_0001
inf inf False False 5362.2316835567035 inf 10.0 1000.0 False False SARS_CoV2_RBD Motif0868_HHH_b1_01872_0001_0001
inf inf False False 6102.719847182369 inf 10.0 1000.0 False False SARS_CoV2_RBD Motif0249_HHH_b1_06390_0001_0002
inf inf False False 0.0 inf 10.0 1000.0 False False SARS_CoV2_RBD Motif0290_bcov_4helix_12908_0001
inf inf False False 0.0 inf 10.0 1000.0 False False SARS_CoV2_RBD Motif0389_bcov_4helix_14634_0001
inf inf False False 0.0 inf 10.0 1000.0 False False SARS_CoV2_RBD Motif2102_HHH_b1_06182_0001
inf inf False False 0.0 inf 10.0 1000.0 False False SARS_CoV2_RBD Motif1313_bcov_4helix_10201_0001
inf inf False False 0.0 inf 10.0 1000.0 False False SARS_CoV2_RBD Motif0223_bcov_4helix_11343_0001_0002
inf inf False False 0.0 inf 10.0 1000.0 False False SARS_CoV2_RBD Motif2464_ems_3hM_94_0001_0002
inf inf False False 0.0 inf 10.0 1000.0 False False SARS_CoV2_RBD Motif0541_HHH_b1_05526_0001_0002
inf inf False False 0.0 inf 10.0 1000.0 False False SARS_CoV2_RBD Motif0018_ems_3hM_3153_0001
inf inf False False 6350.514744884566 inf 10.0 1000.0 False False SARS_CoV2_RBD Motif1678_HHH_b1_08357_0001
inf inf False False 0.0 inf 10.0 1000.0 False False SARS_CoV2_RBD Motif0058_HHH_b2_02827_0001
inf inf False False 0.0 inf 10.0 1000.0 False False SARS_CoV2_RBD Motif0962_HHH_b1_03775_0001
inf inf False False 0.0 inf 10.0 1000.0 False False SARS_CoV2_RBD Motif0287_bcov_4helix_10757_0001
inf inf False False 0.0 inf 10.0 1000.0 False False SARS_CoV2_RBD Motif0095_ems_3hC_1315_0002_0001_0002
inf inf False False 0.0 inf 10.0 1000.0 False False SARS_CoV2_RBD Motif1512_bcov_4helix_13886_0001
inf inf False False 0.0 inf 10.0 1000.0 False False SARS_CoV2_RBD Motif1316_HHH_b1_07593_0001_0002
inf inf False False 0.0 inf 10.0 1000.0 False False SARS_CoV2_RBD Motif0211_bcov_4helix_10223_0001
inf inf False False 0.0 inf 10.0 1000.0 False False SARS_CoV2_RBD Motif1521_HHH_b2_07579_0001
inf inf False False 0.0 inf 10.0 1000.0 False False SARS_CoV2_RBD Motif0575_HHH_b2_00579_0001
inf inf False False 0.0 inf 10.0 1000.0 False False SARS_CoV2_RBD Motif0097_HHH_b1_01032_0001_0001
inf inf False False 0.0 inf 10.0 1000.0 False False SARS_CoV2_RBD Motif0928_HHH_b1_05281_0001_0002
inf inf False False 0.0 inf 10.0 1000.0 False False SARS_CoV2_RBD Motif0145_bcov_4helix_00906_0001
inf inf False False 0.0 inf 10.0 1000.0 False False SARS_CoV2_RBD Motif2575_HHH_eva_0464_0001
inf inf False False 0.0 inf 10.0 1000.0 False False SARS_CoV2_RBD Motif2559_HHH_b1_00191_0001
0.0 2319442.346163748 True False 16671.78825014156 inf 10.0 1000.0 True False SARS_CoV2_RBD Motif1480_bcov_4helix_03495_0001
inf inf False False 0.0 inf 10.0 1000.0 False False SARS_CoV2_RBD Motif0159_bcov_4helix_11887_0001
inf inf False False 0.0 inf 10.0 1000.0 False False SARS_CoV2_RBD Motif0290_HHH_b2_06164_0001_0001
inf inf False False 0.0 inf 10.0 1000.0 False False SARS_CoV2_RBD Motif0947_bcov_4helix_00895_0001
inf inf False False 0.0 inf 10.0 1000.0 False False SARS_CoV2_RBD Motif2858_HHH_b1_05358_0001
inf inf False False 0.0 inf 10.0 1000.0 False False SARS_CoV2_RBD Motif1104_HHH_b1_02465_0001
inf inf False False 0.0 inf 10.0 1000.0 False False SARS_CoV2_RBD Motif2113_bcov_4helix_12291_0001_0002
inf inf False False 0.0 inf 10.0 1000.0 False False SARS_CoV2_RBD Motif2218_HHH_b2_07899_0001_0001
inf inf False False 0.0 inf 10.0 1000.0 False False SARS_CoV2_RBD Motif0481_HHH_eva_0535_0001
inf inf False False 0.0 inf 10.0 1000.0 False False SARS_CoV2_RBD Motif0979_ems_3hM_1367_0001
inf inf False False 0.0 inf 10.0 1000.0 False False SARS_CoV2_RBD Motif0112_HHH_b1_03481_0001_0001
inf inf False False 0.0 inf 10.0 1000.0 False False SARS_CoV2_RBD Motif0230_bcov_4helix_12834_0001_0001
inf inf False False 0.0 inf 10.0 1000.0 False False SARS_CoV2_RBD Motif0178_HHH_b2_06656_0001
inf inf False False 0.0 inf 10.0 1000.0 False False SARS_CoV2_RBD Motif2943_ems_3hC_811_0001_0001
inf inf False False 0.0 inf 10.0 1000.0 False False SARS_CoV2_RBD Motif2339_HHH_b2_05059_0001
inf inf False False 0.0 inf 10.0 1000.0 False False SARS_CoV2_RBD Motif0528_HHH_b1_01118_0001_0002
inf inf False False 0.0 inf 10.0 1000.0 False False SARS_CoV2_RBD Motif2851_bcov_4helix_10078_0001
inf inf False False 0.0 inf 10.0 1000.0 False False SARS_CoV2_RBD Motif0627_HHH_b2_04569_0001
inf inf False False 0.0 inf 10.0 1000.0 False False SARS_CoV2_RBD Motif1162_bcov_4helix_08761_0001
inf inf False False 0.0 inf 10.0 1000.0 False False SARS_CoV2_RBD Motif0705_HHH_b1_08417_0001_0002
inf inf False False 0.0 inf 10.0 1000.0 False False SARS_CoV2_RBD Motif2882_HHH_b2_07993_0001
inf inf False False 0.0 inf 10.0 1000.0 False False SARS_CoV2_RBD Motif2757_HHH_b2_01672_0001
inf inf False False 0.0 inf 10.0 1000.0 False False SARS_CoV2_RBD Motif0345_bcov_4helix_01549_0001
inf inf False False 5692.116984286569 inf 10.0 1000.0 False False SARS_CoV2_RBD Motif0252_HHH_b2_04825_0001_0004
inf inf False False 0.0 inf 10.0 1000.0 False False SARS_CoV2_RBD Motif1010_bcov_4helix_06795_0001
inf inf False False 0.0 inf 10.0 1000.0 False False SARS_CoV2_RBD Motif0867_bcov_4helix_02151_0001
inf inf False False 0.0 inf 10.0 1000.0 False False SARS_CoV2_RBD Motif0233_HHH_b1_08524_0001_0001
inf inf False False 0.0 inf 10.0 1000.0 False False SARS_CoV2_RBD Motif0439_HHH_b1_03613_0001
inf inf False False 4902.901975076926 inf 10.0 1000.0 False False SARS_CoV2_RBD Motif0974_HHH_b1_01082_0001_0001
inf inf False False 0.0 inf 10.0 1000.0 False False SARS_CoV2_RBD Motif2497_HHH_eva_0404_0001_0001
inf inf False False 4618.755444539664 inf 10.0 1000.0 False False SARS_CoV2_RBD Motif1814_HHH_b2_05337_0001
inf inf False False 0.0 inf 10.0 1000.0 False False SARS_CoV2_RBD Motif2877_ems_3hC_242_0002_0001_0001
inf inf False False 0.0 inf 10.0 1000.0 False False SARS_CoV2_RBD Motif0252_ems_3hC_1315_0001_0001_0002
inf inf False False 0.0 inf 10.0 1000.0 False False SARS_CoV2_RBD Motif0446_HHH_b2_02891_0001_0003
inf inf False False 0.0 inf 10.0 1000.0 False False SARS_CoV2_RBD Motif1059_HHH_b1_00171_0001
inf inf False False 0.0 inf 10.0 1000.0 False False SARS_CoV2_RBD Motif0681_bcov_4helix_11850_0001_0001
inf inf False False 0.0 inf 10.0 1000.0 False False SARS_CoV2_RBD Motif0474_bcov_4helix_14041_0001
inf inf False False 0.0 inf 10.0 1000.0 False False SARS_CoV2_RBD Motif2060_bcov_4helix_14055_0001
inf inf False False 0.0 inf 10.0 1000.0 False False SARS_CoV2_RBD Motif1659_bcov_4helix_05513_0001
inf inf False False 0.0 inf 10.0 1000.0 False False SARS_CoV2_RBD Motif2138_bcov_4helix_06954_0001
inf inf False False 0.0 inf 10.0 1000.0 False False SARS_CoV2_RBD Motif2148_bcov_4helix_12883_0001
inf inf False False 0.0 inf 10.0 1000.0 False False SARS_CoV2_RBD Motif0374_bcov_4helix_07455_0001_0002
inf inf False False 0.0 inf 10.0 1000.0 False False SARS_CoV2_RBD Motif2803_bcov_4helix_07114_0001
inf inf False False 0.0 inf 10.0 1000.0 False False SARS_CoV2_RBD Motif2395_HHH_b2_03931_0001
inf inf False False 0.0 inf 10.0 1000.0 False False SARS_CoV2_RBD Motif0800_bcov_4helix_06216_0001
inf inf False False 0.0 inf 10.0 1000.0 False False SARS_CoV2_RBD Motif0097_bcov_4helix_00530_0001
inf inf False False 0.0 inf 10.0 1000.0 False False SARS_CoV2_RBD Motif1346_HHH_b1_08660_0001
inf inf False False 0.0 inf 10.0 1000.0 False False SARS_CoV2_RBD Motif0097_ems_3hM_3005_0001
inf inf False False 0.0 inf 10.0 1000.0 False False SARS_CoV2_RBD Motif2930_HHH_b1_02458_0001
inf inf False False 0.0 inf 10.0 1000.0 False False SARS_CoV2_RBD Motif1260_HHH_b2_04024_0001
inf inf False False 0.0 inf 10.0 1000.0 False False SARS_CoV2_RBD Motif1857_HHH_b1_05616_0001
inf inf False False 0.0 inf 10.0 1000.0 False False SARS_CoV2_RBD Motif1851_p1-14H-GBL-14H-GABBL-15H_0454_0001_0001_0002_0001
inf inf False False 0.0 inf 10.0 1000.0 False False SARS_CoV2_RBD Motif1068_HHH_b2_06698_0001
inf inf False False 0.0 inf 10.0 1000.0 False False SARS_CoV2_RBD Motif0384_ems_3hM_634_0001
inf inf False False 0.0 inf 10.0 1000.0 False False SARS_CoV2_RBD Motif0249_bcov_4helix_12834_0001_0001
inf inf False False 19355.428588916653 inf 10.0 1000.0 False False SARS_CoV2_RBD Motif1247_bcov_4helix_06794_0001
inf inf False False 0.0 inf 10.0 1000.0 False False SARS_CoV2_RBD Motif0703_HHH_b1_04452_0001_0002
inf inf False False 0.0 inf 10.0 1000.0 False False SARS_CoV2_RBD Motif0121_HHH_b1_04622_0001_0002
inf inf False False 0.0 inf 10.0 1000.0 False False SARS_CoV2_RBD Motif0743_HHH_b2_00484_0001
inf inf False False 0.0 inf 10.0 1000.0 False False SARS_CoV2_RBD Motif1671_HHH_b1_03324_0001_0002
inf inf False False 7155.918968758065 inf 10.0 1000.0 False False SARS_CoV2_RBD Motif0119_HHH_b1_04604_0001_0001
inf inf False False 0.0 inf 10.0 1000.0 False False SARS_CoV2_RBD Motif0209_bcov_4helix_09365_0001
inf inf False False 0.0 inf 10.0 1000.0 False False SARS_CoV2_RBD Motif2357_HHH_b2_08216_0001_0001
inf inf False False 0.0 inf 10.0 1000.0 False False SARS_CoV2_RBD Motif2067_HHH_eva_0188_0001
inf inf False False 0.0 inf 10.0 1000.0 False False SARS_CoV2_RBD Motif1453_bcov_4helix_03867_0001
inf inf False False 0.0 inf 10.0 1000.0 False False SARS_CoV2_RBD Motif1145_bcov_4helix_09704_0001
inf inf False False 7904.586420539886 inf 10.0 1000.0 False False SARS_CoV2_RBD Motif1883_HHH_b1_01902_0001
inf inf False False 0.0 inf 10.0 1000.0 False False SARS_CoV2_RBD Motif0349_HHH_eva_0050_0001
inf inf False False 0.0 inf 10.0 1000.0 False False SARS_CoV2_RBD Motif0230_bcov_4helix_05736_0001_0001
inf inf False False 0.0 inf 10.0 1000.0 False False SARS_CoV2_RBD Motif1892_HHH_eva_0240_0001
inf inf False False 6225.384516110732 inf 10.0 1000.0 False False SARS_CoV2_RBD Motif2799_HHH_b2_06069_0001
inf inf False False 0.0 inf 10.0 1000.0 False False SARS_CoV2_RBD Motif0023_HHH_b1_01427_0001_0002
inf inf False False 4307.99659339902 inf 10.0 1000.0 False False SARS_CoV2_RBD Motif0711_HHH_b1_03919_0001_0001
inf inf False False 0.0 inf 10.0 1000.0 False False SARS_CoV2_RBD Motif1177_HHH_b1_06383_0001_0001
inf inf False False 0.0 inf 10.0 1000.0 False False SARS_CoV2_RBD Motif1151_HHH_b1_02179_0001
inf inf False False 0.0 inf 10.0 1000.0 False False SARS_CoV2_RBD Motif2430_HHH_b2_05061_0001
inf inf False False 20959.15563781385 inf 10.0 1000.0 False False SARS_CoV2_RBD Motif0491_bcov_4helix_01350_0001
inf inf False False 0.0 inf 10.0 1000.0 False False SARS_CoV2_RBD Motif0711_HHH_eva_0181_0001
inf inf False False 24092.008936900966 inf 10.0 1000.0 False False SARS_CoV2_RBD Motif0262_HHH_eva_0144_0001
inf inf False False 0.0 inf 10.0 1000.0 False False SARS_CoV2_RBD Motif2163_bcov_4helix_01733_0001
inf inf False False 0.0 inf 10.0 1000.0 False False SARS_CoV2_RBD Motif2028_ems_3hM_2508_0001
inf inf False False 0.0 inf 10.0 1000.0 False False SARS_CoV2_RBD Motif2597_HHH_b1_06705_0001
inf inf False False 0.0 inf 10.0 1000.0 False False SARS_CoV2_RBD Motif1384_HHH_b2_04534_0001_0002
inf inf False False 0.0 inf 10.0 1000.0 False False SARS_CoV2_RBD Motif1099_HHH_b2_03422_0001
inf inf False False 0.0 inf 10.0 1000.0 False False SARS_CoV2_RBD Motif0149_ems_3hC_177_0002_0001
inf inf False False 0.0 inf 10.0 1000.0 False False SARS_CoV2_RBD Motif1999_HHH_b1_07485_0001
inf inf False False 0.0 inf 10.0 1000.0 False False SARS_CoV2_RBD Motif2628_HHH_b2_08187_0001_0001
inf inf False False 0.0 inf 10.0 1000.0 False False SARS_CoV2_RBD Motif0731_ems_3hC_894_0001_0001
inf inf False False 4181.299050858942 inf 10.0 1000.0 False False SARS_CoV2_RBD Motif1355_HHH_b2_01029_0001
inf inf False False 0.0 inf 10.0 1000.0 False False SARS_CoV2_RBD Motif0806_ems_3hC_1017_0002_0001_0001
inf inf False False 0.0 inf 10.0 1000.0 False False SARS_CoV2_RBD Motif0446_HHH_b1_00463_0001_0001
inf inf False False 0.0 inf 10.0 1000.0 False False SARS_CoV2_RBD Motif1794_bcov_4helix_04393_0001_0001
inf inf False False 0.0 inf 10.0 1000.0 False False SARS_CoV2_RBD Motif0491_bcov_4helix_13499_0001_0002
inf inf False False 0.0 inf 10.0 1000.0 False False SARS_CoV2_RBD Motif0355_bcov_4helix_14194_0001_0003
inf inf False False 0.0 inf 10.0 1000.0 False False SARS_CoV2_RBD Motif0072_bcov_4helix_14008_0001
inf inf False False 0.0 inf 10.0 1000.0 False False SARS_CoV2_RBD Motif2451_HHH_b2_05063_0001_0002
inf inf False False 5524.712665800157 inf 10.0 1000.0 False False SARS_CoV2_RBD Motif0286_HHH_b1_08449_0001
inf inf False False 0.0 inf 10.0 1000.0 False False SARS_CoV2_RBD Motif0711_HHH_b1_06015_0001
inf inf False False 0.0 inf 10.0 1000.0 False False SARS_CoV2_RBD Motif1014_ems_3hM_826_0001
inf inf False False 25070.24110869496 inf 10.0 1000.0 False False SARS_CoV2_RBD Motif0202_HHH_b1_08721_0001_0001
inf inf False False 0.0 inf 10.0 1000.0 False False SARS_CoV2_RBD Motif2352_HHH_b2_01888_0001_0001
inf inf False False 16671.78825014156 inf 10.0 1000.0 False False SARS_CoV2_RBD Motif2231_ems_3hC_894_0001_0001
inf inf False False 0.0 inf 10.0 1000.0 False False SARS_CoV2_RBD Motif1828_bcov_4helix_02784_0001
inf inf False False 0.0 inf 10.0 1000.0 False False SARS_CoV2_RBD Motif1948_bcov_4helix_01054_0001_0001
inf inf False False 0.0 inf 10.0 1000.0 False False SARS_CoV2_RBD Motif1335_HHH_b2_02182_0001
inf inf False False 0.0 inf 10.0 1000.0 False False SARS_CoV2_RBD Motif1938_ems_3hC_3_0002_0001
inf inf False False 4018.146202280102 inf 10.0 1000.0 False False SARS_CoV2_RBD Motif0108_HHH_b2_05172_0001
inf inf False False 0.0 inf 10.0 1000.0 False False SARS_CoV2_RBD Motif2770_HHH_b2_06198_0001
inf inf False False 0.0 inf 10.0 1000.0 False False SARS_CoV2_RBD Motif1851_bcov_4helix_00321_0001_0002
inf inf False False 0.0 inf 10.0 1000.0 False False SARS_CoV2_RBD Motif1871_bcov_4helix_04284_0001
inf inf False False 0.0 inf 10.0 1000.0 False False SARS_CoV2_RBD Motif1422_HHH_b2_02261_0001_0002
inf inf False False 0.0 inf 10.0 1000.0 False False SARS_CoV2_RBD Motif0806_bcov_4helix_10951_0001_0002
inf inf False False 4902.901975076926 inf 10.0 1000.0 False False SARS_CoV2_RBD Motif0332_HHH_b1_08176_0001_0001
inf inf False False 0.0 inf 10.0 1000.0 False False SARS_CoV2_RBD Motif2241_bcov_4helix_08715_0001
inf inf False False 0.0 inf 10.0 1000.0 False False SARS_CoV2_RBD Motif1688_HHH_b1_03677_0001_0003
inf inf False False 0.0 inf 10.0 1000.0 False False SARS_CoV2_RBD Motif0554_HHH_eva_0026_0001
inf inf False False 0.0 inf 10.0 1000.0 False False SARS_CoV2_RBD Motif2163_bcov_4helix_07088_0001
inf inf False False 0.0 inf 10.0 1000.0 False False SARS_CoV2_RBD Motif2861_HHH_b2_07337_0001
inf inf False False 0.0 inf 10.0 1000.0 False False SARS_CoV2_RBD Motif2069_bcov_4helix_03354_0001
inf inf False False 0.0 inf 10.0 1000.0 False False SARS_CoV2_RBD Motif0097_bcov_4helix_12056_0001_0002
inf inf False False 0.0 inf 10.0 1000.0 False False SARS_CoV2_RBD Motif2071_bcov_4helix_08229_0001
inf inf False False 0.0 inf 10.0 1000.0 False False SARS_CoV2_RBD Motif1125_HHH_b2_04113_0001
inf inf False False 0.0 inf 10.0 1000.0 False False SARS_CoV2_RBD Motif0511_bcov_4helix_04668_0001
inf inf False False 0.0 inf 10.0 1000.0 False False SARS_CoV2_RBD Motif2269_HHH_b1_03644_0001
inf inf False False 0.0 inf 10.0 1000.0 False False SARS_CoV2_RBD Motif0421_HHH_b1_05507_0001_0002
inf inf False False 0.0 inf 10.0 1000.0 False False SARS_CoV2_RBD Motif0474_bcov_4helix_12071_0001
inf inf False False 0.0 inf 10.0 1000.0 False False SARS_CoV2_RBD Motif0612_bcov_4helix_14077_0001_0002
inf inf False False 0.0 inf 10.0 1000.0 False False SARS_CoV2_RBD Motif0133_bcov_4helix_03911_0001
inf inf False False 0.0 inf 10.0 1000.0 False False SARS_CoV2_RBD Motif0957_bcov_4helix_06478_0001
inf inf False False 0.0 inf 10.0 1000.0 False False SARS_CoV2_RBD Motif2515_ems_3hM_2999_0001
inf inf False False 0.0 inf 10.0 1000.0 False False SARS_CoV2_RBD Motif2236_HHH_b2_02888_0001_0001
inf inf False False 0.0 inf 10.0 1000.0 False False SARS_CoV2_RBD Motif2633_HHH_b1_03514_0001_0001
inf inf False False 4018.146202280102 inf 10.0 1000.0 False False SARS_CoV2_RBD Motif0203_HHH_b1_02681_0001
inf inf False False 0.0 inf 10.0 1000.0 False False SARS_CoV2_RBD Motif0753_bcov_4helix_07097_0001_0001
inf inf False False 0.0 inf 10.0 1000.0 False False SARS_CoV2_RBD Motif1611_HHH_b1_03667_0001_0001
inf inf False False 0.0 inf 10.0 1000.0 False False SARS_CoV2_RBD Motif1659_bcov_4helix_11118_0001
inf inf False False 0.0 inf 10.0 1000.0 False False SARS_CoV2_RBD Motif0457_HHH_b2_01415_0001
inf inf False False 6102.719847182369 inf 10.0 1000.0 False False SARS_CoV2_RBD Motif2824_HHH_b1_05921_0001
inf inf False False 0.0 inf 10.0 1000.0 False False SARS_CoV2_RBD Motif0418_HHH_b1_01150_0001_0002
inf inf False False 0.0 inf 10.0 1000.0 False True SARS_CoV2_RBD Motif2562_bcov_4helix_00530_0001
inf inf False False 0.0 inf 10.0 1000.0 False False SARS_CoV2_RBD Motif1822_HHH_b2_01969_0001
inf inf False False 0.0 inf 10.0 1000.0 False False SARS_CoV2_RBD Motif2709_bcov_4helix_02335_0001
inf inf False False 0.0 inf 10.0 1000.0 False False SARS_CoV2_RBD Motif1010_bcov_4helix_14194_0001_0001
inf inf False False 4018.146202280102 inf 10.0 1000.0 False False SARS_CoV2_RBD Motif2316_HHH_b1_01304_0001
inf inf False False 0.0 inf 10.0 1000.0 False False SARS_CoV2_RBD Motif1456_ems_3hM_328_0001
inf inf False False 0.0 inf 10.0 1000.0 False False SARS_CoV2_RBD Motif0348_bcov_4helix_09824_0001
inf inf False False 0.0 inf 10.0 1000.0 False False SARS_CoV2_RBD Motif0852_ems_3hC_3_0002_0001
inf inf False False 0.0 inf 10.0 1000.0 False False SARS_CoV2_RBD Motif2643_HHH_b2_01211_0001
inf inf False False 0.0 inf 10.0 1000.0 False False SARS_CoV2_RBD Motif0868_bcov_4helix_10816_0001_0001
inf inf False False 0.0 inf 10.0 1000.0 False False SARS_CoV2_RBD Motif0191_bcov_4helix_00777_0001_0001
inf inf False False 0.0 inf 10.0 1000.0 False False SARS_CoV2_RBD Motif0389_HHH_b1_01560_0001
inf inf False False 0.0 inf 10.0 1000.0 False False SARS_CoV2_RBD Motif0254_bcov_4helix_06627_0001_0001
inf inf False False 0.0 inf 10.0 1000.0 False False SARS_CoV2_RBD Motif0078_HHH_eva_0259_0001_0001
inf inf False False 0.0 inf 10.0 1000.0 False False SARS_CoV2_RBD Motif0230_bcov_4helix_03987_0001_0002
inf inf False False 5692.116984286569 inf 10.0 1000.0 False False SARS_CoV2_RBD Motif1650_HHH_b1_02687_0001_0002
inf inf False False 4181.299050858942 inf 10.0 1000.0 False False SARS_CoV2_RBD Motif2373_HHH_b2_01008_0001
inf inf False False 0.0 inf 10.0 1000.0 False False SARS_CoV2_RBD Motif1693_HHH_b1_06319_0001_0002
inf inf False False 0.0 inf 10.0 1000.0 False False SARS_CoV2_RBD Motif1026_bcov_4helix_09316_0001
inf inf False False 25829.894484529534 inf 10.0 1000.0 False False SARS_CoV2_RBD Motif0106_HHH_b2_04642_0001_0002
inf inf False False 0.0 inf 10.0 1000.0 False False SARS_CoV2_RBD Motif1162_ems_3hM_1618_0001_0002
inf inf False False 0.0 inf 10.0 1000.0 False False SARS_CoV2_RBD Motif0072_bcov_4helix_10154_0001
inf inf False False 0.0 inf 10.0 1000.0 False False SARS_CoV2_RBD Motif0301_HHH_b1_05634_0001
inf inf False False 18974.050180292776 inf 10.0 1000.0 False False SARS_CoV2_RBD Motif2163_ems_3hM_1087_0001
inf inf False False 5692.116984286569 inf 10.0 1000.0 False False SARS_CoV2_RBD Motif1693_HHH_b1_06075_0001_0002
inf inf False False 0.0 inf 10.0 1000.0 False False SARS_CoV2_RBD Motif1152_HHH_b1_03044_0001
inf inf False False 0.0 inf 10.0 1000.0 False False SARS_CoV2_RBD Motif0925_bcov_4helix_07714_0001
104.25131853633705 inf False False 27693.143018057974 inf 10.0 1000.0 False False SARS_CoV2_RBD Motif2218_HHH_b1_03852_0001_0002
inf inf False False 0.0 inf 10.0 1000.0 False False SARS_CoV2_RBD Motif0110_HHH_b1_05882_0001_0002
inf inf False False 0.0 inf 10.0 1000.0 False False SARS_CoV2_RBD Motif0427_ems_3hM_45_0001_0002
inf inf False False 0.0 inf 10.0 1000.0 False False SARS_CoV2_RBD Motif0720_bcov_4helix_03361_0001
inf inf False False 0.0 inf 10.0 1000.0 False False SARS_CoV2_RBD Motif0094_HHH_b2_00867_0001
inf inf False False 0.0 inf 10.0 1000.0 False False SARS_CoV2_RBD Motif2060_HHH_b2_02775_0001_0002
inf inf False False 0.0 inf 10.0 1000.0 False False SARS_CoV2_RBD Motif0425_HHH_b1_04436_0001_0002
inf inf False False 0.0 inf 10.0 1000.0 False False SARS_CoV2_RBD Motif1910_bcov_4helix_13996_0001
inf inf False False 0.0 inf 10.0 1000.0 False False SARS_CoV2_RBD Motif1961_HHH_b2_06830_0001_0002
inf inf False False 5051.464807823733 inf 10.0 1000.0 False False SARS_CoV2_RBD Motif0771_HHH_b1_01411_0001
inf inf False False 0.0 inf 10.0 1000.0 False False SARS_CoV2_RBD Motif1076_HHH_b2_00772_0001_0002
inf inf False False 0.0 inf 10.0 1000.0 False False SARS_CoV2_RBD Motif2406_HHH_b2_07812_0001
inf inf False False 0.0 inf 10.0 1000.0 False False SARS_CoV2_RBD Motif1812_bcov_4helix_06136_0001
inf inf False False 0.0 inf 10.0 1000.0 False False SARS_CoV2_RBD Motif2400_HHH_b2_07175_0001
inf inf False False 0.0 inf 10.0 1000.0 False False SARS_CoV2_RBD Motif2669_ems_3hC_680_0001
inf inf False False 0.0 inf 10.0 1000.0 False False SARS_CoV2_RBD Motif1382_HHH_b1_02435_0001_0001
inf inf False False 0.0 inf 10.0 1000.0 False False SARS_CoV2_RBD Motif2127_HHH_b1_07608_0001
inf inf False False 0.0 inf 10.0 1000.0 False False SARS_CoV2_RBD Motif0788_ems_3hC_921_0001
inf inf False False 0.0 inf 10.0 1000.0 False False SARS_CoV2_RBD Motif0599_ems_3hM_1367_0001
inf inf False False 0.0 inf 10.0 1000.0 False False SARS_CoV2_RBD Motif0567_HHH_b2_04015_0001_0002
inf inf False False 0.0 inf 10.0 1000.0 False False SARS_CoV2_RBD Motif1851_bcov_4helix_03640_0001_0001
inf inf False False 0.0 inf 10.0 1000.0 False False SARS_CoV2_RBD Motif0538_HHH_b2_00338_0001
inf inf False False 0.0 inf 10.0 1000.0 False False SARS_CoV2_RBD Motif1000_ems_3hM_420_0001
inf inf False False 0.0 inf 10.0 1000.0 False False SARS_CoV2_RBD Motif0276_HHH_eva_0545_0001
inf inf False False 0.0 inf 10.0 1000.0 False False SARS_CoV2_RBD Motif0292_bcov_4helix_03750_0001_0001
inf inf False False 5579.959792458152 inf 10.0 1000.0 False False SARS_CoV2_RBD Motif1426_bcov_4helix_07025_0001
inf inf False False 0.0 inf 10.0 1000.0 False False SARS_CoV2_RBD Motif0502_bcov_4helix_04213_0001
inf inf False False 0.0 inf 10.0 1000.0 False False SARS_CoV2_RBD Motif0792_bcov_4helix_08656_0001
inf inf False False 0.0 inf 10.0 1000.0 False False SARS_CoV2_RBD Motif1535_bcov_4helix_01406_0001
inf inf False False 0.0 inf 10.0 1000.0 False False SARS_CoV2_RBD Motif0341_bcov_4helix_10223_0001_0001
inf inf False False 0.0 inf 10.0 1000.0 False False SARS_CoV2_RBD Motif0248_HHH_b1_07142_0001_0002
inf inf False False 0.0 inf 10.0 1000.0 False False SARS_CoV2_RBD Motif2718_ems_3hC_3_0002_0001
inf inf False False 4181.299050858942 inf 10.0 1000.0 False False SARS_CoV2_RBD Motif0936_HHH_b1_08639_0001
inf inf False False 0.0 inf 10.0 1000.0 False False SARS_CoV2_RBD Motif2472_ems_3hC_807_0001
inf inf False False 0.0 inf 10.0 1000.0 False False SARS_CoV2_RBD Motif1461_bcov_4helix_04479_0001
inf inf False False 0.0 inf 10.0 1000.0 False False SARS_CoV2_RBD Motif0825_bcov_4helix_06957_0001_0001
inf inf False False 0.0 inf 10.0 1000.0 False False SARS_CoV2_RBD Motif0209_ems_3hC_1598_0001_0001_0002
inf inf False False 0.0 inf 10.0 1000.0 False False SARS_CoV2_RBD Motif2858_HHH_b1_03071_0001
inf inf False False 0.0 inf 10.0 1000.0 False False SARS_CoV2_RBD Motif1375_bcov_4helix_12339_0001
inf inf False False 0.0 inf 10.0 1000.0 False False SARS_CoV2_RBD Motif1829_HHH_b1_00293_0001
inf inf False False 0.0 inf 10.0 1000.0 False False SARS_CoV2_RBD Motif0677_bcov_4helix_05292_0001_0002
inf inf False False 0.0 inf 10.0 1000.0 False False SARS_CoV2_RBD Motif0020_bcov_4helix_05906_0001_0001
inf inf False False 4482.918530157363 inf 10.0 1000.0 False False SARS_CoV2_RBD Motif2649_HHH_b2_05296_0001
inf inf False False 0.0 inf 10.0 1000.0 False False SARS_CoV2_RBD Motif1471_ems_3hM_2218_0001
inf inf False False 4902.901975076926 inf 10.0 1000.0 False False SARS_CoV2_RBD Motif0854_HHH_eva_0563_0001
inf inf False False 0.0 inf 10.0 1000.0 False False SARS_CoV2_RBD Motif0214_bcov_4helix_00643_0001_0003
inf inf False False 0.0 inf 10.0 1000.0 False False SARS_CoV2_RBD Motif1607_HHH_b1_01915_0001_0001
inf inf False False 0.0 inf 10.0 1000.0 False False SARS_CoV2_RBD Motif2470_bcov_4helix_11130_0001_0001
inf inf False False 0.0 inf 10.0 1000.0 False False SARS_CoV2_RBD Motif2853_bcov_4helix_06644_0001_0001
inf inf False False 0.0 inf 10.0 1000.0 False False SARS_CoV2_RBD Motif0742_HHH_b2_06501_0001_0001
inf inf False False 0.0 inf 10.0 1000.0 False False SARS_CoV2_RBD Motif0979_HHH_b2_03221_0001
inf inf False False 0.0 inf 10.0 1000.0 False False SARS_CoV2_RBD Motif2462_bcov_4helix_00228_0001
inf inf False False 0.0 inf 10.0 1000.0 False False SARS_CoV2_RBD Motif1938_HHH_b2_01876_0001
inf inf False False 0.0 inf 10.0 1000.0 False False SARS_CoV2_RBD Motif0253_ems_3hM_673_0001
inf inf False False 0.0 inf 10.0 1000.0 False False SARS_CoV2_RBD Motif0214_HHH_b1_01797_0001_0002
inf inf False False 4482.918530157363 inf 10.0 1000.0 False False SARS_CoV2_RBD Motif2081_HHH_b1_08755_0001
inf inf False False 0.0 inf 10.0 1000.0 False False SARS_CoV2_RBD Motif1608_HHH_b1_01223_0001_0002
inf inf False False 4018.146202280102 inf 10.0 1000.0 False False SARS_CoV2_RBD Motif0399_HHH_b2_05022_0001_0002
inf inf False False 0.0 inf 10.0 1000.0 False False SARS_CoV2_RBD Motif0230_bcov_4helix_11167_0001_0002
inf inf False False 0.0 inf 10.0 1000.0 False False SARS_CoV2_RBD Motif0376_bcov_4helix_04487_0001
inf inf False False 0.0 inf 10.0 1000.0 False False SARS_CoV2_RBD Motif0298_bcov_4helix_01103_0001
inf inf False False 4018.146202280102 inf 10.0 1000.0 False False SARS_CoV2_RBD Motif0852_HHH_b1_01454_0001_0002
inf inf False False 0.0 inf 10.0 1000.0 False False SARS_CoV2_RBD Motif2837_bcov_4helix_08819_0001
inf inf False False 4482.918530157363 inf 10.0 1000.0 False False SARS_CoV2_RBD Motif0030_HHH_b2_00207_0001_0001
inf inf False False 0.0 inf 10.0 1000.0 False False SARS_CoV2_RBD Motif0714_HHH_b2_01220_0001_0001
inf inf False False 0.0 inf 10.0 1000.0 False False SARS_CoV2_RBD Motif0290_bcov_4helix_02890_0001
inf inf False False 0.0 inf 10.0 1000.0 False False SARS_CoV2_RBD Motif2718_HHH_b1_01943_0001_0003
inf inf False False 0.0 inf 10.0 1000.0 False False SARS_CoV2_RBD Motif1646_bcov_4helix_01740_0001
inf inf False False 7014.919094949581 inf 10.0 1000.0 False False SARS_CoV2_RBD Motif0717_bcov_4helix_13604_0001
inf inf False False 0.0 inf 10.0 1000.0 False False SARS_CoV2_RBD Motif0706_HHH_b1_03959_0001
inf inf False False 0.0 inf 10.0 1000.0 False False SARS_CoV2_RBD Motif0554_ems_3hM_255_0001
inf inf False False 0.0 inf 10.0 1000.0 False False SARS_CoV2_RBD Motif0094_HHH_b1_04929_0001_0001
inf inf False False 0.0 inf 10.0 1000.0 False False SARS_CoV2_RBD Motif0511_bcov_4helix_08404_0001
inf inf False False 0.0 inf 10.0 1000.0 False False SARS_CoV2_RBD Motif0249_ems_3hC_243_0001_0001
inf inf False False 0.0 inf 10.0 1000.0 False False SARS_CoV2_RBD Motif2976_HHH_b1_03681_0001
inf inf False False 0.0 inf 10.0 1000.0 False False SARS_CoV2_RBD Motif1352_bcov_4helix_12515_0001_0002
inf inf False False 0.0 inf 10.0 1000.0 False False SARS_CoV2_RBD Motif0263_HHH_eva_0727_0001_0001
inf inf False False 0.0 inf 10.0 1000.0 False False SARS_CoV2_RBD Motif1352_HHH_b2_08061_0001_0002
inf inf False False 0.0 inf 10.0 1000.0 False False SARS_CoV2_RBD Motif2884_bcov_4helix_14334_0001
inf inf False False 0.0 inf 10.0 1000.0 False False SARS_CoV2_RBD Motif0505_bcov_4helix_05172_0001_0002
inf inf False False 0.0 inf 10.0 1000.0 False False SARS_CoV2_RBD Motif0236_HHH_b1_06792_0001
inf inf False False 0.0 inf 10.0 1000.0 False False SARS_CoV2_RBD Motif0979_p1-15H-GBL-16H-GABBL-15H_0419_0001_0001_0001_0001
inf inf False False 0.0 inf 10.0 1000.0 False False SARS_CoV2_RBD Motif1411_HHH_b2_05506_0001_0003
inf inf False False 0.0 inf 10.0 1000.0 False False SARS_CoV2_RBD Motif1012_bcov_4helix_11115_0001
inf inf False False 0.0 inf 10.0 1000.0 False False SARS_CoV2_RBD Motif1094_bcov_4helix_10841_0001
inf inf False False 0.0 inf 10.0 1000.0 False False SARS_CoV2_RBD Motif2947_HHH_b1_01234_0001
inf inf False False 0.0 inf 10.0 1000.0 False False SARS_CoV2_RBD Motif0265_ems_3hM_2999_0001_0001
inf inf False False 0.0 inf 10.0 1000.0 False False SARS_CoV2_RBD Motif0328_bcov_4helix_00862_0001
inf inf False False 0.0 inf 10.0 1000.0 False False SARS_CoV2_RBD Motif2497_bcov_4helix_10207_0001
inf inf False False 0.0 inf 10.0 1000.0 False False SARS_CoV2_RBD Motif0714_HHH_eva_0299_0001
inf inf False False 0.0 inf 10.0 1000.0 False False SARS_CoV2_RBD Motif0254_HHH_b1_02739_0001_0002
inf inf False False 0.0 inf 10.0 1000.0 False False SARS_CoV2_RBD Motif0621_HHH_b1_01674_0001_0002
inf inf False False 0.0 inf 10.0 1000.0 False False SARS_CoV2_RBD Motif2659_HHH_eva_0056_0001
inf inf False False 0.0 inf 10.0 1000.0 False False SARS_CoV2_RBD Motif2186_HHH_eva_0351_0001
inf inf False False 0.0 inf 10.0 1000.0 False False SARS_CoV2_RBD Motif0463_HHH_b2_06500_0001_0005
inf inf False False 0.0 inf 10.0 1000.0 False False SARS_CoV2_RBD Motif1956_bcov_4helix_06817_0001
inf inf False False 0.0 inf 10.0 1000.0 False False SARS_CoV2_RBD Motif2785_HHH_eva_0186_0001
inf inf False False 4058.3276643029058 inf 10.0 1000.0 False False SARS_CoV2_RBD Motif2004_HHH_b1_05745_0001
inf inf False False 0.0 inf 10.0 1000.0 False False SARS_CoV2_RBD Motif1312_HHH_b1_03996_0001_0002
inf inf False False 0.0 inf 10.0 1000.0 False False SARS_CoV2_RBD Motif1828_ems_3hC_721_0001_0001
inf inf False False 0.0 inf 10.0 1000.0 False False SARS_CoV2_RBD Motif1625_HHH_b1_02943_0001
inf inf False False 0.0 inf 10.0 1000.0 False False SARS_CoV2_RBD Motif2884_bcov_4helix_12325_0001
inf inf False False 0.0 inf 10.0 1000.0 False False SARS_CoV2_RBD Motif0868_bcov_4helix_12987_0001_0001
inf inf False False 0.0 inf 10.0 1000.0 False False SARS_CoV2_RBD Motif0605_bcov_4helix_06625_0001
inf inf False False 0.0 inf 10.0 1000.0 False False SARS_CoV2_RBD Motif1125_HHH_b2_07309_0001
inf inf False False 4618.755444539664 inf 10.0 1000.0 False False SARS_CoV2_RBD Motif0878_HHH_b2_02950_0001_0003
inf inf False False 0.0 inf 10.0 1000.0 False False SARS_CoV2_RBD Motif1457_HHH_b1_03660_0001
inf inf False False 0.0 inf 10.0 1000.0 False False SARS_CoV2_RBD Motif0355_bcov_4helix_14342_0001
inf inf False False 0.0 inf 10.0 1000.0 False False SARS_CoV2_RBD Motif1915_HHH_b2_04706_0001
inf inf False False 0.0 inf 10.0 1000.0 False False SARS_CoV2_RBD Motif0002_HHH_b2_05344_0001
inf inf False False 0.0 inf 10.0 1000.0 False False SARS_CoV2_RBD Motif1190_HHH_b1_04947_0001
inf inf False False 0.0 inf 10.0 1000.0 False True SARS_CoV2_RBD Motif0252_HHH_eva_0289_0001
inf inf False False 0.0 inf 10.0 1000.0 False False SARS_CoV2_RBD Motif1650_ems_3hM_1470_0002
inf inf False False 19744.47270355387 inf 10.0 1000.0 False False SARS_CoV2_RBD Motif2385_bcov_4helix_01215_0001
inf inf False False 0.0 inf 10.0 1000.0 False False SARS_CoV2_RBD Motif0925_bcov_4helix_03231_0001_0001
inf inf False False 0.0 inf 10.0 1000.0 False False SARS_CoV2_RBD Motif1845_bcov_4helix_07650_0001
inf inf False False 0.0 inf 10.0 1000.0 False False SARS_CoV2_RBD Motif0374_ems_3hC_3_0001_0001
inf inf False False 0.0 inf 10.0 1000.0 False False SARS_CoV2_RBD Motif0276_bcov_4helix_13488_0001
inf inf False False 0.0 inf 10.0 1000.0 False False SARS_CoV2_RBD Motif1285_HHH_b2_01921_0001
inf inf False False 0.0 inf 10.0 1000.0 False False SARS_CoV2_RBD Motif0247_HHH_b2_01546_0001
inf inf False False 4018.146202280102 inf 10.0 1000.0 False False SARS_CoV2_RBD Motif2490_HHH_b1_04007_0001
inf inf False False 0.0 inf 10.0 1000.0 False False SARS_CoV2_RBD Motif1774_bcov_4helix_12578_0001
inf inf False False 0.0 inf 10.0 1000.0 False False SARS_CoV2_RBD Motif0487_bcov_4helix_11344_0001
90493.1547389632 inf False False 0.0 3978.3625765149495 10.0 1000.0 False False SARS_CoV2_RBD Motif1818_HHH_eva_0272_0001
inf inf False False 11652.3287629265 inf 10.0 1000.0 False False SARS_CoV2_RBD Motif0665_HHH_b2_05905_0001
inf inf False False 0.0 inf 10.0 1000.0 False False SARS_CoV2_RBD Motif1598_HHH_eva_0246_0001
inf inf False False 0.0 inf 10.0 1000.0 False False SARS_CoV2_RBD Motif2092_HHH_b1_08516_0001
inf inf False False 0.0 inf 10.0 1000.0 False False SARS_CoV2_RBD Motif2069_HHH_b1_01035_0001_0002
inf inf False False 0.0 inf 10.0 1000.0 False False SARS_CoV2_RBD Motif0209_bcov_4helix_11105_0001
inf inf False False 0.0 inf 10.0 1000.0 False False SARS_CoV2_RBD Motif1457_bcov_4helix_04479_0001
inf inf False False 0.0 inf 10.0 1000.0 False False SARS_CoV2_RBD Motif1195_HHH_b2_04696_0001_0002
inf inf False False 0.0 inf 10.0 1000.0 False False SARS_CoV2_RBD Motif0209_ems_3hC_709_0002_0001_0002
inf inf False False 0.0 inf 10.0 1000.0 False False SARS_CoV2_RBD Motif0009_HHH_b1_02041_0001
inf inf False False 0.0 inf 10.0 1000.0 False False SARS_CoV2_RBD Motif0085_bcov_4helix_12201_0001
inf inf False False 0.0 inf 10.0 1000.0 False False SARS_CoV2_RBD Motif0223_bcov_4helix_11569_0001
inf inf False False 0.0 inf 10.0 1000.0 False False SARS_CoV2_RBD Motif0192_HHH_b1_02710_0001_0001
inf inf False False 0.0 inf 10.0 1000.0 False False SARS_CoV2_RBD Motif2464_ems_3hC_119_0001
inf inf False False 5204.529242965602 inf 10.0 1000.0 False False SARS_CoV2_RBD Motif1057_HHH_b1_04550_0001
inf inf False False 17176.960105909104 inf 10.0 1000.0 False False SARS_CoV2_RBD Motif1162_HHH_eva_0188_0001_0002
inf inf False False 0.0 inf 10.0 1000.0 False False SARS_CoV2_RBD Motif0806_HHH_b1_00909_0001
inf inf False False 0.0 inf 10.0 1000.0 False False SARS_CoV2_RBD Motif2712_HHH_b2_02605_0001
inf inf False False 0.0 inf 10.0 1000.0 False False SARS_CoV2_RBD Motif0989_HHH_b2_08212_0001
inf inf False False 0.0 inf 10.0 1000.0 False False SARS_CoV2_RBD Motif0985_bcov_4helix_10674_0001
inf inf False False 0.0 inf 10.0 1000.0 False False SARS_CoV2_RBD Motif2177_bcov_4helix_12111_0001
inf inf False False 0.0 inf 10.0 1000.0 False False SARS_CoV2_RBD Motif0691_p1-16H-GBL-16H-GABBL-16H_0429_0001_0001_0001_0001
inf inf False False 5051.464807823733 inf 10.0 1000.0 False False SARS_CoV2_RBD Motif1437_HHH_b2_05864_0001_0001
inf inf False False 0.0 inf 10.0 1000.0 False False SARS_CoV2_RBD Motif2071_p1-14H-GBL-16H-GABBL-16H_0069_0001_0001_0002_0001_0001
inf inf False False 0.0 inf 10.0 1000.0 False False SARS_CoV2_RBD Motif0020_ems_3hM_1981_0002
inf inf False False 0.0 inf 10.0 1000.0 False False SARS_CoV2_RBD Motif2497_bcov_4helix_10951_0001
inf inf False False 0.0 inf 10.0 1000.0 False False SARS_CoV2_RBD Motif2799_HHH_b1_08255_0001
inf inf False False 0.0 inf 10.0 1000.0 False False SARS_CoV2_RBD Motif1770_HHH_b2_00426_0001
inf inf False False 0.0 inf 10.0 1000.0 False False SARS_CoV2_RBD Motif0010_bcov_4helix_12056_0001_0001
inf inf False False 0.0 inf 10.0 1000.0 False False SARS_CoV2_RBD Motif0959_ems_3hM_139_0001_0002
inf inf False False 0.0 inf 10.0 1000.0 False False SARS_CoV2_RBD Motif1335_bcov_4helix_13595_0001
inf inf False False 0.0 inf 10.0 1000.0 False False SARS_CoV2_RBD Motif0214_bcov_4helix_03539_0001_0002
inf inf False False 0.0 inf 10.0 1000.0 False False SARS_CoV2_RBD Motif0145_bcov_4helix_02398_0001_0001
inf inf False False 4618.755444539664 inf 10.0 1000.0 False False SARS_CoV2_RBD Motif0220_HHH_b2_05144_0001
inf inf False False 0.0 inf 10.0 1000.0 False False SARS_CoV2_RBD Motif0777_bcov_4helix_01109_0001
inf inf False False 0.0 inf 10.0 1000.0 False False SARS_CoV2_RBD Motif0023_HHH_eva_0253_0001_0003
inf inf False False 0.0 inf 10.0 1000.0 False False SARS_CoV2_RBD Motif1857_HHH_eva_0327_0001_0003
inf inf False False 0.0 inf 10.0 1000.0 False False SARS_CoV2_RBD Motif1023_bcov_4helix_04786_0001
inf inf False False 0.0 inf 10.0 1000.0 False False SARS_CoV2_RBD Motif2616_bcov_4helix_07419_0001
inf inf False False 0.0 inf 10.0 1000.0 False False SARS_CoV2_RBD Motif2125_HHH_eva_0319_0001_0002
inf inf False False 5692.116984286569 inf 10.0 1000.0 False False SARS_CoV2_RBD Motif2423_HHH_eva_0318_0001
inf inf False False 0.0 inf 10.0 1000.0 False False SARS_CoV2_RBD Motif0093_HHH_b1_05680_0001
inf inf False False 0.0 inf 10.0 1000.0 False False SARS_CoV2_RBD Motif1175_HHH_eva_0253_0001
inf inf False False 0.0 inf 10.0 1000.0 False False SARS_CoV2_RBD Motif2472_HHH_b1_04848_0001
inf inf False False 0.0 inf 10.0 1000.0 False False SARS_CoV2_RBD Motif0316_HHH_b1_01704_0001
inf inf False False 0.0 inf 10.0 1000.0 False False SARS_CoV2_RBD Motif0951_HHH_b1_00584_0001
inf inf False False 0.0 inf 10.0 1000.0 False False SARS_CoV2_RBD Motif0046_ems_3hM_1013_0001
inf inf False False 0.0 inf 10.0 1000.0 False False SARS_CoV2_RBD Motif0078_bcov_4helix_09860_0001
inf inf False False 0.0 inf 10.0 1000.0 False False SARS_CoV2_RBD Motif0349_bcov_4helix_10821_0001
inf inf False False 0.0 inf 10.0 1000.0 False False SARS_CoV2_RBD Motif0163_ems_3hM_3247_0001
inf inf False False 0.0 inf 10.0 1000.0 False False SARS_CoV2_RBD Motif0020_ems_3hC_1310_0001_0001_0002
inf inf False False 0.0 inf 10.0 1000.0 False False SARS_CoV2_RBD Motif0643_bcov_4helix_00227_0001
inf inf False False 0.0 inf 10.0 1000.0 False False SARS_CoV2_RBD Motif0681_bcov_4helix_00802_0001_0002
inf inf False False 0.0 inf 10.0 1000.0 False False SARS_CoV2_RBD Motif2572_HHH_b2_01669_0001
inf inf False False 0.0 inf 10.0 1000.0 False False SARS_CoV2_RBD Motif1572_HHH_b2_02625_0001_0002
inf inf False False 0.0 inf 10.0 1000.0 False False SARS_CoV2_RBD Motif0140_ems_3hC_1044_0002_0001
inf inf False False 0.0 inf 10.0 1000.0 False False SARS_CoV2_RBD Motif0074_ems_3hM_1290_0001
inf inf False False 0.0 inf 10.0 1000.0 False False SARS_CoV2_RBD Motif0052_bcov_4helix_01144_0001
inf inf False False 0.0 inf 10.0 1000.0 False False SARS_CoV2_RBD Motif2523_p1-14H-GBL-16H-GBL-15H_0102_0001_0001_0002_0001
inf inf False False 0.0 inf 10.0 1000.0 False False SARS_CoV2_RBD Motif1175_HHH_b1_06526_0001
inf inf False False 0.0 inf 10.0 1000.0 False False SARS_CoV2_RBD Motif1263_HHH_b2_01654_0001
inf inf False False 0.0 inf 10.0 1000.0 False False SARS_CoV2_RBD Motif0484_ems_3hM_3354_0001_0001
inf inf False False 4618.755444539664 inf 10.0 1000.0 False False SARS_CoV2_RBD Motif0376_HHH_b2_02243_0001_0002
inf inf False False 0.0 inf 10.0 1000.0 False False SARS_CoV2_RBD Motif1183_HHH_b1_06083_0001_0002
inf inf False False 0.0 inf 10.0 1000.0 False False SARS_CoV2_RBD Motif0020_HHH_b1_04903_0001
inf inf False False 0.0 inf 10.0 1000.0 False False SARS_CoV2_RBD Motif0953_HHH_b1_04602_0001_0002
inf inf False False 0.0 inf 10.0 1000.0 False False SARS_CoV2_RBD Motif2307_HHH_eva_0129_0001
inf inf False False 0.0 inf 10.0 1000.0 False False SARS_CoV2_RBD Motif0639_ems_3hM_604_0001
8390.877767570124 inf False False 19548.98287480583 inf 10.0 1000.0 False False SARS_CoV2_RBD Motif2858_HHH_b1_02342_0001
inf inf False False 4618.755444539664 inf 10.0 1000.0 False False SARS_CoV2_RBD Motif0446_HHH_b1_06447_0001_0001
inf inf False False 0.0 inf 10.0 1000.0 False False SARS_CoV2_RBD Motif1346_bcov_4helix_09028_0001
inf inf False False 0.0 inf 10.0 1000.0 False False SARS_CoV2_RBD Motif0806_bcov_4helix_06824_0001_0001
inf inf False False 0.0 inf 10.0 1000.0 False False SARS_CoV2_RBD Motif0074_HHH_b1_03416_0001_0003
inf inf False False 0.0 inf 10.0 1000.0 False False SARS_CoV2_RBD Motif0395_bcov_4helix_00263_0001
inf inf False False 0.0 inf 10.0 1000.0 False False SARS_CoV2_RBD Motif0463_HHH_b2_06228_0001_0002
inf inf False False 0.0 inf 10.0 1000.0 False False SARS_CoV2_RBD Motif1102_HHH_b1_01107_0001
inf inf False False 0.0 inf 10.0 1000.0 False False SARS_CoV2_RBD Motif2662_ems_3hC_793_0001
inf inf False False 0.0 inf 10.0 1000.0 False False SARS_CoV2_RBD Motif0374_ems_3hM_2625_0001
inf inf False False 0.0 inf 10.0 1000.0 False False SARS_CoV2_RBD Motif0010_bcov_4helix_05872_0001
inf inf False False 0.0 inf 10.0 1000.0 False False SARS_CoV2_RBD Motif0355_bcov_4helix_05736_0001_0002
inf inf False False 0.0 inf 10.0 1000.0 False False SARS_CoV2_RBD Motif2106_HHH_b1_07593_0001_0002
inf inf False False 0.0 inf 10.0 1000.0 False False SARS_CoV2_RBD Motif0623_ems_4hM_5224_0002_0001
inf inf False False 0.0 inf 10.0 1000.0 False False SARS_CoV2_RBD Motif1836_HHH_b2_05495_0001
inf inf False False 0.0 inf 10.0 1000.0 False False SARS_CoV2_RBD Motif0018_bcov_4helix_08271_0001
inf inf False False 0.0 inf 10.0 1000.0 False False SARS_CoV2_RBD Motif0656_HHH_b1_04065_0001
inf inf False False 0.0 inf 10.0 1000.0 False False SARS_CoV2_RBD Motif0697_bcov_4helix_05101_0001
inf inf False False 0.0 inf 10.0 1000.0 False False SARS_CoV2_RBD Motif0407_HHH_b1_03460_0001
inf inf False False 0.0 inf 10.0 1000.0 False False SARS_CoV2_RBD Motif2572_bcov_4helix_01144_0001
inf inf False False 0.0 inf 10.0 1000.0 False False SARS_CoV2_RBD Motif0477_HHH_b2_06017_0001_0002
inf inf False False 0.0 inf 10.0 1000.0 False False SARS_CoV2_RBD Motif1010_bcov_4helix_10131_0001
inf inf False False 0.0 inf 10.0 1000.0 False False SARS_CoV2_RBD Motif0348_bcov_4helix_09365_0001
inf inf False False 0.0 inf 10.0 1000.0 False False SARS_CoV2_RBD Motif0532_HHH_eva_0002_0001
inf inf False False 0.0 inf 10.0 1000.0 False False SARS_CoV2_RBD Motif0427_bcov_4helix_07512_0001_0002
inf inf False False 0.0 inf 10.0 1000.0 False False SARS_CoV2_RBD Motif1268_HHH_b1_06125_0001
inf inf False False 0.0 inf 10.0 1000.0 False False SARS_CoV2_RBD Motif0541_bcov_4helix_03513_0001_0002
inf inf False False 0.0 inf 10.0 1000.0 False False SARS_CoV2_RBD Motif1146_HHH_b1_06925_0001_0002
inf inf False False 0.0 inf 10.0 1000.0 False False SARS_CoV2_RBD Motif2071_HHH_b2_02763_0001_0001
inf inf False False 0.0 inf 10.0 1000.0 False False SARS_CoV2_RBD Motif1490_bcov_4helix_06025_0001
inf inf False False 0.0 inf 10.0 1000.0 False False SARS_CoV2_RBD Motif0889_bcov_4helix_07936_0001
inf inf False False 0.0 inf 10.0 1000.0 False False SARS_CoV2_RBD Motif2595_HHH_b2_04633_0001
inf inf False False 0.0 inf 10.0 1000.0 False False SARS_CoV2_RBD Motif1356_HHH_b2_05317_0001
inf inf False False 0.0 inf 10.0 1000.0 False False SARS_CoV2_RBD Motif0265_bcov_4helix_10154_0001
inf inf False False 0.0 inf 10.0 1000.0 False False SARS_CoV2_RBD Motif0854_HHH_b2_07010_0001_0001
inf inf False False 0.0 inf 10.0 1000.0 False False SARS_CoV2_RBD Motif1437_bcov_4helix_08592_0001
inf inf False False 0.0 inf 10.0 1000.0 False False SARS_CoV2_RBD Motif0756_HHH_b2_02381_0001
inf inf False False 0.0 inf 10.0 1000.0 False False SARS_CoV2_RBD Motif0463_HHH_b2_01029_0001_0003
inf inf False False 0.0 inf 10.0 1000.0 False False SARS_CoV2_RBD Motif1828_HHH_b1_04478_0001_0001
inf inf False False 0.0 inf 10.0 1000.0 False False SARS_CoV2_RBD Motif1503_HHH_b2_05145_0001_0002
inf inf False False 0.0 inf 10.0 1000.0 False False SARS_CoV2_RBD Motif0502_bcov_4helix_13909_0001_0004
inf inf False False 4482.918530157363 inf 10.0 1000.0 False False SARS_CoV2_RBD Motif1175_HHH_b1_00285_0001_0002
inf inf False False 0.0 inf 10.0 1000.0 False False SARS_CoV2_RBD Motif2274_HHH_eva_0181_0001
inf inf False False 0.0 inf 10.0 1000.0 False False SARS_CoV2_RBD Motif1426_HHH_eva_0246_0002
inf inf False False 0.0 inf 10.0 1000.0 False False SARS_CoV2_RBD Motif0457_HHH_b1_07961_0001_0002
inf inf False False 0.0 inf 10.0 1000.0 False False SARS_CoV2_RBD Motif0562_bcov_4helix_14336_0001
inf inf False False 0.0 inf 10.0 1000.0 False False SARS_CoV2_RBD Motif1052_HHH_b2_00235_0001
inf inf False False 0.0 inf 10.0 1000.0 False False SARS_CoV2_RBD Motif0376_bcov_4helix_04898_0001
inf inf False False 0.0 inf 10.0 1000.0 False False SARS_CoV2_RBD Motif1162_bcov_4helix_12845_0001
inf inf False False 0.0 inf 10.0 1000.0 False False SARS_CoV2_RBD Motif0374_HHH_b2_06256_0001_0001
inf inf False False 0.0 inf 10.0 1000.0 False False SARS_CoV2_RBD Motif0071_HHH_b1_07885_0001_0001
inf inf False False 0.0 inf 10.0 1000.0 False False SARS_CoV2_RBD Motif0731_bcov_4helix_02757_0001
inf inf False False 0.0 inf 10.0 1000.0 False False SARS_CoV2_RBD Motif1352_HHH_b1_01938_0001_0001
inf inf False False 23151.947047466158 inf 10.0 1000.0 False False SARS_CoV2_RBD Motif0502_bcov_4helix_04883_0001
inf inf False False 0.0 inf 10.0 1000.0 False False SARS_CoV2_RBD Motif0809_HHH_b2_02049_0001_0003
inf inf False False 0.0 inf 10.0 1000.0 False False SARS_CoV2_RBD Motif0577_bcov_4helix_11085_0001
inf inf False False 0.0 inf 10.0 1000.0 False False SARS_CoV2_RBD Motif2952_HHH_b1_08384_0001
inf inf False False 0.0 inf 10.0 1000.0 False False SARS_CoV2_RBD Motif1813_HHH_b2_01032_0001
inf inf False False 27147.478696263097 inf 10.0 1000.0 False False SARS_CoV2_RBD Motif2028_p1-14H-GABBL-16H-GABBL-15H_0014_0001_0001_0001_0001_0002
inf inf False False 0.0 inf 10.0 1000.0 False False SARS_CoV2_RBD Motif0425_ems_3hM_3301_0001
inf inf False False 0.0 inf 10.0 1000.0 False False SARS_CoV2_RBD Motif0691_bcov_4helix_11591_0001
inf inf False False 0.0 inf 10.0 1000.0 False False SARS_CoV2_RBD Motif0094_HHH_b2_07007_0001_0001
inf inf False False 0.0 inf 10.0 1000.0 False False SARS_CoV2_RBD Motif0018_bcov_4helix_02062_0001_0002
inf inf False False 0.0 inf 10.0 1000.0 False False SARS_CoV2_RBD Motif1845_bcov_4helix_01736_0001
inf inf False False 0.0 inf 10.0 1000.0 False False SARS_CoV2_RBD Motif1439_HHH_b2_02240_0001
inf inf False False 0.0 inf 10.0 1000.0 False False SARS_CoV2_RBD Motif0376_HHH_b1_00353_0001_0004
inf inf False False 0.0 inf 10.0 1000.0 False False SARS_CoV2_RBD Motif2849_HHH_b1_02111_0001_0002
inf inf False False 0.0 inf 10.0 1000.0 False False SARS_CoV2_RBD Motif0138_ems_3hC_3_0002_0001
inf inf False False 0.0 inf 10.0 1000.0 False False SARS_CoV2_RBD Motif2435_bcov_4helix_11794_0001
inf inf False False 0.0 inf 10.0 1000.0 False False SARS_CoV2_RBD Motif1693_HHH_b2_01799_0001
inf inf False False 4018.146202280102 inf 10.0 1000.0 False False SARS_CoV2_RBD Motif1820_p1-15H-GBL-16H-GABBL-16H_0175_0001_0001_0001_0001
inf inf False False 0.0 inf 10.0 1000.0 False False SARS_CoV2_RBD Motif0639_bcov_4helix_07458_0001
inf inf False False 0.0 inf 10.0 1000.0 False False SARS_CoV2_RBD Motif2286_HHH_b1_05899_0001_0003
inf inf False False 0.0 inf 10.0 1000.0 False False SARS_CoV2_RBD Motif0695_HHH_eva_0060_0001
inf inf False False 0.0 inf 10.0 1000.0 False False SARS_CoV2_RBD Motif0214_bcov_4helix_01661_0001
inf inf False False 0.0 inf 10.0 1000.0 False False SARS_CoV2_RBD Motif2163_bcov_4helix_14037_0001
inf inf False False 14218.055498722146 inf 10.0 1000.0 False False SARS_CoV2_RBD Motif1389_HHH_b1_06036_0001_0001
inf inf False False 0.0 inf 10.0 1000.0 False False SARS_CoV2_RBD Motif0566_ems_3hM_1053_0001
inf inf False False 0.0 inf 10.0 1000.0 False False SARS_CoV2_RBD Motif1149_HHH_b2_03724_0001
inf inf False False 0.0 inf 10.0 1000.0 False False SARS_CoV2_RBD Motif0104_HHH_b1_06668_0001
inf inf False False 0.0 inf 10.0 1000.0 False False SARS_CoV2_RBD Motif0557_HHH_b1_06557_0001
inf inf False False 24822.020899698007 inf 10.0 1000.0 False False SARS_CoV2_RBD Motif2114_HHH_eva_0188_0001_0001
inf inf False False 0.0 inf 10.0 1000.0 False False SARS_CoV2_RBD Motif0699_HHH_b1_04814_0001_0001
inf inf False False 0.0 inf 10.0 1000.0 False False SARS_CoV2_RBD Motif0463_HHH_b2_04564_0001_0001
inf inf False False 4482.918530157363 inf 10.0 1000.0 False False SARS_CoV2_RBD Motif1216_HHH_b1_00382_0001
inf inf False False 0.0 inf 10.0 1000.0 False False SARS_CoV2_RBD Motif1268_HHH_b1_03874_0001_0002
inf inf False False 0.0 inf 10.0 1000.0 False False SARS_CoV2_RBD Motif1770_HHH_b2_02307_0001_0001
inf inf False False 0.0 inf 10.0 1000.0 False False SARS_CoV2_RBD Motif0868_ems_3hC_721_0002_0001
inf inf False False 0.0 inf 10.0 1000.0 False False SARS_CoV2_RBD Motif1319_HHH_b2_04029_0001_0001
inf inf False False 0.0 inf 10.0 1000.0 False False SARS_CoV2_RBD Motif1312_HHH_b1_00143_0001_0001
inf inf False False 0.0 inf 10.0 1000.0 False False SARS_CoV2_RBD Motif0582_HHH_b2_04590_0001
inf inf False False 0.0 inf 10.0 1000.0 False False SARS_CoV2_RBD Motif0113_HHH_b1_01554_0001
inf inf False False 0.0 inf 10.0 1000.0 False False SARS_CoV2_RBD Motif1783_HHH_b2_06569_0001_0002
inf inf False False 0.0 inf 10.0 1000.0 False False SARS_CoV2_RBD Motif1254_bcov_4helix_02718_0001
inf inf False False 0.0 inf 10.0 1000.0 False False SARS_CoV2_RBD Motif2483_HHH_eva_0376_0001
inf inf False False 0.0 inf 10.0 1000.0 False False SARS_CoV2_RBD Motif2406_HHH_b1_03814_0001_0001
inf inf False False 0.0 inf 10.0 1000.0 False False SARS_CoV2_RBD Motif1075_p1-15H-GBL-16H-GABBL-16H_0184_0001_0001_0001_0001_0002
inf inf False False 0.0 inf 10.0 1000.0 False False SARS_CoV2_RBD Motif0249_bcov_4helix_07714_0001
inf inf False False 25574.152954979763 inf 10.0 1000.0 False False SARS_CoV2_RBD Motif2487_HHH_b1_02546_0001
inf inf False False 0.0 inf 10.0 1000.0 False False SARS_CoV2_RBD Motif2497_bcov_4helix_14380_0001
inf inf False False 0.0 inf 10.0 1000.0 False False SARS_CoV2_RBD Motif1841_ems_3hM_3319_0001
inf inf False False 0.0 inf 10.0 1000.0 False False SARS_CoV2_RBD Motif0010_HHH_b1_03646_0001_0003
inf inf False False 0.0 inf 10.0 1000.0 False False SARS_CoV2_RBD Motif0184_bcov_4helix_04911_0001
inf inf False False 0.0 inf 10.0 1000.0 False False SARS_CoV2_RBD Motif1226_bcov_4helix_08072_0001
inf inf False False 0.0 inf 10.0 1000.0 False False SARS_CoV2_RBD Motif1646_HHH_b1_01826_0001
inf inf False False 4181.299050858942 inf 10.0 1000.0 False False SARS_CoV2_RBD Motif1437_HHH_b1_08709_0001_0002
inf inf False False 0.0 inf 10.0 1000.0 False False SARS_CoV2_RBD Motif0388_ems_3hM_2806_0001
inf inf False False 0.0 inf 10.0 1000.0 False False SARS_CoV2_RBD Motif2611_HHH_b2_00124_0001
inf inf False False 0.0 inf 10.0 1000.0 False False SARS_CoV2_RBD Motif1555_HHH_b1_01684_0001
inf inf False False 0.0 inf 10.0 1000.0 False False SARS_CoV2_RBD Motif1057_HHH_eva_0289_0001_0001
inf inf False False 0.0 inf 10.0 1000.0 False False SARS_CoV2_RBD Motif1741_ems_3hC_1570_0001
inf inf False False 4018.146202280102 inf 10.0 1000.0 False False SARS_CoV2_RBD Motif1828_HHH_b1_07405_0001_0001
inf inf False False 0.0 inf 10.0 1000.0 False False SARS_CoV2_RBD Motif0273_bcov_4helix_07386_0001
inf inf False False 0.0 inf 10.0 1000.0 False False SARS_CoV2_RBD Motif0399_HHH_b1_07714_0001
inf inf False False 4307.99659339902 inf 10.0 1000.0 False False SARS_CoV2_RBD Motif0637_HHH_eva_0522_0001
inf inf False False 0.0 inf 10.0 1000.0 False False SARS_CoV2_RBD Motif0484_HHH_eva_0404_0001
inf inf False False 0.0 inf 10.0 1000.0 False False SARS_CoV2_RBD Motif1378_bcov_4helix_05841_0001
inf inf False False 0.0 inf 10.0 1000.0 False False SARS_CoV2_RBD Motif2497_bcov_4helix_05382_0001
inf inf False False 0.0 inf 10.0 1000.0 False False SARS_CoV2_RBD Motif0681_HHH_b1_07024_0001
inf inf False False 0.0 inf 10.0 1000.0 False False SARS_CoV2_RBD Motif1348_bcov_4helix_05969_0001
inf inf False False 0.0 inf 10.0 1000.0 False False SARS_CoV2_RBD Motif1938_ems_3hM_45_0001
inf inf False False 0.0 inf 10.0 1000.0 False False SARS_CoV2_RBD Motif0677_bcov_4helix_06794_0001
inf inf False False 0.0 inf 10.0 1000.0 False False SARS_CoV2_RBD Motif0639_bcov_4helix_03436_0001
inf inf False False 0.0 inf 10.0 1000.0 False False SARS_CoV2_RBD Motif2113_bcov_4helix_04054_0001
inf inf False False 0.0 inf 10.0 1000.0 False False SARS_CoV2_RBD Motif0184_bcov_4helix_02699_0001
inf inf False False 0.0 inf 10.0 1000.0 False False SARS_CoV2_RBD Motif2213_bcov_4helix_01966_0001
inf inf False False 0.0 inf 10.0 1000.0 False False SARS_CoV2_RBD Motif0868_ems_3hM_2156_0001
inf inf False False 0.0 inf 10.0 1000.0 False False SARS_CoV2_RBD Motif0915_ems_3hM_3667_0001
inf inf False False 0.0 inf 10.0 1000.0 False False SARS_CoV2_RBD Motif2355_bcov_4helix_10166_0001
inf inf False False 0.0 inf 10.0 1000.0 False False SARS_CoV2_RBD Motif2733_HHH_b2_05672_0001
inf inf False False 0.0 inf 10.0 1000.0 False False SARS_CoV2_RBD Motif0720_bcov_4helix_11449_0001
inf inf False False 0.0 inf 10.0 1000.0 False False SARS_CoV2_RBD Motif0023_bcov_4helix_08767_0001
inf inf False False 0.0 inf 10.0 1000.0 False False SARS_CoV2_RBD Motif1794_bcov_4helix_12241_0001
inf inf False False 0.0 inf 10.0 1000.0 False False SARS_CoV2_RBD Motif1316_bcov_4helix_12723_0001
inf inf False False 0.0 inf 10.0 1000.0 False False SARS_CoV2_RBD Motif2789_HHH_b1_00948_0001_0002
inf inf False False 0.0 inf 10.0 1000.0 False False SARS_CoV2_RBD Motif1299_HHH_b2_03808_0001_0002
inf inf False False 0.0 inf 10.0 1000.0 False False SARS_CoV2_RBD Motif2999_HHH_b1_01603_0001
inf inf False False 0.0 inf 10.0 1000.0 False False SARS_CoV2_RBD Motif1734_bcov_4helix_01549_0001
inf inf False False 4758.708353264661 inf 10.0 1000.0 False False SARS_CoV2_RBD Motif0165_HHH_eva_0404_0001
inf inf False False 0.0 inf 10.0 1000.0 False False SARS_CoV2_RBD Motif0957_bcov_4helix_07293_0001
inf inf False False 0.0 inf 10.0 1000.0 False False SARS_CoV2_RBD Motif0761_HHH_b2_02653_0001_0001
inf inf False False 0.0 inf 10.0 1000.0 False False SARS_CoV2_RBD Motif0609_bcov_4helix_06585_0001
inf inf False False 0.0 inf 10.0 1000.0 False False SARS_CoV2_RBD Motif1883_HHH_b1_03365_0001_0002
inf inf False False 0.0 inf 10.0 1000.0 False False SARS_CoV2_RBD Motif0191_bcov_4helix_01927_0001_0001
inf inf False False 0.0 inf 10.0 1000.0 False False SARS_CoV2_RBD Motif1285_bcov_4helix_08072_0001
inf inf False False 0.0 inf 10.0 1000.0 False False SARS_CoV2_RBD Motif1312_bcov_4helix_03894_0001
inf inf False False 0.0 inf 10.0 1000.0 False False SARS_CoV2_RBD Motif2186_HHH_b1_07889_0001
inf inf False False 0.0 inf 10.0 1000.0 False False SARS_CoV2_RBD Motif2464_ems_3hC_921_0001_0003_0001
inf inf False False 0.0 inf 10.0 1000.0 False False SARS_CoV2_RBD Motif2935_bcov_4helix_10280_0001
inf inf False False 5982.4721568300865 inf 10.0 1000.0 False False SARS_CoV2_RBD Motif0915_bcov_4helix_09346_0001
inf inf False False 0.0 inf 10.0 1000.0 False False SARS_CoV2_RBD Motif1600_HHH_b1_04271_0001
inf inf False False 0.0 inf 10.0 1000.0 False False SARS_CoV2_RBD Motif2534_HHH_b1_02956_0001
inf inf False False 0.0 inf 10.0 1000.0 False False SARS_CoV2_RBD Motif2291_HHH_b1_06851_0001
inf inf False False 0.0 inf 10.0 1000.0 False False SARS_CoV2_RBD Motif0362_HHH_b1_08326_0001
inf inf False False 0.0 inf 10.0 1000.0 False False SARS_CoV2_RBD Motif0828_ems_3hM_614_0001
inf inf False False 0.0 inf 10.0 1000.0 False False SARS_CoV2_RBD Motif1748_ems_3hC_3_0001_0001
inf inf False False 0.0 inf 10.0 1000.0 False False SARS_CoV2_RBD Motif0446_HHH_eva_0209_0001_0001
inf inf False False 0.0 inf 10.0 1000.0 False False SARS_CoV2_RBD Motif0687_bcov_4helix_03442_0001
inf inf False False 0.0 inf 10.0 1000.0 False False SARS_CoV2_RBD Motif0207_HHH_b1_01822_0001_0002
inf inf False False 0.0 inf 10.0 1000.0 False False SARS_CoV2_RBD Motif0214_ems_3hM_1981_0001_0001
inf inf False False 0.0 inf 10.0 1000.0 False False SARS_CoV2_RBD Motif2735_HHH_b1_01342_0001
inf inf False False 0.0 inf 10.0 1000.0 False False SARS_CoV2_RBD Motif2884_HHH_b1_04141_0001_0001
inf inf False False 0.0 inf 10.0 1000.0 False False SARS_CoV2_RBD Motif1162_bcov_4helix_12241_0001
inf inf False False 0.0 inf 10.0 1000.0 False False SARS_CoV2_RBD Motif2119_HHH_eva_0441_0001
inf inf False False 0.0 inf 10.0 1000.0 False False SARS_CoV2_RBD Motif0395_bcov_4helix_07358_0001
inf inf False False 0.0 inf 10.0 1000.0 False False SARS_CoV2_RBD Motif2188_HHH_b2_05670_0001
inf inf False False 0.0 inf 10.0 1000.0 False False SARS_CoV2_RBD Motif0123_bcov_4helix_00412_0001
inf inf False False 0.0 inf 10.0 1000.0 False False SARS_CoV2_RBD Motif2718_ems_3hM_78_0001
inf inf False False 0.0 inf 10.0 1000.0 False False SARS_CoV2_RBD Motif2708_bcov_4helix_10144_0001
16343.288158162499 inf False False 27418.953483225745 3064658.2202274445 10.0 1000.0 False False SARS_CoV2_RBD Motif2747_HHH_b1_06628_0001_0002
inf inf False False 0.0 inf 10.0 1000.0 False False SARS_CoV2_RBD Motif1162_bcov_4helix_10849_0001_0002
inf inf False False 0.0 inf 10.0 1000.0 False False SARS_CoV2_RBD Motif1562_HHH_b1_02204_0001
inf inf False False 0.0 inf 10.0 1000.0 False False SARS_CoV2_RBD Motif0562_HHH_b1_03423_0001_0001
inf inf False False 5204.529242965602 inf 10.0 1000.0 False False SARS_CoV2_RBD Motif2060_bcov_4helix_06644_0001_0001
inf inf False False 0.0 inf 10.0 1000.0 False False SARS_CoV2_RBD Motif0065_ems_3hM_555_0001
inf inf False False 0.0 inf 10.0 1000.0 False False SARS_CoV2_RBD Motif0223_HHH_b1_02941_0001_0001
inf inf False False 0.0 inf 10.0 1000.0 False False SARS_CoV2_RBD Motif2653_HHH_b2_00347_0001_0002
inf inf False False 0.0 inf 10.0 1000.0 False False SARS_CoV2_RBD Motif0524_bcov_4helix_14547_0001
inf inf False False 0.0 inf 10.0 1000.0 False False SARS_CoV2_RBD Motif1604_bcov_4helix_05930_0001
inf inf False False 0.0 inf 10.0 1000.0 False False SARS_CoV2_RBD Motif0572_HHH_b2_05355_0001_0001
inf inf False False 0.0 inf 10.0 1000.0 False False SARS_CoV2_RBD Motif0761_bcov_4helix_12339_0001
inf inf False False 0.0 inf 10.0 1000.0 False False SARS_CoV2_RBD Motif0250_bcov_4helix_07458_0001_0002
inf inf False False 0.0 inf 10.0 1000.0 False False SARS_CoV2_RBD Motif2588_bcov_4helix_03987_0001
inf inf False False 4181.299050858942 inf 10.0 1000.0 False False SARS_CoV2_RBD Motif0572_HHH_b1_08218_0001_0002
inf inf False False 0.0 inf 10.0 1000.0 False False SARS_CoV2_RBD Motif0806_bcov_4helix_11376_0001_0005
inf inf False False 0.0 inf 10.0 1000.0 False False SARS_CoV2_RBD Motif2854_HHH_b2_03607_0001
inf inf False False 0.0 inf 10.0 1000.0 False False SARS_CoV2_RBD Motif0987_bcov_4helix_11923_0001
inf inf False False 0.0 inf 10.0 1000.0 False False SARS_CoV2_RBD Motif0214_ems_3hM_2228_0001_0001
inf inf False False 0.0 inf 10.0 1000.0 False False SARS_CoV2_RBD Motif2148_HHH_b2_07221_0001_0003
inf inf False False 0.0 inf 10.0 1000.0 False False SARS_CoV2_RBD Motif0599_bcov_4helix_12040_0001
inf inf False False 0.0 inf 10.0 1000.0 False False SARS_CoV2_RBD Motif0566_bcov_4helix_03417_0001
inf inf False False 0.0 inf 10.0 1000.0 False False SARS_CoV2_RBD Motif0239_HHH_b1_04383_0001
inf inf False False 0.0 inf 10.0 1000.0 False False SARS_CoV2_RBD Motif1017_HHH_b1_04466_0001
inf inf False False 0.0 inf 10.0 1000.0 False False SARS_CoV2_RBD Motif0389_bcov_4helix_11477_0001
inf inf False False 0.0 inf 10.0 1000.0 False False SARS_CoV2_RBD Motif0872_HHH_b1_00130_0001
inf inf False False 0.0 inf 10.0 1000.0 False False SARS_CoV2_RBD Motif1560_HHH_eva_0144_0001
inf inf False False 0.0 inf 10.0 1000.0 False False SARS_CoV2_RBD Motif2112_HHH_b2_07554_0001_0002
inf inf False False 0.0 inf 10.0 1000.0 False False SARS_CoV2_RBD Motif1608_bcov_4helix_03569_0001
inf inf False False 0.0 inf 10.0 1000.0 False False SARS_CoV2_RBD Motif0191_ems_3hM_411_0001_0002
inf inf False False 0.0 inf 10.0 1000.0 False False SARS_CoV2_RBD Motif0111_HHH_b2_04197_0001_0002
inf inf False False 4482.918530157363 inf 10.0 1000.0 False False SARS_CoV2_RBD Motif2739_HHH_b2_00829_0001
inf inf False False 0.0 inf 10.0 1000.0 False False SARS_CoV2_RBD Motif0564_bcov_4helix_13032_0001
inf inf False False 0.0 inf 10.0 1000.0 False False SARS_CoV2_RBD Motif0178_bcov_4helix_05902_0001
inf inf False False 0.0 inf 10.0 1000.0 False False SARS_CoV2_RBD Motif0646_ems_3hC_162_0002_0001_0002
inf inf False False 0.0 inf 10.0 1000.0 False False SARS_CoV2_RBD Motif0065_HHH_b2_07853_0001
inf inf False False 0.0 inf 10.0 1000.0 False False SARS_CoV2_RBD Motif2708_HHH_b1_04269_0001
inf inf False False 0.0 inf 10.0 1000.0 False False SARS_CoV2_RBD Motif0687_ems_3hM_1912_0001_0002
inf inf False False 0.0 inf 10.0 1000.0 False False SARS_CoV2_RBD Motif0365_HHH_b1_01902_0001_0001
inf inf False False 0.0 inf 10.0 1000.0 False False SARS_CoV2_RBD Motif0097_bcov_4helix_08459_0001_0002
inf inf False False 0.0 inf 10.0 1000.0 False False SARS_CoV2_RBD Motif1055_HHH_b2_07951_0001
inf inf False False 0.0 inf 10.0 1000.0 False False SARS_CoV2_RBD Motif0133_ems_3hC_3_0002_0001
inf inf False False 0.0 inf 10.0 1000.0 False False SARS_CoV2_RBD Motif0252_bcov_4helix_00569_0001
inf inf False False 0.0 inf 10.0 1000.0 False False SARS_CoV2_RBD Motif0290_bcov_4helix_01026_0001
inf inf False False 0.0 inf 10.0 1000.0 False False SARS_CoV2_RBD Motif2271_bcov_4helix_03661_0001
inf inf False False 0.0 inf 10.0 1000.0 False False SARS_CoV2_RBD Motif2045_HHH_b1_03746_0001
inf inf False False 0.0 inf 10.0 1000.0 False False SARS_CoV2_RBD Motif0413_bcov_4helix_00315_0001
inf inf False False 4018.146202280102 inf 10.0 1000.0 False False SARS_CoV2_RBD Motif2004_bcov_4helix_14041_0001
inf inf False False 0.0 inf 10.0 1000.0 False False SARS_CoV2_RBD Motif0254_bcov_4helix_12471_0001_0001
inf inf False False 0.0 inf 10.0 1000.0 False False SARS_CoV2_RBD Motif1828_HHH_b2_04138_0001_0001
inf inf False False 0.0 inf 10.0 1000.0 False False SARS_CoV2_RBD Motif2858_p1-16H-GBL-16H-GABBL-16H_0048_0001_0001_0001_0001
inf inf False False 0.0 inf 10.0 1000.0 False False SARS_CoV2_RBD Motif0071_ems_3hM_3074_0001
inf inf False False 0.0 inf 10.0 1000.0 False False SARS_CoV2_RBD Motif1895_HHH_b2_05430_0001
inf inf False False 0.0 inf 10.0 1000.0 False False SARS_CoV2_RBD Motif1015_HHH_b1_00187_0001
inf inf False False 0.0 inf 10.0 1000.0 False False SARS_CoV2_RBD Motif0871_HHH_b2_08260_0001_0002
inf inf False False 4618.755444539664 inf 10.0 1000.0 False False SARS_CoV2_RBD Motif1654_HHH_b1_01971_0001
inf inf False False 0.0 inf 10.0 1000.0 False False SARS_CoV2_RBD Motif0240_HHH_eva_0362_0001
inf inf False False 0.0 inf 10.0 1000.0 False False SARS_CoV2_RBD Motif0113_HHH_b1_07994_0001_0002
inf inf False False 0.0 inf 10.0 1000.0 False False SARS_CoV2_RBD Motif0524_HHH_b1_01387_0001
inf inf False False 0.0 inf 10.0 1000.0 False False SARS_CoV2_RBD Motif1989_bcov_4helix_06948_0001
inf inf False False 0.0 inf 10.0 1000.0 False False SARS_CoV2_RBD Motif0094_bcov_4helix_01302_0001
inf inf False False 0.0 inf 10.0 1000.0 False False SARS_CoV2_RBD Motif0207_ems_3hM_3263_0001
inf inf False False 0.0 inf 10.0 1000.0 False False SARS_CoV2_RBD Motif0681_bcov_4helix_06852_0001_0001
inf inf False False 0.0 inf 10.0 1000.0 False False SARS_CoV2_RBD Motif2011_HHH_b2_03953_0001_0001
inf inf False False 0.0 inf 10.0 1000.0 False False SARS_CoV2_RBD Motif1514_HHH_b2_02333_0001
inf inf False False 0.0 inf 10.0 1000.0 False False SARS_CoV2_RBD Motif1770_HHH_b1_06988_0001_0001
inf inf False False 0.0 inf 10.0 1000.0 False False SARS_CoV2_RBD Motif0149_bcov_4helix_13692_0001
inf inf False False 0.0 inf 10.0 1000.0 False False SARS_CoV2_RBD Motif0276_bcov_4helix_03539_0001
inf inf False False 0.0 inf 10.0 1000.0 False False SARS_CoV2_RBD Motif0264_bcov_4helix_08760_0001
inf inf False False 17006.891193969397 inf 10.0 1000.0 False False SARS_CoV2_RBD Motif0705_HHH_b1_05485_0001_0003
inf inf False False 0.0 inf 10.0 1000.0 False False SARS_CoV2_RBD Motif1551_bcov_4helix_05321_0001
inf inf False False 0.0 inf 10.0 1000.0 False False SARS_CoV2_RBD Motif1312_ems_3hC_535_0001
inf inf False False 0.0 inf 10.0 1000.0 False False SARS_CoV2_RBD Motif1721_bcov_4helix_03867_0001
inf inf False False 0.0 inf 10.0 1000.0 False False SARS_CoV2_RBD Motif0484_bcov_4helix_14384_0001
inf inf False False 0.0 inf 10.0 1000.0 False False SARS_CoV2_RBD Motif1198_HHH_b1_02130_0001_0003
inf inf False False 0.0 inf 10.0 1000.0 False False SARS_CoV2_RBD Motif0149_HHH_eva_0501_0001
inf inf False False 0.0 inf 10.0 1000.0 False False SARS_CoV2_RBD Motif1096_ems_3hC_347_0001_0002
inf inf False False 0.0 inf 10.0 1000.0 False False SARS_CoV2_RBD Motif1106_bcov_4helix_00228_0001
inf inf False False 0.0 inf 10.0 1000.0 False False SARS_CoV2_RBD Motif2597_ems_3hC_836_0001
inf inf False False 0.0 inf 10.0 1000.0 False False SARS_CoV2_RBD Motif0691_bcov_4helix_05497_0001_0001
inf inf False False 0.0 inf 10.0 1000.0 False False SARS_CoV2_RBD Motif0504_HHH_b1_03309_0001_0003
inf inf False False 0.0 inf 10.0 1000.0 False False SARS_CoV2_RBD Motif0341_ems_3hM_3464_0001_0002
inf inf False False 0.0 inf 10.0 1000.0 False False SARS_CoV2_RBD Motif2558_bcov_4helix_02537_0001
inf inf False False 0.0 inf 10.0 1000.0 False False SARS_CoV2_RBD Motif2884_HHH_b1_06098_0001_0001
inf inf False False 0.0 inf 10.0 1000.0 False False SARS_CoV2_RBD Motif0777_bcov_4helix_06450_0001
inf inf False False 0.0 inf 10.0 1000.0 False False SARS_CoV2_RBD Motif0946_HHH_b2_01053_0001_0003
inf inf False False 0.0 inf 10.0 1000.0 False False SARS_CoV2_RBD Motif1820_bcov_4helix_03646_0001
inf inf False False 0.0 inf 10.0 1000.0 False False SARS_CoV2_RBD Motif0010_HHH_b1_07869_0001
inf inf False False 0.0 inf 10.0 1000.0 False False SARS_CoV2_RBD Motif1663_ems_3hM_201_0001
inf inf False False 0.0 inf 10.0 1000.0 False False SARS_CoV2_RBD Motif0230_bcov_4helix_06957_0001_0001
inf inf False False 0.0 inf 10.0 1000.0 False False SARS_CoV2_RBD Motif1778_HHH_b1_06690_0001
inf inf False False 4018.146202280102 inf 10.0 1000.0 False False SARS_CoV2_RBD Motif2849_bcov_4helix_09375_0001
inf inf False False 0.0 inf 10.0 1000.0 False False SARS_CoV2_RBD Motif0033_bcov_4helix_06228_0001
inf inf False False 0.0 inf 10.0 1000.0 False False SARS_CoV2_RBD Motif0053_ems_3hM_2415_0001
inf inf False False 0.0 inf 10.0 1000.0 False False SARS_CoV2_RBD Motif1302_HHH_b1_06619_0001
inf inf False False 0.0 inf 10.0 1000.0 False False SARS_CoV2_RBD Motif0746_bcov_4helix_08752_0001
inf inf False False 0.0 inf 10.0 1000.0 False False SARS_CoV2_RBD Motif1786_HHH_b1_08776_0001_0002
inf inf False False 0.0 inf 10.0 1000.0 False False SARS_CoV2_RBD Motif0140_bcov_4helix_01026_0001
inf inf False False 0.0 inf 10.0 1000.0 False False SARS_CoV2_RBD Motif1075_ems_3hC_1570_0002_0001_0001
inf inf False False 0.0 inf 10.0 1000.0 False False SARS_CoV2_RBD Motif1348_HHH_b2_06357_0001_0001
inf inf False False 0.0 inf 10.0 1000.0 False False SARS_CoV2_RBD Motif0378_bcov_4helix_13598_0001
inf inf False False 0.0 inf 10.0 1000.0 False False SARS_CoV2_RBD Motif1616_HHH_b1_01529_0001_0002
inf inf False False 0.0 inf 10.0 1000.0 False False SARS_CoV2_RBD Motif1976_ems_3hM_888_0001_0002
inf inf False False 0.0 inf 10.0 1000.0 False False SARS_CoV2_RBD Motif2004_bcov_4helix_03525_0001
inf inf False False 0.0 inf 10.0 1000.0 False False SARS_CoV2_RBD Motif0446_HHH_b1_02312_0001_0002
inf inf False False 0.0 inf 10.0 1000.0 False False SARS_CoV2_RBD Motif0481_bcov_4helix_06933_0001
inf inf False False 0.0 inf 10.0 1000.0 False False SARS_CoV2_RBD Motif0524_ems_3hC_854_0001_0001
inf inf False False 0.0 inf 10.0 1000.0 False False SARS_CoV2_RBD Motif1823_HHH_b1_01322_0001
inf inf False False 0.0 inf 10.0 1000.0 False False SARS_CoV2_RBD Motif2163_HHH_eva_0758_0001_0002
inf inf False False 4307.99659339902 inf 10.0 1000.0 False False SARS_CoV2_RBD Motif1198_HHH_b1_06799_0001
inf inf False False 0.0 inf 10.0 1000.0 False False SARS_CoV2_RBD Motif0858_ems_3hM_2831_0001
inf inf False False 5982.4721568300865 inf 10.0 1000.0 False False SARS_CoV2_RBD Motif1227_HHH_b1_02259_0001
inf inf False False 0.0 inf 10.0 1000.0 False False SARS_CoV2_RBD Motif0058_HHH_b2_06342_0001
inf inf False False 0.0 inf 10.0 1000.0 False False SARS_CoV2_RBD Motif2633_bcov_4helix_04730_0001
inf inf False False 0.0 inf 10.0 1000.0 False False SARS_CoV2_RBD Motif2394_bcov_4helix_12415_0001_0002
inf inf False False 0.0 inf 10.0 1000.0 False False SARS_CoV2_RBD Motif0703_bcov_4helix_04004_0001_0001
inf inf False False 0.0 inf 10.0 1000.0 False False SARS_CoV2_RBD Motif1149_HHH_b2_06105_0001_0002
inf inf False False 0.0 inf 10.0 1000.0 False False SARS_CoV2_RBD Motif0741_HHH_eva_0556_0001
inf inf False False 24576.258316532665 inf 10.0 1000.0 False False SARS_CoV2_RBD Motif0783_HHH_b1_08520_0001
inf inf False False 0.0 inf 10.0 1000.0 False False SARS_CoV2_RBD Motif0541_bcov_4helix_11785_0001_0002
inf inf False False 0.0 inf 10.0 1000.0 False False SARS_CoV2_RBD Motif1069_ems_3hC_535_0001_0001
inf inf False False 0.0 inf 10.0 1000.0 False False SARS_CoV2_RBD Motif0687_bcov_4helix_01639_0001
inf inf False False 0.0 inf 10.0 1000.0 False False SARS_CoV2_RBD Motif2330_HHH_eva_0067_0001
inf inf False False 0.0 inf 10.0 1000.0 False False SARS_CoV2_RBD Motif0045_bcov_4helix_04757_0001
inf inf False False 22248.566049121968 inf 10.0 1000.0 False False SARS_CoV2_RBD Motif2487_HHH_b1_08191_0001
inf inf False False 0.0 inf 10.0 1000.0 False False SARS_CoV2_RBD Motif0887_bcov_4helix_09477_0001_0001
inf inf False False 0.0 inf 10.0 1000.0 False False SARS_CoV2_RBD Motif0820_HHH_b1_08558_0001_0001
inf inf False False 4482.918530157363 inf 10.0 1000.0 False False SARS_CoV2_RBD Motif1078_HHH_b1_06893_0002
inf inf False False 0.0 inf 10.0 1000.0 False False SARS_CoV2_RBD Motif0915_HHH_b1_01727_0001_0001
inf inf False False 0.0 inf 10.0 1000.0 False False SARS_CoV2_RBD Motif1456_HHH_eva_0060_0001
1905.1216000189752 3978.3625765149495 False False 0.0 3978.3625765149495 10.0 1000.0 True False SARS_CoV2_RBD Motif0464_HHH_eva_0017_0001
inf inf False False 0.0 inf 10.0 1000.0 False False SARS_CoV2_RBD Motif2334_bcov_4helix_09753_0001
inf inf False False 0.0 inf 10.0 1000.0 False False SARS_CoV2_RBD Motif0524_HHH_b1_04452_0001
inf inf False False 0.0 inf 10.0 1000.0 False False SARS_CoV2_RBD Motif1692_HHH_b2_07062_0001_0002
inf inf False False 0.0 inf 10.0 1000.0 False False SARS_CoV2_RBD Motif2167_bcov_4helix_02182_0001
inf inf False False 0.0 inf 10.0 1000.0 False False SARS_CoV2_RBD Motif1885_HHH_b2_06643_0001
inf inf False False 0.0 inf 10.0 1000.0 False False SARS_CoV2_RBD Motif1489_bcov_4helix_01856_0001
inf inf False False 0.0 inf 10.0 1000.0 False False SARS_CoV2_RBD Motif0341_ems_3hM_1609_0001_0001
inf inf False False 0.0 inf 10.0 1000.0 False False SARS_CoV2_RBD Motif1319_ems_3hC_1007_0001_0004
inf inf False False 0.0 inf 10.0 1000.0 False False SARS_CoV2_RBD Motif2523_HHH_b2_02540_0001_0002
inf inf False False 0.0 inf 10.0 1000.0 False False SARS_CoV2_RBD Motif0010_HHH_b1_05355_0001_0001
inf inf False False 0.0 inf 10.0 1000.0 False False SARS_CoV2_RBD Motif2855_HHH_b2_03962_0001
inf inf False False 5806.528535670726 inf 10.0 1000.0 False False SARS_CoV2_RBD Motif0711_HHH_b2_04770_0001_0002
inf inf False False 0.0 inf 10.0 1000.0 False False SARS_CoV2_RBD Motif0176_bcov_4helix_00839_0001
inf inf False False 0.0 inf 10.0 1000.0 False False SARS_CoV2_RBD Motif1316_HHH_b2_02802_0001
inf inf False False 0.0 inf 10.0 1000.0 False False SARS_CoV2_RBD Motif1382_ems_3hM_843_0001_0002
inf inf False False 0.0 inf 10.0 1000.0 False False SARS_CoV2_RBD Motif2288_ems_3hM_2060_0001
inf inf False False 0.0 inf 10.0 1000.0 False False SARS_CoV2_RBD Motif0905_ems_3hM_781_0001
inf inf False False 4181.299050858942 inf 10.0 1000.0 False False SARS_CoV2_RBD Motif0951_bcov_4helix_01912_0001
inf inf False False 0.0 inf 10.0 1000.0 False False SARS_CoV2_RBD Motif0214_bcov_4helix_01170_0001
inf inf False False 0.0 inf 10.0 1000.0 False False SARS_CoV2_RBD Motif0338_HHH_b2_04057_0001_0001
inf inf False False 0.0 inf 10.0 1000.0 False False SARS_CoV2_RBD Motif1675_HHH_b2_03938_0001
inf inf False False 0.0 inf 10.0 1000.0 False False SARS_CoV2_RBD Motif1814_HHH_b1_07553_0001
inf inf False False 0.0 inf 10.0 1000.0 False False SARS_CoV2_RBD Motif2633_bcov_4helix_01514_0001_0002
inf inf False False 0.0 inf 10.0 1000.0 False False SARS_CoV2_RBD Motif2943_HHH_b1_00651_0001_0003
inf inf False False 0.0 inf 10.0 1000.0 False False SARS_CoV2_RBD Motif1316_HHH_b1_05691_0001_0002
inf inf False False 0.0 inf 10.0 1000.0 False False SARS_CoV2_RBD Motif0760_HHH_b2_02489_0001
inf inf False False 0.0 inf 10.0 1000.0 False False SARS_CoV2_RBD Motif2119_ems_3hC_1397_0001_0001
inf inf False False 0.0 inf 10.0 1000.0 False False SARS_CoV2_RBD Motif0188_ems_3hC_696_0001
inf inf False False 0.0 inf 10.0 1000.0 False False SARS_CoV2_RBD Motif0459_bcov_4helix_08430_0001
inf inf False False 0.0 inf 10.0 1000.0 False False SARS_CoV2_RBD Motif0845_bcov_4helix_08290_0001
inf inf False False 0.0 inf 10.0 1000.0 False False SARS_CoV2_RBD Motif0753_HHH_b2_05267_0001_0002
inf inf False False 0.0 inf 10.0 1000.0 False False SARS_CoV2_RBD Motif1093_HHH_b1_01190_0001_0002
inf inf False False 0.0 inf 10.0 1000.0 False False SARS_CoV2_RBD Motif1989_ems_3hM_3174_0001
inf inf False False 0.0 inf 10.0 1000.0 False False SARS_CoV2_RBD Motif0979_bcov_4helix_08983_0001
inf inf False False 0.0 inf 10.0 1000.0 False False SARS_CoV2_RBD Motif1779_bcov_4helix_06775_0001
inf inf False False 0.0 inf 10.0 1000.0 False False SARS_CoV2_RBD Motif0502_bcov_4helix_01930_0001_0003
inf inf False False 0.0 inf 10.0 1000.0 False False SARS_CoV2_RBD Motif0681_bcov_4helix_10191_0001
inf inf False False 0.0 inf 10.0 1000.0 False False SARS_CoV2_RBD Motif1107_ems_3hM_1452_0001
inf inf False False 0.0 inf 10.0 1000.0 False False SARS_CoV2_RBD Motif2011_bcov_4helix_11649_0001
inf inf False False 0.0 inf 10.0 1000.0 False False SARS_CoV2_RBD Motif0427_bcov_4helix_09644_0001_0002
inf inf False False 0.0 inf 10.0 1000.0 False False SARS_CoV2_RBD Motif1845_bcov_4helix_03495_0001
inf inf False False 0.0 inf 10.0 1000.0 False False SARS_CoV2_RBD Motif0065_bcov_4helix_07645_0001_0002
inf inf False False 0.0 inf 10.0 1000.0 False False SARS_CoV2_RBD Motif1918_HHH_b2_06704_0001_0002
inf inf False False 0.0 inf 10.0 1000.0 False False SARS_CoV2_RBD Motif0355_ems_3hC_923_0001
inf inf False False 0.0 inf 10.0 1000.0 False False SARS_CoV2_RBD Motif1463_HHH_b2_06191_0001_0001
inf inf False False 0.0 inf 10.0 1000.0 False False SARS_CoV2_RBD Motif0141_bcov_4helix_09028_0001
inf inf False False 0.0 inf 10.0 1000.0 False False SARS_CoV2_RBD Motif0254_bcov_4helix_09272_0001_0002
inf inf False False 0.0 inf 10.0 1000.0 False False SARS_CoV2_RBD Motif0719_ems_3hM_329_0001
inf inf False False 4618.755444539664 inf 10.0 1000.0 False False SARS_CoV2_RBD Motif0868_HHH_b1_07069_0001
inf inf False False 0.0 inf 10.0 1000.0 False False SARS_CoV2_RBD Motif0936_HHH_b1_04179_0001
inf inf False False 0.0 inf 10.0 1000.0 False False SARS_CoV2_RBD Motif1286_bcov_4helix_01760_0001_0002
inf inf False False 0.0 inf 10.0 1000.0 False True SARS_CoV2_RBD Motif2067_bcov_4helix_13604_0001
inf inf False False 0.0 inf 10.0 1000.0 False False SARS_CoV2_RBD Motif0530_HHH_b1_00275_0001
inf inf False False 4181.299050858942 inf 10.0 1000.0 False False SARS_CoV2_RBD Motif1328_HHH_b2_07356_0001_0001
inf inf False False 0.0 inf 10.0 1000.0 False False SARS_CoV2_RBD Motif0184_bcov_4helix_05905_0001
inf inf False False 0.0 inf 10.0 1000.0 False False SARS_CoV2_RBD Motif1304_bcov_4helix_04919_0001
inf inf False False 0.0 inf 10.0 1000.0 False False SARS_CoV2_RBD Motif0348_ems_3hC_807_0001
inf inf False False 0.0 inf 10.0 1000.0 False False SARS_CoV2_RBD Motif0635_HHH_b1_02534_0001
inf inf False False 0.0 inf 10.0 1000.0 False False SARS_CoV2_RBD Motif0979_bcov_4helix_11569_0001
inf inf False False 0.0 inf 10.0 1000.0 False False SARS_CoV2_RBD Motif0978_bcov_4helix_13553_0001
inf inf False False 0.0 inf 10.0 1000.0 False False SARS_CoV2_RBD Motif0251_bcov_4helix_04409_0001
inf inf False False 0.0 inf 10.0 1000.0 False False SARS_CoV2_RBD Motif0957_bcov_4helix_00530_0001
inf inf False False 0.0 inf 10.0 1000.0 False False SARS_CoV2_RBD Motif0575_bcov_4helix_07156_0001
inf inf False False 0.0 inf 10.0 1000.0 False False SARS_CoV2_RBD Motif1075_bcov_4helix_03783_0001
inf inf False False 0.0 inf 10.0 1000.0 False False SARS_CoV2_RBD Motif0868_ems_3hM_1452_0001_0001
inf inf False False 0.0 inf 10.0 1000.0 False False SARS_CoV2_RBD Motif0214_bcov_4helix_12347_0001_0002
inf inf False False 0.0 inf 10.0 1000.0 False False SARS_CoV2_RBD Motif0116_HHH_b1_05574_0001
inf inf False False 0.0 inf 10.0 1000.0 False False SARS_CoV2_RBD Motif0833_HHH_b2_01441_0001_0001
inf inf False False 0.0 inf 10.0 1000.0 False False SARS_CoV2_RBD Motif1405_HHH_b1_07067_0001
inf inf False False 0.0 inf 10.0 1000.0 False False SARS_CoV2_RBD Motif0858_bcov_4helix_13437_0001
inf inf False False 0.0 inf 10.0 1000.0 False False SARS_CoV2_RBD Motif0403_ems_3hC_177_0002_0001
inf inf False False 0.0 inf 10.0 1000.0 False False SARS_CoV2_RBD Motif2523_bcov_4helix_12779_0001
inf inf False False 0.0 inf 10.0 1000.0 False False SARS_CoV2_RBD Motif0095_HHH_b2_03089_0001
inf inf False False 0.0 inf 10.0 1000.0 False False SARS_CoV2_RBD Motif0250_HHH_b2_00246_0001_0002
inf inf False False 0.0 inf 10.0 1000.0 False False SARS_CoV2_RBD Motif2548_HHH_b2_04005_0001
inf inf False False 0.0 inf 10.0 1000.0 False False SARS_CoV2_RBD Motif0719_HHH_b1_08001_0001
inf inf False False 4307.99659339902 inf 10.0 1000.0 False False SARS_CoV2_RBD Motif0681_HHH_eva_0374_0001_0002
inf inf False False 0.0 inf 10.0 1000.0 False False SARS_CoV2_RBD Motif0495_bcov_4helix_14475_0001
inf inf False False 0.0 inf 10.0 1000.0 False False SARS_CoV2_RBD Motif2218_ems_3hM_3556_0001_0002
inf inf False False 0.0 inf 10.0 1000.0 False False SARS_CoV2_RBD Motif0777_HHH_eva_0065_0001
inf inf False False 0.0 inf 10.0 1000.0 False False SARS_CoV2_RBD Motif0298_bcov_4helix_00672_0001
inf inf False False 5692.116984286569 inf 10.0 1000.0 False False SARS_CoV2_RBD Motif2851_bcov_4helix_09238_0001_0002
inf inf False False 0.0 inf 10.0 1000.0 False False SARS_CoV2_RBD Motif1790_HHH_b2_02319_0001
inf inf False False 0.0 inf 10.0 1000.0 False False SARS_CoV2_RBD Motif2855_HHH_b1_05501_0001_0002
inf inf False False 0.0 inf 10.0 1000.0 False False SARS_CoV2_RBD Motif1820_bcov_4helix_06636_0001_0002
inf inf False False 0.0 inf 10.0 1000.0 False False SARS_CoV2_RBD Motif2464_ems_3hM_1825_0001
inf inf False False 0.0 inf 10.0 1000.0 False False SARS_CoV2_RBD Motif0350_HHH_b1_01960_0001_0003
inf inf False False 0.0 inf 10.0 1000.0 False False SARS_CoV2_RBD Motif0190_HHH_b1_07850_0001
inf inf False False 0.0 inf 10.0 1000.0 False False SARS_CoV2_RBD Motif0341_bcov_4helix_00263_0001
inf inf False False 0.0 inf 10.0 1000.0 False False SARS_CoV2_RBD Motif0616_p1-14H-GABBL-16H-GABBL-15H_0014_0001_0001_0001_0001
inf inf False False 0.0 inf 10.0 1000.0 False False SARS_CoV2_RBD Motif2464_bcov_4helix_03513_0001
inf inf False False 0.0 inf 10.0 1000.0 False False SARS_CoV2_RBD Motif0197_bcov_4helix_04393_0001_0001
inf inf False False 0.0 inf 10.0 1000.0 False False SARS_CoV2_RBD Motif1371_bcov_4helix_13598_0001_0002
inf inf False False 0.0 inf 10.0 1000.0 False False SARS_CoV2_RBD Motif1843_bcov_4helix_11949_0001
inf inf False False 0.0 inf 10.0 1000.0 False False SARS_CoV2_RBD Motif0296_bcov_4helix_11729_0001
inf inf False False 0.0 inf 10.0 1000.0 False False SARS_CoV2_RBD Motif0456_HHH_b2_05870_0001
inf inf False False 6287.638361271844 inf 10.0 1000.0 False False SARS_CoV2_RBD Motif1720_HHH_b1_04725_0001
inf inf False False 0.0 inf 10.0 1000.0 False False SARS_CoV2_RBD Motif2233_bcov_4helix_07122_0001
inf inf False False 0.0 inf 10.0 1000.0 False False SARS_CoV2_RBD Motif0168_ems_3hM_2999_0001
inf inf False False 0.0 inf 10.0 1000.0 False False SARS_CoV2_RBD Motif0112_bcov_4helix_04479_0001
inf inf False False 4307.99659339902 inf 10.0 1000.0 False False SARS_CoV2_RBD Motif2224_HHH_b1_01150_0001
inf inf False False 0.0 inf 10.0 1000.0 False False SARS_CoV2_RBD Motif2286_bcov_4helix_14100_0001
inf inf False False 0.0 inf 10.0 1000.0 False False SARS_CoV2_RBD Motif0701_HHH_b2_07052_0001
inf inf False False 0.0 inf 10.0 1000.0 False False SARS_CoV2_RBD Motif2060_HHH_b2_07405_0001
inf inf False False 0.0 inf 10.0 1000.0 False False SARS_CoV2_RBD Motif0854_HHH_b1_06748_0001_0001
inf inf False False 4018.146202280102 inf 10.0 1000.0 False False SARS_CoV2_RBD Motif0291_HHH_b1_02225_0001_0001
inf inf False False 0.0 inf 10.0 1000.0 False False SARS_CoV2_RBD Motif0224_ems_3hC_487_0001_0001
inf inf False False 0.0 inf 10.0 1000.0 False False SARS_CoV2_RBD Motif0889_bcov_4helix_01415_0001
inf inf False False 0.0 inf 10.0 1000.0 False False SARS_CoV2_RBD Motif0951_ems_3hM_3354_0001
inf inf False False 4618.755444539664 inf 10.0 1000.0 False False SARS_CoV2_RBD Motif1120_bcov_4helix_01391_0001
inf inf False False 5051.464807823733 inf 10.0 1000.0 False False SARS_CoV2_RBD Motif1054_HHH_b2_04602_0001
inf inf False False 0.0 inf 10.0 1000.0 False False SARS_CoV2_RBD Motif0181_HHH_b1_00543_0001
inf inf False False 0.0 inf 10.0 1000.0 False False SARS_CoV2_RBD Motif0202_bcov_4helix_13913_0001
inf inf False False 0.0 inf 10.0 1000.0 False False SARS_CoV2_RBD Motif0252_HHH_b1_08589_0001_0003
inf inf False False 0.0 inf 10.0 1000.0 False False SARS_CoV2_RBD Motif1398_HHH_b1_07694_0001
18416.02617127691 inf False False 23853.474194951435 947239.8086400279 10.0 1000.0 False False SARS_CoV2_RBD Motif2003_HHH_b1_07538_0001_0001
inf inf False False 0.0 inf 10.0 1000.0 False False SARS_CoV2_RBD Motif0840_HHH_b1_04451_0001
inf inf False False 0.0 inf 10.0 1000.0 False False SARS_CoV2_RBD Motif0355_bcov_4helix_05315_0001
inf inf False False 0.0 inf 10.0 1000.0 False False SARS_CoV2_RBD Motif0078_HHH_eva_0370_0001
inf inf False False 0.0 inf 10.0 1000.0 False False SARS_CoV2_RBD Motif0714_HHH_eva_0396_0001_0001
inf inf False False 0.0 inf 10.0 1000.0 False False SARS_CoV2_RBD Motif0885_ems_3hM_542_0001
inf inf False False 0.0 inf 10.0 1000.0 False False SARS_CoV2_RBD Motif2833_HHH_b2_02493_0001
inf inf False False 0.0 inf 10.0 1000.0 False False SARS_CoV2_RBD Motif2271_bcov_4helix_00530_0001
inf inf False False 0.0 inf 10.0 1000.0 False False SARS_CoV2_RBD Motif1642_HHH_b2_00948_0001_0001
inf inf False False 0.0 inf 10.0 1000.0 False False SARS_CoV2_RBD Motif0030_HHH_b1_04283_0001_0001
inf inf False False 4618.755444539664 inf 10.0 1000.0 False False SARS_CoV2_RBD Motif2861_HHH_b1_03574_0001
inf inf False False 0.0 inf 10.0 1000.0 False False SARS_CoV2_RBD Motif0436_HHH_b1_07028_0001_0002
inf inf False False 0.0 inf 10.0 1000.0 False False SARS_CoV2_RBD Motif0023_bcov_4helix_09704_0001_0002
inf inf False False 0.0 inf 10.0 1000.0 False False SARS_CoV2_RBD Motif2441_ems_3hM_3603_0001
inf inf False False 0.0 inf 10.0 1000.0 False False SARS_CoV2_RBD Motif1449_HHH_b1_03248_0001
inf inf False False 0.0 inf 10.0 1000.0 False False SARS_CoV2_RBD Motif0486_HHH_b2_05348_0001_0001
inf inf False False 0.0 inf 10.0 1000.0 False False SARS_CoV2_RBD Motif0987_bcov_4helix_02074_0001_0001
inf inf False False 0.0 inf 10.0 1000.0 False False SARS_CoV2_RBD Motif0123_bcov_4helix_05823_0001_0002
inf inf False False 0.0 inf 10.0 1000.0 False False SARS_CoV2_RBD Motif1779_bcov_4helix_04653_0001
inf inf False False 4618.755444539664 inf 10.0 1000.0 False False SARS_CoV2_RBD Motif0743_bcov_4helix_13832_0001
inf inf False False 0.0 inf 10.0 1000.0 False False SARS_CoV2_RBD Motif2733_HHH_b2_06167_0001_0001
inf inf False False 0.0 inf 10.0 1000.0 False False SARS_CoV2_RBD Motif1389_HHH_b2_07570_0001_0001
inf inf False False 0.0 inf 10.0 1000.0 False False SARS_CoV2_RBD Motif0140_ems_3hC_344_0001_0002
inf inf False False 0.0 inf 10.0 1000.0 False False SARS_CoV2_RBD Motif1070_HHH_b1_06675_0001_0001
inf inf False False 0.0 inf 10.0 1000.0 False False SARS_CoV2_RBD Motif0609_HHH_eva_0404_0001
inf inf False False 0.0 inf 10.0 1000.0 False False SARS_CoV2_RBD Motif0223_bcov_4helix_05698_0001
inf inf False False 0.0 inf 10.0 1000.0 False False SARS_CoV2_RBD Motif2407_HHH_b1_08482_0001_0003
inf inf False False 0.0 inf 10.0 1000.0 False False SARS_CoV2_RBD Motif1444_HHH_b1_07568_0001
inf inf False False 0.0 inf 10.0 1000.0 False False SARS_CoV2_RBD Motif0023_bcov_4helix_08225_0001
inf inf False False 0.0 inf 10.0 1000.0 False False SARS_CoV2_RBD Motif1447_HHH_b1_02536_0001
inf inf False False 0.0 inf 10.0 1000.0 False False SARS_CoV2_RBD Motif0285_HHH_b2_01158_0001
inf inf False False 0.0 inf 10.0 1000.0 False False SARS_CoV2_RBD Motif0141_bcov_4helix_12307_0001
inf inf False False 0.0 inf 10.0 1000.0 False False SARS_CoV2_RBD Motif1304_HHH_b1_02711_0001
inf inf False False 0.0 inf 10.0 1000.0 False False SARS_CoV2_RBD Motif0460_HHH_b1_07175_0001
inf inf False False 0.0 inf 10.0 1000.0 False False SARS_CoV2_RBD Motif0957_p1-14H-GBL-16H-GABBL-16H_0069_0001_0001_0002_0001_0001
inf inf False False 6287.638361271844 inf 10.0 1000.0 False False SARS_CoV2_RBD Motif1835_HHH_b1_01092_0001_0002
inf inf False False 0.0 inf 10.0 1000.0 False False SARS_CoV2_RBD Motif2101_HHH_b2_05889_0001_0001
inf inf False False 0.0 inf 10.0 1000.0 False False SARS_CoV2_RBD Motif0252_ems_3hM_3273_0001_0002
inf inf False False 0.0 inf 10.0 1000.0 False False SARS_CoV2_RBD Motif0133_bcov_4helix_05747_0001_0002
inf inf False False 0.0 inf 10.0 1000.0 False False SARS_CoV2_RBD Motif1585_bcov_4helix_00295_0001
inf inf False False 0.0 inf 10.0 1000.0 False False SARS_CoV2_RBD Motif1313_HHH_b2_07411_0001_0001
inf inf False False 4018.146202280102 inf 10.0 1000.0 False False SARS_CoV2_RBD Motif1736_HHH_b1_00357_0001_0002
inf inf False False 0.0 inf 10.0 1000.0 False False SARS_CoV2_RBD Motif2462_HHH_b2_05817_0001_0002
inf inf False False 0.0 inf 10.0 1000.0 False False SARS_CoV2_RBD Motif0018_ems_3hC_1467_0001_0001_0001
inf inf False False 0.0 inf 10.0 1000.0 False False SARS_CoV2_RBD Motif1162_HHH_eva_0249_0001
inf inf False False 0.0 inf 10.0 1000.0 False False SARS_CoV2_RBD Motif1023_ems_3hM_2335_0001
inf inf False False 0.0 inf 10.0 1000.0 False False SARS_CoV2_RBD Motif2292_bcov_4helix_02398_0001
inf inf False False 0.0 inf 10.0 1000.0 False False SARS_CoV2_RBD Motif2799_bcov_4helix_13913_0001
inf inf False False 0.0 inf 10.0 1000.0 False False SARS_CoV2_RBD Motif1056_HHH_b1_05423_0001_0001
inf inf False False 4618.755444539664 inf 10.0 1000.0 False False SARS_CoV2_RBD Motif0425_bcov_4helix_12485_0001
inf inf False False 0.0 inf 10.0 1000.0 False False SARS_CoV2_RBD Motif1149_HHH_b1_00461_0001
inf inf False False 0.0 inf 10.0 1000.0 False False SARS_CoV2_RBD Motif1794_ems_3hM_1373_0001
inf inf False False 0.0 inf 10.0 1000.0 False False SARS_CoV2_RBD Motif1232_ems_3hM_3512_0001_0002
inf inf False False 4758.708353264661 inf 10.0 1000.0 False False SARS_CoV2_RBD Motif0878_HHH_b1_00925_0001_0002
inf inf False False 5806.528535670726 inf 10.0 1000.0 False False SARS_CoV2_RBD Motif0924_HHH_b1_05821_0001_0002
inf inf False False 0.0 inf 10.0 1000.0 False False SARS_CoV2_RBD Motif2257_HHH_b1_05983_0001
inf inf False False 0.0 inf 10.0 1000.0 False False SARS_CoV2_RBD Motif0562_bcov_4helix_03173_0001
inf inf False False 0.0 inf 10.0 1000.0 False False SARS_CoV2_RBD Motif1316_ems_3hM_2901_0001
inf inf False False 0.0 inf 10.0 1000.0 False False SARS_CoV2_RBD Motif0681_HHH_b2_00491_0001_0003
inf inf False False 0.0 inf 10.0 1000.0 False False SARS_CoV2_RBD Motif1238_bcov_4helix_01514_0001
inf inf False False 0.0 inf 10.0 1000.0 False False SARS_CoV2_RBD Motif2006_bcov_4helix_00672_0001
inf inf False False 0.0 inf 10.0 1000.0 False False SARS_CoV2_RBD Motif0191_HHH_eva_0209_0001_0001
inf inf False False 0.0 inf 10.0 1000.0 False False SARS_CoV2_RBD Motif0705_HHH_b2_05354_0001
inf inf False False 0.0 inf 10.0 1000.0 False False SARS_CoV2_RBD Motif2411_HHH_b1_05540_0001_0001
inf inf False False 0.0 inf 10.0 1000.0 False False SARS_CoV2_RBD Motif2195_HHH_b1_00231_0001_0002
inf inf False False 0.0 inf 10.0 1000.0 False False SARS_CoV2_RBD Motif0557_HHH_eva_0257_0001
inf inf False False 0.0 inf 10.0 1000.0 False False SARS_CoV2_RBD Motif0730_HHH_b1_08667_0001
inf inf False False 0.0 inf 10.0 1000.0 False False SARS_CoV2_RBD Motif2553_bcov_4helix_01799_0001
inf inf False False 0.0 inf 10.0 1000.0 False False SARS_CoV2_RBD Motif0562_bcov_4helix_11851_0001
inf inf False False 0.0 inf 10.0 1000.0 False False SARS_CoV2_RBD Motif1120_ems_3hM_1538_0001_0001
inf inf False False 0.0 inf 10.0 1000.0 False False SARS_CoV2_RBD Motif0623_HHH_b1_02494_0001_0002
inf inf False False 0.0 inf 10.0 1000.0 False True SARS_CoV2_RBD Motif0657_HHH_b1_00494_0001
inf inf False False 0.0 inf 10.0 1000.0 False False SARS_CoV2_RBD Motif1982_HHH_b1_05856_0001
inf inf False False 4618.755444539664 inf 10.0 1000.0 False False SARS_CoV2_RBD Motif1802_HHH_b2_00224_0001
inf inf False False 0.0 inf 10.0 1000.0 False False SARS_CoV2_RBD Motif0064_HHH_eva_0124_0001
inf inf False False 4482.918530157363 inf 10.0 1000.0 False False SARS_CoV2_RBD Motif0252_HHH_b1_05002_0001_0003
inf inf False False 0.0 inf 10.0 1000.0 False False SARS_CoV2_RBD Motif1938_HHH_b1_00671_0001
inf inf False False 30590.4584999237 inf 10.0 1000.0 False False SARS_CoV2_RBD Motif1361_HHH_b1_07355_0001
inf inf False False 0.0 inf 10.0 1000.0 False False SARS_CoV2_RBD Motif2404_HHH_b1_08140_0001
inf inf False False 0.0 inf 10.0 1000.0 False False SARS_CoV2_RBD Motif0175_HHH_b2_04386_0001
inf inf False False 0.0 inf 10.0 1000.0 False False SARS_CoV2_RBD Motif1302_HHH_b1_03446_0001_0002
inf inf False False 0.0 inf 10.0 1000.0 False False SARS_CoV2_RBD Motif0307_HHH_b2_06251_0001_0001
inf inf False False 0.0 inf 10.0 1000.0 False False SARS_CoV2_RBD Motif2877_HHH_b1_00317_0001
inf inf False False 0.0 inf 10.0 1000.0 False False SARS_CoV2_RBD Motif2718_HHH_b2_01559_0001_0002
inf inf False False 0.0 inf 10.0 1000.0 False False SARS_CoV2_RBD Motif0711_ems_3hM_1733_0001
inf inf False False 0.0 inf 10.0 1000.0 False False SARS_CoV2_RBD Motif2633_bcov_4helix_07122_0001
inf inf False False 0.0 inf 10.0 1000.0 False False SARS_CoV2_RBD Motif1072_bcov_4helix_11333_0001
inf inf False False 0.0 inf 10.0 1000.0 False False SARS_CoV2_RBD Motif1017_bcov_4helix_08761_0001
inf inf False False 0.0 inf 10.0 1000.0 False False SARS_CoV2_RBD Motif0296_bcov_4helix_01608_0001
inf inf False False 0.0 inf 10.0 1000.0 False False SARS_CoV2_RBD Motif0502_bcov_4helix_11072_0001
inf inf False False 0.0 inf 10.0 1000.0 False False SARS_CoV2_RBD Motif0030_HHH_b1_07321_0001
inf inf False False 4482.918530157363 inf 10.0 1000.0 False False SARS_CoV2_RBD Motif1238_HHH_b1_07518_0001
inf inf False False 0.0 inf 10.0 1000.0 False False SARS_CoV2_RBD Motif0078_ems_3hM_2758_0001
inf inf False False 6102.719847182369 inf 10.0 1000.0 False False SARS_CoV2_RBD Motif0403_HHH_b1_08078_0001_0001
inf inf False False 7299.752940030099 inf 10.0 1000.0 False False SARS_CoV2_RBD Motif1890_HHH_b1_04539_0001_0001
inf inf False False 0.0 inf 10.0 1000.0 False False SARS_CoV2_RBD Motif1562_HHH_b2_04740_0001
inf inf False False 4482.918530157363 inf 10.0 1000.0 False False SARS_CoV2_RBD Motif1316_bcov_4helix_14239_0001
inf inf False False 0.0 inf 10.0 1000.0 False False SARS_CoV2_RBD Motif1040_HHH_b1_01728_0001_0001
inf inf False False 0.0 inf 10.0 1000.0 False False SARS_CoV2_RBD Motif1335_ems_3hM_2901_0001_0001
inf inf False False 0.0 inf 10.0 1000.0 False False SARS_CoV2_RBD Motif0446_HHH_eva_0404_0001_0002
inf inf False False 0.0 inf 10.0 1000.0 False False SARS_CoV2_RBD Motif0265_bcov_4helix_00695_0001
inf inf False False 0.0 inf 10.0 1000.0 False False SARS_CoV2_RBD Motif1265_bcov_4helix_14239_0001
inf inf False False 0.0 inf 10.0 1000.0 False False SARS_CoV2_RBD Motif1956_HHH_b1_07083_0001
inf inf False False 0.0 inf 10.0 1000.0 False False SARS_CoV2_RBD Motif2028_p1-14H-GABBL-16H-GABBL-15H_0014_0001_0001_0001_0001_0001
inf inf False False 0.0 inf 10.0 1000.0 False False SARS_CoV2_RBD Motif2355_HHH_b1_06163_0001_0001
inf inf False False 0.0 inf 10.0 1000.0 False False SARS_CoV2_RBD Motif0067_HHH_b1_07922_0001
inf inf False False 0.0 inf 10.0 1000.0 False False SARS_CoV2_RBD Motif0290_bcov_4helix_13427_0001_0001
inf inf False False 0.0 inf 10.0 1000.0 False False SARS_CoV2_RBD Motif1697_HHH_b1_05910_0001
inf inf False False 0.0 inf 10.0 1000.0 False False SARS_CoV2_RBD Motif1481_HHH_b2_00216_0001
8390.877767570124 inf False False 19548.98287480583 inf 10.0 1000.0 False False SARS_CoV2_RBD Motif2858_HHH_b1_02342_0002
inf inf False False 0.0 inf 10.0 1000.0 False False SARS_CoV2_RBD Motif0811_HHH_b2_05196_0001
inf inf False False 0.0 inf 10.0 1000.0 False False SARS_CoV2_RBD Motif1653_HHH_b1_01335_0001_0001
inf inf False False 0.0 inf 10.0 1000.0 False False SARS_CoV2_RBD Motif2770_HHH_b2_04144_0001
inf inf False False 0.0 inf 10.0 1000.0 False False SARS_CoV2_RBD Motif2004_bcov_4helix_00815_0001
inf inf False False 0.0 inf 10.0 1000.0 False False SARS_CoV2_RBD Motif2653_bcov_4helix_14086_0001
inf inf False False 4758.708353264661 inf 10.0 1000.0 False False SARS_CoV2_RBD Motif2119_HHH_b2_02708_0001_0002
inf inf False False 0.0 inf 10.0 1000.0 False False SARS_CoV2_RBD Motif1779_bcov_4helix_05649_0001_0001
inf inf False False 19355.428588916653 inf 10.0 1000.0 False False SARS_CoV2_RBD Motif1012_bcov_4helix_09845_0001
inf inf False False 0.0 inf 10.0 1000.0 False False SARS_CoV2_RBD Motif0223_bcov_4helix_11517_0001_0001
inf inf False False 0.0 inf 10.0 1000.0 False False SARS_CoV2_RBD Motif2718_bcov_4helix_00276_0001_0002
inf inf False False 0.0 inf 10.0 1000.0 False False SARS_CoV2_RBD Motif2069_bcov_4helix_09764_0001
inf inf False False 0.0 inf 10.0 1000.0 False False SARS_CoV2_RBD Motif1055_HHH_b1_06232_0001
inf inf False False 0.0 inf 10.0 1000.0 False False SARS_CoV2_RBD Motif0097_HHH_b2_04730_0001_0003
inf inf False False 0.0 inf 10.0 1000.0 False False SARS_CoV2_RBD Motif2853_bcov_4helix_10078_0001_0001
inf inf False False 0.0 inf 10.0 1000.0 False False SARS_CoV2_RBD Motif0078_bcov_4helix_04811_0001
inf inf False False 0.0 inf 10.0 1000.0 False False SARS_CoV2_RBD Motif0575_HHH_b2_00621_0001_0002
inf inf False False 0.0 inf 10.0 1000.0 False False SARS_CoV2_RBD Motif0808_HHH_b1_03036_0001_0001
inf inf False False 0.0 inf 10.0 1000.0 False False SARS_CoV2_RBD Motif1982_HHH_b2_03483_0001
inf inf False False 0.0 inf 10.0 1000.0 False False SARS_CoV2_RBD Motif1017_ems_3hC_390_0001
inf inf False False 0.0 inf 10.0 1000.0 False False SARS_CoV2_RBD Motif0042_ems_3hM_2085_0001
inf inf False False 0.0 inf 10.0 1000.0 False False SARS_CoV2_RBD Motif0031_bcov_4helix_14490_0001
inf inf False False 17874.41356581902 inf 10.0 1000.0 False False SARS_CoV2_RBD Motif2853_HHH_b2_07581_0001
inf inf False False 0.0 inf 10.0 1000.0 False False SARS_CoV2_RBD Motif1056_ems_3hC_474_0002_0001
inf inf False False 0.0 inf 10.0 1000.0 False False SARS_CoV2_RBD Motif1760_ems_3hM_542_0001
inf inf False False 0.0 inf 10.0 1000.0 False False SARS_CoV2_RBD Motif2419_HHH_b1_03771_0001
inf inf False False 0.0 inf 10.0 1000.0 False False SARS_CoV2_RBD Motif0074_bcov_4helix_08260_0001_0002
inf inf False False 0.0 inf 10.0 1000.0 False False SARS_CoV2_RBD Motif1851_HHH_b1_04405_0001_0002
inf inf False False 0.0 inf 10.0 1000.0 False False SARS_CoV2_RBD Motif0220_bcov_4helix_13601_0001_0001
inf inf False False 6876.69747568825 inf 10.0 1000.0 False False SARS_CoV2_RBD Motif0612_HHH_b2_06132_0001
inf inf False False 0.0 inf 10.0 1000.0 False False SARS_CoV2_RBD Motif2113_HHH_b1_02427_0001_0001
inf inf False False 0.0 inf 10.0 1000.0 False False SARS_CoV2_RBD Motif0355_bcov_4helix_02974_0001
inf inf False False 0.0 inf 10.0 1000.0 False False SARS_CoV2_RBD Motif1850_HHH_b2_07448_0001_0002
inf inf False False 0.0 inf 10.0 1000.0 False False SARS_CoV2_RBD Motif2820_HHH_eva_0536_0001
inf inf False False 0.0 inf 10.0 1000.0 False False SARS_CoV2_RBD Motif0240_bcov_4helix_01608_0001
inf inf False False 0.0 inf 10.0 1000.0 False False SARS_CoV2_RBD Motif0018_bcov_4helix_00678_0001
inf inf False False 0.0 inf 10.0 1000.0 False False SARS_CoV2_RBD Motif2851_HHH_b2_04860_0001_0001
inf inf False False 0.0 inf 10.0 1000.0 False False SARS_CoV2_RBD Motif2851_HHH_b2_06202_0001_0001
inf inf False False 0.0 inf 10.0 1000.0 False False SARS_CoV2_RBD Motif0033_ems_3hC_1468_0002_0001_0002
inf inf False False 0.0 inf 10.0 1000.0 False False SARS_CoV2_RBD Motif1514_HHH_b1_05718_0001_0002
inf inf False False 0.0 inf 10.0 1000.0 False False SARS_CoV2_RBD Motif0729_HHH_b1_00800_0001_0001
inf inf False False 0.0 inf 10.0 1000.0 False False SARS_CoV2_RBD Motif0078_bcov_4helix_03845_0001
inf inf False False 0.0 inf 10.0 1000.0 False False SARS_CoV2_RBD Motif1446_HHH_b2_05780_0001_0002
inf inf False False 0.0 inf 10.0 1000.0 False False SARS_CoV2_RBD Motif0859_HHH_b1_06106_0001
inf inf False False 0.0 inf 10.0 1000.0 False False SARS_CoV2_RBD Motif1426_HHH_b2_01615_0001_0001
inf inf False False 8559.53441069828 inf 10.0 1000.0 False False SARS_CoV2_RBD Motif1600_HHH_b1_00588_0001
inf inf False False 0.0 inf 10.0 1000.0 False False SARS_CoV2_RBD Motif2168_p1-15H-GBL-16H-GBL-14H_0732_0001_0001_0001_0001
inf inf False False 0.0 inf 10.0 1000.0 False False SARS_CoV2_RBD Motif0230_bcov_4helix_10102_0001
inf inf False False 0.0 inf 10.0 1000.0 False False SARS_CoV2_RBD Motif2470_HHH_b2_00762_0002_0003
inf inf False False 0.0 inf 10.0 1000.0 False False SARS_CoV2_RBD Motif2805_HHH_b1_00652_0001
inf inf False False 0.0 inf 10.0 1000.0 False False SARS_CoV2_RBD Motif0053_HHH_b2_05646_0001
inf inf False False 0.0 inf 10.0 1000.0 False False SARS_CoV2_RBD Motif1033_HHH_eva_0528_0001_0001
inf inf False False 0.0 inf 10.0 1000.0 False False SARS_CoV2_RBD Motif2757_HHH_b2_04082_0001
inf inf False False 0.0 inf 10.0 1000.0 False False SARS_CoV2_RBD Motif0209_bcov_4helix_06718_0001
inf inf False False 0.0 inf 10.0 1000.0 False False SARS_CoV2_RBD Motif2659_HHH_b1_05953_0001
inf inf False False 0.0 inf 10.0 1000.0 False False SARS_CoV2_RBD Motif0119_bcov_4helix_04479_0001
inf inf False False 0.0 inf 10.0 1000.0 False False SARS_CoV2_RBD Motif2718_HHH_b1_06335_0001
inf inf False False 0.0 inf 10.0 1000.0 False False SARS_CoV2_RBD Motif0714_bcov_4helix_02826_0001
26349.075363668566 inf False False 13130.135709392285 inf 10.0 1000.0 False False SARS_CoV2_RBD Motif1078_HHH_b2_03829_0001
inf inf False False 4181.299050858942 inf 10.0 1000.0 False False SARS_CoV2_RBD Motif1175_HHH_b1_01621_0001_0001
inf inf False False 0.0 inf 10.0 1000.0 False False SARS_CoV2_RBD Motif0097_bcov_4helix_08454_0002
inf inf False False 0.0 inf 10.0 1000.0 False False SARS_CoV2_RBD Motif0957_HHH_b1_06356_0001_0001
inf inf False False 0.0 inf 10.0 1000.0 False False SARS_CoV2_RBD Motif2709_HHH_eva_0321_0001
inf inf False False 0.0 inf 10.0 1000.0 False False SARS_CoV2_RBD Motif0431_HHH_b2_07460_0001
inf inf False False 0.0 inf 10.0 1000.0 False False SARS_CoV2_RBD Motif0209_ems_3hC_854_0001
inf inf False False 0.0 inf 10.0 1000.0 False False SARS_CoV2_RBD Motif0843_HHH_b1_00181_0001_0002
inf inf False False 0.0 inf 10.0 1000.0 False False SARS_CoV2_RBD Motif0023_HHH_b1_01300_0001
inf inf False False 0.0 inf 10.0 1000.0 False False SARS_CoV2_RBD Motif0095_p1-14H-GBL-16H-GABBL-16H_0541_0001_0001_0002_0001_0002
inf inf False False 0.0 inf 10.0 1000.0 False False SARS_CoV2_RBD Motif2430_HHH_eva_0265_0001
inf inf False False 0.0 inf 10.0 1000.0 False False SARS_CoV2_RBD Motif0777_bcov_4helix_05493_0001
inf inf False False 0.0 inf 10.0 1000.0 False False SARS_CoV2_RBD Motif0046_bcov_4helix_01493_0001
inf inf False False 4307.99659339902 inf 10.0 1000.0 False False SARS_CoV2_RBD Motif0691_HHH_b2_03861_0001_0002
inf inf False False 0.0 inf 10.0 1000.0 False False SARS_CoV2_RBD Motif2007_HHH_b1_03901_0001
inf inf False False 0.0 inf 10.0 1000.0 False False SARS_CoV2_RBD Motif0024_HHH_b1_00618_0001
inf inf False False 0.0 inf 10.0 1000.0 False False SARS_CoV2_RBD Motif1715_ems_3hM_421_0001
inf inf False False 0.0 inf 10.0 1000.0 False False SARS_CoV2_RBD Motif0825_HHH_b1_04203_0001
inf inf False False 0.0 inf 10.0 1000.0 False False SARS_CoV2_RBD Motif0374_bcov_4helix_01952_0001
inf inf False False 0.0 inf 10.0 1000.0 False False SARS_CoV2_RBD Motif1496_bcov_4helix_13533_0001
inf inf False False 0.0 inf 10.0 1000.0 False False SARS_CoV2_RBD Motif1659_HHH_b1_02135_0001_0003
inf inf False False 0.0 inf 10.0 1000.0 False False SARS_CoV2_RBD Motif1585_bcov_4helix_12665_0001_0002
inf inf False False 0.0 inf 10.0 1000.0 False False SARS_CoV2_RBD Motif2597_HHH_b2_04834_0001_0002
inf inf False False 0.0 inf 10.0 1000.0 False False SARS_CoV2_RBD Motif0296_HHH_b1_03902_0001
inf inf False False 0.0 inf 10.0 1000.0 False False SARS_CoV2_RBD Motif2497_bcov_4helix_13691_0001
inf inf False False 4307.99659339902 inf 10.0 1000.0 False False SARS_CoV2_RBD Motif0005_HHH_eva_0351_0001
inf inf False False 0.0 inf 10.0 1000.0 False False SARS_CoV2_RBD Motif1521_ems_3hM_2408_0001
inf inf False False 0.0 inf 10.0 1000.0 False False SARS_CoV2_RBD Motif2069_bcov_4helix_10055_0001_0001
inf inf False False 0.0 inf 10.0 1000.0 False False SARS_CoV2_RBD Motif0234_HHH_b1_00576_0001
inf inf False False 0.0 inf 10.0 1000.0 False False SARS_CoV2_RBD Motif0202_HHH_b1_02125_0001_0001
inf inf False False 0.0 inf 10.0 1000.0 False False SARS_CoV2_RBD Motif0071_p1-15H-GBL-16H-GABBL-16H_0175_0001_0001_0001_0001
inf inf False False 0.0 inf 10.0 1000.0 False False SARS_CoV2_RBD Motif0825_bcov_4helix_06347_0001
inf inf False False 0.0 inf 10.0 1000.0 False False SARS_CoV2_RBD Motif2274_HHH_b1_08761_0001_0002
inf inf False False 0.0 inf 10.0 1000.0 False False SARS_CoV2_RBD Motif2860_bcov_4helix_04506_0001
inf inf False False 4902.901975076926 inf 10.0 1000.0 False False SARS_CoV2_RBD Motif1603_HHH_b2_06859_0001
inf inf False False 0.0 inf 10.0 1000.0 False False SARS_CoV2_RBD Motif0018_ems_3hM_2136_0001_0001
inf inf False False 0.0 inf 10.0 1000.0 False False SARS_CoV2_RBD Motif0982_bcov_4helix_07081_0001
inf inf False False 0.0 inf 10.0 1000.0 False False SARS_CoV2_RBD Motif1040_HHH_b2_02445_0001_0001
inf inf False False 0.0 inf 10.0 1000.0 False False SARS_CoV2_RBD Motif0209_bcov_4helix_12224_0001_0001
81922.27247419693 inf False False 16838.506132642957 50310.0414937692 10.0 1000.0 False False SARS_CoV2_RBD Motif1005_HHH_b1_00427_0001_0001
inf inf False False 0.0 inf 10.0 1000.0 False False SARS_CoV2_RBD Motif0631_HHH_b2_07273_0001
inf inf False False 0.0 inf 10.0 1000.0 False False SARS_CoV2_RBD Motif0263_p1-16H-GBL-16H-GABBL-16H_0429_0001_0001_0002_0001
inf inf False False 0.0 inf 10.0 1000.0 False False SARS_CoV2_RBD Motif0514_HHH_b1_02992_0001_0001
inf inf False False 0.0 inf 10.0 1000.0 False False SARS_CoV2_RBD Motif0018_p1-15H-GBL-16H-GABBL-15H_0419_0001_0001_0002_0001
inf inf False False 0.0 inf 10.0 1000.0 False False SARS_CoV2_RBD Motif2277_bcov_4helix_10813_0001
inf inf False False 0.0 inf 10.0 1000.0 False False SARS_CoV2_RBD Motif0608_HHH_b2_03338_0001_0001
inf inf False False 0.0 inf 10.0 1000.0 False False SARS_CoV2_RBD Motif0706_HHH_eva_0741_0001
inf inf False False 0.0 inf 10.0 1000.0 False False SARS_CoV2_RBD Motif0905_ems_3hM_2462_0001
inf inf False False 0.0 inf 10.0 1000.0 False False SARS_CoV2_RBD Motif0173_HHH_b1_00995_0001
10444.258634525944 inf False False 19163.790682095718 inf 10.0 1000.0 False False SARS_CoV2_RBD Motif0876_HHH_b2_06688_0001
inf inf False False 0.0 inf 10.0 1000.0 False False SARS_CoV2_RBD Motif2686_ems_3hM_1520_0001_0001
inf inf False False 0.0 inf 10.0 1000.0 False False SARS_CoV2_RBD Motif2113_bcov_4helix_01139_0001
inf inf False False 0.0 inf 10.0 1000.0 False False SARS_CoV2_RBD Motif2497_HHH_b1_00896_0001_0001
inf inf False False 5692.116984286569 inf 10.0 1000.0 False False SARS_CoV2_RBD Motif2113_HHH_b2_00224_0001
inf inf False False 4018.146202280102 inf 10.0 1000.0 False False SARS_CoV2_RBD Motif1336_HHH_b1_03800_0001_0002
inf inf False False 0.0 inf 10.0 1000.0 False False SARS_CoV2_RBD Motif2588_HHH_b2_01568_0001
inf inf False False 0.0 inf 10.0 1000.0 False False SARS_CoV2_RBD Motif1195_bcov_4helix_11480_0001
inf inf False False 0.0 inf 10.0 1000.0 False False SARS_CoV2_RBD Motif2740_HHH_b1_03304_0001_0002
inf inf False False 0.0 inf 10.0 1000.0 False False SARS_CoV2_RBD Motif0034_bcov_4helix_08229_0001
inf inf False False 0.0 inf 10.0 1000.0 False False SARS_CoV2_RBD Motif1464_bcov_4helix_05332_0001
inf inf False False 0.0 inf 10.0 1000.0 False False SARS_CoV2_RBD Motif1309_HHH_b2_00024_0001
inf inf False False 0.0 inf 10.0 1000.0 False False SARS_CoV2_RBD Motif0925_bcov_4helix_05410_0001
inf inf False False 0.0 inf 10.0 1000.0 False False SARS_CoV2_RBD Motif1426_bcov_4helix_03628_0001_0002
inf inf False False 0.0 inf 10.0 1000.0 False False SARS_CoV2_RBD Motif0083_p1-15H-GBL-16H-GABBL-16H_0303_0001_0001_0001_0001
inf inf False False 0.0 inf 10.0 1000.0 False False SARS_CoV2_RBD Motif2464_HHH_eva_0253_0001
inf inf False False 0.0 inf 10.0 1000.0 False False SARS_CoV2_RBD Motif0072_bcov_4helix_05219_0001
inf inf False False 0.0 inf 10.0 1000.0 False False SARS_CoV2_RBD Motif0687_HHH_eva_0218_0001_0002
inf inf False False 0.0 inf 10.0 1000.0 False False SARS_CoV2_RBD Motif1777_bcov_4helix_00001_0001
inf inf False False 0.0 inf 10.0 1000.0 False False SARS_CoV2_RBD Motif1989_HHH_b1_06732_0001_0002
inf inf False False 0.0 inf 10.0 1000.0 False False SARS_CoV2_RBD Motif1937_HHH_b2_04973_0002_0002
inf inf False False 0.0 inf 10.0 1000.0 False False SARS_CoV2_RBD Motif0214_bcov_4helix_07596_0001_0002
inf inf False False 0.0 inf 10.0 1000.0 False False SARS_CoV2_RBD Motif2858_bcov_4helix_07062_0001
inf inf False False 0.0 inf 10.0 1000.0 False False SARS_CoV2_RBD Motif1857_HHH_b1_04922_0001_0001
inf inf False False 0.0 inf 10.0 1000.0 False False SARS_CoV2_RBD Motif0936_HHH_b1_03934_0001_0001
inf inf False False 0.0 inf 10.0 1000.0 False False SARS_CoV2_RBD Motif0530_bcov_4helix_13992_0001
inf inf False False 0.0 inf 10.0 1000.0 False False SARS_CoV2_RBD Motif2523_bcov_4helix_02632_0001
inf inf False False 0.0 inf 10.0 1000.0 False False SARS_CoV2_RBD Motif0093_HHH_b1_06309_0001
inf inf False False 0.0 inf 10.0 1000.0 False False SARS_CoV2_RBD Motif1779_bcov_4helix_04174_0001
inf inf False False 0.0 inf 10.0 1000.0 False False SARS_CoV2_RBD Motif0852_bcov_4helix_10247_0001
inf inf False False 0.0 inf 10.0 1000.0 False False SARS_CoV2_RBD Motif1405_HHH_b1_00762_0001
inf inf False False 0.0 inf 10.0 1000.0 False False SARS_CoV2_RBD Motif2335_bcov_4helix_09298_0001
inf inf False False 0.0 inf 10.0 1000.0 False False SARS_CoV2_RBD Motif2172_ems_3hC_1630_0002_0001
inf inf False False 0.0 inf 10.0 1000.0 False False SARS_CoV2_RBD Motif0052_bcov_4helix_02819_0001
inf inf False False 0.0 inf 10.0 1000.0 False False SARS_CoV2_RBD Motif1449_ems_3hM_19_0001
inf inf False False 0.0 inf 10.0 1000.0 False False SARS_CoV2_RBD Motif0491_bcov_4helix_01740_0001
inf inf False False 0.0 inf 10.0 1000.0 False False SARS_CoV2_RBD Motif1145_bcov_4helix_10166_0001
inf inf False False 0.0 inf 10.0 1000.0 False False SARS_CoV2_RBD Motif0197_bcov_4helix_02714_0001
inf inf False False 0.0 inf 10.0 1000.0 False False SARS_CoV2_RBD Motif0214_bcov_4helix_04653_0001
inf inf False False 0.0 inf 10.0 1000.0 False False SARS_CoV2_RBD Motif2931_HHH_eva_0509_0001
inf inf False False 0.0 inf 10.0 1000.0 False False SARS_CoV2_RBD Motif0519_HHH_b1_06421_0001
inf inf False False 0.0 inf 10.0 1000.0 False False SARS_CoV2_RBD Motif1137_bcov_4helix_02910_0001
inf inf False False 0.0 inf 10.0 1000.0 False False SARS_CoV2_RBD Motif1862_HHH_b1_00668_0001_0002
inf inf False False 0.0 inf 10.0 1000.0 False False SARS_CoV2_RBD Motif0010_bcov_4helix_00540_0001
inf inf False False 0.0 inf 10.0 1000.0 False False SARS_CoV2_RBD Motif0020_bcov_4helix_04471_0001_0001
inf inf False False 0.0 inf 10.0 1000.0 False False SARS_CoV2_RBD Motif1226_bcov_4helix_02751_0001_0001
inf inf False False 4758.708353264661 inf 10.0 1000.0 False False SARS_CoV2_RBD Motif0078_HHH_eva_0563_0001
inf inf False False 0.0 inf 10.0 1000.0 False False SARS_CoV2_RBD Motif2218_HHH_b1_02961_0001_0001
inf inf False False 0.0 inf 10.0 1000.0 False False SARS_CoV2_RBD Motif0425_p1-16H-GBL-16H-GABBL-15H_0094_0001_0001_0001_0001
inf inf False False 0.0 inf 10.0 1000.0 False False SARS_CoV2_RBD Motif1291_bcov_4helix_07025_0001
inf inf False False 0.0 inf 10.0 1000.0 False False SARS_CoV2_RBD Motif2317_HHH_eva_0535_0001
inf inf False False 0.0 inf 10.0 1000.0 False False SARS_CoV2_RBD Motif1642_HHH_b1_06091_0001
inf inf False False 0.0 inf 10.0 1000.0 False False SARS_CoV2_RBD Motif2653_HHH_eva_0033_0001_0001
inf inf False False 0.0 inf 10.0 1000.0 False False SARS_CoV2_RBD Motif0214_bcov_4helix_02743_0001_0004
inf inf False False 0.0 inf 10.0 1000.0 False False SARS_CoV2_RBD Motif0606_HHH_b1_03284_0001
inf inf False False 0.0 inf 10.0 1000.0 False False SARS_CoV2_RBD Motif2558_HHH_eva_0209_0001
inf inf False False 0.0 inf 10.0 1000.0 False False SARS_CoV2_RBD Motif0945_HHH_b2_07943_0001
inf inf False False 5692.116984286569 inf 10.0 1000.0 False False SARS_CoV2_RBD Motif2028_HHH_b1_08746_0001_0001
inf inf False False 0.0 inf 10.0 1000.0 False False SARS_CoV2_RBD Motif0123_HHH_b1_00518_0001_0002
inf inf False False 0.0 inf 10.0 1000.0 False False SARS_CoV2_RBD Motif0044_HHH_b2_03636_0001
inf inf False False 0.0 inf 10.0 1000.0 False False SARS_CoV2_RBD Motif0023_bcov_4helix_09652_0001
inf inf False False 0.0 inf 10.0 1000.0 False False SARS_CoV2_RBD Motif2487_bcov_4helix_01912_0001
inf inf False False 0.0 inf 10.0 1000.0 False False SARS_CoV2_RBD Motif2268_HHH_b2_01074_0001
inf inf False False 0.0 inf 10.0 1000.0 False False SARS_CoV2_RBD Motif0052_bcov_4helix_14130_0001
inf inf False False 0.0 inf 10.0 1000.0 False False SARS_CoV2_RBD Motif2177_bcov_4helix_10951_0001
inf inf False False 0.0 inf 10.0 1000.0 False False SARS_CoV2_RBD Motif1264_HHH_b2_02139_0001
inf inf False False 0.0 inf 10.0 1000.0 False False SARS_CoV2_RBD Motif0259_HHH_b1_08192_0001
inf inf False False 0.0 inf 10.0 1000.0 False False SARS_CoV2_RBD Motif0603_HHH_eva_0181_0001_0002
inf inf False False 0.0 inf 10.0 1000.0 False False SARS_CoV2_RBD Motif0007_HHH_b2_08000_0001
inf inf False False 0.0 inf 10.0 1000.0 False False SARS_CoV2_RBD Motif0163_bcov_4helix_09277_0001
inf inf False False 0.0 inf 10.0 1000.0 False False SARS_CoV2_RBD Motif0290_bcov_4helix_06415_0001
inf inf False False 0.0 inf 10.0 1000.0 False False SARS_CoV2_RBD Motif0214_bcov_4helix_07068_0001_0002
inf inf False False 0.0 inf 10.0 1000.0 False False SARS_CoV2_RBD Motif0915_bcov_4helix_08084_0001
inf inf False False 0.0 inf 10.0 1000.0 False False SARS_CoV2_RBD Motif0750_HHH_b1_06819_0001_0001
inf inf False False 0.0 inf 10.0 1000.0 False False SARS_CoV2_RBD Motif1318_bcov_4helix_12834_0001_0002
inf inf False False 0.0 inf 10.0 1000.0 False False SARS_CoV2_RBD Motif2389_bcov_4helix_05172_0001
inf inf False False 0.0 inf 10.0 1000.0 False False SARS_CoV2_RBD Motif2441_ems_3hM_910_0001
inf inf False False 0.0 inf 10.0 1000.0 False True SARS_CoV2_RBD Motif0167_HHH_b1_00927_0001_0002
inf inf False False 0.0 inf 10.0 1000.0 False False SARS_CoV2_RBD Motif0456_ems_3hM_1482_0001
inf inf False False 0.0 inf 10.0 1000.0 False False SARS_CoV2_RBD Motif0419_bcov_4helix_04912_0001
inf inf False False 0.0 inf 10.0 1000.0 False False SARS_CoV2_RBD Motif1198_HHH_b2_00275_0001_0001
inf inf False False 0.0 inf 10.0 1000.0 False False SARS_CoV2_RBD Motif0730_bcov_4helix_06424_0001
inf inf False False 0.0 inf 10.0 1000.0 False False SARS_CoV2_RBD Motif1506_bcov_4helix_05905_0001
inf inf False False 4618.755444539664 inf 10.0 1000.0 False False SARS_CoV2_RBD Motif1443_HHH_b2_02479_0001
inf inf False False 0.0 inf 10.0 1000.0 False False SARS_CoV2_RBD Motif0695_bcov_4helix_01966_0001
inf inf False False 0.0 inf 10.0 1000.0 False False SARS_CoV2_RBD Motif0474_HHH_eva_0321_0001
inf inf False False 19355.428588916653 inf 10.0 1000.0 False False SARS_CoV2_RBD Motif0738_HHH_b1_01667_0001_0002
inf inf False False 0.0 inf 10.0 1000.0 False False SARS_CoV2_RBD Motif1312_bcov_4helix_14342_0001
inf inf False False 0.0 inf 10.0 1000.0 False False SARS_CoV2_RBD Motif2355_HHH_b1_03946_0001_0002
inf inf False False 0.0 inf 10.0 1000.0 False False SARS_CoV2_RBD Motif0681_bcov_4helix_00666_0001
inf inf False False 0.0 inf 10.0 1000.0 False False SARS_CoV2_RBD Motif2028_p1-14H-GBL-16H-GABBL-16H_0097_0001_0001_0001_0001
inf inf False False 0.0 inf 10.0 1000.0 False False SARS_CoV2_RBD Motif0133_HHH_b1_05413_0001_0001
inf inf False False 0.0 inf 10.0 1000.0 False False SARS_CoV2_RBD Motif0912_ems_3hM_3465_0001_0001
inf inf False False 0.0 inf 10.0 1000.0 False False SARS_CoV2_RBD Motif2112_HHH_b1_00169_0001
inf inf False False 0.0 inf 10.0 1000.0 False False SARS_CoV2_RBD Motif1090_HHH_b1_07866_0001
inf inf False False 0.0 inf 10.0 1000.0 False False SARS_CoV2_RBD Motif0872_bcov_4helix_14130_0001
inf inf False False 0.0 inf 10.0 1000.0 False False SARS_CoV2_RBD Motif0481_bcov_4helix_03815_0001
inf inf False False 0.0 inf 10.0 1000.0 False False SARS_CoV2_RBD Motif0209_bcov_4helix_04796_0001
inf inf False False 0.0 inf 10.0 1000.0 False False SARS_CoV2_RBD Motif1620_HHH_b2_03148_0001
inf inf False False 0.0 inf 10.0 1000.0 False False SARS_CoV2_RBD Motif1994_HHH_b1_08718_0001
inf inf False False 22922.71984897642 inf 10.0 1000.0 False False SARS_CoV2_RBD Motif1181_HHH_b1_05037_0001
inf inf False False 0.0 inf 10.0 1000.0 False False SARS_CoV2_RBD Motif0668_bcov_4helix_00276_0001
inf inf False False 0.0 inf 10.0 1000.0 False False SARS_CoV2_RBD Motif2589_HHH_b1_07758_0001
inf inf False False 0.0 inf 10.0 1000.0 False False SARS_CoV2_RBD Motif0974_bcov_4helix_07553_0001
inf inf False False 0.0 inf 10.0 1000.0 False False SARS_CoV2_RBD Motif2851_HHH_b2_00009_0001
inf inf False False 0.0 inf 10.0 1000.0 False False SARS_CoV2_RBD Motif1356_HHH_b1_03433_0002
inf inf False False 0.0 inf 10.0 1000.0 False False SARS_CoV2_RBD Motif0629_ems_3hM_844_0001
inf inf False False 23383.466517940833 inf 10.0 1000.0 False False SARS_CoV2_RBD Motif1777_HHH_b2_07936_0001
inf inf False False 0.0 inf 10.0 1000.0 False False SARS_CoV2_RBD Motif0196_ems_3hC_975_0001_0002
inf inf False False 0.0 inf 10.0 1000.0 False False SARS_CoV2_RBD Motif2849_bcov_4helix_09633_0001
inf inf False False 0.0 inf 10.0 1000.0 False False SARS_CoV2_RBD Motif0249_HHH_b2_05780_0001_0002
inf inf False False 0.0 inf 10.0 1000.0 False False SARS_CoV2_RBD Motif0590_ems_3hM_3050_0001
inf inf False False 8225.544326605359 inf 10.0 1000.0 False False SARS_CoV2_RBD Motif1440_HHH_b1_04863_0002
inf inf False False 0.0 inf 10.0 1000.0 False False SARS_CoV2_RBD Motif0087_ems_3hM_1605_0001
inf inf False False 0.0 inf 10.0 1000.0 False False SARS_CoV2_RBD Motif0214_bcov_4helix_14531_0001_0002
inf inf False False 27693.143018057974 inf 10.0 1000.0 False False SARS_CoV2_RBD Motif0820_HHH_b2_06700_0001
inf inf False False 0.0 inf 10.0 1000.0 False False SARS_CoV2_RBD Motif2943_HHH_b1_02253_0001_0003
inf inf False False 0.0 inf 10.0 1000.0 False False SARS_CoV2_RBD Motif1857_HHH_b1_06117_0001
inf inf False False 0.0 inf 10.0 1000.0 False False SARS_CoV2_RBD Motif2296_HHH_b1_06076_0001_0002
inf inf False False 0.0 inf 10.0 1000.0 False False SARS_CoV2_RBD Motif0777_HHH_eva_0612_0001_0001
inf inf False False 0.0 inf 10.0 1000.0 False False SARS_CoV2_RBD Motif1989_bcov_4helix_09701_0001
inf inf False False 0.0 inf 10.0 1000.0 False False SARS_CoV2_RBD Motif1387_HHH_b2_00997_0001
inf inf False False 24332.92902626995 inf 10.0 1000.0 False False SARS_CoV2_RBD Motif1989_HHH_b2_00286_0001_0002
inf inf False False 0.0 inf 10.0 1000.0 False False SARS_CoV2_RBD Motif2333_HHH_b1_04190_0001
inf inf False False 0.0 inf 10.0 1000.0 False False SARS_CoV2_RBD Motif0695_ems_3hM_1815_0001
inf inf False False 0.0 inf 10.0 1000.0 False False SARS_CoV2_RBD Motif1010_bcov_4helix_09109_0001
inf inf False False 0.0 inf 10.0 1000.0 False False SARS_CoV2_RBD Motif0603_bcov_4helix_12578_0001
inf inf False False 0.0 inf 10.0 1000.0 False False SARS_CoV2_RBD Motif2835_HHH_b2_06075_0001
inf inf False False 0.0 inf 10.0 1000.0 False False SARS_CoV2_RBD Motif1335_bcov_4helix_02941_0001
inf inf False False 0.0 inf 10.0 1000.0 False False SARS_CoV2_RBD Motif0974_bcov_4helix_13598_0001
inf inf False False 0.0 inf 10.0 1000.0 False False SARS_CoV2_RBD Motif1012_bcov_4helix_10614_0001
inf inf False False 5982.4721568300865 inf 10.0 1000.0 False False SARS_CoV2_RBD Motif2460_HHH_b1_07445_0001
inf inf False False 0.0 inf 10.0 1000.0 False False SARS_CoV2_RBD Motif1032_ems_3hM_1041_0001
inf inf False False 0.0 inf 10.0 1000.0 False False SARS_CoV2_RBD Motif0140_HHH_b2_07800_0001_0003
inf inf False False 0.0 inf 10.0 1000.0 False False SARS_CoV2_RBD Motif0223_bcov_4helix_03023_0001
inf inf False False 0.0 inf 10.0 1000.0 False False SARS_CoV2_RBD Motif2311_HHH_b2_05461_0001
inf inf False False 0.0 inf 10.0 1000.0 False False SARS_CoV2_RBD Motif2042_HHH_b2_04021_0001
inf inf False False 0.0 inf 10.0 1000.0 False False SARS_CoV2_RBD Motif1371_bcov_4helix_00102_0001
inf inf False False 14943.319222036542 inf 10.0 1000.0 False False SARS_CoV2_RBD Motif0202_HHH_b2_08103_0001_0001
inf inf False False 0.0 inf 10.0 1000.0 False False SARS_CoV2_RBD Motif0694_bcov_4helix_14357_0001
inf inf False False 0.0 inf 10.0 1000.0 False False SARS_CoV2_RBD Motif1313_ems_3hM_2060_0001_0002
inf inf False False 0.0 inf 10.0 1000.0 False False SARS_CoV2_RBD Motif0643_HHH_eva_0065_0001
inf inf False False 0.0 inf 10.0 1000.0 False False SARS_CoV2_RBD Motif2274_ems_3hM_482_0001
inf inf False False 0.0 inf 10.0 1000.0 False False SARS_CoV2_RBD Motif1273_bcov_4helix_05906_0001
inf inf False False 0.0 inf 10.0 1000.0 False False SARS_CoV2_RBD Motif0750_HHH_b2_04480_0001
inf inf False False 0.0 inf 10.0 1000.0 False False SARS_CoV2_RBD Motif0160_ems_3hC_517_0001
inf inf False False 0.0 inf 10.0 1000.0 False False SARS_CoV2_RBD Motif1512_HHH_b2_02292_0001
inf inf False False 0.0 inf 10.0 1000.0 False False SARS_CoV2_RBD Motif0265_HHH_b2_08330_0001
inf inf False False 0.0 inf 10.0 1000.0 False False SARS_CoV2_RBD Motif1023_bcov_4helix_12288_0001
inf inf False False 0.0 inf 10.0 1000.0 False False SARS_CoV2_RBD Motif0640_bcov_4helix_12395_0001
inf inf False False 0.0 inf 10.0 1000.0 False False SARS_CoV2_RBD Motif1076_bcov_4helix_11777_0001_0001
inf inf False False 0.0 inf 10.0 1000.0 False False SARS_CoV2_RBD Motif0924_HHH_b1_07764_0001_0001
inf inf False False 0.0 inf 10.0 1000.0 False False SARS_CoV2_RBD Motif2045_HHH_b1_00100_0001
inf inf False False 0.0 inf 10.0 1000.0 False False SARS_CoV2_RBD Motif0867_ems_3hM_390_0001
inf inf False False 0.0 inf 10.0 1000.0 False False SARS_CoV2_RBD Motif0374_ems_3hM_1722_0001
inf inf False False 0.0 inf 10.0 1000.0 False False SARS_CoV2_RBD Motif1026_ems_3hM_94_0001
inf inf False False 0.0 inf 10.0 1000.0 False False SARS_CoV2_RBD Motif0425_ems_3hM_325_0001
inf inf False False 0.0 inf 10.0 1000.0 False False SARS_CoV2_RBD Motif1069_bcov_4helix_04393_0001
inf inf False False 0.0 inf 10.0 1000.0 False False SARS_CoV2_RBD Motif0140_bcov_4helix_07211_0001_0002
inf inf False False 0.0 inf 10.0 1000.0 False False SARS_CoV2_RBD Motif1312_bcov_4helix_07455_0001
inf inf False False 0.0 inf 10.0 1000.0 False False SARS_CoV2_RBD Motif0612_ems_3hM_3590_0001_0002
inf inf False False 0.0 inf 10.0 1000.0 False False SARS_CoV2_RBD Motif0673_HHH_b1_06498_0001
inf inf False False 0.0 inf 10.0 1000.0 False False SARS_CoV2_RBD Motif2922_HHH_b2_00247_0001_0001
inf inf False False 0.0 inf 10.0 1000.0 False False SARS_CoV2_RBD Motif2601_HHH_b1_05158_0001_0001
inf inf False False 0.0 inf 10.0 1000.0 False False SARS_CoV2_RBD Motif0665_bcov_4helix_01139_0001
inf inf False False 0.0 inf 10.0 1000.0 False False SARS_CoV2_RBD Motif2877_bcov_4helix_02974_0001_0001
inf inf False False 0.0 inf 10.0 1000.0 False False SARS_CoV2_RBD Motif0743_HHH_eva_0209_0001
inf inf False False 0.0 inf 10.0 1000.0 False False SARS_CoV2_RBD Motif1650_bcov_4helix_05513_0001
inf inf False False 0.0 inf 10.0 1000.0 False False SARS_CoV2_RBD Motif1712_HHH_b1_05774_0001
inf inf False False 0.0 inf 10.0 1000.0 False False SARS_CoV2_RBD Motif2709_bcov_4helix_02743_0001
inf inf False False 0.0 inf 10.0 1000.0 False False SARS_CoV2_RBD Motif1693_HHH_b2_01838_0001_0001
inf inf False False 0.0 inf 10.0 1000.0 False False SARS_CoV2_RBD Motif1162_bcov_4helix_10674_0001
inf inf False False 0.0 inf 10.0 1000.0 False False SARS_CoV2_RBD Motif0376_HHH_b2_03703_0001_0002
88710.08208897486 inf False False 0.0 3978.3625765149495 10.0 1000.0 False False SARS_CoV2_RBD Motif0052_bcov_4helix_14355_0001
inf inf False False 0.0 inf 10.0 1000.0 False False SARS_CoV2_RBD Motif0594_ems_3hC_483_0002_0001
inf inf False False 0.0 inf 10.0 1000.0 False False SARS_CoV2_RBD Motif0734_bcov_4helix_07068_0001
inf inf False False 0.0 inf 10.0 1000.0 False False SARS_CoV2_RBD Motif1214_HHH_b1_04735_0001
inf inf False False 5692.116984286569 inf 10.0 1000.0 False False SARS_CoV2_RBD Motif0168_bcov_4helix_02062_0001
inf inf False False 0.0 inf 10.0 1000.0 False False SARS_CoV2_RBD Motif0701_bcov_4helix_08458_0001
inf inf False False 0.0 inf 10.0 1000.0 False False SARS_CoV2_RBD Motif0010_HHH_b1_01180_0001
inf inf False False 0.0 inf 10.0 1000.0 False False SARS_CoV2_RBD Motif1226_bcov_4helix_02450_0001
inf inf False False 0.0 inf 10.0 1000.0 False False SARS_CoV2_RBD Motif0052_bcov_4helix_02025_0001
inf inf False False 0.0 inf 10.0 1000.0 False False SARS_CoV2_RBD Motif2718_bcov_4helix_10166_0001
9455.051093275873 inf False False 8474.786545245832 inf 10.0 1000.0 False False SARS_CoV2_RBD Motif0349_HHH_b2_05185_0001_0001
inf inf False False 0.0 inf 10.0 1000.0 False False SARS_CoV2_RBD Motif0202_bcov_4helix_11167_0001_0001
inf inf False False 0.0 inf 10.0 1000.0 False False SARS_CoV2_RBD Motif2040_HHH_b2_01414_0001_0002
inf inf False False 0.0 inf 10.0 1000.0 False False SARS_CoV2_RBD Motif0720_ems_3hM_3083_0001
inf inf False False 0.0 inf 10.0 1000.0 False False SARS_CoV2_RBD Motif1877_HHH_b2_07312_0001_0001
inf inf False False 0.0 inf 10.0 1000.0 False False SARS_CoV2_RBD Motif1422_HHH_b2_07642_0001
inf inf False False 0.0 inf 10.0 1000.0 False False SARS_CoV2_RBD Motif2389_HHH_b1_01431_0001
inf inf False False 0.0 inf 10.0 1000.0 False False SARS_CoV2_RBD Motif1830_HHH_b1_08519_0001
inf inf False False 5864.593821027438 inf 10.0 1000.0 False False SARS_CoV2_RBD Motif0573_HHH_b2_05333_0001
inf inf False False 0.0 inf 10.0 1000.0 False False SARS_CoV2_RBD Motif0040_HHH_b1_05757_0001
inf inf False False 4307.99659339902 inf 10.0 1000.0 False False SARS_CoV2_RBD Motif0095_HHH_b2_01407_0001_0003
inf inf False False 0.0 inf 10.0 1000.0 False False SARS_CoV2_RBD Motif1495_HHH_b2_06769_0001_0001
inf inf False False 0.0 inf 10.0 1000.0 False False SARS_CoV2_RBD Motif0149_bcov_4helix_08271_0001_0002
inf inf False False 0.0 inf 10.0 1000.0 False False SARS_CoV2_RBD Motif2435_ems_3hM_1325_0001
inf inf False False 0.0 inf 10.0 1000.0 False False SARS_CoV2_RBD Motif2854_HHH_eva_0240_0001
inf inf False False 0.0 inf 10.0 1000.0 False False SARS_CoV2_RBD Motif0341_bcov_4helix_00945_0001_0002
inf inf False False 0.0 inf 10.0 1000.0 False False SARS_CoV2_RBD Motif0839_ems_3hC_1598_0001_0005
inf inf False False 0.0 inf 10.0 1000.0 False False SARS_CoV2_RBD Motif1558_bcov_4helix_01934_0001
inf inf False False 0.0 inf 10.0 1000.0 False False SARS_CoV2_RBD Motif0811_HHH_b2_06916_0001_0002
inf inf False False 0.0 inf 10.0 1000.0 False False SARS_CoV2_RBD Motif2764_ems_3hM_1437_0001
inf inf False False 0.0 inf 10.0 1000.0 False False SARS_CoV2_RBD Motif2711_HHH_b2_06747_0001
inf inf False False 0.0 inf 10.0 1000.0 False False SARS_CoV2_RBD Motif0093_ems_3hM_1722_0001_0002
inf inf False False 0.0 inf 10.0 1000.0 False False SARS_CoV2_RBD Motif0555_HHH_b1_03356_0001_0004
inf inf False False 0.0 inf 10.0 1000.0 False False SARS_CoV2_RBD Motif2804_HHH_b2_03799_0001
inf inf False False 0.0 inf 10.0 1000.0 False False SARS_CoV2_RBD Motif0171_HHH_b1_06833_0001_0002
inf inf False False 0.0 inf 10.0 1000.0 False False SARS_CoV2_RBD Motif1461_bcov_4helix_09871_0001_0002
inf inf False False 0.0 inf 10.0 1000.0 False False SARS_CoV2_RBD Motif2479_HHH_b2_04438_0001_0001
inf inf False False 0.0 inf 10.0 1000.0 False False SARS_CoV2_RBD Motif1165_HHH_b2_01414_0001_0002
inf inf False False 0.0 inf 10.0 1000.0 False False SARS_CoV2_RBD Motif2738_bcov_4helix_05016_0001
inf inf False False 0.0 inf 10.0 1000.0 False False SARS_CoV2_RBD Motif0657_HHH_b2_04306_0001
inf inf False False 0.0 inf 10.0 1000.0 False False SARS_CoV2_RBD Motif0687_ems_3hC_136_0002_0001
inf inf False False 0.0 inf 10.0 1000.0 False False SARS_CoV2_RBD Motif0052_bcov_4helix_06881_0001
inf inf False False 0.0 inf 10.0 1000.0 False False SARS_CoV2_RBD Motif2018_bcov_4helix_02155_0001
inf inf False False 0.0 inf 10.0 1000.0 False False SARS_CoV2_RBD Motif0078_bcov_4helix_07571_0001_0002
inf inf False False 0.0 inf 10.0 1000.0 False False SARS_CoV2_RBD Motif1312_bcov_4helix_12840_0001
inf inf False False 0.0 inf 10.0 1000.0 False False SARS_CoV2_RBD Motif0388_HHH_eva_0188_0001
inf inf False False 0.0 inf 10.0 1000.0 False False SARS_CoV2_RBD Motif1291_HHH_b2_03574_0001
inf inf False False 0.0 inf 10.0 1000.0 False False SARS_CoV2_RBD Motif1876_HHH_b2_03062_0001
inf inf False False 0.0 inf 10.0 1000.0 False False SARS_CoV2_RBD Motif0623_HHH_b2_02434_0001
inf inf False False 0.0 inf 10.0 1000.0 False False SARS_CoV2_RBD Motif0140_bcov_4helix_09318_0001_0002
inf inf False False 0.0 inf 10.0 1000.0 False False SARS_CoV2_RBD Motif1650_ems_3hM_250_0001
inf inf False False 0.0 inf 10.0 1000.0 False False SARS_CoV2_RBD Motif0113_bcov_4helix_01421_0001
inf inf False False 0.0 inf 10.0 1000.0 False False SARS_CoV2_RBD Motif0025_bcov_4helix_00228_0001
inf inf False False 0.0 inf 10.0 1000.0 False False SARS_CoV2_RBD Motif2487_HHH_b2_06002_0001
inf inf False False 0.0 inf 10.0 1000.0 False False SARS_CoV2_RBD Motif0693_HHH_b1_03424_0001_0001
inf inf False False 0.0 inf 10.0 1000.0 False False SARS_CoV2_RBD Motif0505_ems_3hM_442_0001_0002
inf inf False False 0.0 inf 10.0 1000.0 False False SARS_CoV2_RBD Motif1273_ems_3hM_3493_0001
inf inf False False 0.0 inf 10.0 1000.0 False False SARS_CoV2_RBD Motif1769_HHH_b1_06085_0001_0001
inf inf False False 0.0 inf 10.0 1000.0 False False SARS_CoV2_RBD Motif2167_bcov_4helix_13567_0001
inf inf False False 0.0 inf 10.0 1000.0 False False SARS_CoV2_RBD Motif1268_HHH_b2_03455_0001_0002
inf inf False False 0.0 inf 10.0 1000.0 False False SARS_CoV2_RBD Motif2091_HHH_b1_04049_0001
inf inf False False 0.0 inf 10.0 1000.0 False False SARS_CoV2_RBD Motif0505_bcov_4helix_05902_0002_0002
inf inf False False 0.0 inf 10.0 1000.0 False False SARS_CoV2_RBD Motif2551_HHH_b2_04933_0001_0001
inf inf False False 0.0 inf 10.0 1000.0 False False SARS_CoV2_RBD Motif0094_bcov_4helix_00620_0001
inf inf False False 0.0 inf 10.0 1000.0 False False SARS_CoV2_RBD Motif0018_ems_3hM_2901_0001_0001
inf inf False False 4018.146202280102 inf 10.0 1000.0 False False SARS_CoV2_RBD Motif0567_bcov_4helix_12712_0001
inf inf False False 0.0 inf 10.0 1000.0 False False SARS_CoV2_RBD Motif1589_HHH_b1_02022_0001
inf inf False False 4902.901975076926 inf 10.0 1000.0 False False SARS_CoV2_RBD Motif0849_HHH_b2_00916_0001
inf inf False False 0.0 inf 10.0 1000.0 False False SARS_CoV2_RBD Motif0350_bcov_4helix_12723_0001_0002
inf inf False False 0.0 inf 10.0 1000.0 False False SARS_CoV2_RBD Motif0355_bcov_4helix_11449_0001_0002
inf inf False False 0.0 inf 10.0 1000.0 False False SARS_CoV2_RBD Motif1336_bcov_4helix_07211_0001
inf inf False False 0.0 inf 10.0 1000.0 False False SARS_CoV2_RBD Motif1356_HHH_b1_08066_0001
inf inf False False 0.0 inf 10.0 1000.0 False False SARS_CoV2_RBD Motif1007_HHH_b2_07711_0001_0002
inf inf False False 0.0 inf 10.0 1000.0 False False SARS_CoV2_RBD Motif1449_HHH_b2_00098_0001_0001
inf inf False False 0.0 inf 10.0 1000.0 False False SARS_CoV2_RBD Motif1319_HHH_b2_07385_0001_0001
inf inf False False 0.0 inf 10.0 1000.0 False False SARS_CoV2_RBD Motif1023_bcov_4helix_14384_0001
inf inf False False 0.0 inf 10.0 1000.0 False False SARS_CoV2_RBD Motif1355_HHH_b2_05786_0001
inf inf False False 0.0 inf 10.0 1000.0 False False SARS_CoV2_RBD Motif1122_bcov_4helix_12987_0001_0001
inf inf False False 0.0 inf 10.0 1000.0 False False SARS_CoV2_RBD Motif2620_HHH_b2_00492_0001_0001
inf inf False False 0.0 inf 10.0 1000.0 False False SARS_CoV2_RBD Motif2354_bcov_4helix_13025_0001
inf inf False False 0.0 inf 10.0 1000.0 False False SARS_CoV2_RBD Motif2286_HHH_b2_05381_0001_0002
inf inf False False 0.0 inf 10.0 1000.0 False False SARS_CoV2_RBD Motif0290_bcov_4helix_12840_0001_0001
inf inf False False 0.0 inf 10.0 1000.0 False False SARS_CoV2_RBD Motif1687_HHH_b1_03088_0001
inf inf False False 0.0 inf 10.0 1000.0 False False SARS_CoV2_RBD Motif0463_bcov_4helix_14614_0001
inf inf False False 0.0 inf 10.0 1000.0 False False SARS_CoV2_RBD Motif2423_HHH_eva_0181_0001
inf inf False False 0.0 inf 10.0 1000.0 False False SARS_CoV2_RBD Motif0339_bcov_4helix_14008_0001
inf inf False False 0.0 inf 10.0 1000.0 False False SARS_CoV2_RBD Motif0065_bcov_4helix_03987_0001_0002
inf inf False False 0.0 inf 10.0 1000.0 False False SARS_CoV2_RBD Motif0936_HHH_eva_0181_0001
inf inf False False 0.0 inf 10.0 1000.0 False False SARS_CoV2_RBD Motif2588_bcov_4helix_12288_0001
inf inf False False 0.0 inf 10.0 1000.0 False False SARS_CoV2_RBD Motif2588_HHH_b1_04848_0001_0002
inf inf False False 0.0 inf 10.0 1000.0 False False SARS_CoV2_RBD Motif0623_ems_3hM_2358_0001
inf inf False False 0.0 inf 10.0 1000.0 False False SARS_CoV2_RBD Motif0889_bcov_4helix_08696_0001
inf inf False False 0.0 inf 10.0 1000.0 False False SARS_CoV2_RBD Motif0237_HHH_b1_04081_0001_0001
inf inf False False 0.0 inf 10.0 1000.0 False False SARS_CoV2_RBD Motif0191_ems_3hC_921_0001_0003_0001
inf inf False False 0.0 inf 10.0 1000.0 False False SARS_CoV2_RBD Motif0687_HHH_b2_06720_0001
inf inf False False 8474.786545245832 inf 10.0 1000.0 False False SARS_CoV2_RBD Motif2851_HHH_b2_08210_0001_0002
inf inf False False 0.0 inf 10.0 1000.0 False False SARS_CoV2_RBD Motif1057_HHH_b1_01800_0001_0001
inf inf False False 0.0 inf 10.0 1000.0 False False SARS_CoV2_RBD Motif1659_bcov_4helix_06644_0001
inf inf False False 0.0 inf 10.0 1000.0 False False SARS_CoV2_RBD Motif2441_HHH_b1_07612_0001_0003
inf inf False False 0.0 inf 10.0 1000.0 False False SARS_CoV2_RBD Motif2553_bcov_4helix_12917_0001
inf inf False False 0.0 inf 10.0 1000.0 False False SARS_CoV2_RBD Motif0350_bcov_4helix_11026_0001_0002
inf inf False False 0.0 inf 10.0 1000.0 False False SARS_CoV2_RBD Motif0145_HHH_b1_05284_0001_0001
inf inf False False 0.0 inf 10.0 1000.0 False False SARS_CoV2_RBD Motif1267_bcov_4helix_06136_0001_0002
inf inf False False 0.0 inf 10.0 1000.0 False False SARS_CoV2_RBD Motif2231_bcov_4helix_04680_0001
inf inf False False 0.0 inf 10.0 1000.0 False False SARS_CoV2_RBD Motif0023_bcov_4helix_03640_0001
inf inf False False 0.0 inf 10.0 1000.0 False False SARS_CoV2_RBD Motif2593_HHH_b1_06600_0001_0002
inf inf False False 0.0 inf 10.0 1000.0 False False SARS_CoV2_RBD Motif1281_HHH_b2_02383_0001_0001
inf inf False False 0.0 inf 10.0 1000.0 False False SARS_CoV2_RBD Motif2523_bcov_4helix_07493_0001_0002
inf inf False False 5982.4721568300865 inf 10.0 1000.0 False False SARS_CoV2_RBD Motif2833_HHH_b2_05875_0001_0001
inf inf False False 0.0 inf 10.0 1000.0 False False SARS_CoV2_RBD Motif1910_p1-16H-GBL-16H-GABBL-16H_0429_0001_0001_0001_0001
inf inf False False 0.0 inf 10.0 1000.0 False False SARS_CoV2_RBD Motif0505_bcov_4helix_08225_0001_0001
inf inf False False 0.0 inf 10.0 1000.0 False False SARS_CoV2_RBD Motif2110_ems_3hM_3299_0001
inf inf False False 0.0 inf 10.0 1000.0 False False SARS_CoV2_RBD Motif1756_p1-14H-GBL-16H-GABBL-16H_0069_0001_0001_0002_0001
inf inf False False 0.0 inf 10.0 1000.0 False False SARS_CoV2_RBD Motif0681_HHH_b1_02736_0001
inf inf False False 0.0 inf 10.0 1000.0 False False SARS_CoV2_RBD Motif1313_bcov_4helix_06626_0001
inf inf False False 0.0 inf 10.0 1000.0 False False SARS_CoV2_RBD Motif2025_HHH_b1_06948_0001
inf inf False False 0.0 inf 10.0 1000.0 False False SARS_CoV2_RBD Motif1421_bcov_4helix_01026_0001
inf inf False False 0.0 inf 10.0 1000.0 False False SARS_CoV2_RBD Motif2301_HHH_b1_00650_0001_0002
inf inf False False 0.0 inf 10.0 1000.0 False False SARS_CoV2_RBD Motif1770_bcov_4helix_01521_0001
inf inf False False 0.0 inf 10.0 1000.0 False False SARS_CoV2_RBD Motif2394_ems_3hC_1630_0001
inf inf False False 0.0 inf 10.0 1000.0 False False SARS_CoV2_RBD Motif1474_HHH_b1_00422_0001
inf inf False False 0.0 inf 10.0 1000.0 False False SARS_CoV2_RBD Motif1160_HHH_b2_04064_0001
inf inf False False 0.0 inf 10.0 1000.0 False False SARS_CoV2_RBD Motif0209_bcov_4helix_08201_0001_0001
inf inf False False 0.0 inf 10.0 1000.0 False False SARS_CoV2_RBD Motif2653_bcov_4helix_10189_0001
inf inf False False 0.0 inf 10.0 1000.0 False False SARS_CoV2_RBD Motif0806_HHH_eva_0396_0001_0001
inf inf False False 0.0 inf 10.0 1000.0 False False SARS_CoV2_RBD Motif0742_bcov_4helix_11986_0001
inf inf False False 0.0 inf 10.0 1000.0 False False SARS_CoV2_RBD Motif0291_HHH_b1_01794_0001
inf inf False False 0.0 inf 10.0 1000.0 False False SARS_CoV2_RBD Motif0064_HHH_b1_04234_0001_0002
inf inf False False 0.0 inf 10.0 1000.0 False False SARS_CoV2_RBD Motif0149_bcov_4helix_07662_0001_0001
inf inf False False 0.0 inf 10.0 1000.0 False False SARS_CoV2_RBD Motif1946_bcov_4helix_11021_0001
inf inf False False 0.0 inf 10.0 1000.0 False False SARS_CoV2_RBD Motif0113_bcov_4helix_00777_0001_0002
inf inf False False 0.0 inf 10.0 1000.0 False False SARS_CoV2_RBD Motif2004_bcov_4helix_12654_0001
inf inf False False 0.0 inf 10.0 1000.0 False False SARS_CoV2_RBD Motif0568_bcov_4helix_08926_0001
inf inf False False 0.0 inf 10.0 1000.0 False False SARS_CoV2_RBD Motif2861_bcov_4helix_10338_0001_0002
inf inf False False 4482.918530157363 inf 10.0 1000.0 False False SARS_CoV2_RBD Motif1226_HHH_b1_07911_0001
inf inf False False 0.0 inf 10.0 1000.0 False False SARS_CoV2_RBD Motif0230_HHH_b2_05952_0001
inf inf False False 0.0 inf 10.0 1000.0 False False SARS_CoV2_RBD Motif1572_bcov_4helix_00803_0001
inf inf False False 0.0 inf 10.0 1000.0 False False SARS_CoV2_RBD Motif1575_HHH_b2_00336_0001
inf inf False False 0.0 inf 10.0 1000.0 False False SARS_CoV2_RBD Motif0590_bcov_4helix_14510_0001
inf inf False False 0.0 inf 10.0 1000.0 False False SARS_CoV2_RBD Motif0361_bcov_4helix_04803_0001
inf inf False False 0.0 inf 10.0 1000.0 False False SARS_CoV2_RBD Motif2799_bcov_4helix_07736_0001
inf inf False False 0.0 inf 10.0 1000.0 False False SARS_CoV2_RBD Motif2464_p1-14H-GBL-14H-GBL-14H_0036_0001_0001_0001_0001_0001
inf inf False False 0.0 inf 10.0 1000.0 False False SARS_CoV2_RBD Motif2233_bcov_4helix_13832_0001
inf inf False False 6876.69747568825 inf 10.0 1000.0 False False SARS_CoV2_RBD Motif0681_HHH_b1_05364_0001
inf inf False False 0.0 inf 10.0 1000.0 False False SARS_CoV2_RBD Motif0214_bcov_4helix_04680_0001_0001
inf inf False False 0.0 inf 10.0 1000.0 False False SARS_CoV2_RBD Motif0040_HHH_eva_0115_0001
inf inf False False 4018.146202280102 inf 10.0 1000.0 False False SARS_CoV2_RBD Motif1313_HHH_b1_04736_0001_0002
inf inf False False 0.0 inf 10.0 1000.0 False False SARS_CoV2_RBD Motif0356_HHH_b2_00272_0001
inf inf False False 0.0 inf 10.0 1000.0 False False SARS_CoV2_RBD Motif1198_HHH_b2_03950_0001
inf inf False False 0.0 inf 10.0 1000.0 False False SARS_CoV2_RBD Motif2946_ems_3hC_963_0001
inf inf False False 0.0 inf 10.0 1000.0 False False SARS_CoV2_RBD Motif0093_HHH_b1_06358_0001_0001
inf inf False False 0.0 inf 10.0 1000.0 False False SARS_CoV2_RBD Motif0196_bcov_4helix_01301_0001
inf inf False False 0.0 inf 10.0 1000.0 False False SARS_CoV2_RBD Motif1674_HHH_b1_02298_0001
inf inf False False 0.0 inf 10.0 1000.0 False False SARS_CoV2_RBD Motif1864_HHH_b2_07988_0001
inf inf False False 0.0 inf 10.0 1000.0 False False SARS_CoV2_RBD Motif2172_p1-14H-GBL-14H-GBL-15H_0678_0001_0001_0002_0001_0003
inf inf False False 0.0 inf 10.0 1000.0 False False SARS_CoV2_RBD Motif0214_bcov_4helix_11118_0001_0002
inf inf False False 16021.260815765589 inf 10.0 1000.0 False False SARS_CoV2_RBD Motif1345_bcov_4helix_12723_0001
inf inf False False 0.0 inf 10.0 1000.0 False False SARS_CoV2_RBD Motif2407_bcov_4helix_07481_0001
inf inf False False 0.0 inf 10.0 1000.0 False False SARS_CoV2_RBD Motif0505_bcov_4helix_09045_0001
inf inf False False 0.0 inf 10.0 1000.0 False False SARS_CoV2_RBD Motif0230_bcov_4helix_00357_0001
inf inf False False 4758.708353264661 inf 10.0 1000.0 False False SARS_CoV2_RBD Motif0112_HHH_b1_00761_0001_0002
inf inf False False 4902.901975076926 inf 10.0 1000.0 False False SARS_CoV2_RBD Motif0030_HHH_b2_00542_0001_0002
inf inf False False 0.0 inf 10.0 1000.0 False False SARS_CoV2_RBD Motif2404_HHH_b2_05405_0001
inf inf False False 0.0 inf 10.0 1000.0 False False SARS_CoV2_RBD Motif0258_HHH_b2_02216_0001
inf inf False False 0.0 inf 10.0 1000.0 False False SARS_CoV2_RBD Motif0435_ems_3hC_921_0001_0001
inf inf False False 4758.708353264661 inf 10.0 1000.0 False False SARS_CoV2_RBD Motif1010_HHH_b2_04078_0001
inf inf False False 0.0 inf 10.0 1000.0 False False SARS_CoV2_RBD Motif1302_HHH_b1_04636_0001_0001
inf inf False False 5692.116984286569 inf 10.0 1000.0 False False SARS_CoV2_RBD Motif0502_bcov_4helix_03495_0001_0001
inf inf False False 0.0 inf 10.0 1000.0 False False SARS_CoV2_RBD Motif1074_bcov_4helix_11489_0001
inf inf False False 4307.99659339902 inf 10.0 1000.0 False False SARS_CoV2_RBD Motif0947_HHH_b1_00852_0001
inf inf False False 4018.146202280102 inf 10.0 1000.0 False False SARS_CoV2_RBD Motif2601_HHH_b2_00423_0001
inf inf False False 0.0 inf 10.0 1000.0 False False SARS_CoV2_RBD Motif1298_HHH_b2_05292_0001_0002
inf inf False False 0.0 inf 10.0 1000.0 False False SARS_CoV2_RBD Motif0137_bcov_4helix_05679_0001
inf inf False False 0.0 inf 10.0 1000.0 False False SARS_CoV2_RBD Motif1162_bcov_4helix_00803_0001
inf inf False False 0.0 inf 10.0 1000.0 False False SARS_CoV2_RBD Motif0097_bcov_4helix_11493_0001_0003
inf inf False False 0.0 inf 10.0 1000.0 False False SARS_CoV2_RBD Motif1786_HHH_b2_00247_0001_0001
inf inf False False 0.0 inf 10.0 1000.0 False False SARS_CoV2_RBD Motif1845_bcov_4helix_08494_0001
inf inf False False 20751.63924536023 inf 10.0 1000.0 False False SARS_CoV2_RBD Motif0811_HHH_eva_0467_0001
inf inf False False 4618.755444539664 inf 10.0 1000.0 False False SARS_CoV2_RBD Motif2130_HHH_b2_03102_0001
inf inf False False 15092.752414256916 inf 10.0 1000.0 False False SARS_CoV2_RBD Motif2542_bcov_4helix_13909_0001
inf inf False False 0.0 inf 10.0 1000.0 False False SARS_CoV2_RBD Motif0687_HHH_b2_00211_0001_0001
inf inf False False 0.0 inf 10.0 1000.0 False False SARS_CoV2_RBD Motif2341_HHH_b1_04252_0001_0002
inf inf False False 0.0 inf 10.0 1000.0 False False SARS_CoV2_RBD Motif0046_ems_3hC_535_0001_0001
inf inf False False 0.0 inf 10.0 1000.0 False False SARS_CoV2_RBD Motif0852_ems_3hM_78_0001
inf inf False False 0.0 inf 10.0 1000.0 False False SARS_CoV2_RBD Motif0207_HHH_eva_0250_0001
inf inf False False 0.0 inf 10.0 1000.0 False False SARS_CoV2_RBD Motif0219_bcov_4helix_09190_0001
inf inf False False 0.0 inf 10.0 1000.0 False False SARS_CoV2_RBD Motif0613_HHH_b1_08670_0001_0002
inf inf False False 0.0 inf 10.0 1000.0 False False SARS_CoV2_RBD Motif0714_bcov_4helix_14636_0001
inf inf False False 0.0 inf 10.0 1000.0 False False SARS_CoV2_RBD Motif0463_ems_3hM_250_0001_0001
inf inf False False 0.0 inf 10.0 1000.0 False False SARS_CoV2_RBD Motif0296_bcov_4helix_13466_0002
inf inf False False 4307.99659339902 inf 10.0 1000.0 False False SARS_CoV2_RBD Motif2824_HHH_b1_06726_0001
inf inf False False 0.0 inf 10.0 1000.0 False False SARS_CoV2_RBD Motif0738_bcov_4helix_04618_0001
inf inf False False 15092.752414256916 inf 10.0 1000.0 False False SARS_CoV2_RBD Motif0446_ems_3hM_3301_0001_0001
inf inf False False 0.0 inf 10.0 1000.0 False False SARS_CoV2_RBD Motif0046_ems_3hM_2062_0001
inf inf False False 0.0 inf 10.0 1000.0 False False SARS_CoV2_RBD Motif0140_bcov_4helix_03154_0001
inf inf False False 0.0 inf 10.0 1000.0 False False SARS_CoV2_RBD Motif1903_HHH_b2_02029_0001
inf inf False False 0.0 inf 10.0 1000.0 False False SARS_CoV2_RBD Motif2177_p1-16H-GBL-16H-GABBL-16H_0017_0001_0001_0002_0001
inf inf False False 0.0 inf 10.0 1000.0 False False SARS_CoV2_RBD Motif2855_bcov_4helix_11794_0001
inf inf False False 0.0 inf 10.0 1000.0 False False SARS_CoV2_RBD Motif0572_HHH_b2_06157_0001
inf inf False False 0.0 inf 10.0 1000.0 False False SARS_CoV2_RBD Motif0222_bcov_4helix_08072_0001
inf inf False False 0.0 inf 10.0 1000.0 False False SARS_CoV2_RBD Motif2319_HHH_b1_07798_0001
inf inf False False 4482.918530157363 inf 10.0 1000.0 False False SARS_CoV2_RBD Motif0163_HHH_b1_06628_0001_0003
inf inf False False 0.0 inf 10.0 1000.0 False False SARS_CoV2_RBD Motif1010_ems_3hM_2751_0001_0002
inf inf False False 0.0 inf 10.0 1000.0 False False SARS_CoV2_RBD Motif2430_ems_3hM_3104_0001
inf inf False False 0.0 inf 10.0 1000.0 False False SARS_CoV2_RBD Motif0957_bcov_4helix_14609_0001_0002
inf inf False False 5806.528535670726 inf 10.0 1000.0 False False SARS_CoV2_RBD Motif1440_HHH_b1_05437_0001
inf inf False False 0.0 inf 10.0 1000.0 False False SARS_CoV2_RBD Motif0192_ems_3hM_2218_0001
inf inf False False 0.0 inf 10.0 1000.0 False False SARS_CoV2_RBD Motif1588_bcov_4helix_00539_0001
inf inf False False 0.0 inf 10.0 1000.0 False False SARS_CoV2_RBD Motif2305_HHH_b1_07820_0001_0003
inf inf False False 0.0 inf 10.0 1000.0 False False SARS_CoV2_RBD Motif0046_HHH_b2_04822_0001_0001
inf inf False False 0.0 inf 10.0 1000.0 False False SARS_CoV2_RBD Motif1910_bcov_4helix_11697_0001
inf inf False False 0.0 inf 10.0 1000.0 False False SARS_CoV2_RBD Motif0395_HHH_b1_07002_0001_0005
inf inf False False 0.0 inf 10.0 1000.0 False False SARS_CoV2_RBD Motif1650_HHH_eva_0131_0001
inf inf False False 0.0 inf 10.0 1000.0 False False SARS_CoV2_RBD Motif0111_bcov_4helix_05203_0001
inf inf False False 0.0 inf 10.0 1000.0 False False SARS_CoV2_RBD Motif0792_HHH_b1_01896_0001_0002
inf inf False False 21594.239012795253 inf 10.0 1000.0 False False SARS_CoV2_RBD Motif0425_bcov_4helix_09051_0001
inf inf False False 27147.478696263097 inf 10.0 1000.0 False False SARS_CoV2_RBD Motif0021_HHH_b1_00033_0001
inf inf False False 0.0 inf 10.0 1000.0 False False SARS_CoV2_RBD Motif1015_HHH_b1_04017_0001_0001
inf inf False False 0.0 inf 10.0 1000.0 False False SARS_CoV2_RBD Motif0230_bcov_4helix_10178_0001
inf inf False False 0.0 inf 10.0 1000.0 False False SARS_CoV2_RBD Motif2663_HHH_b1_02008_0001
inf inf False False 0.0 inf 10.0 1000.0 False False SARS_CoV2_RBD Motif0946_HHH_b2_05209_0001_0001
inf inf False False 0.0 inf 10.0 1000.0 False False SARS_CoV2_RBD Motif1318_bcov_4helix_14135_0001
inf inf False False 5982.4721568300865 inf 10.0 1000.0 False False SARS_CoV2_RBD Motif1769_HHH_b2_06472_0001
inf inf False False 0.0 inf 10.0 1000.0 False False SARS_CoV2_RBD Motif0541_bcov_4helix_06948_0001_0001
inf inf False False 0.0 inf 10.0 1000.0 False False SARS_CoV2_RBD Motif1623_HHH_eva_0218_0001_0002
inf inf False False 0.0 inf 10.0 1000.0 False False SARS_CoV2_RBD Motif1355_HHH_b1_03613_0001
inf inf False False 0.0 inf 10.0 1000.0 False False SARS_CoV2_RBD Motif0505_bcov_4helix_09997_0001
inf inf False False 0.0 inf 10.0 1000.0 False False SARS_CoV2_RBD Motif0365_HHH_b1_05346_0001
inf inf False False 0.0 inf 10.0 1000.0 False False SARS_CoV2_RBD Motif0562_bcov_4helix_13125_0001_0002
inf inf False False 0.0 inf 10.0 1000.0 False False SARS_CoV2_RBD Motif2163_HHH_b1_01725_0001_0002
inf inf False False 26088.19342937485 inf 10.0 1000.0 False False SARS_CoV2_RBD Motif0078_HHH_eva_0536_0001_0002
inf inf False False 0.0 inf 10.0 1000.0 False False SARS_CoV2_RBD Motif0548_bcov_4helix_09453_0001
inf inf False False 0.0 inf 10.0 1000.0 False False SARS_CoV2_RBD Motif0777_bcov_4helix_08454_0001
inf inf False False 0.0 inf 10.0 1000.0 False False SARS_CoV2_RBD Motif0788_bcov_4helix_13518_0001_0001
inf inf False False 0.0 inf 10.0 1000.0 False False SARS_CoV2_RBD Motif2602_HHH_eva_0441_0001
inf inf False False 0.0 inf 10.0 1000.0 False False SARS_CoV2_RBD Motif1175_ems_3hM_2723_0001
inf inf False False 0.0 inf 10.0 1000.0 False False SARS_CoV2_RBD Motif1026_ems_3hM_1733_0001_0001
inf inf False False 0.0 inf 10.0 1000.0 False False SARS_CoV2_RBD Motif0457_ems_3hM_2197_0001
inf inf False False 4482.918530157363 inf 10.0 1000.0 False False SARS_CoV2_RBD Motif2699_HHH_b1_07849_0001
inf inf False False 0.0 inf 10.0 1000.0 False False SARS_CoV2_RBD Motif2028_HHH_b1_04567_0001_0001
inf inf False False 0.0 inf 10.0 1000.0 False False SARS_CoV2_RBD Motif0108_HHH_b2_07878_0001
inf inf False False 0.0 inf 10.0 1000.0 False False SARS_CoV2_RBD Motif1659_bcov_4helix_02062_0001_0002
inf inf False False 0.0 inf 10.0 1000.0 False False SARS_CoV2_RBD Motif0890_bcov_4helix_08004_0001
inf inf False False 0.0 inf 10.0 1000.0 False False SARS_CoV2_RBD Motif0915_bcov_4helix_07535_0001
inf inf False False 0.0 inf 10.0 1000.0 False False SARS_CoV2_RBD Motif0957_HHH_b1_05830_0001_0001
inf inf False False 0.0 inf 10.0 1000.0 False False SARS_CoV2_RBD Motif0045_ems_3hM_139_0001
inf inf False False 0.0 inf 10.0 1000.0 False False SARS_CoV2_RBD Motif0214_bcov_4helix_02640_0001
inf inf False False 0.0 inf 10.0 1000.0 False False SARS_CoV2_RBD Motif0099_bcov_4helix_03676_0001
inf inf False False 0.0 inf 10.0 1000.0 False False SARS_CoV2_RBD Motif0427_HHH_b2_02886_0001_0002
inf inf False False 0.0 inf 10.0 1000.0 False False SARS_CoV2_RBD Motif2163_bcov_4helix_04125_0001_0002
inf inf False False 0.0 inf 10.0 1000.0 False False SARS_CoV2_RBD Motif0446_bcov_4helix_00621_0001
inf inf False False 0.0 inf 10.0 1000.0 False False SARS_CoV2_RBD Motif1057_bcov_4helix_07969_0001
inf inf False False 0.0 inf 10.0 1000.0 False False SARS_CoV2_RBD Motif2597_HHH_b2_07128_0001_0002
inf inf False False 0.0 inf 10.0 1000.0 False False SARS_CoV2_RBD Motif0083_bcov_4helix_02702_0001
inf inf False False 0.0 inf 10.0 1000.0 False False SARS_CoV2_RBD Motif0095_bcov_4helix_12131_0001
inf inf False False 0.0 inf 10.0 1000.0 False False SARS_CoV2_RBD Motif0150_bcov_4helix_03173_0001
inf inf False False 0.0 inf 10.0 1000.0 False False SARS_CoV2_RBD Motif0762_HHH_b2_05672_0001
inf inf False False 0.0 inf 10.0 1000.0 False False SARS_CoV2_RBD Motif1092_HHH_b1_07675_0001
inf inf False False 0.0 inf 10.0 1000.0 False False SARS_CoV2_RBD Motif1312_bcov_4helix_13601_0001_0001
inf inf False False 0.0 inf 10.0 1000.0 False False SARS_CoV2_RBD Motif2113_bcov_4helix_04303_0001
inf inf False False 0.0 inf 10.0 1000.0 False False SARS_CoV2_RBD Motif0389_HHH_b1_07205_0001
inf inf False False 5051.464807823733 inf 10.0 1000.0 False False SARS_CoV2_RBD Motif1659_bcov_4helix_00228_0001
inf inf False False 0.0 inf 10.0 1000.0 False False SARS_CoV2_RBD Motif2886_bcov_4helix_11726_0001
inf inf False False 0.0 inf 10.0 1000.0 False False SARS_CoV2_RBD Motif0252_HHH_b2_01868_0001_0002
inf inf False False 0.0 inf 10.0 1000.0 False False SARS_CoV2_RBD Motif0398_bcov_4helix_11489_0001
inf inf False False 0.0 inf 10.0 1000.0 False False SARS_CoV2_RBD Motif1055_HHH_b2_07231_0001
inf inf False False 0.0 inf 10.0 1000.0 False False SARS_CoV2_RBD Motif2946_HHH_b2_07377_0001
inf inf False False 0.0 inf 10.0 1000.0 False False SARS_CoV2_RBD Motif0123_bcov_4helix_11160_0001
inf inf False False 0.0 inf 10.0 1000.0 False False SARS_CoV2_RBD Motif0609_ems_3hM_2060_0001_0001
inf inf False False 0.0 inf 10.0 1000.0 False False SARS_CoV2_RBD Motif0858_bcov_4helix_10722_0001
inf inf False False 26088.19342937485 inf 10.0 1000.0 False False SARS_CoV2_RBD Motif2040_HHH_b1_01817_0001
inf inf False False 0.0 inf 10.0 1000.0 False False SARS_CoV2_RBD Motif1905_HHH_b1_04079_0001_0002
inf inf False False 0.0 inf 10.0 1000.0 False False SARS_CoV2_RBD Motif1495_p1-16H-GBL-16H-GABBL-16H_0048_0001_0001_0001_0001_0001
inf inf False False 0.0 inf 10.0 1000.0 False False SARS_CoV2_RBD Motif2460_HHH_b2_04214_0001
inf inf False False 0.0 inf 10.0 1000.0 False False SARS_CoV2_RBD Motif2464_ems_3hM_1539_0001
inf inf False False 0.0 inf 10.0 1000.0 False False SARS_CoV2_RBD Motif1352_bcov_4helix_09927_0001
inf inf False False 0.0 inf 10.0 1000.0 False False SARS_CoV2_RBD Motif0605_bcov_4helix_09018_0001
inf inf False False 0.0 inf 10.0 1000.0 False False SARS_CoV2_RBD Motif1583_bcov_4helix_14169_0001
inf inf False False 0.0 inf 10.0 1000.0 False False SARS_CoV2_RBD Motif2078_ems_3hM_305_0001
inf inf False False 0.0 inf 10.0 1000.0 False False SARS_CoV2_RBD Motif1668_HHH_b1_03787_0001
inf inf False False 0.0 inf 10.0 1000.0 False False SARS_CoV2_RBD Motif2602_bcov_4helix_00698_0001
inf inf False False 0.0 inf 10.0 1000.0 False False SARS_CoV2_RBD Motif0254_bcov_4helix_05182_0001
inf inf False False 0.0 inf 10.0 1000.0 False False SARS_CoV2_RBD Motif1585_bcov_4helix_11413_0001
inf inf False False 0.0 inf 10.0 1000.0 False False SARS_CoV2_RBD Motif1146_bcov_4helix_05225_0001_0002
inf inf False False 0.0 inf 10.0 1000.0 False False SARS_CoV2_RBD Motif0071_bcov_4helix_01301_0001
inf inf False False 0.0 inf 10.0 1000.0 False False SARS_CoV2_RBD Motif1506_HHH_b1_04736_0002
inf inf False False 0.0 inf 10.0 1000.0 False False SARS_CoV2_RBD Motif0703_HHH_b1_03798_0001
inf inf False False 0.0 inf 10.0 1000.0 False False SARS_CoV2_RBD Motif0252_HHH_b1_00854_0001
inf inf False False 0.0 inf 10.0 1000.0 False False SARS_CoV2_RBD Motif1845_bcov_4helix_05391_0001_0003
inf inf False False 0.0 inf 10.0 1000.0 False False SARS_CoV2_RBD Motif0427_HHH_b1_06490_0001_0003
inf inf False False 0.0 inf 10.0 1000.0 False False SARS_CoV2_RBD Motif2877_HHH_b1_05188_0001_0002
inf inf False False 4018.146202280102 inf 10.0 1000.0 False False SARS_CoV2_RBD Motif1727_bcov_4helix_11850_0001
inf inf False False 0.0 inf 10.0 1000.0 False False SARS_CoV2_RBD Motif1034_bcov_4helix_02700_0001
inf inf False False 0.0 inf 10.0 1000.0 False False SARS_CoV2_RBD Motif0899_HHH_eva_0137_0001
inf inf False False 0.0 inf 10.0 1000.0 False False SARS_CoV2_RBD Motif1193_HHH_b1_01641_0002
inf inf False False 0.0 inf 10.0 1000.0 False False SARS_CoV2_RBD Motif0727_bcov_4helix_04471_0001
inf inf False False 0.0 inf 10.0 1000.0 False False SARS_CoV2_RBD Motif0887_bcov_4helix_03830_0001
inf inf False False 0.0 inf 10.0 1000.0 False False SARS_CoV2_RBD Motif2341_HHH_b1_04924_0001
inf inf False False 0.0 inf 10.0 1000.0 False False SARS_CoV2_RBD Motif0504_bcov_4helix_01668_0001_0001
inf inf False False 0.0 inf 10.0 1000.0 False False SARS_CoV2_RBD Motif2065_HHH_b1_07927_0001_0003
inf inf False False 0.0 inf 10.0 1000.0 False False SARS_CoV2_RBD Motif2067_HHH_b1_05241_0001_0002
inf inf False False 0.0 inf 10.0 1000.0 False False SARS_CoV2_RBD Motif1490_HHH_b2_03026_0001
inf inf False False 0.0 inf 10.0 1000.0 False False SARS_CoV2_RBD Motif0176_HHH_eva_0065_0001
inf inf False False 0.0 inf 10.0 1000.0 False False SARS_CoV2_RBD Motif1770_HHH_b2_07263_0001_0003
inf inf False False 17348.729706968174 inf 10.0 1000.0 False False SARS_CoV2_RBD Motif2873_p1-15H-GABBL-15H-GBBL-16H_0168_0001_0001_0002_0001
inf inf False False 0.0 inf 10.0 1000.0 False False SARS_CoV2_RBD Motif2028_bcov_4helix_05321_0001_0002
inf inf False False 0.0 inf 10.0 1000.0 False False SARS_CoV2_RBD Motif0677_bcov_4helix_10886_0001
inf inf False False 0.0 inf 10.0 1000.0 False False SARS_CoV2_RBD Motif0233_bcov_4helix_13595_0001_0001
inf inf False False 0.0 inf 10.0 1000.0 False False SARS_CoV2_RBD Motif1351_HHH_b2_02257_0001_0002
inf inf False False 0.0 inf 10.0 1000.0 False False SARS_CoV2_RBD Motif0276_HHH_b2_05120_0001_0001
inf inf False False 0.0 inf 10.0 1000.0 False False SARS_CoV2_RBD Motif0411_HHH_b1_00639_0001_0002
inf inf False False 0.0 inf 10.0 1000.0 False False SARS_CoV2_RBD Motif0987_bcov_4helix_04998_0001
inf inf False False 0.0 inf 10.0 1000.0 False False SARS_CoV2_RBD Motif0018_ems_3hC_1266_0001_0001
inf inf False False 0.0 inf 10.0 1000.0 False False SARS_CoV2_RBD Motif0835_bcov_4helix_02509_0001
inf inf False False 0.0 inf 10.0 1000.0 False False SARS_CoV2_RBD Motif0142_bcov_4helix_13252_0001
inf inf False False 0.0 inf 10.0 1000.0 False False SARS_CoV2_RBD Motif0436_bcov_4helix_06011_0001
inf inf False False 0.0 inf 10.0 1000.0 False False SARS_CoV2_RBD Motif0113_bcov_4helix_12987_0001_0001
inf inf False False 0.0 inf 10.0 1000.0 False False SARS_CoV2_RBD Motif1177_HHH_eva_0327_0001
inf inf False False 0.0 inf 10.0 1000.0 False False SARS_CoV2_RBD Motif1646_bcov_4helix_05792_0001
inf inf False False 0.0 inf 10.0 1000.0 False False SARS_CoV2_RBD Motif1694_bcov_4helix_11885_0001
inf inf False False 0.0 inf 10.0 1000.0 False False SARS_CoV2_RBD Motif0223_ems_3hC_1146_0001
inf inf False False 0.0 inf 10.0 1000.0 False False SARS_CoV2_RBD Motif0091_ems_3hC_807_0001
inf inf False False 0.0 inf 10.0 1000.0 False False SARS_CoV2_RBD Motif0249_HHH_b2_07513_0001
inf inf False False 0.0 inf 10.0 1000.0 False False SARS_CoV2_RBD Motif1237_HHH_b1_08250_0001
inf inf False False 0.0 inf 10.0 1000.0 False False SARS_CoV2_RBD Motif1456_HHH_b2_03131_0001
inf inf False False 0.0 inf 10.0 1000.0 False False SARS_CoV2_RBD Motif2393_HHH_b2_06194_0001
inf inf False False 0.0 inf 10.0 1000.0 False False SARS_CoV2_RBD Motif2884_HHH_b1_08317_0001_0001
inf inf False False 0.0 inf 10.0 1000.0 False False SARS_CoV2_RBD Motif2791_HHH_b1_08666_0001
inf inf False False 0.0 inf 10.0 1000.0 False False SARS_CoV2_RBD Motif0148_bcov_4helix_13249_0001
inf inf False False 0.0 inf 10.0 1000.0 False False SARS_CoV2_RBD Motif0355_ems_3hC_464_0002_0001
inf inf False False 0.0 inf 10.0 1000.0 False False SARS_CoV2_RBD Motif0192_bcov_4helix_07714_0001
inf inf False False 17176.960105909104 inf 10.0 1000.0 False False SARS_CoV2_RBD Motif1337_HHH_b1_03307_0001_0001
inf inf False False 0.0 inf 10.0 1000.0 False False SARS_CoV2_RBD Motif1955_bcov_4helix_07796_0002
inf inf False False 0.0 inf 10.0 1000.0 False False SARS_CoV2_RBD Motif0588_HHH_b1_04101_0001
inf inf False False 5362.2316835567035 inf 10.0 1000.0 False False SARS_CoV2_RBD Motif2404_HHH_b1_03225_0001_0002
inf inf False False 0.0 inf 10.0 1000.0 False False SARS_CoV2_RBD Motif1989_ems_3hM_1470_0001_0001
inf inf False False 0.0 inf 10.0 1000.0 False False SARS_CoV2_RBD Motif0008_HHH_b1_03259_0001
inf inf False False 15396.116737783474 inf 10.0 1000.0 False False SARS_CoV2_RBD Motif2653_HHH_b2_04657_0001_0001
inf inf False False 0.0 inf 10.0 1000.0 False False SARS_CoV2_RBD Motif2785_ems_3hM_411_0001
inf inf False False 0.0 inf 10.0 1000.0 False False SARS_CoV2_RBD Motif1674_HHH_b2_04877_0001
inf inf False False 0.0 inf 10.0 1000.0 False False SARS_CoV2_RBD Motif0868_bcov_4helix_10100_0001_0001
inf inf False False 0.0 inf 10.0 1000.0 False False SARS_CoV2_RBD Motif0616_bcov_4helix_07909_0001
inf inf False False 0.0 inf 10.0 1000.0 False False SARS_CoV2_RBD Motif0502_bcov_4helix_01756_0001_0003
inf inf False False 0.0 inf 10.0 1000.0 False False SARS_CoV2_RBD Motif2188_HHH_b1_04747_0001_0001
inf inf False False 4618.755444539664 inf 10.0 1000.0 False False SARS_CoV2_RBD Motif0111_bcov_4helix_10936_0001
12246.714636905072 inf False False 19355.428588916653 2228938.504824468 10.0 1000.0 False False SARS_CoV2_RBD Motif0153_HHH_eva_0065_0001
inf inf False False 0.0 inf 10.0 1000.0 False False SARS_CoV2_RBD Motif0477_bcov_4helix_04730_0001
inf inf False False 25070.24110869496 inf 10.0 1000.0 False False SARS_CoV2_RBD Motif0603_ems_3hM_1083_0001
inf inf False False 0.0 inf 10.0 1000.0 False False SARS_CoV2_RBD Motif0956_HHH_eva_0467_0001
inf inf False False 0.0 inf 10.0 1000.0 False False SARS_CoV2_RBD Motif0031_bcov_4helix_12293_0001
inf inf False False 0.0 inf 10.0 1000.0 False False SARS_CoV2_RBD Motif1335_HHH_b1_02587_0001
inf inf False False 0.0 inf 10.0 1000.0 False False SARS_CoV2_RBD Motif2163_bcov_4helix_00862_0001
inf inf False False 0.0 inf 10.0 1000.0 False False SARS_CoV2_RBD Motif2060_bcov_4helix_05293_0001
inf inf False False 0.0 inf 10.0 1000.0 False False SARS_CoV2_RBD Motif2584_HHH_b2_01298_0001
inf inf False False 0.0 inf 10.0 1000.0 False False SARS_CoV2_RBD Motif1352_ems_3hM_781_0001_0001
inf inf False False 0.0 inf 10.0 1000.0 False False SARS_CoV2_RBD Motif1374_HHH_b1_06799_0001_0002
inf inf False False 0.0 inf 10.0 1000.0 False False SARS_CoV2_RBD Motif1697_HHH_b1_03060_0001
inf inf False False 0.0 inf 10.0 1000.0 False False SARS_CoV2_RBD Motif2277_ems_3hM_305_0001
inf inf False False 0.0 inf 10.0 1000.0 False False SARS_CoV2_RBD Motif0418_HHH_b2_06488_0001
inf inf False False 0.0 inf 10.0 1000.0 False False SARS_CoV2_RBD Motif1910_bcov_4helix_06133_0001
inf inf False False 0.0 inf 10.0 1000.0 False False SARS_CoV2_RBD Motif0173_bcov_4helix_13252_0002
inf inf False False 0.0 inf 10.0 1000.0 False False SARS_CoV2_RBD Motif2286_HHH_b1_04102_0001_0001
inf inf False False 0.0 inf 10.0 1000.0 False False SARS_CoV2_RBD Motif0407_HHH_b2_02804_0001
inf inf False False 0.0 inf 10.0 1000.0 False False SARS_CoV2_RBD Motif0746_bcov_4helix_14357_0001
inf inf False False 0.0 inf 10.0 1000.0 False False SARS_CoV2_RBD Motif0987_bcov_4helix_12845_0001
inf inf False False 0.0 inf 10.0 1000.0 False False SARS_CoV2_RBD Motif0341_bcov_4helix_06632_0001
inf inf False False 0.0 inf 10.0 1000.0 False False SARS_CoV2_RBD Motif2191_HHH_eva_0266_0001_0001
inf inf False False 0.0 inf 10.0 1000.0 False False SARS_CoV2_RBD Motif1685_HHH_b2_03209_0001
inf inf False False 0.0 inf 10.0 1000.0 False False SARS_CoV2_RBD Motif1013_HHH_b2_01638_0001
inf inf False False 0.0 inf 10.0 1000.0 False False SARS_CoV2_RBD Motif0338_ems_3hM_1605_0001
inf inf False False 0.0 inf 10.0 1000.0 False False SARS_CoV2_RBD Motif1139_HHH_b1_04640_0001
inf inf False False 0.0 inf 10.0 1000.0 False False SARS_CoV2_RBD Motif0524_bcov_4helix_12520_0001
inf inf False False 0.0 inf 10.0 1000.0 False False SARS_CoV2_RBD Motif1225_HHH_b1_03169_0001
inf inf False False 0.0 inf 10.0 1000.0 False False SARS_CoV2_RBD Motif0480_HHH_b1_00401_0001
inf inf False False 0.0 inf 10.0 1000.0 False False SARS_CoV2_RBD Motif0963_bcov_4helix_05206_0001
inf inf False False 0.0 inf 10.0 1000.0 False False SARS_CoV2_RBD Motif0719_HHH_b1_01140_0001
inf inf False False 0.0 inf 10.0 1000.0 False False SARS_CoV2_RBD Motif0541_bcov_4helix_04668_0001_0002
inf inf False False 0.0 inf 10.0 1000.0 False False SARS_CoV2_RBD Motif1237_bcov_4helix_14307_0001
inf inf False False 0.0 inf 10.0 1000.0 False False SARS_CoV2_RBD Motif1685_HHH_b1_00887_0001
inf inf False False 0.0 inf 10.0 1000.0 False False SARS_CoV2_RBD Motif2633_bcov_4helix_06342_0001_0002
inf inf False False 0.0 inf 10.0 1000.0 False False SARS_CoV2_RBD Motif0905_bcov_4helix_01327_0001
inf inf False False 0.0 inf 10.0 1000.0 False False SARS_CoV2_RBD Motif0979_HHH_b2_05055_0001_0002
inf inf False False 5692.116984286569 inf 10.0 1000.0 False False SARS_CoV2_RBD Motif0464_HHH_b1_08026_0001_0002
inf inf False False 0.0 inf 10.0 1000.0 False False SARS_CoV2_RBD Motif1348_bcov_4helix_09701_0001
inf inf False False 0.0 inf 10.0 1000.0 False False SARS_CoV2_RBD Motif0541_ems_3hM_1199_0001
inf inf False False 0.0 inf 10.0 1000.0 False False SARS_CoV2_RBD Motif2018_ems_3hM_451_0001
inf inf False False 0.0 inf 10.0 1000.0 False False SARS_CoV2_RBD Motif2197_HHH_b2_00407_0001
inf inf False False 0.0 inf 10.0 1000.0 False False SARS_CoV2_RBD Motif1603_HHH_b1_02985_0001
inf inf False False 0.0 inf 10.0 1000.0 False False SARS_CoV2_RBD Motif0566_bcov_4helix_03648_0001
inf inf False False 0.0 inf 10.0 1000.0 False False SARS_CoV2_RBD Motif0623_HHH_b1_05079_0001_0002
inf inf False False 0.0 inf 10.0 1000.0 False False SARS_CoV2_RBD Motif1072_bcov_4helix_04034_0001
inf inf False False 0.0 inf 10.0 1000.0 False False SARS_CoV2_RBD Motif2191_HHH_b1_00045_0001_0001
inf inf False False 0.0 inf 10.0 1000.0 False False SARS_CoV2_RBD Motif0705_bcov_4helix_08847_0001
inf inf False False 0.0 inf 10.0 1000.0 False False SARS_CoV2_RBD Motif0477_bcov_4helix_02155_0001
inf inf False False 6102.719847182369 inf 10.0 1000.0 False False SARS_CoV2_RBD Motif0875_HHH_b2_04250_0001
inf inf False False 0.0 inf 10.0 1000.0 False False SARS_CoV2_RBD Motif1010_HHH_b1_04509_0001_0001
inf inf False False 0.0 inf 10.0 1000.0 False False SARS_CoV2_RBD Motif1828_HHH_eva_0388_0001
inf inf False False 0.0 inf 10.0 1000.0 False False SARS_CoV2_RBD Motif2930_HHH_b1_08454_0001
inf inf False False 0.0 inf 10.0 1000.0 False False SARS_CoV2_RBD Motif1760_bcov_4helix_02826_0001
inf inf False False 0.0 inf 10.0 1000.0 False False SARS_CoV2_RBD Motif1880_ems_3hM_784_0001
inf inf False False 0.0 inf 10.0 1000.0 False False SARS_CoV2_RBD Motif0265_HHH_b1_02717_0001_0003
inf inf False False 0.0 inf 10.0 1000.0 False False SARS_CoV2_RBD Motif0136_bcov_4helix_07936_0001
inf inf False False 0.0 inf 10.0 1000.0 False False SARS_CoV2_RBD Motif0687_bcov_4helix_05736_0001_0002
inf inf False False 0.0 inf 10.0 1000.0 False False SARS_CoV2_RBD Motif0140_bcov_4helix_01637_0001
inf inf False False 0.0 inf 10.0 1000.0 False False SARS_CoV2_RBD Motif1430_ems_3hM_3254_0001
inf inf False False 0.0 inf 10.0 1000.0 False False SARS_CoV2_RBD Motif0746_ems_3hM_460_0001
inf inf False False 0.0 inf 10.0 1000.0 False False SARS_CoV2_RBD Motif2684_HHH_eva_0499_0001
inf inf False False 0.0 inf 10.0 1000.0 False False SARS_CoV2_RBD Motif2577_bcov_4helix_14189_0001
inf inf False False 0.0 inf 10.0 1000.0 False False SARS_CoV2_RBD Motif0530_bcov_4helix_12845_0001_0001
inf inf False False 0.0 inf 10.0 1000.0 False False SARS_CoV2_RBD Motif0149_bcov_4helix_08505_0001
inf inf False False 0.0 inf 10.0 1000.0 False False SARS_CoV2_RBD Motif0107_HHH_b1_08594_0001
inf inf False False 0.0 inf 10.0 1000.0 False False SARS_CoV2_RBD Motif2472_HHH_b1_03762_0001_0001
inf inf False False 0.0 inf 10.0 1000.0 False False SARS_CoV2_RBD Motif0868_HHH_b2_04256_0001_0002
inf inf False False 0.0 inf 10.0 1000.0 False False SARS_CoV2_RBD Motif1181_bcov_4helix_11726_0001
inf inf False False 0.0 inf 10.0 1000.0 False False SARS_CoV2_RBD Motif0018_ems_3hM_3455_0001_0001
inf inf False False 4758.708353264661 inf 10.0 1000.0 False False SARS_CoV2_RBD Motif1027_bcov_4helix_08763_0001
inf inf False False 0.0 inf 10.0 1000.0 False False SARS_CoV2_RBD Motif0248_HHH_b1_01023_0001_0002
0.0 1155812.5799447794 True False 0.0 inf 10.0 1000.0 True False SARS_CoV2_RBD Motif0374_HHH_b1_02209_0001_0002
inf inf False False 0.0 inf 10.0 1000.0 False False SARS_CoV2_RBD Motif0276_ems_3hM_2568_0001
inf inf False False 0.0 inf 10.0 1000.0 False False SARS_CoV2_RBD Motif0123_bcov_4helix_09849_0001_0001
inf inf False False 0.0 inf 10.0 1000.0 False False SARS_CoV2_RBD Motif0350_bcov_4helix_12426_0001_0002
inf inf False False 0.0 inf 10.0 1000.0 False False SARS_CoV2_RBD Motif1242_HHH_b1_04015_0001
inf inf False False 0.0 inf 10.0 1000.0 False False SARS_CoV2_RBD Motif2137_HHH_b1_06749_0001_0001
inf inf False False 0.0 inf 10.0 1000.0 False False SARS_CoV2_RBD Motif0010_bcov_4helix_01139_0001
inf inf False False 0.0 inf 10.0 1000.0 False False SARS_CoV2_RBD Motif0643_bcov_4helix_11477_0001
inf inf False False 0.0 inf 10.0 1000.0 False False SARS_CoV2_RBD Motif1273_HHH_b1_03472_0001_0003
inf inf False False 0.0 inf 10.0 1000.0 False False SARS_CoV2_RBD Motif1000_bcov_4helix_07535_0001
inf inf False False 0.0 inf 10.0 1000.0 False False SARS_CoV2_RBD Motif1480_ems_3hC_1146_0001
inf inf False False 0.0 inf 10.0 1000.0 False False SARS_CoV2_RBD Motif1585_HHH_b2_02618_0001_0002
inf inf False False 0.0 inf 10.0 1000.0 False False SARS_CoV2_RBD Motif1269_bcov_4helix_04898_0001_0001
inf inf False False 0.0 inf 10.0 1000.0 False False SARS_CoV2_RBD Motif0320_bcov_4helix_00784_0001
inf inf False False 0.0 inf 10.0 1000.0 False False SARS_CoV2_RBD Motif1706_bcov_4helix_07386_0001
inf inf False False 0.0 inf 10.0 1000.0 False False SARS_CoV2_RBD Motif2428_bcov_4helix_02289_0001
inf inf False False 0.0 inf 10.0 1000.0 False False SARS_CoV2_RBD Motif0191_bcov_4helix_03286_0001_0001
inf inf False False 0.0 inf 10.0 1000.0 False False SARS_CoV2_RBD Motif1659_bcov_4helix_07145_0002
inf inf False False 0.0 inf 10.0 1000.0 False False SARS_CoV2_RBD Motif0502_bcov_4helix_00174_0001_0002
inf inf False False 0.0 inf 10.0 1000.0 False False SARS_CoV2_RBD Motif0100_HHH_b1_04603_0001_0001
inf inf False False 4618.755444539664 inf 10.0 1000.0 False False SARS_CoV2_RBD Motif0030_HHH_b2_04950_0001_0001
inf inf False False 0.0 inf 10.0 1000.0 False False SARS_CoV2_RBD Motif0564_bcov_4helix_08619_0001
inf inf False False 0.0 inf 10.0 1000.0 False False SARS_CoV2_RBD Motif0464_bcov_4helix_14008_0001
inf inf False False 5415.854000392274 inf 10.0 1000.0 False False SARS_CoV2_RBD Motif2290_HHH_b2_07793_0001
inf inf False False 0.0 inf 10.0 1000.0 False False SARS_CoV2_RBD Motif1623_HHH_b1_01802_0001
inf inf False False 0.0 inf 10.0 1000.0 False False SARS_CoV2_RBD Motif1033_bcov_4helix_06342_0001
inf inf False False 0.0 inf 10.0 1000.0 False False SARS_CoV2_RBD Motif0526_bcov_4helix_01041_0001
inf inf False False 0.0 inf 10.0 1000.0 False False SARS_CoV2_RBD Motif2922_bcov_4helix_01756_0001
inf inf False False 0.0 inf 10.0 1000.0 False False SARS_CoV2_RBD Motif1277_HHH_b1_06238_0001_0002
inf inf False False 0.0 inf 10.0 1000.0 False False SARS_CoV2_RBD Motif0344_HHH_b1_01567_0001
inf inf False False 0.0 inf 10.0 1000.0 False False SARS_CoV2_RBD Motif0803_HHH_b2_03833_0001
inf inf False False 0.0 inf 10.0 1000.0 True False SARS_CoV2_RBD Motif0338_HHH_b2_07550_0001
inf inf False False 0.0 inf 10.0 1000.0 False False SARS_CoV2_RBD Motif0774_ems_3hC_162_0002_0001
inf inf False False 6287.638361271844 inf 10.0 1000.0 False False SARS_CoV2_RBD Motif1546_HHH_b1_00143_0001
inf inf False False 0.0 inf 10.0 1000.0 False False SARS_CoV2_RBD Motif2089_HHH_b2_03799_0001
inf inf False False 0.0 inf 10.0 1000.0 False False SARS_CoV2_RBD Motif0045_bcov_4helix_07145_0001
inf inf False False 0.0 inf 10.0 1000.0 False False SARS_CoV2_RBD Motif0158_bcov_4helix_10102_0001
inf inf False False 0.0 inf 10.0 1000.0 False False SARS_CoV2_RBD Motif1034_HHH_b1_04908_0001
inf inf False False 6287.638361271844 inf 10.0 1000.0 False False SARS_CoV2_RBD Motif1989_HHH_b1_02418_0001_0002
inf inf False False 0.0 inf 10.0 1000.0 False False SARS_CoV2_RBD Motif1336_HHH_b1_05946_0001
inf inf False False 0.0 inf 10.0 1000.0 False False SARS_CoV2_RBD Motif1643_bcov_4helix_03296_0001
inf inf False False 0.0 inf 10.0 1000.0 False False SARS_CoV2_RBD Motif1794_bcov_4helix_05902_0001
inf inf False False 0.0 inf 10.0 1000.0 False False SARS_CoV2_RBD Motif0018_ems_3hM_226_0001
inf inf False False 0.0 inf 10.0 1000.0 False False SARS_CoV2_RBD Motif0398_ems_3hM_3301_0001_0001
inf inf False False 0.0 inf 10.0 1000.0 False False SARS_CoV2_RBD Motif0805_HHH_b1_04766_0001_0001
inf inf False False 0.0 inf 10.0 1000.0 False False SARS_CoV2_RBD Motif1440_HHH_b1_05246_0001
inf inf False False 0.0 inf 10.0 1000.0 False False SARS_CoV2_RBD Motif1793_HHH_b2_06956_0001_0002
inf inf False False 0.0 inf 10.0 1000.0 False False SARS_CoV2_RBD Motif0484_bcov_4helix_00757_0001
inf inf False False 0.0 inf 10.0 1000.0 False False SARS_CoV2_RBD Motif2660_HHH_b1_07679_0001
inf inf False False 0.0 inf 10.0 1000.0 False False SARS_CoV2_RBD Motif0217_ems_3hM_142_0001_0001
inf inf False False 0.0 inf 10.0 1000.0 False False SARS_CoV2_RBD Motif2148_bcov_4helix_04919_0001
inf inf False False 0.0 inf 10.0 1000.0 False False SARS_CoV2_RBD Motif0599_bcov_4helix_13427_0001
inf inf False False 0.0 inf 10.0 1000.0 False False SARS_CoV2_RBD Motif0643_bcov_4helix_09701_0001
inf inf False False 0.0 inf 10.0 1000.0 False False SARS_CoV2_RBD Motif1075_bcov_4helix_09555_0001
inf inf False False 0.0 inf 10.0 1000.0 False False SARS_CoV2_RBD Motif1857_HHH_b2_04669_0001_0002
inf inf False False 4181.299050858942 inf 10.0 1000.0 False False SARS_CoV2_RBD Motif1264_HHH_b1_00981_0001_0002
inf inf False False 4482.918530157363 inf 10.0 1000.0 False False SARS_CoV2_RBD Motif2542_HHH_b2_01797_0001_0002
inf inf False False 0.0 inf 10.0 1000.0 False False SARS_CoV2_RBD Motif1726_HHH_b1_05987_0001
inf inf False False 0.0 inf 10.0 1000.0 False False SARS_CoV2_RBD Motif1122_HHH_b1_02389_0001_0001
inf inf False False 0.0 inf 10.0 1000.0 False False SARS_CoV2_RBD Motif0065_bcov_4helix_13166_0001
inf inf False False 0.0 inf 10.0 1000.0 False False SARS_CoV2_RBD Motif1482_HHH_eva_0056_0001
inf inf False False 0.0 inf 10.0 1000.0 False False SARS_CoV2_RBD Motif1426_bcov_4helix_12917_0001
inf inf False False 0.0 inf 10.0 1000.0 False False SARS_CoV2_RBD Motif0957_bcov_4helix_14446_0001
inf inf False False 4018.146202280102 inf 10.0 1000.0 False False SARS_CoV2_RBD Motif2464_HHH_b1_08516_0001_0001
inf inf False False 0.0 inf 10.0 1000.0 False False SARS_CoV2_RBD Motif0599_ems_3hM_602_0001
inf inf False False 0.0 inf 10.0 1000.0 False False SARS_CoV2_RBD Motif2113_bcov_4helix_05548_0001
inf inf False False 0.0 inf 10.0 1000.0 False False SARS_CoV2_RBD Motif1862_HHH_b1_03383_0001
inf inf False False 0.0 inf 10.0 1000.0 False False SARS_CoV2_RBD Motif0262_HHH_eva_0741_0001
inf inf False False 0.0 inf 10.0 1000.0 False False SARS_CoV2_RBD Motif2269_bcov_4helix_01869_0001
inf inf False False 0.0 inf 10.0 1000.0 False False SARS_CoV2_RBD Motif1616_bcov_4helix_03283_0001
inf inf False False 5923.239759237706 inf 10.0 1000.0 False False SARS_CoV2_RBD Motif2770_HHH_b1_02752_0001
inf inf False False 0.0 inf 10.0 1000.0 False False SARS_CoV2_RBD Motif0650_bcov_4helix_03023_0001
inf inf False False 0.0 inf 10.0 1000.0 False False SARS_CoV2_RBD Motif0931_p1-15H-GBL-16H-GABBL-16H_0222_0001_0001_0002_0001
inf inf False False 0.0 inf 10.0 1000.0 False False SARS_CoV2_RBD Motif1790_HHH_eva_0328_0001
inf inf False False 0.0 inf 10.0 1000.0 False False SARS_CoV2_RBD Motif0959_bcov_4helix_08229_0001_0003
inf inf False False 0.0 inf 10.0 1000.0 False False SARS_CoV2_RBD Motif2348_HHH_b1_05856_0001_0001
inf inf False False 0.0 inf 10.0 1000.0 False False SARS_CoV2_RBD Motif1779_bcov_4helix_01799_0001
inf inf False False 0.0 inf 10.0 1000.0 False False SARS_CoV2_RBD Motif0046_ems_3hM_2363_0001
inf inf False False 0.0 inf 10.0 1000.0 False False SARS_CoV2_RBD Motif1996_HHH_b1_03664_0001
inf inf False False 0.0 inf 10.0 1000.0 False False SARS_CoV2_RBD Motif2851_bcov_4helix_12908_0001
inf inf False False 0.0 inf 10.0 1000.0 False False SARS_CoV2_RBD Motif0446_bcov_4helix_09871_0001_0001
inf inf False False 0.0 inf 10.0 1000.0 False False SARS_CoV2_RBD Motif0254_ems_3hM_235_0001_0001
inf inf False False 0.0 inf 10.0 1000.0 False False SARS_CoV2_RBD Motif0230_bcov_4helix_12515_0001
inf inf False False 0.0 inf 10.0 1000.0 False False SARS_CoV2_RBD Motif1032_HHH_eva_0137_0001_0001
inf inf False False 0.0 inf 10.0 1000.0 False False SARS_CoV2_RBD Motif0128_bcov_4helix_02700_0001
inf inf False False 0.0 inf 10.0 1000.0 False False SARS_CoV2_RBD Motif0502_bcov_4helix_01930_0001_0002
inf inf False False 0.0 inf 10.0 1000.0 False False SARS_CoV2_RBD Motif2229_HHH_b1_03815_0001
inf inf False False 0.0 inf 10.0 1000.0 False False SARS_CoV2_RBD Motif1175_HHH_eva_0532_0001
inf inf False False 0.0 inf 10.0 1000.0 False False SARS_CoV2_RBD Motif1411_HHH_b1_04516_0001
inf inf False False 0.0 inf 10.0 1000.0 False False SARS_CoV2_RBD Motif1812_HHH_b1_03323_0001
inf inf False False 0.0 inf 10.0 1000.0 False False SARS_CoV2_RBD Motif0078_bcov_4helix_11989_0001
inf inf False False 0.0 inf 10.0 1000.0 False False SARS_CoV2_RBD Motif1320_HHH_b1_08166_0001_0002
inf inf False False 0.0 inf 10.0 1000.0 False False SARS_CoV2_RBD Motif1693_ems_3hM_602_0001
inf inf False False 0.0 inf 10.0 1000.0 False False SARS_CoV2_RBD Motif0374_HHH_b1_00437_0001
inf inf False False 0.0 inf 10.0 1000.0 False False SARS_CoV2_RBD Motif0408_bcov_4helix_00589_0001
inf inf False False 0.0 inf 10.0 1000.0 False False SARS_CoV2_RBD Motif0237_bcov_4helix_01136_0001
inf inf False False 0.0 inf 10.0 1000.0 False False SARS_CoV2_RBD Motif0437_ems_3hM_377_0001
inf inf False False 0.0 inf 10.0 1000.0 False False SARS_CoV2_RBD Motif1456_HHH_b1_08375_0001
inf inf False False 0.0 inf 10.0 1000.0 False False SARS_CoV2_RBD Motif0243_HHH_b1_05713_0001
inf inf False False 4482.918530157363 inf 10.0 1000.0 False False SARS_CoV2_RBD Motif0820_HHH_b1_06195_0001_0001
inf inf False False 4018.146202280102 inf 10.0 1000.0 False False SARS_CoV2_RBD Motif0854_p1-14H-GBL-16H-GABBL-16H_0069_0001_0001_0002_0001_0001
inf inf False False 0.0 inf 10.0 1000.0 False False SARS_CoV2_RBD Motif1057_ems_3hM_604_0001_0001
inf inf False False 0.0 inf 10.0 1000.0 False False SARS_CoV2_RBD Motif0440_HHH_b2_02313_0001_0001
inf inf False False 0.0 inf 10.0 1000.0 False False SARS_CoV2_RBD Motif0010_HHH_b1_06743_0001_0001
inf inf False False 7446.477974124701 inf 10.0 1000.0 False False SARS_CoV2_RBD Motif1659_HHH_b2_07722_0001
inf inf False False 0.0 inf 10.0 1000.0 False False SARS_CoV2_RBD Motif0019_bcov_4helix_11632_0001_0002
inf inf False False 0.0 inf 10.0 1000.0 False False SARS_CoV2_RBD Motif1503_bcov_4helix_04935_0001
inf inf False False 4758.708353264661 inf 10.0 1000.0 False False SARS_CoV2_RBD Motif1109_ems_3hC_438_0002_0001
inf inf False False 0.0 inf 10.0 1000.0 False False SARS_CoV2_RBD Motif0979_HHH_eva_0556_0001
inf inf False False 0.0 inf 10.0 1000.0 False False SARS_CoV2_RBD Motif0230_bcov_4helix_03461_0001_0002
inf inf False False 0.0 inf 10.0 1000.0 False False SARS_CoV2_RBD Motif0276_HHH_eva_0562_0001
inf inf False False 0.0 inf 10.0 1000.0 False False SARS_CoV2_RBD Motif1165_bcov_4helix_10166_0001
inf inf False False 0.0 inf 10.0 1000.0 False False SARS_CoV2_RBD Motif0326_HHH_b2_04492_0001
inf inf False False 0.0 inf 10.0 1000.0 False False SARS_CoV2_RBD Motif0847_HHH_b2_02437_0001
inf inf False False 0.0 inf 10.0 1000.0 False False SARS_CoV2_RBD Motif2191_bcov_4helix_12347_0001
inf inf False False 0.0 inf 10.0 1000.0 False False SARS_CoV2_RBD Motif0730_HHH_b2_03729_0001_0002
inf inf False False 0.0 inf 10.0 1000.0 False False SARS_CoV2_RBD Motif1355_bcov_4helix_09834_0001
inf inf False False 0.0 inf 10.0 1000.0 False False SARS_CoV2_RBD Motif2218_HHH_b2_04787_0001
inf inf False False 0.0 inf 10.0 1000.0 False False SARS_CoV2_RBD Motif0627_HHH_b2_05434_0001_0001
inf inf False False 4618.755444539664 inf 10.0 1000.0 False False SARS_CoV2_RBD Motif0681_ems_3hC_1028_0002_0001
inf inf False False 0.0 inf 10.0 1000.0 False False SARS_CoV2_RBD Motif2604_HHH_b1_06978_0001_0001
inf inf False False 0.0 inf 10.0 1000.0 False False SARS_CoV2_RBD Motif2861_HHH_b1_05235_0001_0002
inf inf False False 0.0 inf 10.0 1000.0 False False SARS_CoV2_RBD Motif0191_bcov_4helix_06632_0001
inf inf False False 0.0 inf 10.0 1000.0 False False SARS_CoV2_RBD Motif0511_bcov_4helix_12411_0001_0001
inf inf False False 0.0 inf 10.0 1000.0 False False SARS_CoV2_RBD Motif1720_ems_3hC_936_0001_0001
inf inf False False 0.0 inf 10.0 1000.0 False False SARS_CoV2_RBD Motif0978_HHH_b1_05525_0001
inf inf False False 0.0 inf 10.0 1000.0 False False SARS_CoV2_RBD Motif2542_bcov_4helix_07201_0001
inf inf False False 19744.47270355387 inf 10.0 1000.0 False False SARS_CoV2_RBD Motif0841_HHH_b2_00169_0001_0001
inf inf False False 0.0 inf 10.0 1000.0 False False SARS_CoV2_RBD Motif0457_bcov_4helix_11850_0001
inf inf False False 0.0 inf 10.0 1000.0 False False SARS_CoV2_RBD Motif0163_bcov_4helix_00739_0001
inf inf False False 0.0 inf 10.0 1000.0 False False SARS_CoV2_RBD Motif2106_HHH_b2_01679_0001
inf inf False False 0.0 inf 10.0 1000.0 False False SARS_CoV2_RBD Motif1802_HHH_b1_08642_0001
inf inf False False 0.0 inf 10.0 1000.0 False False SARS_CoV2_RBD Motif1608_HHH_eva_0741_0001_0001
inf inf False False 0.0 inf 10.0 1000.0 False False SARS_CoV2_RBD Motif2700_HHH_b2_05301_0001
inf inf False False 0.0 inf 10.0 1000.0 False False SARS_CoV2_RBD Motif0701_HHH_b1_02370_0001_0002
inf inf False False 0.0 inf 10.0 1000.0 False False SARS_CoV2_RBD Motif0867_bcov_4helix_09130_0001
inf inf False False 0.0 inf 10.0 1000.0 False False SARS_CoV2_RBD Motif1558_ems_3hC_1146_0001
inf inf False False 0.0 inf 10.0 1000.0 False False SARS_CoV2_RBD Motif2510_HHH_b2_02635_0001
inf inf False False 0.0 inf 10.0 1000.0 False False SARS_CoV2_RBD Motif0355_bcov_4helix_01041_0001
inf inf False False 0.0 inf 10.0 1000.0 False False SARS_CoV2_RBD Motif2138_ems_4hC_720_0001_0001
inf inf False False 0.0 inf 10.0 1000.0 False False SARS_CoV2_RBD Motif0647_HHH_b2_06303_0001
inf inf False False 0.0 inf 10.0 1000.0 False False SARS_CoV2_RBD Motif1444_bcov_4helix_01668_0001
inf inf False False 0.0 inf 10.0 1000.0 False False SARS_CoV2_RBD Motif0091_HHH_b1_01289_0001_0003
inf inf False False 0.0 inf 10.0 1000.0 False False SARS_CoV2_RBD Motif0285_HHH_b2_03484_0001_0001
inf inf False False 0.0 inf 10.0 1000.0 False False SARS_CoV2_RBD Motif2330_HHH_b2_03550_0001
inf inf False False 0.0 inf 10.0 1000.0 False False SARS_CoV2_RBD Motif1828_HHH_b1_06653_0001_0001
inf inf False False 0.0 inf 10.0 1000.0 False False SARS_CoV2_RBD Motif0505_bcov_4helix_05041_0001
inf inf False False 0.0 inf 10.0 1000.0 False False SARS_CoV2_RBD Motif0140_bcov_4helix_07846_0001_0003
inf inf False False 0.0 inf 10.0 1000.0 False False SARS_CoV2_RBD Motif1942_HHH_b2_04902_0001_0001
inf inf False False 0.0 inf 10.0 1000.0 False False SARS_CoV2_RBD Motif0997_bcov_4helix_09328_0001
inf inf False False 0.0 inf 10.0 1000.0 False False SARS_CoV2_RBD Motif0562_HHH_eva_0123_0001_0002
inf inf False False 0.0 inf 10.0 1000.0 False False SARS_CoV2_RBD Motif1120_HHH_eva_0526_0001
inf inf False False 0.0 inf 10.0 1000.0 False False SARS_CoV2_RBD Motif0335_HHH_b1_05697_0001_0001
inf inf False False 0.0 inf 10.0 1000.0 False False SARS_CoV2_RBD Motif2449_HHH_b2_00465_0001
inf inf False False 0.0 inf 10.0 1000.0 False False SARS_CoV2_RBD Motif0575_HHH_b1_04078_0001
inf inf False False 0.0 inf 10.0 1000.0 False False SARS_CoV2_RBD Motif0805_ems_3hC_144_0001
inf inf False False 0.0 inf 10.0 1000.0 False False SARS_CoV2_RBD Motif0220_HHH_eva_0067_0001_0001
inf inf False False 0.0 inf 10.0 1000.0 False False SARS_CoV2_RBD Motif0214_HHH_b2_01522_0001_0002
inf inf False False 0.0 inf 10.0 1000.0 False False SARS_CoV2_RBD Motif2515_bcov_4helix_00781_0001_0001
inf inf False False 0.0 inf 10.0 1000.0 False False SARS_CoV2_RBD Motif0140_ems_3hM_2358_0001
inf inf False False 0.0 inf 10.0 1000.0 False False SARS_CoV2_RBD Motif0504_HHH_b1_01777_0001
inf inf False False 0.0 inf 10.0 1000.0 False False SARS_CoV2_RBD Motif2057_HHH_b1_06026_0001_0002
inf inf False False 0.0 inf 10.0 1000.0 False False SARS_CoV2_RBD Motif1190_bcov_4helix_14186_0001
inf inf False False 19548.98287480583 inf 10.0 1000.0 False False SARS_CoV2_RBD Motif2441_HHH_b2_07458_0001_0001
inf inf False False 0.0 inf 10.0 1000.0 False False SARS_CoV2_RBD Motif2060_ems_3hM_2335_0001_0001
inf inf False False 0.0 inf 10.0 1000.0 False False SARS_CoV2_RBD Motif0329_HHH_b2_04513_0001
inf inf False False 0.0 inf 10.0 1000.0 False False SARS_CoV2_RBD Motif0511_bcov_4helix_12293_0001_0001
inf inf False False 0.0 inf 10.0 1000.0 False False SARS_CoV2_RBD Motif1069_bcov_4helix_01421_0001
inf inf False False 0.0 inf 10.0 1000.0 False False SARS_CoV2_RBD Motif0108_HHH_b2_06694_0001
inf inf False False 0.0 inf 10.0 1000.0 False False SARS_CoV2_RBD Motif0134_bcov_4helix_10612_0001
inf inf False False 0.0 inf 10.0 1000.0 False False SARS_CoV2_RBD Motif0214_bcov_4helix_08698_0001_0002
inf inf False False 0.0 inf 10.0 1000.0 False False SARS_CoV2_RBD Motif1010_bcov_4helix_04780_0001
inf inf False False 0.0 inf 10.0 1000.0 False False SARS_CoV2_RBD Motif1741_HHH_b1_01161_0001
inf inf False False 0.0 inf 10.0 1000.0 False False SARS_CoV2_RBD Motif0691_bcov_4helix_12520_0001
inf inf False False 0.0 inf 10.0 1000.0 False False SARS_CoV2_RBD Motif0806_bcov_4helix_14087_0001_0002
inf inf False False 0.0 inf 10.0 1000.0 False False SARS_CoV2_RBD Motif0599_bcov_4helix_09871_0001
inf inf False False 0.0 inf 10.0 1000.0 False False SARS_CoV2_RBD Motif0912_HHH_b1_04005_0001
inf inf False False 0.0 inf 10.0 1000.0 False False SARS_CoV2_RBD Motif1870_HHH_b2_03798_0001
inf inf False False 0.0 inf 10.0 1000.0 False False SARS_CoV2_RBD Motif0214_ems_3hC_793_0002_0001_0002
inf inf False False 0.0 inf 10.0 1000.0 False False SARS_CoV2_RBD Motif0298_p1-15H-GBL-16H-GABBL-16H_0041_0001_0001_0002_0001
inf inf False False 0.0 inf 10.0 1000.0 False False SARS_CoV2_RBD Motif0291_bcov_4helix_06644_0001_0001
inf inf False False 0.0 inf 10.0 1000.0 False False SARS_CoV2_RBD Motif1338_ems_3hM_2335_0001
inf inf False False 0.0 inf 10.0 1000.0 False False SARS_CoV2_RBD Motif1371_HHH_eva_0078_0001
inf inf False False 0.0 inf 10.0 1000.0 False False SARS_CoV2_RBD Motif1601_HHH_b1_00098_0001
inf inf False False 0.0 inf 10.0 1000.0 False False SARS_CoV2_RBD Motif1313_bcov_4helix_12515_0001
inf inf False False 0.0 inf 10.0 1000.0 False False SARS_CoV2_RBD Motif1490_bcov_4helix_09354_0001
inf inf False False 0.0 inf 10.0 1000.0 False False SARS_CoV2_RBD Motif2451_HHH_b1_02590_0001
inf inf False False 0.0 inf 10.0 1000.0 False False SARS_CoV2_RBD Motif0599_p1-14H-GBL-14H-GBL-14H_0586_0001_0001_0001_0001_0001
inf inf False False 0.0 inf 10.0 1000.0 False False SARS_CoV2_RBD Motif0071_ems_3hM_679_0001
inf inf False False 0.0 inf 10.0 1000.0 False False SARS_CoV2_RBD Motif0078_p1-15H-GBL-16H-GABBL-16H_0021_0001_0001_0002_0001
inf inf False False 0.0 inf 10.0 1000.0 False False SARS_CoV2_RBD Motif0020_bcov_4helix_05736_0001_0002
inf inf False False 0.0 inf 10.0 1000.0 False False SARS_CoV2_RBD Motif0548_HHH_b1_05636_0001_0001
inf inf False False 0.0 inf 10.0 1000.0 False False SARS_CoV2_RBD Motif0214_HHH_b2_03280_0001_0002
inf inf False False 0.0 inf 10.0 1000.0 False False SARS_CoV2_RBD Motif1976_HHH_b2_00842_0001_0001
inf inf False False 0.0 inf 10.0 1000.0 False False SARS_CoV2_RBD Motif0783_bcov_4helix_04811_0001
inf inf False False 0.0 inf 10.0 1000.0 False False SARS_CoV2_RBD Motif0505_ems_3hC_908_0001_0001
inf inf False False 0.0 inf 10.0 1000.0 False False SARS_CoV2_RBD Motif0214_HHH_eva_0404_0001_0001
inf inf False False 0.0 inf 10.0 1000.0 False False SARS_CoV2_RBD Motif2269_HHH_b2_00784_0001
inf inf False False 0.0 inf 10.0 1000.0 False False SARS_CoV2_RBD Motif0010_HHH_b1_04600_0001
inf inf False False 0.0 inf 10.0 1000.0 False False SARS_CoV2_RBD Motif0260_HHH_b2_03461_0001_0002
inf inf False False 0.0 inf 10.0 1000.0 False False SARS_CoV2_RBD Motif1205_HHH_b1_01018_0001
inf inf False False 4018.146202280102 inf 10.0 1000.0 False False SARS_CoV2_RBD Motif0202_bcov_4helix_10901_0001
inf inf False False 4018.146202280102 inf 10.0 1000.0 False False SARS_CoV2_RBD Motif0541_HHH_b2_06676_0001_0003
inf inf False False 0.0 inf 10.0 1000.0 False False SARS_CoV2_RBD Motif0005_HHH_b2_04785_0001_0001
inf inf False False 0.0 inf 10.0 1000.0 False False SARS_CoV2_RBD Motif0374_HHH_b1_02368_0001_0002
inf inf False False 0.0 inf 10.0 1000.0 False False SARS_CoV2_RBD Motif0094_bcov_4helix_01415_0001
inf inf False False 0.0 inf 10.0 1000.0 False False SARS_CoV2_RBD Motif1026_bcov_4helix_02338_0001
inf inf False False 0.0 inf 10.0 1000.0 False False SARS_CoV2_RBD Motif0931_bcov_4helix_13595_0001
inf inf False False 0.0 inf 10.0 1000.0 False False SARS_CoV2_RBD Motif0071_HHH_eva_0185_0001
inf inf False False 0.0 inf 10.0 1000.0 False False SARS_CoV2_RBD Motif2114_HHH_eva_0188_0001_0002
inf inf False False 0.0 inf 10.0 1000.0 False False SARS_CoV2_RBD Motif2893_HHH_b2_05704_0001
inf inf False False 0.0 inf 10.0 1000.0 False False SARS_CoV2_RBD Motif0868_bcov_4helix_06136_0001
inf inf False False 0.0 inf 10.0 1000.0 False False SARS_CoV2_RBD Motif2849_HHH_b1_08082_0001_0002
inf inf False False 0.0 inf 10.0 1000.0 False False SARS_CoV2_RBD Motif1828_bcov_4helix_01180_0001
inf inf False False 0.0 inf 10.0 1000.0 False False SARS_CoV2_RBD Motif1195_HHH_b2_00689_0001
inf inf False False 19355.428588916653 inf 10.0 1000.0 False False SARS_CoV2_RBD Motif0046_HHH_b2_00484_0001_0005
inf inf False False 0.0 inf 10.0 1000.0 False False SARS_CoV2_RBD Motif0071_HHH_b2_04807_0001_0001
inf inf False False 0.0 inf 10.0 1000.0 False False SARS_CoV2_RBD Motif0505_bcov_4helix_12076_0001_0002
inf inf False False 0.0 inf 10.0 1000.0 False False SARS_CoV2_RBD Motif0650_ems_3hC_1467_0001_0001
inf inf False False 0.0 inf 10.0 1000.0 False False SARS_CoV2_RBD Motif0230_p1-15H-GBL-16H-GABBL-16H_0041_0001_0001_0002_0001
inf inf False False 0.0 inf 10.0 1000.0 False False SARS_CoV2_RBD Motif0052_bcov_4helix_08698_0001
inf inf False False 0.0 inf 10.0 1000.0 False False SARS_CoV2_RBD Motif2274_HHH_b2_05982_0001_0002
inf inf False False 0.0 inf 10.0 1000.0 False False SARS_CoV2_RBD Motif0505_bcov_4helix_12712_0001
inf inf False False 0.0 inf 10.0 1000.0 False False SARS_CoV2_RBD Motif0640_HHH_b1_04641_0001
inf inf False False 0.0 inf 10.0 1000.0 False False SARS_CoV2_RBD Motif0182_bcov_4helix_07443_0001
inf inf False False 0.0 inf 10.0 1000.0 False False SARS_CoV2_RBD Motif0194_bcov_4helix_05101_0001
inf inf False False 5362.2316835567035 inf 10.0 1000.0 False False SARS_CoV2_RBD Motif1440_HHH_b1_03010_0001
inf inf False False 0.0 inf 10.0 1000.0 False False SARS_CoV2_RBD Motif2335_HHH_b2_01521_0001
inf inf False False 5204.529242965602 inf 10.0 1000.0 False False SARS_CoV2_RBD Motif0833_HHH_b1_08019_0001_0002
inf inf False False 0.0 inf 10.0 1000.0 False False SARS_CoV2_RBD Motif1181_ems_3hC_614_0001
inf inf False False 0.0 inf 10.0 1000.0 False False SARS_CoV2_RBD Motif1766_bcov_4helix_11191_0001
inf inf False False 0.0 inf 10.0 1000.0 False False SARS_CoV2_RBD Motif2718_bcov_4helix_00636_0001
inf inf False False 0.0 inf 10.0 1000.0 False False SARS_CoV2_RBD Motif2430_bcov_4helix_14026_0001
inf inf False False 0.0 inf 10.0 1000.0 False False SARS_CoV2_RBD Motif0019_HHH_b2_03978_0001_0002
inf inf False False 0.0 inf 10.0 1000.0 False False SARS_CoV2_RBD Motif0265_bcov_4helix_10122_0001
inf inf False False 0.0 inf 10.0 1000.0 False False SARS_CoV2_RBD Motif1226_bcov_4helix_11649_0001
inf inf False False 4902.901975076926 inf 10.0 1000.0 False False SARS_CoV2_RBD Motif0858_HHH_b1_06889_0001
inf inf False False 0.0 inf 10.0 1000.0 False False SARS_CoV2_RBD Motif0023_bcov_4helix_02751_0001
inf inf False False 0.0 inf 10.0 1000.0 False False SARS_CoV2_RBD Motif0308_HHH_b2_02168_0001_0001
inf inf False False 0.0 inf 10.0 1000.0 False False SARS_CoV2_RBD Motif0541_bcov_4helix_04942_0001_0001
inf inf False False 0.0 inf 10.0 1000.0 False False SARS_CoV2_RBD Motif0650_ems_3hM_1423_0001_0002
inf inf False False 0.0 inf 10.0 1000.0 False False SARS_CoV2_RBD Motif1944_HHH_b2_00700_0001
inf inf False False 0.0 inf 10.0 1000.0 False False SARS_CoV2_RBD Motif1140_HHH_b1_02375_0001
inf inf False False 0.0 inf 10.0 1000.0 False False SARS_CoV2_RBD Motif1938_bcov_4helix_03842_0001_0002
inf inf False False 0.0 inf 10.0 1000.0 False False SARS_CoV2_RBD Motif0168_bcov_4helix_07000_0001
inf inf False False 0.0 inf 10.0 1000.0 False False SARS_CoV2_RBD Motif0936_bcov_4helix_00902_0001
inf inf False False 0.0 inf 10.0 1000.0 False False SARS_CoV2_RBD Motif2430_HHH_b1_04140_0001_0002
inf inf False False 0.0 inf 10.0 1000.0 False False SARS_CoV2_RBD Motif2718_bcov_4helix_08937_0001
inf inf False False 0.0 inf 10.0 1000.0 False False SARS_CoV2_RBD Motif0640_bcov_4helix_12917_0001
inf inf False False 0.0 inf 10.0 1000.0 False False SARS_CoV2_RBD Motif0194_bcov_4helix_08225_0001
inf inf False False 0.0 inf 10.0 1000.0 False False SARS_CoV2_RBD Motif0095_HHH_eva_0364_0001_0002
inf inf False False 0.0 inf 10.0 1000.0 False False SARS_CoV2_RBD Motif1674_HHH_b1_08127_0001_0002
inf inf False False 0.0 inf 10.0 1000.0 False False SARS_CoV2_RBD Motif1268_HHH_b2_00007_0001
inf inf False False 0.0 inf 10.0 1000.0 False False SARS_CoV2_RBD Motif1312_bcov_4helix_11160_0001
inf inf False False 0.0 inf 10.0 1000.0 False False SARS_CoV2_RBD Motif0094_HHH_b1_04920_0001_0001
inf inf False False 0.0 inf 10.0 1000.0 False False SARS_CoV2_RBD Motif0010_bcov_4helix_06644_0001
inf inf False False 0.0 inf 10.0 1000.0 False False SARS_CoV2_RBD Motif0691_bcov_4helix_12592_0001
inf inf False False 0.0 inf 10.0 1000.0 False False SARS_CoV2_RBD Motif0249_bcov_4helix_08459_0001
inf inf False False 0.0 inf 10.0 1000.0 False False SARS_CoV2_RBD Motif2163_bcov_4helix_00542_0001
inf inf False False 0.0 inf 10.0 1000.0 False False SARS_CoV2_RBD Motif1101_bcov_4helix_01454_0001
inf inf False False 0.0 inf 10.0 1000.0 False False SARS_CoV2_RBD Motif0214_bcov_4helix_13437_0001
inf inf False False 0.0 inf 10.0 1000.0 False False SARS_CoV2_RBD Motif2355_HHH_b2_03871_0001
inf inf False False 0.0 inf 10.0 1000.0 False False SARS_CoV2_RBD Motif1814_HHH_b2_07954_0001
inf inf False False 0.0 inf 10.0 1000.0 False False SARS_CoV2_RBD Motif0034_p1-15H-GBL-16H-GABBL-16H_0184_0001_0001_0001_0001_0001
inf inf False False 0.0 inf 10.0 1000.0 False False SARS_CoV2_RBD Motif1697_ems_3hM_2787_0001
inf inf False False 17006.891193969397 inf 10.0 1000.0 False False SARS_CoV2_RBD Motif2071_HHH_b1_05806_0001
inf inf False False 0.0 inf 10.0 1000.0 False False SARS_CoV2_RBD Motif1010_HHH_b1_06223_0001_0002
inf inf False False 0.0 inf 10.0 1000.0 False False SARS_CoV2_RBD Motif2902_HHH_b1_02741_0001
inf inf False False 0.0 inf 10.0 1000.0 False False SARS_CoV2_RBD Motif1685_HHH_b1_06160_0001
inf inf False False 0.0 inf 10.0 1000.0 False False SARS_CoV2_RBD Motif0650_bcov_4helix_14531_0001_0001
inf inf False False 17874.41356581902 inf 10.0 1000.0 False False SARS_CoV2_RBD Motif1613_HHH_b1_05947_0001_0002
inf inf False False 0.0 inf 10.0 1000.0 False False SARS_CoV2_RBD Motif1244_bcov_4helix_12131_0001
4098.910940945931 inf False False 19163.790682095718 7140009.987502008 10.0 1000.0 False False SARS_CoV2_RBD Motif2249_bcov_4helix_01637_0001
inf inf False False 0.0 inf 10.0 1000.0 False False SARS_CoV2_RBD Motif0159_ems_3hM_328_0001_0001
inf inf False False 6876.69747568825 inf 10.0 1000.0 False False SARS_CoV2_RBD Motif0149_HHH_b1_07948_0001
inf inf False False 0.0 inf 10.0 1000.0 False False SARS_CoV2_RBD Motif0040_ems_3hC_265_0002_0001
inf inf False False 0.0 inf 10.0 1000.0 False False SARS_CoV2_RBD Motif0167_HHH_b1_01928_0001
inf inf False False 0.0 inf 10.0 1000.0 False False SARS_CoV2_RBD Motif1453_bcov_4helix_02195_0001
inf inf False False 0.0 inf 10.0 1000.0 False False SARS_CoV2_RBD Motif1109_HHH_b1_05701_0001_0002
inf inf False False 0.0 inf 10.0 1000.0 False False SARS_CoV2_RBD Motif0777_bcov_4helix_02509_0001
inf inf False False 0.0 inf 10.0 1000.0 False False SARS_CoV2_RBD Motif2784_HHH_eva_0351_0001_0001
inf inf False False 0.0 inf 10.0 1000.0 False False SARS_CoV2_RBD Motif0858_bcov_4helix_13909_0001
inf inf False False 0.0 inf 10.0 1000.0 False False SARS_CoV2_RBD Motif1312_ems_3hM_420_0001_0001
inf inf False False 14360.236053709352 inf 10.0 1000.0 False False SARS_CoV2_RBD Motif1194_HHH_b2_01122_0001
inf inf False False 0.0 inf 10.0 1000.0 False False SARS_CoV2_RBD Motif1148_ems_3hC_182_0002_0001_0002
inf inf False False 0.0 inf 10.0 1000.0 False False SARS_CoV2_RBD Motif0203_ems_3hM_178_0001
inf inf False False 0.0 inf 10.0 1000.0 False False SARS_CoV2_RBD Motif2766_bcov_4helix_00803_0001
inf inf False False 0.0 inf 10.0 1000.0 False False SARS_CoV2_RBD Motif1069_HHH_b1_00269_0001_0002
inf inf False False 0.0 inf 10.0 1000.0 False False SARS_CoV2_RBD Motif0487_bcov_4helix_12947_0001
inf inf False False 0.0 inf 10.0 1000.0 False False SARS_CoV2_RBD Motif2095_HHH_b1_07168_0001
inf inf False False 4902.901975076926 inf 10.0 1000.0 False False SARS_CoV2_RBD Motif2669_HHH_b1_00881_0001
inf inf False False 0.0 inf 10.0 1000.0 False False SARS_CoV2_RBD Motif0254_ems_3hM_2508_0001_0001
4482.918530157363 inf False False 18053.157701477227 5910071.260444433 10.0 1000.0 False False SARS_CoV2_RBD Motif1055_p1-15H-GBL-16H-GABBL-16H_0175_0001_0001_0001_0002
inf inf False False 0.0 inf 10.0 1000.0 False False SARS_CoV2_RBD Motif0590_bcov_4helix_04429_0001
inf inf False False 0.0 inf 10.0 1000.0 False False SARS_CoV2_RBD Motif1069_HHH_b1_03160_0001_0002
inf inf False False 0.0 inf 10.0 1000.0 False False SARS_CoV2_RBD Motif2515_HHH_b2_00829_0001
inf inf False False 0.0 inf 10.0 1000.0 False False SARS_CoV2_RBD Motif0202_HHH_eva_0451_0001_0002
inf inf False False 0.0 inf 10.0 1000.0 False False SARS_CoV2_RBD Motif2040_HHH_b1_02209_0001_0002
inf inf False False 0.0 inf 10.0 1000.0 False False SARS_CoV2_RBD Motif0539_bcov_4helix_09717_0001
inf inf False False 0.0 inf 10.0 1000.0 False False SARS_CoV2_RBD Motif0209_HHH_eva_0050_0001
inf inf False False 0.0 inf 10.0 1000.0 False False SARS_CoV2_RBD Motif2307_ems_3hM_441_0001
inf inf False False 0.0 inf 10.0 1000.0 False False SARS_CoV2_RBD Motif0695_HHH_eva_0724_0001
inf inf False False 0.0 inf 10.0 1000.0 False False SARS_CoV2_RBD Motif0182_bcov_4helix_09153_0001
inf inf False False 0.0 inf 10.0 1000.0 False False SARS_CoV2_RBD Motif0505_HHH_b1_05166_0001_0001
inf inf False False 0.0 inf 10.0 1000.0 False False SARS_CoV2_RBD Motif2597_HHH_b2_05540_0001
inf inf False False 0.0 inf 10.0 1000.0 False False SARS_CoV2_RBD Motif0836_HHH_b2_07832_0001
inf inf False False 0.0 inf 10.0 1000.0 False False SARS_CoV2_RBD Motif0078_ems_3hM_3332_0001_0002
inf inf False False 0.0 inf 10.0 1000.0 False False SARS_CoV2_RBD Motif0502_bcov_4helix_08751_0001_0003
inf inf False False 0.0 inf 10.0 1000.0 False False SARS_CoV2_RBD Motif0033_ems_3hM_3332_0001_0002
inf inf False False 0.0 inf 10.0 1000.0 False False SARS_CoV2_RBD Motif1162_bcov_4helix_09717_0001
inf inf False False 0.0 inf 10.0 1000.0 False False SARS_CoV2_RBD Motif2125_HHH_eva_0545_0001
inf inf False False 0.0 inf 10.0 1000.0 False False SARS_CoV2_RBD Motif1260_ems_3hC_676_0001
inf inf False False 0.0 inf 10.0 1000.0 False False SARS_CoV2_RBD Motif1741_HHH_b1_07013_0001_0001
inf inf False False 0.0 inf 10.0 1000.0 False False SARS_CoV2_RBD Motif0116_ems_3hC_721_0001_0001
inf inf False False 4307.99659339902 inf 10.0 1000.0 False False SARS_CoV2_RBD Motif1134_HHH_b1_03736_0001
inf inf False False 0.0 inf 10.0 1000.0 False False SARS_CoV2_RBD Motif2709_bcov_4helix_14636_0001
inf inf False False 0.0 inf 10.0 1000.0 False False SARS_CoV2_RBD Motif0553_p1-14H-GBL-14H-GBL-14H_0036_0001_0001_0002_0002
inf inf False False 0.0 inf 10.0 1000.0 False False SARS_CoV2_RBD Motif1180_bcov_4helix_08362_0001
inf inf False False 0.0 inf 10.0 1000.0 False False SARS_CoV2_RBD Motif0149_bcov_4helix_06387_0001
inf inf False False 0.0 inf 10.0 1000.0 False False SARS_CoV2_RBD Motif0183_HHH_b2_06845_0001
inf inf False False 0.0 inf 10.0 1000.0 False False SARS_CoV2_RBD Motif0808_bcov_4helix_03283_0001
inf inf False False 0.0 inf 10.0 1000.0 False False SARS_CoV2_RBD Motif0480_bcov_4helix_07081_0001
inf inf False False 0.0 inf 10.0 1000.0 False False SARS_CoV2_RBD Motif0951_HHH_b1_01582_0001_0001
inf inf False False 0.0 inf 10.0 1000.0 False False SARS_CoV2_RBD Motif1704_HHH_b1_04233_0001_0002
inf inf False False 0.0 inf 10.0 1000.0 False False SARS_CoV2_RBD Motif1172_HHH_b1_07626_0001_0001
inf inf False False 0.0 inf 10.0 1000.0 False False SARS_CoV2_RBD Motif0181_HHH_b2_04732_0001
inf inf False False 0.0 inf 10.0 1000.0 False False SARS_CoV2_RBD Motif0230_ems_3hM_3465_0001
inf inf False False 0.0 inf 10.0 1000.0 False False SARS_CoV2_RBD Motif2447_HHH_b2_02104_0001
inf inf False False 0.0 inf 10.0 1000.0 False False SARS_CoV2_RBD Motif0350_ems_3hC_645_0001
inf inf False False 0.0 inf 10.0 1000.0 False False SARS_CoV2_RBD Motif2843_bcov_4helix_07000_0001
inf inf False False 0.0 inf 10.0 1000.0 False False SARS_CoV2_RBD Motif0457_HHH_b1_02088_0001_0002
inf inf False False 0.0 inf 10.0 1000.0 False False SARS_CoV2_RBD Motif2515_HHH_b2_05622_0001_0002
inf inf False False 0.0 inf 10.0 1000.0 False False SARS_CoV2_RBD Motif1455_HHH_b1_06004_0001
inf inf False False 0.0 inf 10.0 1000.0 False False SARS_CoV2_RBD Motif0446_bcov_4helix_02843_0001
inf inf False False 0.0 inf 10.0 1000.0 False False SARS_CoV2_RBD Motif2100_bcov_4helix_07411_0001
inf inf False False 0.0 inf 10.0 1000.0 False False SARS_CoV2_RBD Motif1371_bcov_4helix_00259_0001
inf inf False False 0.0 inf 10.0 1000.0 False False SARS_CoV2_RBD Motif1819_HHH_b2_05120_0001
inf inf False False 0.0 inf 10.0 1000.0 False False SARS_CoV2_RBD Motif0033_HHH_eva_0282_0001_0001
inf inf False False 0.0 inf 10.0 1000.0 False False SARS_CoV2_RBD Motif1976_HHH_b1_04535_0001
inf inf False False 4482.918530157363 inf 10.0 1000.0 False False SARS_CoV2_RBD Motif0720_HHH_b1_06393_0001_0002
inf inf False False 0.0 inf 10.0 1000.0 False False SARS_CoV2_RBD Motif1291_HHH_b2_04260_0001
inf inf False False 0.0 inf 10.0 1000.0 False False SARS_CoV2_RBD Motif2718_bcov_4helix_09943_0001_0003
inf inf False False 0.0 inf 10.0 1000.0 False False SARS_CoV2_RBD Motif2018_bcov_4helix_07521_0001
inf inf False False 0.0 inf 10.0 1000.0 False False SARS_CoV2_RBD Motif0915_bcov_4helix_05080_0001_0002
inf inf False False 0.0 inf 10.0 1000.0 False False SARS_CoV2_RBD Motif0128_bcov_4helix_14077_0001_0001
inf inf False False 0.0 inf 10.0 1000.0 False False SARS_CoV2_RBD Motif0207_bcov_4helix_04751_0001_0003
inf inf False False 0.0 inf 10.0 1000.0 False False SARS_CoV2_RBD Motif2653_bcov_4helix_03495_0001
inf inf False False 4482.918530157363 inf 10.0 1000.0 False False SARS_CoV2_RBD Motif0671_HHH_b1_06035_0001
inf inf False False 4018.146202280102 inf 10.0 1000.0 False False SARS_CoV2_RBD Motif0567_HHH_b2_06604_0001
inf inf False False 0.0 inf 10.0 1000.0 False False SARS_CoV2_RBD Motif0250_HHH_b1_07949_0001_0002
inf inf False False 5362.2316835567035 inf 10.0 1000.0 False False SARS_CoV2_RBD Motif0870_HHH_b1_06791_0001
inf inf False False 0.0 inf 10.0 1000.0 False False SARS_CoV2_RBD Motif2422_HHH_b1_08745_0001_0002
inf inf False False 0.0 inf 10.0 1000.0 False False SARS_CoV2_RBD Motif2930_HHH_b1_06304_0001
inf inf False False 0.0 inf 10.0 1000.0 False False SARS_CoV2_RBD Motif1198_bcov_4helix_05792_0001
inf inf False False 0.0 inf 10.0 1000.0 False False SARS_CoV2_RBD Motif2110_HHH_eva_0467_0001
inf inf False False 0.0 inf 10.0 1000.0 False False SARS_CoV2_RBD Motif2404_p1-15H-GBL-16H-GABBL-16H_0375_0001_0001_0001_0001
inf inf False False 0.0 inf 10.0 1000.0 False False SARS_CoV2_RBD Motif2191_ems_3hM_888_0001
inf inf False False 0.0 inf 10.0 1000.0 False False SARS_CoV2_RBD Motif2542_bcov_4helix_13519_0001
inf inf False False 0.0 inf 10.0 1000.0 False False SARS_CoV2_RBD Motif0677_bcov_4helix_02335_0001_0002
inf inf False False 0.0 inf 10.0 1000.0 False False SARS_CoV2_RBD Motif0233_bcov_4helix_10312_0001
inf inf False False 0.0 inf 10.0 1000.0 False False SARS_CoV2_RBD Motif1421_HHH_b2_04199_0001
inf inf False False 0.0 inf 10.0 1000.0 False False SARS_CoV2_RBD Motif0140_HHH_b1_03300_0001_0001
inf inf False False 7748.834840250847 inf 10.0 1000.0 False False SARS_CoV2_RBD Motif0623_HHH_b1_03099_0001_0001
inf inf False False 0.0 inf 10.0 1000.0 False False SARS_CoV2_RBD Motif1845_HHH_b1_03145_0001
inf inf False False 0.0 inf 10.0 1000.0 False False SARS_CoV2_RBD Motif2106_HHH_b1_07792_0001_0002
inf inf False False 0.0 inf 10.0 1000.0 False False SARS_CoV2_RBD Motif1312_HHH_b2_07183_0001_0001
inf inf False False 0.0 inf 10.0 1000.0 False False SARS_CoV2_RBD Motif1495_HHH_b1_04671_0001
inf inf False False 0.0 inf 10.0 1000.0 False False SARS_CoV2_RBD Motif0074_HHH_b2_06257_0001
inf inf False False 0.0 inf 10.0 1000.0 False False SARS_CoV2_RBD Motif2060_HHH_b1_01454_0001_0003
inf inf False False 4307.99659339902 inf 10.0 1000.0 False False SARS_CoV2_RBD Motif0480_HHH_b2_07136_0001_0002
inf inf False False 0.0 inf 10.0 1000.0 False False SARS_CoV2_RBD Motif1456_HHH_eva_0724_0001
inf inf False False 0.0 inf 10.0 1000.0 False False SARS_CoV2_RBD Motif2861_ems_3hM_446_0001
inf inf False False 0.0 inf 10.0 1000.0 False False SARS_CoV2_RBD Motif0230_bcov_4helix_00665_0001
inf inf False False 0.0 inf 10.0 1000.0 False False SARS_CoV2_RBD Motif1948_bcov_4helix_08561_0001
inf inf False False 0.0 inf 10.0 1000.0 False False SARS_CoV2_RBD Motif0505_HHH_b2_01467_0001_0002
inf inf False False 0.0 inf 10.0 1000.0 False False SARS_CoV2_RBD Motif2283_HHH_b2_08101_0001
inf inf False False 0.0 inf 10.0 1000.0 False False SARS_CoV2_RBD Motif1693_HHH_b2_03266_0001_0001
inf inf False False 0.0 inf 10.0 1000.0 False False SARS_CoV2_RBD Motif1175_HHH_b2_06953_0001
inf inf False False 0.0 inf 10.0 1000.0 False False SARS_CoV2_RBD Motif1238_bcov_4helix_04565_0001_0001
inf inf False False 0.0 inf 10.0 1000.0 False False SARS_CoV2_RBD Motif0349_bcov_4helix_06596_0001
inf inf False False 4618.755444539664 inf 10.0 1000.0 False False SARS_CoV2_RBD Motif0252_HHH_b2_07125_0001_0001
inf inf False False 0.0 inf 10.0 1000.0 False False SARS_CoV2_RBD Motif1085_HHH_b1_00178_0001_0002
inf inf False False 0.0 inf 10.0 1000.0 False False SARS_CoV2_RBD Motif0695_bcov_4helix_00412_0001_0001
inf inf False False 0.0 inf 10.0 1000.0 False False SARS_CoV2_RBD Motif0252_HHH_eva_0415_0001_0001
inf inf False False 0.0 inf 10.0 1000.0 False False SARS_CoV2_RBD Motif2069_bcov_4helix_02172_0001
inf inf False False 24576.258316532665 inf 10.0 1000.0 False False SARS_CoV2_RBD Motif0348_HHH_b2_03636_0001_0003
inf inf False False 0.0 inf 10.0 1000.0 False False SARS_CoV2_RBD Motif2697_HHH_b2_06243_0001
inf inf False False 0.0 inf 10.0 1000.0 False False SARS_CoV2_RBD Motif0163_ems_3hC_1017_0001_0001_0002
inf inf False False 0.0 inf 10.0 1000.0 False False SARS_CoV2_RBD Motif0486_p1-15H-GBL-16H-GBL-16H_0141_0001_0001_0001_0001
inf inf False False 0.0 inf 10.0 1000.0 False False SARS_CoV2_RBD Motif0103_ems_3hM_2946_0001
inf inf False False 0.0 inf 10.0 1000.0 False False SARS_CoV2_RBD Motif0835_bcov_4helix_05493_0001
inf inf False False 0.0 inf 10.0 1000.0 False False SARS_CoV2_RBD Motif0254_HHH_b1_06231_0001_0004
inf inf False False 0.0 inf 10.0 1000.0 False False SARS_CoV2_RBD Motif2194_ems_3hC_680_0001
inf inf False False 0.0 inf 10.0 1000.0 False False SARS_CoV2_RBD Motif0457_HHH_b1_01061_0001
inf inf False False 0.0 inf 10.0 1000.0 False False SARS_CoV2_RBD Motif0464_HHH_b2_00969_0001
inf inf False False 0.0 inf 10.0 1000.0 False False SARS_CoV2_RBD Motif0446_ems_3hC_535_0001_0002
inf inf False False 5692.116984286569 inf 10.0 1000.0 False False SARS_CoV2_RBD Motif2851_HHH_b1_02768_0001_0002
inf inf False False 0.0 inf 10.0 1000.0 False False SARS_CoV2_RBD Motif1032_bcov_4helix_00357_0001
inf inf False False 0.0 inf 10.0 1000.0 False False SARS_CoV2_RBD Motif0219_HHH_b1_00613_0001
inf inf False False 0.0 inf 10.0 1000.0 False False SARS_CoV2_RBD Motif0987_bcov_4helix_06133_0001
inf inf False False 0.0 inf 10.0 1000.0 False False SARS_CoV2_RBD Motif0007_bcov_4helix_06195_0001
inf inf False False 0.0 inf 10.0 1000.0 False False SARS_CoV2_RBD Motif2464_ems_3hM_1738_0001
inf inf False False 0.0 inf 10.0 1000.0 False False SARS_CoV2_RBD Motif0524_HHH_b1_01061_0001
inf inf False False 5362.2316835567035 inf 10.0 1000.0 False False SARS_CoV2_RBD Motif2352_HHH_b1_04370_0001_0001
inf inf False False 0.0 inf 10.0 1000.0 False False SARS_CoV2_RBD Motif0577_HHH_b2_02860_0001
inf inf False False 0.0 inf 10.0 1000.0 False False SARS_CoV2_RBD Motif0643_HHH_eva_0321_0001
inf inf False False 0.0 inf 10.0 1000.0 False False SARS_CoV2_RBD Motif1070_HHH_b1_04518_0001_0002
inf inf False False 0.0 inf 10.0 1000.0 False False SARS_CoV2_RBD Motif1809_HHH_b2_01579_0001
inf inf False False 0.0 inf 10.0 1000.0 False False SARS_CoV2_RBD Motif1196_p1-15H-GBL-16H-GBL-15H_0656_0001_0001_0002_0001
inf inf False False 0.0 inf 10.0 1000.0 False False SARS_CoV2_RBD Motif1989_bcov_4helix_00666_0001
inf inf False False 0.0 inf 10.0 1000.0 False False SARS_CoV2_RBD Motif0355_bcov_4helix_11160_0001_0002
inf inf False False 0.0 inf 10.0 1000.0 False False SARS_CoV2_RBD Motif1989_HHH_b1_07467_0001_0001
inf inf False False 0.0 inf 10.0 1000.0 False False SARS_CoV2_RBD Motif0808_bcov_4helix_07081_0001
inf inf False False 0.0 inf 10.0 1000.0 False False SARS_CoV2_RBD Motif0639_bcov_4helix_02700_0001_0001
inf inf False False 0.0 inf 10.0 1000.0 False False SARS_CoV2_RBD Motif0979_bcov_4helix_01304_0001
inf inf False False 0.0 inf 10.0 1000.0 False False SARS_CoV2_RBD Motif1426_bcov_4helix_07386_0001
inf inf False False 4618.755444539664 inf 10.0 1000.0 False False SARS_CoV2_RBD Motif2071_bcov_4helix_12520_0001
inf inf False False 0.0 inf 10.0 1000.0 False False SARS_CoV2_RBD Motif0727_bcov_4helix_10055_0001
inf inf False False 0.0 inf 10.0 1000.0 False False SARS_CoV2_RBD Motif0924_HHH_b1_03870_0001_0001
inf inf False False 0.0 inf 10.0 1000.0 False False SARS_CoV2_RBD Motif1736_HHH_b1_03411_0001
inf inf False False 0.0 inf 10.0 1000.0 False False SARS_CoV2_RBD Motif0580_HHH_eva_0151_0001
inf inf False False 4307.99659339902 inf 10.0 1000.0 False False SARS_CoV2_RBD Motif1057_HHH_b1_05157_0001_0003
inf inf False False 0.0 inf 10.0 1000.0 False False SARS_CoV2_RBD Motif1379_HHH_b1_07067_0001
inf inf False False 0.0 inf 10.0 1000.0 False False SARS_CoV2_RBD Motif0174_ems_3hM_3637_0001
inf inf False False 0.0 inf 10.0 1000.0 False False SARS_CoV2_RBD Motif0277_ems_3hC_854_0001_0001
inf inf False False 0.0 inf 10.0 1000.0 False False SARS_CoV2_RBD Motif0149_bcov_4helix_11517_0001
11652.3287629265 inf False False 0.0 24576.258316532665 10.0 1000.0 False False SARS_CoV2_RBD Motif2709_bcov_4helix_06596_0001
inf inf False False 0.0 inf 10.0 1000.0 False False SARS_CoV2_RBD Motif2524_bcov_4helix_03569_0001
inf inf False False 0.0 inf 10.0 1000.0 False False SARS_CoV2_RBD Motif0265_bcov_4helix_08797_0001
inf inf False False 0.0 inf 10.0 1000.0 False False SARS_CoV2_RBD Motif0612_bcov_4helix_13720_0001
inf inf False False 0.0 inf 10.0 1000.0 False False SARS_CoV2_RBD Motif0671_HHH_b2_04581_0001
inf inf False False 0.0 inf 10.0 1000.0 False False SARS_CoV2_RBD Motif2877_HHH_b2_00166_0001_0002
inf inf False False 4758.708353264661 inf 10.0 1000.0 False False SARS_CoV2_RBD Motif0217_bcov_4helix_03007_0001
inf inf False False 0.0 inf 10.0 1000.0 False False SARS_CoV2_RBD Motif2163_bcov_4helix_09644_0001_0001
inf inf False False 0.0 inf 10.0 1000.0 False False SARS_CoV2_RBD Motif0524_HHH_b1_03979_0001_0001
inf inf False False 0.0 inf 10.0 1000.0 False False SARS_CoV2_RBD Motif0609_ems_3hM_1452_0001_0001
inf inf False False 0.0 inf 10.0 1000.0 False False SARS_CoV2_RBD Motif0273_bcov_4helix_05201_0001
inf inf False False 0.0 inf 10.0 1000.0 False False SARS_CoV2_RBD Motif0526_HHH_b2_01873_0001_0001
inf inf False False 0.0 inf 10.0 1000.0 False False SARS_CoV2_RBD Motif2274_HHH_b1_03578_0001
inf inf False False 0.0 inf 10.0 1000.0 False False SARS_CoV2_RBD Motif2138_HHH_b2_00421_0001_0003
inf inf False False 0.0 inf 10.0 1000.0 False False SARS_CoV2_RBD Motif2902_HHH_b2_00121_0001
inf inf False False 0.0 inf 10.0 1000.0 False False SARS_CoV2_RBD Motif2686_bcov_4helix_11852_0001
inf inf False False 22922.71984897642 inf 10.0 1000.0 False False SARS_CoV2_RBD Motif2464_bcov_4helix_04125_0001
inf inf False False 0.0 inf 10.0 1000.0 False False SARS_CoV2_RBD Motif0033_bcov_4helix_10850_0001
inf inf False False 0.0 inf 10.0 1000.0 False False SARS_CoV2_RBD Motif0446_bcov_4helix_12395_0001
inf inf False False 0.0 inf 10.0 1000.0 False False SARS_CoV2_RBD Motif0806_bcov_4helix_12520_0001_0001
inf inf False False 4482.918530157363 inf 10.0 1000.0 False False SARS_CoV2_RBD Motif1786_bcov_4helix_08110_0001
inf inf False False 0.0 inf 10.0 1000.0 False False SARS_CoV2_RBD Motif0681_HHH_eva_0504_0001
inf inf False False 0.0 inf 10.0 1000.0 False False SARS_CoV2_RBD Motif2884_bcov_4helix_06596_0001
inf inf False False 0.0 inf 10.0 1000.0 False False SARS_CoV2_RBD Motif0687_ems_3hM_1859_0001
inf inf False False 0.0 inf 10.0 1000.0 False False SARS_CoV2_RBD Motif2354_bcov_4helix_14357_0001
inf inf False False 0.0 inf 10.0 1000.0 False False SARS_CoV2_RBD Motif2222_HHH_b1_08604_0002_0002
inf inf False False 0.0 inf 10.0 1000.0 False False SARS_CoV2_RBD Motif2977_ems_4hM_4165_0001_0001
inf inf False False 0.0 inf 10.0 1000.0 False False SARS_CoV2_RBD Motif1874_HHH_b1_01997_0001
inf inf False False 0.0 inf 10.0 1000.0 False False SARS_CoV2_RBD Motif1698_ems_3hM_3275_0001
inf inf False False 0.0 inf 10.0 1000.0 False False SARS_CoV2_RBD Motif2718_HHH_b2_01865_0001_0002
inf inf False False 0.0 inf 10.0 1000.0 False False SARS_CoV2_RBD Motif0491_HHH_b1_08747_0001
inf inf False False 0.0 inf 10.0 1000.0 False False SARS_CoV2_RBD Motif0065_bcov_4helix_04653_0001
inf inf False False 0.0 inf 10.0 1000.0 False False SARS_CoV2_RBD Motif1017_ems_3hM_2546_0001
inf inf False False 0.0 inf 10.0 1000.0 False False SARS_CoV2_RBD Motif0687_HHH_eva_0063_0001
inf inf False False 0.0 inf 10.0 1000.0 False False SARS_CoV2_RBD Motif2684_ems_3hM_1815_0001
inf inf False False 0.0 inf 10.0 1000.0 False False SARS_CoV2_RBD Motif0502_ems_3hM_1508_0001_0001
inf inf False False 0.0 inf 10.0 1000.0 False False SARS_CoV2_RBD Motif1962_ems_3hC_936_0001_0001
inf inf False False 27693.143018057974 inf 10.0 1000.0 False False SARS_CoV2_RBD Motif0581_HHH_b1_06639_0001
inf inf False False 0.0 inf 10.0 1000.0 False False SARS_CoV2_RBD Motif0484_bcov_4helix_02702_0001
inf inf False False 0.0 inf 10.0 1000.0 False False SARS_CoV2_RBD Motif1828_bcov_4helix_05837_0001
inf inf False False 23383.466517940833 inf 10.0 1000.0 False False SARS_CoV2_RBD Motif1348_HHH_b2_05159_0001_0002
inf inf False False 0.0 inf 10.0 1000.0 False False SARS_CoV2_RBD Motif0140_HHH_b1_08620_0001_0004
inf inf False False 0.0 inf 10.0 1000.0 False False SARS_CoV2_RBD Motif0609_ems_3hC_506_0001
112638.26490248181 inf False False 13261.437066486216 537206.9662773155 10.0 1000.0 False False SARS_CoV2_RBD Motif2562_HHH_b1_02457_0001_0002
inf inf False False 0.0 inf 10.0 1000.0 False False SARS_CoV2_RBD Motif0760_HHH_b1_02809_0001_0002
inf inf False False 6414.019892333406 inf 10.0 1000.0 False False SARS_CoV2_RBD Motif2277_HHH_b1_07525_0001_0001
inf inf False False 0.0 inf 10.0 1000.0 False False SARS_CoV2_RBD Motif0541_bcov_4helix_04479_0001
inf inf False False 0.0 inf 10.0 1000.0 False False SARS_CoV2_RBD Motif1809_HHH_b2_04876_0001
inf inf False False 26612.566117305272 inf 10.0 1000.0 False False SARS_CoV2_RBD Motif2172_bcov_4helix_11346_0001
inf inf False False 4902.901975076926 inf 10.0 1000.0 False False SARS_CoV2_RBD Motif1871_HHH_b1_07788_0001
inf inf False False 0.0 inf 10.0 1000.0 False False SARS_CoV2_RBD Motif2083_HHH_eva_0679_0001
inf inf False False 0.0 inf 10.0 1000.0 False False SARS_CoV2_RBD Motif1585_HHH_b1_01660_0001_0002
inf inf False False 0.0 inf 10.0 1000.0 False False SARS_CoV2_RBD Motif1770_HHH_b1_00953_0001_0001
inf inf False False 0.0 inf 10.0 1000.0 False False SARS_CoV2_RBD Motif0018_ems_3hM_139_0001_0002
inf inf False False 0.0 inf 10.0 1000.0 False False SARS_CoV2_RBD Motif1198_HHH_b2_01197_0001_0002
inf inf False False 0.0 inf 10.0 1000.0 False False SARS_CoV2_RBD Motif1319_ems_3hC_807_0001
inf inf False False 4018.146202280102 inf 10.0 1000.0 False False SARS_CoV2_RBD Motif0839_HHH_b2_03065_0001_0002
inf inf False False 0.0 inf 10.0 1000.0 False False SARS_CoV2_RBD Motif2663_HHH_b1_06612_0001
inf inf False False 0.0 inf 10.0 1000.0 False False SARS_CoV2_RBD Motif0214_ems_3hC_444_0002_0001_0003
inf inf False False 0.0 inf 10.0 1000.0 False False SARS_CoV2_RBD Motif0222_bcov_4helix_03173_0001
inf inf False False 0.0 inf 10.0 1000.0 False False SARS_CoV2_RBD Motif2752_HHH_b1_03745_0002
inf inf False False 0.0 inf 10.0 1000.0 False False SARS_CoV2_RBD Motif2460_bcov_4helix_11138_0001
inf inf False False 4018.146202280102 inf 10.0 1000.0 False False SARS_CoV2_RBD Motif1289_HHH_b2_03543_0001
inf inf False False 0.0 inf 10.0 1000.0 False False SARS_CoV2_RBD Motif0437_ems_3hC_836_0001
inf inf False False 0.0 inf 10.0 1000.0 False False SARS_CoV2_RBD Motif1306_ems_3hM_2462_0001
inf inf False False 0.0 inf 10.0 1000.0 False False SARS_CoV2_RBD Motif0056_bcov_4helix_00326_0001
inf inf False False 0.0 inf 10.0 1000.0 False False SARS_CoV2_RBD Motif2163_bcov_4helix_03740_0001
inf inf False False 0.0 inf 10.0 1000.0 False False SARS_CoV2_RBD Motif0839_bcov_4helix_00801_0001
inf inf False False 0.0 inf 10.0 1000.0 False False SARS_CoV2_RBD Motif0936_HHH_b1_03291_0001
inf inf False False 0.0 inf 10.0 1000.0 False False SARS_CoV2_RBD Motif2712_bcov_4helix_04063_0001
inf inf False False 0.0 inf 10.0 1000.0 False False SARS_CoV2_RBD Motif1671_ems_3hC_836_0002
inf inf False False 5204.529242965602 inf 10.0 1000.0 False False SARS_CoV2_RBD Motif0074_bcov_4helix_03173_0001
inf inf False False 0.0 inf 10.0 1000.0 False False SARS_CoV2_RBD Motif0192_HHH_b2_08015_0001_0001
inf inf False False 0.0 inf 10.0 1000.0 False False SARS_CoV2_RBD Motif1777_HHH_b1_07115_0001
inf inf False False 0.0 inf 10.0 1000.0 False False SARS_CoV2_RBD Motif1608_HHH_eva_0358_0001
inf inf False False 0.0 inf 10.0 1000.0 False False SARS_CoV2_RBD Motif1659_HHH_b1_06326_0001
inf inf False False 0.0 inf 10.0 1000.0 False False SARS_CoV2_RBD Motif2935_bcov_4helix_03539_0001_0001
inf inf False False 0.0 inf 10.0 1000.0 False False SARS_CoV2_RBD Motif1779_bcov_4helix_08454_0001
inf inf False False 0.0 inf 10.0 1000.0 False False SARS_CoV2_RBD Motif2799_bcov_4helix_14137_0001
inf inf False False 0.0 inf 10.0 1000.0 False False SARS_CoV2_RBD Motif1573_HHH_b2_00501_0001
inf inf False False 0.0 inf 10.0 1000.0 False False SARS_CoV2_RBD Motif1449_bcov_4helix_06636_0001
inf inf False False 0.0 inf 10.0 1000.0 False False SARS_CoV2_RBD Motif1054_HHH_b2_05872_0001
inf inf False False 0.0 inf 10.0 1000.0 False False SARS_CoV2_RBD Motif0214_bcov_4helix_10612_0001_0003
inf inf False False 0.0 inf 10.0 1000.0 False False SARS_CoV2_RBD Motif0287_bcov_4helix_07662_0001
inf inf False False 0.0 inf 10.0 1000.0 False False SARS_CoV2_RBD Motif1654_HHH_b2_07312_0001
inf inf False False 0.0 inf 10.0 1000.0 False False SARS_CoV2_RBD Motif0018_bcov_4helix_09163_0001
inf inf False False 7904.586420539886 inf 10.0 1000.0 False False SARS_CoV2_RBD Motif1359_HHH_b1_03411_0001
inf inf False False 0.0 inf 10.0 1000.0 False False SARS_CoV2_RBD Motif0675_HHH_b1_00496_0001
inf inf False False 0.0 inf 10.0 1000.0 False False SARS_CoV2_RBD Motif0915_ems_3hC_271_0001_0001_0002
inf inf False False 0.0 inf 10.0 1000.0 False False SARS_CoV2_RBD Motif0138_bcov_4helix_01799_0001
inf inf False False 4018.146202280102 inf 10.0 1000.0 False False SARS_CoV2_RBD Motif0915_bcov_4helix_13143_0001_0002
inf inf False False 0.0 inf 10.0 1000.0 False False SARS_CoV2_RBD Motif2404_bcov_4helix_04900_0001
inf inf False False 0.0 inf 10.0 1000.0 False False SARS_CoV2_RBD Motif0214_ems_3hC_1502_0001
inf inf False False 0.0 inf 10.0 1000.0 False False SARS_CoV2_RBD Motif0448_HHH_b1_02920_0001
inf inf False False 0.0 inf 10.0 1000.0 False False SARS_CoV2_RBD Motif0923_HHH_b2_02001_0001
inf inf False False 0.0 inf 10.0 1000.0 False False SARS_CoV2_RBD Motif0021_ems_3hM_2596_0001_0002
inf inf False False 0.0 inf 10.0 1000.0 False False SARS_CoV2_RBD Motif0480_ems_3hC_3_0002_0001
inf inf False False 0.0 inf 10.0 1000.0 False False SARS_CoV2_RBD Motif1828_bcov_4helix_14100_0001_0002
inf inf False False 0.0 inf 10.0 1000.0 False False SARS_CoV2_RBD Motif0982_HHH_b2_02810_0001
inf inf False False 0.0 inf 10.0 1000.0 False False SARS_CoV2_RBD Motif2341_bcov_4helix_06210_0001
inf inf False False 4181.299050858942 inf 10.0 1000.0 False False SARS_CoV2_RBD Motif0921_HHH_b1_04446_0001_0002
inf inf False False 0.0 inf 10.0 1000.0 False False SARS_CoV2_RBD Motif1345_ems_3hC_1630_0002_0001
inf inf False False 0.0 inf 10.0 1000.0 False False SARS_CoV2_RBD Motif0528_bcov_4helix_11892_0001
inf inf False False 0.0 inf 10.0 1000.0 False False SARS_CoV2_RBD Motif1790_bcov_4helix_04185_0001
inf inf False False 0.0 inf 10.0 1000.0 False False SARS_CoV2_RBD Motif0890_HHH_eva_0451_0001
inf inf False False 0.0 inf 10.0 1000.0 False False SARS_CoV2_RBD Motif2286_HHH_b2_02572_0001
inf inf False False 0.0 inf 10.0 1000.0 False False SARS_CoV2_RBD Motif1608_HHH_eva_0144_0001
inf inf False False 0.0 inf 10.0 1000.0 False False SARS_CoV2_RBD Motif2718_HHH_b2_00446_0001_0001
inf inf False False 0.0 inf 10.0 1000.0 False False SARS_CoV2_RBD Motif1417_bcov_4helix_06672_0001
inf inf False False 0.0 inf 10.0 1000.0 False False SARS_CoV2_RBD Motif1421_HHH_b2_04739_0001
inf inf False False 0.0 inf 10.0 1000.0 False False SARS_CoV2_RBD Motif2511_HHH_b1_07602_0001
inf inf False False 0.0 inf 10.0 1000.0 False False SARS_CoV2_RBD Motif0209_ems_3hC_1598_0001
inf inf False False 0.0 inf 10.0 1000.0 False False SARS_CoV2_RBD Motif1177_HHH_b1_04929_0001_0001
inf inf False False 0.0 inf 10.0 1000.0 False False SARS_CoV2_RBD Motif0107_bcov_4helix_14008_0001
inf inf False False 0.0 inf 10.0 1000.0 False False SARS_CoV2_RBD Motif1638_HHH_eva_0195_0001_0002
inf inf False False 0.0 inf 10.0 1000.0 False False SARS_CoV2_RBD Motif1033_bcov_4helix_12293_0001_0001
inf inf False False 0.0 inf 10.0 1000.0 False False SARS_CoV2_RBD Motif1585_bcov_4helix_13166_0001
inf inf False False 0.0 inf 10.0 1000.0 False False SARS_CoV2_RBD Motif0463_ems_3hM_260_0001
inf inf False False 0.0 inf 10.0 1000.0 False False SARS_CoV2_RBD Motif0457_HHH_b2_01471_0001_0002
inf inf False False 0.0 inf 10.0 1000.0 False False SARS_CoV2_RBD Motif0207_bcov_4helix_01212_0001
inf inf False False 0.0 inf 10.0 1000.0 False False SARS_CoV2_RBD Motif2048_HHH_eva_0422_0001
inf inf False False 5806.528535670726 inf 10.0 1000.0 False False SARS_CoV2_RBD Motif0018_HHH_b1_08736_0001_0001
inf inf False False 0.0 inf 10.0 1000.0 False False SARS_CoV2_RBD Motif0568_HHH_b1_06096_0001
inf inf False False 0.0 inf 10.0 1000.0 False False SARS_CoV2_RBD Motif0207_HHH_b2_07375_0001_0003
inf inf False False 0.0 inf 10.0 1000.0 False False SARS_CoV2_RBD Motif1585_bcov_4helix_01086_0001
inf inf False False 0.0 inf 10.0 1000.0 False False SARS_CoV2_RBD Motif2121_ems_3hM_3273_0001
inf inf False False 0.0 inf 10.0 1000.0 False False SARS_CoV2_RBD Motif1692_bcov_4helix_04466_0001
inf inf False False 0.0 inf 10.0 1000.0 False False SARS_CoV2_RBD Motif1198_ems_3hM_2060_0001
inf inf False False 0.0 inf 10.0 1000.0 False False SARS_CoV2_RBD Motif1748_bcov_4helix_01524_0001
inf inf False False 0.0 inf 10.0 1000.0 False False SARS_CoV2_RBD Motif0140_bcov_4helix_14574_0001
inf inf False False 0.0 inf 10.0 1000.0 False False SARS_CoV2_RBD Motif0889_bcov_4helix_12127_0001
inf inf False False 0.0 inf 10.0 1000.0 False False SARS_CoV2_RBD Motif0065_HHH_b2_05760_0001
inf inf False False 0.0 inf 10.0 1000.0 False False SARS_CoV2_RBD Motif0128_ems_3hM_2590_0001_0001
inf inf False False 0.0 inf 10.0 1000.0 False False SARS_CoV2_RBD Motif0854_bcov_4helix_04804_0001
inf inf False False 0.0 inf 10.0 1000.0 False False SARS_CoV2_RBD Motif2497_bcov_4helix_06718_0001
inf inf False False 0.0 inf 10.0 1000.0 False False SARS_CoV2_RBD Motif0760_HHH_b2_00767_0001_0001
inf inf False False 0.0 inf 10.0 1000.0 False False SARS_CoV2_RBD Motif1857_HHH_b1_00015_0001
inf inf False False 0.0 inf 10.0 1000.0 False False SARS_CoV2_RBD Motif0110_bcov_4helix_01856_0001_0002
inf inf False False 0.0 inf 10.0 1000.0 False False SARS_CoV2_RBD Motif2988_HHH_b1_07157_0001
inf inf False False 0.0 inf 10.0 1000.0 False False SARS_CoV2_RBD Motif2430_bcov_4helix_04947_0001
inf inf False False 0.0 inf 10.0 1000.0 False False SARS_CoV2_RBD Motif0099_bcov_4helix_09947_0001
inf inf False False 0.0 inf 10.0 1000.0 False False SARS_CoV2_RBD Motif0262_ems_3hC_1598_0001
inf inf False False 0.0 inf 10.0 1000.0 False False SARS_CoV2_RBD Motif1671_ems_3hM_1930_0001
inf inf False False 4758.708353264661 inf 10.0 1000.0 False False SARS_CoV2_RBD Motif1191_HHH_b2_05351_0001
inf inf False False 0.0 inf 10.0 1000.0 False False SARS_CoV2_RBD Motif0083_HHH_eva_0771_0001
inf inf False False 0.0 inf 10.0 1000.0 False False SARS_CoV2_RBD Motif0184_bcov_4helix_14609_0001
inf inf False False 5982.4721568300865 inf 10.0 1000.0 False False SARS_CoV2_RBD Motif0762_HHH_b1_05702_0001
inf inf False False 0.0 inf 10.0 1000.0 False False SARS_CoV2_RBD Motif0524_bcov_4helix_09860_0001
inf inf False False 0.0 inf 10.0 1000.0 False False SARS_CoV2_RBD Motif1162_bcov_4helix_06742_0001
inf inf False False 0.0 inf 10.0 1000.0 False False SARS_CoV2_RBD Motif0446_HHH_b2_06606_0001_0002
inf inf False False 0.0 inf 10.0 1000.0 False False SARS_CoV2_RBD Motif0464_bcov_4helix_09845_0001
inf inf False False 0.0 inf 10.0 1000.0 False False SARS_CoV2_RBD Motif0355_HHH_b2_07576_0001
inf inf False False 0.0 inf 10.0 1000.0 False False SARS_CoV2_RBD Motif0856_HHH_b2_05150_0001
inf inf False False 0.0 inf 10.0 1000.0 False False SARS_CoV2_RBD Motif0163_bcov_4helix_13100_0001
inf inf False False 0.0 inf 10.0 1000.0 False False SARS_CoV2_RBD Motif2168_HHH_b1_06481_0001_0002
inf inf False False 0.0 inf 10.0 1000.0 False False SARS_CoV2_RBD Motif0126_ems_3hC_836_0001_0002
inf inf False False 0.0 inf 10.0 1000.0 False False SARS_CoV2_RBD Motif1910_HHH_b2_02995_0001_0002
inf inf False False 0.0 inf 10.0 1000.0 False False SARS_CoV2_RBD Motif0128_ems_3hM_2930_0001
inf inf False False 0.0 inf 10.0 1000.0 False False SARS_CoV2_RBD Motif1311_HHH_b1_00222_0001
inf inf False False 0.0 inf 10.0 1000.0 False False SARS_CoV2_RBD Motif0669_bcov_4helix_11852_0001
inf inf False False 0.0 inf 10.0 1000.0 False False SARS_CoV2_RBD Motif2935_bcov_4helix_10148_0001
inf inf False False 0.0 inf 10.0 1000.0 False False SARS_CoV2_RBD Motif0590_p1-15H-GBL-16H-GABBL-16H_0375_0001_0001_0001_0001_0001
inf inf False False 0.0 inf 10.0 1000.0 False False SARS_CoV2_RBD Motif0214_HHH_b2_00440_0001_0003
inf inf False False 0.0 inf 10.0 1000.0 False False SARS_CoV2_RBD Motif1647_ems_3hM_2893_0003
inf inf False False 0.0 inf 10.0 1000.0 False False SARS_CoV2_RBD Motif0691_bcov_4helix_00130_0001_0002
inf inf False False 0.0 inf 10.0 1000.0 False False SARS_CoV2_RBD Motif2952_ems_3hM_591_0001
inf inf False False 0.0 inf 10.0 1000.0 False False SARS_CoV2_RBD Motif1075_ems_3hM_329_0001
inf inf False False 0.0 inf 10.0 1000.0 False False SARS_CoV2_RBD Motif1141_ems_3hM_2052_0001
inf inf False False 0.0 inf 10.0 1000.0 False False SARS_CoV2_RBD Motif0639_bcov_4helix_04780_0001
inf inf False False 0.0 inf 10.0 1000.0 False False SARS_CoV2_RBD Motif1777_bcov_4helix_13032_0001
inf inf False False 0.0 inf 10.0 1000.0 False False SARS_CoV2_RBD Motif1175_bcov_4helix_14055_0001
inf inf False False 0.0 inf 10.0 1000.0 False False SARS_CoV2_RBD Motif0374_bcov_4helix_10154_0001_0002
inf inf False False 0.0 inf 10.0 1000.0 False False SARS_CoV2_RBD Motif0668_bcov_4helix_11477_0001
inf inf False False 6741.199368383728 inf 10.0 1000.0 False False SARS_CoV2_RBD Motif2757_HHH_b1_02994_0001
inf inf False False 0.0 inf 10.0 1000.0 False False SARS_CoV2_RBD Motif0539_HHH_b1_07018_0001_0002
inf inf False False 0.0 inf 10.0 1000.0 False False SARS_CoV2_RBD Motif1069_HHH_b1_03349_0001_0002
inf inf False False 0.0 inf 10.0 1000.0 False False SARS_CoV2_RBD Motif1526_HHH_b1_08305_0001
inf inf False False 0.0 inf 10.0 1000.0 False False SARS_CoV2_RBD Motif1190_bcov_4helix_13255_0001
inf inf False False 0.0 inf 10.0 1000.0 False False SARS_CoV2_RBD Motif2113_bcov_4helix_12869_0001
inf inf False False 0.0 inf 10.0 1000.0 False False SARS_CoV2_RBD Motif1517_HHH_eva_0380_0001_0002
inf inf False False 0.0 inf 10.0 1000.0 False False SARS_CoV2_RBD Motif1140_bcov_4helix_06415_0001
inf inf False False 0.0 inf 10.0 1000.0 False False SARS_CoV2_RBD Motif1389_HHH_b2_05733_0001_0001
inf inf False False 0.0 inf 10.0 1000.0 False False SARS_CoV2_RBD Motif0814_HHH_b1_00628_0001
inf inf False False 0.0 inf 10.0 1000.0 False False SARS_CoV2_RBD Motif0140_bcov_4helix_10664_0001
inf inf False False 0.0 inf 10.0 1000.0 False False SARS_CoV2_RBD Motif0612_bcov_4helix_11418_0001
inf inf False False 0.0 inf 10.0 1000.0 False False SARS_CoV2_RBD Motif0711_HHH_eva_0377_0001_0001
inf inf False False 0.0 inf 10.0 1000.0 False False SARS_CoV2_RBD Motif0076_bcov_4helix_07156_0001
inf inf False False 0.0 inf 10.0 1000.0 False False SARS_CoV2_RBD Motif2558_ems_3hC_963_0001
inf inf False False 0.0 inf 10.0 1000.0 False False SARS_CoV2_RBD Motif0526_bcov_4helix_08752_0001
inf inf False False 0.0 inf 10.0 1000.0 False False SARS_CoV2_RBD Motif0420_bcov_4helix_14194_0001
inf inf False False 0.0 inf 10.0 1000.0 False False SARS_CoV2_RBD Motif0376_HHH_b1_02695_0001_0001
inf inf False False 0.0 inf 10.0 1000.0 False False SARS_CoV2_RBD Motif1857_bcov_4helix_07969_0001
inf inf False False 0.0 inf 10.0 1000.0 False False SARS_CoV2_RBD Motif0214_bcov_4helix_02999_0001
inf inf False False 0.0 inf 10.0 1000.0 False False SARS_CoV2_RBD Motif2274_ems_3hM_596_0001
inf inf False False 5982.4721568300865 inf 10.0 1000.0 False False SARS_CoV2_RBD Motif2653_bcov_4helix_12314_0001
inf inf False False 0.0 inf 10.0 1000.0 False False SARS_CoV2_RBD Motif0612_bcov_4helix_00978_0001
inf inf False False 27418.953483225745 inf 10.0 1000.0 False False SARS_CoV2_RBD Motif0972_HHH_b2_01562_0001
inf inf False False 0.0 inf 10.0 1000.0 False False SARS_CoV2_RBD Motif1480_bcov_4helix_00329_0001
inf inf False False 0.0 inf 10.0 1000.0 False False SARS_CoV2_RBD Motif0541_bcov_4helix_11851_0001_0001
inf inf False False 0.0 inf 10.0 1000.0 False False SARS_CoV2_RBD Motif2686_bcov_4helix_00276_0001
inf inf False False 0.0 inf 10.0 1000.0 False False SARS_CoV2_RBD Motif0149_bcov_4helix_10326_0001
inf inf False False 0.0 inf 10.0 1000.0 False False SARS_CoV2_RBD Motif1994_HHH_b1_01477_0001
inf inf False False 0.0 inf 10.0 1000.0 False False SARS_CoV2_RBD Motif1654_bcov_4helix_02819_0001
inf inf False False 0.0 inf 10.0 1000.0 False False SARS_CoV2_RBD Motif1069_HHH_eva_0264_0001
inf inf False False 0.0 inf 10.0 1000.0 False False SARS_CoV2_RBD Motif0214_HHH_b2_03628_0001_0003
inf inf False False 0.0 inf 10.0 1000.0 False False SARS_CoV2_RBD Motif1526_bcov_4helix_12689_0001
inf inf False False 0.0 inf 10.0 1000.0 False False SARS_CoV2_RBD Motif0362_HHH_b1_08150_0001
inf inf False False 0.0 inf 10.0 1000.0 False False SARS_CoV2_RBD Motif0951_ems_3hM_3701_0001
inf inf False False 0.0 inf 10.0 1000.0 False False SARS_CoV2_RBD Motif0777_ems_3hM_3332_0001
inf inf False False 4018.146202280102 inf 10.0 1000.0 False False SARS_CoV2_RBD Motif0524_HHH_b1_06939_0001_0003
inf inf False False 0.0 inf 10.0 1000.0 False False SARS_CoV2_RBD Motif0731_bcov_4helix_11770_0001
inf inf False False 0.0 inf 10.0 1000.0 False False SARS_CoV2_RBD Motif1659_bcov_4helix_07896_0001
inf inf False False 0.0 inf 10.0 1000.0 False False SARS_CoV2_RBD Motif0237_HHH_b2_05692_0001_0001
inf inf False False 0.0 inf 10.0 1000.0 False False SARS_CoV2_RBD Motif1704_bcov_4helix_10938_0001
inf inf False False 4018.146202280102 inf 10.0 1000.0 False False SARS_CoV2_RBD Motif0193_HHH_b1_07430_0001_0001
inf inf False False 0.0 inf 10.0 1000.0 False False SARS_CoV2_RBD Motif0150_bcov_4helix_01794_0001_0001
inf inf False False 0.0 inf 10.0 1000.0 False False SARS_CoV2_RBD Motif1804_HHH_b2_01479_0001
inf inf False False 0.0 inf 10.0 1000.0 False False SARS_CoV2_RBD Motif0396_bcov_4helix_13343_0001_0002
inf inf False False 4018.146202280102 inf 10.0 1000.0 False False SARS_CoV2_RBD Motif2067_HHH_b2_00569_0001_0002
inf inf False False 0.0 inf 10.0 1000.0 False False SARS_CoV2_RBD Motif2441_bcov_4helix_01398_0001
inf inf False False 0.0 inf 10.0 1000.0 False False SARS_CoV2_RBD Motif2230_bcov_4helix_07481_0001
inf inf False False 0.0 inf 10.0 1000.0 False False SARS_CoV2_RBD Motif0395_bcov_4helix_11271_0001_0001
inf inf False False 0.0 inf 10.0 1000.0 False False SARS_CoV2_RBD Motif1010_p1-15H-GBL-16H-GABBL-16H_0222_0001_0001_0002_0001_0002
inf inf False False 5524.712665800157 inf 10.0 1000.0 False False SARS_CoV2_RBD Motif0603_HHH_b1_06856_0001_0001
inf inf False False 0.0 inf 10.0 1000.0 False False SARS_CoV2_RBD Motif0711_HHH_b1_01122_0001_0003
inf inf False False 0.0 inf 10.0 1000.0 False False SARS_CoV2_RBD Motif2163_HHH_b1_03309_0001_0002
inf inf False False 21594.239012795253 inf 10.0 1000.0 False False SARS_CoV2_RBD Motif0240_ems_3hM_1371_0001
inf inf False False 0.0 inf 10.0 1000.0 False False SARS_CoV2_RBD Motif0074_HHH_b1_06979_0001_0001
inf inf False False 4307.99659339902 inf 10.0 1000.0 False False SARS_CoV2_RBD Motif1196_HHH_b1_08248_0001
inf inf False False 5692.116984286569 inf 10.0 1000.0 False False SARS_CoV2_RBD Motif1020_bcov_4helix_03508_0001
inf inf False False 0.0 inf 10.0 1000.0 False False SARS_CoV2_RBD Motif0150_bcov_4helix_03307_0001
inf inf False False 0.0 inf 10.0 1000.0 False False SARS_CoV2_RBD Motif0550_HHH_b2_02272_0001
inf inf False False 0.0 inf 10.0 1000.0 False False SARS_CoV2_RBD Motif0446_HHH_b1_00463_0001_0002
inf inf False False 0.0 inf 10.0 1000.0 False False SARS_CoV2_RBD Motif1465_HHH_b2_04322_0001
inf inf False False 0.0 inf 10.0 1000.0 False False SARS_CoV2_RBD Motif1057_bcov_4helix_06596_0001
inf inf False False 0.0 inf 10.0 1000.0 False False SARS_CoV2_RBD Motif1447_HHH_b1_02267_0001_0002
inf inf False False 0.0 inf 10.0 1000.0 False False SARS_CoV2_RBD Motif0609_HHH_b1_05319_0001
inf inf False False 0.0 inf 10.0 1000.0 False False SARS_CoV2_RBD Motif0803_HHH_b2_00703_0001_0001
inf inf False False 0.0 inf 10.0 1000.0 False False SARS_CoV2_RBD Motif0240_ems_3hC_109_0002_0001_0002
inf inf False False 0.0 inf 10.0 1000.0 False False SARS_CoV2_RBD Motif0599_bcov_4helix_07648_0001_0001
inf inf False False 0.0 inf 10.0 1000.0 False False SARS_CoV2_RBD Motif1311_bcov_4helix_06794_0001
inf inf False False 0.0 inf 10.0 1000.0 False False SARS_CoV2_RBD Motif0912_bcov_4helix_03160_0001
inf inf False False 0.0 inf 10.0 1000.0 False False SARS_CoV2_RBD Motif0341_bcov_4helix_02642_0001
inf inf False False 4618.755444539664 inf 10.0 1000.0 False False SARS_CoV2_RBD Motif0526_HHH_b1_05353_0001_0001
inf inf False False 4758.708353264661 inf 10.0 1000.0 False False SARS_CoV2_RBD Motif0801_HHH_b1_05049_0001
inf inf False False 0.0 inf 10.0 1000.0 False False SARS_CoV2_RBD Motif1000_bcov_4helix_06123_0001
inf inf False False 0.0 inf 10.0 1000.0 False False SARS_CoV2_RBD Motif0291_bcov_4helix_12448_0001
inf inf False False 0.0 inf 10.0 1000.0 False False SARS_CoV2_RBD Motif0045_bcov_4helix_04912_0001
inf inf False False 0.0 inf 10.0 1000.0 False False SARS_CoV2_RBD Motif1023_bcov_4helix_01760_0001_0001
inf inf False False 0.0 inf 10.0 1000.0 False False SARS_CoV2_RBD Motif2922_ems_3hM_1201_0001
inf inf False False 0.0 inf 10.0 1000.0 False False SARS_CoV2_RBD Motif0155_HHH_b2_06254_0001
inf inf False False 0.0 inf 10.0 1000.0 False False SARS_CoV2_RBD Motif2597_HHH_b2_07784_0001
inf inf False False 7904.586420539886 inf 10.0 1000.0 False False SARS_CoV2_RBD Motif0064_HHH_b2_05393_0001_0001
inf inf False False 0.0 inf 10.0 1000.0 False False SARS_CoV2_RBD Motif1918_HHH_b1_01556_0001_0002
inf inf False False 0.0 inf 10.0 1000.0 False False SARS_CoV2_RBD Motif1389_HHH_b1_03948_0001_0002
inf inf False False 0.0 inf 10.0 1000.0 False False SARS_CoV2_RBD Motif1227_HHH_b1_01535_0001
inf inf False False 0.0 inf 10.0 1000.0 False False SARS_CoV2_RBD Motif0174_HHH_b1_01574_0001
inf inf False False 4018.146202280102 inf 10.0 1000.0 False False SARS_CoV2_RBD Motif0915_bcov_4helix_04912_0001
inf inf False False 0.0 inf 10.0 1000.0 False False SARS_CoV2_RBD Motif0025_HHH_b2_05471_0001_0002
inf inf False False 0.0 inf 10.0 1000.0 False False SARS_CoV2_RBD Motif0334_HHH_b1_02562_0001
inf inf False False 26088.19342937485 inf 10.0 1000.0 False False SARS_CoV2_RBD Motif1328_HHH_b1_07572_0001_0001
inf inf False False 0.0 inf 10.0 1000.0 False False SARS_CoV2_RBD Motif0030_bcov_4helix_08775_0001_0002
inf inf False False 0.0 inf 10.0 1000.0 False False SARS_CoV2_RBD Motif1526_ems_3hC_1091_0001_0001
inf inf False False 0.0 inf 10.0 1000.0 False False SARS_CoV2_RBD Motif0854_ems_3hM_3590_0001
inf inf False False 0.0 inf 10.0 1000.0 False False SARS_CoV2_RBD Motif2373_HHH_b2_00513_0001
inf inf False False 4618.755444539664 inf 10.0 1000.0 False False SARS_CoV2_RBD Motif0567_HHH_b1_07747_0001
inf inf False False 0.0 inf 10.0 1000.0 False False SARS_CoV2_RBD Motif0872_bcov_4helix_11376_0001_0001
inf inf False False 0.0 inf 10.0 1000.0 False False SARS_CoV2_RBD Motif1698_ems_3hC_793_0001
inf inf False False 0.0 inf 10.0 1000.0 False False SARS_CoV2_RBD Motif2669_ems_3hM_2515_0001
inf inf False False 0.0 inf 10.0 1000.0 False False SARS_CoV2_RBD Motif0562_ems_3hM_3240_0001
inf inf False False 5524.712665800157 inf 10.0 1000.0 False False SARS_CoV2_RBD Motif0427_HHH_b1_03724_0001_0003
inf inf False False 0.0 inf 10.0 1000.0 False False SARS_CoV2_RBD Motif0339_ems_3hM_602_0001
inf inf False False 0.0 inf 10.0 1000.0 False False SARS_CoV2_RBD Motif1052_bcov_4helix_02910_0001_0002
10868.337416564813 inf False False 12125.460036539667 8625909.972157389 10.0 1000.0 False False SARS_CoV2_RBD Motif1001_HHH_b2_07069_0001
inf inf False False 0.0 inf 10.0 1000.0 False False SARS_CoV2_RBD Motif0010_ems_3hC_535_0002_0001_0001
inf inf False False 0.0 inf 10.0 1000.0 False False SARS_CoV2_RBD Motif2633_bcov_4helix_05321_0001
inf inf False False 0.0 inf 10.0 1000.0 False False SARS_CoV2_RBD Motif2820_HHH_eva_0077_0001
inf inf False False 0.0 inf 10.0 1000.0 False False SARS_CoV2_RBD Motif2231_bcov_4helix_12683_0001
inf inf False False 0.0 inf 10.0 1000.0 False False SARS_CoV2_RBD Motif0046_bcov_4helix_03296_0001_0001
inf inf False False 4618.755444539664 inf 10.0 1000.0 False False SARS_CoV2_RBD Motif0217_HHH_b1_06846_0001
inf inf False False 0.0 inf 10.0 1000.0 False False SARS_CoV2_RBD Motif1213_HHH_b1_08559_0001
inf inf False False 0.0 inf 10.0 1000.0 False False SARS_CoV2_RBD Motif1220_HHH_b1_00953_0001
inf inf False False 0.0 inf 10.0 1000.0 False False SARS_CoV2_RBD Motif2620_HHH_b1_06577_0001
inf inf False False 0.0 inf 10.0 1000.0 False False SARS_CoV2_RBD Motif0290_bcov_4helix_13431_0001
inf inf False False 0.0 inf 10.0 1000.0 False False SARS_CoV2_RBD Motif0464_HHH_b1_07127_0001_0004
inf inf False False 26088.19342937485 inf 10.0 1000.0 False False SARS_CoV2_RBD Motif1180_HHH_b2_02152_0001
inf inf False False 0.0 inf 10.0 1000.0 False False SARS_CoV2_RBD Motif2922_bcov_4helix_02062_0001
inf inf False False 0.0 inf 10.0 1000.0 False False SARS_CoV2_RBD Motif0100_bcov_4helix_03783_0001
inf inf False False 0.0 inf 10.0 1000.0 False False SARS_CoV2_RBD Motif1872_HHH_b1_05389_0001
inf inf False False 0.0 inf 10.0 1000.0 False False SARS_CoV2_RBD Motif1500_HHH_b2_04685_0001
inf inf False False 0.0 inf 10.0 1000.0 False False SARS_CoV2_RBD Motif0855_ems_3hC_429_0001
inf inf False False 0.0 inf 10.0 1000.0 False False SARS_CoV2_RBD Motif0099_bcov_4helix_07541_0001_0002
inf inf False False 5806.528535670726 inf 10.0 1000.0 False False SARS_CoV2_RBD Motif1081_HHH_b1_08181_0001
inf inf False False 0.0 inf 10.0 1000.0 False False SARS_CoV2_RBD Motif1659_bcov_4helix_08926_0001
inf inf False False 0.0 inf 10.0 1000.0 False False SARS_CoV2_RBD Motif2884_HHH_b2_05267_0001
inf inf False False 0.0 inf 10.0 1000.0 False False SARS_CoV2_RBD Motif0145_bcov_4helix_06076_0001_0001
inf inf False False 0.0 inf 10.0 1000.0 False False SARS_CoV2_RBD Motif0018_ems_3hC_859_0001_0001
inf inf False False 0.0 inf 10.0 1000.0 False False SARS_CoV2_RBD Motif2861_HHH_b1_08272_0001_0003
inf inf False False 0.0 inf 10.0 1000.0 False False SARS_CoV2_RBD Motif2451_HHH_b1_07633_0001_0002
inf inf False False 0.0 inf 10.0 1000.0 False False SARS_CoV2_RBD Motif0987_ems_4hM_4599_0001
inf inf False False 0.0 inf 10.0 1000.0 False False SARS_CoV2_RBD Motif0145_bcov_4helix_08430_0001
inf inf False False 6287.638361271844 inf 10.0 1000.0 False False SARS_CoV2_RBD Motif0230_HHH_b1_03138_0001_0004
inf inf False False 4307.99659339902 inf 10.0 1000.0 False False SARS_CoV2_RBD Motif1440_HHH_b1_06000_0001
inf inf False False 5204.529242965602 inf 10.0 1000.0 False False SARS_CoV2_RBD Motif1617_HHH_b1_06986_0001
inf inf False False 0.0 inf 10.0 1000.0 False False SARS_CoV2_RBD Motif0858_ems_3hM_3104_0001
inf inf False False 0.0 inf 10.0 1000.0 False False SARS_CoV2_RBD Motif0249_bcov_4helix_01864_0001_0001
inf inf False False 0.0 inf 10.0 1000.0 False False SARS_CoV2_RBD Motif2903_HHH_eva_0209_0001
inf inf False False 0.0 inf 10.0 1000.0 False False SARS_CoV2_RBD Motif1010_HHH_eva_0144_0001_0003
inf inf False False 25070.24110869496 inf 10.0 1000.0 False False SARS_CoV2_RBD Motif1562_HHH_b1_04865_0001
inf inf False False 0.0 inf 10.0 1000.0 False False SARS_CoV2_RBD Motif1057_HHH_b2_07685_0001
inf inf False False 0.0 inf 10.0 1000.0 False False SARS_CoV2_RBD Motif2657_HHH_b1_00387_0001
inf inf False False 0.0 inf 10.0 1000.0 False False SARS_CoV2_RBD Motif0074_bcov_4helix_00803_0001
inf inf False False 0.0 inf 10.0 1000.0 False False SARS_CoV2_RBD Motif1404_HHH_b2_04074_0001
inf inf False False 0.0 inf 10.0 1000.0 False False SARS_CoV2_RBD Motif0637_HHH_b2_06831_0001
inf inf False False 0.0 inf 10.0 1000.0 False False SARS_CoV2_RBD Motif2858_HHH_b1_06800_0001_0002
inf inf False False 0.0 inf 10.0 1000.0 False False SARS_CoV2_RBD Motif1455_HHH_b1_07560_0001
inf inf False False 0.0 inf 10.0 1000.0 False False SARS_CoV2_RBD Motif0403_HHH_b1_07742_0001
inf inf False False 20751.63924536023 inf 10.0 1000.0 False False SARS_CoV2_RBD Motif0123_HHH_b1_01860_0001_0001
inf inf False False 5524.712665800157 inf 10.0 1000.0 False False SARS_CoV2_RBD Motif2325_HHH_b2_04311_0001
inf inf False False 0.0 inf 10.0 1000.0 False False SARS_CoV2_RBD Motif0396_bcov_4helix_01760_0001
inf inf False False 0.0 inf 10.0 1000.0 False False SARS_CoV2_RBD Motif2698_HHH_b2_01357_0001_0002
inf inf False False 0.0 inf 10.0 1000.0 False False SARS_CoV2_RBD Motif1948_HHH_b1_07041_0001
inf inf False False 0.0 inf 10.0 1000.0 False False SARS_CoV2_RBD Motif1864_HHH_b2_07829_0001_0001
inf inf False False 0.0 inf 10.0 1000.0 False False SARS_CoV2_RBD Motif1101_bcov_4helix_02826_0001
inf inf False False 0.0 inf 10.0 1000.0 False False SARS_CoV2_RBD Motif1196_HHH_b2_07956_0001_0003
inf inf False False 0.0 inf 10.0 1000.0 False False SARS_CoV2_RBD Motif2177_bcov_4helix_04571_0001
inf inf False False 0.0 inf 10.0 1000.0 False False SARS_CoV2_RBD Motif0243_ems_3hM_1612_0001
inf inf False False 0.0 inf 10.0 1000.0 False False SARS_CoV2_RBD Motif1447_bcov_4helix_09465_0001
inf inf False False 0.0 inf 10.0 1000.0 False False SARS_CoV2_RBD Motif0936_HHH_b2_02983_0001
inf inf False False 0.0 inf 10.0 1000.0 False False SARS_CoV2_RBD Motif0097_HHH_b1_04894_0001_0002
inf inf False False 0.0 inf 10.0 1000.0 False False SARS_CoV2_RBD Motif1681_HHH_b1_07616_0001
inf inf False False 0.0 inf 10.0 1000.0 False False SARS_CoV2_RBD Motif2483_HHH_b1_04326_0001
inf inf False False 0.0 inf 10.0 1000.0 False False SARS_CoV2_RBD Motif2004_HHH_b2_07501_0001
inf inf False False 0.0 inf 10.0 1000.0 False False SARS_CoV2_RBD Motif1389_HHH_b1_02255_0001_0001
inf inf False False 0.0 inf 10.0 1000.0 False False SARS_CoV2_RBD Motif2317_HHH_b1_04932_0001_0002
inf inf False False 0.0 inf 10.0 1000.0 False False SARS_CoV2_RBD Motif2360_ems_3hM_411_0001
inf inf False False 0.0 inf 10.0 1000.0 False False SARS_CoV2_RBD Motif0052_bcov_4helix_07969_0001
inf inf False False 0.0 inf 10.0 1000.0 False False SARS_CoV2_RBD Motif1685_HHH_b2_08111_0001
inf inf False False 0.0 inf 10.0 1000.0 False False SARS_CoV2_RBD Motif1052_HHH_b1_01702_0001_0002
inf inf False False 0.0 inf 10.0 1000.0 False False SARS_CoV2_RBD Motif1312_HHH_b1_00003_0001_0002
inf inf False False 0.0 inf 10.0 1000.0 False False SARS_CoV2_RBD Motif0087_HHH_b2_06322_0001
inf inf False False 0.0 inf 10.0 1000.0 False False SARS_CoV2_RBD Motif2389_HHH_b2_07091_0001_0001
inf inf False False 4902.901975076926 inf 10.0 1000.0 False False SARS_CoV2_RBD Motif0502_bcov_4helix_02195_0001
inf inf False False 0.0 inf 10.0 1000.0 False False SARS_CoV2_RBD Motif1401_bcov_4helix_06136_0001
inf inf False False 0.0 inf 10.0 1000.0 False False SARS_CoV2_RBD Motif0957_bcov_4helix_05906_0001
inf inf False False 0.0 inf 10.0 1000.0 False False SARS_CoV2_RBD Motif0502_bcov_4helix_12045_0001
inf inf False False 0.0 inf 10.0 1000.0 False False SARS_CoV2_RBD Motif0043_HHH_b1_03688_0001
inf inf False False 0.0 inf 10.0 1000.0 False False SARS_CoV2_RBD Motif1198_HHH_b2_01564_0001_0002
inf inf False False 0.0 inf 10.0 1000.0 False False SARS_CoV2_RBD Motif0017_bcov_4helix_10813_0001
inf inf False False 0.0 inf 10.0 1000.0 False False SARS_CoV2_RBD Motif2279_HHH_b1_03740_0001
inf inf False False 23383.466517940833 inf 10.0 1000.0 False False SARS_CoV2_RBD Motif1544_HHH_b2_07443_0001
inf inf False False 0.0 inf 10.0 1000.0 False False SARS_CoV2_RBD Motif0777_ems_3hC_1467_0001_0001
inf inf False False 0.0 inf 10.0 1000.0 False False SARS_CoV2_RBD Motif0681_HHH_b1_02555_0001
inf inf False False 0.0 inf 10.0 1000.0 False False SARS_CoV2_RBD Motif1662_ems_3hM_1606_0001
inf inf False False 0.0 inf 10.0 1000.0 False False SARS_CoV2_RBD Motif0240_ems_3hM_1256_0001
inf inf False False 0.0 inf 10.0 1000.0 False False SARS_CoV2_RBD Motif1237_HHH_b1_06857_0001_0001
inf inf False False 0.0 inf 10.0 1000.0 False False SARS_CoV2_RBD Motif0196_bcov_4helix_01740_0001_0001
inf inf False False 0.0 inf 10.0 1000.0 False False SARS_CoV2_RBD Motif0668_HHH_b2_00386_0001_0003
inf inf False False 0.0 inf 10.0 1000.0 False False SARS_CoV2_RBD Motif0398_HHH_eva_0387_0001
inf inf False False 0.0 inf 10.0 1000.0 False False SARS_CoV2_RBD Motif0350_bcov_4helix_09815_0001_0001
inf inf False False 0.0 inf 10.0 1000.0 False False SARS_CoV2_RBD Motif2081_HHH_b1_00286_0001
inf inf False False 0.0 inf 10.0 1000.0 False False SARS_CoV2_RBD Motif0386_HHH_b1_02355_0001
inf inf False False 0.0 inf 10.0 1000.0 False False SARS_CoV2_RBD Motif0573_bcov_4helix_12683_0001
inf inf False False 14503.838414246455 inf 10.0 1000.0 False False SARS_CoV2_RBD Motif2148_bcov_4helix_06152_0001
inf inf False False 0.0 inf 10.0 1000.0 False False SARS_CoV2_RBD Motif1389_p1-15H-GBL-16H-GABBL-15H_0361_0001_0001_0002_0001
inf inf False False 0.0 inf 10.0 1000.0 False False SARS_CoV2_RBD Motif1480_ems_3hM_3616_0001
inf inf False False 0.0 inf 10.0 1000.0 False False SARS_CoV2_RBD Motif0023_bcov_4helix_12040_0001_0001
inf inf False False 10760.730115410697 inf 10.0 1000.0 False False SARS_CoV2_RBD Motif1535_bcov_4helix_12131_0001
inf inf False False 0.0 inf 10.0 1000.0 False False SARS_CoV2_RBD Motif0223_HHH_eva_0033_0001
inf inf False False 0.0 inf 10.0 1000.0 False False SARS_CoV2_RBD Motif2479_HHH_b1_01496_0001
inf inf False False 0.0 inf 10.0 1000.0 False False SARS_CoV2_RBD Motif1955_HHH_b1_03953_0001_0001
inf inf False False 0.0 inf 10.0 1000.0 False False SARS_CoV2_RBD Motif0616_HHH_b1_04948_0001
inf inf False False 0.0 inf 10.0 1000.0 False False SARS_CoV2_RBD Motif2679_bcov_4helix_08336_0001
inf inf False False 0.0 inf 10.0 1000.0 False False SARS_CoV2_RBD Motif1704_HHH_b1_02821_0001_0001
inf inf False False 0.0 inf 10.0 1000.0 False False SARS_CoV2_RBD Motif0872_HHH_eva_0151_0001_0001
inf inf False False 0.0 inf 10.0 1000.0 False False SARS_CoV2_RBD Motif1838_bcov_4helix_06954_0001
inf inf False False 0.0 inf 10.0 1000.0 False False SARS_CoV2_RBD Motif0223_ems_3hM_327_0001
inf inf False False 0.0 inf 10.0 1000.0 False False SARS_CoV2_RBD Motif0835_HHH_eva_0651_0001
inf inf False False 0.0 inf 10.0 1000.0 False False SARS_CoV2_RBD Motif0564_bcov_4helix_00672_0001
inf inf False False 0.0 inf 10.0 1000.0 False False SARS_CoV2_RBD Motif2943_HHH_b1_00338_0001_0001
inf inf False False 0.0 inf 10.0 1000.0 False False SARS_CoV2_RBD Motif1989_HHH_b2_00613_0001
inf inf False False 0.0 inf 10.0 1000.0 False False SARS_CoV2_RBD Motif1859_HHH_b1_01180_0001_0002
inf inf False False 0.0 inf 10.0 1000.0 False False SARS_CoV2_RBD Motif0214_HHH_b1_03215_0001_0002
inf inf False False 0.0 inf 10.0 1000.0 False False SARS_CoV2_RBD Motif1065_HHH_b1_08100_0001
inf inf False False 0.0 inf 10.0 1000.0 False False SARS_CoV2_RBD Motif1036_bcov_4helix_05731_0001
inf inf False False 0.0 inf 10.0 1000.0 False False SARS_CoV2_RBD Motif2305_bcov_4helix_06387_0001
inf inf False False 0.0 inf 10.0 1000.0 False False SARS_CoV2_RBD Motif1375_HHH_b2_05733_0001
inf inf False False 0.0 inf 10.0 1000.0 False False SARS_CoV2_RBD Motif0541_bcov_4helix_08499_0001_0001
inf inf False False 0.0 inf 10.0 1000.0 False False SARS_CoV2_RBD Motif2231_bcov_4helix_12288_0001
inf inf False False 0.0 inf 10.0 1000.0 False False SARS_CoV2_RBD Motif2004_HHH_b1_00020_0001
inf inf False False 0.0 inf 10.0 1000.0 False False SARS_CoV2_RBD Motif0564_bcov_4helix_06974_0002
inf inf False False 0.0 inf 10.0 1000.0 False False SARS_CoV2_RBD Motif1057_HHH_b2_02970_0001_0003
inf inf False False 0.0 inf 10.0 1000.0 False False SARS_CoV2_RBD Motif0140_bcov_4helix_04034_0001_0001
inf inf False False 0.0 inf 10.0 1000.0 False False SARS_CoV2_RBD Motif1519_ems_3hC_506_0001
inf inf False False 0.0 inf 10.0 1000.0 False False SARS_CoV2_RBD Motif0997_bcov_4helix_04911_0001
inf inf False False 0.0 inf 10.0 1000.0 False False SARS_CoV2_RBD Motif0119_bcov_4helix_07912_0001
inf inf False False 0.0 inf 10.0 1000.0 False False SARS_CoV2_RBD Motif0905_bcov_4helix_07123_0001
inf inf False False 4902.901975076926 inf 10.0 1000.0 False False SARS_CoV2_RBD Motif0924_HHH_b2_05138_0001_0002
inf inf False False 0.0 inf 10.0 1000.0 False False SARS_CoV2_RBD Motif2128_bcov_4helix_03127_0001
inf inf False False 0.0 inf 10.0 1000.0 False False SARS_CoV2_RBD Motif0108_HHH_eva_0218_0001
inf inf False False 0.0 inf 10.0 1000.0 False False SARS_CoV2_RBD Motif1849_HHH_b1_05318_0001
inf inf False False 24092.008936900966 inf 10.0 1000.0 False False SARS_CoV2_RBD Motif1304_HHH_b2_01509_0001
inf inf False False 0.0 inf 10.0 1000.0 False False SARS_CoV2_RBD Motif1459_bcov_4helix_07211_0001
inf inf False False 0.0 inf 10.0 1000.0 False False SARS_CoV2_RBD Motif1989_bcov_4helix_14574_0001
inf inf False False 0.0 inf 10.0 1000.0 False False SARS_CoV2_RBD Motif2110_bcov_4helix_12040_0001
inf inf False False 0.0 inf 10.0 1000.0 False False SARS_CoV2_RBD Motif0502_bcov_4helix_07386_0001_0002
inf inf False False 0.0 inf 10.0 1000.0 False False SARS_CoV2_RBD Motif0872_HHH_eva_0065_0001
inf inf False False 0.0 inf 10.0 1000.0 False False SARS_CoV2_RBD Motif1440_bcov_4helix_13099_0001
inf inf False False 0.0 inf 10.0 1000.0 False False SARS_CoV2_RBD Motif1177_HHH_b1_03861_0001_0001
inf inf False False 0.0 inf 10.0 1000.0 False False SARS_CoV2_RBD Motif2026_HHH_b1_00968_0001
inf inf False False 0.0 inf 10.0 1000.0 False False SARS_CoV2_RBD Motif2048_bcov_4helix_00983_0001
inf inf False False 0.0 inf 10.0 1000.0 False False SARS_CoV2_RBD Motif0925_bcov_4helix_12347_0001
inf inf False False 4018.146202280102 inf 10.0 1000.0 False False SARS_CoV2_RBD Motif0915_HHH_b2_05865_0001_0001
inf inf False False 0.0 inf 10.0 1000.0 False False SARS_CoV2_RBD Motif0249_ems_3hM_1727_0001_0003
inf inf False False 0.0 inf 10.0 1000.0 False False SARS_CoV2_RBD Motif0855_HHH_b2_04498_0001_0003
inf inf False False 0.0 inf 10.0 1000.0 False False SARS_CoV2_RBD Motif0691_bcov_4helix_06010_0001
inf inf False False 0.0 inf 10.0 1000.0 False False SARS_CoV2_RBD Motif1139_HHH_b2_04747_0001
inf inf False False 4482.918530157363 inf 10.0 1000.0 False False SARS_CoV2_RBD Motif2044_HHH_b1_05470_0001
inf inf False False 0.0 inf 10.0 1000.0 False False SARS_CoV2_RBD Motif0502_HHH_b2_05711_0001_0002
inf inf False False 0.0 inf 10.0 1000.0 False False SARS_CoV2_RBD Motif2851_HHH_b2_06466_0001_0003
inf inf False False 0.0 inf 10.0 1000.0 False False SARS_CoV2_RBD Motif0023_HHH_eva_0088_0001_0002
inf inf False False 0.0 inf 10.0 1000.0 False False SARS_CoV2_RBD Motif0028_bcov_4helix_13252_0001
inf inf False False 0.0 inf 10.0 1000.0 False False SARS_CoV2_RBD Motif0018_bcov_4helix_01215_0001_0001
inf inf False False 0.0 inf 10.0 1000.0 False False SARS_CoV2_RBD Motif1069_bcov_4helix_03660_0001
inf inf False False 0.0 inf 10.0 1000.0 False False SARS_CoV2_RBD Motif2163_ems_3hC_1502_0001_0001
inf inf False False 0.0 inf 10.0 1000.0 False False SARS_CoV2_RBD Motif2218_ems_3hM_1093_0001_0002
inf inf False False 0.0 inf 10.0 1000.0 False False SARS_CoV2_RBD Motif1265_bcov_4helix_00228_0001_0002
inf inf False False 11197.658908624146 inf 10.0 1000.0 False False SARS_CoV2_RBD Motif0533_HHH_eva_0521_0001
inf inf False False 0.0 inf 10.0 1000.0 False False SARS_CoV2_RBD Motif1317_bcov_4helix_03676_0002
inf inf False False 0.0 inf 10.0 1000.0 False False SARS_CoV2_RBD Motif1145_bcov_4helix_04134_0001
inf inf False False 0.0 inf 10.0 1000.0 False False SARS_CoV2_RBD Motif1857_bcov_4helix_04054_0001
inf inf False False 5362.2316835567035 inf 10.0 1000.0 False False SARS_CoV2_RBD Motif2421_HHH_b2_00386_0001_0002
inf inf False False 0.0 inf 10.0 1000.0 False False SARS_CoV2_RBD Motif0687_HHH_b2_04852_0001_0001
inf inf False False 0.0 inf 10.0 1000.0 False False SARS_CoV2_RBD Motif0760_HHH_b2_04433_0001
inf inf False False 0.0 inf 10.0 1000.0 False False SARS_CoV2_RBD Motif1304_bcov_4helix_11852_0001
inf inf False False 4181.299050858942 inf 10.0 1000.0 False False SARS_CoV2_RBD Motif2849_bcov_4helix_04063_0001
inf inf False False 0.0 inf 10.0 1000.0 False False SARS_CoV2_RBD Motif2733_HHH_b2_03893_0001
inf inf False False 0.0 inf 10.0 1000.0 False False SARS_CoV2_RBD Motif1971_bcov_4helix_09947_0001
inf inf False False 0.0 inf 10.0 1000.0 False False SARS_CoV2_RBD Motif0171_ems_3hM_3465_0001_0002
inf inf False False 0.0 inf 10.0 1000.0 False False SARS_CoV2_RBD Motif0612_bcov_4helix_02830_0001
inf inf False False 0.0 inf 10.0 1000.0 False False SARS_CoV2_RBD Motif0872_bcov_4helix_02702_0001
inf inf False False 13000.134365734926 inf 10.0 1000.0 False False SARS_CoV2_RBD Motif1122_bcov_4helix_03171_0001
inf inf False False 0.0 inf 10.0 1000.0 False False SARS_CoV2_RBD Motif0110_bcov_4helix_04796_0001_0001
inf inf False False 0.0 inf 10.0 1000.0 False False SARS_CoV2_RBD Motif0220_HHH_b2_05605_0001_0002
inf inf False False 0.0 inf 10.0 1000.0 False False SARS_CoV2_RBD Motif2003_HHH_b2_07264_0001
inf inf False False 0.0 inf 10.0 1000.0 False False SARS_CoV2_RBD Motif0825_bcov_4helix_13812_0001
inf inf False False 0.0 inf 10.0 1000.0 False False SARS_CoV2_RBD Motif1010_bcov_4helix_09354_0001
inf inf False False 5051.464807823733 inf 10.0 1000.0 True False SARS_CoV2_RBD Motif2858_HHH_b1_08512_0001_0002
inf inf False False 0.0 inf 10.0 1000.0 False False SARS_CoV2_RBD Motif1263_HHH_b2_08376_0001
inf inf False False 0.0 inf 10.0 1000.0 False False SARS_CoV2_RBD Motif0123_bcov_4helix_05813_0001
inf inf False False 0.0 inf 10.0 1000.0 False False SARS_CoV2_RBD Motif0835_bcov_4helix_01740_0001
inf inf False False 0.0 inf 10.0 1000.0 False False SARS_CoV2_RBD Motif2211_HHH_b1_01109_0001
inf inf False False 0.0 inf 10.0 1000.0 False False SARS_CoV2_RBD Motif0486_HHH_b1_02971_0001_0001
inf inf False False 0.0 inf 10.0 1000.0 False False SARS_CoV2_RBD Motif2106_HHH_b1_01793_0001_0001
inf inf False False 0.0 inf 10.0 1000.0 False False SARS_CoV2_RBD Motif2494_HHH_b1_00413_0001
inf inf False False 0.0 inf 10.0 1000.0 False False SARS_CoV2_RBD Motif1503_HHH_b2_05952_0001_0001
inf inf False False 0.0 inf 10.0 1000.0 False False SARS_CoV2_RBD Motif2231_bcov_4helix_06342_0001
inf inf False False 0.0 inf 10.0 1000.0 False False SARS_CoV2_RBD Motif0223_bcov_4helix_07122_0001_0002
inf inf False False 0.0 inf 10.0 1000.0 False False SARS_CoV2_RBD Motif1942_bcov_4helix_10102_0001
inf inf False False 0.0 inf 10.0 1000.0 False False SARS_CoV2_RBD Motif1036_HHH_b2_03860_0001_0001
inf inf False False 0.0 inf 10.0 1000.0 False False SARS_CoV2_RBD Motif2785_HHH_b2_01224_0001
inf inf False False 0.0 inf 10.0 1000.0 False False SARS_CoV2_RBD Motif0711_HHH_b2_04401_0001_0001
inf inf False False 0.0 inf 10.0 1000.0 False False SARS_CoV2_RBD Motif0608_bcov_4helix_01069_0001
inf inf False False 0.0 inf 10.0 1000.0 False False SARS_CoV2_RBD Motif1872_bcov_4helix_10815_0001
inf inf False False 0.0 inf 10.0 1000.0 False False SARS_CoV2_RBD Motif0924_HHH_b2_05138_0001_0003
inf inf False False 0.0 inf 10.0 1000.0 False False SARS_CoV2_RBD Motif0291_bcov_4helix_01139_0001
inf inf False False 0.0 inf 10.0 1000.0 False False SARS_CoV2_RBD Motif0223_p1-16H-GBL-16H-GABBL-15H_0060_0001_0001_0002_0001
inf inf False False 0.0 inf 10.0 1000.0 False False SARS_CoV2_RBD Motif0389_bcov_4helix_14435_0001
inf inf False False 6102.719847182369 inf 10.0 1000.0 False False SARS_CoV2_RBD Motif0138_HHH_b2_02870_0001_0001
inf inf False False 0.0 inf 10.0 1000.0 False False SARS_CoV2_RBD Motif0107_HHH_b1_08756_0002
inf inf False False 0.0 inf 10.0 1000.0 False False SARS_CoV2_RBD Motif0609_bcov_4helix_07896_0001
inf inf False False 0.0 inf 10.0 1000.0 False False SARS_CoV2_RBD Motif0158_bcov_4helix_12071_0001
inf inf False False 0.0 inf 10.0 1000.0 False False SARS_CoV2_RBD Motif1318_ems_3hM_525_0001
inf inf False False 0.0 inf 10.0 1000.0 False False SARS_CoV2_RBD Motif1122_bcov_4helix_03640_0001
inf inf False False 0.0 inf 10.0 1000.0 False False SARS_CoV2_RBD Motif0957_ems_3hC_714_0001_0002
inf inf False False 0.0 inf 10.0 1000.0 False False SARS_CoV2_RBD Motif0071_ems_3hM_178_0001
inf inf False False 4181.299050858942 inf 10.0 1000.0 False False SARS_CoV2_RBD Motif2478_HHH_b1_05613_0001
inf inf False False 4307.99659339902 inf 10.0 1000.0 False False SARS_CoV2_RBD Motif0374_bcov_4helix_12293_0001_0001
inf inf False False 0.0 inf 10.0 1000.0 False False SARS_CoV2_RBD Motif1815_bcov_4helix_11362_0001
inf inf False False 4902.901975076926 inf 10.0 1000.0 False False SARS_CoV2_RBD Motif2523_bcov_4helix_14239_0001_0002
inf inf False False 0.0 inf 10.0 1000.0 False False SARS_CoV2_RBD Motif0395_bcov_4helix_11901_0001_0002
inf inf False False 0.0 inf 10.0 1000.0 False False SARS_CoV2_RBD Motif0184_bcov_4helix_07889_0001
inf inf False False 0.0 inf 10.0 1000.0 False False SARS_CoV2_RBD Motif1756_bcov_4helix_02289_0001
inf inf False False 0.0 inf 10.0 1000.0 False False SARS_CoV2_RBD Motif1756_HHH_b1_00311_0001_0001
inf inf False False 0.0 inf 10.0 1000.0 False False SARS_CoV2_RBD Motif2628_HHH_b1_06088_0001
inf inf False False 0.0 inf 10.0 1000.0 False False SARS_CoV2_RBD Motif0572_HHH_b2_01820_0001
inf inf False False 0.0 inf 10.0 1000.0 False False SARS_CoV2_RBD Motif0465_HHH_b1_08044_0001_0001
inf inf False False 0.0 inf 10.0 1000.0 False False SARS_CoV2_RBD Motif1546_bcov_4helix_01252_0001_0001
inf inf False False 0.0 inf 10.0 1000.0 False False SARS_CoV2_RBD Motif2395_HHH_b2_07357_0001
inf inf False False 0.0 inf 10.0 1000.0 False False SARS_CoV2_RBD Motif0944_bcov_4helix_04034_0001
inf inf False False 0.0 inf 10.0 1000.0 False False SARS_CoV2_RBD Motif0020_bcov_4helix_11726_0001
inf inf False False 0.0 inf 10.0 1000.0 False False SARS_CoV2_RBD Motif0355_HHH_b2_02351_0001_0002
inf inf False False 0.0 inf 10.0 1000.0 False False SARS_CoV2_RBD Motif1273_bcov_4helix_12779_0001
inf inf False False 0.0 inf 10.0 1000.0 False False SARS_CoV2_RBD Motif1785_bcov_4helix_04883_0001
inf inf False False 0.0 inf 10.0 1000.0 False False SARS_CoV2_RBD Motif1192_bcov_4helix_06347_0001
inf inf False False 0.0 inf 10.0 1000.0 False False SARS_CoV2_RBD Motif1777_bcov_4helix_05905_0001
inf inf False False 0.0 inf 10.0 1000.0 False False SARS_CoV2_RBD Motif0463_bcov_4helix_02074_0001
inf inf False False 0.0 inf 10.0 1000.0 False False SARS_CoV2_RBD Motif0365_HHH_b1_00764_0001
inf inf False False 4438.533198175604 inf 10.0 1000.0 False False SARS_CoV2_RBD Motif0555_HHH_b2_03461_0001
inf inf False False 0.0 inf 10.0 1000.0 False False SARS_CoV2_RBD Motif0140_ems_3hC_836_0002_0001_0001
inf inf False False 0.0 inf 10.0 1000.0 False False SARS_CoV2_RBD Motif1938_HHH_b2_01043_0001_0002
inf inf False False 0.0 inf 10.0 1000.0 False False SARS_CoV2_RBD Motif1495_HHH_b2_02615_0001_0001
inf inf False False 0.0 inf 10.0 1000.0 False False SARS_CoV2_RBD Motif0352_bcov_4helix_01125_0001_0001
inf inf False False 0.0 inf 10.0 1000.0 False False SARS_CoV2_RBD Motif2718_bcov_4helix_08072_0001
inf inf False False 0.0 inf 10.0 1000.0 False False SARS_CoV2_RBD Motif1541_HHH_b1_08197_0001
inf inf False False 0.0 inf 10.0 1000.0 False False SARS_CoV2_RBD Motif2313_HHH_b2_04002_0001
inf inf False False 0.0 inf 10.0 1000.0 False False SARS_CoV2_RBD Motif1122_bcov_4helix_10131_0001
inf inf False False 0.0 inf 10.0 1000.0 False False SARS_CoV2_RBD Motif0207_p1-16H-GBL-16H-GABBL-15H_0178_0001_0001_0001_0001
inf inf False False 0.0 inf 10.0 1000.0 False False SARS_CoV2_RBD Motif2420_HHH_b2_02575_0001
inf inf False False 0.0 inf 10.0 1000.0 False False SARS_CoV2_RBD Motif2106_bcov_4helix_06957_0001_0001
inf inf False False 5692.116984286569 inf 10.0 1000.0 False False SARS_CoV2_RBD Motif0140_bcov_4helix_09465_0001_0001
inf inf False False 0.0 inf 10.0 1000.0 False False SARS_CoV2_RBD Motif0446_HHH_eva_0301_0001_0002
inf inf False False 0.0 inf 10.0 1000.0 False False SARS_CoV2_RBD Motif1799_HHH_b1_03173_0001
inf inf False False 0.0 inf 10.0 1000.0 False False SARS_CoV2_RBD Motif2296_ems_3hM_94_0001
inf inf False False 0.0 inf 10.0 1000.0 False False SARS_CoV2_RBD Motif1890_ems_3hM_411_0001
inf inf False False 4482.918530157363 inf 10.0 1000.0 False False SARS_CoV2_RBD Motif1697_HHH_b1_07099_0001
inf inf False False 0.0 inf 10.0 1000.0 False False SARS_CoV2_RBD Motif1464_HHH_b2_04240_0001_0002
inf inf False False 0.0 inf 10.0 1000.0 False False SARS_CoV2_RBD Motif0296_HHH_b1_04500_0001
inf inf False False 0.0 inf 10.0 1000.0 False False SARS_CoV2_RBD Motif0962_HHH_b1_04197_0001
inf inf False False 0.0 inf 10.0 1000.0 False False SARS_CoV2_RBD Motif2394_ems_3hM_1041_0001
inf inf False False 0.0 inf 10.0 1000.0 False False SARS_CoV2_RBD Motif2812_bcov_4helix_01917_0001
inf inf False False 4018.146202280102 inf 10.0 1000.0 False False SARS_CoV2_RBD Motif1411_HHH_b2_04065_0001_0002
inf inf False False 5204.529242965602 inf 10.0 1000.0 False False SARS_CoV2_RBD Motif0528_HHH_b1_00776_0001_0003
inf inf False False 0.0 inf 10.0 1000.0 False False SARS_CoV2_RBD Motif1421_HHH_b1_03700_0001
inf inf False False 0.0 inf 10.0 1000.0 False False SARS_CoV2_RBD Motif0252_bcov_4helix_06626_0001_0001
inf inf False False 0.0 inf 10.0 1000.0 False False SARS_CoV2_RBD Motif0437_bcov_4helix_01415_0001
inf inf False False 5982.4721568300865 inf 10.0 1000.0 False False SARS_CoV2_RBD Motif2048_HHH_b2_04883_0001
inf inf False False 0.0 inf 10.0 1000.0 False False SARS_CoV2_RBD Motif0588_bcov_4helix_14355_0001
inf inf False False 0.0 inf 10.0 1000.0 False False SARS_CoV2_RBD Motif1480_bcov_4helix_08225_0001_0002
inf inf False False 0.0 inf 10.0 1000.0 False False SARS_CoV2_RBD Motif2312_bcov_4helix_00357_0001_0001
inf inf False False 0.0 inf 10.0 1000.0 False False SARS_CoV2_RBD Motif0832_bcov_4helix_04004_0001
inf inf False False 0.0 inf 10.0 1000.0 False False SARS_CoV2_RBD Motif0163_bcov_4helix_08836_0001
inf inf False False 0.0 inf 10.0 1000.0 False False SARS_CoV2_RBD Motif0928_ems_3hM_420_0001
inf inf False False 0.0 inf 10.0 1000.0 False False SARS_CoV2_RBD Motif0868_HHH_eva_0429_0001_0001
inf inf False False 0.0 inf 10.0 1000.0 False False SARS_CoV2_RBD Motif1318_HHH_eva_0065_0001
inf inf False False 0.0 inf 10.0 1000.0 False False SARS_CoV2_RBD Motif0486_ems_3hM_2446_0001
inf inf False False 0.0 inf 10.0 1000.0 False False SARS_CoV2_RBD Motif2131_bcov_4helix_06195_0001
inf inf False False 0.0 inf 10.0 1000.0 False False SARS_CoV2_RBD Motif0753_HHH_b2_00447_0001_0002
inf inf False False 18416.02617127691 inf 10.0 1000.0 False False SARS_CoV2_RBD Motif0858_HHH_b2_04383_0001
inf inf False False 0.0 inf 10.0 1000.0 False False SARS_CoV2_RBD Motif0285_bcov_4helix_10951_0001
inf inf False False 0.0 inf 10.0 1000.0 False False SARS_CoV2_RBD Motif1057_ems_3hC_1630_0002_0001
inf inf False False 0.0 inf 10.0 1000.0 False False SARS_CoV2_RBD Motif0234_HHH_b1_07879_0001_0001
inf inf False False 0.0 inf 10.0 1000.0 False False SARS_CoV2_RBD Motif0252_bcov_4helix_01514_0001
inf inf False False 0.0 inf 10.0 1000.0 False False SARS_CoV2_RBD Motif0140_bcov_4helix_06752_0001
inf inf False False 0.0 inf 10.0 1000.0 False False SARS_CoV2_RBD Motif0687_bcov_4helix_13025_0001
inf inf False False 0.0 inf 10.0 1000.0 False False SARS_CoV2_RBD Motif2288_HHH_b1_00231_0001_0002
inf inf False False 0.0 inf 10.0 1000.0 False False SARS_CoV2_RBD Motif2153_HHH_b1_04949_0001
inf inf False False 4307.99659339902 inf 10.0 1000.0 False False SARS_CoV2_RBD Motif1247_bcov_4helix_07025_0001
inf inf False False 4482.918530157363 inf 10.0 1000.0 False False SARS_CoV2_RBD Motif1588_HHH_b1_00186_0001_0001
inf inf False False 0.0 inf 10.0 1000.0 False False SARS_CoV2_RBD Motif0113_ems_3hC_1570_0001_0003
inf inf False False 0.0 inf 10.0 1000.0 False False SARS_CoV2_RBD Motif1944_HHH_b1_06836_0001
inf inf False False 0.0 inf 10.0 1000.0 False False SARS_CoV2_RBD Motif0249_HHH_b1_00016_0001
inf inf False False 0.0 inf 10.0 1000.0 False False SARS_CoV2_RBD Motif0395_bcov_4helix_13595_0001_0001
inf inf False False 0.0 inf 10.0 1000.0 False False SARS_CoV2_RBD Motif0207_bcov_4helix_06362_0001
inf inf False False 0.0 inf 10.0 1000.0 False False SARS_CoV2_RBD Motif0223_HHH_eva_0376_0001
inf inf False False 0.0 inf 10.0 1000.0 False False SARS_CoV2_RBD Motif2614_HHH_b2_03938_0001
inf inf False False 0.0 inf 10.0 1000.0 False False SARS_CoV2_RBD Motif2935_bcov_4helix_06628_0001
inf inf False False 0.0 inf 10.0 1000.0 False False SARS_CoV2_RBD Motif0867_ems_3hM_2697_0001
inf inf False False 0.0 inf 10.0 1000.0 False False SARS_CoV2_RBD Motif0250_ems_3hM_1253_0001
inf inf False False 0.0 inf 10.0 1000.0 False False SARS_CoV2_RBD Motif0196_bcov_4helix_00228_0001_0001
inf inf False False 0.0 inf 10.0 1000.0 False False SARS_CoV2_RBD Motif2660_HHH_eva_0328_0001
inf inf False False 0.0 inf 10.0 1000.0 False False SARS_CoV2_RBD Motif2718_HHH_b1_00668_0001_0002
inf inf False False 0.0 inf 10.0 1000.0 False False SARS_CoV2_RBD Motif0504_bcov_4helix_09845_0001
inf inf False False 0.0 inf 10.0 1000.0 False False SARS_CoV2_RBD Motif0957_bcov_4helix_12520_0001_0001
inf inf False False 0.0 inf 10.0 1000.0 False False SARS_CoV2_RBD Motif1254_ems_3hM_460_0001
inf inf False False 0.0 inf 10.0 1000.0 False False SARS_CoV2_RBD Motif0265_bcov_4helix_02974_0001_0001
inf inf False False 0.0 inf 10.0 1000.0 False False SARS_CoV2_RBD Motif0605_bcov_4helix_14155_0001
inf inf False False 0.0 inf 10.0 1000.0 False False SARS_CoV2_RBD Motif1137_ems_3hM_3590_0001_0001
inf inf False False 0.0 inf 10.0 1000.0 False False SARS_CoV2_RBD Motif1348_HHH_b1_03675_0001
inf inf False False 0.0 inf 10.0 1000.0 False False SARS_CoV2_RBD Motif0957_ems_3hM_2861_0001_0001
inf inf False False 0.0 inf 10.0 1000.0 False False SARS_CoV2_RBD Motif0191_bcov_4helix_11364_0001
inf inf False False 0.0 inf 10.0 1000.0 False False SARS_CoV2_RBD Motif2500_HHH_b2_07140_0001
15092.752414256916 51834.48606107191 False False 0.0 3978.3625765149495 10.0 1000.0 False False SARS_CoV2_RBD Motif0078_ems_3hM_1452_0001_0001
inf inf False False 0.0 inf 10.0 1000.0 False False SARS_CoV2_RBD Motif0868_ems_3hM_1751_0001
inf inf False False 0.0 inf 10.0 1000.0 False False SARS_CoV2_RBD Motif1608_bcov_4helix_11085_0001
inf inf False False 0.0 inf 10.0 1000.0 False False SARS_CoV2_RBD Motif0427_bcov_4helix_07081_0001
inf inf False False 0.0 inf 10.0 1000.0 False False SARS_CoV2_RBD Motif2067_bcov_4helix_10223_0001_0001
inf inf False False 4618.755444539664 inf 10.0 1000.0 False False SARS_CoV2_RBD Motif2803_HHH_b1_04450_0001
inf inf False False 0.0 inf 10.0 1000.0 False False SARS_CoV2_RBD Motif0018_HHH_b1_03471_0001_0002
inf inf False False 0.0 inf 10.0 1000.0 False False SARS_CoV2_RBD Motif0703_ems_3hM_420_0001
inf inf False False 0.0 inf 10.0 1000.0 False False SARS_CoV2_RBD Motif1543_HHH_b2_02651_0001_0002
inf inf False False 0.0 inf 10.0 1000.0 False False SARS_CoV2_RBD Motif0957_HHH_b2_00804_0001_0003
inf inf False False 0.0 inf 10.0 1000.0 False False SARS_CoV2_RBD Motif0094_bcov_4helix_06633_0001
inf inf False False 0.0 inf 10.0 1000.0 False False SARS_CoV2_RBD Motif1336_HHH_b1_03798_0001
inf inf False False 0.0 inf 10.0 1000.0 False False SARS_CoV2_RBD Motif0355_bcov_4helix_00751_0001_0002
inf inf False False 0.0 inf 10.0 1000.0 False False SARS_CoV2_RBD Motif0173_HHH_b2_03452_0001_0002
inf inf False False 0.0 inf 10.0 1000.0 False False SARS_CoV2_RBD Motif1234_bcov_4helix_06216_0001
inf inf False False 0.0 inf 10.0 1000.0 False False SARS_CoV2_RBD Motif2222_bcov_4helix_14026_0001
inf inf False False 0.0 inf 10.0 1000.0 False False SARS_CoV2_RBD Motif0140_bcov_4helix_06636_0001_0002
inf inf False False 0.0 inf 10.0 1000.0 False False SARS_CoV2_RBD Motif1026_ems_3hC_721_0001_0001
inf inf False False 0.0 inf 10.0 1000.0 False False SARS_CoV2_RBD Motif0505_bcov_4helix_09212_0001
inf inf False False 0.0 inf 10.0 1000.0 False False SARS_CoV2_RBD Motif0777_ems_3hM_2337_0001_0001
inf inf False False 0.0 inf 10.0 1000.0 False False SARS_CoV2_RBD Motif0262_bcov_4helix_00945_0001_0001
inf inf False False 0.0 inf 10.0 1000.0 False False SARS_CoV2_RBD Motif1316_HHH_b1_06681_0001_0001
inf inf False False 0.0 inf 10.0 1000.0 False False SARS_CoV2_RBD Motif1000_HHH_b2_01351_0001
inf inf False False 0.0 inf 10.0 1000.0 False False SARS_CoV2_RBD Motif0095_bcov_4helix_09004_0001
inf inf False False 0.0 inf 10.0 1000.0 False False SARS_CoV2_RBD Motif0123_ems_3hM_1325_0001
inf inf False False 0.0 inf 10.0 1000.0 False False SARS_CoV2_RBD Motif0562_ems_3hM_2769_0001_0002
inf inf False False 0.0 inf 10.0 1000.0 False False SARS_CoV2_RBD Motif0184_bcov_4helix_08888_0001
inf inf False False 0.0 inf 10.0 1000.0 False False SARS_CoV2_RBD Motif0097_bcov_4helix_06380_0001_0002
inf inf False False 0.0 inf 10.0 1000.0 False False SARS_CoV2_RBD Motif2861_HHH_b2_03314_0001
inf inf False False 0.0 inf 10.0 1000.0 False False SARS_CoV2_RBD Motif2633_bcov_4helix_08888_0001
inf inf False False 21168.747194192 inf 10.0 1000.0 False False SARS_CoV2_RBD Motif2011_HHH_b1_08151_0001_0002
inf inf False False 25574.152954979763 inf 10.0 1000.0 False False SARS_CoV2_RBD Motif1121_HHH_b1_03761_0001
inf inf False False 0.0 inf 10.0 1000.0 False False SARS_CoV2_RBD Motif0223_ems_3hC_1502_0001
inf inf False False 0.0 inf 10.0 1000.0 False False SARS_CoV2_RBD Motif0361_bcov_4helix_09871_0001
inf inf False False 4618.755444539664 inf 10.0 1000.0 False False SARS_CoV2_RBD Motif0361_HHH_b1_06470_0001
inf inf False False 0.0 inf 10.0 1000.0 False False SARS_CoV2_RBD Motif1989_HHH_b2_01021_0001_0002
inf inf False False 4482.918530157363 inf 10.0 1000.0 False False SARS_CoV2_RBD Motif1793_HHH_b2_00523_0001
inf inf False False 0.0 inf 10.0 1000.0 False False SARS_CoV2_RBD Motif0790_HHH_b1_01642_0001_0001
inf inf False False 0.0 inf 10.0 1000.0 False False SARS_CoV2_RBD Motif1285_bcov_4helix_10722_0001
inf inf False False 0.0 inf 10.0 1000.0 False False SARS_CoV2_RBD Motif0329_HHH_eva_0712_0001
inf inf False False 0.0 inf 10.0 1000.0 False False SARS_CoV2_RBD Motif0437_bcov_4helix_00146_0001
inf inf False False 0.0 inf 10.0 1000.0 False False SARS_CoV2_RBD Motif1461_bcov_4helix_04284_0001
[truncated: 9,563,175 more chars]
