# Supplementary material for: Design of protein-binding proteins from the target structure alone
Source: Nature. 2022 Mar 24;605(7910):551–60. doi: 10.1038/s41586-022-04654-9 (PMC9117152; doi:10.1038/s41586-022-04654-9)
Supplement: Supplementary file 4 — Supplementary Data 1 Experimental data and analysis. This file contains all the experimental results and the analysis protocols. [file 41586_2022_4654_MOESM4_ESM.gz › supplemental_files/ngs_analysis/affinities/affinities_no_doubly_transformed_thresold/EGFR_ssm.sc]

kd_lb kd_ub low_conf avid_doesnt_agree avid_lb avid_ub lowest_conc highest_conc binder_4000_nm binder_400_nm target description
2256.2439532067697 3978.3625765149495 False False NaN NaN 10.0 1000.0 True False EGFR_ssm cside_mot_3h_hb1_1541_000000003_0001_2_11_H_._ems_3hC_921_0001_0001_0002_0001__1__A
2278.8063927388366 3978.3625765149495 False False NaN NaN 10.0 1000.0 True False EGFR_ssm cside_mot_3h_hb1_1541_000000003_0001_2_11_H_._ems_3hC_921_0001_0001_0002_0001__1__C
2347.856505245217 3978.3625765149495 False False NaN NaN 10.0 1000.0 True False EGFR_ssm cside_mot_3h_hb1_1541_000000003_0001_2_11_H_._ems_3hC_921_0001_0001_0002_0001__1__E
2371.3350702976686 3978.3625765149495 False False NaN NaN 10.0 1000.0 True False EGFR_ssm cside_mot_3h_hb1_1541_000000003_0001_2_11_H_._ems_3hC_921_0001_0001_0002_0001__1__D
2125.4838656895513 3978.3625765149495 False False NaN NaN 10.0 1000.0 True False EGFR_ssm cside_mot_3h_hb1_1541_000000003_0001_2_11_H_._ems_3hC_921_0001_0001_0002_0001__1__G
2347.856505245217 3978.3625765149495 False False NaN NaN 10.0 1000.0 True False EGFR_ssm cside_mot_3h_hb1_1541_000000003_0001_2_11_H_._ems_3hC_921_0001_0001_0002_0001__1__F
2278.8063927388366 3978.3625765149495 False False NaN NaN 10.0 1000.0 True False EGFR_ssm cside_mot_3h_hb1_1541_000000003_0001_2_11_H_._ems_3hC_921_0001_0001_0002_0001__1__I
2347.856505245217 3978.3625765149495 False False NaN NaN 10.0 1000.0 True False EGFR_ssm cside_mot_3h_hb1_1541_000000003_0001_2_11_H_._ems_3hC_921_0001_0001_0002_0001__1__H
1886.2590099197778 3978.3625765149495 False False NaN NaN 10.0 1000.0 True False EGFR_ssm cside_mot_3h_hb1_1541_000000003_0001_2_11_H_._ems_3hC_921_0001_0001_0002_0001__1__K
2146.7387043464482 3978.3625765149495 False False NaN NaN 10.0 1000.0 True False EGFR_ssm cside_mot_3h_hb1_1541_000000003_0001_2_11_H_._ems_3hC_921_0001_0001_0002_0001__1__M
1943.4145441793557 5470.012540396191 False False NaN NaN 10.0 1000.0 True False EGFR_ssm cside_mot_3h_hb1_1541_000000003_0001_2_11_H_._ems_3hC_921_0001_0001_0002_0001__1__L
2256.2439532067697 3978.3625765149495 False False NaN NaN 10.0 1000.0 True False EGFR_ssm cside_mot_3h_hb1_1541_000000003_0001_2_11_H_._ems_3hC_921_0001_0001_0002_0001__1__N
2371.3350702976686 3978.3625765149495 False False NaN NaN 10.0 1000.0 True False EGFR_ssm cside_mot_3h_hb1_1541_000000003_0001_2_11_H_._ems_3hC_921_0001_0001_0002_0001__1__Q
2347.856505245217 3978.3625765149495 False False NaN NaN 10.0 1000.0 True False EGFR_ssm cside_mot_3h_hb1_1541_000000003_0001_2_11_H_._ems_3hC_921_0001_0001_0002_0001__1__P
2168.206091389912 3978.3625765149495 False False NaN NaN 10.0 1000.0 True False EGFR_ssm cside_mot_3h_hb1_1541_000000003_0001_2_11_H_._ems_3hC_921_0001_0001_0002_0001__1__R
2168.206091389912 3978.3625765149495 False False NaN NaN 10.0 1000.0 True False EGFR_ssm cside_mot_3h_hb1_1541_000000003_0001_2_11_H_._ems_3hC_921_0001_0001_0002_0001__1__T
2146.7387043464482 3978.3625765149495 False False NaN NaN 10.0 1000.0 True False EGFR_ssm cside_mot_3h_hb1_1541_000000003_0001_2_11_H_._ems_3hC_921_0001_0001_0002_0001__1__W
2301.5944566662247 3978.3625765149495 False False NaN NaN 10.0 1000.0 True False EGFR_ssm cside_mot_3h_hb1_1541_000000003_0001_2_11_H_._ems_3hC_921_0001_0001_0002_0001__1__V
2256.2439532067697 3978.3625765149495 False False NaN NaN 10.0 1000.0 True False EGFR_ssm cside_mot_3h_hb1_1541_000000003_0001_2_11_H_._ems_3hC_921_0001_0001_0002_0001__1__Y
2371.3350702976686 3978.3625765149495 False False NaN NaN 10.0 1000.0 True False EGFR_ssm cside_mot_3h_hb1_1541_000000003_0001_2_11_H_._ems_3hC_921_0001_0001_0002_0001__2__A
2233.9049041651188 3978.3625765149495 False False NaN NaN 10.0 1000.0 True False EGFR_ssm cside_mot_3h_hb1_1541_000000003_0001_2_11_H_._ems_3hC_921_0001_0001_0002_0001__2__C
1500.4092407982278 3978.3625765149495 False False NaN NaN 10.0 1000.0 True False EGFR_ssm cside_mot_3h_hb1_1541_000000003_0001_2_11_H_._ems_3hC_921_0001_0001_0002_0001__2__E
2301.5944566662247 3978.3625765149495 False False NaN NaN 10.0 1000.0 True False EGFR_ssm cside_mot_3h_hb1_1541_000000003_0001_2_11_H_._ems_3hC_921_0001_0001_0002_0001__2__D
2278.8063927388366 3978.3625765149495 False False NaN NaN 10.0 1000.0 True False EGFR_ssm cside_mot_3h_hb1_1541_000000003_0001_2_11_H_._ems_3hC_921_0001_0001_0002_0001__2__G
2042.548217443015 3978.3625765149495 False False NaN NaN 10.0 1000.0 True False EGFR_ssm cside_mot_3h_hb1_1541_000000003_0001_2_11_H_._ems_3hC_921_0001_0001_0002_0001__2__F
2371.3350702976686 3978.3625765149495 False False NaN NaN 10.0 1000.0 True False EGFR_ssm cside_mot_3h_hb1_1541_000000003_0001_2_11_H_._ems_3hC_921_0001_0001_0002_0001__2__I
2211.787033826849 3978.3625765149495 False False NaN NaN 10.0 1000.0 True False EGFR_ssm cside_mot_3h_hb1_1541_000000003_0001_2_11_H_._ems_3hC_921_0001_0001_0002_0001__2__H
1886.2590099197778 3978.3625765149495 False False NaN NaN 10.0 1000.0 True False EGFR_ssm cside_mot_3h_hb1_1541_000000003_0001_2_11_H_._ems_3hC_921_0001_0001_0002_0001__2__K
1886.2590099197778 3978.3625765149495 False False NaN NaN 10.0 1000.0 True False EGFR_ssm cside_mot_3h_hb1_1541_000000003_0001_2_11_H_._ems_3hC_921_0001_0001_0002_0001__2__M
2168.206091389912 3978.3625765149495 False False NaN NaN 10.0 1000.0 True False EGFR_ssm cside_mot_3h_hb1_1541_000000003_0001_2_11_H_._ems_3hC_921_0001_0001_0002_0001__2__L
1962.8486896211507 3978.3625765149495 False False NaN NaN 10.0 1000.0 True False EGFR_ssm cside_mot_3h_hb1_1541_000000003_0001_2_11_H_._ems_3hC_921_0001_0001_0002_0001__2__N
2467.620783205386 3978.3625765149495 False False NaN NaN 10.0 1000.0 True False EGFR_ssm cside_mot_3h_hb1_1541_000000003_0001_2_11_H_._ems_3hC_921_0001_0001_0002_0001__2__Q
2371.3350702976686 3978.3625765149495 False False NaN NaN 10.0 1000.0 True False EGFR_ssm cside_mot_3h_hb1_1541_000000003_0001_2_11_H_._ems_3hC_921_0001_0001_0002_0001__2__S
2062.9736996174447 3978.3625765149495 False False NaN NaN 10.0 1000.0 True False EGFR_ssm cside_mot_3h_hb1_1541_000000003_0001_2_11_H_._ems_3hC_921_0001_0001_0002_0001__2__R
1886.2590099197778 3978.3625765149495 False False NaN NaN 10.0 1000.0 True False EGFR_ssm cside_mot_3h_hb1_1541_000000003_0001_2_11_H_._ems_3hC_921_0001_0001_0002_0001__2__T
2189.8881523038112 3978.3625765149495 False False NaN NaN 10.0 1000.0 True False EGFR_ssm cside_mot_3h_hb1_1541_000000003_0001_2_11_H_._ems_3hC_921_0001_0001_0002_0001__2__W
2042.548217443015 5001.450304775979 False False NaN NaN 10.0 1000.0 True False EGFR_ssm cside_mot_3h_hb1_1541_000000003_0001_2_11_H_._ems_3hC_921_0001_0001_0002_0001__2__V
2256.2439532067697 3978.3625765149495 False False NaN NaN 10.0 1000.0 True False EGFR_ssm cside_mot_3h_hb1_1541_000000003_0001_2_11_H_._ems_3hC_921_0001_0001_0002_0001__2__Y
2104.4394709797543 3978.3625765149495 False False NaN NaN 10.0 1000.0 True False EGFR_ssm cside_mot_3h_hb1_1541_000000003_0001_2_11_H_._ems_3hC_921_0001_0001_0002_0001__3__A
2233.9049041651188 3978.3625765149495 False False NaN NaN 10.0 1000.0 True False EGFR_ssm cside_mot_3h_hb1_1541_000000003_0001_2_11_H_._ems_3hC_921_0001_0001_0002_0001__3__C
1982.4771765173616 3978.3625765149495 False False NaN NaN 10.0 1000.0 True False EGFR_ssm cside_mot_3h_hb1_1541_000000003_0001_2_11_H_._ems_3hC_921_0001_0001_0002_0001__3__E
2002.3019482825348 3978.3625765149495 False False NaN NaN 10.0 1000.0 True False EGFR_ssm cside_mot_3h_hb1_1541_000000003_0001_2_11_H_._ems_3hC_921_0001_0001_0002_0001__3__G
1886.2590099197778 3978.3625765149495 False False NaN NaN 10.0 1000.0 True False EGFR_ssm cside_mot_3h_hb1_1541_000000003_0001_2_11_H_._ems_3hC_921_0001_0001_0002_0001__3__F
1849.0922555825673 6808.61136206757 False False NaN NaN 10.0 1000.0 True False EGFR_ssm cside_mot_3h_hb1_1541_000000003_0001_2_11_H_._ems_3hC_921_0001_0001_0002_0001__3__I
1962.8486896211507 3978.3625765149495 False False NaN NaN 10.0 1000.0 True False EGFR_ssm cside_mot_3h_hb1_1541_000000003_0001_2_11_H_._ems_3hC_921_0001_0001_0002_0001__3__H
2002.3019482825348 3978.3625765149495 False False NaN NaN 10.0 1000.0 True False EGFR_ssm cside_mot_3h_hb1_1541_000000003_0001_2_11_H_._ems_3hC_921_0001_0001_0002_0001__3__K
1982.4771765173616 3978.3625765149495 False False NaN NaN 10.0 1000.0 True False EGFR_ssm cside_mot_3h_hb1_1541_000000003_0001_2_11_H_._ems_3hC_921_0001_0001_0002_0001__3__M
2104.4394709797543 3978.3625765149495 False False NaN NaN 10.0 1000.0 True False EGFR_ssm cside_mot_3h_hb1_1541_000000003_0001_2_11_H_._ems_3hC_921_0001_0001_0002_0001__3__L
1830.7844114678887 3978.3625765149495 False False NaN NaN 10.0 1000.0 True False EGFR_ssm cside_mot_3h_hb1_1541_000000003_0001_2_11_H_._ems_3hC_921_0001_0001_0002_0001__3__N
1943.4145441793557 4758.708353264661 False False NaN NaN 10.0 1000.0 True False EGFR_ssm cside_mot_3h_hb1_1541_000000003_0001_2_11_H_._ems_3hC_921_0001_0001_0002_0001__3__Q
3392.8321940178494 8144.103293668667 False False NaN NaN 10.0 1000.0 False False EGFR_ssm cside_mot_3h_hb1_1541_000000003_0001_2_11_H_._ems_3hC_921_0001_0001_0002_0001__3__P
2125.4838656895513 4394.587324926346 False False NaN NaN 10.0 1000.0 True False EGFR_ssm cside_mot_3h_hb1_1541_000000003_0001_2_11_H_._ems_3hC_921_0001_0001_0002_0001__3__S
1982.4771765173616 3978.3625765149495 False False NaN NaN 10.0 1000.0 True False EGFR_ssm cside_mot_3h_hb1_1541_000000003_0001_2_11_H_._ems_3hC_921_0001_0001_0002_0001__3__R
2211.787033826849 3978.3625765149495 False False NaN NaN 10.0 1000.0 True False EGFR_ssm cside_mot_3h_hb1_1541_000000003_0001_2_11_H_._ems_3hC_921_0001_0001_0002_0001__3__T
2042.548217443015 3978.3625765149495 False False NaN NaN 10.0 1000.0 True False EGFR_ssm cside_mot_3h_hb1_1541_000000003_0001_2_11_H_._ems_3hC_921_0001_0001_0002_0001__3__W
1924.1728160191644 3978.3625765149495 False False NaN NaN 10.0 1000.0 True False EGFR_ssm cside_mot_3h_hb1_1541_000000003_0001_2_11_H_._ems_3hC_921_0001_0001_0002_0001__3__V
2042.548217443015 3978.3625765149495 False False NaN NaN 10.0 1000.0 True False EGFR_ssm cside_mot_3h_hb1_1541_000000003_0001_2_11_H_._ems_3hC_921_0001_0001_0002_0001__3__Y
2211.787033826849 3978.3625765149495 False False NaN NaN 10.0 1000.0 True False EGFR_ssm cside_mot_3h_hb1_1541_000000003_0001_2_11_H_._ems_3hC_921_0001_0001_0002_0001__4__A
2301.5944566662247 3978.3625765149495 False False NaN NaN 10.0 1000.0 True False EGFR_ssm cside_mot_3h_hb1_1541_000000003_0001_2_11_H_._ems_3hC_921_0001_0001_0002_0001__4__C
2211.787033826849 3978.3625765149495 False False NaN NaN 10.0 1000.0 True False EGFR_ssm cside_mot_3h_hb1_1541_000000003_0001_2_11_H_._ems_3hC_921_0001_0001_0002_0001__4__D
1812.6578331365238 4951.930994827699 False False NaN NaN 10.0 1000.0 True False EGFR_ssm cside_mot_3h_hb1_1541_000000003_0001_2_11_H_._ems_3hC_921_0001_0001_0002_0001__4__G
4438.533198175604 8474.786545245832 False False NaN NaN 10.0 1000.0 False False EGFR_ssm cside_mot_3h_hb1_1541_000000003_0001_2_11_H_._ems_3hC_921_0001_0001_0002_0001__4__F
2189.8881523038112 3978.3625765149495 False False NaN NaN 10.0 1000.0 True False EGFR_ssm cside_mot_3h_hb1_1541_000000003_0001_2_11_H_._ems_3hC_921_0001_0001_0002_0001__4__I
1886.2590099197778 6876.69747568825 False False NaN NaN 10.0 1000.0 True False EGFR_ssm cside_mot_3h_hb1_1541_000000003_0001_2_11_H_._ems_3hC_921_0001_0001_0002_0001__4__H
3133.2236078733367 9937.353723241951 False False NaN NaN 10.0 1000.0 False False EGFR_ssm cside_mot_3h_hb1_1541_000000003_0001_2_11_H_._ems_3hC_921_0001_0001_0002_0001__4__K
1812.6578331365238 4351.0765593330125 False False NaN NaN 10.0 1000.0 True False EGFR_ssm cside_mot_3h_hb1_1541_000000003_0001_2_11_H_._ems_3hC_921_0001_0001_0002_0001__4__M
1962.8486896211507 5749.038154129428 False False NaN NaN 10.0 1000.0 True False EGFR_ssm cside_mot_3h_hb1_1541_000000003_0001_2_11_H_._ems_3hC_921_0001_0001_0002_0001__4__L
1886.2590099197778 6350.514744884566 False False NaN NaN 10.0 1000.0 True False EGFR_ssm cside_mot_3h_hb1_1541_000000003_0001_2_11_H_._ems_3hC_921_0001_0001_0002_0001__4__N
2189.8881523038112 3978.3625765149495 False False NaN NaN 10.0 1000.0 True False EGFR_ssm cside_mot_3h_hb1_1541_000000003_0001_2_11_H_._ems_3hC_921_0001_0001_0002_0001__4__Q
1905.1216000189752 5923.239759237706 False False NaN NaN 10.0 1000.0 True False EGFR_ssm cside_mot_3h_hb1_1541_000000003_0001_2_11_H_._ems_3hC_921_0001_0001_0002_0001__4__P
2042.548217443015 3978.3625765149495 False False NaN NaN 10.0 1000.0 True False EGFR_ssm cside_mot_3h_hb1_1541_000000003_0001_2_11_H_._ems_3hC_921_0001_0001_0002_0001__4__S
34128.80625834387 516245.3355117428 False False NaN NaN 10.0 1000.0 False False EGFR_ssm cside_mot_3h_hb1_1541_000000003_0001_2_11_H_._ems_3hC_921_0001_0001_0002_0001__4__R
2062.9736996174447 3978.3625765149495 False False NaN NaN 10.0 1000.0 True False EGFR_ssm cside_mot_3h_hb1_1541_000000003_0001_2_11_H_._ems_3hC_921_0001_0001_0002_0001__4__T
5864.593821027438 570256.0197466016 False False NaN NaN 10.0 1000.0 True False EGFR_ssm cside_mot_3h_hb1_1541_000000003_0001_2_11_H_._ems_3hC_921_0001_0001_0002_0001__4__W
2168.206091389912 3978.3625765149495 False False NaN NaN 10.0 1000.0 True False EGFR_ssm cside_mot_3h_hb1_1541_000000003_0001_2_11_H_._ems_3hC_921_0001_0001_0002_0001__4__V
1982.4771765173616 6478.160091256744 False False NaN NaN 10.0 1000.0 True False EGFR_ssm cside_mot_3h_hb1_1541_000000003_0001_2_11_H_._ems_3hC_921_0001_0001_0002_0001__4__Y
2371.3350702976686 3978.3625765149495 False False NaN NaN 10.0 1000.0 True False EGFR_ssm cside_mot_3h_hb1_1541_000000003_0001_2_11_H_._ems_3hC_921_0001_0001_0002_0001__5__C
17522.21700403787 58992.48028081895 False False NaN NaN 10.0 1000.0 False False EGFR_ssm cside_mot_3h_hb1_1541_000000003_0001_2_11_H_._ems_3hC_921_0001_0001_0002_0001__5__E
11536.959171214368 192770.30573981235 False False NaN NaN 10.0 1000.0 False False EGFR_ssm cside_mot_3h_hb1_1541_000000003_0001_2_11_H_._ems_3hC_921_0001_0001_0002_0001__5__D
2780.576863389684 13000.134365734926 False False NaN NaN 10.0 1000.0 False False EGFR_ssm cside_mot_3h_hb1_1541_000000003_0001_2_11_H_._ems_3hC_921_0001_0001_0002_0001__5__G
18233.689278491976 inf False False NaN NaN 10.0 1000.0 True False EGFR_ssm cside_mot_3h_hb1_1541_000000003_0001_2_11_H_._ems_3hC_921_0001_0001_0002_0001__5__F
2371.3350702976686 3978.3625765149495 False False NaN NaN 10.0 1000.0 True False EGFR_ssm cside_mot_3h_hb1_1541_000000003_0001_2_11_H_._ems_3hC_921_0001_0001_0002_0001__5__I
119567.7879227179 inf False False NaN NaN 10.0 1000.0 False False EGFR_ssm cside_mot_3h_hb1_1541_000000003_0001_2_11_H_._ems_3hC_921_0001_0001_0002_0001__5__H
35514.5726489457 inf False False NaN NaN 10.0 1000.0 False False EGFR_ssm cside_mot_3h_hb1_1541_000000003_0001_2_11_H_._ems_3hC_921_0001_0001_0002_0001__5__K
96060.30724686387 inf False False NaN NaN 10.0 1000.0 False False EGFR_ssm cside_mot_3h_hb1_1541_000000003_0001_2_11_H_._ems_3hC_921_0001_0001_0002_0001__5__M
28532.272944648153 inf False False NaN NaN 10.0 1000.0 False False EGFR_ssm cside_mot_3h_hb1_1541_000000003_0001_2_11_H_._ems_3hC_921_0001_0001_0002_0001__5__L
51321.27332779394 3891302.7281309385 False False NaN NaN 10.0 1000.0 False False EGFR_ssm cside_mot_3h_hb1_1541_000000003_0001_2_11_H_._ems_3hC_921_0001_0001_0002_0001__5__N
30590.4584999237 inf False False NaN NaN 10.0 1000.0 True False EGFR_ssm cside_mot_3h_hb1_1541_000000003_0001_2_11_H_._ems_3hC_921_0001_0001_0002_0001__5__Q
2002.3019482825348 5635.759390382737 False False NaN NaN 10.0 1000.0 True False EGFR_ssm cside_mot_3h_hb1_1541_000000003_0001_2_11_H_._ems_3hC_921_0001_0001_0002_0001__5__P
4307.99659339902 14077.282672002115 False False NaN NaN 10.0 1000.0 False False EGFR_ssm cside_mot_3h_hb1_1541_000000003_0001_2_11_H_._ems_3hC_921_0001_0001_0002_0001__5__S
120763.46580194493 inf False False NaN NaN 10.0 1000.0 False False EGFR_ssm cside_mot_3h_hb1_1541_000000003_0001_2_11_H_._ems_3hC_921_0001_0001_0002_0001__5__R
2347.856505245217 3978.3625765149495 False False NaN NaN 10.0 1000.0 True False EGFR_ssm cside_mot_3h_hb1_1541_000000003_0001_2_11_H_._ems_3hC_921_0001_0001_0002_0001__5__T
61387.811540066075 inf False False NaN NaN 10.0 1000.0 True False EGFR_ssm cside_mot_3h_hb1_1541_000000003_0001_2_11_H_._ems_3hC_921_0001_0001_0002_0001__5__W
2301.5944566662247 3978.3625765149495 False False NaN NaN 10.0 1000.0 True False EGFR_ssm cside_mot_3h_hb1_1541_000000003_0001_2_11_H_._ems_3hC_921_0001_0001_0002_0001__5__V
87831.76444452965 inf False False NaN NaN 10.0 1000.0 False False EGFR_ssm cside_mot_3h_hb1_1541_000000003_0001_2_11_H_._ems_3hC_921_0001_0001_0002_0001__5__Y
2467.620783205386 3978.3625765149495 False False NaN NaN 10.0 1000.0 True False EGFR_ssm cside_mot_3h_hb1_1541_000000003_0001_2_11_H_._ems_3hC_921_0001_0001_0002_0001__6__A
2104.4394709797543 3978.3625765149495 False False NaN NaN 10.0 1000.0 True False EGFR_ssm cside_mot_3h_hb1_1541_000000003_0001_2_11_H_._ems_3hC_921_0001_0001_0002_0001__6__C
1007.7545761573363 3293.049501085464 False False NaN NaN 10.0 1000.0 True False EGFR_ssm cside_mot_3h_hb1_1541_000000003_0001_2_11_H_._ems_3hC_921_0001_0001_0002_0001__6__E
2347.856505245217 3978.3625765149495 False False NaN NaN 10.0 1000.0 True False EGFR_ssm cside_mot_3h_hb1_1541_000000003_0001_2_11_H_._ems_3hC_921_0001_0001_0002_0001__6__D
2278.8063927388366 3978.3625765149495 False False NaN NaN 10.0 1000.0 True False EGFR_ssm cside_mot_3h_hb1_1541_000000003_0001_2_11_H_._ems_3hC_921_0001_0001_0002_0001__6__G
2301.5944566662247 3978.3625765149495 False False NaN NaN 10.0 1000.0 True False EGFR_ssm cside_mot_3h_hb1_1541_000000003_0001_2_11_H_._ems_3hC_921_0001_0001_0002_0001__6__F
2371.3350702976686 3978.3625765149495 False False NaN NaN 10.0 1000.0 True False EGFR_ssm cside_mot_3h_hb1_1541_000000003_0001_2_11_H_._ems_3hC_921_0001_0001_0002_0001__6__I
2347.856505245217 3978.3625765149495 False False NaN NaN 10.0 1000.0 True False EGFR_ssm cside_mot_3h_hb1_1541_000000003_0001_2_11_H_._ems_3hC_921_0001_0001_0002_0001__6__H
2347.856505245217 3978.3625765149495 False False NaN NaN 10.0 1000.0 True False EGFR_ssm cside_mot_3h_hb1_1541_000000003_0001_2_11_H_._ems_3hC_921_0001_0001_0002_0001__6__M
2062.9736996174447 3978.3625765149495 False False NaN NaN 10.0 1000.0 True False EGFR_ssm cside_mot_3h_hb1_1541_000000003_0001_2_11_H_._ems_3hC_921_0001_0001_0002_0001__6__L
2371.3350702976686 3978.3625765149495 False False NaN NaN 10.0 1000.0 True False EGFR_ssm cside_mot_3h_hb1_1541_000000003_0001_2_11_H_._ems_3hC_921_0001_0001_0002_0001__6__N
2395.048421000645 3978.3625765149495 False False NaN NaN 10.0 1000.0 True False EGFR_ssm cside_mot_3h_hb1_1541_000000003_0001_2_11_H_._ems_3hC_921_0001_0001_0002_0001__6__Q
2278.8063927388366 6876.69747568825 False False NaN NaN 10.0 1000.0 False False EGFR_ssm cside_mot_3h_hb1_1541_000000003_0001_2_11_H_._ems_3hC_921_0001_0001_0002_0001__6__P
2395.048421000645 3978.3625765149495 False False NaN NaN 10.0 1000.0 True False EGFR_ssm cside_mot_3h_hb1_1541_000000003_0001_2_11_H_._ems_3hC_921_0001_0001_0002_0001__6__S
2002.3019482825348 3978.3625765149495 False False NaN NaN 10.0 1000.0 True False EGFR_ssm cside_mot_3h_hb1_1541_000000003_0001_2_11_H_._ems_3hC_921_0001_0001_0002_0001__6__R
2083.6034366136187 3978.3625765149495 False False NaN NaN 10.0 1000.0 True False EGFR_ssm cside_mot_3h_hb1_1541_000000003_0001_2_11_H_._ems_3hC_921_0001_0001_0002_0001__6__T
2324.6104012328883 3978.3625765149495 False False NaN NaN 10.0 1000.0 True False EGFR_ssm cside_mot_3h_hb1_1541_000000003_0001_2_11_H_._ems_3hC_921_0001_0001_0002_0001__6__W
2371.3350702976686 3978.3625765149495 False False NaN NaN 10.0 1000.0 True False EGFR_ssm cside_mot_3h_hb1_1541_000000003_0001_2_11_H_._ems_3hC_921_0001_0001_0002_0001__6__V
2211.787033826849 3978.3625765149495 False False NaN NaN 10.0 1000.0 True False EGFR_ssm cside_mot_3h_hb1_1541_000000003_0001_2_11_H_._ems_3hC_921_0001_0001_0002_0001__6__Y
2371.3350702976686 3978.3625765149495 False False NaN NaN 10.0 1000.0 True False EGFR_ssm cside_mot_3h_hb1_1541_000000003_0001_2_11_H_._ems_3hC_921_0001_0001_0002_0001__7__A
2042.548217443015 3978.3625765149495 False False NaN NaN 10.0 1000.0 True False EGFR_ssm cside_mot_3h_hb1_1541_000000003_0001_2_11_H_._ems_3hC_921_0001_0001_0002_0001__7__C
2443.188894262759 3978.3625765149495 False False NaN NaN 10.0 1000.0 True False EGFR_ssm cside_mot_3h_hb1_1541_000000003_0001_2_11_H_._ems_3hC_921_0001_0001_0002_0001__7__E
1776.941312750243 3978.3625765149495 False False NaN NaN 10.0 1000.0 True False EGFR_ssm cside_mot_3h_hb1_1541_000000003_0001_2_11_H_._ems_3hC_921_0001_0001_0002_0001__7__D
2083.6034366136187 3978.3625765149495 False False NaN NaN 10.0 1000.0 True False EGFR_ssm cside_mot_3h_hb1_1541_000000003_0001_2_11_H_._ems_3hC_921_0001_0001_0002_0001__7__G
2233.9049041651188 3978.3625765149495 False False NaN NaN 10.0 1000.0 True False EGFR_ssm cside_mot_3h_hb1_1541_000000003_0001_2_11_H_._ems_3hC_921_0001_0001_0002_0001__7__F
2301.5944566662247 3978.3625765149495 False False NaN NaN 10.0 1000.0 True False EGFR_ssm cside_mot_3h_hb1_1541_000000003_0001_2_11_H_._ems_3hC_921_0001_0001_0002_0001__7__I
2347.856505245217 3978.3625765149495 False False NaN NaN 10.0 1000.0 True False EGFR_ssm cside_mot_3h_hb1_1541_000000003_0001_2_11_H_._ems_3hC_921_0001_0001_0002_0001__7__H
2395.048421000645 3978.3625765149495 False False NaN NaN 10.0 1000.0 True False EGFR_ssm cside_mot_3h_hb1_1541_000000003_0001_2_11_H_._ems_3hC_921_0001_0001_0002_0001__7__M
2211.787033826849 3978.3625765149495 False False NaN NaN 10.0 1000.0 True False EGFR_ssm cside_mot_3h_hb1_1541_000000003_0001_2_11_H_._ems_3hC_921_0001_0001_0002_0001__7__L
2395.048421000645 3978.3625765149495 False False NaN NaN 10.0 1000.0 True False EGFR_ssm cside_mot_3h_hb1_1541_000000003_0001_2_11_H_._ems_3hC_921_0001_0001_0002_0001__7__N
2324.6104012328883 3978.3625765149495 False False NaN NaN 10.0 1000.0 True False EGFR_ssm cside_mot_3h_hb1_1541_000000003_0001_2_11_H_._ems_3hC_921_0001_0001_0002_0001__7__Q
25320.94351978193 inf False False NaN NaN 10.0 1000.0 False False EGFR_ssm cside_mot_3h_hb1_1541_000000003_0001_2_11_H_._ems_3hC_921_0001_0001_0002_0001__7__P
2301.5944566662247 3978.3625765149495 False False NaN NaN 10.0 1000.0 True False EGFR_ssm cside_mot_3h_hb1_1541_000000003_0001_2_11_H_._ems_3hC_921_0001_0001_0002_0001__7__S
2301.5944566662247 3978.3625765149495 False False NaN NaN 10.0 1000.0 True False EGFR_ssm cside_mot_3h_hb1_1541_000000003_0001_2_11_H_._ems_3hC_921_0001_0001_0002_0001__7__R
2256.2439532067697 3978.3625765149495 False False NaN NaN 10.0 1000.0 True False EGFR_ssm cside_mot_3h_hb1_1541_000000003_0001_2_11_H_._ems_3hC_921_0001_0001_0002_0001__7__T
2146.7387043464482 3978.3625765149495 False False NaN NaN 10.0 1000.0 True False EGFR_ssm cside_mot_3h_hb1_1541_000000003_0001_2_11_H_._ems_3hC_921_0001_0001_0002_0001__7__W
2278.8063927388366 3978.3625765149495 False False NaN NaN 10.0 1000.0 True False EGFR_ssm cside_mot_3h_hb1_1541_000000003_0001_2_11_H_._ems_3hC_921_0001_0001_0002_0001__7__V
2371.3350702976686 3978.3625765149495 False False NaN NaN 10.0 1000.0 True False EGFR_ssm cside_mot_3h_hb1_1541_000000003_0001_2_11_H_._ems_3hC_921_0001_0001_0002_0001__7__Y
9937.353723241951 67138.94540369337 False False NaN NaN 10.0 1000.0 False False EGFR_ssm cside_mot_3h_hb1_1541_000000003_0001_2_11_H_._ems_3hC_921_0001_0001_0002_0001__8__A
7085.068285899069 23383.466517940833 False False NaN NaN 10.0 1000.0 False False EGFR_ssm cside_mot_3h_hb1_1541_000000003_0001_2_11_H_._ems_3hC_921_0001_0001_0002_0001__8__C
124422.7195792097 inf False False NaN NaN 10.0 1000.0 False False EGFR_ssm cside_mot_3h_hb1_1541_000000003_0001_2_11_H_._ems_3hC_921_0001_0001_0002_0001__8__E
2808.3826320235803 9455.051093275873 False False NaN NaN 10.0 1000.0 False False EGFR_ssm cside_mot_3h_hb1_1541_000000003_0001_2_11_H_._ems_3hC_921_0001_0001_0002_0001__8__D
95109.21509590493 inf False False NaN NaN 10.0 1000.0 False False EGFR_ssm cside_mot_3h_hb1_1541_000000003_0001_2_11_H_._ems_3hC_921_0001_0001_0002_0001__8__G
2189.8881523038112 3978.3625765149495 False False NaN NaN 10.0 1000.0 True False EGFR_ssm cside_mot_3h_hb1_1541_000000003_0001_2_11_H_._ems_3hC_921_0001_0001_0002_0001__8__F
2256.2439532067697 3978.3625765149495 False False NaN NaN 10.0 1000.0 True False EGFR_ssm cside_mot_3h_hb1_1541_000000003_0001_2_11_H_._ems_3hC_921_0001_0001_0002_0001__8__I
14943.319222036542 46925.08403430361 False False NaN NaN 10.0 1000.0 False False EGFR_ssm cside_mot_3h_hb1_1541_000000003_0001_2_11_H_._ems_3hC_921_0001_0001_0002_0001__8__H
66474.2033699934 inf False False NaN NaN 10.0 1000.0 False False EGFR_ssm cside_mot_3h_hb1_1541_000000003_0001_2_11_H_._ems_3hC_921_0001_0001_0002_0001__8__K
2104.4394709797543 4223.112041367534 False False NaN NaN 10.0 1000.0 True False EGFR_ssm cside_mot_3h_hb1_1541_000000003_0001_2_11_H_._ems_3hC_921_0001_0001_0002_0001__8__M
30896.363084922905 inf False False NaN NaN 10.0 1000.0 False False EGFR_ssm cside_mot_3h_hb1_1541_000000003_0001_2_11_H_._ems_3hC_921_0001_0001_0002_0001__8__N
6945.464450445125 inf False False NaN NaN 10.0 1000.0 True False EGFR_ssm cside_mot_3h_hb1_1541_000000003_0001_2_11_H_._ems_3hC_921_0001_0001_0002_0001__8__Q
29690.797640615405 inf False False NaN NaN 10.0 1000.0 True False EGFR_ssm cside_mot_3h_hb1_1541_000000003_0001_2_11_H_._ems_3hC_921_0001_0001_0002_0001__8__P
43767.87309744455 857523.8417276953 False False NaN NaN 10.0 1000.0 False False EGFR_ssm cside_mot_3h_hb1_1541_000000003_0001_2_11_H_._ems_3hC_921_0001_0001_0002_0001__8__S
51834.48606107191 inf False False NaN NaN 10.0 1000.0 True True EGFR_ssm cside_mot_3h_hb1_1541_000000003_0001_2_11_H_._ems_3hC_921_0001_0001_0002_0001__8__R
4438.533198175604 9645.097620250732 False False NaN NaN 10.0 1000.0 False False EGFR_ssm cside_mot_3h_hb1_1541_000000003_0001_2_11_H_._ems_3hC_921_0001_0001_0002_0001__8__T
2371.3350702976686 3978.3625765149495 False False NaN NaN 10.0 1000.0 True False EGFR_ssm cside_mot_3h_hb1_1541_000000003_0001_2_11_H_._ems_3hC_921_0001_0001_0002_0001__8__W
2104.4394709797543 7299.752940030099 False False NaN NaN 10.0 1000.0 False False EGFR_ssm cside_mot_3h_hb1_1541_000000003_0001_2_11_H_._ems_3hC_921_0001_0001_0002_0001__8__V
2022.3249677653598 3978.3625765149495 False False NaN NaN 10.0 1000.0 True False EGFR_ssm cside_mot_3h_hb1_1541_000000003_0001_2_11_H_._ems_3hC_921_0001_0001_0002_0001__8__Y
150316.20116216896 inf False False NaN NaN 10.0 1000.0 False False EGFR_ssm cside_mot_3h_hb1_1541_000000003_0001_2_11_H_._ems_3hC_921_0001_0001_0002_0001__9__A
87831.76444452965 inf False False NaN NaN 10.0 1000.0 False False EGFR_ssm cside_mot_3h_hb1_1541_000000003_0001_2_11_H_._ems_3hC_921_0001_0001_0002_0001__9__C
150316.20116216896 inf False False NaN NaN 10.0 1000.0 False False EGFR_ssm cside_mot_3h_hb1_1541_000000003_0001_2_11_H_._ems_3hC_921_0001_0001_0002_0001__9__E
150316.20116216896 inf False False NaN NaN 10.0 1000.0 False False EGFR_ssm cside_mot_3h_hb1_1541_000000003_0001_2_11_H_._ems_3hC_921_0001_0001_0002_0001__9__D
150316.20116216896 inf False False NaN NaN 10.0 1000.0 False False EGFR_ssm cside_mot_3h_hb1_1541_000000003_0001_2_11_H_._ems_3hC_921_0001_0001_0002_0001__9__G
128192.85240517936 inf False False NaN NaN 10.0 1000.0 False False EGFR_ssm cside_mot_3h_hb1_1541_000000003_0001_2_11_H_._ems_3hC_921_0001_0001_0002_0001__9__F
5692.116984286569 14503.838414246455 False False NaN NaN 10.0 1000.0 False False EGFR_ssm cside_mot_3h_hb1_1541_000000003_0001_2_11_H_._ems_3hC_921_0001_0001_0002_0001__9__I
125666.94677500188 inf False False NaN NaN 10.0 1000.0 False False EGFR_ssm cside_mot_3h_hb1_1541_000000003_0001_2_11_H_._ems_3hC_921_0001_0001_0002_0001__9__H
150316.20116216896 inf False False NaN NaN 10.0 1000.0 False False EGFR_ssm cside_mot_3h_hb1_1541_000000003_0001_2_11_H_._ems_3hC_921_0001_0001_0002_0001__9__K
0.0 235216.40706144326 True False NaN NaN 10.0 1000.0 True False EGFR_ssm cside_mot_3h_hb1_1541_000000003_0001_2_11_H_._ems_3hC_921_0001_0001_0002_0001__9__M
141604.66108633403 inf False False NaN NaN 10.0 1000.0 False False EGFR_ssm cside_mot_3h_hb1_1541_000000003_0001_2_11_H_._ems_3hC_921_0001_0001_0002_0001__9__N
14943.319222036542 inf False False NaN NaN 10.0 1000.0 True False EGFR_ssm cside_mot_3h_hb1_1541_000000003_0001_2_11_H_._ems_3hC_921_0001_0001_0002_0001__9__Q
20959.15563781385 inf False False NaN NaN 10.0 1000.0 True False EGFR_ssm cside_mot_3h_hb1_1541_000000003_0001_2_11_H_._ems_3hC_921_0001_0001_0002_0001__9__P
145895.42392191108 inf False False NaN NaN 10.0 1000.0 False False EGFR_ssm cside_mot_3h_hb1_1541_000000003_0001_2_11_H_._ems_3hC_921_0001_0001_0002_0001__9__S
140202.63473894473 inf False False NaN NaN 10.0 1000.0 False False EGFR_ssm cside_mot_3h_hb1_1541_000000003_0001_2_11_H_._ems_3hC_921_0001_0001_0002_0001__9__R
137440.08895102885 inf False False NaN NaN 10.0 1000.0 False False EGFR_ssm cside_mot_3h_hb1_1541_000000003_0001_2_11_H_._ems_3hC_921_0001_0001_0002_0001__9__T
147354.3781611303 inf False False NaN NaN 10.0 1000.0 False False EGFR_ssm cside_mot_3h_hb1_1541_000000003_0001_2_11_H_._ems_3hC_921_0001_0001_0002_0001__9__W
40018.709395272235 inf False False NaN NaN 10.0 1000.0 False False EGFR_ssm cside_mot_3h_hb1_1541_000000003_0001_2_11_H_._ems_3hC_921_0001_0001_0002_0001__9__V
150316.20116216896 inf False False NaN NaN 10.0 1000.0 False False EGFR_ssm cside_mot_3h_hb1_1541_000000003_0001_2_11_H_._ems_3hC_921_0001_0001_0002_0001__9__Y
2278.8063927388366 3978.3625765149495 False False NaN NaN 10.0 1000.0 True False EGFR_ssm cside_mot_3h_hb1_1541_000000003_0001_2_11_H_._ems_3hC_921_0001_0001_0002_0001__10__A
2347.856505245217 3978.3625765149495 False False NaN NaN 10.0 1000.0 True False EGFR_ssm cside_mot_3h_hb1_1541_000000003_0001_2_11_H_._ems_3hC_921_0001_0001_0002_0001__10__C
2443.188894262759 3978.3625765149495 False False NaN NaN 10.0 1000.0 True False EGFR_ssm cside_mot_3h_hb1_1541_000000003_0001_2_11_H_._ems_3hC_921_0001_0001_0002_0001__10__E
2211.787033826849 3978.3625765149495 False False NaN NaN 10.0 1000.0 True False EGFR_ssm cside_mot_3h_hb1_1541_000000003_0001_2_11_H_._ems_3hC_921_0001_0001_0002_0001__10__D
1905.1216000189752 3978.3625765149495 False False NaN NaN 10.0 1000.0 True False EGFR_ssm cside_mot_3h_hb1_1541_000000003_0001_2_11_H_._ems_3hC_921_0001_0001_0002_0001__10__G
2002.3019482825348 3978.3625765149495 False False NaN NaN 10.0 1000.0 True False EGFR_ssm cside_mot_3h_hb1_1541_000000003_0001_2_11_H_._ems_3hC_921_0001_0001_0002_0001__10__F
2125.4838656895513 3978.3625765149495 False False NaN NaN 10.0 1000.0 True False EGFR_ssm cside_mot_3h_hb1_1541_000000003_0001_2_11_H_._ems_3hC_921_0001_0001_0002_0001__10__I
2002.3019482825348 3978.3625765149495 False False NaN NaN 10.0 1000.0 True False EGFR_ssm cside_mot_3h_hb1_1541_000000003_0001_2_11_H_._ems_3hC_921_0001_0001_0002_0001__10__H
2347.856505245217 3978.3625765149495 False False NaN NaN 10.0 1000.0 True False EGFR_ssm cside_mot_3h_hb1_1541_000000003_0001_2_11_H_._ems_3hC_921_0001_0001_0002_0001__10__K
2278.8063927388366 3978.3625765149495 False False NaN NaN 10.0 1000.0 True False EGFR_ssm cside_mot_3h_hb1_1541_000000003_0001_2_11_H_._ems_3hC_921_0001_0001_0002_0001__10__M
2371.3350702976686 3978.3625765149495 False False NaN NaN 10.0 1000.0 True False EGFR_ssm cside_mot_3h_hb1_1541_000000003_0001_2_11_H_._ems_3hC_921_0001_0001_0002_0001__10__L
1867.5831781383924 3978.3625765149495 False False NaN NaN 10.0 1000.0 True False EGFR_ssm cside_mot_3h_hb1_1541_000000003_0001_2_11_H_._ems_3hC_921_0001_0001_0002_0001__10__N
24332.92902626995 inf False False NaN NaN 10.0 1000.0 True False EGFR_ssm cside_mot_3h_hb1_1541_000000003_0001_2_11_H_._ems_3hC_921_0001_0001_0002_0001__10__P
2125.4838656895513 3978.3625765149495 False False NaN NaN 10.0 1000.0 True False EGFR_ssm cside_mot_3h_hb1_1541_000000003_0001_2_11_H_._ems_3hC_921_0001_0001_0002_0001__10__S
2168.206091389912 3978.3625765149495 False False NaN NaN 10.0 1000.0 True False EGFR_ssm cside_mot_3h_hb1_1541_000000003_0001_2_11_H_._ems_3hC_921_0001_0001_0002_0001__10__R
2062.9736996174447 3978.3625765149495 False False NaN NaN 10.0 1000.0 True False EGFR_ssm cside_mot_3h_hb1_1541_000000003_0001_2_11_H_._ems_3hC_921_0001_0001_0002_0001__10__T
2395.048421000645 3978.3625765149495 False False NaN NaN 10.0 1000.0 True False EGFR_ssm cside_mot_3h_hb1_1541_000000003_0001_2_11_H_._ems_3hC_921_0001_0001_0002_0001__10__W
2211.787033826849 3978.3625765149495 False False NaN NaN 10.0 1000.0 True False EGFR_ssm cside_mot_3h_hb1_1541_000000003_0001_2_11_H_._ems_3hC_921_0001_0001_0002_0001__10__V
1759.3478344061816 3978.3625765149495 False False NaN NaN 10.0 1000.0 True False EGFR_ssm cside_mot_3h_hb1_1541_000000003_0001_2_11_H_._ems_3hC_921_0001_0001_0002_0001__10__Y
2256.2439532067697 3978.3625765149495 False False NaN NaN 10.0 1000.0 True False EGFR_ssm cside_mot_3h_hb1_1541_000000003_0001_2_11_H_._ems_3hC_921_0001_0001_0002_0001__11__A
2062.9736996174447 3978.3625765149495 False False NaN NaN 10.0 1000.0 True False EGFR_ssm cside_mot_3h_hb1_1541_000000003_0001_2_11_H_._ems_3hC_921_0001_0001_0002_0001__11__C
1924.1728160191644 4482.918530157363 False False NaN NaN 10.0 1000.0 True False EGFR_ssm cside_mot_3h_hb1_1541_000000003_0001_2_11_H_._ems_3hC_921_0001_0001_0002_0001__11__D
10340.850133193997 47394.33487464668 False False NaN NaN 10.0 1000.0 False False EGFR_ssm cside_mot_3h_hb1_1541_000000003_0001_2_11_H_._ems_3hC_921_0001_0001_0002_0001__11__G
4711.592428974908 13000.134365734926 False False NaN NaN 10.0 1000.0 False False EGFR_ssm cside_mot_3h_hb1_1541_000000003_0001_2_11_H_._ems_3hC_921_0001_0001_0002_0001__11__F
1776.941312750243 7983.63228474529 False False NaN NaN 10.0 1000.0 False False EGFR_ssm cside_mot_3h_hb1_1541_000000003_0001_2_11_H_._ems_3hC_921_0001_0001_0002_0001__11__I
1812.6578331365238 7446.477974124701 False False NaN NaN 10.0 1000.0 True False EGFR_ssm cside_mot_3h_hb1_1541_000000003_0001_2_11_H_._ems_3hC_921_0001_0001_0002_0001__11__H
2083.6034366136187 3978.3625765149495 False False NaN NaN 10.0 1000.0 True False EGFR_ssm cside_mot_3h_hb1_1541_000000003_0001_2_11_H_._ems_3hC_921_0001_0001_0002_0001__11__K
2022.3249677653598 3978.3625765149495 False False NaN NaN 10.0 1000.0 True False EGFR_ssm cside_mot_3h_hb1_1541_000000003_0001_2_11_H_._ems_3hC_921_0001_0001_0002_0001__11__M
1962.8486896211507 3978.3625765149495 False False NaN NaN 10.0 1000.0 True False EGFR_ssm cside_mot_3h_hb1_1541_000000003_0001_2_11_H_._ems_3hC_921_0001_0001_0002_0001__11__L
4181.299050858942 20141.33660489533 False False NaN NaN 10.0 1000.0 False False EGFR_ssm cside_mot_3h_hb1_1541_000000003_0001_2_11_H_._ems_3hC_921_0001_0001_0002_0001__11__N
2371.3350702976686 3978.3625765149495 False False NaN NaN 10.0 1000.0 True False EGFR_ssm cside_mot_3h_hb1_1541_000000003_0001_2_11_H_._ems_3hC_921_0001_0001_0002_0001__11__Q
68488.43820630759 inf False False NaN NaN 10.0 1000.0 False False EGFR_ssm cside_mot_3h_hb1_1541_000000003_0001_2_11_H_._ems_3hC_921_0001_0001_0002_0001__11__P
1724.6817316010006 3978.3625765149495 False False NaN NaN 10.0 1000.0 True False EGFR_ssm cside_mot_3h_hb1_1541_000000003_0001_2_11_H_._ems_3hC_921_0001_0001_0002_0001__11__S
2168.206091389912 3978.3625765149495 False False NaN NaN 10.0 1000.0 True False EGFR_ssm cside_mot_3h_hb1_1541_000000003_0001_2_11_H_._ems_3hC_921_0001_0001_0002_0001__11__R
2324.6104012328883 8645.129754805268 False False NaN NaN 10.0 1000.0 False False EGFR_ssm cside_mot_3h_hb1_1541_000000003_0001_2_11_H_._ems_3hC_921_0001_0001_0002_0001__11__T
2864.831122927256 8559.53441069828 False False NaN NaN 10.0 1000.0 False False EGFR_ssm cside_mot_3h_hb1_1541_000000003_0001_2_11_H_._ems_3hC_921_0001_0001_0002_0001__11__W
3102.201591953802 9937.353723241951 False False NaN NaN 10.0 1000.0 False False EGFR_ssm cside_mot_3h_hb1_1541_000000003_0001_2_11_H_._ems_3hC_921_0001_0001_0002_0001__11__V
2593.4942429844937 8907.085831505625 False False NaN NaN 10.0 1000.0 False False EGFR_ssm cside_mot_3h_hb1_1541_000000003_0001_2_11_H_._ems_3hC_921_0001_0001_0002_0001__11__Y
2301.5944566662247 3978.3625765149495 False False NaN NaN 10.0 1000.0 True False EGFR_ssm cside_mot_3h_hb1_1541_000000003_0001_2_11_H_._ems_3hC_921_0001_0001_0002_0001__12__C
111523.03455691261 inf False False NaN NaN 10.0 1000.0 False False EGFR_ssm cside_mot_3h_hb1_1541_000000003_0001_2_11_H_._ems_3hC_921_0001_0001_0002_0001__12__E
8996.156689820671 1621116.1249558295 False False NaN NaN 10.0 1000.0 True False EGFR_ssm cside_mot_3h_hb1_1541_000000003_0001_2_11_H_._ems_3hC_921_0001_0001_0002_0001__12__D
12492.873601106858 481511.3450901454 False False NaN NaN 10.0 1000.0 False False EGFR_ssm cside_mot_3h_hb1_1541_000000003_0001_2_11_H_._ems_3hC_921_0001_0001_0002_0001__12__G
16671.78825014156 46460.479241884816 False False NaN NaN 10.0 1000.0 False False EGFR_ssm cside_mot_3h_hb1_1541_000000003_0001_2_11_H_._ems_3hC_921_0001_0001_0002_0001__12__F
7446.477974124701 2486756.136496178 False False NaN NaN 10.0 1000.0 True False EGFR_ssm cside_mot_3h_hb1_1541_000000003_0001_2_11_H_._ems_3hC_921_0001_0001_0002_0001__12__I
110418.8460959532 inf False False NaN NaN 10.0 1000.0 False False EGFR_ssm cside_mot_3h_hb1_1541_000000003_0001_2_11_H_._ems_3hC_921_0001_0001_0002_0001__12__H
102989.6513336239 inf False False NaN NaN 10.0 1000.0 False False EGFR_ssm cside_mot_3h_hb1_1541_000000003_0001_2_11_H_._ems_3hC_921_0001_0001_0002_0001__12__K
23383.466517940833 472023.6693364815 False False NaN NaN 10.0 1000.0 False False EGFR_ssm cside_mot_3h_hb1_1541_000000003_0001_2_11_H_._ems_3hC_921_0001_0001_0002_0001__12__M
10238.465478409891 32150.879320586777 False False NaN NaN 10.0 1000.0 False False EGFR_ssm cside_mot_3h_hb1_1541_000000003_0001_2_11_H_._ems_3hC_921_0001_0001_0002_0001__12__L
144450.91477416953 inf False False NaN NaN 10.0 1000.0 False True EGFR_ssm cside_mot_3h_hb1_1541_000000003_0001_2_11_H_._ems_3hC_921_0001_0001_0002_0001__12__N
150316.20116216896 inf False False NaN NaN 10.0 1000.0 False False EGFR_ssm cside_mot_3h_hb1_1541_000000003_0001_2_11_H_._ems_3hC_921_0001_0001_0002_0001__12__Q
25574.152954979763 inf False False NaN NaN 10.0 1000.0 True False EGFR_ssm cside_mot_3h_hb1_1541_000000003_0001_2_11_H_._ems_3hC_921_0001_0001_0002_0001__12__P
13261.437066486216 36956.606711929184 False False NaN NaN 10.0 1000.0 False False EGFR_ssm cside_mot_3h_hb1_1541_000000003_0001_2_11_H_._ems_3hC_921_0001_0001_0002_0001__12__S
145895.42392191108 inf False False NaN NaN 10.0 1000.0 False False EGFR_ssm cside_mot_3h_hb1_1541_000000003_0001_2_11_H_._ems_3hC_921_0001_0001_0002_0001__12__R
33456.333946028644 126923.61624275199 False False NaN NaN 10.0 1000.0 False False EGFR_ssm cside_mot_3h_hb1_1541_000000003_0001_2_11_H_._ems_3hC_921_0001_0001_0002_0001__12__T
98971.03061675113 inf False False NaN NaN 10.0 1000.0 False False EGFR_ssm cside_mot_3h_hb1_1541_000000003_0001_2_11_H_._ems_3hC_921_0001_0001_0002_0001__12__W
19941.917430589423 91398.0862863529 False False NaN NaN 10.0 1000.0 False False EGFR_ssm cside_mot_3h_hb1_1541_000000003_0001_2_11_H_._ems_3hC_921_0001_0001_0002_0001__12__V
1812.6578331365238 3978.3625765149495 False False NaN NaN 10.0 1000.0 True False EGFR_ssm cside_mot_3h_hb1_1541_000000003_0001_2_11_H_._ems_3hC_921_0001_0001_0002_0001__12__Y
2593.4942429844937 9645.097620250732 False False NaN NaN 10.0 1000.0 False False EGFR_ssm cside_mot_3h_hb1_1541_000000003_0001_2_11_H_._ems_3hC_921_0001_0001_0002_0001__13__A
9937.353723241951 1670237.5646581135 False False NaN NaN 10.0 1000.0 False False EGFR_ssm cside_mot_3h_hb1_1541_000000003_0001_2_11_H_._ems_3hC_921_0001_0001_0002_0001__13__C
6042.2968783983815 9741.548596453227 False False NaN NaN 10.0 1000.0 False False EGFR_ssm cside_mot_3h_hb1_1541_000000003_0001_2_11_H_._ems_3hC_921_0001_0001_0002_0001__13__D
5692.116984286569 14077.282672002115 False False NaN NaN 10.0 1000.0 False False EGFR_ssm cside_mot_3h_hb1_1541_000000003_0001_2_11_H_._ems_3hC_921_0001_0001_0002_0001__13__G
13000.134365734926 74904.79621539157 False False NaN NaN 10.0 1000.0 False False EGFR_ssm cside_mot_3h_hb1_1541_000000003_0001_2_11_H_._ems_3hC_921_0001_0001_0002_0001__13__F
45545.02425437196 inf False False NaN NaN 10.0 1000.0 False False EGFR_ssm cside_mot_3h_hb1_1541_000000003_0001_2_11_H_._ems_3hC_921_0001_0001_0002_0001__13__I
6542.941692169304 16506.721039744105 False False NaN NaN 10.0 1000.0 False False EGFR_ssm cside_mot_3h_hb1_1541_000000003_0001_2_11_H_._ems_3hC_921_0001_0001_0002_0001__13__H
26612.566117305272 93235.18782070855 False False NaN NaN 10.0 1000.0 False False EGFR_ssm cside_mot_3h_hb1_1541_000000003_0001_2_11_H_._ems_3hC_921_0001_0001_0002_0001__13__K
17697.43917407826 62001.68965546678 False False NaN NaN 10.0 1000.0 False False EGFR_ssm cside_mot_3h_hb1_1541_000000003_0001_2_11_H_._ems_3hC_921_0001_0001_0002_0001__13__M
15862.634471055057 104019.54784696022 False False NaN NaN 10.0 1000.0 False False EGFR_ssm cside_mot_3h_hb1_1541_000000003_0001_2_11_H_._ems_3hC_921_0001_0001_0002_0001__13__L
33456.333946028644 605338.2559625396 False False NaN NaN 10.0 1000.0 False False EGFR_ssm cside_mot_3h_hb1_1541_000000003_0001_2_11_H_._ems_3hC_921_0001_0001_0002_0001__13__N
6945.464450445125 19163.790682095718 False False NaN NaN 10.0 1000.0 False False EGFR_ssm cside_mot_3h_hb1_1541_000000003_0001_2_11_H_._ems_3hC_921_0001_0001_0002_0001__13__Q
145895.42392191108 inf False False NaN NaN 10.0 1000.0 False False EGFR_ssm cside_mot_3h_hb1_1541_000000003_0001_2_11_H_._ems_3hC_921_0001_0001_0002_0001__13__P
5204.529242965602 46460.479241884816 False False NaN NaN 10.0 1000.0 False False EGFR_ssm cside_mot_3h_hb1_1541_000000003_0001_2_11_H_._ems_3hC_921_0001_0001_0002_0001__13__S
20342.74997094426 310789.31391654676 False False NaN NaN 10.0 1000.0 False False EGFR_ssm cside_mot_3h_hb1_1541_000000003_0001_2_11_H_._ems_3hC_921_0001_0001_0002_0001__13__R
13527.991951522585 46000.47449691563 False False NaN NaN 10.0 1000.0 False False EGFR_ssm cside_mot_3h_hb1_1541_000000003_0001_2_11_H_._ems_3hC_921_0001_0001_0002_0001__13__T
16343.288158162499 53405.122823208374 False False NaN NaN 10.0 1000.0 False False EGFR_ssm cside_mot_3h_hb1_1541_000000003_0001_2_11_H_._ems_3hC_921_0001_0001_0002_0001__13__W
24332.92902626995 inf False False NaN NaN 10.0 1000.0 False False EGFR_ssm cside_mot_3h_hb1_1541_000000003_0001_2_11_H_._ems_3hC_921_0001_0001_0002_0001__13__V
2042.548217443015 8225.544326605359 False False NaN NaN 10.0 1000.0 False False EGFR_ssm cside_mot_3h_hb1_1541_000000003_0001_2_11_H_._ems_3hC_921_0001_0001_0002_0001__13__Y
2418.998905210653 3978.3625765149495 False False NaN NaN 10.0 1000.0 True False EGFR_ssm cside_mot_3h_hb1_1541_000000003_0001_2_11_H_._ems_3hC_921_0001_0001_0002_0001__14__A
1849.0922555825673 3978.3625765149495 False False NaN NaN 10.0 1000.0 True False EGFR_ssm cside_mot_3h_hb1_1541_000000003_0001_2_11_H_._ems_3hC_921_0001_0001_0002_0001__14__C
1830.7844114678887 3978.3625765149495 False False NaN NaN 10.0 1000.0 True False EGFR_ssm cside_mot_3h_hb1_1541_000000003_0001_2_11_H_._ems_3hC_921_0001_0001_0002_0001__14__E
2042.548217443015 5051.464807823733 False False NaN NaN 10.0 1000.0 True False EGFR_ssm cside_mot_3h_hb1_1541_000000003_0001_2_11_H_._ems_3hC_921_0001_0001_0002_0001__14__D
1924.1728160191644 3978.3625765149495 False False NaN NaN 10.0 1000.0 True False EGFR_ssm cside_mot_3h_hb1_1541_000000003_0001_2_11_H_._ems_3hC_921_0001_0001_0002_0001__14__G
2324.6104012328883 3978.3625765149495 False False NaN NaN 10.0 1000.0 True False EGFR_ssm cside_mot_3h_hb1_1541_000000003_0001_2_11_H_._ems_3hC_921_0001_0001_0002_0001__14__F
2062.9736996174447 3978.3625765149495 False False NaN NaN 10.0 1000.0 True False EGFR_ssm cside_mot_3h_hb1_1541_000000003_0001_2_11_H_._ems_3hC_921_0001_0001_0002_0001__14__I
1561.3318726156915 3978.3625765149495 False False NaN NaN 10.0 1000.0 True False EGFR_ssm cside_mot_3h_hb1_1541_000000003_0001_2_11_H_._ems_3hC_921_0001_0001_0002_0001__14__H
2168.206091389912 3978.3625765149495 False False NaN NaN 10.0 1000.0 True False EGFR_ssm cside_mot_3h_hb1_1541_000000003_0001_2_11_H_._ems_3hC_921_0001_0001_0002_0001__14__M
1640.9754896605446 6287.638361271844 False False NaN NaN 10.0 1000.0 True False EGFR_ssm cside_mot_3h_hb1_1541_000000003_0001_2_11_H_._ems_3hC_921_0001_0001_0002_0001__14__L
2146.7387043464482 3978.3625765149495 False False NaN NaN 10.0 1000.0 True False EGFR_ssm cside_mot_3h_hb1_1541_000000003_0001_2_11_H_._ems_3hC_921_0001_0001_0002_0001__14__N
1982.4771765173616 3978.3625765149495 False False NaN NaN 10.0 1000.0 True False EGFR_ssm cside_mot_3h_hb1_1541_000000003_0001_2_11_H_._ems_3hC_921_0001_0001_0002_0001__14__Q
15705.578684212916 inf False False NaN NaN 10.0 1000.0 True False EGFR_ssm cside_mot_3h_hb1_1541_000000003_0001_2_11_H_._ems_3hC_921_0001_0001_0002_0001__14__P
1867.5831781383924 3978.3625765149495 False False NaN NaN 10.0 1000.0 True False EGFR_ssm cside_mot_3h_hb1_1541_000000003_0001_2_11_H_._ems_3hC_921_0001_0001_0002_0001__14__S
1943.4145441793557 3978.3625765149495 False False NaN NaN 10.0 1000.0 True False EGFR_ssm cside_mot_3h_hb1_1541_000000003_0001_2_11_H_._ems_3hC_921_0001_0001_0002_0001__14__R
1867.5831781383924 3978.3625765149495 False False NaN NaN 10.0 1000.0 True False EGFR_ssm cside_mot_3h_hb1_1541_000000003_0001_2_11_H_._ems_3hC_921_0001_0001_0002_0001__14__T
1794.710725877745 3978.3625765149495 False False NaN NaN 10.0 1000.0 True False EGFR_ssm cside_mot_3h_hb1_1541_000000003_0001_2_11_H_._ems_3hC_921_0001_0001_0002_0001__14__W
2146.7387043464482 3978.3625765149495 False False NaN NaN 10.0 1000.0 True False EGFR_ssm cside_mot_3h_hb1_1541_000000003_0001_2_11_H_._ems_3hC_921_0001_0001_0002_0001__14__V
2233.9049041651188 3978.3625765149495 False False NaN NaN 10.0 1000.0 True False EGFR_ssm cside_mot_3h_hb1_1541_000000003_0001_2_11_H_._ems_3hC_921_0001_0001_0002_0001__14__Y
4351.0765593330125 11768.852050555774 False False NaN NaN 10.0 1000.0 False False EGFR_ssm cside_mot_3h_hb1_1541_000000003_0001_2_11_H_._ems_3hC_921_0001_0001_0002_0001__15__A
5749.038154129428 17874.41356581902 False False NaN NaN 10.0 1000.0 False False EGFR_ssm cside_mot_3h_hb1_1541_000000003_0001_2_11_H_._ems_3hC_921_0001_0001_0002_0001__15__C
1724.6817316010006 3978.3625765149495 False False NaN NaN 10.0 1000.0 True False EGFR_ssm cside_mot_3h_hb1_1541_000000003_0001_2_11_H_._ems_3hC_921_0001_0001_0002_0001__15__E
50813.141908706835 inf False False NaN NaN 10.0 1000.0 True False EGFR_ssm cside_mot_3h_hb1_1541_000000003_0001_2_11_H_._ems_3hC_921_0001_0001_0002_0001__15__D
150316.20116216896 inf False False NaN NaN 10.0 1000.0 False False EGFR_ssm cside_mot_3h_hb1_1541_000000003_0001_2_11_H_._ems_3hC_921_0001_0001_0002_0001__15__G
1690.6986879727492 7227.4781584456505 False False NaN NaN 10.0 1000.0 True False EGFR_ssm cside_mot_3h_hb1_1541_000000003_0001_2_11_H_._ems_3hC_921_0001_0001_0002_0001__15__F
2125.4838656895513 3978.3625765149495 False False NaN NaN 10.0 1000.0 True False EGFR_ssm cside_mot_3h_hb1_1541_000000003_0001_2_11_H_._ems_3hC_921_0001_0001_0002_0001__15__I
6741.199368383728 19744.47270355387 False False NaN NaN 10.0 1000.0 False False EGFR_ssm cside_mot_3h_hb1_1541_000000003_0001_2_11_H_._ems_3hC_921_0001_0001_0002_0001__15__H
10977.020790730468 4472952.141887727 False False NaN NaN 10.0 1000.0 True False EGFR_ssm cside_mot_3h_hb1_1541_000000003_0001_2_11_H_._ems_3hC_921_0001_0001_0002_0001__15__K
1413.4533762253527 3978.3625765149495 False False NaN NaN 10.0 1000.0 True False EGFR_ssm cside_mot_3h_hb1_1541_000000003_0001_2_11_H_._ems_3hC_921_0001_0001_0002_0001__15__M
43334.527819252 inf False False NaN NaN 10.0 1000.0 True False EGFR_ssm cside_mot_3h_hb1_1541_000000003_0001_2_11_H_._ems_3hC_921_0001_0001_0002_0001__15__N
11768.852050555774 32150.879320586777 False False NaN NaN 10.0 1000.0 False False EGFR_ssm cside_mot_3h_hb1_1541_000000003_0001_2_11_H_._ems_3hC_921_0001_0001_0002_0001__15__Q
33456.333946028644 inf False False NaN NaN 10.0 1000.0 False False EGFR_ssm cside_mot_3h_hb1_1541_000000003_0001_2_11_H_._ems_3hC_921_0001_0001_0002_0001__15__P
82741.49519893897 inf False False NaN NaN 10.0 1000.0 False False EGFR_ssm cside_mot_3h_hb1_1541_000000003_0001_2_11_H_._ems_3hC_921_0001_0001_0002_0001__15__S
70563.70637239693 3776860.090527853 False False NaN NaN 10.0 1000.0 False False EGFR_ssm cside_mot_3h_hb1_1541_000000003_0001_2_11_H_._ems_3hC_921_0001_0001_0002_0001__15__R
94167.5396989157 inf False False NaN NaN 10.0 1000.0 False False EGFR_ssm cside_mot_3h_hb1_1541_000000003_0001_2_11_H_._ems_3hC_921_0001_0001_0002_0001__15__T
1849.0922555825673 5256.574535395262 False False NaN NaN 10.0 1000.0 True False EGFR_ssm cside_mot_3h_hb1_1541_000000003_0001_2_11_H_._ems_3hC_921_0001_0001_0002_0001__15__W
1776.941312750243 6163.747045654197 False False NaN NaN 10.0 1000.0 True False EGFR_ssm cside_mot_3h_hb1_1541_000000003_0001_2_11_H_._ems_3hC_921_0001_0001_0002_0001__15__V
2104.4394709797543 4618.755444539664 False False NaN NaN 10.0 1000.0 True False EGFR_ssm cside_mot_3h_hb1_1541_000000003_0001_2_11_H_._ems_3hC_921_0001_0001_0002_0001__15__Y
90493.1547389632 inf False False NaN NaN 10.0 1000.0 False False EGFR_ssm cside_mot_3h_hb1_1541_000000003_0001_2_11_H_._ems_3hC_921_0001_0001_0002_0001__16__C
4351.0765593330125 410643.1130864386 False False NaN NaN 10.0 1000.0 True False EGFR_ssm cside_mot_3h_hb1_1541_000000003_0001_2_11_H_._ems_3hC_921_0001_0001_0002_0001__16__E
132077.22402590874 inf False False NaN NaN 10.0 1000.0 False False EGFR_ssm cside_mot_3h_hb1_1541_000000003_0001_2_11_H_._ems_3hC_921_0001_0001_0002_0001__16__D
15396.116737783474 inf False False NaN NaN 10.0 1000.0 True False EGFR_ssm cside_mot_3h_hb1_1541_000000003_0001_2_11_H_._ems_3hC_921_0001_0001_0002_0001__16__G
95109.21509590493 inf False False NaN NaN 10.0 1000.0 False False EGFR_ssm cside_mot_3h_hb1_1541_000000003_0001_2_11_H_._ems_3hC_921_0001_0001_0002_0001__16__F
117211.83013696494 inf False False NaN NaN 10.0 1000.0 False False EGFR_ssm cside_mot_3h_hb1_1541_000000003_0001_2_11_H_._ems_3hC_921_0001_0001_0002_0001__16__I
49811.92227105858 995558.55873547 False False NaN NaN 10.0 1000.0 False False EGFR_ssm cside_mot_3h_hb1_1541_000000003_0001_2_11_H_._ems_3hC_921_0001_0001_0002_0001__16__H
118383.94843833445 inf False False NaN NaN 10.0 1000.0 False False EGFR_ssm cside_mot_3h_hb1_1541_000000003_0001_2_11_H_._ems_3hC_921_0001_0001_0002_0001__16__K
57257.52016237869 inf False False NaN NaN 10.0 1000.0 False False EGFR_ssm cside_mot_3h_hb1_1541_000000003_0001_2_11_H_._ems_3hC_921_0001_0001_0002_0001__16__M
71982.03687048207 inf False False NaN NaN 10.0 1000.0 False False EGFR_ssm cside_mot_3h_hb1_1541_000000003_0001_2_11_H_._ems_3hC_921_0001_0001_0002_0001__16__L
69173.3225883707 inf False False NaN NaN 10.0 1000.0 False False EGFR_ssm cside_mot_3h_hb1_1541_000000003_0001_2_11_H_._ems_3hC_921_0001_0001_0002_0001__16__N
150316.20116216896 inf False False NaN NaN 10.0 1000.0 False False EGFR_ssm cside_mot_3h_hb1_1541_000000003_0001_2_11_H_._ems_3hC_921_0001_0001_0002_0001__16__Q
61387.811540066075 inf False False NaN NaN 10.0 1000.0 True False EGFR_ssm cside_mot_3h_hb1_1541_000000003_0001_2_11_H_._ems_3hC_921_0001_0001_0002_0001__16__P
7826.323188653361 815904.5117086226 False False NaN NaN 10.0 1000.0 True False EGFR_ssm cside_mot_3h_hb1_1541_000000003_0001_2_11_H_._ems_3hC_921_0001_0001_0002_0001__16__S
150316.20116216896 inf False False NaN NaN 10.0 1000.0 False False EGFR_ssm cside_mot_3h_hb1_1541_000000003_0001_2_11_H_._ems_3hC_921_0001_0001_0002_0001__16__R
19163.790682095718 inf False False NaN NaN 10.0 1000.0 True False EGFR_ssm cside_mot_3h_hb1_1541_000000003_0001_2_11_H_._ems_3hC_921_0001_0001_0002_0001__16__T
73428.87581157874 inf False False NaN NaN 10.0 1000.0 False False EGFR_ssm cside_mot_3h_hb1_1541_000000003_0001_2_11_H_._ems_3hC_921_0001_0001_0002_0001__16__W
7520.942753865953 682110.2985150223 False False NaN NaN 10.0 1000.0 True False EGFR_ssm cside_mot_3h_hb1_1541_000000003_0001_2_11_H_._ems_3hC_921_0001_0001_0002_0001__16__V
86101.13169741156 inf False False NaN NaN 10.0 1000.0 False False EGFR_ssm cside_mot_3h_hb1_1541_000000003_0001_2_11_H_._ems_3hC_921_0001_0001_0002_0001__16__Y
2168.206091389912 3978.3625765149495 False False NaN NaN 10.0 1000.0 True False EGFR_ssm cside_mot_3h_hb1_1541_000000003_0001_2_11_H_._ems_3hC_921_0001_0001_0002_0001__17__A
2062.9736996174447 6102.719847182369 False False NaN NaN 10.0 1000.0 True False EGFR_ssm cside_mot_3h_hb1_1541_000000003_0001_2_11_H_._ems_3hC_921_0001_0001_0002_0001__17__C
2893.479434156528 10238.465478409891 False False NaN NaN 10.0 1000.0 False False EGFR_ssm cside_mot_3h_hb1_1541_000000003_0001_2_11_H_._ems_3hC_921_0001_0001_0002_0001__17__E
34470.094320927274 inf False False NaN NaN 10.0 1000.0 False False EGFR_ssm cside_mot_3h_hb1_1541_000000003_0001_2_11_H_._ems_3hC_921_0001_0001_0002_0001__17__D
1485.5537037606218 9086.118256718884 False False NaN NaN 10.0 1000.0 True False EGFR_ssm cside_mot_3h_hb1_1541_000000003_0001_2_11_H_._ems_3hC_921_0001_0001_0002_0001__17__G
2062.9736996174447 5101.979455901974 False False NaN NaN 10.0 1000.0 True False EGFR_ssm cside_mot_3h_hb1_1541_000000003_0001_2_11_H_._ems_3hC_921_0001_0001_0002_0001__17__F
2211.787033826849 3978.3625765149495 False False NaN NaN 10.0 1000.0 True False EGFR_ssm cside_mot_3h_hb1_1541_000000003_0001_2_11_H_._ems_3hC_921_0001_0001_0002_0001__17__I
2022.3249677653598 5982.4721568300865 False False NaN NaN 10.0 1000.0 True False EGFR_ssm cside_mot_3h_hb1_1541_000000003_0001_2_11_H_._ems_3hC_921_0001_0001_0002_0001__17__H
2371.3350702976686 3978.3625765149495 False False NaN NaN 10.0 1000.0 True False EGFR_ssm cside_mot_3h_hb1_1541_000000003_0001_2_11_H_._ems_3hC_921_0001_0001_0002_0001__17__K
2002.3019482825348 3978.3625765149495 False False NaN NaN 10.0 1000.0 True False EGFR_ssm cside_mot_3h_hb1_1541_000000003_0001_2_11_H_._ems_3hC_921_0001_0001_0002_0001__17__M
2002.3019482825348 3978.3625765149495 False False NaN NaN 10.0 1000.0 True False EGFR_ssm cside_mot_3h_hb1_1541_000000003_0001_2_11_H_._ems_3hC_921_0001_0001_0002_0001__17__L
3978.3625765149495 9086.118256718884 False False NaN NaN 10.0 1000.0 False False EGFR_ssm cside_mot_3h_hb1_1541_000000003_0001_2_11_H_._ems_3hC_921_0001_0001_0002_0001__17__N
2062.9736996174447 3978.3625765149495 False False NaN NaN 10.0 1000.0 True False EGFR_ssm cside_mot_3h_hb1_1541_000000003_0001_2_11_H_._ems_3hC_921_0001_0001_0002_0001__17__Q
7983.63228474529 inf False False NaN NaN 10.0 1000.0 True False EGFR_ssm cside_mot_3h_hb1_1541_000000003_0001_2_11_H_._ems_3hC_921_0001_0001_0002_0001__17__P
1759.3478344061816 8559.53441069828 False False NaN NaN 10.0 1000.0 False False EGFR_ssm cside_mot_3h_hb1_1541_000000003_0001_2_11_H_._ems_3hC_921_0001_0001_0002_0001__17__S
1830.7844114678887 6674.454820181916 False False NaN NaN 10.0 1000.0 True False EGFR_ssm cside_mot_3h_hb1_1541_000000003_0001_2_11_H_._ems_3hC_921_0001_0001_0002_0001__17__T
1812.6578331365238 3978.3625765149495 False False NaN NaN 10.0 1000.0 True False EGFR_ssm cside_mot_3h_hb1_1541_000000003_0001_2_11_H_._ems_3hC_921_0001_0001_0002_0001__17__W
1924.1728160191644 4307.99659339902 False False NaN NaN 10.0 1000.0 True False EGFR_ssm cside_mot_3h_hb1_1541_000000003_0001_2_11_H_._ems_3hC_921_0001_0001_0002_0001__17__V
1867.5831781383924 6876.69747568825 False False NaN NaN 10.0 1000.0 True False EGFR_ssm cside_mot_3h_hb1_1541_000000003_0001_2_11_H_._ems_3hC_921_0001_0001_0002_0001__17__Y
2211.787033826849 3978.3625765149495 False False NaN NaN 10.0 1000.0 True False EGFR_ssm cside_mot_3h_hb1_1541_000000003_0001_2_11_H_._ems_3hC_921_0001_0001_0002_0001__18__A
1724.6817316010006 4223.112041367534 False False NaN NaN 10.0 1000.0 True False EGFR_ssm cside_mot_3h_hb1_1541_000000003_0001_2_11_H_._ems_3hC_921_0001_0001_0002_0001__18__C
1924.1728160191644 3978.3625765149495 False False NaN NaN 10.0 1000.0 True False EGFR_ssm cside_mot_3h_hb1_1541_000000003_0001_2_11_H_._ems_3hC_921_0001_0001_0002_0001__18__E
1962.8486896211507 3978.3625765149495 False False NaN NaN 10.0 1000.0 True False EGFR_ssm cside_mot_3h_hb1_1541_000000003_0001_2_11_H_._ems_3hC_921_0001_0001_0002_0001__18__D
2371.3350702976686 3978.3625765149495 False False NaN NaN 10.0 1000.0 True False EGFR_ssm cside_mot_3h_hb1_1541_000000003_0001_2_11_H_._ems_3hC_921_0001_0001_0002_0001__18__G
2256.2439532067697 3978.3625765149495 False False NaN NaN 10.0 1000.0 True False EGFR_ssm cside_mot_3h_hb1_1541_000000003_0001_2_11_H_._ems_3hC_921_0001_0001_0002_0001__18__F
2146.7387043464482 3978.3625765149495 False False NaN NaN 10.0 1000.0 True False EGFR_ssm cside_mot_3h_hb1_1541_000000003_0001_2_11_H_._ems_3hC_921_0001_0001_0002_0001__18__I
2233.9049041651188 3978.3625765149495 False False NaN NaN 10.0 1000.0 True False EGFR_ssm cside_mot_3h_hb1_1541_000000003_0001_2_11_H_._ems_3hC_921_0001_0001_0002_0001__18__H
2022.3249677653598 3978.3625765149495 False False NaN NaN 10.0 1000.0 True False EGFR_ssm cside_mot_3h_hb1_1541_000000003_0001_2_11_H_._ems_3hC_921_0001_0001_0002_0001__18__M
1924.1728160191644 3978.3625765149495 False False NaN NaN 10.0 1000.0 True False EGFR_ssm cside_mot_3h_hb1_1541_000000003_0001_2_11_H_._ems_3hC_921_0001_0001_0002_0001__18__L
2189.8881523038112 3978.3625765149495 False False NaN NaN 10.0 1000.0 True False EGFR_ssm cside_mot_3h_hb1_1541_000000003_0001_2_11_H_._ems_3hC_921_0001_0001_0002_0001__18__N
2256.2439532067697 3978.3625765149495 False False NaN NaN 10.0 1000.0 True False EGFR_ssm cside_mot_3h_hb1_1541_000000003_0001_2_11_H_._ems_3hC_921_0001_0001_0002_0001__18__Q
5051.464807823733 1046342.05069405 False False NaN NaN 10.0 1000.0 True False EGFR_ssm cside_mot_3h_hb1_1541_000000003_0001_2_11_H_._ems_3hC_921_0001_0001_0002_0001__18__P
2347.856505245217 3978.3625765149495 False False NaN NaN 10.0 1000.0 True False EGFR_ssm cside_mot_3h_hb1_1541_000000003_0001_2_11_H_._ems_3hC_921_0001_0001_0002_0001__18__S
2042.548217443015 3978.3625765149495 False False NaN NaN 10.0 1000.0 True False EGFR_ssm cside_mot_3h_hb1_1541_000000003_0001_2_11_H_._ems_3hC_921_0001_0001_0002_0001__18__R
2002.3019482825348 3978.3625765149495 False False NaN NaN 10.0 1000.0 True False EGFR_ssm cside_mot_3h_hb1_1541_000000003_0001_2_11_H_._ems_3hC_921_0001_0001_0002_0001__18__T
1776.941312750243 4573.025192613525 False False NaN NaN 10.0 1000.0 True False EGFR_ssm cside_mot_3h_hb1_1541_000000003_0001_2_11_H_._ems_3hC_921_0001_0001_0002_0001__18__W
2189.8881523038112 3978.3625765149495 False False NaN NaN 10.0 1000.0 True False EGFR_ssm cside_mot_3h_hb1_1541_000000003_0001_2_11_H_._ems_3hC_921_0001_0001_0002_0001__18__V
1867.5831781383924 3978.3625765149495 False False NaN NaN 10.0 1000.0 True False EGFR_ssm cside_mot_3h_hb1_1541_000000003_0001_2_11_H_._ems_3hC_921_0001_0001_0002_0001__18__Y
2347.856505245217 3978.3625765149495 False False NaN NaN 10.0 1000.0 True False EGFR_ssm cside_mot_3h_hb1_1541_000000003_0001_2_11_H_._ems_3hC_921_0001_0001_0002_0001__19__A
2324.6104012328883 3978.3625765149495 False False NaN NaN 10.0 1000.0 True False EGFR_ssm cside_mot_3h_hb1_1541_000000003_0001_2_11_H_._ems_3hC_921_0001_0001_0002_0001__19__C
2042.548217443015 5256.574535395262 False False NaN NaN 10.0 1000.0 True False EGFR_ssm cside_mot_3h_hb1_1541_000000003_0001_2_11_H_._ems_3hC_921_0001_0001_0002_0001__19__E
5749.038154129428 21168.747194192 False False NaN NaN 10.0 1000.0 False False EGFR_ssm cside_mot_3h_hb1_1541_000000003_0001_2_11_H_._ems_3hC_921_0001_0001_0002_0001__19__D
1776.941312750243 3978.3625765149495 False False NaN NaN 10.0 1000.0 True False EGFR_ssm cside_mot_3h_hb1_1541_000000003_0001_2_11_H_._ems_3hC_921_0001_0001_0002_0001__19__G
1982.4771765173616 3978.3625765149495 False False NaN NaN 10.0 1000.0 True False EGFR_ssm cside_mot_3h_hb1_1541_000000003_0001_2_11_H_._ems_3hC_921_0001_0001_0002_0001__19__F
1673.9590970027223 3978.3625765149495 False False NaN NaN 10.0 1000.0 True False EGFR_ssm cside_mot_3h_hb1_1541_000000003_0001_2_11_H_._ems_3hC_921_0001_0001_0002_0001__19__I
3228.1634164155075 8645.129754805268 False False NaN NaN 10.0 1000.0 False False EGFR_ssm cside_mot_3h_hb1_1541_000000003_0001_2_11_H_._ems_3hC_921_0001_0001_0002_0001__19__H
2146.7387043464482 3978.3625765149495 False False NaN NaN 10.0 1000.0 True False EGFR_ssm cside_mot_3h_hb1_1541_000000003_0001_2_11_H_._ems_3hC_921_0001_0001_0002_0001__19__K
987.8978297787831 2951.638370783073 False False NaN NaN 10.0 1000.0 True False EGFR_ssm cside_mot_3h_hb1_1541_000000003_0001_2_11_H_._ems_3hC_921_0001_0001_0002_0001__19__M
718.5021471865917 1830.7844114678887 False False NaN NaN 10.0 1000.0 True False EGFR_ssm cside_mot_3h_hb1_1541_000000003_0001_2_11_H_._ems_3hC_921_0001_0001_0002_0001__19__L
1830.7844114678887 6808.61136206757 False False NaN NaN 10.0 1000.0 True False EGFR_ssm cside_mot_3h_hb1_1541_000000003_0001_2_11_H_._ems_3hC_921_0001_0001_0002_0001__19__N
44205.55182841902 inf False False NaN NaN 10.0 1000.0 True True EGFR_ssm cside_mot_3h_hb1_1541_000000003_0001_2_11_H_._ems_3hC_921_0001_0001_0002_0001__19__P
2347.856505245217 3978.3625765149495 False False NaN NaN 10.0 1000.0 True False EGFR_ssm cside_mot_3h_hb1_1541_000000003_0001_2_11_H_._ems_3hC_921_0001_0001_0002_0001__19__S
2324.6104012328883 3978.3625765149495 False False NaN NaN 10.0 1000.0 True False EGFR_ssm cside_mot_3h_hb1_1541_000000003_0001_2_11_H_._ems_3hC_921_0001_0001_0002_0001__19__R
711.3882645411801 2893.479434156528 False False NaN NaN 10.0 1000.0 True False EGFR_ssm cside_mot_3h_hb1_1541_000000003_0001_2_11_H_._ems_3hC_921_0001_0001_0002_0001__19__T
1812.6578331365238 4758.708353264661 False False NaN NaN 10.0 1000.0 True False EGFR_ssm cside_mot_3h_hb1_1541_000000003_0001_2_11_H_._ems_3hC_921_0001_0001_0002_0001__19__W
2211.787033826849 3978.3625765149495 False False NaN NaN 10.0 1000.0 True False EGFR_ssm cside_mot_3h_hb1_1541_000000003_0001_2_11_H_._ems_3hC_921_0001_0001_0002_0001__19__V
1924.1728160191644 3978.3625765149495 False False NaN NaN 10.0 1000.0 True False EGFR_ssm cside_mot_3h_hb1_1541_000000003_0001_2_11_H_._ems_3hC_921_0001_0001_0002_0001__19__Y
2042.548217443015 3978.3625765149495 False False NaN NaN 10.0 1000.0 True False EGFR_ssm cside_mot_3h_hb1_1541_000000003_0001_2_11_H_._ems_3hC_921_0001_0001_0002_0001__20__A
2256.2439532067697 3978.3625765149495 False False NaN NaN 10.0 1000.0 True False EGFR_ssm cside_mot_3h_hb1_1541_000000003_0001_2_11_H_._ems_3hC_921_0001_0001_0002_0001__20__C
2347.856505245217 3978.3625765149495 False False NaN NaN 10.0 1000.0 True False EGFR_ssm cside_mot_3h_hb1_1541_000000003_0001_2_11_H_._ems_3hC_921_0001_0001_0002_0001__20__E
2062.9736996174447 3978.3625765149495 False False NaN NaN 10.0 1000.0 True False EGFR_ssm cside_mot_3h_hb1_1541_000000003_0001_2_11_H_._ems_3hC_921_0001_0001_0002_0001__20__D
2211.787033826849 3978.3625765149495 False False NaN NaN 10.0 1000.0 True False EGFR_ssm cside_mot_3h_hb1_1541_000000003_0001_2_11_H_._ems_3hC_921_0001_0001_0002_0001__20__G
2593.4942429844937 7372.750469430405 False False NaN NaN 10.0 1000.0 False False EGFR_ssm cside_mot_3h_hb1_1541_000000003_0001_2_11_H_._ems_3hC_921_0001_0001_0002_0001__20__F
9549.601604208638 53405.122823208374 False False NaN NaN 10.0 1000.0 False False EGFR_ssm cside_mot_3h_hb1_1541_000000003_0001_2_11_H_._ems_3hC_921_0001_0001_0002_0001__20__I
1830.7844114678887 3978.3625765149495 False False NaN NaN 10.0 1000.0 True False EGFR_ssm cside_mot_3h_hb1_1541_000000003_0001_2_11_H_._ems_3hC_921_0001_0001_0002_0001__20__H
2146.7387043464482 4223.112041367534 False False NaN NaN 10.0 1000.0 True False EGFR_ssm cside_mot_3h_hb1_1541_000000003_0001_2_11_H_._ems_3hC_921_0001_0001_0002_0001__20__K
1812.6578331365238 4711.592428974908 False False NaN NaN 10.0 1000.0 True False EGFR_ssm cside_mot_3h_hb1_1541_000000003_0001_2_11_H_._ems_3hC_921_0001_0001_0002_0001__20__M
8063.468607592735 23853.474194951435 False False NaN NaN 10.0 1000.0 False False EGFR_ssm cside_mot_3h_hb1_1541_000000003_0001_2_11_H_._ems_3hC_921_0001_0001_0002_0001__20__L
1962.8486896211507 4902.901975076926 False False NaN NaN 10.0 1000.0 True False EGFR_ssm cside_mot_3h_hb1_1541_000000003_0001_2_11_H_._ems_3hC_921_0001_0001_0002_0001__20__Q
3530.594786352075 10977.020790730468 False False NaN NaN 10.0 1000.0 False False EGFR_ssm cside_mot_3h_hb1_1541_000000003_0001_2_11_H_._ems_3hC_921_0001_0001_0002_0001__20__P
2233.9049041651188 3978.3625765149495 False False NaN NaN 10.0 1000.0 True False EGFR_ssm cside_mot_3h_hb1_1541_000000003_0001_2_11_H_._ems_3hC_921_0001_0001_0002_0001__20__S
1982.4771765173616 5415.854000392274 False False NaN NaN 10.0 1000.0 True False EGFR_ssm cside_mot_3h_hb1_1541_000000003_0001_2_11_H_._ems_3hC_921_0001_0001_0002_0001__20__R
1812.6578331365238 6102.719847182369 False False NaN NaN 10.0 1000.0 True False EGFR_ssm cside_mot_3h_hb1_1541_000000003_0001_2_11_H_._ems_3hC_921_0001_0001_0002_0001__20__T
30896.363084922905 223800.34048110506 False False NaN NaN 10.0 1000.0 False False EGFR_ssm cside_mot_3h_hb1_1541_000000003_0001_2_11_H_._ems_3hC_921_0001_0001_0002_0001__20__W
7299.752940030099 18974.050180292776 False False NaN NaN 10.0 1000.0 False False EGFR_ssm cside_mot_3h_hb1_1541_000000003_0001_2_11_H_._ems_3hC_921_0001_0001_0002_0001__20__V
4018.146202280102 10340.850133193997 False False NaN NaN 10.0 1000.0 False False EGFR_ssm cside_mot_3h_hb1_1541_000000003_0001_2_11_H_._ems_3hC_921_0001_0001_0002_0001__20__Y
0.0 966279.328793692 True False NaN NaN 10.0 1000.0 True False EGFR_ssm cside_mot_3h_hb1_1541_000000003_0001_2_11_H_._ems_3hC_921_0001_0001_0002_0001__21__A
13394.051437151064 406577.33968954295 False False NaN NaN 10.0 1000.0 False False EGFR_ssm cside_mot_3h_hb1_1541_000000003_0001_2_11_H_._ems_3hC_921_0001_0001_0002_0001__21__C
17176.960105909104 87831.76444452965 False False NaN NaN 10.0 1000.0 False False EGFR_ssm cside_mot_3h_hb1_1541_000000003_0001_2_11_H_._ems_3hC_921_0001_0001_0002_0001__21__E
16021.260815765589 8540504.9229281 False False NaN NaN 10.0 1000.0 True False EGFR_ssm cside_mot_3h_hb1_1541_000000003_0001_2_11_H_._ems_3hC_921_0001_0001_0002_0001__21__G
87831.76444452965 inf False False NaN NaN 10.0 1000.0 False False EGFR_ssm cside_mot_3h_hb1_1541_000000003_0001_2_11_H_._ems_3hC_921_0001_0001_0002_0001__21__F
54478.565791954934 inf False False NaN NaN 10.0 1000.0 False False EGFR_ssm cside_mot_3h_hb1_1541_000000003_0001_2_11_H_._ems_3hC_921_0001_0001_0002_0001__21__I
7085.068285899069 501062.63656129874 False False NaN NaN 10.0 1000.0 False False EGFR_ssm cside_mot_3h_hb1_1541_000000003_0001_2_11_H_._ems_3hC_921_0001_0001_0002_0001__21__H
43767.87309744455 inf False False NaN NaN 10.0 1000.0 False False EGFR_ssm cside_mot_3h_hb1_1541_000000003_0001_2_11_H_._ems_3hC_921_0001_0001_0002_0001__21__K
70563.70637239693 inf False False NaN NaN 10.0 1000.0 False False EGFR_ssm cside_mot_3h_hb1_1541_000000003_0001_2_11_H_._ems_3hC_921_0001_0001_0002_0001__21__M
74163.16456969458 inf False False NaN NaN 10.0 1000.0 False False EGFR_ssm cside_mot_3h_hb1_1541_000000003_0001_2_11_H_._ems_3hC_921_0001_0001_0002_0001__21__L
6350.514744884566 32797.11199493056 False False NaN NaN 10.0 1000.0 False False EGFR_ssm cside_mot_3h_hb1_1541_000000003_0001_2_11_H_._ems_3hC_921_0001_0001_0002_0001__21__N
14943.319222036542 91398.0862863529 False False NaN NaN 10.0 1000.0 False False EGFR_ssm cside_mot_3h_hb1_1541_000000003_0001_2_11_H_._ems_3hC_921_0001_0001_0002_0001__21__Q
97020.91031933259 inf False False NaN NaN 10.0 1000.0 False False EGFR_ssm cside_mot_3h_hb1_1541_000000003_0001_2_11_H_._ems_3hC_921_0001_0001_0002_0001__21__P
12246.714636905072 29690.797640615405 False False NaN NaN 10.0 1000.0 False False EGFR_ssm cside_mot_3h_hb1_1541_000000003_0001_2_11_H_._ems_3hC_921_0001_0001_0002_0001__21__S
76410.38261932091 inf False False NaN NaN 10.0 1000.0 False False EGFR_ssm cside_mot_3h_hb1_1541_000000003_0001_2_11_H_._ems_3hC_921_0001_0001_0002_0001__21__R
57257.52016237869 1355281.1487774139 False False NaN NaN 10.0 1000.0 False False EGFR_ssm cside_mot_3h_hb1_1541_000000003_0001_2_11_H_._ems_3hC_921_0001_0001_0002_0001__21__T
23617.30118312026 inf False False NaN NaN 10.0 1000.0 False False EGFR_ssm cside_mot_3h_hb1_1541_000000003_0001_2_11_H_._ems_3hC_921_0001_0001_0002_0001__21__W
21168.747194192 449114.3251118961 False False NaN NaN 10.0 1000.0 False False EGFR_ssm cside_mot_3h_hb1_1541_000000003_0001_2_11_H_._ems_3hC_921_0001_0001_0002_0001__21__V
4758.708353264661 1453044.8316484673 False False NaN NaN 10.0 1000.0 True False EGFR_ssm cside_mot_3h_hb1_1541_000000003_0001_2_11_H_._ems_3hC_921_0001_0001_0002_0001__21__Y
2324.6104012328883 3978.3625765149495 False False NaN NaN 10.0 1000.0 True False EGFR_ssm cside_mot_3h_hb1_1541_000000003_0001_2_11_H_._ems_3hC_921_0001_0001_0002_0001__22__A
8996.156689820671 947239.8086400279 False False NaN NaN 10.0 1000.0 False False EGFR_ssm cside_mot_3h_hb1_1541_000000003_0001_2_11_H_._ems_3hC_921_0001_0001_0002_0001__22__C
11886.54057106134 133397.99626616793 False False NaN NaN 10.0 1000.0 False False EGFR_ssm cside_mot_3h_hb1_1541_000000003_0001_2_11_H_._ems_3hC_921_0001_0001_0002_0001__22__E
7983.63228474529 16671.78825014156 False False NaN NaN 10.0 1000.0 False False EGFR_ssm cside_mot_3h_hb1_1541_000000003_0001_2_11_H_._ems_3hC_921_0001_0001_0002_0001__22__D
4139.9000503553925 29105.77163083562 False False NaN NaN 10.0 1000.0 False False EGFR_ssm cside_mot_3h_hb1_1541_000000003_0001_2_11_H_._ems_3hC_921_0001_0001_0002_0001__22__G
59582.40508362707 inf False False NaN NaN 10.0 1000.0 False False EGFR_ssm cside_mot_3h_hb1_1541_000000003_0001_2_11_H_._ems_3hC_921_0001_0001_0002_0001__22__F
23383.466517940833 304665.53663027834 False False NaN NaN 10.0 1000.0 False False EGFR_ssm cside_mot_3h_hb1_1541_000000003_0001_2_11_H_._ems_3hC_921_0001_0001_0002_0001__22__I
10977.020790730468 34814.79526413657 False False NaN NaN 10.0 1000.0 False False EGFR_ssm cside_mot_3h_hb1_1541_000000003_0001_2_11_H_._ems_3hC_921_0001_0001_0002_0001__22__H
2168.206091389912 3978.3625765149495 False False NaN NaN 10.0 1000.0 True False EGFR_ssm cside_mot_3h_hb1_1541_000000003_0001_2_11_H_._ems_3hC_921_0001_0001_0002_0001__22__K
6478.160091256744 17348.729706968174 False False NaN NaN 10.0 1000.0 False False EGFR_ssm cside_mot_3h_hb1_1541_000000003_0001_2_11_H_._ems_3hC_921_0001_0001_0002_0001__22__M
770.3315525635396 90493.1547389632 False False NaN NaN 10.0 1000.0 True False EGFR_ssm cside_mot_3h_hb1_1541_000000003_0001_2_11_H_._ems_3hC_921_0001_0001_0002_0001__22__L
4394.587324926346 12617.802337117913 False False NaN NaN 10.0 1000.0 False False EGFR_ssm cside_mot_3h_hb1_1541_000000003_0001_2_11_H_._ems_3hC_921_0001_0001_0002_0001__22__N
1830.7844114678887 3978.3625765149495 False False NaN NaN 10.0 1000.0 True False EGFR_ssm cside_mot_3h_hb1_1541_000000003_0001_2_11_H_._ems_3hC_921_0001_0001_0002_0001__22__Q
1886.2590099197778 3978.3625765149495 False False NaN NaN 10.0 1000.0 True False EGFR_ssm cside_mot_3h_hb1_1541_000000003_0001_2_11_H_._ems_3hC_921_0001_0001_0002_0001__22__P
2083.6034366136187 4951.930994827699 False False NaN NaN 10.0 1000.0 True False EGFR_ssm cside_mot_3h_hb1_1541_000000003_0001_2_11_H_._ems_3hC_921_0001_0001_0002_0001__22__S
618.8814471422332 11652.3287629265 False False NaN NaN 10.0 1000.0 True False EGFR_ssm cside_mot_3h_hb1_1541_000000003_0001_2_11_H_._ems_3hC_921_0001_0001_0002_0001__22__T
53939.174051440496 inf False False NaN NaN 10.0 1000.0 False False EGFR_ssm cside_mot_3h_hb1_1541_000000003_0001_2_11_H_._ems_3hC_921_0001_0001_0002_0001__22__W
6808.61136206757 18600.186432989693 False False NaN NaN 10.0 1000.0 False False EGFR_ssm cside_mot_3h_hb1_1541_000000003_0001_2_11_H_._ems_3hC_921_0001_0001_0002_0001__22__V
33456.333946028644 521407.78886686056 False False NaN NaN 10.0 1000.0 False False EGFR_ssm cside_mot_3h_hb1_1541_000000003_0001_2_11_H_._ems_3hC_921_0001_0001_0002_0001__22__Y
79512.95055929957 inf False False NaN NaN 10.0 1000.0 False True EGFR_ssm cside_mot_3h_hb1_1541_000000003_0001_2_11_H_._ems_3hC_921_0001_0001_0002_0001__23__A
116051.31696729195 inf False False NaN NaN 10.0 1000.0 False False EGFR_ssm cside_mot_3h_hb1_1541_000000003_0001_2_11_H_._ems_3hC_921_0001_0001_0002_0001__23__C
64519.20688225419 inf False False NaN NaN 10.0 1000.0 False False EGFR_ssm cside_mot_3h_hb1_1541_000000003_0001_2_11_H_._ems_3hC_921_0001_0001_0002_0001__23__E
61387.811540066075 inf False False NaN NaN 10.0 1000.0 False False EGFR_ssm cside_mot_3h_hb1_1541_000000003_0001_2_11_H_._ems_3hC_921_0001_0001_0002_0001__23__D
92312.0671492165 inf False False NaN NaN 10.0 1000.0 False False EGFR_ssm cside_mot_3h_hb1_1541_000000003_0001_2_11_H_._ems_3hC_921_0001_0001_0002_0001__23__G
5635.759390382737 13394.051437151064 False False NaN NaN 10.0 1000.0 False False EGFR_ssm cside_mot_3h_hb1_1541_000000003_0001_2_11_H_._ems_3hC_921_0001_0001_0002_0001__23__F
2211.787033826849 6876.69747568825 False False NaN NaN 10.0 1000.0 False False EGFR_ssm cside_mot_3h_hb1_1541_000000003_0001_2_11_H_._ems_3hC_921_0001_0001_0002_0001__23__I
1830.7844114678887 4664.942998985055 False False NaN NaN 10.0 1000.0 True False EGFR_ssm cside_mot_3h_hb1_1541_000000003_0001_2_11_H_._ems_3hC_921_0001_0001_0002_0001__23__H
13937.903635645675 406577.33968954295 False False NaN NaN 10.0 1000.0 False False EGFR_ssm cside_mot_3h_hb1_1541_000000003_0001_2_11_H_._ems_3hC_921_0001_0001_0002_0001__23__K
2146.7387043464482 3978.3625765149495 False False NaN NaN 10.0 1000.0 True False EGFR_ssm cside_mot_3h_hb1_1541_000000003_0001_2_11_H_._ems_3hC_921_0001_0001_0002_0001__23__L
17348.729706968174 inf False False NaN NaN 10.0 1000.0 True True EGFR_ssm cside_mot_3h_hb1_1541_000000003_0001_2_11_H_._ems_3hC_921_0001_0001_0002_0001__23__N
6102.719847182369 9156577.252715183 False False NaN NaN 10.0 1000.0 True False EGFR_ssm cside_mot_3h_hb1_1541_000000003_0001_2_11_H_._ems_3hC_921_0001_0001_0002_0001__23__Q
18786.188297319568 inf False False NaN NaN 10.0 1000.0 True False EGFR_ssm cside_mot_3h_hb1_1541_000000003_0001_2_11_H_._ems_3hC_921_0001_0001_0002_0001__23__P
65164.39895107678 inf False False NaN NaN 10.0 1000.0 False False EGFR_ssm cside_mot_3h_hb1_1541_000000003_0001_2_11_H_._ems_3hC_921_0001_0001_0002_0001__23__S
16671.78825014156 inf False False NaN NaN 10.0 1000.0 True False EGFR_ssm cside_mot_3h_hb1_1541_000000003_0001_2_11_H_._ems_3hC_921_0001_0001_0002_0001__23__R
1470.8452512481408 3978.3625765149495 False False NaN NaN 10.0 1000.0 True False EGFR_ssm cside_mot_3h_hb1_1541_000000003_0001_2_11_H_._ems_3hC_921_0001_0001_0002_0001__23__T
68488.43820630759 inf False False NaN NaN 10.0 1000.0 False False EGFR_ssm cside_mot_3h_hb1_1541_000000003_0001_2_11_H_._ems_3hC_921_0001_0001_0002_0001__23__W
6478.160091256744 2945076.312196267 False False NaN NaN 10.0 1000.0 True False EGFR_ssm cside_mot_3h_hb1_1541_000000003_0001_2_11_H_._ems_3hC_921_0001_0001_0002_0001__23__V
55573.58496437321 inf False False NaN NaN 10.0 1000.0 False False EGFR_ssm cside_mot_3h_hb1_1541_000000003_0001_2_11_H_._ems_3hC_921_0001_0001_0002_0001__23__Y
23383.466517940833 inf False False NaN NaN 10.0 1000.0 False False EGFR_ssm cside_mot_3h_hb1_1541_000000003_0001_2_11_H_._ems_3hC_921_0001_0001_0002_0001__24__A
51834.48606107191 inf False False NaN NaN 10.0 1000.0 False False EGFR_ssm cside_mot_3h_hb1_1541_000000003_0001_2_11_H_._ems_3hC_921_0001_0001_0002_0001__24__C
0.0 2536739.93483975 True False NaN NaN 10.0 1000.0 True False EGFR_ssm cside_mot_3h_hb1_1541_000000003_0001_2_11_H_._ems_3hC_921_0001_0001_0002_0001__24__D
7014.919094949581 inf False False NaN NaN 10.0 1000.0 True False EGFR_ssm cside_mot_3h_hb1_1541_000000003_0001_2_11_H_._ems_3hC_921_0001_0001_0002_0001__24__G
68488.43820630759 inf False False NaN NaN 10.0 1000.0 False False EGFR_ssm cside_mot_3h_hb1_1541_000000003_0001_2_11_H_._ems_3hC_921_0001_0001_0002_0001__24__F
24332.92902626995 390712.8319537643 False False NaN NaN 10.0 1000.0 False False EGFR_ssm cside_mot_3h_hb1_1541_000000003_0001_2_11_H_._ems_3hC_921_0001_0001_0002_0001__24__I
69865.05581425433 inf False False NaN NaN 10.0 1000.0 False False EGFR_ssm cside_mot_3h_hb1_1541_000000003_0001_2_11_H_._ems_3hC_921_0001_0001_0002_0001__24__H
18974.050180292776 inf False False NaN NaN 10.0 1000.0 True False EGFR_ssm cside_mot_3h_hb1_1541_000000003_0001_2_11_H_._ems_3hC_921_0001_0001_0002_0001__24__K
53939.174051440496 inf False False NaN NaN 10.0 1000.0 False False EGFR_ssm cside_mot_3h_hb1_1541_000000003_0001_2_11_H_._ems_3hC_921_0001_0001_0002_0001__24__M
96060.30724686387 inf False False NaN NaN 10.0 1000.0 False False EGFR_ssm cside_mot_3h_hb1_1541_000000003_0001_2_11_H_._ems_3hC_921_0001_0001_0002_0001__24__L
68488.43820630759 inf False False NaN NaN 10.0 1000.0 False False EGFR_ssm cside_mot_3h_hb1_1541_000000003_0001_2_11_H_._ems_3hC_921_0001_0001_0002_0001__24__N
14648.87679838893 inf False False NaN NaN 10.0 1000.0 True False EGFR_ssm cside_mot_3h_hb1_1541_000000003_0001_2_11_H_._ems_3hC_921_0001_0001_0002_0001__24__Q
91398.0862863529 inf False False NaN NaN 10.0 1000.0 False False EGFR_ssm cside_mot_3h_hb1_1541_000000003_0001_2_11_H_._ems_3hC_921_0001_0001_0002_0001__24__P
65816.04294058759 inf False False NaN NaN 10.0 1000.0 False False EGFR_ssm cside_mot_3h_hb1_1541_000000003_0001_2_11_H_._ems_3hC_921_0001_0001_0002_0001__24__S
81111.1608655416 inf False False NaN NaN 10.0 1000.0 False False EGFR_ssm cside_mot_3h_hb1_1541_000000003_0001_2_11_H_._ems_3hC_921_0001_0001_0002_0001__24__R
89597.18290986466 inf False False NaN NaN 10.0 1000.0 False False EGFR_ssm cside_mot_3h_hb1_1541_000000003_0001_2_11_H_._ems_3hC_921_0001_0001_0002_0001__24__T
72701.85723918695 inf False False NaN NaN 10.0 1000.0 False False EGFR_ssm cside_mot_3h_hb1_1541_000000003_0001_2_11_H_._ems_3hC_921_0001_0001_0002_0001__24__W
12125.460036539667 inf False False NaN NaN 10.0 1000.0 True False EGFR_ssm cside_mot_3h_hb1_1541_000000003_0001_2_11_H_._ems_3hC_921_0001_0001_0002_0001__24__V
59582.40508362707 inf False False NaN NaN 10.0 1000.0 False False EGFR_ssm cside_mot_3h_hb1_1541_000000003_0001_2_11_H_._ems_3hC_921_0001_0001_0002_0001__24__Y
7372.750469430405 34128.80625834387 False False NaN NaN 10.0 1000.0 False False EGFR_ssm cside_mot_3h_hb1_1541_000000003_0001_2_11_H_._ems_3hC_921_0001_0001_0002_0001__25__A
903.2743280469243 11768.852050555774 False False NaN NaN 10.0 1000.0 True False EGFR_ssm cside_mot_3h_hb1_1541_000000003_0001_2_11_H_._ems_3hC_921_0001_0001_0002_0001__25__C
2808.3826320235803 10137.094533079111 False False NaN NaN 10.0 1000.0 False False EGFR_ssm cside_mot_3h_hb1_1541_000000003_0001_2_11_H_._ems_3hC_921_0001_0001_0002_0001__25__E
93235.18782070855 inf False False NaN NaN 10.0 1000.0 False False EGFR_ssm cside_mot_3h_hb1_1541_000000003_0001_2_11_H_._ems_3hC_921_0001_0001_0002_0001__25__D
44205.55182841902 564609.9205411903 False False NaN NaN 10.0 1000.0 False False EGFR_ssm cside_mot_3h_hb1_1541_000000003_0001_2_11_H_._ems_3hC_921_0001_0001_0002_0001__25__G
9176.97943928608 24092.008936900966 False False NaN NaN 10.0 1000.0 False False EGFR_ssm cside_mot_3h_hb1_1541_000000003_0001_2_11_H_._ems_3hC_921_0001_0001_0002_0001__25__F
268.2946828964042 1080.4493073458968 False False NaN NaN 10.0 1000.0 True False EGFR_ssm cside_mot_3h_hb1_1541_000000003_0001_2_11_H_._ems_3hC_921_0001_0001_0002_0001__25__I
28817.595674094657 136079.29599111783 False False NaN NaN 10.0 1000.0 False False EGFR_ssm cside_mot_3h_hb1_1541_000000003_0001_2_11_H_._ems_3hC_921_0001_0001_0002_0001__25__H
15705.578684212916 431590.0388581978 False False NaN NaN 10.0 1000.0 False False EGFR_ssm cside_mot_3h_hb1_1541_000000003_0001_2_11_H_._ems_3hC_921_0001_0001_0002_0001__25__K
1217.4773233061062 3978.3625765149495 False False NaN NaN 10.0 1000.0 True False EGFR_ssm cside_mot_3h_hb1_1541_000000003_0001_2_11_H_._ems_3hC_921_0001_0001_0002_0001__25__M
14795.365566372802 inf False False NaN NaN 10.0 1000.0 True False EGFR_ssm cside_mot_3h_hb1_1541_000000003_0001_2_11_H_._ems_3hC_921_0001_0001_0002_0001__25__N
1924.1728160191644 5864.593821027438 False False NaN NaN 10.0 1000.0 True False EGFR_ssm cside_mot_3h_hb1_1541_000000003_0001_2_11_H_._ems_3hC_921_0001_0001_0002_0001__25__Q
34814.79526413657 2511623.6978611415 False False NaN NaN 10.0 1000.0 False False EGFR_ssm cside_mot_3h_hb1_1541_000000003_0001_2_11_H_._ems_3hC_921_0001_0001_0002_0001__25__P
5635.759390382737 9838.964082417768 False False NaN NaN 10.0 1000.0 False False EGFR_ssm cside_mot_3h_hb1_1541_000000003_0001_2_11_H_._ems_3hC_921_0001_0001_0002_0001__25__S
14360.236053709352 40018.709395272235 False False NaN NaN 10.0 1000.0 False False EGFR_ssm cside_mot_3h_hb1_1541_000000003_0001_2_11_H_._ems_3hC_921_0001_0001_0002_0001__25__R
2022.3249677653598 3978.3625765149495 False False NaN NaN 10.0 1000.0 True False EGFR_ssm cside_mot_3h_hb1_1541_000000003_0001_2_11_H_._ems_3hC_921_0001_0001_0002_0001__25__T
8063.468607592735 19355.428588916653 False False NaN NaN 10.0 1000.0 False False EGFR_ssm cside_mot_3h_hb1_1541_000000003_0001_2_11_H_._ems_3hC_921_0001_0001_0002_0001__25__W
1181.6714953262258 3978.3625765149495 False False NaN NaN 10.0 1000.0 True False EGFR_ssm cside_mot_3h_hb1_1541_000000003_0001_2_11_H_._ems_3hC_921_0001_0001_0002_0001__25__V
7085.068285899069 17522.21700403787 False False NaN NaN 10.0 1000.0 False False EGFR_ssm cside_mot_3h_hb1_1541_000000003_0001_2_11_H_._ems_3hC_921_0001_0001_0002_0001__25__Y
20959.15563781385 inf False False NaN NaN 10.0 1000.0 True False EGFR_ssm cside_mot_3h_hb1_1541_000000003_0001_2_11_H_._ems_3hC_921_0001_0001_0002_0001__26__C
23617.30118312026 inf False False NaN NaN 10.0 1000.0 True False EGFR_ssm cside_mot_3h_hb1_1541_000000003_0001_2_11_H_._ems_3hC_921_0001_0001_0002_0001__26__E
0.0 866099.0801449714 True False NaN NaN 10.0 1000.0 True False EGFR_ssm cside_mot_3h_hb1_1541_000000003_0001_2_11_H_._ems_3hC_921_0001_0001_0002_0001__26__D
1830.7844114678887 3978.3625765149495 False False NaN NaN 10.0 1000.0 True False EGFR_ssm cside_mot_3h_hb1_1541_000000003_0001_2_11_H_._ems_3hC_921_0001_0001_0002_0001__26__G
81111.1608655416 inf False False NaN NaN 10.0 1000.0 False False EGFR_ssm cside_mot_3h_hb1_1541_000000003_0001_2_11_H_._ems_3hC_921_0001_0001_0002_0001__26__F
24576.258316532665 inf False False NaN NaN 10.0 1000.0 True False EGFR_ssm cside_mot_3h_hb1_1541_000000003_0001_2_11_H_._ems_3hC_921_0001_0001_0002_0001__26__I
62621.70655202137 inf False False NaN NaN 10.0 1000.0 False False EGFR_ssm cside_mot_3h_hb1_1541_000000003_0001_2_11_H_._ems_3hC_921_0001_0001_0002_0001__26__H
2062.9736996174447 4951.930994827699 False False NaN NaN 10.0 1000.0 True False EGFR_ssm cside_mot_3h_hb1_1541_000000003_0001_2_11_H_._ems_3hC_921_0001_0001_0002_0001__26__K
1741.928548917012 6876.69747568825 False False NaN NaN 10.0 1000.0 True False EGFR_ssm cside_mot_3h_hb1_1541_000000003_0001_2_11_H_._ems_3hC_921_0001_0001_0002_0001__26__M
74904.79621539157 inf False False NaN NaN 10.0 1000.0 False False EGFR_ssm cside_mot_3h_hb1_1541_000000003_0001_2_11_H_._ems_3hC_921_0001_0001_0002_0001__26__L
66474.2033699934 inf False False NaN NaN 10.0 1000.0 False False EGFR_ssm cside_mot_3h_hb1_1541_000000003_0001_2_11_H_._ems_3hC_921_0001_0001_0002_0001__26__N
21380.434666133897 inf False False NaN NaN 10.0 1000.0 True False EGFR_ssm cside_mot_3h_hb1_1541_000000003_0001_2_11_H_._ems_3hC_921_0001_0001_0002_0001__26__Q
37699.43450683901 inf False False NaN NaN 10.0 1000.0 False False EGFR_ssm cside_mot_3h_hb1_1541_000000003_0001_2_11_H_._ems_3hC_921_0001_0001_0002_0001__26__P
7520.942753865953 47394.33487464668 False False NaN NaN 10.0 1000.0 False False EGFR_ssm cside_mot_3h_hb1_1541_000000003_0001_2_11_H_._ems_3hC_921_0001_0001_0002_0001__26__S
21380.434666133897 323408.6063267077 False False NaN NaN 10.0 1000.0 False False EGFR_ssm cside_mot_3h_hb1_1541_000000003_0001_2_11_H_._ems_3hC_921_0001_0001_0002_0001__26__R
9268.749233678931 inf False False NaN NaN 10.0 1000.0 True False EGFR_ssm cside_mot_3h_hb1_1541_000000003_0001_2_11_H_._ems_3hC_921_0001_0001_0002_0001__26__T
86101.13169741156 inf False False NaN NaN 10.0 1000.0 False False EGFR_ssm cside_mot_3h_hb1_1541_000000003_0001_2_11_H_._ems_3hC_921_0001_0001_0002_0001__26__W
6042.2968783983815 9340624.455494737 False False NaN NaN 10.0 1000.0 True False EGFR_ssm cside_mot_3h_hb1_1541_000000003_0001_2_11_H_._ems_3hC_921_0001_0001_0002_0001__26__V
91398.0862863529 inf False False NaN NaN 10.0 1000.0 False False EGFR_ssm cside_mot_3h_hb1_1541_000000003_0001_2_11_H_._ems_3hC_921_0001_0001_0002_0001__26__Y
144450.91477416953 inf False False NaN NaN 10.0 1000.0 False False EGFR_ssm cside_mot_3h_hb1_1541_000000003_0001_2_11_H_._ems_3hC_921_0001_0001_0002_0001__27__A
31205.326715772157 857523.8417276953 False False NaN NaN 10.0 1000.0 False False EGFR_ssm cside_mot_3h_hb1_1541_000000003_0001_2_11_H_._ems_3hC_921_0001_0001_0002_0001__27__C
73428.87581157874 inf False False NaN NaN 10.0 1000.0 False False EGFR_ssm cside_mot_3h_hb1_1541_000000003_0001_2_11_H_._ems_3hC_921_0001_0001_0002_0001__27__E
18053.157701477227 inf False False NaN NaN 10.0 1000.0 True False EGFR_ssm cside_mot_3h_hb1_1541_000000003_0001_2_11_H_._ems_3hC_921_0001_0001_0002_0001__27__D
74163.16456969458 inf False False NaN NaN 10.0 1000.0 False False EGFR_ssm cside_mot_3h_hb1_1541_000000003_0001_2_11_H_._ems_3hC_921_0001_0001_0002_0001__27__G
9645.097620250732 235216.40706144326 False False NaN NaN 10.0 1000.0 False False EGFR_ssm cside_mot_3h_hb1_1541_000000003_0001_2_11_H_._ems_3hC_921_0001_0001_0002_0001__27__F
68488.43820630759 inf False False NaN NaN 10.0 1000.0 False False EGFR_ssm cside_mot_3h_hb1_1541_000000003_0001_2_11_H_._ems_3hC_921_0001_0001_0002_0001__27__I
11309.635497710395 inf False False NaN NaN 10.0 1000.0 True False EGFR_ssm cside_mot_3h_hb1_1541_000000003_0001_2_11_H_._ems_3hC_921_0001_0001_0002_0001__27__H
70563.70637239693 inf False False NaN NaN 10.0 1000.0 False False EGFR_ssm cside_mot_3h_hb1_1541_000000003_0001_2_11_H_._ems_3hC_921_0001_0001_0002_0001__27__K
117211.83013696494 inf False False NaN NaN 10.0 1000.0 False False EGFR_ssm cside_mot_3h_hb1_1541_000000003_0001_2_11_H_._ems_3hC_921_0001_0001_0002_0001__27__M
88710.08208897486 inf False False NaN NaN 10.0 1000.0 False False EGFR_ssm cside_mot_3h_hb1_1541_000000003_0001_2_11_H_._ems_3hC_921_0001_0001_0002_0001__27__L
8996.156689820671 5969171.973048883 False False NaN NaN 10.0 1000.0 True False EGFR_ssm cside_mot_3h_hb1_1541_000000003_0001_2_11_H_._ems_3hC_921_0001_0001_0002_0001__27__N
72701.85723918695 inf False False NaN NaN 10.0 1000.0 False False EGFR_ssm cside_mot_3h_hb1_1541_000000003_0001_2_11_H_._ems_3hC_921_0001_0001_0002_0001__27__Q
121971.10045996447 inf False False NaN NaN 10.0 1000.0 False False EGFR_ssm cside_mot_3h_hb1_1541_000000003_0001_2_11_H_._ems_3hC_921_0001_0001_0002_0001__27__P
50813.141908706835 inf False False NaN NaN 10.0 1000.0 True False EGFR_ssm cside_mot_3h_hb1_1541_000000003_0001_2_11_H_._ems_3hC_921_0001_0001_0002_0001__27__S
20546.177470653718 inf False False NaN NaN 10.0 1000.0 False False EGFR_ssm cside_mot_3h_hb1_1541_000000003_0001_2_11_H_._ems_3hC_921_0001_0001_0002_0001__27__R
43767.87309744455 inf False False NaN NaN 10.0 1000.0 False False EGFR_ssm cside_mot_3h_hb1_1541_000000003_0001_2_11_H_._ems_3hC_921_0001_0001_0002_0001__27__T
59582.40508362707 inf False False NaN NaN 10.0 1000.0 False False EGFR_ssm cside_mot_3h_hb1_1541_000000003_0001_2_11_H_._ems_3hC_921_0001_0001_0002_0001__27__W
118383.94843833445 inf False False NaN NaN 10.0 1000.0 False False EGFR_ssm cside_mot_3h_hb1_1541_000000003_0001_2_11_H_._ems_3hC_921_0001_0001_0002_0001__27__V
17006.891193969397 inf False False NaN NaN 10.0 1000.0 True False EGFR_ssm cside_mot_3h_hb1_1541_000000003_0001_2_11_H_._ems_3hC_921_0001_0001_0002_0001__28__A
492.2841653067993 15396.116737783474 False False NaN NaN 10.0 1000.0 True False EGFR_ssm cside_mot_3h_hb1_1541_000000003_0001_2_11_H_._ems_3hC_921_0001_0001_0002_0001__28__C
107171.44416627099 inf False False NaN NaN 10.0 1000.0 False False EGFR_ssm cside_mot_3h_hb1_1541_000000003_0001_2_11_H_._ems_3hC_921_0001_0001_0002_0001__28__E
12005.40597677194 6793474.5122776525 False False NaN NaN 10.0 1000.0 True False EGFR_ssm cside_mot_3h_hb1_1541_000000003_0001_2_11_H_._ems_3hC_921_0001_0001_0002_0001__28__D
18600.186432989693 inf False False NaN NaN 10.0 1000.0 True False EGFR_ssm cside_mot_3h_hb1_1541_000000003_0001_2_11_H_._ems_3hC_921_0001_0001_0002_0001__28__G
6225.384516110732 1573439.3395287679 False False NaN NaN 10.0 1000.0 True False EGFR_ssm cside_mot_3h_hb1_1541_000000003_0001_2_11_H_._ems_3hC_921_0001_0001_0002_0001__28__F
2002.3019482825348 3978.3625765149495 False False NaN NaN 10.0 1000.0 True False EGFR_ssm cside_mot_3h_hb1_1541_000000003_0001_2_11_H_._ems_3hC_921_0001_0001_0002_0001__28__I
150316.20116216896 inf False False NaN NaN 10.0 1000.0 False False EGFR_ssm cside_mot_3h_hb1_1541_000000003_0001_2_11_H_._ems_3hC_921_0001_0001_0002_0001__28__H
147354.3781611303 inf False False NaN NaN 10.0 1000.0 False False EGFR_ssm cside_mot_3h_hb1_1541_000000003_0001_2_11_H_._ems_3hC_921_0001_0001_0002_0001__28__K
34470.094320927274 5297337.042956694 False False NaN NaN 10.0 1000.0 False False EGFR_ssm cside_mot_3h_hb1_1541_000000003_0001_2_11_H_._ems_3hC_921_0001_0001_0002_0001__28__M
9838.964082417768 27147.478696263097 False False NaN NaN 10.0 1000.0 False False EGFR_ssm cside_mot_3h_hb1_1541_000000003_0001_2_11_H_._ems_3hC_921_0001_0001_0002_0001__28__L
62621.70655202137 1067373.5259129999 False False NaN NaN 10.0 1000.0 False False EGFR_ssm cside_mot_3h_hb1_1541_000000003_0001_2_11_H_._ems_3hC_921_0001_0001_0002_0001__28__N
108243.15860793377 inf False False NaN NaN 10.0 1000.0 False False EGFR_ssm cside_mot_3h_hb1_1541_000000003_0001_2_11_H_._ems_3hC_921_0001_0001_0002_0001__28__Q
145895.42392191108 inf False False NaN NaN 10.0 1000.0 False False EGFR_ssm cside_mot_3h_hb1_1541_000000003_0001_2_11_H_._ems_3hC_921_0001_0001_0002_0001__28__P
150316.20116216896 inf False False NaN NaN 10.0 1000.0 False False EGFR_ssm cside_mot_3h_hb1_1541_000000003_0001_2_11_H_._ems_3hC_921_0001_0001_0002_0001__28__S
117211.83013696494 inf False False NaN NaN 10.0 1000.0 False False EGFR_ssm cside_mot_3h_hb1_1541_000000003_0001_2_11_H_._ems_3hC_921_0001_0001_0002_0001__28__R
52352.83092168257 inf False False NaN NaN 10.0 1000.0 True False EGFR_ssm cside_mot_3h_hb1_1541_000000003_0001_2_11_H_._ems_3hC_921_0001_0001_0002_0001__28__T
113764.6475515067 inf False False NaN NaN 10.0 1000.0 False False EGFR_ssm cside_mot_3h_hb1_1541_000000003_0001_2_11_H_._ems_3hC_921_0001_0001_0002_0001__28__W
93235.18782070855 inf False False NaN NaN 10.0 1000.0 False False EGFR_ssm cside_mot_3h_hb1_1541_000000003_0001_2_11_H_._ems_3hC_921_0001_0001_0002_0001__28__Y
6945.464450445125 14218.055498722146 False False NaN NaN 10.0 1000.0 False False EGFR_ssm cside_mot_3h_hb1_1541_000000003_0001_2_11_H_._ems_3hC_921_0001_0001_0002_0001__29__A
15705.578684212916 172784.59706775245 False False NaN NaN 10.0 1000.0 False False EGFR_ssm cside_mot_3h_hb1_1541_000000003_0001_2_11_H_._ems_3hC_921_0001_0001_0002_0001__29__C
1181.6714953262258 9549.601604208638 False False NaN NaN 10.0 1000.0 True False EGFR_ssm cside_mot_3h_hb1_1541_000000003_0001_2_11_H_._ems_3hC_921_0001_0001_0002_0001__29__D
11086.79099863776 26088.19342937485 False False NaN NaN 10.0 1000.0 False False EGFR_ssm cside_mot_3h_hb1_1541_000000003_0001_2_11_H_._ems_3hC_921_0001_0001_0002_0001__29__G
4181.299050858942 25070.24110869496 False False NaN NaN 10.0 1000.0 False False EGFR_ssm cside_mot_3h_hb1_1541_000000003_0001_2_11_H_._ems_3hC_921_0001_0001_0002_0001__29__F
6808.61136206757 55023.351449874426 False False NaN NaN 10.0 1000.0 False False EGFR_ssm cside_mot_3h_hb1_1541_000000003_0001_2_11_H_._ems_3hC_921_0001_0001_0002_0001__29__I
2125.4838656895513 4438.533198175604 False False NaN NaN 10.0 1000.0 True False EGFR_ssm cside_mot_3h_hb1_1541_000000003_0001_2_11_H_._ems_3hC_921_0001_0001_0002_0001__29__H
3228.1634164155075 12369.181783274109 False False NaN NaN 10.0 1000.0 False False EGFR_ssm cside_mot_3h_hb1_1541_000000003_0001_2_11_H_._ems_3hC_921_0001_0001_0002_0001__29__K
4139.9000503553925 13527.991951522585 False False NaN NaN 10.0 1000.0 False False EGFR_ssm cside_mot_3h_hb1_1541_000000003_0001_2_11_H_._ems_3hC_921_0001_0001_0002_0001__29__M
13527.991951522585 35869.71837543518 False False NaN NaN 10.0 1000.0 False False EGFR_ssm cside_mot_3h_hb1_1541_000000003_0001_2_11_H_._ems_3hC_921_0001_0001_0002_0001__29__L
2324.6104012328883 7904.586420539886 False False NaN NaN 10.0 1000.0 False False EGFR_ssm cside_mot_3h_hb1_1541_000000003_0001_2_11_H_._ems_3hC_921_0001_0001_0002_0001__29__N
9549.601604208638 16838.506132642957 False False NaN NaN 10.0 1000.0 False False EGFR_ssm cside_mot_3h_hb1_1541_000000003_0001_2_11_H_._ems_3hC_921_0001_0001_0002_0001__29__Q
32472.388113792607 inf False False NaN NaN 10.0 1000.0 True False EGFR_ssm cside_mot_3h_hb1_1541_000000003_0001_2_11_H_._ems_3hC_921_0001_0001_0002_0001__29__P
9086.118256718884 22248.566049121968 False False NaN NaN 10.0 1000.0 False False EGFR_ssm cside_mot_3h_hb1_1541_000000003_0001_2_11_H_._ems_3hC_921_0001_0001_0002_0001__29__S
6350.514744884566 41231.31630865839 False False NaN NaN 10.0 1000.0 False False EGFR_ssm cside_mot_3h_hb1_1541_000000003_0001_2_11_H_._ems_3hC_921_0001_0001_0002_0001__29__R
3823.128239256884 8907.085831505625 False False NaN NaN 10.0 1000.0 False False EGFR_ssm cside_mot_3h_hb1_1541_000000003_0001_2_11_H_._ems_3hC_921_0001_0001_0002_0001__29__T
17697.43917407826 50813.141908706835 False False NaN NaN 10.0 1000.0 False False EGFR_ssm cside_mot_3h_hb1_1541_000000003_0001_2_11_H_._ems_3hC_921_0001_0001_0002_0001__29__W
5524.712665800157 12125.460036539667 False False NaN NaN 10.0 1000.0 False False EGFR_ssm cside_mot_3h_hb1_1541_000000003_0001_2_11_H_._ems_3hC_921_0001_0001_0002_0001__29__V
14077.282672002115 67138.94540369337 False False NaN NaN 10.0 1000.0 False False EGFR_ssm cside_mot_3h_hb1_1541_000000003_0001_2_11_H_._ems_3hC_921_0001_0001_0002_0001__29__Y
49318.73492184023 6463757.89806318 False False NaN NaN 10.0 1000.0 False False EGFR_ssm cside_mot_3h_hb1_1541_000000003_0001_2_11_H_._ems_3hC_921_0001_0001_0002_0001__30__A
15092.752414256916 inf False False NaN NaN 10.0 1000.0 True True EGFR_ssm cside_mot_3h_hb1_1541_000000003_0001_2_11_H_._ems_3hC_921_0001_0001_0002_0001__30__C
64519.20688225419 inf False False NaN NaN 10.0 1000.0 False False EGFR_ssm cside_mot_3h_hb1_1541_000000003_0001_2_11_H_._ems_3hC_921_0001_0001_0002_0001__30__E
39622.484549774534 inf False False NaN NaN 10.0 1000.0 False False EGFR_ssm cside_mot_3h_hb1_1541_000000003_0001_2_11_H_._ems_3hC_921_0001_0001_0002_0001__30__D
46925.08403430361 inf False False NaN NaN 10.0 1000.0 False False EGFR_ssm cside_mot_3h_hb1_1541_000000003_0001_2_11_H_._ems_3hC_921_0001_0001_0002_0001__30__G
747.6762155559777 91398.0862863529 False False NaN NaN 10.0 1000.0 True False EGFR_ssm cside_mot_3h_hb1_1541_000000003_0001_2_11_H_._ems_3hC_921_0001_0001_0002_0001__30__I
65164.39895107678 inf False False NaN NaN 10.0 1000.0 False False EGFR_ssm cside_mot_3h_hb1_1541_000000003_0001_2_11_H_._ems_3hC_921_0001_0001_0002_0001__30__H
43767.87309744455 inf False False NaN NaN 10.0 1000.0 False False EGFR_ssm cside_mot_3h_hb1_1541_000000003_0001_2_11_H_._ems_3hC_921_0001_0001_0002_0001__30__K
2395.048421000645 3978.3625765149495 False False NaN NaN 10.0 1000.0 True False EGFR_ssm cside_mot_3h_hb1_1541_000000003_0001_2_11_H_._ems_3hC_921_0001_0001_0002_0001__30__M
2104.4394709797543 3978.3625765149495 False False NaN NaN 10.0 1000.0 True False EGFR_ssm cside_mot_3h_hb1_1541_000000003_0001_2_11_H_._ems_3hC_921_0001_0001_0002_0001__30__L
51834.48606107191 inf False False NaN NaN 10.0 1000.0 False False EGFR_ssm cside_mot_3h_hb1_1541_000000003_0001_2_11_H_._ems_3hC_921_0001_0001_0002_0001__30__N
42905.47308836836 inf False False NaN NaN 10.0 1000.0 False False EGFR_ssm cside_mot_3h_hb1_1541_000000003_0001_2_11_H_._ems_3hC_921_0001_0001_0002_0001__30__Q
43334.527819252 inf False False NaN NaN 10.0 1000.0 False False EGFR_ssm cside_mot_3h_hb1_1541_000000003_0001_2_11_H_._ems_3hC_921_0001_0001_0002_0001__30__P
16506.721039744105 inf False False NaN NaN 10.0 1000.0 False False EGFR_ssm cside_mot_3h_hb1_1541_000000003_0001_2_11_H_._ems_3hC_921_0001_0001_0002_0001__30__S
53405.122823208374 inf False False NaN NaN 10.0 1000.0 True False EGFR_ssm cside_mot_3h_hb1_1541_000000003_0001_2_11_H_._ems_3hC_921_0001_0001_0002_0001__30__R
48346.96100562706 inf False False NaN NaN 10.0 1000.0 False False EGFR_ssm cside_mot_3h_hb1_1541_000000003_0001_2_11_H_._ems_3hC_921_0001_0001_0002_0001__30__T
37326.1727790485 inf False False NaN NaN 10.0 1000.0 False False EGFR_ssm cside_mot_3h_hb1_1541_000000003_0001_2_11_H_._ems_3hC_921_0001_0001_0002_0001__30__W
15862.634471055057 inf False False NaN NaN 10.0 1000.0 True False EGFR_ssm cside_mot_3h_hb1_1541_000000003_0001_2_11_H_._ems_3hC_921_0001_0001_0002_0001__30__V
690.4664409150141 86962.14301438573 False False NaN NaN 10.0 1000.0 True False EGFR_ssm cside_mot_3h_hb1_1541_000000003_0001_2_11_H_._ems_3hC_921_0001_0001_0002_0001__30__Y
97020.91031933259 inf False False NaN NaN 10.0 1000.0 False False EGFR_ssm cside_mot_3h_hb1_1541_000000003_0001_2_11_H_._ems_3hC_921_0001_0001_0002_0001__31__A
130769.52873852341 inf False False NaN NaN 10.0 1000.0 False False EGFR_ssm cside_mot_3h_hb1_1541_000000003_0001_2_11_H_._ems_3hC_921_0001_0001_0002_0001__31__C
90493.1547389632 inf False False NaN NaN 10.0 1000.0 False False EGFR_ssm cside_mot_3h_hb1_1541_000000003_0001_2_11_H_._ems_3hC_921_0001_0001_0002_0001__31__E
17176.960105909104 inf False False NaN NaN 10.0 1000.0 False False EGFR_ssm cside_mot_3h_hb1_1541_000000003_0001_2_11_H_._ems_3hC_921_0001_0001_0002_0001__31__D
34128.80625834387 inf False False NaN NaN 10.0 1000.0 True False EGFR_ssm cside_mot_3h_hb1_1541_000000003_0001_2_11_H_._ems_3hC_921_0001_0001_0002_0001__31__G
101969.95181546932 inf False False NaN NaN 10.0 1000.0 False False EGFR_ssm cside_mot_3h_hb1_1541_000000003_0001_2_11_H_._ems_3hC_921_0001_0001_0002_0001__31__F
89597.18290986466 inf False False NaN NaN 10.0 1000.0 False False EGFR_ssm cside_mot_3h_hb1_1541_000000003_0001_2_11_H_._ems_3hC_921_0001_0001_0002_0001__31__I
42060.06576646248 inf False False NaN NaN 10.0 1000.0 False False EGFR_ssm cside_mot_3h_hb1_1541_000000003_0001_2_11_H_._ems_3hC_921_0001_0001_0002_0001__31__H
21810.18140292322 inf False False NaN NaN 10.0 1000.0 False False EGFR_ssm cside_mot_3h_hb1_1541_000000003_0001_2_11_H_._ems_3hC_921_0001_0001_0002_0001__31__K
4758.708353264661 113764.6475515067 False False NaN NaN 10.0 1000.0 True False EGFR_ssm cside_mot_3h_hb1_1541_000000003_0001_2_11_H_._ems_3hC_921_0001_0001_0002_0001__31__M
44647.60734670316 inf False False NaN NaN 10.0 1000.0 False False EGFR_ssm cside_mot_3h_hb1_1541_000000003_0001_2_11_H_._ems_3hC_921_0001_0001_0002_0001__31__N
13937.903635645675 inf False False NaN NaN 10.0 1000.0 True False EGFR_ssm cside_mot_3h_hb1_1541_000000003_0001_2_11_H_._ems_3hC_921_0001_0001_0002_0001__31__Q
0.0 47868.27822339318 True False NaN NaN 10.0 1000.0 True False EGFR_ssm cside_mot_3h_hb1_1541_000000003_0001_2_11_H_._ems_3hC_921_0001_0001_0002_0001__31__P
17176.960105909104 inf False False NaN NaN 10.0 1000.0 False False EGFR_ssm cside_mot_3h_hb1_1541_000000003_0001_2_11_H_._ems_3hC_921_0001_0001_0002_0001__31__S
inf inf True False NaN NaN 10.0 1000.0 True False EGFR_ssm cside_mot_3h_hb1_1541_000000003_0001_2_11_H_._ems_3hC_921_0001_0001_0002_0001__31__R
150316.20116216896 inf False False NaN NaN 10.0 1000.0 False False EGFR_ssm cside_mot_3h_hb1_1541_000000003_0001_2_11_H_._ems_3hC_921_0001_0001_0002_0001__31__T
111523.03455691261 inf False False NaN NaN 10.0 1000.0 False False EGFR_ssm cside_mot_3h_hb1_1541_000000003_0001_2_11_H_._ems_3hC_921_0001_0001_0002_0001__31__W
18974.050180292776 inf False False NaN NaN 10.0 1000.0 False False EGFR_ssm cside_mot_3h_hb1_1541_000000003_0001_2_11_H_._ems_3hC_921_0001_0001_0002_0001__31__V
150316.20116216896 inf False False NaN NaN 10.0 1000.0 False False EGFR_ssm cside_mot_3h_hb1_1541_000000003_0001_2_11_H_._ems_3hC_921_0001_0001_0002_0001__31__Y
1867.5831781383924 3978.3625765149495 False False NaN NaN 10.0 1000.0 True False EGFR_ssm cside_mot_3h_hb1_1541_000000003_0001_2_11_H_._ems_3hC_921_0001_0001_0002_0001__32__A
2371.3350702976686 3978.3625765149495 False False NaN NaN 10.0 1000.0 True False EGFR_ssm cside_mot_3h_hb1_1541_000000003_0001_2_11_H_._ems_3hC_921_0001_0001_0002_0001__32__C
2233.9049041651188 3978.3625765149495 False False NaN NaN 10.0 1000.0 True False EGFR_ssm cside_mot_3h_hb1_1541_000000003_0001_2_11_H_._ems_3hC_921_0001_0001_0002_0001__32__E
1849.0922555825673 3978.3625765149495 False False NaN NaN 10.0 1000.0 True False EGFR_ssm cside_mot_3h_hb1_1541_000000003_0001_2_11_H_._ems_3hC_921_0001_0001_0002_0001__32__D
1812.6578331365238 4098.910940945931 False False NaN NaN 10.0 1000.0 True False EGFR_ssm cside_mot_3h_hb1_1541_000000003_0001_2_11_H_._ems_3hC_921_0001_0001_0002_0001__32__G
2002.3019482825348 3978.3625765149495 False False NaN NaN 10.0 1000.0 True False EGFR_ssm cside_mot_3h_hb1_1541_000000003_0001_2_11_H_._ems_3hC_921_0001_0001_0002_0001__32__F
1205.4230923822836 11536.959171214368 False False NaN NaN 10.0 1000.0 True False EGFR_ssm cside_mot_3h_hb1_1541_000000003_0001_2_11_H_._ems_3hC_921_0001_0001_0002_0001__32__I
1640.9754896605446 8063.468607592735 False False NaN NaN 10.0 1000.0 True False EGFR_ssm cside_mot_3h_hb1_1541_000000003_0001_2_11_H_._ems_3hC_921_0001_0001_0002_0001__32__H
2189.8881523038112 3978.3625765149495 False False NaN NaN 10.0 1000.0 True False EGFR_ssm cside_mot_3h_hb1_1541_000000003_0001_2_11_H_._ems_3hC_921_0001_0001_0002_0001__32__M
5362.2316835567035 14795.365566372802 False False NaN NaN 10.0 1000.0 False False EGFR_ssm cside_mot_3h_hb1_1541_000000003_0001_2_11_H_._ems_3hC_921_0001_0001_0002_0001__32__L
2256.2439532067697 3978.3625765149495 False False NaN NaN 10.0 1000.0 True False EGFR_ssm cside_mot_3h_hb1_1541_000000003_0001_2_11_H_._ems_3hC_921_0001_0001_0002_0001__32__N
2168.206091389912 3978.3625765149495 False False NaN NaN 10.0 1000.0 True False EGFR_ssm cside_mot_3h_hb1_1541_000000003_0001_2_11_H_._ems_3hC_921_0001_0001_0002_0001__32__Q
0.0 83568.91015092826 True False NaN NaN 10.0 1000.0 True False EGFR_ssm cside_mot_3h_hb1_1541_000000003_0001_2_11_H_._ems_3hC_921_0001_0001_0002_0001__32__P
1982.4771765173616 4058.3276643029058 False False NaN NaN 10.0 1000.0 True False EGFR_ssm cside_mot_3h_hb1_1541_000000003_0001_2_11_H_._ems_3hC_921_0001_0001_0002_0001__32__S
1962.8486896211507 3978.3625765149495 False False NaN NaN 10.0 1000.0 True False EGFR_ssm cside_mot_3h_hb1_1541_000000003_0001_2_11_H_._ems_3hC_921_0001_0001_0002_0001__32__R
2233.9049041651188 3978.3625765149495 False False NaN NaN 10.0 1000.0 True False EGFR_ssm cside_mot_3h_hb1_1541_000000003_0001_2_11_H_._ems_3hC_921_0001_0001_0002_0001__32__T
2168.206091389912 3978.3625765149495 False False NaN NaN 10.0 1000.0 True False EGFR_ssm cside_mot_3h_hb1_1541_000000003_0001_2_11_H_._ems_3hC_921_0001_0001_0002_0001__32__W
2301.5944566662247 3978.3625765149495 False False NaN NaN 10.0 1000.0 True False EGFR_ssm cside_mot_3h_hb1_1541_000000003_0001_2_11_H_._ems_3hC_921_0001_0001_0002_0001__32__V
2146.7387043464482 3978.3625765149495 False False NaN NaN 10.0 1000.0 True False EGFR_ssm cside_mot_3h_hb1_1541_000000003_0001_2_11_H_._ems_3hC_921_0001_0001_0002_0001__32__Y
2083.6034366136187 3978.3625765149495 False False NaN NaN 10.0 1000.0 True False EGFR_ssm cside_mot_3h_hb1_1541_000000003_0001_2_11_H_._ems_3hC_921_0001_0001_0002_0001__33__A
61387.811540066075 inf False False NaN NaN 10.0 1000.0 False False EGFR_ssm cside_mot_3h_hb1_1541_000000003_0001_2_11_H_._ems_3hC_921_0001_0001_0002_0001__33__C
1943.4145441793557 3978.3625765149495 False False NaN NaN 10.0 1000.0 True False EGFR_ssm cside_mot_3h_hb1_1541_000000003_0001_2_11_H_._ems_3hC_921_0001_0001_0002_0001__33__E
2395.048421000645 3978.3625765149495 False False NaN NaN 10.0 1000.0 True False EGFR_ssm cside_mot_3h_hb1_1541_000000003_0001_2_11_H_._ems_3hC_921_0001_0001_0002_0001__33__D
1943.4145441793557 3978.3625765149495 False False NaN NaN 10.0 1000.0 True False EGFR_ssm cside_mot_3h_hb1_1541_000000003_0001_2_11_H_._ems_3hC_921_0001_0001_0002_0001__33__G
34128.80625834387 995558.55873547 False False NaN NaN 10.0 1000.0 False False EGFR_ssm cside_mot_3h_hb1_1541_000000003_0001_2_11_H_._ems_3hC_921_0001_0001_0002_0001__33__F
24332.92902626995 223800.34048110506 False False NaN NaN 10.0 1000.0 False False EGFR_ssm cside_mot_3h_hb1_1541_000000003_0001_2_11_H_._ems_3hC_921_0001_0001_0002_0001__33__I
4181.299050858942 212938.34484247916 False False NaN NaN 10.0 1000.0 True False EGFR_ssm cside_mot_3h_hb1_1541_000000003_0001_2_11_H_._ems_3hC_921_0001_0001_0002_0001__33__K
1545.8731412036552 10868.337416564813 False False NaN NaN 10.0 1000.0 True False EGFR_ssm cside_mot_3h_hb1_1541_000000003_0001_2_11_H_._ems_3hC_921_0001_0001_0002_0001__33__M
8907.085831505625 4213723.252785429 False False NaN NaN 10.0 1000.0 True False EGFR_ssm cside_mot_3h_hb1_1541_000000003_0001_2_11_H_._ems_3hC_921_0001_0001_0002_0001__33__L
2189.8881523038112 3978.3625765149495 False False NaN NaN 10.0 1000.0 True False EGFR_ssm cside_mot_3h_hb1_1541_000000003_0001_2_11_H_._ems_3hC_921_0001_0001_0002_0001__33__N
2233.9049041651188 3978.3625765149495 False False NaN NaN 10.0 1000.0 True False EGFR_ssm cside_mot_3h_hb1_1541_000000003_0001_2_11_H_._ems_3hC_921_0001_0001_0002_0001__33__Q
19355.428588916653 inf False False NaN NaN 10.0 1000.0 True False EGFR_ssm cside_mot_3h_hb1_1541_000000003_0001_2_11_H_._ems_3hC_921_0001_0001_0002_0001__33__P
978.1166631473103 3228.1634164155075 False False NaN NaN 10.0 1000.0 True False EGFR_ssm cside_mot_3h_hb1_1541_000000003_0001_2_11_H_._ems_3hC_921_0001_0001_0002_0001__33__S
14218.055498722146 77174.48644551403 False False NaN NaN 10.0 1000.0 False False EGFR_ssm cside_mot_3h_hb1_1541_000000003_0001_2_11_H_._ems_3hC_921_0001_0001_0002_0001__33__R
2395.048421000645 3978.3625765149495 False False NaN NaN 10.0 1000.0 True False EGFR_ssm cside_mot_3h_hb1_1541_000000003_0001_2_11_H_._ems_3hC_921_0001_0001_0002_0001__33__T
1657.3852445571497 8307.799769871404 False False NaN NaN 10.0 1000.0 False False EGFR_ssm cside_mot_3h_hb1_1541_000000003_0001_2_11_H_._ems_3hC_921_0001_0001_0002_0001__33__W
6350.514744884566 14503.838414246455 False False NaN NaN 10.0 1000.0 False False EGFR_ssm cside_mot_3h_hb1_1541_000000003_0001_2_11_H_._ems_3hC_921_0001_0001_0002_0001__33__V
2042.548217443015 4181.299050858942 False False NaN NaN 10.0 1000.0 True False EGFR_ssm cside_mot_3h_hb1_1541_000000003_0001_2_11_H_._ems_3hC_921_0001_0001_0002_0001__33__Y
2301.5944566662247 3978.3625765149495 False False NaN NaN 10.0 1000.0 True False EGFR_ssm cside_mot_3h_hb1_1541_000000003_0001_2_11_H_._ems_3hC_921_0001_0001_0002_0001__34__A
4711.592428974908 9086.118256718884 False False NaN NaN 10.0 1000.0 False False EGFR_ssm cside_mot_3h_hb1_1541_000000003_0001_2_11_H_._ems_3hC_921_0001_0001_0002_0001__34__C
228.8074101109546 987.8978297787831 False False NaN NaN 10.0 1000.0 True False EGFR_ssm cside_mot_3h_hb1_1541_000000003_0001_2_11_H_._ems_3hC_921_0001_0001_0002_0001__34__E
2467.620783205386 3978.3625765149495 False False NaN NaN 10.0 1000.0 True False EGFR_ssm cside_mot_3h_hb1_1541_000000003_0001_2_11_H_._ems_3hC_921_0001_0001_0002_0001__34__D
4139.9000503553925 11086.79099863776 False False NaN NaN 10.0 1000.0 False False EGFR_ssm cside_mot_3h_hb1_1541_000000003_0001_2_11_H_._ems_3hC_921_0001_0001_0002_0001__34__G
1924.1728160191644 5362.2316835567035 False False NaN NaN 10.0 1000.0 True False EGFR_ssm cside_mot_3h_hb1_1541_000000003_0001_2_11_H_._ems_3hC_921_0001_0001_0002_0001__34__F
372.5781660813463 656.9551269745886 False False NaN NaN 10.0 1000.0 True False EGFR_ssm cside_mot_3h_hb1_1541_000000003_0001_2_11_H_._ems_3hC_921_0001_0001_0002_0001__34__I
2211.787033826849 7014.919094949581 False False NaN NaN 10.0 1000.0 True False EGFR_ssm cside_mot_3h_hb1_1541_000000003_0001_2_11_H_._ems_3hC_921_0001_0001_0002_0001__34__H
0.0 1720847.4331048194 True False NaN NaN 10.0 1000.0 True False EGFR_ssm cside_mot_3h_hb1_1541_000000003_0001_2_11_H_._ems_3hC_921_0001_0001_0002_0001__34__K
770.3315525635396 2467.620783205386 False False NaN NaN 10.0 1000.0 True False EGFR_ssm cside_mot_3h_hb1_1541_000000003_0001_2_11_H_._ems_3hC_921_0001_0001_0002_0001__34__M
238.09790847917392 399.4542232790084 False False NaN NaN 10.0 1000.0 True True EGFR_ssm cside_mot_3h_hb1_1541_000000003_0001_2_11_H_._ems_3hC_921_0001_0001_0002_0001__34__L
215.54693048588007 958.8439007423879 False False NaN NaN 10.0 1000.0 True False EGFR_ssm cside_mot_3h_hb1_1541_000000003_0001_2_11_H_._ems_3hC_921_0001_0001_0002_0001__34__N
825.8996903468498 1943.4145441793557 False False NaN NaN 10.0 1000.0 True False EGFR_ssm cside_mot_3h_hb1_1541_000000003_0001_2_11_H_._ems_3hC_921_0001_0001_0002_0001__34__Q
0.0 2830160.449022548 True False NaN NaN 10.0 1000.0 True False EGFR_ssm cside_mot_3h_hb1_1541_000000003_0001_2_11_H_._ems_3hC_921_0001_0001_0002_0001__34__P
436.8772011118218 1358.3009123954391 False False NaN NaN 10.0 1000.0 True False EGFR_ssm cside_mot_3h_hb1_1541_000000003_0001_2_11_H_._ems_3hC_921_0001_0001_0002_0001__34__S
1673.9590970027223 53939.174051440496 False False NaN NaN 10.0 1000.0 False False EGFR_ssm cside_mot_3h_hb1_1541_000000003_0001_2_11_H_._ems_3hC_921_0001_0001_0002_0001__34__R
2517.2199609478153 6945.464450445125 False False NaN NaN 10.0 1000.0 False False EGFR_ssm cside_mot_3h_hb1_1541_000000003_0001_2_11_H_._ems_3hC_921_0001_0001_0002_0001__34__T
2146.7387043464482 3978.3625765149495 False False NaN NaN 10.0 1000.0 True False EGFR_ssm cside_mot_3h_hb1_1541_000000003_0001_2_11_H_._ems_3hC_921_0001_0001_0002_0001__34__W
183.82300532166522 497.2070069598672 False False NaN NaN 10.0 1000.0 True True EGFR_ssm cside_mot_3h_hb1_1541_000000003_0001_2_11_H_._ems_3hC_921_0001_0001_0002_0001__34__Y
134731.97622882944 inf False False NaN NaN 10.0 1000.0 False False EGFR_ssm cside_mot_3h_hb1_1541_000000003_0001_2_11_H_._ems_3hC_921_0001_0001_0002_0001__35__A
29396.829347143947 inf False False NaN NaN 10.0 1000.0 True False EGFR_ssm cside_mot_3h_hb1_1541_000000003_0001_2_11_H_._ems_3hC_921_0001_0001_0002_0001__35__C
141604.66108633403 inf False False NaN NaN 10.0 1000.0 False False EGFR_ssm cside_mot_3h_hb1_1541_000000003_0001_2_11_H_._ems_3hC_921_0001_0001_0002_0001__35__E
145895.42392191108 inf False False NaN NaN 10.0 1000.0 False False EGFR_ssm cside_mot_3h_hb1_1541_000000003_0001_2_11_H_._ems_3hC_921_0001_0001_0002_0001__35__D
13394.051437151064 inf False False NaN NaN 10.0 1000.0 True False EGFR_ssm cside_mot_3h_hb1_1541_000000003_0001_2_11_H_._ems_3hC_921_0001_0001_0002_0001__35__G
2062.9736996174447 3978.3625765149495 False False NaN NaN 10.0 1000.0 True False EGFR_ssm cside_mot_3h_hb1_1541_000000003_0001_2_11_H_._ems_3hC_921_0001_0001_0002_0001__35__F
0.0 427316.87015663116 True False NaN NaN 10.0 1000.0 True False EGFR_ssm cside_mot_3h_hb1_1541_000000003_0001_2_11_H_._ems_3hC_921_0001_0001_0002_0001__35__I
7826.323188653361 19355.428588916653 False False NaN NaN 10.0 1000.0 False False EGFR_ssm cside_mot_3h_hb1_1541_000000003_0001_2_11_H_._ems_3hC_921_0001_0001_0002_0001__35__H
143020.70769719747 inf False False NaN NaN 10.0 1000.0 False False EGFR_ssm cside_mot_3h_hb1_1541_000000003_0001_2_11_H_._ems_3hC_921_0001_0001_0002_0001__35__K
20751.63924536023 204629.56398032614 False False NaN NaN 10.0 1000.0 False False EGFR_ssm cside_mot_3h_hb1_1541_000000003_0001_2_11_H_._ems_3hC_921_0001_0001_0002_0001__35__M
31517.3799829299 423086.0100560709 False False NaN NaN 10.0 1000.0 False False EGFR_ssm cside_mot_3h_hb1_1541_000000003_0001_2_11_H_._ems_3hC_921_0001_0001_0002_0001__35__N
145895.42392191108 inf False False NaN NaN 10.0 1000.0 False False EGFR_ssm cside_mot_3h_hb1_1541_000000003_0001_2_11_H_._ems_3hC_921_0001_0001_0002_0001__35__Q
0.0 339905.69553820416 True False NaN NaN 10.0 1000.0 True False EGFR_ssm cside_mot_3h_hb1_1541_000000003_0001_2_11_H_._ems_3hC_921_0001_0001_0002_0001__35__P
32472.388113792607 inf False False NaN NaN 10.0 1000.0 True False EGFR_ssm cside_mot_3h_hb1_1541_000000003_0001_2_11_H_._ems_3hC_921_0001_0001_0002_0001__35__S
9937.353723241951 123190.81146456419 False False NaN NaN 10.0 1000.0 False False EGFR_ssm cside_mot_3h_hb1_1541_000000003_0001_2_11_H_._ems_3hC_921_0001_0001_0002_0001__35__R
150316.20116216896 inf False False NaN NaN 10.0 1000.0 False False EGFR_ssm cside_mot_3h_hb1_1541_000000003_0001_2_11_H_._ems_3hC_921_0001_0001_0002_0001__35__T
2168.206091389912 6102.719847182369 False False NaN NaN 10.0 1000.0 True False EGFR_ssm cside_mot_3h_hb1_1541_000000003_0001_2_11_H_._ems_3hC_921_0001_0001_0002_0001__35__W
0.0 383014.24561686476 True False NaN NaN 10.0 1000.0 True False EGFR_ssm cside_mot_3h_hb1_1541_000000003_0001_2_11_H_._ems_3hC_921_0001_0001_0002_0001__35__V
2301.5944566662247 3978.3625765149495 False False NaN NaN 10.0 1000.0 True False EGFR_ssm cside_mot_3h_hb1_1541_000000003_0001_2_11_H_._ems_3hC_921_0001_0001_0002_0001__35__Y
2146.7387043464482 3978.3625765149495 False False NaN NaN 10.0 1000.0 True False EGFR_ssm cside_mot_3h_hb1_1541_000000003_0001_2_11_H_._ems_3hC_921_0001_0001_0002_0001__36__A
2278.8063927388366 3978.3625765149495 False False NaN NaN 10.0 1000.0 True False EGFR_ssm cside_mot_3h_hb1_1541_000000003_0001_2_11_H_._ems_3hC_921_0001_0001_0002_0001__36__C
2146.7387043464482 3978.3625765149495 False False NaN NaN 10.0 1000.0 True False EGFR_ssm cside_mot_3h_hb1_1541_000000003_0001_2_11_H_._ems_3hC_921_0001_0001_0002_0001__36__D
5415.854000392274 13000.134365734926 False False NaN NaN 10.0 1000.0 False False EGFR_ssm cside_mot_3h_hb1_1541_000000003_0001_2_11_H_._ems_3hC_921_0001_0001_0002_0001__36__G
1830.7844114678887 4854.358391165279 False False NaN NaN 10.0 1000.0 True False EGFR_ssm cside_mot_3h_hb1_1541_000000003_0001_2_11_H_._ems_3hC_921_0001_0001_0002_0001__36__F
4058.3276643029058 9268.749233678931 False False NaN NaN 10.0 1000.0 False False EGFR_ssm cside_mot_3h_hb1_1541_000000003_0001_2_11_H_._ems_3hC_921_0001_0001_0002_0001__36__I
1905.1216000189752 5806.528535670726 False False NaN NaN 10.0 1000.0 False False EGFR_ssm cside_mot_3h_hb1_1541_000000003_0001_2_11_H_._ems_3hC_921_0001_0001_0002_0001__36__H
1962.8486896211507 4758.708353264661 False False NaN NaN 10.0 1000.0 True False EGFR_ssm cside_mot_3h_hb1_1541_000000003_0001_2_11_H_._ems_3hC_921_0001_0001_0002_0001__36__K
2022.3249677653598 3978.3625765149495 False False NaN NaN 10.0 1000.0 True False EGFR_ssm cside_mot_3h_hb1_1541_000000003_0001_2_11_H_._ems_3hC_921_0001_0001_0002_0001__36__M
2753.0463993957273 8996.156689820671 False False NaN NaN 10.0 1000.0 False False EGFR_ssm cside_mot_3h_hb1_1541_000000003_0001_2_11_H_._ems_3hC_921_0001_0001_0002_0001__36__L
1849.0922555825673 4758.708353264661 False False NaN NaN 10.0 1000.0 True False EGFR_ssm cside_mot_3h_hb1_1541_000000003_0001_2_11_H_._ems_3hC_921_0001_0001_0002_0001__36__N
2211.787033826849 3978.3625765149495 False False NaN NaN 10.0 1000.0 True False EGFR_ssm cside_mot_3h_hb1_1541_000000003_0001_2_11_H_._ems_3hC_921_0001_0001_0002_0001__36__Q
38841.765071830756 inf False False NaN NaN 10.0 1000.0 True False EGFR_ssm cside_mot_3h_hb1_1541_000000003_0001_2_11_H_._ems_3hC_921_0001_0001_0002_0001__36__P
2211.787033826849 3978.3625765149495 False False NaN NaN 10.0 1000.0 True False EGFR_ssm cside_mot_3h_hb1_1541_000000003_0001_2_11_H_._ems_3hC_921_0001_0001_0002_0001__36__S
5415.854000392274 13261.437066486216 False False NaN NaN 10.0 1000.0 False False EGFR_ssm cside_mot_3h_hb1_1541_000000003_0001_2_11_H_._ems_3hC_921_0001_0001_0002_0001__36__R
2492.296991037439 9361.436726015727 False False NaN NaN 10.0 1000.0 False False EGFR_ssm cside_mot_3h_hb1_1541_000000003_0001_2_11_H_._ems_3hC_921_0001_0001_0002_0001__36__T
2467.620783205386 10760.730115410697 False False NaN NaN 10.0 1000.0 False False EGFR_ssm cside_mot_3h_hb1_1541_000000003_0001_2_11_H_._ems_3hC_921_0001_0001_0002_0001__36__W
1962.8486896211507 7014.919094949581 False False NaN NaN 10.0 1000.0 True False EGFR_ssm cside_mot_3h_hb1_1541_000000003_0001_2_11_H_._ems_3hC_921_0001_0001_0002_0001__36__V
1943.4145441793557 6478.160091256744 False False NaN NaN 10.0 1000.0 False False EGFR_ssm cside_mot_3h_hb1_1541_000000003_0001_2_11_H_._ems_3hC_921_0001_0001_0002_0001__36__Y
29690.797640615405 398566.1598760348 False False NaN NaN 10.0 1000.0 False False EGFR_ssm cside_mot_3h_hb1_1541_000000003_0001_2_11_H_._ems_3hC_921_0001_0001_0002_0001__37__A
35514.5726489457 inf False False NaN NaN 10.0 1000.0 True False EGFR_ssm cside_mot_3h_hb1_1541_000000003_0001_2_11_H_._ems_3hC_921_0001_0001_0002_0001__37__C
2301.5944566662247 3978.3625765149495 False False NaN NaN 10.0 1000.0 True False EGFR_ssm cside_mot_3h_hb1_1541_000000003_0001_2_11_H_._ems_3hC_921_0001_0001_0002_0001__37__E
1344.8523885103348 3978.3625765149495 False False NaN NaN 10.0 1000.0 True False EGFR_ssm cside_mot_3h_hb1_1541_000000003_0001_2_11_H_._ems_3hC_921_0001_0001_0002_0001__37__D
5749.038154129428 11886.54057106134 False False NaN NaN 10.0 1000.0 False False EGFR_ssm cside_mot_3h_hb1_1541_000000003_0001_2_11_H_._ems_3hC_921_0001_0001_0002_0001__37__G
73428.87581157874 inf False False NaN NaN 10.0 1000.0 False False EGFR_ssm cside_mot_3h_hb1_1541_000000003_0001_2_11_H_._ems_3hC_921_0001_0001_0002_0001__37__F
432.5516842691306 1015569.2857660525 False False NaN NaN 10.0 1000.0 True False EGFR_ssm cside_mot_3h_hb1_1541_000000003_0001_2_11_H_._ems_3hC_921_0001_0001_0002_0001__37__I
14943.319222036542 69173.3225883707 False False NaN NaN 10.0 1000.0 False False EGFR_ssm cside_mot_3h_hb1_1541_000000003_0001_2_11_H_._ems_3hC_921_0001_0001_0002_0001__37__H
0.0 169380.05790388442 True False NaN NaN 10.0 1000.0 True False EGFR_ssm cside_mot_3h_hb1_1541_000000003_0001_2_11_H_._ems_3hC_921_0001_0001_0002_0001__37__K
59582.40508362707 inf False False NaN NaN 10.0 1000.0 False False EGFR_ssm cside_mot_3h_hb1_1541_000000003_0001_2_11_H_._ems_3hC_921_0001_0001_0002_0001__37__M
43334.527819252 inf False False NaN NaN 10.0 1000.0 True False EGFR_ssm cside_mot_3h_hb1_1541_000000003_0001_2_11_H_._ems_3hC_921_0001_0001_0002_0001__37__L
2168.206091389912 3978.3625765149495 False False NaN NaN 10.0 1000.0 True False EGFR_ssm cside_mot_3h_hb1_1541_000000003_0001_2_11_H_._ems_3hC_921_0001_0001_0002_0001__37__Q
60178.229134463385 inf False False NaN NaN 10.0 1000.0 True False EGFR_ssm cside_mot_3h_hb1_1541_000000003_0001_2_11_H_._ems_3hC_921_0001_0001_0002_0001__37__P
1830.7844114678887 5204.529242965602 False False NaN NaN 10.0 1000.0 True False EGFR_ssm cside_mot_3h_hb1_1541_000000003_0001_2_11_H_._ems_3hC_921_0001_0001_0002_0001__37__S
46460.479241884816 753474.1277105361 False False NaN NaN 10.0 1000.0 False False EGFR_ssm cside_mot_3h_hb1_1541_000000003_0001_2_11_H_._ems_3hC_921_0001_0001_0002_0001__37__R
2593.4942429844937 7748.834840250847 False False NaN NaN 10.0 1000.0 False False EGFR_ssm cside_mot_3h_hb1_1541_000000003_0001_2_11_H_._ems_3hC_921_0001_0001_0002_0001__37__T
79512.95055929957 inf False False NaN NaN 10.0 1000.0 False False EGFR_ssm cside_mot_3h_hb1_1541_000000003_0001_2_11_H_._ems_3hC_921_0001_0001_0002_0001__37__W
21380.434666133897 inf False False NaN NaN 10.0 1000.0 True False EGFR_ssm cside_mot_3h_hb1_1541_000000003_0001_2_11_H_._ems_3hC_921_0001_0001_0002_0001__37__V
0.0 629917.4165610258 True False NaN NaN 10.0 1000.0 True False EGFR_ssm cside_mot_3h_hb1_1541_000000003_0001_2_11_H_._ems_3hC_921_0001_0001_0002_0001__37__Y
22471.051709613163 inf False False NaN NaN 10.0 1000.0 False False EGFR_ssm cside_mot_3h_hb1_1541_000000003_0001_2_11_H_._ems_3hC_921_0001_0001_0002_0001__38__C
61387.811540066075 inf False False NaN NaN 10.0 1000.0 True False EGFR_ssm cside_mot_3h_hb1_1541_000000003_0001_2_11_H_._ems_3hC_921_0001_0001_0002_0001__38__E
0.0 107171.44416627099 True False NaN NaN 10.0 1000.0 True False EGFR_ssm cside_mot_3h_hb1_1541_000000003_0001_2_11_H_._ems_3hC_921_0001_0001_0002_0001__38__D
2301.5944566662247 5415.854000392274 False False NaN NaN 10.0 1000.0 True False EGFR_ssm cside_mot_3h_hb1_1541_000000003_0001_2_11_H_._ems_3hC_921_0001_0001_0002_0001__38__G
150316.20116216896 inf False False NaN NaN 10.0 1000.0 False False EGFR_ssm cside_mot_3h_hb1_1541_000000003_0001_2_11_H_._ems_3hC_921_0001_0001_0002_0001__38__F
14943.319222036542 inf False False NaN NaN 10.0 1000.0 True False EGFR_ssm cside_mot_3h_hb1_1541_000000003_0001_2_11_H_._ems_3hC_921_0001_0001_0002_0001__38__I
88710.08208897486 inf False False NaN NaN 10.0 1000.0 False False EGFR_ssm cside_mot_3h_hb1_1541_000000003_0001_2_11_H_._ems_3hC_921_0001_0001_0002_0001__38__H
84404.5992524376 inf False False NaN NaN 10.0 1000.0 False False EGFR_ssm cside_mot_3h_hb1_1541_000000003_0001_2_11_H_._ems_3hC_921_0001_0001_0002_0001__38__K
98971.03061675113 inf False False NaN NaN 10.0 1000.0 False False EGFR_ssm cside_mot_3h_hb1_1541_000000003_0001_2_11_H_._ems_3hC_921_0001_0001_0002_0001__38__M
74904.79621539157 inf False False NaN NaN 10.0 1000.0 False False EGFR_ssm cside_mot_3h_hb1_1541_000000003_0001_2_11_H_._ems_3hC_921_0001_0001_0002_0001__38__L
16838.506132642957 212938.34484247916 False False NaN NaN 10.0 1000.0 False False EGFR_ssm cside_mot_3h_hb1_1541_000000003_0001_2_11_H_._ems_3hC_921_0001_0001_0002_0001__38__N
89597.18290986466 inf False False NaN NaN 10.0 1000.0 False False EGFR_ssm cside_mot_3h_hb1_1541_000000003_0001_2_11_H_._ems_3hC_921_0001_0001_0002_0001__38__Q
8731.581052353311 1958484.9002674695 False False NaN NaN 10.0 1000.0 True False EGFR_ssm cside_mot_3h_hb1_1541_000000003_0001_2_11_H_._ems_3hC_921_0001_0001_0002_0001__38__P
2062.9736996174447 4806.2954367973025 False False NaN NaN 10.0 1000.0 True False EGFR_ssm cside_mot_3h_hb1_1541_000000003_0001_2_11_H_._ems_3hC_921_0001_0001_0002_0001__38__S
31517.3799829299 inf False False NaN NaN 10.0 1000.0 True False EGFR_ssm cside_mot_3h_hb1_1541_000000003_0001_2_11_H_._ems_3hC_921_0001_0001_0002_0001__38__R
15862.634471055057 83568.91015092826 False False NaN NaN 10.0 1000.0 False False EGFR_ssm cside_mot_3h_hb1_1541_000000003_0001_2_11_H_._ems_3hC_921_0001_0001_0002_0001__38__T
93235.18782070855 inf False False NaN NaN 10.0 1000.0 False False EGFR_ssm cside_mot_3h_hb1_1541_000000003_0001_2_11_H_._ems_3hC_921_0001_0001_0002_0001__38__W
219.87942378864616 169380.05790388442 False False NaN NaN 10.0 1000.0 True False EGFR_ssm cside_mot_3h_hb1_1541_000000003_0001_2_11_H_._ems_3hC_921_0001_0001_0002_0001__38__V
22695.76222670931 252183.8254061661 False False NaN NaN 10.0 1000.0 False False EGFR_ssm cside_mot_3h_hb1_1541_000000003_0001_2_11_H_._ems_3hC_921_0001_0001_0002_0001__38__Y
2233.9049041651188 3978.3625765149495 False False NaN NaN 10.0 1000.0 True False EGFR_ssm cside_mot_3h_hb1_1541_000000003_0001_2_11_H_._ems_3hC_921_0001_0001_0002_0001__39__A
1358.3009123954391 3978.3625765149495 False False NaN NaN 10.0 1000.0 True False EGFR_ssm cside_mot_3h_hb1_1541_000000003_0001_2_11_H_._ems_3hC_921_0001_0001_0002_0001__39__C
533.07320947699 1500.4092407982278 False False NaN NaN 10.0 1000.0 True False EGFR_ssm cside_mot_3h_hb1_1541_000000003_0001_2_11_H_._ems_3hC_921_0001_0001_0002_0001__39__E
2371.3350702976686 3978.3625765149495 False False NaN NaN 10.0 1000.0 True False EGFR_ssm cside_mot_3h_hb1_1541_000000003_0001_2_11_H_._ems_3hC_921_0001_0001_0002_0001__39__D
2104.4394709797543 4664.942998985055 False False NaN NaN 10.0 1000.0 True False EGFR_ssm cside_mot_3h_hb1_1541_000000003_0001_2_11_H_._ems_3hC_921_0001_0001_0002_0001__39__G
2256.2439532067697 3978.3625765149495 False False NaN NaN 10.0 1000.0 True False EGFR_ssm cside_mot_3h_hb1_1541_000000003_0001_2_11_H_._ems_3hC_921_0001_0001_0002_0001__39__F
1028.0104431380992 2567.8160821628653 False False NaN NaN 10.0 1000.0 True False EGFR_ssm cside_mot_3h_hb1_1541_000000003_0001_2_11_H_._ems_3hC_921_0001_0001_0002_0001__39__I
2347.856505245217 3978.3625765149495 False False NaN NaN 10.0 1000.0 True False EGFR_ssm cside_mot_3h_hb1_1541_000000003_0001_2_11_H_._ems_3hC_921_0001_0001_0002_0001__39__H
885.4762553150905 2893.479434156528 False False NaN NaN 10.0 1000.0 True False EGFR_ssm cside_mot_3h_hb1_1541_000000003_0001_2_11_H_._ems_3hC_921_0001_0001_0002_0001__39__M
747.6762155559777 2395.048421000645 False False NaN NaN 10.0 1000.0 True False EGFR_ssm cside_mot_3h_hb1_1541_000000003_0001_2_11_H_._ems_3hC_921_0001_0001_0002_0001__39__L
1530.5674665382714 3978.3625765149495 False False NaN NaN 10.0 1000.0 True False EGFR_ssm cside_mot_3h_hb1_1541_000000003_0001_2_11_H_._ems_3hC_921_0001_0001_0002_0001__39__N
1794.710725877745 3978.3625765149495 False False NaN NaN 10.0 1000.0 True False EGFR_ssm cside_mot_3h_hb1_1541_000000003_0001_2_11_H_._ems_3hC_921_0001_0001_0002_0001__39__Q
11536.959171214368 inf False False NaN NaN 10.0 1000.0 True False EGFR_ssm cside_mot_3h_hb1_1541_000000003_0001_2_11_H_._ems_3hC_921_0001_0001_0002_0001__39__P
2301.5944566662247 3978.3625765149495 False False NaN NaN 10.0 1000.0 True False EGFR_ssm cside_mot_3h_hb1_1541_000000003_0001_2_11_H_._ems_3hC_921_0001_0001_0002_0001__39__S
2324.6104012328883 3978.3625765149495 False False NaN NaN 10.0 1000.0 True False EGFR_ssm cside_mot_3h_hb1_1541_000000003_0001_2_11_H_._ems_3hC_921_0001_0001_0002_0001__39__R
1886.2590099197778 3978.3625765149495 False False NaN NaN 10.0 1000.0 True False EGFR_ssm cside_mot_3h_hb1_1541_000000003_0001_2_11_H_._ems_3hC_921_0001_0001_0002_0001__39__T
2278.8063927388366 3978.3625765149495 False False NaN NaN 10.0 1000.0 True False EGFR_ssm cside_mot_3h_hb1_1541_000000003_0001_2_11_H_._ems_3hC_921_0001_0001_0002_0001__39__W
1102.1663384235487 2922.4142284980926 False False NaN NaN 10.0 1000.0 True False EGFR_ssm cside_mot_3h_hb1_1541_000000003_0001_2_11_H_._ems_3hC_921_0001_0001_0002_0001__39__V
2233.9049041651188 3978.3625765149495 False False NaN NaN 10.0 1000.0 True False EGFR_ssm cside_mot_3h_hb1_1541_000000003_0001_2_11_H_._ems_3hC_921_0001_0001_0002_0001__39__Y
2467.620783205386 3978.3625765149495 False False NaN NaN 10.0 1000.0 True False EGFR_ssm cside_mot_3h_hb1_1541_000000003_0001_2_11_H_._ems_3hC_921_0001_0001_0002_0001__40__A
2042.548217443015 3978.3625765149495 False False NaN NaN 10.0 1000.0 True False EGFR_ssm cside_mot_3h_hb1_1541_000000003_0001_2_11_H_._ems_3hC_921_0001_0001_0002_0001__40__C
2146.7387043464482 3978.3625765149495 False False NaN NaN 10.0 1000.0 True False EGFR_ssm cside_mot_3h_hb1_1541_000000003_0001_2_11_H_._ems_3hC_921_0001_0001_0002_0001__40__E
2347.856505245217 3978.3625765149495 False False NaN NaN 10.0 1000.0 True False EGFR_ssm cside_mot_3h_hb1_1541_000000003_0001_2_11_H_._ems_3hC_921_0001_0001_0002_0001__40__D
2211.787033826849 3978.3625765149495 False False NaN NaN 10.0 1000.0 True False EGFR_ssm cside_mot_3h_hb1_1541_000000003_0001_2_11_H_._ems_3hC_921_0001_0001_0002_0001__40__G
2062.9736996174447 3978.3625765149495 False False NaN NaN 10.0 1000.0 True False EGFR_ssm cside_mot_3h_hb1_1541_000000003_0001_2_11_H_._ems_3hC_921_0001_0001_0002_0001__40__F
2042.548217443015 3978.3625765149495 False False NaN NaN 10.0 1000.0 True False EGFR_ssm cside_mot_3h_hb1_1541_000000003_0001_2_11_H_._ems_3hC_921_0001_0001_0002_0001__40__I
1830.7844114678887 3978.3625765149495 False False NaN NaN 10.0 1000.0 True False EGFR_ssm cside_mot_3h_hb1_1541_000000003_0001_2_11_H_._ems_3hC_921_0001_0001_0002_0001__40__H
2062.9736996174447 3978.3625765149495 False False NaN NaN 10.0 1000.0 True False EGFR_ssm cside_mot_3h_hb1_1541_000000003_0001_2_11_H_._ems_3hC_921_0001_0001_0002_0001__40__K
2211.787033826849 3978.3625765149495 False False NaN NaN 10.0 1000.0 True False EGFR_ssm cside_mot_3h_hb1_1541_000000003_0001_2_11_H_._ems_3hC_921_0001_0001_0002_0001__40__M
2278.8063927388366 3978.3625765149495 False False NaN NaN 10.0 1000.0 True False EGFR_ssm cside_mot_3h_hb1_1541_000000003_0001_2_11_H_._ems_3hC_921_0001_0001_0002_0001__40__L
2347.856505245217 3978.3625765149495 False False NaN NaN 10.0 1000.0 True False EGFR_ssm cside_mot_3h_hb1_1541_000000003_0001_2_11_H_._ems_3hC_921_0001_0001_0002_0001__40__N
2371.3350702976686 3978.3625765149495 False False NaN NaN 10.0 1000.0 True False EGFR_ssm cside_mot_3h_hb1_1541_000000003_0001_2_11_H_._ems_3hC_921_0001_0001_0002_0001__40__Q
18600.186432989693 137440.08895102885 False False NaN NaN 10.0 1000.0 False False EGFR_ssm cside_mot_3h_hb1_1541_000000003_0001_2_11_H_._ems_3hC_921_0001_0001_0002_0001__40__P
2211.787033826849 3978.3625765149495 False False NaN NaN 10.0 1000.0 True False EGFR_ssm cside_mot_3h_hb1_1541_000000003_0001_2_11_H_._ems_3hC_921_0001_0001_0002_0001__40__S
2211.787033826849 3978.3625765149495 False False NaN NaN 10.0 1000.0 True False EGFR_ssm cside_mot_3h_hb1_1541_000000003_0001_2_11_H_._ems_3hC_921_0001_0001_0002_0001__40__T
1741.928548917012 3978.3625765149495 False False NaN NaN 10.0 1000.0 True False EGFR_ssm cside_mot_3h_hb1_1541_000000003_0001_2_11_H_._ems_3hC_921_0001_0001_0002_0001__40__W
1982.4771765173616 3978.3625765149495 False False NaN NaN 10.0 1000.0 True False EGFR_ssm cside_mot_3h_hb1_1541_000000003_0001_2_11_H_._ems_3hC_921_0001_0001_0002_0001__40__V
1886.2590099197778 3978.3625765149495 False False NaN NaN 10.0 1000.0 True False EGFR_ssm cside_mot_3h_hb1_1541_000000003_0001_2_11_H_._ems_3hC_921_0001_0001_0002_0001__40__Y
403.4487655117984 894.3310178682412 False False NaN NaN 10.0 1000.0 True False EGFR_ssm cside_mot_3h_hb1_1541_000000003_0001_2_11_H_._ems_3hC_921_0001_0001_0002_0001__41__A
2062.9736996174447 3978.3625765149495 False False NaN NaN 10.0 1000.0 True False EGFR_ssm cside_mot_3h_hb1_1541_000000003_0001_2_11_H_._ems_3hC_921_0001_0001_0002_0001__41__C
238.09790847917392 399.4542232790084 False False NaN NaN 10.0 1000.0 True True EGFR_ssm cside_mot_3h_hb1_1541_000000003_0001_2_11_H_._ems_3hC_921_0001_0001_0002_0001__41__E
238.09790847917392 399.4542232790084 False False NaN NaN 10.0 1000.0 True True EGFR_ssm cside_mot_3h_hb1_1541_000000003_0001_2_11_H_._ems_3hC_921_0001_0001_0002_0001__41__D
361.6206973315043 987.8978297787831 False False NaN NaN 10.0 1000.0 True False EGFR_ssm cside_mot_3h_hb1_1541_000000003_0001_2_11_H_._ems_3hC_921_0001_0001_0002_0001__41__G
2301.5944566662247 3978.3625765149495 False False NaN NaN 10.0 1000.0 True False EGFR_ssm cside_mot_3h_hb1_1541_000000003_0001_2_11_H_._ems_3hC_921_0001_0001_0002_0001__41__F
1146.9187114505621 3978.3625765149495 False False NaN NaN 10.0 1000.0 True False EGFR_ssm cside_mot_3h_hb1_1541_000000003_0001_2_11_H_._ems_3hC_921_0001_0001_0002_0001__41__I
1924.1728160191644 3978.3625765149495 False False NaN NaN 10.0 1000.0 True False EGFR_ssm cside_mot_3h_hb1_1541_000000003_0001_2_11_H_._ems_3hC_921_0001_0001_0002_0001__41__H
inf inf True False NaN NaN 10.0 1000.0 True True EGFR_ssm cside_mot_3h_hb1_1541_000000003_0001_2_11_H_._ems_3hC_921_0001_0001_0002_0001__41__K
697.3711053241641 2211.787033826849 False False NaN NaN 10.0 1000.0 True False EGFR_ssm cside_mot_3h_hb1_1541_000000003_0001_2_11_H_._ems_3hC_921_0001_0001_0002_0001__41__M
725.6871686584575 2324.6104012328883 False False NaN NaN 10.0 1000.0 True False EGFR_ssm cside_mot_3h_hb1_1541_000000003_0001_2_11_H_._ems_3hC_921_0001_0001_0002_0001__41__N
178.41679792765916 690.4664409150141 False False NaN NaN 10.0 1000.0 True True EGFR_ssm cside_mot_3h_hb1_1541_000000003_0001_2_11_H_._ems_3hC_921_0001_0001_0002_0001__41__Q
9937.353723241951 inf False False NaN NaN 10.0 1000.0 True False EGFR_ssm cside_mot_3h_hb1_1541_000000003_0001_2_11_H_._ems_3hC_921_0001_0001_0002_0001__41__P
468.39149184154826 1158.3878985650686 False False NaN NaN 10.0 1000.0 True False EGFR_ssm cside_mot_3h_hb1_1541_000000003_0001_2_11_H_._ems_3hC_921_0001_0001_0002_0001__41__S
1849.0922555825673 5001.450304775979 False False NaN NaN 10.0 1000.0 True False EGFR_ssm cside_mot_3h_hb1_1541_000000003_0001_2_11_H_._ems_3hC_921_0001_0001_0002_0001__41__R
178.41679792765916 670.1599250267775 False False NaN NaN 10.0 1000.0 True True EGFR_ssm cside_mot_3h_hb1_1541_000000003_0001_2_11_H_._ems_3hC_921_0001_0001_0002_0001__41__T
1707.6056748524763 3978.3625765149495 False False NaN NaN 10.0 1000.0 True False EGFR_ssm cside_mot_3h_hb1_1541_000000003_0001_2_11_H_._ems_3hC_921_0001_0001_0002_0001__41__W
1229.652096539167 3978.3625765149495 False False NaN NaN 10.0 1000.0 True False EGFR_ssm cside_mot_3h_hb1_1541_000000003_0001_2_11_H_._ems_3hC_921_0001_0001_0002_0001__41__V
281.9804081125133 1080.4493073458968 False False NaN NaN 10.0 1000.0 True False EGFR_ssm cside_mot_3h_hb1_1541_000000003_0001_2_11_H_._ems_3hC_921_0001_0001_0002_0001__41__Y
2002.3019482825348 7446.477974124701 False False NaN NaN 10.0 1000.0 False False EGFR_ssm cside_mot_3h_hb1_1541_000000003_0001_2_11_H_._ems_3hC_921_0001_0001_0002_0001__42__A
2301.5944566662247 7983.63228474529 False False NaN NaN 10.0 1000.0 False False EGFR_ssm cside_mot_3h_hb1_1541_000000003_0001_2_11_H_._ems_3hC_921_0001_0001_0002_0001__42__C
2189.8881523038112 3978.3625765149495 False False NaN NaN 10.0 1000.0 True False EGFR_ssm cside_mot_3h_hb1_1541_000000003_0001_2_11_H_._ems_3hC_921_0001_0001_0002_0001__42__E
2395.048421000645 3978.3625765149495 False False NaN NaN 10.0 1000.0 True False EGFR_ssm cside_mot_3h_hb1_1541_000000003_0001_2_11_H_._ems_3hC_921_0001_0001_0002_0001__42__D
2256.2439532067697 3978.3625765149495 False False NaN NaN 10.0 1000.0 True False EGFR_ssm cside_mot_3h_hb1_1541_000000003_0001_2_11_H_._ems_3hC_921_0001_0001_0002_0001__42__G
21380.434666133897 313897.20705571247 False False NaN NaN 10.0 1000.0 False False EGFR_ssm cside_mot_3h_hb1_1541_000000003_0001_2_11_H_._ems_3hC_921_0001_0001_0002_0001__42__F
4854.358391165279 491189.7231264572 False False NaN NaN 10.0 1000.0 True False EGFR_ssm cside_mot_3h_hb1_1541_000000003_0001_2_11_H_._ems_3hC_921_0001_0001_0002_0001__42__I
1624.7282075846979 19163.790682095718 False False NaN NaN 10.0 1000.0 False False EGFR_ssm cside_mot_3h_hb1_1541_000000003_0001_2_11_H_._ems_3hC_921_0001_0001_0002_0001__42__H
3010.966302035814 7748.834840250847 False False NaN NaN 10.0 1000.0 False False EGFR_ssm cside_mot_3h_hb1_1541_000000003_0001_2_11_H_._ems_3hC_921_0001_0001_0002_0001__42__K
11197.658908624146 63247.92361754163 False False NaN NaN 10.0 1000.0 False False EGFR_ssm cside_mot_3h_hb1_1541_000000003_0001_2_11_H_._ems_3hC_921_0001_0001_0002_0001__42__M
43767.87309744455 inf False False NaN NaN 10.0 1000.0 False False EGFR_ssm cside_mot_3h_hb1_1541_000000003_0001_2_11_H_._ems_3hC_921_0001_0001_0002_0001__42__L
1867.5831781383924 3978.3625765149495 False False NaN NaN 10.0 1000.0 True False EGFR_ssm cside_mot_3h_hb1_1541_000000003_0001_2_11_H_._ems_3hC_921_0001_0001_0002_0001__42__Q
27693.143018057974 134731.97622882944 False False NaN NaN 10.0 1000.0 False False EGFR_ssm cside_mot_3h_hb1_1541_000000003_0001_2_11_H_._ems_3hC_921_0001_0001_0002_0001__42__P
1924.1728160191644 3978.3625765149495 False False NaN NaN 10.0 1000.0 True False EGFR_ssm cside_mot_3h_hb1_1541_000000003_0001_2_11_H_._ems_3hC_921_0001_0001_0002_0001__42__S
8645.129754805268 26612.566117305272 False False NaN NaN 10.0 1000.0 False False EGFR_ssm cside_mot_3h_hb1_1541_000000003_0001_2_11_H_._ems_3hC_921_0001_0001_0002_0001__42__R
17697.43917407826 78725.69362306898 False False NaN NaN 10.0 1000.0 False False EGFR_ssm cside_mot_3h_hb1_1541_000000003_0001_2_11_H_._ems_3hC_921_0001_0001_0002_0001__42__T
86101.13169741156 inf False False NaN NaN 10.0 1000.0 False False EGFR_ssm cside_mot_3h_hb1_1541_000000003_0001_2_11_H_._ems_3hC_921_0001_0001_0002_0001__42__W
8559.53441069828 74904.79621539157 False False NaN NaN 10.0 1000.0 False False EGFR_ssm cside_mot_3h_hb1_1541_000000003_0001_2_11_H_._ems_3hC_921_0001_0001_0002_0001__42__V
6608.371109091002 217218.4055738129 False False NaN NaN 10.0 1000.0 False False EGFR_ssm cside_mot_3h_hb1_1541_000000003_0001_2_11_H_._ems_3hC_921_0001_0001_0002_0001__42__Y
22695.76222670931 inf False False NaN NaN 10.0 1000.0 False False EGFR_ssm cside_mot_3h_hb1_1541_000000003_0001_2_11_H_._ems_3hC_921_0001_0001_0002_0001__43__A
76410.38261932091 inf False False NaN NaN 10.0 1000.0 False False EGFR_ssm cside_mot_3h_hb1_1541_000000003_0001_2_11_H_._ems_3hC_921_0001_0001_0002_0001__43__C
4711.592428974908 2666139.166006601 False False NaN NaN 10.0 1000.0 True False EGFR_ssm cside_mot_3h_hb1_1541_000000003_0001_2_11_H_._ems_3hC_921_0001_0001_0002_0001__43__E
29690.797640615405 inf False False NaN NaN 10.0 1000.0 True False EGFR_ssm cside_mot_3h_hb1_1541_000000003_0001_2_11_H_._ems_3hC_921_0001_0001_0002_0001__43__G
19163.790682095718 inf False False NaN NaN 10.0 1000.0 True False EGFR_ssm cside_mot_3h_hb1_1541_000000003_0001_2_11_H_._ems_3hC_921_0001_0001_0002_0001__43__F
141604.66108633403 inf False False NaN NaN 10.0 1000.0 False False EGFR_ssm cside_mot_3h_hb1_1541_000000003_0001_2_11_H_._ems_3hC_921_0001_0001_0002_0001__43__I
46000.47449691563 5793619.508327062 False False NaN NaN 10.0 1000.0 False False EGFR_ssm cside_mot_3h_hb1_1541_000000003_0001_2_11_H_._ems_3hC_921_0001_0001_0002_0001__43__H
111523.03455691261 inf False False NaN NaN 10.0 1000.0 False False EGFR_ssm cside_mot_3h_hb1_1541_000000003_0001_2_11_H_._ems_3hC_921_0001_0001_0002_0001__43__K
94167.5396989157 inf False False NaN NaN 10.0 1000.0 False False EGFR_ssm cside_mot_3h_hb1_1541_000000003_0001_2_11_H_._ems_3hC_921_0001_0001_0002_0001__43__M
90493.1547389632 inf False False NaN NaN 10.0 1000.0 False False EGFR_ssm cside_mot_3h_hb1_1541_000000003_0001_2_11_H_._ems_3hC_921_0001_0001_0002_0001__43__L
90493.1547389632 inf False False NaN NaN 10.0 1000.0 False False EGFR_ssm cside_mot_3h_hb1_1541_000000003_0001_2_11_H_._ems_3hC_921_0001_0001_0002_0001__43__N
83568.91015092826 inf False False NaN NaN 10.0 1000.0 False False EGFR_ssm cside_mot_3h_hb1_1541_000000003_0001_2_11_H_._ems_3hC_921_0001_0001_0002_0001__43__Q
119567.7879227179 inf False False NaN NaN 10.0 1000.0 False False EGFR_ssm cside_mot_3h_hb1_1541_000000003_0001_2_11_H_._ems_3hC_921_0001_0001_0002_0001__43__P
43767.87309744455 inf False False NaN NaN 10.0 1000.0 True False EGFR_ssm cside_mot_3h_hb1_1541_000000003_0001_2_11_H_._ems_3hC_921_0001_0001_0002_0001__43__S
129474.78092923124 inf False False NaN NaN 10.0 1000.0 False False EGFR_ssm cside_mot_3h_hb1_1541_000000003_0001_2_11_H_._ems_3hC_921_0001_0001_0002_0001__43__R
150316.20116216896 inf False False NaN NaN 10.0 1000.0 False False EGFR_ssm cside_mot_3h_hb1_1541_000000003_0001_2_11_H_._ems_3hC_921_0001_0001_0002_0001__43__T
21810.18140292322 5793619.508327062 False False NaN NaN 10.0 1000.0 False False EGFR_ssm cside_mot_3h_hb1_1541_000000003_0001_2_11_H_._ems_3hC_921_0001_0001_0002_0001__43__W
7446.477974124701 1368833.960265189 False False NaN NaN 10.0 1000.0 True False EGFR_ssm cside_mot_3h_hb1_1541_000000003_0001_2_11_H_._ems_3hC_921_0001_0001_0002_0001__43__V
0.0 81111.1608655416 True False NaN NaN 10.0 1000.0 True False EGFR_ssm cside_mot_3h_hb1_1541_000000003_0001_2_11_H_._ems_3hC_921_0001_0001_0002_0001__43__Y
1091.2538004193555 3710.6906032866927 False False NaN NaN 10.0 1000.0 True False EGFR_ssm cside_mot_3h_hb1_1541_000000003_0001_2_11_H_._ems_3hC_921_0001_0001_0002_0001__44__A
2256.2439532067697 3978.3625765149495 False False NaN NaN 10.0 1000.0 True False EGFR_ssm cside_mot_3h_hb1_1541_000000003_0001_2_11_H_._ems_3hC_921_0001_0001_0002_0001__44__C
383.86765709177723 1217.4773233061062 False False NaN NaN 10.0 1000.0 True False EGFR_ssm cside_mot_3h_hb1_1541_000000003_0001_2_11_H_._ems_3hC_921_0001_0001_0002_0001__44__E
644.0105156108109 2022.3249677653598 False False NaN NaN 10.0 1000.0 True False EGFR_ssm cside_mot_3h_hb1_1541_000000003_0001_2_11_H_._ems_3hC_921_0001_0001_0002_0001__44__D
2395.048421000645 3978.3625765149495 False False NaN NaN 10.0 1000.0 True False EGFR_ssm cside_mot_3h_hb1_1541_000000003_0001_2_11_H_._ems_3hC_921_0001_0001_0002_0001__44__G
2395.048421000645 3978.3625765149495 False False NaN NaN 10.0 1000.0 True False EGFR_ssm cside_mot_3h_hb1_1541_000000003_0001_2_11_H_._ems_3hC_921_0001_0001_0002_0001__44__F
1413.4533762253527 3978.3625765149495 False False NaN NaN 10.0 1000.0 True False EGFR_ssm cside_mot_3h_hb1_1541_000000003_0001_2_11_H_._ems_3hC_921_0001_0001_0002_0001__44__I
1048.6734530451747 3565.9007342155983 False False NaN NaN 10.0 1000.0 True False EGFR_ssm cside_mot_3h_hb1_1541_000000003_0001_2_11_H_._ems_3hC_921_0001_0001_0002_0001__44__H
1640.9754896605446 3978.3625765149495 False False NaN NaN 10.0 1000.0 True False EGFR_ssm cside_mot_3h_hb1_1541_000000003_0001_2_11_H_._ems_3hC_921_0001_0001_0002_0001__44__M
1545.8731412036552 3978.3625765149495 False False NaN NaN 10.0 1000.0 True False EGFR_ssm cside_mot_3h_hb1_1541_000000003_0001_2_11_H_._ems_3hC_921_0001_0001_0002_0001__44__L
2395.048421000645 3978.3625765149495 False False NaN NaN 10.0 1000.0 True False EGFR_ssm cside_mot_3h_hb1_1541_000000003_0001_2_11_H_._ems_3hC_921_0001_0001_0002_0001__44__N
1812.6578331365238 3978.3625765149495 False False NaN NaN 10.0 1000.0 True False EGFR_ssm cside_mot_3h_hb1_1541_000000003_0001_2_11_H_._ems_3hC_921_0001_0001_0002_0001__44__Q
2022.3249677653598 3978.3625765149495 False False NaN NaN 10.0 1000.0 True False EGFR_ssm cside_mot_3h_hb1_1541_000000003_0001_2_11_H_._ems_3hC_921_0001_0001_0002_0001__44__P
1500.4092407982278 3978.3625765149495 False False NaN NaN 10.0 1000.0 True False EGFR_ssm cside_mot_3h_hb1_1541_000000003_0001_2_11_H_._ems_3hC_921_0001_0001_0002_0001__44__S
2146.7387043464482 3978.3625765149495 False False NaN NaN 10.0 1000.0 True False EGFR_ssm cside_mot_3h_hb1_1541_000000003_0001_2_11_H_._ems_3hC_921_0001_0001_0002_0001__44__R
1146.9187114505621 3938.972848034608 False False NaN NaN 10.0 1000.0 True False EGFR_ssm cside_mot_3h_hb1_1541_000000003_0001_2_11_H_._ems_3hC_921_0001_0001_0002_0001__44__T
2324.6104012328883 3978.3625765149495 False False NaN NaN 10.0 1000.0 True False EGFR_ssm cside_mot_3h_hb1_1541_000000003_0001_2_11_H_._ems_3hC_921_0001_0001_0002_0001__44__W
1169.9717775507188 3978.3625765149495 False False NaN NaN 10.0 1000.0 True False EGFR_ssm cside_mot_3h_hb1_1541_000000003_0001_2_11_H_._ems_3hC_921_0001_0001_0002_0001__44__V
2418.998905210653 3978.3625765149495 False False NaN NaN 10.0 1000.0 True False EGFR_ssm cside_mot_3h_hb1_1541_000000003_0001_2_11_H_._ems_3hC_921_0001_0001_0002_0001__44__Y
238.09790847917392 1028.0104431380992 False False NaN NaN 10.0 1000.0 True False EGFR_ssm cside_mot_3h_hb1_1541_000000003_0001_2_11_H_._ems_3hC_921_0001_0001_0002_0001__45__A
6674.454820181916 2774395.1073645223 False False NaN NaN 10.0 1000.0 True False EGFR_ssm cside_mot_3h_hb1_1541_000000003_0001_2_11_H_._ems_3hC_921_0001_0001_0002_0001__45__C
178.41679792765916 612.7539080616172 False False NaN NaN 10.0 1000.0 True True EGFR_ssm cside_mot_3h_hb1_1541_000000003_0001_2_11_H_._ems_3hC_921_0001_0001_0002_0001__45__E
189.39302620591704 755.1529777115373 False False NaN NaN 10.0 1000.0 True True EGFR_ssm cside_mot_3h_hb1_1541_000000003_0001_2_11_H_._ems_3hC_921_0001_0001_0002_0001__45__D
1059.160187575627 2981.154754490903 False False NaN NaN 10.0 1000.0 True False EGFR_ssm cside_mot_3h_hb1_1541_000000003_0001_2_11_H_._ems_3hC_921_0001_0001_0002_0001__45__G
2492.296991037439 3978.3625765149495 False False NaN NaN 10.0 1000.0 True False EGFR_ssm cside_mot_3h_hb1_1541_000000003_0001_2_11_H_._ems_3hC_921_0001_0001_0002_0001__45__F
1943.4145441793557 3978.3625765149495 False False NaN NaN 10.0 1000.0 True False EGFR_ssm cside_mot_3h_hb1_1541_000000003_0001_2_11_H_._ems_3hC_921_0001_0001_0002_0001__45__I
1181.6714953262258 3978.3625765149495 False False NaN NaN 10.0 1000.0 True False EGFR_ssm cside_mot_3h_hb1_1541_000000003_0001_2_11_H_._ems_3hC_921_0001_0001_0002_0001__45__H
1707.6056748524763 3978.3625765149495 False False NaN NaN 10.0 1000.0 True False EGFR_ssm cside_mot_3h_hb1_1541_000000003_0001_2_11_H_._ems_3hC_921_0001_0001_0002_0001__45__K
1146.9187114505621 3938.972848034608 False False NaN NaN 10.0 1000.0 True False EGFR_ssm cside_mot_3h_hb1_1541_000000003_0001_2_11_H_._ems_3hC_921_0001_0001_0002_0001__45__M
2395.048421000645 3978.3625765149495 False False NaN NaN 10.0 1000.0 True False EGFR_ssm cside_mot_3h_hb1_1541_000000003_0001_2_11_H_._ems_3hC_921_0001_0001_0002_0001__45__L
588.8444616522447 1849.0922555825673 False False NaN NaN 10.0 1000.0 True False EGFR_ssm cside_mot_3h_hb1_1541_000000003_0001_2_11_H_._ems_3hC_921_0001_0001_0002_0001__45__N
308.39781953818175 894.3310178682412 False False NaN NaN 10.0 1000.0 True False EGFR_ssm cside_mot_3h_hb1_1541_000000003_0001_2_11_H_._ems_3hC_921_0001_0001_0002_0001__45__Q
903.2743280469243 2981.154754490903 False False NaN NaN 10.0 1000.0 True False EGFR_ssm cside_mot_3h_hb1_1541_000000003_0001_2_11_H_._ems_3hC_921_0001_0001_0002_0001__45__P
676.8615242770458 2146.7387043464482 False False NaN NaN 10.0 1000.0 True False EGFR_ssm cside_mot_3h_hb1_1541_000000003_0001_2_11_H_._ems_3hC_921_0001_0001_0002_0001__45__S
1181.6714953262258 3978.3625765149495 False False NaN NaN 10.0 1000.0 True False EGFR_ssm cside_mot_3h_hb1_1541_000000003_0001_2_11_H_._ems_3hC_921_0001_0001_0002_0001__45__T
2125.4838656895513 3978.3625765149495 False False NaN NaN 10.0 1000.0 True False EGFR_ssm cside_mot_3h_hb1_1541_000000003_0001_2_11_H_._ems_3hC_921_0001_0001_0002_0001__45__W
740.273480748493 2371.3350702976686 False False NaN NaN 10.0 1000.0 True False EGFR_ssm cside_mot_3h_hb1_1541_000000003_0001_2_11_H_._ems_3hC_921_0001_0001_0002_0001__45__V
2371.3350702976686 3978.3625765149495 False False NaN NaN 10.0 1000.0 True False EGFR_ssm cside_mot_3h_hb1_1541_000000003_0001_2_11_H_._ems_3hC_921_0001_0001_0002_0001__45__Y
15092.752414256916 156419.6416973198 False False NaN NaN 10.0 1000.0 False False EGFR_ssm cside_mot_3h_hb1_1541_000000003_0001_2_11_H_._ems_3hC_921_0001_0001_0002_0001__46__C
314.5966157108991 1158.3878985650686 False False NaN NaN 10.0 1000.0 True False EGFR_ssm cside_mot_3h_hb1_1541_000000003_0001_2_11_H_._ems_3hC_921_0001_0001_0002_0001__46__E
1867.5831781383924 5692.116984286569 False False NaN NaN 10.0 1000.0 True False EGFR_ssm cside_mot_3h_hb1_1541_000000003_0001_2_11_H_._ems_3hC_921_0001_0001_0002_0001__46__D
1193.488210279488 3978.3625765149495 False False NaN NaN 10.0 1000.0 True False EGFR_ssm cside_mot_3h_hb1_1541_000000003_0001_2_11_H_._ems_3hC_921_0001_0001_0002_0001__46__G
88710.08208897486 inf False False NaN NaN 10.0 1000.0 False False EGFR_ssm cside_mot_3h_hb1_1541_000000003_0001_2_11_H_._ems_3hC_921_0001_0001_0002_0001__46__F
8818.89686287685 350205.17801870743 False False NaN NaN 10.0 1000.0 False False EGFR_ssm cside_mot_3h_hb1_1541_000000003_0001_2_11_H_._ems_3hC_921_0001_0001_0002_0001__46__I
25070.24110869496 133397.99626616793 False False NaN NaN 10.0 1000.0 False False EGFR_ssm cside_mot_3h_hb1_1541_000000003_0001_2_11_H_._ems_3hC_921_0001_0001_0002_0001__46__H
10238.465478409891 inf False False NaN NaN 10.0 1000.0 True True EGFR_ssm cside_mot_3h_hb1_1541_000000003_0001_2_11_H_._ems_3hC_921_0001_0001_0002_0001__46__K
51321.27332779394 inf False False NaN NaN 10.0 1000.0 False False EGFR_ssm cside_mot_3h_hb1_1541_000000003_0001_2_11_H_._ems_3hC_921_0001_0001_0002_0001__46__M
25829.894484529534 738627.7107249633 False False NaN NaN 10.0 1000.0 False False EGFR_ssm cside_mot_3h_hb1_1541_000000003_0001_2_11_H_._ems_3hC_921_0001_0001_0002_0001__46__L
6478.160091256744 57257.52016237869 False False NaN NaN 10.0 1000.0 False False EGFR_ssm cside_mot_3h_hb1_1541_000000003_0001_2_11_H_._ems_3hC_921_0001_0001_0002_0001__46__N
1413.4533762253527 3978.3625765149495 False False NaN NaN 10.0 1000.0 True False EGFR_ssm cside_mot_3h_hb1_1541_000000003_0001_2_11_H_._ems_3hC_921_0001_0001_0002_0001__46__Q
12492.873601106858 inf False False NaN NaN 10.0 1000.0 True False EGFR_ssm cside_mot_3h_hb1_1541_000000003_0001_2_11_H_._ems_3hC_921_0001_0001_0002_0001__46__P
2083.6034366136187 3978.3625765149495 False False NaN NaN 10.0 1000.0 True False EGFR_ssm cside_mot_3h_hb1_1541_000000003_0001_2_11_H_._ems_3hC_921_0001_0001_0002_0001__46__S
5579.959792458152 975942.1220816297 False False NaN NaN 10.0 1000.0 True False EGFR_ssm cside_mot_3h_hb1_1541_000000003_0001_2_11_H_._ems_3hC_921_0001_0001_0002_0001__46__R
1982.4771765173616 6414.019892333406 False False NaN NaN 10.0 1000.0 True False EGFR_ssm cside_mot_3h_hb1_1541_000000003_0001_2_11_H_._ems_3hC_921_0001_0001_0002_0001__46__T
1867.5831781383924 8390.877767570124 False False NaN NaN 10.0 1000.0 True False EGFR_ssm cside_mot_3h_hb1_1541_000000003_0001_2_11_H_._ems_3hC_921_0001_0001_0002_0001__46__W
825.8996903468498 761008.8689876407 False False NaN NaN 10.0 1000.0 True False EGFR_ssm cside_mot_3h_hb1_1541_000000003_0001_2_11_H_._ems_3hC_921_0001_0001_0002_0001__46__V
10340.850133193997 30590.4584999237 False False NaN NaN 10.0 1000.0 False False EGFR_ssm cside_mot_3h_hb1_1541_000000003_0001_2_11_H_._ems_3hC_921_0001_0001_0002_0001__46__Y
1830.7844114678887 3978.3625765149495 False False NaN NaN 10.0 1000.0 True False EGFR_ssm cside_mot_3h_hb1_1541_000000003_0001_2_11_H_._ems_3hC_921_0001_0001_0002_0001__47__A
2278.8063927388366 3978.3625765149495 False False NaN NaN 10.0 1000.0 True False EGFR_ssm cside_mot_3h_hb1_1541_000000003_0001_2_11_H_._ems_3hC_921_0001_0001_0002_0001__47__C
2042.548217443015 3978.3625765149495 False False NaN NaN 10.0 1000.0 True False EGFR_ssm cside_mot_3h_hb1_1541_000000003_0001_2_11_H_._ems_3hC_921_0001_0001_0002_0001__47__E
17006.891193969397 353707.2297988941 False False NaN NaN 10.0 1000.0 False False EGFR_ssm cside_mot_3h_hb1_1541_000000003_0001_2_11_H_._ems_3hC_921_0001_0001_0002_0001__47__D
0.0 55023.351449874426 True False NaN NaN 10.0 1000.0 True False EGFR_ssm cside_mot_3h_hb1_1541_000000003_0001_2_11_H_._ems_3hC_921_0001_0001_0002_0001__47__G
1690.6986879727492 3978.3625765149495 False False NaN NaN 10.0 1000.0 True False EGFR_ssm cside_mot_3h_hb1_1541_000000003_0001_2_11_H_._ems_3hC_921_0001_0001_0002_0001__47__F
1657.3852445571497 3978.3625765149495 False False NaN NaN 10.0 1000.0 True False EGFR_ssm cside_mot_3h_hb1_1541_000000003_0001_2_11_H_._ems_3hC_921_0001_0001_0002_0001__47__I
4058.3276643029058 88710.08208897486 False False NaN NaN 10.0 1000.0 False False EGFR_ssm cside_mot_3h_hb1_1541_000000003_0001_2_11_H_._ems_3hC_921_0001_0001_0002_0001__47__H
25320.94351978193 202603.52869339247 False False NaN NaN 10.0 1000.0 False False EGFR_ssm cside_mot_3h_hb1_1541_000000003_0001_2_11_H_._ems_3hC_921_0001_0001_0002_0001__47__K
1500.4092407982278 3978.3625765149495 False False NaN NaN 10.0 1000.0 True False EGFR_ssm cside_mot_3h_hb1_1541_000000003_0001_2_11_H_._ems_3hC_921_0001_0001_0002_0001__47__M
2324.6104012328883 3978.3625765149495 False False NaN NaN 10.0 1000.0 True False EGFR_ssm cside_mot_3h_hb1_1541_000000003_0001_2_11_H_._ems_3hC_921_0001_0001_0002_0001__47__L
23853.474194951435 96060.30724686387 False False NaN NaN 10.0 1000.0 False False EGFR_ssm cside_mot_3h_hb1_1541_000000003_0001_2_11_H_._ems_3hC_921_0001_0001_0002_0001__47__N
2168.206091389912 3978.3625765149495 False False NaN NaN 10.0 1000.0 True False EGFR_ssm cside_mot_3h_hb1_1541_000000003_0001_2_11_H_._ems_3hC_921_0001_0001_0002_0001__47__Q
79512.95055929957 inf False False NaN NaN 10.0 1000.0 False False EGFR_ssm cside_mot_3h_hb1_1541_000000003_0001_2_11_H_._ems_3hC_921_0001_0001_0002_0001__47__P
11422.731852687486 56690.61402215708 False False NaN NaN 10.0 1000.0 False False EGFR_ssm cside_mot_3h_hb1_1541_000000003_0001_2_11_H_._ems_3hC_921_0001_0001_0002_0001__47__S
13394.051437151064 8289329.936521559 False False NaN NaN 10.0 1000.0 True False EGFR_ssm cside_mot_3h_hb1_1541_000000003_0001_2_11_H_._ems_3hC_921_0001_0001_0002_0001__47__R
3041.075965056174 10654.18823307991 False False NaN NaN 10.0 1000.0 False False EGFR_ssm cside_mot_3h_hb1_1541_000000003_0001_2_11_H_._ems_3hC_921_0001_0001_0002_0001__47__T
2042.548217443015 4482.918530157363 False False NaN NaN 10.0 1000.0 True False EGFR_ssm cside_mot_3h_hb1_1541_000000003_0001_2_11_H_._ems_3hC_921_0001_0001_0002_0001__47__W
2278.8063927388366 3978.3625765149495 False False NaN NaN 10.0 1000.0 True False EGFR_ssm cside_mot_3h_hb1_1541_000000003_0001_2_11_H_._ems_3hC_921_0001_0001_0002_0001__47__Y
16838.506132642957 51834.48606107191 False False NaN NaN 10.0 1000.0 False False EGFR_ssm cside_mot_3h_hb1_1541_000000003_0001_2_11_H_._ems_3hC_921_0001_0001_0002_0001__48__A
7085.068285899069 81111.1608655416 False False NaN NaN 10.0 1000.0 False False EGFR_ssm cside_mot_3h_hb1_1541_000000003_0001_2_11_H_._ems_3hC_921_0001_0001_0002_0001__48__C
2062.9736996174447 3978.3625765149495 False False NaN NaN 10.0 1000.0 True False EGFR_ssm cside_mot_3h_hb1_1541_000000003_0001_2_11_H_._ems_3hC_921_0001_0001_0002_0001__48__D
15862.634471055057 301649.0461685927 False False NaN NaN 10.0 1000.0 False False EGFR_ssm cside_mot_3h_hb1_1541_000000003_0001_2_11_H_._ems_3hC_921_0001_0001_0002_0001__48__G
82741.49519893897 6211544.291534274 False False NaN NaN 10.0 1000.0 False False EGFR_ssm cside_mot_3h_hb1_1541_000000003_0001_2_11_H_._ems_3hC_921_0001_0001_0002_0001__48__F
14795.365566372802 100960.34833214778 False False NaN NaN 10.0 1000.0 False False EGFR_ssm cside_mot_3h_hb1_1541_000000003_0001_2_11_H_._ems_3hC_921_0001_0001_0002_0001__48__I
18416.02617127691 343304.75249358645 False False NaN NaN 10.0 1000.0 False False EGFR_ssm cside_mot_3h_hb1_1541_000000003_0001_2_11_H_._ems_3hC_921_0001_0001_0002_0001__48__H
13130.135709392285 1133038.5059746888 False False NaN NaN 10.0 1000.0 False False EGFR_ssm cside_mot_3h_hb1_1541_000000003_0001_2_11_H_._ems_3hC_921_0001_0001_0002_0001__48__K
10654.18823307991 55023.351449874426 False False NaN NaN 10.0 1000.0 False False EGFR_ssm cside_mot_3h_hb1_1541_000000003_0001_2_11_H_._ems_3hC_921_0001_0001_0002_0001__48__M
20751.63924536023 219390.5896295512 False False NaN NaN 10.0 1000.0 False False EGFR_ssm cside_mot_3h_hb1_1541_000000003_0001_2_11_H_._ems_3hC_921_0001_0001_0002_0001__48__L
25320.94351978193 398566.1598760348 False False NaN NaN 10.0 1000.0 False False EGFR_ssm cside_mot_3h_hb1_1541_000000003_0001_2_11_H_._ems_3hC_921_0001_0001_0002_0001__48__N
7672.113703218655 19163.790682095718 False False NaN NaN 10.0 1000.0 False False EGFR_ssm cside_mot_3h_hb1_1541_000000003_0001_2_11_H_._ems_3hC_921_0001_0001_0002_0001__48__Q
150316.20116216896 inf False False NaN NaN 10.0 1000.0 False False EGFR_ssm cside_mot_3h_hb1_1541_000000003_0001_2_11_H_._ems_3hC_921_0001_0001_0002_0001__48__P
24092.008936900966 120763.46580194493 False False NaN NaN 10.0 1000.0 False False EGFR_ssm cside_mot_3h_hb1_1541_000000003_0001_2_11_H_._ems_3hC_921_0001_0001_0002_0001__48__S
128192.85240517936 inf False False NaN NaN 10.0 1000.0 False False EGFR_ssm cside_mot_3h_hb1_1541_000000003_0001_2_11_H_._ems_3hC_921_0001_0001_0002_0001__48__R
35869.71837543518 467350.1676598832 False False NaN NaN 10.0 1000.0 False False EGFR_ssm cside_mot_3h_hb1_1541_000000003_0001_2_11_H_._ems_3hC_921_0001_0001_0002_0001__48__T
44647.60734670316 1035982.2284099516 False False NaN NaN 10.0 1000.0 False False EGFR_ssm cside_mot_3h_hb1_1541_000000003_0001_2_11_H_._ems_3hC_921_0001_0001_0002_0001__48__W
14795.365566372802 100960.34833214778 False False NaN NaN 10.0 1000.0 False False EGFR_ssm cside_mot_3h_hb1_1541_000000003_0001_2_11_H_._ems_3hC_921_0001_0001_0002_0001__48__V
23617.30118312026 204629.56398032614 False False NaN NaN 10.0 1000.0 False False EGFR_ssm cside_mot_3h_hb1_1541_000000003_0001_2_11_H_._ems_3hC_921_0001_0001_0002_0001__48__Y
10868.337416564813 27970.07444823857 False False NaN NaN 10.0 1000.0 False False EGFR_ssm cside_mot_3h_hb1_1541_000000003_0001_2_11_H_._ems_3hC_921_0001_0001_0002_0001__49__A
432.5516842691306 73428.87581157874 False False NaN NaN 10.0 1000.0 True False EGFR_ssm cside_mot_3h_hb1_1541_000000003_0001_2_11_H_._ems_3hC_921_0001_0001_0002_0001__49__C
178.41679792765916 577.2418994728409 False False NaN NaN 10.0 1000.0 True True EGFR_ssm cside_mot_3h_hb1_1541_000000003_0001_2_11_H_._ems_3hC_921_0001_0001_0002_0001__49__E
445.6584328541693 1385.6027607345868 False False NaN NaN 10.0 1000.0 True False EGFR_ssm cside_mot_3h_hb1_1541_000000003_0001_2_11_H_._ems_3hC_921_0001_0001_0002_0001__49__D
5051.464807823733 24576.258316532665 False False NaN NaN 10.0 1000.0 False False EGFR_ssm cside_mot_3h_hb1_1541_000000003_0001_2_11_H_._ems_3hC_921_0001_0001_0002_0001__49__G
69173.3225883707 inf False False NaN NaN 10.0 1000.0 False False EGFR_ssm cside_mot_3h_hb1_1541_000000003_0001_2_11_H_._ems_3hC_921_0001_0001_0002_0001__49__F
1812.6578331365238 4265.343161781212 False False NaN NaN 10.0 1000.0 True False EGFR_ssm cside_mot_3h_hb1_1541_000000003_0001_2_11_H_._ems_3hC_921_0001_0001_0002_0001__49__I
2233.9049041651188 3978.3625765149495 False False NaN NaN 10.0 1000.0 True False EGFR_ssm cside_mot_3h_hb1_1541_000000003_0001_2_11_H_._ems_3hC_921_0001_0001_0002_0001__49__H
8731.581052353311 9915261.078704163 False False NaN NaN 10.0 1000.0 True False EGFR_ssm cside_mot_3h_hb1_1541_000000003_0001_2_11_H_._ems_3hC_921_0001_0001_0002_0001__49__K
1399.4587883419324 13000.134365734926 False False NaN NaN 10.0 1000.0 True False EGFR_ssm cside_mot_3h_hb1_1541_000000003_0001_2_11_H_._ems_3hC_921_0001_0001_0002_0001__49__M
17348.729706968174 138814.48984053926 False False NaN NaN 10.0 1000.0 False False EGFR_ssm cside_mot_3h_hb1_1541_000000003_0001_2_11_H_._ems_3hC_921_0001_0001_0002_0001__49__L
2042.548217443015 3978.3625765149495 False False NaN NaN 10.0 1000.0 True False EGFR_ssm cside_mot_3h_hb1_1541_000000003_0001_2_11_H_._ems_3hC_921_0001_0001_0002_0001__49__N
482.58422243583874 1500.4092407982278 False False NaN NaN 10.0 1000.0 True False EGFR_ssm cside_mot_3h_hb1_1541_000000003_0001_2_11_H_._ems_3hC_921_0001_0001_0002_0001__49__Q
20546.177470653718 inf False False NaN NaN 10.0 1000.0 True False EGFR_ssm cside_mot_3h_hb1_1541_000000003_0001_2_11_H_._ems_3hC_921_0001_0001_0002_0001__49__P
9741.548596453227 24822.020899698007 False False NaN NaN 10.0 1000.0 False False EGFR_ssm cside_mot_3h_hb1_1541_000000003_0001_2_11_H_._ems_3hC_921_0001_0001_0002_0001__49__R
2324.6104012328883 3978.3625765149495 False False NaN NaN 10.0 1000.0 True False EGFR_ssm cside_mot_3h_hb1_1541_000000003_0001_2_11_H_._ems_3hC_921_0001_0001_0002_0001__49__T
12005.40597677194 278567.83321448776 False False NaN NaN 10.0 1000.0 False False EGFR_ssm cside_mot_3h_hb1_1541_000000003_0001_2_11_H_._ems_3hC_921_0001_0001_0002_0001__49__W
1943.4145441793557 3978.3625765149495 False False NaN NaN 10.0 1000.0 True False EGFR_ssm cside_mot_3h_hb1_1541_000000003_0001_2_11_H_._ems_3hC_921_0001_0001_0002_0001__49__V
24822.020899698007 inf False False NaN NaN 10.0 1000.0 True False EGFR_ssm cside_mot_3h_hb1_1541_000000003_0001_2_11_H_._ems_3hC_921_0001_0001_0002_0001__49__Y
1905.1216000189752 3978.3625765149495 False False NaN NaN 10.0 1000.0 True False EGFR_ssm cside_mot_3h_hb1_1541_000000003_0001_2_11_H_._ems_3hC_921_0001_0001_0002_0001__50__A
2042.548217443015 3978.3625765149495 False False NaN NaN 10.0 1000.0 True False EGFR_ssm cside_mot_3h_hb1_1541_000000003_0001_2_11_H_._ems_3hC_921_0001_0001_0002_0001__50__C
16343.288158162499 inf False False NaN NaN 10.0 1000.0 True False EGFR_ssm cside_mot_3h_hb1_1541_000000003_0001_2_11_H_._ems_3hC_921_0001_0001_0002_0001__50__E
7596.152181404617 3385289.276886558 False False NaN NaN 10.0 1000.0 True False EGFR_ssm cside_mot_3h_hb1_1541_000000003_0001_2_11_H_._ems_3hC_921_0001_0001_0002_0001__50__D
6945.464450445125 807826.2492164575 False False NaN NaN 10.0 1000.0 True False EGFR_ssm cside_mot_3h_hb1_1541_000000003_0001_2_11_H_._ems_3hC_921_0001_0001_0002_0001__50__G
4527.747715458932 148827.92194274144 False False NaN NaN 10.0 1000.0 True False EGFR_ssm cside_mot_3h_hb1_1541_000000003_0001_2_11_H_._ems_3hC_921_0001_0001_0002_0001__50__F
2395.048421000645 8818.89686287685 False False NaN NaN 10.0 1000.0 False False EGFR_ssm cside_mot_3h_hb1_1541_000000003_0001_2_11_H_._ems_3hC_921_0001_0001_0002_0001__50__I
138814.48984053926 inf False False NaN NaN 10.0 1000.0 False False EGFR_ssm cside_mot_3h_hb1_1541_000000003_0001_2_11_H_._ems_3hC_921_0001_0001_0002_0001__50__H
78725.69362306898 inf False False NaN NaN 10.0 1000.0 False False EGFR_ssm cside_mot_3h_hb1_1541_000000003_0001_2_11_H_._ems_3hC_921_0001_0001_0002_0001__50__K
91398.0862863529 inf False False NaN NaN 10.0 1000.0 False False EGFR_ssm cside_mot_3h_hb1_1541_000000003_0001_2_11_H_._ems_3hC_921_0001_0001_0002_0001__50__M
14218.055498722146 inf False False NaN NaN 10.0 1000.0 True False EGFR_ssm cside_mot_3h_hb1_1541_000000003_0001_2_11_H_._ems_3hC_921_0001_0001_0002_0001__50__L
30590.4584999237 inf False False NaN NaN 10.0 1000.0 True False EGFR_ssm cside_mot_3h_hb1_1541_000000003_0001_2_11_H_._ems_3hC_921_0001_0001_0002_0001__50__N
150316.20116216896 inf False False NaN NaN 10.0 1000.0 False False EGFR_ssm cside_mot_3h_hb1_1541_000000003_0001_2_11_H_._ems_3hC_921_0001_0001_0002_0001__50__Q
61387.811540066075 inf False False NaN NaN 10.0 1000.0 True False EGFR_ssm cside_mot_3h_hb1_1541_000000003_0001_2_11_H_._ems_3hC_921_0001_0001_0002_0001__50__P
8063.468607592735 inf False False NaN NaN 10.0 1000.0 True False EGFR_ssm cside_mot_3h_hb1_1541_000000003_0001_2_11_H_._ems_3hC_921_0001_0001_0002_0001__50__S
120763.46580194493 inf False False NaN NaN 10.0 1000.0 False False EGFR_ssm cside_mot_3h_hb1_1541_000000003_0001_2_11_H_._ems_3hC_921_0001_0001_0002_0001__50__R
1886.2590099197778 3978.3625765149495 False False NaN NaN 10.0 1000.0 True False EGFR_ssm cside_mot_3h_hb1_1541_000000003_0001_2_11_H_._ems_3hC_921_0001_0001_0002_0001__50__T
150316.20116216896 inf False False NaN NaN 10.0 1000.0 False False EGFR_ssm cside_mot_3h_hb1_1541_000000003_0001_2_11_H_._ems_3hC_921_0001_0001_0002_0001__50__W
119567.7879227179 inf False False NaN NaN 10.0 1000.0 False False EGFR_ssm cside_mot_3h_hb1_1541_000000003_0001_2_11_H_._ems_3hC_921_0001_0001_0002_0001__50__Y
2371.3350702976686 3978.3625765149495 False False NaN NaN 10.0 1000.0 True False EGFR_ssm cside_mot_3h_hb1_1541_000000003_0001_2_11_H_._ems_3hC_921_0001_0001_0002_0001__51__A
2395.048421000645 3978.3625765149495 False False NaN NaN 10.0 1000.0 True False EGFR_ssm cside_mot_3h_hb1_1541_000000003_0001_2_11_H_._ems_3hC_921_0001_0001_0002_0001__51__C
2301.5944566662247 3978.3625765149495 False False NaN NaN 10.0 1000.0 True False EGFR_ssm cside_mot_3h_hb1_1541_000000003_0001_2_11_H_._ems_3hC_921_0001_0001_0002_0001__51__E
18416.02617127691 317036.1791262698 False False NaN NaN 10.0 1000.0 False False EGFR_ssm cside_mot_3h_hb1_1541_000000003_0001_2_11_H_._ems_3hC_921_0001_0001_0002_0001__51__D
2211.787033826849 3978.3625765149495 False False NaN NaN 10.0 1000.0 True False EGFR_ssm cside_mot_3h_hb1_1541_000000003_0001_2_11_H_._ems_3hC_921_0001_0001_0002_0001__51__G
2233.9049041651188 3978.3625765149495 False False NaN NaN 10.0 1000.0 True False EGFR_ssm cside_mot_3h_hb1_1541_000000003_0001_2_11_H_._ems_3hC_921_0001_0001_0002_0001__51__F
2371.3350702976686 3978.3625765149495 False False NaN NaN 10.0 1000.0 True False EGFR_ssm cside_mot_3h_hb1_1541_000000003_0001_2_11_H_._ems_3hC_921_0001_0001_0002_0001__51__I
2104.4394709797543 3978.3625765149495 False False NaN NaN 10.0 1000.0 True False EGFR_ssm cside_mot_3h_hb1_1541_000000003_0001_2_11_H_._ems_3hC_921_0001_0001_0002_0001__51__H
1924.1728160191644 3978.3625765149495 False False NaN NaN 10.0 1000.0 True False EGFR_ssm cside_mot_3h_hb1_1541_000000003_0001_2_11_H_._ems_3hC_921_0001_0001_0002_0001__51__K
2278.8063927388366 3978.3625765149495 False False NaN NaN 10.0 1000.0 True False EGFR_ssm cside_mot_3h_hb1_1541_000000003_0001_2_11_H_._ems_3hC_921_0001_0001_0002_0001__51__M
1530.5674665382714 3978.3625765149495 False False NaN NaN 10.0 1000.0 True False EGFR_ssm cside_mot_3h_hb1_1541_000000003_0001_2_11_H_._ems_3hC_921_0001_0001_0002_0001__51__L
2278.8063927388366 3978.3625765149495 False False NaN NaN 10.0 1000.0 True False EGFR_ssm cside_mot_3h_hb1_1541_000000003_0001_2_11_H_._ems_3hC_921_0001_0001_0002_0001__51__N
2168.206091389912 3978.3625765149495 False False NaN NaN 10.0 1000.0 True False EGFR_ssm cside_mot_3h_hb1_1541_000000003_0001_2_11_H_._ems_3hC_921_0001_0001_0002_0001__51__Q
38457.19314042646 inf False False NaN NaN 10.0 1000.0 True False EGFR_ssm cside_mot_3h_hb1_1541_000000003_0001_2_11_H_._ems_3hC_921_0001_0001_0002_0001__51__P
2083.6034366136187 3978.3625765149495 False False NaN NaN 10.0 1000.0 True False EGFR_ssm cside_mot_3h_hb1_1541_000000003_0001_2_11_H_._ems_3hC_921_0001_0001_0002_0001__51__S
533.07320947699 1385.6027607345868 False False NaN NaN 10.0 1000.0 True False EGFR_ssm cside_mot_3h_hb1_1541_000000003_0001_2_11_H_._ems_3hC_921_0001_0001_0002_0001__51__T
1576.9451913418482 3978.3625765149495 False False NaN NaN 10.0 1000.0 True False EGFR_ssm cside_mot_3h_hb1_1541_000000003_0001_2_11_H_._ems_3hC_921_0001_0001_0002_0001__51__W
1028.0104431380992 2125.4838656895513 False False NaN NaN 10.0 1000.0 True False EGFR_ssm cside_mot_3h_hb1_1541_000000003_0001_2_11_H_._ems_3hC_921_0001_0001_0002_0001__51__V
1385.6027607345868 3978.3625765149495 False False NaN NaN 10.0 1000.0 True False EGFR_ssm cside_mot_3h_hb1_1541_000000003_0001_2_11_H_._ems_3hC_921_0001_0001_0002_0001__51__Y
10340.850133193997 86962.14301438573 False False NaN NaN 10.0 1000.0 False False EGFR_ssm cside_mot_3h_hb1_1541_000000003_0001_2_11_H_._ems_3hC_921_0001_0001_0002_0001__52__A
111523.03455691261 inf False False NaN NaN 10.0 1000.0 False False EGFR_ssm cside_mot_3h_hb1_1541_000000003_0001_2_11_H_._ems_3hC_921_0001_0001_0002_0001__52__C
2146.7387043464482 3978.3625765149495 False False NaN NaN 10.0 1000.0 True False EGFR_ssm cside_mot_3h_hb1_1541_000000003_0001_2_11_H_._ems_3hC_921_0001_0001_0002_0001__52__D
18416.02617127691 394619.9602733015 False False NaN NaN 10.0 1000.0 False False EGFR_ssm cside_mot_3h_hb1_1541_000000003_0001_2_11_H_._ems_3hC_921_0001_0001_0002_0001__52__G
54478.565791954934 6211544.291534274 False False NaN NaN 10.0 1000.0 False False EGFR_ssm cside_mot_3h_hb1_1541_000000003_0001_2_11_H_._ems_3hC_921_0001_0001_0002_0001__52__F
58992.48028081895 inf False False NaN NaN 10.0 1000.0 False False EGFR_ssm cside_mot_3h_hb1_1541_000000003_0001_2_11_H_._ems_3hC_921_0001_0001_0002_0001__52__I
73428.87581157874 inf False False NaN NaN 10.0 1000.0 False False EGFR_ssm cside_mot_3h_hb1_1541_000000003_0001_2_11_H_._ems_3hC_921_0001_0001_0002_0001__52__H
13261.437066486216 inf False False NaN NaN 10.0 1000.0 True False EGFR_ssm cside_mot_3h_hb1_1541_000000003_0001_2_11_H_._ems_3hC_921_0001_0001_0002_0001__52__K
16181.473423923255 360816.74511785235 False False NaN NaN 10.0 1000.0 False False EGFR_ssm cside_mot_3h_hb1_1541_000000003_0001_2_11_H_._ems_3hC_921_0001_0001_0002_0001__52__M
88710.08208897486 inf False False NaN NaN 10.0 1000.0 False False EGFR_ssm cside_mot_3h_hb1_1541_000000003_0001_2_11_H_._ems_3hC_921_0001_0001_0002_0001__52__L
72701.85723918695 inf False False NaN NaN 10.0 1000.0 False False EGFR_ssm cside_mot_3h_hb1_1541_000000003_0001_2_11_H_._ems_3hC_921_0001_0001_0002_0001__52__N
15243.67993839947 77946.23130996923 False False NaN NaN 10.0 1000.0 False False EGFR_ssm cside_mot_3h_hb1_1541_000000003_0001_2_11_H_._ems_3hC_921_0001_0001_0002_0001__52__Q
138814.48984053926 inf False False NaN NaN 10.0 1000.0 False False EGFR_ssm cside_mot_3h_hb1_1541_000000003_0001_2_11_H_._ems_3hC_921_0001_0001_0002_0001__52__P
32472.388113792607 inf False False NaN NaN 10.0 1000.0 False False EGFR_ssm cside_mot_3h_hb1_1541_000000003_0001_2_11_H_._ems_3hC_921_0001_0001_0002_0001__52__S
60780.01142580806 inf False False NaN NaN 10.0 1000.0 False False EGFR_ssm cside_mot_3h_hb1_1541_000000003_0001_2_11_H_._ems_3hC_921_0001_0001_0002_0001__52__R
83568.91015092826 inf False False NaN NaN 10.0 1000.0 False False EGFR_ssm cside_mot_3h_hb1_1541_000000003_0001_2_11_H_._ems_3hC_921_0001_0001_0002_0001__52__T
45094.083420170224 768618.9576775177 False False NaN NaN 10.0 1000.0 False False EGFR_ssm cside_mot_3h_hb1_1541_000000003_0001_2_11_H_._ems_3hC_921_0001_0001_0002_0001__52__W
4438.533198175604 1121820.3029452376 False False NaN NaN 10.0 1000.0 True False EGFR_ssm cside_mot_3h_hb1_1541_000000003_0001_2_11_H_._ems_3hC_921_0001_0001_0002_0001__52__V
7299.752940030099 7283524.188250795 False False NaN NaN 10.0 1000.0 True False EGFR_ssm cside_mot_3h_hb1_1541_000000003_0001_2_11_H_._ems_3hC_921_0001_0001_0002_0001__52__Y
67810.33485773024 inf False False NaN NaN 10.0 1000.0 False False EGFR_ssm cside_mot_3h_hb1_1541_000000003_0001_2_11_H_._ems_3hC_921_0001_0001_0002_0001__53__A
77946.23130996923 inf False False NaN NaN 10.0 1000.0 False False EGFR_ssm cside_mot_3h_hb1_1541_000000003_0001_2_11_H_._ems_3hC_921_0001_0001_0002_0001__53__C
38841.765071830756 inf False False NaN NaN 10.0 1000.0 False False EGFR_ssm cside_mot_3h_hb1_1541_000000003_0001_2_11_H_._ems_3hC_921_0001_0001_0002_0001__53__E
77946.23130996923 inf False False NaN NaN 10.0 1000.0 False False EGFR_ssm cside_mot_3h_hb1_1541_000000003_0001_2_11_H_._ems_3hC_921_0001_0001_0002_0001__53__D
55573.58496437321 2462134.78861008 False False NaN NaN 10.0 1000.0 False False EGFR_ssm cside_mot_3h_hb1_1541_000000003_0001_2_11_H_._ems_3hC_921_0001_0001_0002_0001__53__G
7372.750469430405 3385289.276886558 False False NaN NaN 10.0 1000.0 True False EGFR_ssm cside_mot_3h_hb1_1541_000000003_0001_2_11_H_._ems_3hC_921_0001_0001_0002_0001__53__F
7227.4781584456505 2774395.1073645223 False False NaN NaN 10.0 1000.0 True False EGFR_ssm cside_mot_3h_hb1_1541_000000003_0001_2_11_H_._ems_3hC_921_0001_0001_0002_0001__53__I
65816.04294058759 inf False False NaN NaN 10.0 1000.0 False False EGFR_ssm cside_mot_3h_hb1_1541_000000003_0001_2_11_H_._ems_3hC_921_0001_0001_0002_0001__53__H
129474.78092923124 inf False False NaN NaN 10.0 1000.0 False False EGFR_ssm cside_mot_3h_hb1_1541_000000003_0001_2_11_H_._ems_3hC_921_0001_0001_0002_0001__53__K
1485.5537037606218 3978.3625765149495 False False NaN NaN 10.0 1000.0 True False EGFR_ssm cside_mot_3h_hb1_1541_000000003_0001_2_11_H_._ems_3hC_921_0001_0001_0002_0001__53__M
87831.76444452965 inf False False NaN NaN 10.0 1000.0 False False EGFR_ssm cside_mot_3h_hb1_1541_000000003_0001_2_11_H_._ems_3hC_921_0001_0001_0002_0001__53__N
21810.18140292322 453605.46836301533 False False NaN NaN 10.0 1000.0 False False EGFR_ssm cside_mot_3h_hb1_1541_000000003_0001_2_11_H_._ems_3hC_921_0001_0001_0002_0001__53__Q
117211.83013696494 inf False False NaN NaN 10.0 1000.0 False False EGFR_ssm cside_mot_3h_hb1_1541_000000003_0001_2_11_H_._ems_3hC_921_0001_0001_0002_0001__53__P
14218.055498722146 inf False False NaN NaN 10.0 1000.0 True False EGFR_ssm cside_mot_3h_hb1_1541_000000003_0001_2_11_H_._ems_3hC_921_0001_0001_0002_0001__53__S
42480.66642412706 inf False False NaN NaN 10.0 1000.0 True False EGFR_ssm cside_mot_3h_hb1_1541_000000003_0001_2_11_H_._ems_3hC_921_0001_0001_0002_0001__53__R
46925.08403430361 inf False False NaN NaN 10.0 1000.0 True False EGFR_ssm cside_mot_3h_hb1_1541_000000003_0001_2_11_H_._ems_3hC_921_0001_0001_0002_0001__53__T
96060.30724686387 inf False False NaN NaN 10.0 1000.0 False False EGFR_ssm cside_mot_3h_hb1_1541_000000003_0001_2_11_H_._ems_3hC_921_0001_0001_0002_0001__53__W
5579.959792458152 1637327.286205386 False False NaN NaN 10.0 1000.0 True False EGFR_ssm cside_mot_3h_hb1_1541_000000003_0001_2_11_H_._ems_3hC_921_0001_0001_0002_0001__53__V
13527.991951522585 353707.2297988941 False False NaN NaN 10.0 1000.0 False False EGFR_ssm cside_mot_3h_hb1_1541_000000003_0001_2_11_H_._ems_3hC_921_0001_0001_0002_0001__53__Y
90493.1547389632 inf False False NaN NaN 10.0 1000.0 False False EGFR_ssm cside_mot_3h_hb1_1541_000000003_0001_2_11_H_._ems_3hC_921_0001_0001_0002_0001__54__C
6808.61136206757 2078971.18628171 False False NaN NaN 10.0 1000.0 True False EGFR_ssm cside_mot_3h_hb1_1541_000000003_0001_2_11_H_._ems_3hC_921_0001_0001_0002_0001__54__E
110418.8460959532 inf False False NaN NaN 10.0 1000.0 False False EGFR_ssm cside_mot_3h_hb1_1541_000000003_0001_2_11_H_._ems_3hC_921_0001_0001_0002_0001__54__D
18053.157701477227 inf False False NaN NaN 10.0 1000.0 True False EGFR_ssm cside_mot_3h_hb1_1541_000000003_0001_2_11_H_._ems_3hC_921_0001_0001_0002_0001__54__G
80308.08006489262 inf False False NaN NaN 10.0 1000.0 False False EGFR_ssm cside_mot_3h_hb1_1541_000000003_0001_2_11_H_._ems_3hC_921_0001_0001_0002_0001__54__F
14648.87679838893 336540.29261208314 False False NaN NaN 10.0 1000.0 False False EGFR_ssm cside_mot_3h_hb1_1541_000000003_0001_2_11_H_._ems_3hC_921_0001_0001_0002_0001__54__I
97991.1194225258 inf False False NaN NaN 10.0 1000.0 False False EGFR_ssm cside_mot_3h_hb1_1541_000000003_0001_2_11_H_._ems_3hC_921_0001_0001_0002_0001__54__H
14795.365566372802 inf False False NaN NaN 10.0 1000.0 False False EGFR_ssm cside_mot_3h_hb1_1541_000000003_0001_2_11_H_._ems_3hC_921_0001_0001_0002_0001__54__K
81111.1608655416 inf False False NaN NaN 10.0 1000.0 False False EGFR_ssm cside_mot_3h_hb1_1541_000000003_0001_2_11_H_._ems_3hC_921_0001_0001_0002_0001__54__M
56129.32081401698 inf False False NaN NaN 10.0 1000.0 False False EGFR_ssm cside_mot_3h_hb1_1541_000000003_0001_2_11_H_._ems_3hC_921_0001_0001_0002_0001__54__L
120763.46580194493 inf False False NaN NaN 10.0 1000.0 False False EGFR_ssm cside_mot_3h_hb1_1541_000000003_0001_2_11_H_._ems_3hC_921_0001_0001_0002_0001__54__N
111523.03455691261 inf False False NaN NaN 10.0 1000.0 False False EGFR_ssm cside_mot_3h_hb1_1541_000000003_0001_2_11_H_._ems_3hC_921_0001_0001_0002_0001__54__Q
15550.077905161292 inf False False NaN NaN 10.0 1000.0 True False EGFR_ssm cside_mot_3h_hb1_1541_000000003_0001_2_11_H_._ems_3hC_921_0001_0001_0002_0001__54__P
7446.477974124701 17697.43917407826 False False NaN NaN 10.0 1000.0 False False EGFR_ssm cside_mot_3h_hb1_1541_000000003_0001_2_11_H_._ems_3hC_921_0001_0001_0002_0001__54__S
57257.52016237869 inf False False NaN NaN 10.0 1000.0 False False EGFR_ssm cside_mot_3h_hb1_1541_000000003_0001_2_11_H_._ems_3hC_921_0001_0001_0002_0001__54__R
29690.797640615405 3593552.7830285714 False False NaN NaN 10.0 1000.0 False False EGFR_ssm cside_mot_3h_hb1_1541_000000003_0001_2_11_H_._ems_3hC_921_0001_0001_0002_0001__54__T
32150.879320586777 4795610.1196006 False False NaN NaN 10.0 1000.0 False False EGFR_ssm cside_mot_3h_hb1_1541_000000003_0001_2_11_H_._ems_3hC_921_0001_0001_0002_0001__54__W
13799.904589748183 inf False False NaN NaN 10.0 1000.0 True False EGFR_ssm cside_mot_3h_hb1_1541_000000003_0001_2_11_H_._ems_3hC_921_0001_0001_0002_0001__54__V
144450.91477416953 inf False False NaN NaN 10.0 1000.0 False False EGFR_ssm cside_mot_3h_hb1_1541_000000003_0001_2_11_H_._ems_3hC_921_0001_0001_0002_0001__54__Y
2233.9049041651188 3978.3625765149495 False False NaN NaN 10.0 1000.0 True False EGFR_ssm cside_mot_3h_hb1_1541_000000003_0001_2_11_H_._ems_3hC_921_0001_0001_0002_0001__55__A
2042.548217443015 3978.3625765149495 False False NaN NaN 10.0 1000.0 True False EGFR_ssm cside_mot_3h_hb1_1541_000000003_0001_2_11_H_._ems_3hC_921_0001_0001_0002_0001__55__C
2146.7387043464482 3978.3625765149495 False False NaN NaN 10.0 1000.0 True False EGFR_ssm cside_mot_3h_hb1_1541_000000003_0001_2_11_H_._ems_3hC_921_0001_0001_0002_0001__55__E
59582.40508362707 inf False False NaN NaN 10.0 1000.0 False False EGFR_ssm cside_mot_3h_hb1_1541_000000003_0001_2_11_H_._ems_3hC_921_0001_0001_0002_0001__55__D
2698.8005091615787 8818.89686287685 False False NaN NaN 10.0 1000.0 False False EGFR_ssm cside_mot_3h_hb1_1541_000000003_0001_2_11_H_._ems_3hC_921_0001_0001_0002_0001__55__G
2371.3350702976686 3978.3625765149495 False False NaN NaN 10.0 1000.0 True False EGFR_ssm cside_mot_3h_hb1_1541_000000003_0001_2_11_H_._ems_3hC_921_0001_0001_0002_0001__55__F
2104.4394709797543 3978.3625765149495 False False NaN NaN 10.0 1000.0 True False EGFR_ssm cside_mot_3h_hb1_1541_000000003_0001_2_11_H_._ems_3hC_921_0001_0001_0002_0001__55__I
1867.5831781383924 3978.3625765149495 False False NaN NaN 10.0 1000.0 True False EGFR_ssm cside_mot_3h_hb1_1541_000000003_0001_2_11_H_._ems_3hC_921_0001_0001_0002_0001__55__H
2395.048421000645 3978.3625765149495 False False NaN NaN 10.0 1000.0 True False EGFR_ssm cside_mot_3h_hb1_1541_000000003_0001_2_11_H_._ems_3hC_921_0001_0001_0002_0001__55__K
2083.6034366136187 3978.3625765149495 False False NaN NaN 10.0 1000.0 True False EGFR_ssm cside_mot_3h_hb1_1541_000000003_0001_2_11_H_._ems_3hC_921_0001_0001_0002_0001__55__M
2022.3249677653598 3978.3625765149495 False False NaN NaN 10.0 1000.0 True False EGFR_ssm cside_mot_3h_hb1_1541_000000003_0001_2_11_H_._ems_3hC_921_0001_0001_0002_0001__55__L
2002.3019482825348 4618.755444539664 False False NaN NaN 10.0 1000.0 True False EGFR_ssm cside_mot_3h_hb1_1541_000000003_0001_2_11_H_._ems_3hC_921_0001_0001_0002_0001__55__N
2256.2439532067697 3978.3625765149495 False False NaN NaN 10.0 1000.0 True False EGFR_ssm cside_mot_3h_hb1_1541_000000003_0001_2_11_H_._ems_3hC_921_0001_0001_0002_0001__55__Q
108243.15860793377 inf False False NaN NaN 10.0 1000.0 False False EGFR_ssm cside_mot_3h_hb1_1541_000000003_0001_2_11_H_._ems_3hC_921_0001_0001_0002_0001__55__P
2083.6034366136187 3978.3625765149495 False False NaN NaN 10.0 1000.0 True False EGFR_ssm cside_mot_3h_hb1_1541_000000003_0001_2_11_H_._ems_3hC_921_0001_0001_0002_0001__55__S
1812.6578331365238 4951.930994827699 False False NaN NaN 10.0 1000.0 True False EGFR_ssm cside_mot_3h_hb1_1541_000000003_0001_2_11_H_._ems_3hC_921_0001_0001_0002_0001__55__T
1530.5674665382714 3978.3625765149495 False False NaN NaN 10.0 1000.0 True False EGFR_ssm cside_mot_3h_hb1_1541_000000003_0001_2_11_H_._ems_3hC_921_0001_0001_0002_0001__55__W
2022.3249677653598 3978.3625765149495 False False NaN NaN 10.0 1000.0 True False EGFR_ssm cside_mot_3h_hb1_1541_000000003_0001_2_11_H_._ems_3hC_921_0001_0001_0002_0001__55__V
2371.3350702976686 3978.3625765149495 False False NaN NaN 10.0 1000.0 True False EGFR_ssm cside_mot_3h_hb1_1541_000000003_0001_2_11_H_._ems_3hC_921_0001_0001_0002_0001__55__Y
40018.709395272235 inf False False NaN NaN 10.0 1000.0 False False EGFR_ssm cside_mot_3h_hb1_1541_000000003_0001_2_11_H_._ems_3hC_921_0001_0001_0002_0001__56__A
94167.5396989157 inf False False NaN NaN 10.0 1000.0 False False EGFR_ssm cside_mot_3h_hb1_1541_000000003_0001_2_11_H_._ems_3hC_921_0001_0001_0002_0001__56__C
5982.4721568300865 9248143.025242342 False False NaN NaN 10.0 1000.0 True False EGFR_ssm cside_mot_3h_hb1_1541_000000003_0001_2_11_H_._ems_3hC_921_0001_0001_0002_0001__56__E
6808.61136206757 6793474.5122776525 False False NaN NaN 10.0 1000.0 True False EGFR_ssm cside_mot_3h_hb1_1541_000000003_0001_2_11_H_._ems_3hC_921_0001_0001_0002_0001__56__G
44647.60734670316 inf False False NaN NaN 10.0 1000.0 False False EGFR_ssm cside_mot_3h_hb1_1541_000000003_0001_2_11_H_._ems_3hC_921_0001_0001_0002_0001__56__F
40823.08545411727 inf False False NaN NaN 10.0 1000.0 False False EGFR_ssm cside_mot_3h_hb1_1541_000000003_0001_2_11_H_._ems_3hC_921_0001_0001_0002_0001__56__I
21594.239012795253 inf False False NaN NaN 10.0 1000.0 True False EGFR_ssm cside_mot_3h_hb1_1541_000000003_0001_2_11_H_._ems_3hC_921_0001_0001_0002_0001__56__H
46460.479241884816 inf False False NaN NaN 10.0 1000.0 False False EGFR_ssm cside_mot_3h_hb1_1541_000000003_0001_2_11_H_._ems_3hC_921_0001_0001_0002_0001__56__K
58408.39631764248 inf False False NaN NaN 10.0 1000.0 False False EGFR_ssm cside_mot_3h_hb1_1541_000000003_0001_2_11_H_._ems_3hC_921_0001_0001_0002_0001__56__M
28249.775192720976 inf False False NaN NaN 10.0 1000.0 False False EGFR_ssm cside_mot_3h_hb1_1541_000000003_0001_2_11_H_._ems_3hC_921_0001_0001_0002_0001__56__L
7446.477974124701 inf False False NaN NaN 10.0 1000.0 True False EGFR_ssm cside_mot_3h_hb1_1541_000000003_0001_2_11_H_._ems_3hC_921_0001_0001_0002_0001__56__N
8907.085831505625 235216.40706144326 False False NaN NaN 10.0 1000.0 False False EGFR_ssm cside_mot_3h_hb1_1541_000000003_0001_2_11_H_._ems_3hC_921_0001_0001_0002_0001__56__Q
15396.116737783474 2974527.075318226 False False NaN NaN 10.0 1000.0 False False EGFR_ssm cside_mot_3h_hb1_1541_000000003_0001_2_11_H_._ems_3hC_921_0001_0001_0002_0001__56__P
7672.113703218655 738627.7107249633 False False NaN NaN 10.0 1000.0 False False EGFR_ssm cside_mot_3h_hb1_1541_000000003_0001_2_11_H_._ems_3hC_921_0001_0001_0002_0001__56__S
37326.1727790485 inf False False NaN NaN 10.0 1000.0 False False EGFR_ssm cside_mot_3h_hb1_1541_000000003_0001_2_11_H_._ems_3hC_921_0001_0001_0002_0001__56__R
49318.73492184023 inf False False NaN NaN 10.0 1000.0 False False EGFR_ssm cside_mot_3h_hb1_1541_000000003_0001_2_11_H_._ems_3hC_921_0001_0001_0002_0001__56__T
48830.43061568336 inf False False NaN NaN 10.0 1000.0 False False EGFR_ssm cside_mot_3h_hb1_1541_000000003_0001_2_11_H_._ems_3hC_921_0001_0001_0002_0001__56__W
25574.152954979763 472023.6693364815 False False NaN NaN 10.0 1000.0 False False EGFR_ssm cside_mot_3h_hb1_1541_000000003_0001_2_11_H_._ems_3hC_921_0001_0001_0002_0001__56__V
59.12392411138477 90493.1547389632 False False NaN NaN 10.0 1000.0 True False EGFR_ssm cside_mot_3h_hb1_1541_000000003_0001_2_11_H_._ems_3hC_921_0001_0001_0002_0001__56__Y
4351.0765593330125 11422.731852687486 False False NaN NaN 10.0 1000.0 False False EGFR_ssm cside_mot_3h_hb1_1541_000000003_0001_2_11_H_._ems_3hC_921_0001_0001_0002_0001__57__C
482.58422243583874 1500.4092407982278 False False NaN NaN 10.0 1000.0 True False EGFR_ssm cside_mot_3h_hb1_1541_000000003_0001_2_11_H_._ems_3hC_921_0001_0001_0002_0001__57__E
7227.4781584456505 18786.188297319568 False False NaN NaN 10.0 1000.0 False False EGFR_ssm cside_mot_3h_hb1_1541_000000003_0001_2_11_H_._ems_3hC_921_0001_0001_0002_0001__57__D
5524.712665800157 9156577.252715183 False False NaN NaN 10.0 1000.0 True False EGFR_ssm cside_mot_3h_hb1_1541_000000003_0001_2_11_H_._ems_3hC_921_0001_0001_0002_0001__57__G
86101.13169741156 inf False False NaN NaN 10.0 1000.0 False False EGFR_ssm cside_mot_3h_hb1_1541_000000003_0001_2_11_H_._ems_3hC_921_0001_0001_0002_0001__57__F
34470.094320927274 inf False False NaN NaN 10.0 1000.0 True True EGFR_ssm cside_mot_3h_hb1_1541_000000003_0001_2_11_H_._ems_3hC_921_0001_0001_0002_0001__57__I
5692.116984286569 14795.365566372802 False False NaN NaN 10.0 1000.0 False False EGFR_ssm cside_mot_3h_hb1_1541_000000003_0001_2_11_H_._ems_3hC_921_0001_0001_0002_0001__57__H
6414.019892333406 inf False False NaN NaN 10.0 1000.0 True False EGFR_ssm cside_mot_3h_hb1_1541_000000003_0001_2_11_H_._ems_3hC_921_0001_0001_0002_0001__57__K
44647.60734670316 inf False False NaN NaN 10.0 1000.0 False False EGFR_ssm cside_mot_3h_hb1_1541_000000003_0001_2_11_H_._ems_3hC_921_0001_0001_0002_0001__57__M
74163.16456969458 inf False False NaN NaN 10.0 1000.0 False False EGFR_ssm cside_mot_3h_hb1_1541_000000003_0001_2_11_H_._ems_3hC_921_0001_0001_0002_0001__57__L
1371.8839215193932 3978.3625765149495 False False NaN NaN 10.0 1000.0 True False EGFR_ssm cside_mot_3h_hb1_1541_000000003_0001_2_11_H_._ems_3hC_921_0001_0001_0002_0001__57__N
2347.856505245217 3978.3625765149495 False False NaN NaN 10.0 1000.0 True False EGFR_ssm cside_mot_3h_hb1_1541_000000003_0001_2_11_H_._ems_3hC_921_0001_0001_0002_0001__57__Q
62001.68965546678 inf False False NaN NaN 10.0 1000.0 True False EGFR_ssm cside_mot_3h_hb1_1541_000000003_0001_2_11_H_._ems_3hC_921_0001_0001_0002_0001__57__P
4098.910940945931 49811.92227105858 False False NaN NaN 10.0 1000.0 False False EGFR_ssm cside_mot_3h_hb1_1541_000000003_0001_2_11_H_._ems_3hC_921_0001_0001_0002_0001__57__S
36228.41555918949 inf False False NaN NaN 10.0 1000.0 False False EGFR_ssm cside_mot_3h_hb1_1541_000000003_0001_2_11_H_._ems_3hC_921_0001_0001_0002_0001__57__R
14503.838414246455 58408.39631764248 False False NaN NaN 10.0 1000.0 False False EGFR_ssm cside_mot_3h_hb1_1541_000000003_0001_2_11_H_._ems_3hC_921_0001_0001_0002_0001__57__T
88710.08208897486 inf False False NaN NaN 10.0 1000.0 False False EGFR_ssm cside_mot_3h_hb1_1541_000000003_0001_2_11_H_._ems_3hC_921_0001_0001_0002_0001__57__W
12743.9803604891 inf False False NaN NaN 10.0 1000.0 True False EGFR_ssm cside_mot_3h_hb1_1541_000000003_0001_2_11_H_._ems_3hC_921_0001_0001_0002_0001__57__V
17348.729706968174 1424414.108076135 False False NaN NaN 10.0 1000.0 False False EGFR_ssm cside_mot_3h_hb1_1541_000000003_0001_2_11_H_._ems_3hC_921_0001_0001_0002_0001__57__Y
56129.32081401698 inf False False NaN NaN 10.0 1000.0 False False EGFR_ssm cside_mot_3h_hb1_1541_000000003_0001_2_11_H_._ems_3hC_921_0001_0001_0002_0001__58__A
6102.719847182369 43767.87309744455 False False NaN NaN 10.0 1000.0 False False EGFR_ssm cside_mot_3h_hb1_1541_000000003_0001_2_11_H_._ems_3hC_921_0001_0001_0002_0001__58__C
67138.94540369337 inf False False NaN NaN 10.0 1000.0 False False EGFR_ssm cside_mot_3h_hb1_1541_000000003_0001_2_11_H_._ems_3hC_921_0001_0001_0002_0001__58__E
84404.5992524376 inf False False NaN NaN 10.0 1000.0 False False EGFR_ssm cside_mot_3h_hb1_1541_000000003_0001_2_11_H_._ems_3hC_921_0001_0001_0002_0001__58__D
114902.29402702165 inf False False NaN NaN 10.0 1000.0 False False EGFR_ssm cside_mot_3h_hb1_1541_000000003_0001_2_11_H_._ems_3hC_921_0001_0001_0002_0001__58__G
3747.7975093195623 22248.566049121968 False False NaN NaN 10.0 1000.0 False False EGFR_ssm cside_mot_3h_hb1_1541_000000003_0001_2_11_H_._ems_3hC_921_0001_0001_0002_0001__58__F
1830.7844114678887 7748.834840250847 False False NaN NaN 10.0 1000.0 False False EGFR_ssm cside_mot_3h_hb1_1541_000000003_0001_2_11_H_._ems_3hC_921_0001_0001_0002_0001__58__I
67810.33485773024 inf False False NaN NaN 10.0 1000.0 False False EGFR_ssm cside_mot_3h_hb1_1541_000000003_0001_2_11_H_._ems_3hC_921_0001_0001_0002_0001__58__H
140202.63473894473 inf False False NaN NaN 10.0 1000.0 False False EGFR_ssm cside_mot_3h_hb1_1541_000000003_0001_2_11_H_._ems_3hC_921_0001_0001_0002_0001__58__K
32472.388113792607 inf False False NaN NaN 10.0 1000.0 False False EGFR_ssm cside_mot_3h_hb1_1541_000000003_0001_2_11_H_._ems_3hC_921_0001_0001_0002_0001__58__M
124422.7195792097 inf False False NaN NaN 10.0 1000.0 False False EGFR_ssm cside_mot_3h_hb1_1541_000000003_0001_2_11_H_._ems_3hC_921_0001_0001_0002_0001__58__N
141604.66108633403 inf False False NaN NaN 10.0 1000.0 False False EGFR_ssm cside_mot_3h_hb1_1541_000000003_0001_2_11_H_._ems_3hC_921_0001_0001_0002_0001__58__Q
100960.34833214778 inf False False NaN NaN 10.0 1000.0 False False EGFR_ssm cside_mot_3h_hb1_1541_000000003_0001_2_11_H_._ems_3hC_921_0001_0001_0002_0001__58__P
12369.181783274109 inf False False NaN NaN 10.0 1000.0 True False EGFR_ssm cside_mot_3h_hb1_1541_000000003_0001_2_11_H_._ems_3hC_921_0001_0001_0002_0001__58__S
150316.20116216896 inf False False NaN NaN 10.0 1000.0 False False EGFR_ssm cside_mot_3h_hb1_1541_000000003_0001_2_11_H_._ems_3hC_921_0001_0001_0002_0001__58__R
104019.54784696022 inf False False NaN NaN 10.0 1000.0 False False EGFR_ssm cside_mot_3h_hb1_1541_000000003_0001_2_11_H_._ems_3hC_921_0001_0001_0002_0001__58__T
21380.434666133897 121971.10045996447 False False NaN NaN 10.0 1000.0 False False EGFR_ssm cside_mot_3h_hb1_1541_000000003_0001_2_11_H_._ems_3hC_921_0001_0001_0002_0001__58__W
1794.710725877745 7155.918968758065 False False NaN NaN 10.0 1000.0 True False EGFR_ssm cside_mot_3h_hb1_1541_000000003_0001_2_11_H_._ems_3hC_921_0001_0001_0002_0001__58__V
1905.1216000189752 10036.72726047436 False False NaN NaN 10.0 1000.0 True False EGFR_ssm cside_mot_3h_hb1_1541_000000003_0001_2_11_H_._ems_3hC_921_0001_0001_0002_0001__58__Y
2301.5944566662247 3978.3625765149495 False False NaN NaN 10.0 1000.0 True False EGFR_ssm cside_mot_3h_hb1_1541_000000003_0001_2_11_H_._ems_3hC_921_0001_0001_0002_0001__59__A
2104.4394709797543 3978.3625765149495 False False NaN NaN 10.0 1000.0 True False EGFR_ssm cside_mot_3h_hb1_1541_000000003_0001_2_11_H_._ems_3hC_921_0001_0001_0002_0001__59__C
2347.856505245217 3978.3625765149495 False False NaN NaN 10.0 1000.0 True False EGFR_ssm cside_mot_3h_hb1_1541_000000003_0001_2_11_H_._ems_3hC_921_0001_0001_0002_0001__59__D
1673.9590970027223 7826.323188653361 False False NaN NaN 10.0 1000.0 True False EGFR_ssm cside_mot_3h_hb1_1541_000000003_0001_2_11_H_._ems_3hC_921_0001_0001_0002_0001__59__G
2324.6104012328883 3978.3625765149495 False False NaN NaN 10.0 1000.0 True False EGFR_ssm cside_mot_3h_hb1_1541_000000003_0001_2_11_H_._ems_3hC_921_0001_0001_0002_0001__59__F
2256.2439532067697 3978.3625765149495 False False NaN NaN 10.0 1000.0 True False EGFR_ssm cside_mot_3h_hb1_1541_000000003_0001_2_11_H_._ems_3hC_921_0001_0001_0002_0001__59__I
2042.548217443015 3978.3625765149495 False False NaN NaN 10.0 1000.0 True False EGFR_ssm cside_mot_3h_hb1_1541_000000003_0001_2_11_H_._ems_3hC_921_0001_0001_0002_0001__59__H
3565.9007342155983 9838.964082417768 False False NaN NaN 10.0 1000.0 False False EGFR_ssm cside_mot_3h_hb1_1541_000000003_0001_2_11_H_._ems_3hC_921_0001_0001_0002_0001__59__K
2371.3350702976686 3978.3625765149495 False False NaN NaN 10.0 1000.0 True False EGFR_ssm cside_mot_3h_hb1_1541_000000003_0001_2_11_H_._ems_3hC_921_0001_0001_0002_0001__59__M
2002.3019482825348 3978.3625765149495 False False NaN NaN 10.0 1000.0 True False EGFR_ssm cside_mot_3h_hb1_1541_000000003_0001_2_11_H_._ems_3hC_921_0001_0001_0002_0001__59__L
1849.0922555825673 6478.160091256744 False False NaN NaN 10.0 1000.0 True False EGFR_ssm cside_mot_3h_hb1_1541_000000003_0001_2_11_H_._ems_3hC_921_0001_0001_0002_0001__59__N
1657.3852445571497 3978.3625765149495 False False NaN NaN 10.0 1000.0 True False EGFR_ssm cside_mot_3h_hb1_1541_000000003_0001_2_11_H_._ems_3hC_921_0001_0001_0002_0001__59__Q
136079.29599111783 inf False False NaN NaN 10.0 1000.0 False False EGFR_ssm cside_mot_3h_hb1_1541_000000003_0001_2_11_H_._ems_3hC_921_0001_0001_0002_0001__59__P
2125.4838656895513 3978.3625765149495 False False NaN NaN 10.0 1000.0 True False EGFR_ssm cside_mot_3h_hb1_1541_000000003_0001_2_11_H_._ems_3hC_921_0001_0001_0002_0001__59__S
2042.548217443015 10137.094533079111 False False NaN NaN 10.0 1000.0 False False EGFR_ssm cside_mot_3h_hb1_1541_000000003_0001_2_11_H_._ems_3hC_921_0001_0001_0002_0001__59__R
2002.3019482825348 3978.3625765149495 False False NaN NaN 10.0 1000.0 True False EGFR_ssm cside_mot_3h_hb1_1541_000000003_0001_2_11_H_._ems_3hC_921_0001_0001_0002_0001__59__T
2042.548217443015 3978.3625765149495 False False NaN NaN 10.0 1000.0 True False EGFR_ssm cside_mot_3h_hb1_1541_000000003_0001_2_11_H_._ems_3hC_921_0001_0001_0002_0001__59__W
2062.9736996174447 3978.3625765149495 False False NaN NaN 10.0 1000.0 True False EGFR_ssm cside_mot_3h_hb1_1541_000000003_0001_2_11_H_._ems_3hC_921_0001_0001_0002_0001__59__V
2104.4394709797543 3978.3625765149495 False False NaN NaN 10.0 1000.0 True False EGFR_ssm cside_mot_3h_hb1_1541_000000003_0001_2_11_H_._ems_3hC_921_0001_0001_0002_0001__59__Y
1905.1216000189752 3978.3625765149495 False False NaN NaN 10.0 1000.0 True False EGFR_ssm cside_mot_3h_hb1_1541_000000003_0001_2_11_H_._ems_3hC_921_0001_0001_0002_0001__60__A
2395.048421000645 3978.3625765149495 False False NaN NaN 10.0 1000.0 True False EGFR_ssm cside_mot_3h_hb1_1541_000000003_0001_2_11_H_._ems_3hC_921_0001_0001_0002_0001__60__C
2211.787033826849 3978.3625765149495 False False NaN NaN 10.0 1000.0 True False EGFR_ssm cside_mot_3h_hb1_1541_000000003_0001_2_11_H_._ems_3hC_921_0001_0001_0002_0001__60__D
9838.964082417768 5350310.413386264 False False NaN NaN 10.0 1000.0 True False EGFR_ssm cside_mot_3h_hb1_1541_000000003_0001_2_11_H_._ems_3hC_921_0001_0001_0002_0001__60__G
252.74572766659597 1048.6734530451747 False False NaN NaN 10.0 1000.0 True False EGFR_ssm cside_mot_3h_hb1_1541_000000003_0001_2_11_H_._ems_3hC_921_0001_0001_0002_0001__60__F
51321.27332779394 inf False False NaN NaN 10.0 1000.0 False False EGFR_ssm cside_mot_3h_hb1_1541_000000003_0001_2_11_H_._ems_3hC_921_0001_0001_0002_0001__60__I
2233.9049041651188 11652.3287629265 False False NaN NaN 10.0 1000.0 False False EGFR_ssm cside_mot_3h_hb1_1541_000000003_0001_2_11_H_._ems_3hC_921_0001_0001_0002_0001__60__H
29396.829347143947 inf False False NaN NaN 10.0 1000.0 True True EGFR_ssm cside_mot_3h_hb1_1541_000000003_0001_2_11_H_._ems_3hC_921_0001_0001_0002_0001__60__K
10036.72726047436 379222.0253632329 False False NaN NaN 10.0 1000.0 False False EGFR_ssm cside_mot_3h_hb1_1541_000000003_0001_2_11_H_._ems_3hC_921_0001_0001_0002_0001__60__M
15243.67993839947 inf False False NaN NaN 10.0 1000.0 True False EGFR_ssm cside_mot_3h_hb1_1541_000000003_0001_2_11_H_._ems_3hC_921_0001_0001_0002_0001__60__L
37326.1727790485 472023.6693364815 False False NaN NaN 10.0 1000.0 False False EGFR_ssm cside_mot_3h_hb1_1541_000000003_0001_2_11_H_._ems_3hC_921_0001_0001_0002_0001__60__N
10137.094533079111 39230.18272254902 False False NaN NaN 10.0 1000.0 False False EGFR_ssm cside_mot_3h_hb1_1541_000000003_0001_2_11_H_._ems_3hC_921_0001_0001_0002_0001__60__Q
110418.8460959532 inf False False NaN NaN 10.0 1000.0 False False EGFR_ssm cside_mot_3h_hb1_1541_000000003_0001_2_11_H_._ems_3hC_921_0001_0001_0002_0001__60__P
2211.787033826849 3978.3625765149495 False False NaN NaN 10.0 1000.0 True False EGFR_ssm cside_mot_3h_hb1_1541_000000003_0001_2_11_H_._ems_3hC_921_0001_0001_0002_0001__60__S
8645.129754805268 inf False False NaN NaN 10.0 1000.0 True False EGFR_ssm cside_mot_3h_hb1_1541_000000003_0001_2_11_H_._ems_3hC_921_0001_0001_0002_0001__60__R
30896.363084922905 966279.328793692 False False NaN NaN 10.0 1000.0 False False EGFR_ssm cside_mot_3h_hb1_1541_000000003_0001_2_11_H_._ems_3hC_921_0001_0001_0002_0001__60__T
6674.454820181916 34128.80625834387 False False NaN NaN 10.0 1000.0 False False EGFR_ssm cside_mot_3h_hb1_1541_000000003_0001_2_11_H_._ems_3hC_921_0001_0001_0002_0001__60__W
2083.6034366136187 6287.638361271844 False False NaN NaN 10.0 1000.0 True False EGFR_ssm cside_mot_3h_hb1_1541_000000003_0001_2_11_H_._ems_3hC_921_0001_0001_0002_0001__60__V
1576.9451913418482 3978.3625765149495 False False NaN NaN 10.0 1000.0 True False EGFR_ssm cside_mot_3h_hb1_1541_000000003_0001_2_11_H_._ems_3hC_921_0001_0001_0002_0001__60__Y
128192.85240517936 inf False False NaN NaN 10.0 1000.0 False False EGFR_ssm cside_mot_3h_hb1_1541_000000003_0001_2_11_H_._ems_3hC_921_0001_0001_0002_0001__61__A
30287.582673191762 435905.93924678006 False False NaN NaN 10.0 1000.0 False False EGFR_ssm cside_mot_3h_hb1_1541_000000003_0001_2_11_H_._ems_3hC_921_0001_0001_0002_0001__61__C
65164.39895107678 inf False False NaN NaN 10.0 1000.0 False False EGFR_ssm cside_mot_3h_hb1_1541_000000003_0001_2_11_H_._ems_3hC_921_0001_0001_0002_0001__61__E
125666.94677500188 inf False False NaN NaN 10.0 1000.0 False False EGFR_ssm cside_mot_3h_hb1_1541_000000003_0001_2_11_H_._ems_3hC_921_0001_0001_0002_0001__61__D
98971.03061675113 inf False False NaN NaN 10.0 1000.0 False False EGFR_ssm cside_mot_3h_hb1_1541_000000003_0001_2_11_H_._ems_3hC_921_0001_0001_0002_0001__61__G
112638.26490248181 inf False False NaN NaN 10.0 1000.0 False False EGFR_ssm cside_mot_3h_hb1_1541_000000003_0001_2_11_H_._ems_3hC_921_0001_0001_0002_0001__61__F
78725.69362306898 inf False False NaN NaN 10.0 1000.0 False False EGFR_ssm cside_mot_3h_hb1_1541_000000003_0001_2_11_H_._ems_3hC_921_0001_0001_0002_0001__61__I
124422.7195792097 inf False False NaN NaN 10.0 1000.0 False False EGFR_ssm cside_mot_3h_hb1_1541_000000003_0001_2_11_H_._ems_3hC_921_0001_0001_0002_0001__61__H
133397.99626616793 inf False False NaN NaN 10.0 1000.0 False False EGFR_ssm cside_mot_3h_hb1_1541_000000003_0001_2_11_H_._ems_3hC_921_0001_0001_0002_0001__61__K
6876.69747568825 129474.78092923124 False False NaN NaN 10.0 1000.0 False False EGFR_ssm cside_mot_3h_hb1_1541_000000003_0001_2_11_H_._ems_3hC_921_0001_0001_0002_0001__61__M
10340.850133193997 629917.4165610258 False False NaN NaN 10.0 1000.0 False False EGFR_ssm cside_mot_3h_hb1_1541_000000003_0001_2_11_H_._ems_3hC_921_0001_0001_0002_0001__61__N
25574.152954979763 inf False False NaN NaN 10.0 1000.0 True False EGFR_ssm cside_mot_3h_hb1_1541_000000003_0001_2_11_H_._ems_3hC_921_0001_0001_0002_0001__61__Q
19548.98287480583 inf False False NaN NaN 10.0 1000.0 True False EGFR_ssm cside_mot_3h_hb1_1541_000000003_0001_2_11_H_._ems_3hC_921_0001_0001_0002_0001__61__P
90493.1547389632 inf False False NaN NaN 10.0 1000.0 False False EGFR_ssm cside_mot_3h_hb1_1541_000000003_0001_2_11_H_._ems_3hC_921_0001_0001_0002_0001__61__S
11768.852050555774 inf False False NaN NaN 10.0 1000.0 True False EGFR_ssm cside_mot_3h_hb1_1541_000000003_0001_2_11_H_._ems_3hC_921_0001_0001_0002_0001__61__R
117211.83013696494 inf False False NaN NaN 10.0 1000.0 False False EGFR_ssm cside_mot_3h_hb1_1541_000000003_0001_2_11_H_._ems_3hC_921_0001_0001_0002_0001__61__T
55573.58496437321 inf False False NaN NaN 10.0 1000.0 False False EGFR_ssm cside_mot_3h_hb1_1541_000000003_0001_2_11_H_._ems_3hC_921_0001_0001_0002_0001__61__W
6042.2968783983815 inf False False NaN NaN 10.0 1000.0 True False EGFR_ssm cside_mot_3h_hb1_1541_000000003_0001_2_11_H_._ems_3hC_921_0001_0001_0002_0001__61__V
43334.527819252 791908.8807141043 False False NaN NaN 10.0 1000.0 False False EGFR_ssm cside_mot_3h_hb1_1541_000000003_0001_2_11_H_._ems_3hC_921_0001_0001_0002_0001__61__Y
2168.206091389912 3978.3625765149495 False False NaN NaN 10.0 1000.0 True False EGFR_ssm cside_mot_3h_hb1_1541_000000003_0001_2_11_H_._ems_3hC_921_0001_0001_0002_0001__62__A
1867.5831781383924 3978.3625765149495 False False NaN NaN 10.0 1000.0 True False EGFR_ssm cside_mot_3h_hb1_1541_000000003_0001_2_11_H_._ems_3hC_921_0001_0001_0002_0001__62__C
1924.1728160191644 3978.3625765149495 False False NaN NaN 10.0 1000.0 True False EGFR_ssm cside_mot_3h_hb1_1541_000000003_0001_2_11_H_._ems_3hC_921_0001_0001_0002_0001__62__E
16021.260815765589 249686.9558476895 False False NaN NaN 10.0 1000.0 False False EGFR_ssm cside_mot_3h_hb1_1541_000000003_0001_2_11_H_._ems_3hC_921_0001_0001_0002_0001__62__D
5806.528535670726 14795.365566372802 False False NaN NaN 10.0 1000.0 False False EGFR_ssm cside_mot_3h_hb1_1541_000000003_0001_2_11_H_._ems_3hC_921_0001_0001_0002_0001__62__G
7227.4781584456505 17522.21700403787 False False NaN NaN 10.0 1000.0 False False EGFR_ssm cside_mot_3h_hb1_1541_000000003_0001_2_11_H_._ems_3hC_921_0001_0001_0002_0001__62__F
2347.856505245217 14648.87679838893 False False NaN NaN 10.0 1000.0 False False EGFR_ssm cside_mot_3h_hb1_1541_000000003_0001_2_11_H_._ems_3hC_921_0001_0001_0002_0001__62__I
755.1529777115373 12743.9803604891 False False NaN NaN 10.0 1000.0 True False EGFR_ssm cside_mot_3h_hb1_1541_000000003_0001_2_11_H_._ems_3hC_921_0001_0001_0002_0001__62__H
2371.3350702976686 3978.3625765149495 False False NaN NaN 10.0 1000.0 True False EGFR_ssm cside_mot_3h_hb1_1541_000000003_0001_2_11_H_._ems_3hC_921_0001_0001_0002_0001__62__K
2301.5944566662247 3978.3625765149495 False False NaN NaN 10.0 1000.0 True False EGFR_ssm cside_mot_3h_hb1_1541_000000003_0001_2_11_H_._ems_3hC_921_0001_0001_0002_0001__62__M
2083.6034366136187 3978.3625765149495 False False NaN NaN 10.0 1000.0 True False EGFR_ssm cside_mot_3h_hb1_1541_000000003_0001_2_11_H_._ems_3hC_921_0001_0001_0002_0001__62__L
2753.0463993957273 7372.750469430405 False False NaN NaN 10.0 1000.0 False False EGFR_ssm cside_mot_3h_hb1_1541_000000003_0001_2_11_H_._ems_3hC_921_0001_0001_0002_0001__62__N
31205.326715772157 inf False False NaN NaN 10.0 1000.0 False False EGFR_ssm cside_mot_3h_hb1_1541_000000003_0001_2_11_H_._ems_3hC_921_0001_0001_0002_0001__62__P
1943.4145441793557 3978.3625765149495 False False NaN NaN 10.0 1000.0 True False EGFR_ssm cside_mot_3h_hb1_1541_000000003_0001_2_11_H_._ems_3hC_921_0001_0001_0002_0001__62__S
2211.787033826849 3978.3625765149495 False False NaN NaN 10.0 1000.0 True False EGFR_ssm cside_mot_3h_hb1_1541_000000003_0001_2_11_H_._ems_3hC_921_0001_0001_0002_0001__62__R
1608.64178968782 6287.638361271844 False False NaN NaN 10.0 1000.0 True False EGFR_ssm cside_mot_3h_hb1_1541_000000003_0001_2_11_H_._ems_3hC_921_0001_0001_0002_0001__62__T
5470.012540396191 14077.282672002115 False False NaN NaN 10.0 1000.0 False False EGFR_ssm cside_mot_3h_hb1_1541_000000003_0001_2_11_H_._ems_3hC_921_0001_0001_0002_0001__62__W
1962.8486896211507 5204.529242965602 False False NaN NaN 10.0 1000.0 True False EGFR_ssm cside_mot_3h_hb1_1541_000000003_0001_2_11_H_._ems_3hC_921_0001_0001_0002_0001__62__V
1905.1216000189752 5579.959792458152 False False NaN NaN 10.0 1000.0 True False EGFR_ssm cside_mot_3h_hb1_1541_000000003_0001_2_11_H_._ems_3hC_921_0001_0001_0002_0001__62__Y
2347.856505245217 3978.3625765149495 False False NaN NaN 10.0 1000.0 True False EGFR_ssm cside_mot_3h_hb1_1541_000000003_0001_2_11_H_._ems_3hC_921_0001_0001_0002_0001__63__A
1849.0922555825673 3978.3625765149495 False False NaN NaN 10.0 1000.0 True False EGFR_ssm cside_mot_3h_hb1_1541_000000003_0001_2_11_H_._ems_3hC_921_0001_0001_0002_0001__63__C
2146.7387043464482 3978.3625765149495 False False NaN NaN 10.0 1000.0 True False EGFR_ssm cside_mot_3h_hb1_1541_000000003_0001_2_11_H_._ems_3hC_921_0001_0001_0002_0001__63__E
1905.1216000189752 4018.146202280102 False False NaN NaN 10.0 1000.0 True False EGFR_ssm cside_mot_3h_hb1_1541_000000003_0001_2_11_H_._ems_3hC_921_0001_0001_0002_0001__63__D
2168.206091389912 3978.3625765149495 False False NaN NaN 10.0 1000.0 True False EGFR_ssm cside_mot_3h_hb1_1541_000000003_0001_2_11_H_._ems_3hC_921_0001_0001_0002_0001__63__G
2002.3019482825348 3978.3625765149495 False False NaN NaN 10.0 1000.0 True False EGFR_ssm cside_mot_3h_hb1_1541_000000003_0001_2_11_H_._ems_3hC_921_0001_0001_0002_0001__63__F
2062.9736996174447 3978.3625765149495 False False NaN NaN 10.0 1000.0 True False EGFR_ssm cside_mot_3h_hb1_1541_000000003_0001_2_11_H_._ems_3hC_921_0001_0001_0002_0001__63__I
2233.9049041651188 3978.3625765149495 False False NaN NaN 10.0 1000.0 True False EGFR_ssm cside_mot_3h_hb1_1541_000000003_0001_2_11_H_._ems_3hC_921_0001_0001_0002_0001__63__H
2211.787033826849 3978.3625765149495 False False NaN NaN 10.0 1000.0 True False EGFR_ssm cside_mot_3h_hb1_1541_000000003_0001_2_11_H_._ems_3hC_921_0001_0001_0002_0001__63__K
2301.5944566662247 3978.3625765149495 False False NaN NaN 10.0 1000.0 True False EGFR_ssm cside_mot_3h_hb1_1541_000000003_0001_2_11_H_._ems_3hC_921_0001_0001_0002_0001__63__M
2324.6104012328883 3978.3625765149495 False False NaN NaN 10.0 1000.0 True False EGFR_ssm cside_mot_3h_hb1_1541_000000003_0001_2_11_H_._ems_3hC_921_0001_0001_0002_0001__63__L
2233.9049041651188 3978.3625765149495 False False NaN NaN 10.0 1000.0 True False EGFR_ssm cside_mot_3h_hb1_1541_000000003_0001_2_11_H_._ems_3hC_921_0001_0001_0002_0001__63__N
1830.7844114678887 3978.3625765149495 False False NaN NaN 10.0 1000.0 True False EGFR_ssm cside_mot_3h_hb1_1541_000000003_0001_2_11_H_._ems_3hC_921_0001_0001_0002_0001__63__Q
1776.941312750243 8474.786545245832 False False NaN NaN 10.0 1000.0 True False EGFR_ssm cside_mot_3h_hb1_1541_000000003_0001_2_11_H_._ems_3hC_921_0001_0001_0002_0001__63__P
2418.998905210653 3978.3625765149495 False False NaN NaN 10.0 1000.0 True False EGFR_ssm cside_mot_3h_hb1_1541_000000003_0001_2_11_H_._ems_3hC_921_0001_0001_0002_0001__63__R
2146.7387043464482 3978.3625765149495 False False NaN NaN 10.0 1000.0 True False EGFR_ssm cside_mot_3h_hb1_1541_000000003_0001_2_11_H_._ems_3hC_921_0001_0001_0002_0001__63__T
2104.4394709797543 3978.3625765149495 False False NaN NaN 10.0 1000.0 True False EGFR_ssm cside_mot_3h_hb1_1541_000000003_0001_2_11_H_._ems_3hC_921_0001_0001_0002_0001__63__W
1982.4771765173616 3978.3625765149495 False False NaN NaN 10.0 1000.0 True False EGFR_ssm cside_mot_3h_hb1_1541_000000003_0001_2_11_H_._ems_3hC_921_0001_0001_0002_0001__63__V
1886.2590099197778 3978.3625765149495 False False NaN NaN 10.0 1000.0 True False EGFR_ssm cside_mot_3h_hb1_1541_000000003_0001_2_11_H_._ems_3hC_921_0001_0001_0002_0001__63__Y
2083.6034366136187 3978.3625765149495 False False NaN NaN 10.0 1000.0 True False EGFR_ssm cside_mot_3h_hb1_1541_000000003_0001_2_11_H_._ems_3hC_921_0001_0001_0002_0001__64__A
2083.6034366136187 3978.3625765149495 False False NaN NaN 10.0 1000.0 True False EGFR_ssm cside_mot_3h_hb1_1541_000000003_0001_2_11_H_._ems_3hC_921_0001_0001_0002_0001__64__C
2002.3019482825348 3978.3625765149495 False False NaN NaN 10.0 1000.0 True False EGFR_ssm cside_mot_3h_hb1_1541_000000003_0001_2_11_H_._ems_3hC_921_0001_0001_0002_0001__64__E
2233.9049041651188 3978.3625765149495 False False NaN NaN 10.0 1000.0 True False EGFR_ssm cside_mot_3h_hb1_1541_000000003_0001_2_11_H_._ems_3hC_921_0001_0001_0002_0001__64__D
939.9508878956849 3260.445050579665 False False NaN NaN 10.0 1000.0 True False EGFR_ssm cside_mot_3h_hb1_1541_000000003_0001_2_11_H_._ems_3hC_921_0001_0001_0002_0001__64__F
1017.8321219189104 3461.0281211176125 False False NaN NaN 10.0 1000.0 True False EGFR_ssm cside_mot_3h_hb1_1541_000000003_0001_2_11_H_._ems_3hC_921_0001_0001_0002_0001__64__I
2146.7387043464482 3978.3625765149495 False False NaN NaN 10.0 1000.0 True False EGFR_ssm cside_mot_3h_hb1_1541_000000003_0001_2_11_H_._ems_3hC_921_0001_0001_0002_0001__64__H
2168.206091389912 3978.3625765149495 False False NaN NaN 10.0 1000.0 True False EGFR_ssm cside_mot_3h_hb1_1541_000000003_0001_2_11_H_._ems_3hC_921_0001_0001_0002_0001__64__K
187.5178477286306 859.4345296326901 False False NaN NaN 10.0 1000.0 True False EGFR_ssm cside_mot_3h_hb1_1541_000000003_0001_2_11_H_._ems_3hC_921_0001_0001_0002_0001__64__M
793.6733689377676 2042.548217443015 False False NaN NaN 10.0 1000.0 True False EGFR_ssm cside_mot_3h_hb1_1541_000000003_0001_2_11_H_._ems_3hC_921_0001_0001_0002_0001__64__L
2278.8063927388366 3978.3625765149495 False False NaN NaN 10.0 1000.0 True False EGFR_ssm cside_mot_3h_hb1_1541_000000003_0001_2_11_H_._ems_3hC_921_0001_0001_0002_0001__64__N
1624.7282075846979 3978.3625765149495 False False NaN NaN 10.0 1000.0 True False EGFR_ssm cside_mot_3h_hb1_1541_000000003_0001_2_11_H_._ems_3hC_921_0001_0001_0002_0001__64__Q
2104.4394709797543 3978.3625765149495 False False NaN NaN 10.0 1000.0 True False EGFR_ssm cside_mot_3h_hb1_1541_000000003_0001_2_11_H_._ems_3hC_921_0001_0001_0002_0001__64__P
1962.8486896211507 3978.3625765149495 False False NaN NaN 10.0 1000.0 True False EGFR_ssm cside_mot_3h_hb1_1541_000000003_0001_2_11_H_._ems_3hC_921_0001_0001_0002_0001__64__S
2371.3350702976686 3978.3625765149495 False False NaN NaN 10.0 1000.0 True False EGFR_ssm cside_mot_3h_hb1_1541_000000003_0001_2_11_H_._ems_3hC_921_0001_0001_0002_0001__64__R
2278.8063927388366 3978.3625765149495 False False NaN NaN 10.0 1000.0 True False EGFR_ssm cside_mot_3h_hb1_1541_000000003_0001_2_11_H_._ems_3hC_921_0001_0001_0002_0001__64__T
2395.048421000645 3978.3625765149495 False False NaN NaN 10.0 1000.0 True False EGFR_ssm cside_mot_3h_hb1_1541_000000003_0001_2_11_H_._ems_3hC_921_0001_0001_0002_0001__64__W
2002.3019482825348 3978.3625765149495 False False NaN NaN 10.0 1000.0 True False EGFR_ssm cside_mot_3h_hb1_1541_000000003_0001_2_11_H_._ems_3hC_921_0001_0001_0002_0001__64__V
1500.4092407982278 3978.3625765149495 False False NaN NaN 10.0 1000.0 True False EGFR_ssm cside_mot_3h_hb1_1541_000000003_0001_2_11_H_._ems_3hC_921_0001_0001_0002_0001__64__Y
2324.6104012328883 3978.3625765149495 False False NaN NaN 10.0 1000.0 True False EGFR_ssm cside_mot_3h_hb1_1541_000000003_0001_2_11_H_._ems_3hC_921_0001_0001_0002_0001__65__A
2418.998905210653 3978.3625765149495 False False NaN NaN 10.0 1000.0 True False EGFR_ssm cside_mot_3h_hb1_1541_000000003_0001_2_11_H_._ems_3hC_921_0001_0001_0002_0001__65__C
2125.4838656895513 3978.3625765149495 False False NaN NaN 10.0 1000.0 True False EGFR_ssm cside_mot_3h_hb1_1541_000000003_0001_2_11_H_._ems_3hC_921_0001_0001_0002_0001__65__E
2324.6104012328883 3978.3625765149495 False False NaN NaN 10.0 1000.0 True False EGFR_ssm cside_mot_3h_hb1_1541_000000003_0001_2_11_H_._ems_3hC_921_0001_0001_0002_0001__65__D
2395.048421000645 3978.3625765149495 False False NaN NaN 10.0 1000.0 True False EGFR_ssm cside_mot_3h_hb1_1541_000000003_0001_2_11_H_._ems_3hC_921_0001_0001_0002_0001__65__F
2022.3249677653598 3978.3625765149495 False False NaN NaN 10.0 1000.0 True False EGFR_ssm cside_mot_3h_hb1_1541_000000003_0001_2_11_H_._ems_3hC_921_0001_0001_0002_0001__65__I
1982.4771765173616 3978.3625765149495 False False NaN NaN 10.0 1000.0 True False EGFR_ssm cside_mot_3h_hb1_1541_000000003_0001_2_11_H_._ems_3hC_921_0001_0001_0002_0001__65__H
1905.1216000189752 3978.3625765149495 False False NaN NaN 10.0 1000.0 True False EGFR_ssm cside_mot_3h_hb1_1541_000000003_0001_2_11_H_._ems_3hC_921_0001_0001_0002_0001__65__K
2104.4394709797543 3978.3625765149495 False False NaN NaN 10.0 1000.0 True False EGFR_ssm cside_mot_3h_hb1_1541_000000003_0001_2_11_H_._ems_3hC_921_0001_0001_0002_0001__65__M
2395.048421000645 3978.3625765149495 False False NaN NaN 10.0 1000.0 True False EGFR_ssm cside_mot_3h_hb1_1541_000000003_0001_2_11_H_._ems_3hC_921_0001_0001_0002_0001__65__L
1886.2590099197778 3978.3625765149495 False False NaN NaN 10.0 1000.0 True False EGFR_ssm cside_mot_3h_hb1_1541_000000003_0001_2_11_H_._ems_3hC_921_0001_0001_0002_0001__65__N
2278.8063927388366 3978.3625765149495 False False NaN NaN 10.0 1000.0 True False EGFR_ssm cside_mot_3h_hb1_1541_000000003_0001_2_11_H_._ems_3hC_921_0001_0001_0002_0001__65__Q
2083.6034366136187 3978.3625765149495 False False NaN NaN 10.0 1000.0 True False EGFR_ssm cside_mot_3h_hb1_1541_000000003_0001_2_11_H_._ems_3hC_921_0001_0001_0002_0001__65__P
2324.6104012328883 3978.3625765149495 False False NaN NaN 10.0 1000.0 True False EGFR_ssm cside_mot_3h_hb1_1541_000000003_0001_2_11_H_._ems_3hC_921_0001_0001_0002_0001__65__S
2211.787033826849 4307.99659339902 False False NaN NaN 10.0 1000.0 True False EGFR_ssm cside_mot_3h_hb1_1541_000000003_0001_2_11_H_._ems_3hC_921_0001_0001_0002_0001__65__R
2022.3249677653598 3978.3625765149495 False False NaN NaN 10.0 1000.0 True False EGFR_ssm cside_mot_3h_hb1_1541_000000003_0001_2_11_H_._ems_3hC_921_0001_0001_0002_0001__65__T
2042.548217443015 3978.3625765149495 False False NaN NaN 10.0 1000.0 True False EGFR_ssm cside_mot_3h_hb1_1541_000000003_0001_2_11_H_._ems_3hC_921_0001_0001_0002_0001__65__W
2418.998905210653 3978.3625765149495 False False NaN NaN 10.0 1000.0 True False EGFR_ssm cside_mot_3h_hb1_1541_000000003_0001_2_11_H_._ems_3hC_921_0001_0001_0002_0001__65__V
2146.7387043464482 3978.3625765149495 False False NaN NaN 10.0 1000.0 True False EGFR_ssm cside_mot_3h_hb1_1541_000000003_0001_2_11_H_._ems_3hC_921_0001_0001_0002_0001__65__Y
12005.40597677194 117211.83013696494 False False NaN NaN 10.0 1000.0 False False EGFR_ssm cside_mot_bf5a27bd715de8d76fa148d2778c2cdd_0001_1_000000009_0001_37_42_H_._bcov_4helix_00412_0001_0001__1__A
17006.891193969397 183414.33150089343 False False NaN NaN 10.0 1000.0 False False EGFR_ssm cside_mot_bf5a27bd715de8d76fa148d2778c2cdd_0001_1_000000009_0001_37_42_H_._bcov_4helix_00412_0001_0001__1__C
6741.199368383728 317036.1791262698 False False NaN NaN 10.0 1000.0 False False EGFR_ssm cside_mot_bf5a27bd715de8d76fa148d2778c2cdd_0001_1_000000009_0001_37_42_H_._bcov_4helix_00412_0001_0001__1__E
842.5002741228218 18416.02617127691 False False NaN NaN 10.0 1000.0 True False EGFR_ssm cside_mot_bf5a27bd715de8d76fa148d2778c2cdd_0001_1_000000009_0001_37_42_H_._bcov_4helix_00412_0001_0001__1__D
7983.63228474529 47868.27822339318 False False NaN NaN 10.0 1000.0 False False EGFR_ssm cside_mot_bf5a27bd715de8d76fa148d2778c2cdd_0001_1_000000009_0001_37_42_H_._bcov_4helix_00412_0001_0001__1__G
4806.2954367973025 117211.83013696494 False False NaN NaN 10.0 1000.0 False False EGFR_ssm cside_mot_bf5a27bd715de8d76fa148d2778c2cdd_0001_1_000000009_0001_37_42_H_._bcov_4helix_00412_0001_0001__1__F
13937.903635645675 46000.47449691563 False False NaN NaN 10.0 1000.0 False False EGFR_ssm cside_mot_bf5a27bd715de8d76fa148d2778c2cdd_0001_1_000000009_0001_37_42_H_._bcov_4helix_00412_0001_0001__1__I
4351.0765593330125 21594.239012795253 False False NaN NaN 10.0 1000.0 False False EGFR_ssm cside_mot_bf5a27bd715de8d76fa148d2778c2cdd_0001_1_000000009_0001_37_42_H_._bcov_4helix_00412_0001_0001__1__H
19163.790682095718 738627.7107249633 False False NaN NaN 10.0 1000.0 False False EGFR_ssm cside_mot_bf5a27bd715de8d76fa148d2778c2cdd_0001_1_000000009_0001_37_42_H_._bcov_4helix_00412_0001_0001__1__K
0.0 5040234.432061492 True False NaN NaN 10.0 1000.0 True False EGFR_ssm cside_mot_bf5a27bd715de8d76fa148d2778c2cdd_0001_1_000000009_0001_37_42_H_._bcov_4helix_00412_0001_0001__1__M
16021.260815765589 143020.70769719747 False False NaN NaN 10.0 1000.0 False False EGFR_ssm cside_mot_bf5a27bd715de8d76fa148d2778c2cdd_0001_1_000000009_0001_37_42_H_._bcov_4helix_00412_0001_0001__1__L
6102.719847182369 21168.747194192 False False NaN NaN 10.0 1000.0 False False EGFR_ssm cside_mot_bf5a27bd715de8d76fa148d2778c2cdd_0001_1_000000009_0001_37_42_H_._bcov_4helix_00412_0001_0001__1__N
4902.901975076926 14795.365566372802 False False NaN NaN 10.0 1000.0 False False EGFR_ssm cside_mot_bf5a27bd715de8d76fa148d2778c2cdd_0001_1_000000009_0001_37_42_H_._bcov_4helix_00412_0001_0001__1__Q
778.0348680891748 30287.582673191762 False False NaN NaN 10.0 1000.0 True False EGFR_ssm cside_mot_bf5a27bd715de8d76fa148d2778c2cdd_0001_1_000000009_0001_37_42_H_._bcov_4helix_00412_0001_0001__1__P
5982.4721568300865 18786.188297319568 False False NaN NaN 10.0 1000.0 False False EGFR_ssm cside_mot_bf5a27bd715de8d76fa148d2778c2cdd_0001_1_000000009_0001_37_42_H_._bcov_4helix_00412_0001_0001__1__R
507.2008677997608 17874.41356581902 False False NaN NaN 10.0 1000.0 True False EGFR_ssm cside_mot_bf5a27bd715de8d76fa148d2778c2cdd_0001_1_000000009_0001_37_42_H_._bcov_4helix_00412_0001_0001__1__T
33125.08311487988 3522745.5965381563 False False NaN NaN 10.0 1000.0 False False EGFR_ssm cside_mot_bf5a27bd715de8d76fa148d2778c2cdd_0001_1_000000009_0001_37_42_H_._bcov_4helix_00412_0001_0001__1__W
7372.750469430405 22028.283216952426 False False NaN NaN 10.0 1000.0 False False EGFR_ssm cside_mot_bf5a27bd715de8d76fa148d2778c2cdd_0001_1_000000009_0001_37_42_H_._bcov_4helix_00412_0001_0001__1__V
24576.258316532665 383014.24561686476 False False NaN NaN 10.0 1000.0 False False EGFR_ssm cside_mot_bf5a27bd715de8d76fa148d2778c2cdd_0001_1_000000009_0001_37_42_H_._bcov_4helix_00412_0001_0001__1__Y
6163.747045654197 25574.152954979763 False False NaN NaN 10.0 1000.0 False False EGFR_ssm cside_mot_bf5a27bd715de8d76fa148d2778c2cdd_0001_1_000000009_0001_37_42_H_._bcov_4helix_00412_0001_0001__2__A
11197.658908624146 301649.0461685927 False False NaN NaN 10.0 1000.0 False False EGFR_ssm cside_mot_bf5a27bd715de8d76fa148d2778c2cdd_0001_1_000000009_0001_37_42_H_._bcov_4helix_00412_0001_0001__2__C
12871.420164094001 74163.16456969458 False False NaN NaN 10.0 1000.0 False False EGFR_ssm cside_mot_bf5a27bd715de8d76fa148d2778c2cdd_0001_1_000000009_0001_37_42_H_._bcov_4helix_00412_0001_0001__2__E
1741.928548917012 24822.020899698007 False False NaN NaN 10.0 1000.0 False False EGFR_ssm cside_mot_bf5a27bd715de8d76fa148d2778c2cdd_0001_1_000000009_0001_37_42_H_._bcov_4helix_00412_0001_0001__2__D
8144.103293668667 45094.083420170224 False False NaN NaN 10.0 1000.0 False False EGFR_ssm cside_mot_bf5a27bd715de8d76fa148d2778c2cdd_0001_1_000000009_0001_37_42_H_._bcov_4helix_00412_0001_0001__2__G
10548.701220871191 57257.52016237869 False False NaN NaN 10.0 1000.0 False False EGFR_ssm cside_mot_bf5a27bd715de8d76fa148d2778c2cdd_0001_1_000000009_0001_37_42_H_._bcov_4helix_00412_0001_0001__2__F
5152.999250460997 19941.917430589423 False False NaN NaN 10.0 1000.0 False False EGFR_ssm cside_mot_bf5a27bd715de8d76fa148d2778c2cdd_0001_1_000000009_0001_37_42_H_._bcov_4helix_00412_0001_0001__2__I
6945.464450445125 28532.272944648153 False False NaN NaN 10.0 1000.0 False False EGFR_ssm cside_mot_bf5a27bd715de8d76fa148d2778c2cdd_0001_1_000000009_0001_37_42_H_._bcov_4helix_00412_0001_0001__2__H
4902.901975076926 74163.16456969458 False False NaN NaN 10.0 1000.0 False False EGFR_ssm cside_mot_bf5a27bd715de8d76fa148d2778c2cdd_0001_1_000000009_0001_37_42_H_._bcov_4helix_00412_0001_0001__2__K
3530.594786352075 13261.437066486216 False False NaN NaN 10.0 1000.0 False False EGFR_ssm cside_mot_bf5a27bd715de8d76fa148d2778c2cdd_0001_1_000000009_0001_37_42_H_._bcov_4helix_00412_0001_0001__2__M
9176.97943928608 30287.582673191762 False False NaN NaN 10.0 1000.0 False False EGFR_ssm cside_mot_bf5a27bd715de8d76fa148d2778c2cdd_0001_1_000000009_0001_37_42_H_._bcov_4helix_00412_0001_0001__2__N
7227.4781584456505 22922.71984897642 False False NaN NaN 10.0 1000.0 False False EGFR_ssm cside_mot_bf5a27bd715de8d76fa148d2778c2cdd_0001_1_000000009_0001_37_42_H_._bcov_4helix_00412_0001_0001__2__Q
8063.468607592735 30590.4584999237 False False NaN NaN 10.0 1000.0 False False EGFR_ssm cside_mot_bf5a27bd715de8d76fa148d2778c2cdd_0001_1_000000009_0001_37_42_H_._bcov_4helix_00412_0001_0001__2__P
10760.730115410697 32150.879320586777 False False NaN NaN 10.0 1000.0 False False EGFR_ssm cside_mot_bf5a27bd715de8d76fa148d2778c2cdd_0001_1_000000009_0001_37_42_H_._bcov_4helix_00412_0001_0001__2__S
14943.319222036542 98971.03061675113 False False NaN NaN 10.0 1000.0 False False EGFR_ssm cside_mot_bf5a27bd715de8d76fa148d2778c2cdd_0001_1_000000009_0001_37_42_H_._bcov_4helix_00412_0001_0001__2__R
5579.959792458152 15396.116737783474 False False NaN NaN 10.0 1000.0 False False EGFR_ssm cside_mot_bf5a27bd715de8d76fa148d2778c2cdd_0001_1_000000009_0001_37_42_H_._bcov_4helix_00412_0001_0001__2__T
8996.156689820671 50813.141908706835 False False NaN NaN 10.0 1000.0 False False EGFR_ssm cside_mot_bf5a27bd715de8d76fa148d2778c2cdd_0001_1_000000009_0001_37_42_H_._bcov_4helix_00412_0001_0001__2__W
4527.747715458932 15092.752414256916 False False NaN NaN 10.0 1000.0 False False EGFR_ssm cside_mot_bf5a27bd715de8d76fa148d2778c2cdd_0001_1_000000009_0001_37_42_H_._bcov_4helix_00412_0001_0001__2__V
10340.850133193997 51321.27332779394 False False NaN NaN 10.0 1000.0 False False EGFR_ssm cside_mot_bf5a27bd715de8d76fa148d2778c2cdd_0001_1_000000009_0001_37_42_H_._bcov_4helix_00412_0001_0001__2__Y
11197.658908624146 71269.34343612082 False False NaN NaN 10.0 1000.0 False False EGFR_ssm cside_mot_bf5a27bd715de8d76fa148d2778c2cdd_0001_1_000000009_0001_37_42_H_._bcov_4helix_00412_0001_0001__3__A
48346.96100562706 inf False False NaN NaN 10.0 1000.0 False False EGFR_ssm cside_mot_bf5a27bd715de8d76fa148d2778c2cdd_0001_1_000000009_0001_37_42_H_._bcov_4helix_00412_0001_0001__3__C
7672.113703218655 85248.64524496204 False False NaN NaN 10.0 1000.0 False False EGFR_ssm cside_mot_bf5a27bd715de8d76fa148d2778c2cdd_0001_1_000000009_0001_37_42_H_._bcov_4helix_00412_0001_0001__3__D
13394.051437151064 90493.1547389632 False False NaN NaN 10.0 1000.0 False False EGFR_ssm cside_mot_bf5a27bd715de8d76fa148d2778c2cdd_0001_1_000000009_0001_37_42_H_._bcov_4helix_00412_0001_0001__3__G
14503.838414246455 41643.629471745 False False NaN NaN 10.0 1000.0 False False EGFR_ssm cside_mot_bf5a27bd715de8d76fa148d2778c2cdd_0001_1_000000009_0001_37_42_H_._bcov_4helix_00412_0001_0001__3__F
14503.838414246455 132077.22402590874 False False NaN NaN 10.0 1000.0 False False EGFR_ssm cside_mot_bf5a27bd715de8d76fa148d2778c2cdd_0001_1_000000009_0001_37_42_H_._bcov_4helix_00412_0001_0001__3__I
5309.140280749208 26612.566117305272 False False NaN NaN 10.0 1000.0 False False EGFR_ssm cside_mot_bf5a27bd715de8d76fa148d2778c2cdd_0001_1_000000009_0001_37_42_H_._bcov_4helix_00412_0001_0001__3__H
10654.18823307991 35162.943216777894 False False NaN NaN 10.0 1000.0 False False EGFR_ssm cside_mot_bf5a27bd715de8d76fa148d2778c2cdd_0001_1_000000009_0001_37_42_H_._bcov_4helix_00412_0001_0001__3__K
8996.156689820671 29105.77163083562 False False NaN NaN 10.0 1000.0 False False EGFR_ssm cside_mot_bf5a27bd715de8d76fa148d2778c2cdd_0001_1_000000009_0001_37_42_H_._bcov_4helix_00412_0001_0001__3__M
13261.437066486216 56129.32081401698 False False NaN NaN 10.0 1000.0 False False EGFR_ssm cside_mot_bf5a27bd715de8d76fa148d2778c2cdd_0001_1_000000009_0001_37_42_H_._bcov_4helix_00412_0001_0001__3__L
6042.2968783983815 19744.47270355387 False False NaN NaN 10.0 1000.0 False False EGFR_ssm cside_mot_bf5a27bd715de8d76fa148d2778c2cdd_0001_1_000000009_0001_37_42_H_._bcov_4helix_00412_0001_0001__3__N
16021.260815765589 inf False False NaN NaN 10.0 1000.0 True False EGFR_ssm cside_mot_bf5a27bd715de8d76fa148d2778c2cdd_0001_1_000000009_0001_37_42_H_._bcov_4helix_00412_0001_0001__3__Q
5152.999250460997 55573.58496437321 False False NaN NaN 10.0 1000.0 False False EGFR_ssm cside_mot_bf5a27bd715de8d76fa148d2778c2cdd_0001_1_000000009_0001_37_42_H_._bcov_4helix_00412_0001_0001__3__P
4951.930994827699 23617.30118312026 False False NaN NaN 10.0 1000.0 False False EGFR_ssm cside_mot_bf5a27bd715de8d76fa148d2778c2cdd_0001_1_000000009_0001_37_42_H_._bcov_4helix_00412_0001_0001__3__S
20141.33660489533 78725.69362306898 False False NaN NaN 10.0 1000.0 False False EGFR_ssm cside_mot_bf5a27bd715de8d76fa148d2778c2cdd_0001_1_000000009_0001_37_42_H_._bcov_4helix_00412_0001_0001__3__R
4902.901975076926 24332.92902626995 False False NaN NaN 10.0 1000.0 False False EGFR_ssm cside_mot_bf5a27bd715de8d76fa148d2778c2cdd_0001_1_000000009_0001_37_42_H_._bcov_4helix_00412_0001_0001__3__T
12871.420164094001 33456.333946028644 False False NaN NaN 10.0 1000.0 False False EGFR_ssm cside_mot_bf5a27bd715de8d76fa148d2778c2cdd_0001_1_000000009_0001_37_42_H_._bcov_4helix_00412_0001_0001__3__W
7155.918968758065 19548.98287480583 False False NaN NaN 10.0 1000.0 False False EGFR_ssm cside_mot_bf5a27bd715de8d76fa148d2778c2cdd_0001_1_000000009_0001_37_42_H_._bcov_4helix_00412_0001_0001__3__V
8559.53441069828 117211.83013696494 False False NaN NaN 10.0 1000.0 False False EGFR_ssm cside_mot_bf5a27bd715de8d76fa148d2778c2cdd_0001_1_000000009_0001_37_42_H_._bcov_4helix_00412_0001_0001__3__Y
12246.714636905072 42060.06576646248 False False NaN NaN 10.0 1000.0 False False EGFR_ssm cside_mot_bf5a27bd715de8d76fa148d2778c2cdd_0001_1_000000009_0001_37_42_H_._bcov_4helix_00412_0001_0001__4__A
250.24329471940177 26612.566117305272 False False NaN NaN 10.0 1000.0 True False EGFR_ssm cside_mot_bf5a27bd715de8d76fa148d2778c2cdd_0001_1_000000009_0001_37_42_H_._bcov_4helix_00412_0001_0001__4__C
2567.8160821628653 18233.689278491976 False False NaN NaN 10.0 1000.0 False False EGFR_ssm cside_mot_bf5a27bd715de8d76fa148d2778c2cdd_0001_1_000000009_0001_37_42_H_._bcov_4helix_00412_0001_0001__4__D
6808.61136206757 55573.58496437321 False False NaN NaN 10.0 1000.0 False False EGFR_ssm cside_mot_bf5a27bd715de8d76fa148d2778c2cdd_0001_1_000000009_0001_37_42_H_._bcov_4helix_00412_0001_0001__4__G
10238.465478409891 32150.879320586777 False False NaN NaN 10.0 1000.0 False False EGFR_ssm cside_mot_bf5a27bd715de8d76fa148d2778c2cdd_0001_1_000000009_0001_37_42_H_._bcov_4helix_00412_0001_0001__4__F
11197.658908624146 37326.1727790485 False False NaN NaN 10.0 1000.0 False False EGFR_ssm cside_mot_bf5a27bd715de8d76fa148d2778c2cdd_0001_1_000000009_0001_37_42_H_._bcov_4helix_00412_0001_0001__4__I
5692.116984286569 35162.943216777894 False False NaN NaN 10.0 1000.0 False False EGFR_ssm cside_mot_bf5a27bd715de8d76fa148d2778c2cdd_0001_1_000000009_0001_37_42_H_._bcov_4helix_00412_0001_0001__4__H
7372.750469430405 21810.18140292322 False False NaN NaN 10.0 1000.0 False False EGFR_ssm cside_mot_bf5a27bd715de8d76fa148d2778c2cdd_0001_1_000000009_0001_37_42_H_._bcov_4helix_00412_0001_0001__4__K
7904.586420539886 156419.6416973198 False False NaN NaN 10.0 1000.0 False False EGFR_ssm cside_mot_bf5a27bd715de8d76fa148d2778c2cdd_0001_1_000000009_0001_37_42_H_._bcov_4helix_00412_0001_0001__4__M
15396.116737783474 50813.141908706835 False False NaN NaN 10.0 1000.0 False False EGFR_ssm cside_mot_bf5a27bd715de8d76fa148d2778c2cdd_0001_1_000000009_0001_37_42_H_._bcov_4helix_00412_0001_0001__4__L
5152.999250460997 18416.02617127691 False False NaN NaN 10.0 1000.0 False False EGFR_ssm cside_mot_bf5a27bd715de8d76fa148d2778c2cdd_0001_1_000000009_0001_37_42_H_._bcov_4helix_00412_0001_0001__4__N
5470.012540396191 34814.79526413657 False False NaN NaN 10.0 1000.0 False False EGFR_ssm cside_mot_bf5a27bd715de8d76fa148d2778c2cdd_0001_1_000000009_0001_37_42_H_._bcov_4helix_00412_0001_0001__4__Q
6674.454820181916 17176.960105909104 False False NaN NaN 10.0 1000.0 False False EGFR_ssm cside_mot_bf5a27bd715de8d76fa148d2778c2cdd_0001_1_000000009_0001_37_42_H_._bcov_4helix_00412_0001_0001__4__P
1640.9754896605446 3978.3625765149495 False False NaN NaN 10.0 1000.0 True False EGFR_ssm cside_mot_bf5a27bd715de8d76fa148d2778c2cdd_0001_1_000000009_0001_37_42_H_._bcov_4helix_00412_0001_0001__4__S
5864.593821027438 101969.95181546932 False False NaN NaN 10.0 1000.0 False False EGFR_ssm cside_mot_bf5a27bd715de8d76fa148d2778c2cdd_0001_1_000000009_0001_37_42_H_._bcov_4helix_00412_0001_0001__4__R
5051.464807823733 26349.075363668566 False False NaN NaN 10.0 1000.0 False False EGFR_ssm cside_mot_bf5a27bd715de8d76fa148d2778c2cdd_0001_1_000000009_0001_37_42_H_._bcov_4helix_00412_0001_0001__4__T
18233.689278491976 427316.87015663116 False False NaN NaN 10.0 1000.0 False False EGFR_ssm cside_mot_bf5a27bd715de8d76fa148d2778c2cdd_0001_1_000000009_0001_37_42_H_._bcov_4helix_00412_0001_0001__4__W
8996.156689820671 72701.85723918695 False False NaN NaN 10.0 1000.0 False False EGFR_ssm cside_mot_bf5a27bd715de8d76fa148d2778c2cdd_0001_1_000000009_0001_37_42_H_._bcov_4helix_00412_0001_0001__4__V
12125.460036539667 56690.61402215708 False False NaN NaN 10.0 1000.0 False False EGFR_ssm cside_mot_bf5a27bd715de8d76fa148d2778c2cdd_0001_1_000000009_0001_37_42_H_._bcov_4helix_00412_0001_0001__4__Y
12246.714636905072 49318.73492184023 False False NaN NaN 10.0 1000.0 False False EGFR_ssm cside_mot_bf5a27bd715de8d76fa148d2778c2cdd_0001_1_000000009_0001_37_42_H_._bcov_4helix_00412_0001_0001__5__A
6225.384516110732 16343.288158162499 False False NaN NaN 10.0 1000.0 False False EGFR_ssm cside_mot_bf5a27bd715de8d76fa148d2778c2cdd_0001_1_000000009_0001_37_42_H_._bcov_4helix_00412_0001_0001__5__C
13663.271871037796 128192.85240517936 False False NaN NaN 10.0 1000.0 False False EGFR_ssm cside_mot_bf5a27bd715de8d76fa148d2778c2cdd_0001_1_000000009_0001_37_42_H_._bcov_4helix_00412_0001_0001__5__E
16021.260815765589 inf False False NaN NaN 10.0 1000.0 False False EGFR_ssm cside_mot_bf5a27bd715de8d76fa148d2778c2cdd_0001_1_000000009_0001_37_42_H_._bcov_4helix_00412_0001_0001__5__D
6350.514744884566 26612.566117305272 False False NaN NaN 10.0 1000.0 False False EGFR_ssm cside_mot_bf5a27bd715de8d76fa148d2778c2cdd_0001_1_000000009_0001_37_42_H_._bcov_4helix_00412_0001_0001__5__G
39622.484549774534 inf False False NaN NaN 10.0 1000.0 False False EGFR_ssm cside_mot_bf5a27bd715de8d76fa148d2778c2cdd_0001_1_000000009_0001_37_42_H_._bcov_4helix_00412_0001_0001__5__F
5415.854000392274 38457.19314042646 False False NaN NaN 10.0 1000.0 False False EGFR_ssm cside_mot_bf5a27bd715de8d76fa148d2778c2cdd_0001_1_000000009_0001_37_42_H_._bcov_4helix_00412_0001_0001__5__I
64519.20688225419 inf False False NaN NaN 10.0 1000.0 False False EGFR_ssm cside_mot_bf5a27bd715de8d76fa148d2778c2cdd_0001_1_000000009_0001_37_42_H_._bcov_4helix_00412_0001_0001__5__H
19355.428588916653 709806.7118970299 False False NaN NaN 10.0 1000.0 False False EGFR_ssm cside_mot_bf5a27bd715de8d76fa148d2778c2cdd_0001_1_000000009_0001_37_42_H_._bcov_4helix_00412_0001_0001__5__K
2168.206091389912 8818.89686287685 False False NaN NaN 10.0 1000.0 False False EGFR_ssm cside_mot_bf5a27bd715de8d76fa148d2778c2cdd_0001_1_000000009_0001_37_42_H_._bcov_4helix_00412_0001_0001__5__M
2672.0797120411676 10444.258634525944 False False NaN NaN 10.0 1000.0 False False EGFR_ssm cside_mot_bf5a27bd715de8d76fa148d2778c2cdd_0001_1_000000009_0001_37_42_H_._bcov_4helix_00412_0001_0001__5__L
46460.479241884816 1621116.1249558295 False False NaN NaN 10.0 1000.0 False False EGFR_ssm cside_mot_bf5a27bd715de8d76fa148d2778c2cdd_0001_1_000000009_0001_37_42_H_._bcov_4helix_00412_0001_0001__5__N
7372.750469430405 27693.143018057974 False False NaN NaN 10.0 1000.0 False False EGFR_ssm cside_mot_bf5a27bd715de8d76fa148d2778c2cdd_0001_1_000000009_0001_37_42_H_._bcov_4helix_00412_0001_0001__5__Q
11768.852050555774 136079.29599111783 False False NaN NaN 10.0 1000.0 False False EGFR_ssm cside_mot_bf5a27bd715de8d76fa148d2778c2cdd_0001_1_000000009_0001_37_42_H_._bcov_4helix_00412_0001_0001__5__P
11652.3287629265 49318.73492184023 False False NaN NaN 10.0 1000.0 False False EGFR_ssm cside_mot_bf5a27bd715de8d76fa148d2778c2cdd_0001_1_000000009_0001_37_42_H_._bcov_4helix_00412_0001_0001__5__S
62001.68965546678 2413621.0063818023 False False NaN NaN 10.0 1000.0 False False EGFR_ssm cside_mot_bf5a27bd715de8d76fa148d2778c2cdd_0001_1_000000009_0001_37_42_H_._bcov_4helix_00412_0001_0001__5__R
6876.69747568825 15862.634471055057 False False NaN NaN 10.0 1000.0 False False EGFR_ssm cside_mot_bf5a27bd715de8d76fa148d2778c2cdd_0001_1_000000009_0001_37_42_H_._bcov_4helix_00412_0001_0001__5__T
28532.272944648153 724073.8268061599 False False NaN NaN 10.0 1000.0 False False EGFR_ssm cside_mot_bf5a27bd715de8d76fa148d2778c2cdd_0001_1_000000009_0001_37_42_H_._bcov_4helix_00412_0001_0001__5__W
22471.051709613163 655494.5896422432 False False NaN NaN 10.0 1000.0 False False EGFR_ssm cside_mot_bf5a27bd715de8d76fa148d2778c2cdd_0001_1_000000009_0001_37_42_H_._bcov_4helix_00412_0001_0001__5__Y
11309.635497710395 67138.94540369337 False False NaN NaN 10.0 1000.0 False False EGFR_ssm cside_mot_bf5a27bd715de8d76fa148d2778c2cdd_0001_1_000000009_0001_37_42_H_._bcov_4helix_00412_0001_0001__6__A
6876.69747568825 117211.83013696494 False False NaN NaN 10.0 1000.0 False False EGFR_ssm cside_mot_bf5a27bd715de8d76fa148d2778c2cdd_0001_1_000000009_0001_37_42_H_._bcov_4helix_00412_0001_0001__6__C
14648.87679838893 8887283.670223715 False False NaN NaN 10.0 1000.0 False False EGFR_ssm cside_mot_bf5a27bd715de8d76fa148d2778c2cdd_0001_1_000000009_0001_37_42_H_._bcov_4helix_00412_0001_0001__6__E
26612.566117305272 inf False False NaN NaN 10.0 1000.0 False False EGFR_ssm cside_mot_bf5a27bd715de8d76fa148d2778c2cdd_0001_1_000000009_0001_37_42_H_._bcov_4helix_00412_0001_0001__6__D
4951.930994827699 68488.43820630759 False False NaN NaN 10.0 1000.0 False False EGFR_ssm cside_mot_bf5a27bd715de8d76fa148d2778c2cdd_0001_1_000000009_0001_37_42_H_._bcov_4helix_00412_0001_0001__6__G
46925.08403430361 inf False False NaN NaN 10.0 1000.0 False False EGFR_ssm cside_mot_bf5a27bd715de8d76fa148d2778c2cdd_0001_1_000000009_0001_37_42_H_._bcov_4helix_00412_0001_0001__6__F
15396.116737783474 511133.99555618066 False False NaN NaN 10.0 1000.0 False False EGFR_ssm cside_mot_bf5a27bd715de8d76fa148d2778c2cdd_0001_1_000000009_0001_37_42_H_._bcov_4helix_00412_0001_0001__6__I
10977.020790730468 301649.0461685927 False False NaN NaN 10.0 1000.0 False False EGFR_ssm cside_mot_bf5a27bd715de8d76fa148d2778c2cdd_0001_1_000000009_0001_37_42_H_._bcov_4helix_00412_0001_0001__6__H
19941.917430589423 1482251.0327646008 False False NaN NaN 10.0 1000.0 False False EGFR_ssm cside_mot_bf5a27bd715de8d76fa148d2778c2cdd_0001_1_000000009_0001_37_42_H_._bcov_4helix_00412_0001_0001__6__M
10760.730115410697 38076.42885190736 False False NaN NaN 10.0 1000.0 False False EGFR_ssm cside_mot_bf5a27bd715de8d76fa148d2778c2cdd_0001_1_000000009_0001_37_42_H_._bcov_4helix_00412_0001_0001__6__L
9176.97943928608 133397.99626616793 False False NaN NaN 10.0 1000.0 False False EGFR_ssm cside_mot_bf5a27bd715de8d76fa148d2778c2cdd_0001_1_000000009_0001_37_42_H_._bcov_4helix_00412_0001_0001__6__N
6608.371109091002 24092.008936900966 False False NaN NaN 10.0 1000.0 False False EGFR_ssm cside_mot_bf5a27bd715de8d76fa148d2778c2cdd_0001_1_000000009_0001_37_42_H_._bcov_4helix_00412_0001_0001__6__Q
12246.714636905072 54478.565791954934 False False NaN NaN 10.0 1000.0 False False EGFR_ssm cside_mot_bf5a27bd715de8d76fa148d2778c2cdd_0001_1_000000009_0001_37_42_H_._bcov_4helix_00412_0001_0001__6__P
8645.129754805268 31832.55378275916 False False NaN NaN 10.0 1000.0 False False EGFR_ssm cside_mot_bf5a27bd715de8d76fa148d2778c2cdd_0001_1_000000009_0001_37_42_H_._bcov_4helix_00412_0001_0001__6__S
1358.3009123954391 11886.54057106134 False False NaN NaN 10.0 1000.0 True False EGFR_ssm cside_mot_bf5a27bd715de8d76fa148d2778c2cdd_0001_1_000000009_0001_37_42_H_._bcov_4helix_00412_0001_0001__6__R
894.3310178682412 36590.69971478141 False False NaN NaN 10.0 1000.0 True False EGFR_ssm cside_mot_bf5a27bd715de8d76fa148d2778c2cdd_0001_1_000000009_0001_37_42_H_._bcov_4helix_00412_0001_0001__6__T
56129.32081401698 inf False False NaN NaN 10.0 1000.0 False False EGFR_ssm cside_mot_bf5a27bd715de8d76fa148d2778c2cdd_0001_1_000000009_0001_37_42_H_._bcov_4helix_00412_0001_0001__6__W
13527.991951522585 55023.351449874426 False False NaN NaN 10.0 1000.0 False False EGFR_ssm cside_mot_bf5a27bd715de8d76fa148d2778c2cdd_0001_1_000000009_0001_37_42_H_._bcov_4helix_00412_0001_0001__6__V
30287.582673191762 inf False False NaN NaN 10.0 1000.0 False False EGFR_ssm cside_mot_bf5a27bd715de8d76fa148d2778c2cdd_0001_1_000000009_0001_37_42_H_._bcov_4helix_00412_0001_0001__6__Y
7014.919094949581 38076.42885190736 False False NaN NaN 10.0 1000.0 False False EGFR_ssm cside_mot_bf5a27bd715de8d76fa148d2778c2cdd_0001_1_000000009_0001_37_42_H_._bcov_4helix_00412_0001_0001__7__A
842.5002741228218 5982.4721568300865 False False NaN NaN 10.0 1000.0 True False EGFR_ssm cside_mot_bf5a27bd715de8d76fa148d2778c2cdd_0001_1_000000009_0001_37_42_H_._bcov_4helix_00412_0001_0001__7__C
2753.0463993957273 10654.18823307991 False False NaN NaN 10.0 1000.0 False False EGFR_ssm cside_mot_bf5a27bd715de8d76fa148d2778c2cdd_0001_1_000000009_0001_37_42_H_._bcov_4helix_00412_0001_0001__7__D
27418.953483225745 4472952.141887727 False False NaN NaN 10.0 1000.0 False False EGFR_ssm cside_mot_bf5a27bd715de8d76fa148d2778c2cdd_0001_1_000000009_0001_37_42_H_._bcov_4helix_00412_0001_0001__7__G
18416.02617127691 343304.75249358645 False False NaN NaN 10.0 1000.0 False False EGFR_ssm cside_mot_bf5a27bd715de8d76fa148d2778c2cdd_0001_1_000000009_0001_37_42_H_._bcov_4helix_00412_0001_0001__7__F
5101.979455901974 29987.70561702153 False False NaN NaN 10.0 1000.0 False False EGFR_ssm cside_mot_bf5a27bd715de8d76fa148d2778c2cdd_0001_1_000000009_0001_37_42_H_._bcov_4helix_00412_0001_0001__7__I
6674.454820181916 26878.691778478344 False False NaN NaN 10.0 1000.0 False False EGFR_ssm cside_mot_bf5a27bd715de8d76fa148d2778c2cdd_0001_1_000000009_0001_37_42_H_._bcov_4helix_00412_0001_0001__7__H
7826.323188653361 23383.466517940833 False False NaN NaN 10.0 1000.0 False False EGFR_ssm cside_mot_bf5a27bd715de8d76fa148d2778c2cdd_0001_1_000000009_0001_37_42_H_._bcov_4helix_00412_0001_0001__7__K
10548.701220871191 476743.90602984664 False False NaN NaN 10.0 1000.0 False False EGFR_ssm cside_mot_bf5a27bd715de8d76fa148d2778c2cdd_0001_1_000000009_0001_37_42_H_._bcov_4helix_00412_0001_0001__7__M
11652.3287629265 34814.79526413657 False False NaN NaN 10.0 1000.0 False False EGFR_ssm cside_mot_bf5a27bd715de8d76fa148d2778c2cdd_0001_1_000000009_0001_37_42_H_._bcov_4helix_00412_0001_0001__7__L
7520.942753865953 20959.15563781385 False False NaN NaN 10.0 1000.0 False False EGFR_ssm cside_mot_bf5a27bd715de8d76fa148d2778c2cdd_0001_1_000000009_0001_37_42_H_._bcov_4helix_00412_0001_0001__7__N
8225.544326605359 22248.566049121968 False False NaN NaN 10.0 1000.0 False False EGFR_ssm cside_mot_bf5a27bd715de8d76fa148d2778c2cdd_0001_1_000000009_0001_37_42_H_._bcov_4helix_00412_0001_0001__7__Q
15862.634471055057 45545.02425437196 False False NaN NaN 10.0 1000.0 False False EGFR_ssm cside_mot_bf5a27bd715de8d76fa148d2778c2cdd_0001_1_000000009_0001_37_42_H_._bcov_4helix_00412_0001_0001__7__P
1867.5831781383924 23617.30118312026 False False NaN NaN 10.0 1000.0 False False EGFR_ssm cside_mot_bf5a27bd715de8d76fa148d2778c2cdd_0001_1_000000009_0001_37_42_H_._bcov_4helix_00412_0001_0001__7__S
8731.581052353311 30590.4584999237 False False NaN NaN 10.0 1000.0 False False EGFR_ssm cside_mot_bf5a27bd715de8d76fa148d2778c2cdd_0001_1_000000009_0001_37_42_H_._bcov_4helix_00412_0001_0001__7__R
6876.69747568825 22028.283216952426 False False NaN NaN 10.0 1000.0 False False EGFR_ssm cside_mot_bf5a27bd715de8d76fa148d2778c2cdd_0001_1_000000009_0001_37_42_H_._bcov_4helix_00412_0001_0001__7__T
19941.917430589423 82741.49519893897 False False NaN NaN 10.0 1000.0 False False EGFR_ssm cside_mot_bf5a27bd715de8d76fa148d2778c2cdd_0001_1_000000009_0001_37_42_H_._bcov_4helix_00412_0001_0001__7__W
560.265300599379 13527.991951522585 False False NaN NaN 10.0 1000.0 True False EGFR_ssm cside_mot_bf5a27bd715de8d76fa148d2778c2cdd_0001_1_000000009_0001_37_42_H_._bcov_4helix_00412_0001_0001__7__V
6287.638361271844 21380.434666133897 False False NaN NaN 10.0 1000.0 False False EGFR_ssm cside_mot_bf5a27bd715de8d76fa148d2778c2cdd_0001_1_000000009_0001_37_42_H_._bcov_4helix_00412_0001_0001__7__Y
1657.3852445571497 5362.2316835567035 False False NaN NaN 10.0 1000.0 True False EGFR_ssm cside_mot_bf5a27bd715de8d76fa148d2778c2cdd_0001_1_000000009_0001_37_42_H_._bcov_4helix_00412_0001_0001__8__A
1331.5370183270645 3978.3625765149495 False False NaN NaN 10.0 1000.0 True False EGFR_ssm cside_mot_bf5a27bd715de8d76fa148d2778c2cdd_0001_1_000000009_0001_37_42_H_._bcov_4helix_00412_0001_0001__8__C
11422.731852687486 39622.484549774534 False False NaN NaN 10.0 1000.0 False False EGFR_ssm cside_mot_bf5a27bd715de8d76fa148d2778c2cdd_0001_1_000000009_0001_37_42_H_._bcov_4helix_00412_0001_0001__8__E
8225.544326605359 28249.775192720976 False False NaN NaN 10.0 1000.0 False False EGFR_ssm cside_mot_bf5a27bd715de8d76fa148d2778c2cdd_0001_1_000000009_0001_37_42_H_._bcov_4helix_00412_0001_0001__8__D
4854.358391165279 34814.79526413657 False False NaN NaN 10.0 1000.0 False False EGFR_ssm cside_mot_bf5a27bd715de8d76fa148d2778c2cdd_0001_1_000000009_0001_37_42_H_._bcov_4helix_00412_0001_0001__8__G
1485.5537037606218 13000.134365734926 False False NaN NaN 10.0 1000.0 True False EGFR_ssm cside_mot_bf5a27bd715de8d76fa148d2778c2cdd_0001_1_000000009_0001_37_42_H_._bcov_4helix_00412_0001_0001__8__F
1776.941312750243 7672.113703218655 False False NaN NaN 10.0 1000.0 True False EGFR_ssm cside_mot_bf5a27bd715de8d76fa148d2778c2cdd_0001_1_000000009_0001_37_42_H_._bcov_4helix_00412_0001_0001__8__I
5256.574535395262 28817.595674094657 False False NaN NaN 10.0 1000.0 False False EGFR_ssm cside_mot_bf5a27bd715de8d76fa148d2778c2cdd_0001_1_000000009_0001_37_42_H_._bcov_4helix_00412_0001_0001__8__H
921.4301420406671 24822.020899698007 False False NaN NaN 10.0 1000.0 True False EGFR_ssm cside_mot_bf5a27bd715de8d76fa148d2778c2cdd_0001_1_000000009_0001_37_42_H_._bcov_4helix_00412_0001_0001__8__K
885.4762553150905 12617.802337117913 False False NaN NaN 10.0 1000.0 True False EGFR_ssm cside_mot_bf5a27bd715de8d76fa148d2778c2cdd_0001_1_000000009_0001_37_42_H_._bcov_4helix_00412_0001_0001__8__M
4758.708353264661 12005.40597677194 False False NaN NaN 10.0 1000.0 False False EGFR_ssm cside_mot_bf5a27bd715de8d76fa148d2778c2cdd_0001_1_000000009_0001_37_42_H_._bcov_4helix_00412_0001_0001__8__N
4527.747715458932 12369.181783274109 False False NaN NaN 10.0 1000.0 False False EGFR_ssm cside_mot_bf5a27bd715de8d76fa148d2778c2cdd_0001_1_000000009_0001_37_42_H_._bcov_4helix_00412_0001_0001__8__Q
50813.141908706835 inf False False NaN NaN 10.0 1000.0 False False EGFR_ssm cside_mot_bf5a27bd715de8d76fa148d2778c2cdd_0001_1_000000009_0001_37_42_H_._bcov_4helix_00412_0001_0001__8__P
1331.5370183270645 9937.353723241951 False False NaN NaN 10.0 1000.0 True False EGFR_ssm cside_mot_bf5a27bd715de8d76fa148d2778c2cdd_0001_1_000000009_0001_37_42_H_._bcov_4helix_00412_0001_0001__8__S
5635.759390382737 19744.47270355387 False False NaN NaN 10.0 1000.0 False False EGFR_ssm cside_mot_bf5a27bd715de8d76fa148d2778c2cdd_0001_1_000000009_0001_37_42_H_._bcov_4helix_00412_0001_0001__8__R
5415.854000392274 16181.473423923255 False False NaN NaN 10.0 1000.0 False False EGFR_ssm cside_mot_bf5a27bd715de8d76fa148d2778c2cdd_0001_1_000000009_0001_37_42_H_._bcov_4helix_00412_0001_0001__8__T
4482.918530157363 13394.051437151064 False False NaN NaN 10.0 1000.0 False False EGFR_ssm cside_mot_bf5a27bd715de8d76fa148d2778c2cdd_0001_1_000000009_0001_37_42_H_._bcov_4helix_00412_0001_0001__8__W
2725.7885142531964 13527.991951522585 False False NaN NaN 10.0 1000.0 False False EGFR_ssm cside_mot_bf5a27bd715de8d76fa148d2778c2cdd_0001_1_000000009_0001_37_42_H_._bcov_4helix_00412_0001_0001__8__V
6741.199368383728 18600.186432989693 False False NaN NaN 10.0 1000.0 False False EGFR_ssm cside_mot_bf5a27bd715de8d76fa148d2778c2cdd_0001_1_000000009_0001_37_42_H_._bcov_4helix_00412_0001_0001__8__Y
83568.91015092826 inf False False NaN NaN 10.0 1000.0 False False EGFR_ssm cside_mot_bf5a27bd715de8d76fa148d2778c2cdd_0001_1_000000009_0001_37_42_H_._bcov_4helix_00412_0001_0001__9__A
43334.527819252 inf False False NaN NaN 10.0 1000.0 False False EGFR_ssm cside_mot_bf5a27bd715de8d76fa148d2778c2cdd_0001_1_000000009_0001_37_42_H_._bcov_4helix_00412_0001_0001__9__C
84404.5992524376 inf False False NaN NaN 10.0 1000.0 False False EGFR_ssm cside_mot_bf5a27bd715de8d76fa148d2778c2cdd_0001_1_000000009_0001_37_42_H_._bcov_4helix_00412_0001_0001__9__E
70563.70637239693 inf False False NaN NaN 10.0 1000.0 False False EGFR_ssm cside_mot_bf5a27bd715de8d76fa148d2778c2cdd_0001_1_000000009_0001_37_42_H_._bcov_4helix_00412_0001_0001__9__D
25320.94351978193 inf False False NaN NaN 10.0 1000.0 True False EGFR_ssm cside_mot_bf5a27bd715de8d76fa148d2778c2cdd_0001_1_000000009_0001_37_42_H_._bcov_4helix_00412_0001_0001__9__G
32150.879320586777 inf False False NaN NaN 10.0 1000.0 False False EGFR_ssm cside_mot_bf5a27bd715de8d76fa148d2778c2cdd_0001_1_000000009_0001_37_42_H_._bcov_4helix_00412_0001_0001__9__F
77946.23130996923 inf False False NaN NaN 10.0 1000.0 False False EGFR_ssm cside_mot_bf5a27bd715de8d76fa148d2778c2cdd_0001_1_000000009_0001_37_42_H_._bcov_4helix_00412_0001_0001__9__H
58992.48028081895 inf False False NaN NaN 10.0 1000.0 False False EGFR_ssm cside_mot_bf5a27bd715de8d76fa148d2778c2cdd_0001_1_000000009_0001_37_42_H_._bcov_4helix_00412_0001_0001__9__K
18600.186432989693 695820.7155151751 False False NaN NaN 10.0 1000.0 False False EGFR_ssm cside_mot_bf5a27bd715de8d76fa148d2778c2cdd_0001_1_000000009_0001_37_42_H_._bcov_4helix_00412_0001_0001__9__M
34814.79526413657 1808627.9468819525 False False NaN NaN 10.0 1000.0 False False EGFR_ssm cside_mot_bf5a27bd715de8d76fa148d2778c2cdd_0001_1_000000009_0001_37_42_H_._bcov_4helix_00412_0001_0001__9__L
93235.18782070855 inf False False NaN NaN 10.0 1000.0 False False EGFR_ssm cside_mot_bf5a27bd715de8d76fa148d2778c2cdd_0001_1_000000009_0001_37_42_H_._bcov_4helix_00412_0001_0001__9__N
101969.95181546932 inf False False NaN NaN 10.0 1000.0 False False EGFR_ssm cside_mot_bf5a27bd715de8d76fa148d2778c2cdd_0001_1_000000009_0001_37_42_H_._bcov_4helix_00412_0001_0001__9__Q
86962.14301438573 inf False False NaN NaN 10.0 1000.0 False False EGFR_ssm cside_mot_bf5a27bd715de8d76fa148d2778c2cdd_0001_1_000000009_0001_37_42_H_._bcov_4helix_00412_0001_0001__9__P
84404.5992524376 inf False False NaN NaN 10.0 1000.0 False False EGFR_ssm cside_mot_bf5a27bd715de8d76fa148d2778c2cdd_0001_1_000000009_0001_37_42_H_._bcov_4helix_00412_0001_0001__9__S
125666.94677500188 inf False False NaN NaN 10.0 1000.0 False False EGFR_ssm cside_mot_bf5a27bd715de8d76fa148d2778c2cdd_0001_1_000000009_0001_37_42_H_._bcov_4helix_00412_0001_0001__9__R
44647.60734670316 inf False False NaN NaN 10.0 1000.0 False False EGFR_ssm cside_mot_bf5a27bd715de8d76fa148d2778c2cdd_0001_1_000000009_0001_37_42_H_._bcov_4helix_00412_0001_0001__9__T
50813.141908706835 inf False False NaN NaN 10.0 1000.0 False False EGFR_ssm cside_mot_bf5a27bd715de8d76fa148d2778c2cdd_0001_1_000000009_0001_37_42_H_._bcov_4helix_00412_0001_0001__9__W
4711.592428974908 15243.67993839947 False False NaN NaN 10.0 1000.0 False False EGFR_ssm cside_mot_bf5a27bd715de8d76fa148d2778c2cdd_0001_1_000000009_0001_37_42_H_._bcov_4helix_00412_0001_0001__9__V
100960.34833214778 inf False False NaN NaN 10.0 1000.0 False False EGFR_ssm cside_mot_bf5a27bd715de8d76fa148d2778c2cdd_0001_1_000000009_0001_37_42_H_._bcov_4helix_00412_0001_0001__9__Y
28532.272944648153 1653700.559067441 False False NaN NaN 10.0 1000.0 False False EGFR_ssm cside_mot_bf5a27bd715de8d76fa148d2778c2cdd_0001_1_000000009_0001_37_42_H_._bcov_4helix_00412_0001_0001__10__A
7085.068285899069 270375.194447533 False False NaN NaN 10.0 1000.0 False False EGFR_ssm cside_mot_bf5a27bd715de8d76fa148d2778c2cdd_0001_1_000000009_0001_37_42_H_._bcov_4helix_00412_0001_0001__10__C
11768.852050555774 71269.34343612082 False False NaN NaN 10.0 1000.0 False False EGFR_ssm cside_mot_bf5a27bd715de8d76fa148d2778c2cdd_0001_1_000000009_0001_37_42_H_._bcov_4helix_00412_0001_0001__10__E
34470.094320927274 inf False False NaN NaN 10.0 1000.0 False False EGFR_ssm cside_mot_bf5a27bd715de8d76fa148d2778c2cdd_0001_1_000000009_0001_37_42_H_._bcov_4helix_00412_0001_0001__10__D
18053.157701477227 1015569.2857660525 False False NaN NaN 10.0 1000.0 False False EGFR_ssm cside_mot_bf5a27bd715de8d76fa148d2778c2cdd_0001_1_000000009_0001_37_42_H_._bcov_4helix_00412_0001_0001__10__G
25320.94351978193 inf False False NaN NaN 10.0 1000.0 False False EGFR_ssm cside_mot_bf5a27bd715de8d76fa148d2778c2cdd_0001_1_000000009_0001_37_42_H_._bcov_4helix_00412_0001_0001__10__F
15396.116737783474 86101.13169741156 False False NaN NaN 10.0 1000.0 False False EGFR_ssm cside_mot_bf5a27bd715de8d76fa148d2778c2cdd_0001_1_000000009_0001_37_42_H_._bcov_4helix_00412_0001_0001__10__I
2645.623477268483 13130.135709392285 False False NaN NaN 10.0 1000.0 False False EGFR_ssm cside_mot_bf5a27bd715de8d76fa148d2778c2cdd_0001_1_000000009_0001_37_42_H_._bcov_4helix_00412_0001_0001__10__H
7014.919094949581 34814.79526413657 False False NaN NaN 10.0 1000.0 False False EGFR_ssm cside_mot_bf5a27bd715de8d76fa148d2778c2cdd_0001_1_000000009_0001_37_42_H_._bcov_4helix_00412_0001_0001__10__K
8390.877767570124 237568.57113205787 False False NaN NaN 10.0 1000.0 False False EGFR_ssm cside_mot_bf5a27bd715de8d76fa148d2778c2cdd_0001_1_000000009_0001_37_42_H_._bcov_4helix_00412_0001_0001__10__M
26878.691778478344 1900886.1490646608 False False NaN NaN 10.0 1000.0 False False EGFR_ssm cside_mot_bf5a27bd715de8d76fa148d2778c2cdd_0001_1_000000009_0001_37_42_H_._bcov_4helix_00412_0001_0001__10__L
14503.838414246455 57830.095364002416 False False NaN NaN 10.0 1000.0 False False EGFR_ssm cside_mot_bf5a27bd715de8d76fa148d2778c2cdd_0001_1_000000009_0001_37_42_H_._bcov_4helix_00412_0001_0001__10__N
18416.02617127691 919381.6259908781 False False NaN NaN 10.0 1000.0 False False EGFR_ssm cside_mot_bf5a27bd715de8d76fa148d2778c2cdd_0001_1_000000009_0001_37_42_H_._bcov_4helix_00412_0001_0001__10__Q
35162.943216777894 inf False False NaN NaN 10.0 1000.0 False False EGFR_ssm cside_mot_bf5a27bd715de8d76fa148d2778c2cdd_0001_1_000000009_0001_37_42_H_._bcov_4helix_00412_0001_0001__10__P
12492.873601106858 37326.1727790485 False False NaN NaN 10.0 1000.0 False False EGFR_ssm cside_mot_bf5a27bd715de8d76fa148d2778c2cdd_0001_1_000000009_0001_37_42_H_._bcov_4helix_00412_0001_0001__10__S
5635.759390382737 77946.23130996923 False False NaN NaN 10.0 1000.0 False False EGFR_ssm cside_mot_bf5a27bd715de8d76fa148d2778c2cdd_0001_1_000000009_0001_37_42_H_._bcov_4helix_00412_0001_0001__10__T
20546.177470653718 486326.45854104636 False False NaN NaN 10.0 1000.0 False False EGFR_ssm cside_mot_bf5a27bd715de8d76fa148d2778c2cdd_0001_1_000000009_0001_37_42_H_._bcov_4helix_00412_0001_0001__10__W
55573.58496437321 inf False False NaN NaN 10.0 1000.0 False False EGFR_ssm cside_mot_bf5a27bd715de8d76fa148d2778c2cdd_0001_1_000000009_0001_37_42_H_._bcov_4helix_00412_0001_0001__10__V
7748.834840250847 83568.91015092826 False False NaN NaN 10.0 1000.0 False False EGFR_ssm cside_mot_bf5a27bd715de8d76fa148d2778c2cdd_0001_1_000000009_0001_37_42_H_._bcov_4helix_00412_0001_0001__10__Y
1640.9754896605446 8907.085831505625 False False NaN NaN 10.0 1000.0 True False EGFR_ssm cside_mot_bf5a27bd715de8d76fa148d2778c2cdd_0001_1_000000009_0001_37_42_H_._bcov_4helix_00412_0001_0001__11__A
1690.6986879727492 7672.113703218655 False False NaN NaN 10.0 1000.0 True False EGFR_ssm cside_mot_bf5a27bd715de8d76fa148d2778c2cdd_0001_1_000000009_0001_37_42_H_._bcov_4helix_00412_0001_0001__11__C
1640.9754896605446 18600.186432989693 False False NaN NaN 10.0 1000.0 False False EGFR_ssm cside_mot_bf5a27bd715de8d76fa148d2778c2cdd_0001_1_000000009_0001_37_42_H_._bcov_4helix_00412_0001_0001__11__E
5982.4721568300865 16671.78825014156 False False NaN NaN 10.0 1000.0 False False EGFR_ssm cside_mot_bf5a27bd715de8d76fa148d2778c2cdd_0001_1_000000009_0001_37_42_H_._bcov_4helix_00412_0001_0001__11__D
9455.051093275873 27693.143018057974 False False NaN NaN 10.0 1000.0 False False EGFR_ssm cside_mot_bf5a27bd715de8d76fa148d2778c2cdd_0001_1_000000009_0001_37_42_H_._bcov_4helix_00412_0001_0001__11__G
1500.4092407982278 12246.714636905072 False False NaN NaN 10.0 1000.0 True False EGFR_ssm cside_mot_bf5a27bd715de8d76fa148d2778c2cdd_0001_1_000000009_0001_37_42_H_._bcov_4helix_00412_0001_0001__11__F
3041.075965056174 9838.964082417768 False False NaN NaN 10.0 1000.0 False False EGFR_ssm cside_mot_bf5a27bd715de8d76fa148d2778c2cdd_0001_1_000000009_0001_37_42_H_._bcov_4helix_00412_0001_0001__11__I
6741.199368383728 24822.020899698007 False False NaN NaN 10.0 1000.0 False False EGFR_ssm cside_mot_bf5a27bd715de8d76fa148d2778c2cdd_0001_1_000000009_0001_37_42_H_._bcov_4helix_00412_0001_0001__11__H
12617.802337117913 43334.527819252 False False NaN NaN 10.0 1000.0 False False EGFR_ssm cside_mot_bf5a27bd715de8d76fa148d2778c2cdd_0001_1_000000009_0001_37_42_H_._bcov_4helix_00412_0001_0001__11__M
1690.6986879727492 16506.721039744105 False False NaN NaN 10.0 1000.0 False False EGFR_ssm cside_mot_bf5a27bd715de8d76fa148d2778c2cdd_0001_1_000000009_0001_37_42_H_._bcov_4helix_00412_0001_0001__11__L
9937.353723241951 50813.141908706835 False False NaN NaN 10.0 1000.0 False False EGFR_ssm cside_mot_bf5a27bd715de8d76fa148d2778c2cdd_0001_1_000000009_0001_37_42_H_._bcov_4helix_00412_0001_0001__11__N
5579.959792458152 16181.473423923255 False False NaN NaN 10.0 1000.0 False False EGFR_ssm cside_mot_bf5a27bd715de8d76fa148d2778c2cdd_0001_1_000000009_0001_37_42_H_._bcov_4helix_00412_0001_0001__11__Q
36590.69971478141 inf False False NaN NaN 10.0 1000.0 False False EGFR_ssm cside_mot_bf5a27bd715de8d76fa148d2778c2cdd_0001_1_000000009_0001_37_42_H_._bcov_4helix_00412_0001_0001__11__P
9549.601604208638 40018.709395272235 False False NaN NaN 10.0 1000.0 False False EGFR_ssm cside_mot_bf5a27bd715de8d76fa148d2778c2cdd_0001_1_000000009_0001_37_42_H_._bcov_4helix_00412_0001_0001__11__S
8144.103293668667 26088.19342937485 False False NaN NaN 10.0 1000.0 False False EGFR_ssm cside_mot_bf5a27bd715de8d76fa148d2778c2cdd_0001_1_000000009_0001_37_42_H_._bcov_4helix_00412_0001_0001__11__R
14077.282672002115 623680.6104564607 False False NaN NaN 10.0 1000.0 False False EGFR_ssm cside_mot_bf5a27bd715de8d76fa148d2778c2cdd_0001_1_000000009_0001_37_42_H_._bcov_4helix_00412_0001_0001__11__T
6808.61136206757 21810.18140292322 False False NaN NaN 10.0 1000.0 False False EGFR_ssm cside_mot_bf5a27bd715de8d76fa148d2778c2cdd_0001_1_000000009_0001_37_42_H_._bcov_4helix_00412_0001_0001__11__W
6741.199368383728 57830.095364002416 False False NaN NaN 10.0 1000.0 False False EGFR_ssm cside_mot_bf5a27bd715de8d76fa148d2778c2cdd_0001_1_000000009_0001_37_42_H_._bcov_4helix_00412_0001_0001__11__V
4573.025192613525 13799.904589748183 False False NaN NaN 10.0 1000.0 False False EGFR_ssm cside_mot_bf5a27bd715de8d76fa148d2778c2cdd_0001_1_000000009_0001_37_42_H_._bcov_4helix_00412_0001_0001__11__Y
37699.43450683901 inf False False NaN NaN 10.0 1000.0 False False EGFR_ssm cside_mot_bf5a27bd715de8d76fa148d2778c2cdd_0001_1_000000009_0001_37_42_H_._bcov_4helix_00412_0001_0001__12__A
28532.272944648153 1289503.5101219667 False False NaN NaN 10.0 1000.0 False False EGFR_ssm cside_mot_bf5a27bd715de8d76fa148d2778c2cdd_0001_1_000000009_0001_37_42_H_._bcov_4helix_00412_0001_0001__12__C
59582.40508362707 inf False False NaN NaN 10.0 1000.0 False True EGFR_ssm cside_mot_bf5a27bd715de8d76fa148d2778c2cdd_0001_1_000000009_0001_37_42_H_._bcov_4helix_00412_0001_0001__12__E
86962.14301438573 inf False False NaN NaN 10.0 1000.0 False False EGFR_ssm cside_mot_bf5a27bd715de8d76fa148d2778c2cdd_0001_1_000000009_0001_37_42_H_._bcov_4helix_00412_0001_0001__12__D
74904.79621539157 inf False False NaN NaN 10.0 1000.0 False False EGFR_ssm cside_mot_bf5a27bd715de8d76fa148d2778c2cdd_0001_1_000000009_0001_37_42_H_._bcov_4helix_00412_0001_0001__12__G
15243.67993839947 200597.55316177456 False False NaN NaN 10.0 1000.0 False False EGFR_ssm cside_mot_bf5a27bd715de8d76fa148d2778c2cdd_0001_1_000000009_0001_37_42_H_._bcov_4helix_00412_0001_0001__12__F
15862.634471055057 153337.55680552847 False False NaN NaN 10.0 1000.0 False False EGFR_ssm cside_mot_bf5a27bd715de8d76fa148d2778c2cdd_0001_1_000000009_0001_37_42_H_._bcov_4helix_00412_0001_0001__12__I
86962.14301438573 inf False False NaN NaN 10.0 1000.0 False False EGFR_ssm cside_mot_bf5a27bd715de8d76fa148d2778c2cdd_0001_1_000000009_0001_37_42_H_._bcov_4helix_00412_0001_0001__12__H
52876.359230899434 inf False False NaN NaN 10.0 1000.0 False False EGFR_ssm cside_mot_bf5a27bd715de8d76fa148d2778c2cdd_0001_1_000000009_0001_37_42_H_._bcov_4helix_00412_0001_0001__12__K
4711.592428974908 29105.77163083562 False False NaN NaN 10.0 1000.0 False False EGFR_ssm cside_mot_bf5a27bd715de8d76fa148d2778c2cdd_0001_1_000000009_0001_37_42_H_._bcov_4helix_00412_0001_0001__12__M
59582.40508362707 inf False False NaN NaN 10.0 1000.0 False False EGFR_ssm cside_mot_bf5a27bd715de8d76fa148d2778c2cdd_0001_1_000000009_0001_37_42_H_._bcov_4helix_00412_0001_0001__12__N
80308.08006489262 inf False False NaN NaN 10.0 1000.0 False False EGFR_ssm cside_mot_bf5a27bd715de8d76fa148d2778c2cdd_0001_1_000000009_0001_37_42_H_._bcov_4helix_00412_0001_0001__12__Q
107171.44416627099 inf False False NaN NaN 10.0 1000.0 False False EGFR_ssm cside_mot_bf5a27bd715de8d76fa148d2778c2cdd_0001_1_000000009_0001_37_42_H_._bcov_4helix_00412_0001_0001__12__P
12743.9803604891 343304.75249358645 False False NaN NaN 10.0 1000.0 False False EGFR_ssm cside_mot_bf5a27bd715de8d76fa148d2778c2cdd_0001_1_000000009_0001_37_42_H_._bcov_4helix_00412_0001_0001__12__S
43767.87309744455 inf False False NaN NaN 10.0 1000.0 False False EGFR_ssm cside_mot_bf5a27bd715de8d76fa148d2778c2cdd_0001_1_000000009_0001_37_42_H_._bcov_4helix_00412_0001_0001__12__R
48830.43061568336 inf False False NaN NaN 10.0 1000.0 False False EGFR_ssm cside_mot_bf5a27bd715de8d76fa148d2778c2cdd_0001_1_000000009_0001_37_42_H_._bcov_4helix_00412_0001_0001__12__T
1690.6986879727492 7520.942753865953 False False NaN NaN 10.0 1000.0 True False EGFR_ssm cside_mot_bf5a27bd715de8d76fa148d2778c2cdd_0001_1_000000009_0001_37_42_H_._bcov_4helix_00412_0001_0001__12__W
71982.03687048207 inf False False NaN NaN 10.0 1000.0 False False EGFR_ssm cside_mot_bf5a27bd715de8d76fa148d2778c2cdd_0001_1_000000009_0001_37_42_H_._bcov_4helix_00412_0001_0001__12__V
23383.466517940833 267698.2123242899 False False NaN NaN 10.0 1000.0 False False EGFR_ssm cside_mot_bf5a27bd715de8d76fa148d2778c2cdd_0001_1_000000009_0001_37_42_H_._bcov_4helix_00412_0001_0001__12__Y
65164.39895107678 inf False False NaN NaN 10.0 1000.0 False False EGFR_ssm cside_mot_bf5a27bd715de8d76fa148d2778c2cdd_0001_1_000000009_0001_37_42_H_._bcov_4helix_00412_0001_0001__13__A
27418.953483225745 467350.1676598832 False False NaN NaN 10.0 1000.0 False False EGFR_ssm cside_mot_bf5a27bd715de8d76fa148d2778c2cdd_0001_1_000000009_0001_37_42_H_._bcov_4helix_00412_0001_0001__13__C
35869.71837543518 inf False False NaN NaN 10.0 1000.0 False False EGFR_ssm cside_mot_bf5a27bd715de8d76fa148d2778c2cdd_0001_1_000000009_0001_37_42_H_._bcov_4helix_00412_0001_0001__13__E
35514.5726489457 inf False False NaN NaN 10.0 1000.0 False False EGFR_ssm cside_mot_bf5a27bd715de8d76fa148d2778c2cdd_0001_1_000000009_0001_37_42_H_._bcov_4helix_00412_0001_0001__13__D
77174.48644551403 inf False False NaN NaN 10.0 1000.0 False False EGFR_ssm cside_mot_bf5a27bd715de8d76fa148d2778c2cdd_0001_1_000000009_0001_37_42_H_._bcov_4helix_00412_0001_0001__13__G
39230.18272254902 inf False False NaN NaN 10.0 1000.0 False False EGFR_ssm cside_mot_bf5a27bd715de8d76fa148d2778c2cdd_0001_1_000000009_0001_37_42_H_._bcov_4helix_00412_0001_0001__13__F
13394.051437151064 394619.9602733015 False False NaN NaN 10.0 1000.0 False False EGFR_ssm cside_mot_bf5a27bd715de8d76fa148d2778c2cdd_0001_1_000000009_0001_37_42_H_._bcov_4helix_00412_0001_0001__13__I
78725.69362306898 inf False False NaN NaN 10.0 1000.0 False False EGFR_ssm cside_mot_bf5a27bd715de8d76fa148d2778c2cdd_0001_1_000000009_0001_37_42_H_._bcov_4helix_00412_0001_0001__13__H
93235.18782070855 inf False False NaN NaN 10.0 1000.0 False False EGFR_ssm cside_mot_bf5a27bd715de8d76fa148d2778c2cdd_0001_1_000000009_0001_37_42_H_._bcov_4helix_00412_0001_0001__13__K
51321.27332779394 inf False False NaN NaN 10.0 1000.0 False False EGFR_ssm cside_mot_bf5a27bd715de8d76fa148d2778c2cdd_0001_1_000000009_0001_37_42_H_._bcov_4helix_00412_0001_0001__13__M
37326.1727790485 inf False False NaN NaN 10.0 1000.0 False False EGFR_ssm cside_mot_bf5a27bd715de8d76fa148d2778c2cdd_0001_1_000000009_0001_37_42_H_._bcov_4helix_00412_0001_0001__13__L
57830.095364002416 inf False False NaN NaN 10.0 1000.0 False False EGFR_ssm cside_mot_bf5a27bd715de8d76fa148d2778c2cdd_0001_1_000000009_0001_37_42_H_._bcov_4helix_00412_0001_0001__13__N
54478.565791954934 inf False False NaN NaN 10.0 1000.0 False False EGFR_ssm cside_mot_bf5a27bd715de8d76fa148d2778c2cdd_0001_1_000000009_0001_37_42_H_._bcov_4helix_00412_0001_0001__13__Q
55573.58496437321 inf False False NaN NaN 10.0 1000.0 False False EGFR_ssm cside_mot_bf5a27bd715de8d76fa148d2778c2cdd_0001_1_000000009_0001_37_42_H_._bcov_4helix_00412_0001_0001__13__P
55573.58496437321 inf False False NaN NaN 10.0 1000.0 False False EGFR_ssm cside_mot_bf5a27bd715de8d76fa148d2778c2cdd_0001_1_000000009_0001_37_42_H_._bcov_4helix_00412_0001_0001__13__S
49811.92227105858 1110713.1712329078 False False NaN NaN 10.0 1000.0 False False EGFR_ssm cside_mot_bf5a27bd715de8d76fa148d2778c2cdd_0001_1_000000009_0001_37_42_H_._bcov_4helix_00412_0001_0001__13__R
48346.96100562706 inf False False NaN NaN 10.0 1000.0 False False EGFR_ssm cside_mot_bf5a27bd715de8d76fa148d2778c2cdd_0001_1_000000009_0001_37_42_H_._bcov_4helix_00412_0001_0001__13__T
70563.70637239693 inf False False NaN NaN 10.0 1000.0 False False EGFR_ssm cside_mot_bf5a27bd715de8d76fa148d2778c2cdd_0001_1_000000009_0001_37_42_H_._bcov_4helix_00412_0001_0001__13__W
40823.08545411727 inf False False NaN NaN 10.0 1000.0 False False EGFR_ssm cside_mot_bf5a27bd715de8d76fa148d2778c2cdd_0001_1_000000009_0001_37_42_H_._bcov_4helix_00412_0001_0001__13__Y
13130.135709392285 45545.02425437196 False False NaN NaN 10.0 1000.0 False False EGFR_ssm cside_mot_bf5a27bd715de8d76fa148d2778c2cdd_0001_1_000000009_0001_37_42_H_._bcov_4helix_00412_0001_0001__14__A
0.0 353707.2297988941 True False NaN NaN 10.0 1000.0 True False EGFR_ssm cside_mot_bf5a27bd715de8d76fa148d2778c2cdd_0001_1_000000009_0001_37_42_H_._bcov_4helix_00412_0001_0001__14__C
14795.365566372802 605338.2559625396 False False NaN NaN 10.0 1000.0 False False EGFR_ssm cside_mot_bf5a27bd715de8d76fa148d2778c2cdd_0001_1_000000009_0001_37_42_H_._bcov_4helix_00412_0001_0001__14__E
7446.477974124701 18974.050180292776 False False NaN NaN 10.0 1000.0 False False EGFR_ssm cside_mot_bf5a27bd715de8d76fa148d2778c2cdd_0001_1_000000009_0001_37_42_H_._bcov_4helix_00412_0001_0001__14__D
13000.134365734926 2342636.769625383 False False NaN NaN 10.0 1000.0 False False EGFR_ssm cside_mot_bf5a27bd715de8d76fa148d2778c2cdd_0001_1_000000009_0001_37_42_H_._bcov_4helix_00412_0001_0001__14__G
17697.43917407826 77946.23130996923 False False NaN NaN 10.0 1000.0 False False EGFR_ssm cside_mot_bf5a27bd715de8d76fa148d2778c2cdd_0001_1_000000009_0001_37_42_H_._bcov_4helix_00412_0001_0001__14__F
26878.691778478344 575958.579944068 False False NaN NaN 10.0 1000.0 False False EGFR_ssm cside_mot_bf5a27bd715de8d76fa148d2778c2cdd_0001_1_000000009_0001_37_42_H_._bcov_4helix_00412_0001_0001__14__I
18053.157701477227 423086.0100560709 False False NaN NaN 10.0 1000.0 False False EGFR_ssm cside_mot_bf5a27bd715de8d76fa148d2778c2cdd_0001_1_000000009_0001_37_42_H_._bcov_4helix_00412_0001_0001__14__H
13261.437066486216 128192.85240517936 False False NaN NaN 10.0 1000.0 False False EGFR_ssm cside_mot_bf5a27bd715de8d76fa148d2778c2cdd_0001_1_000000009_0001_37_42_H_._bcov_4helix_00412_0001_0001__14__K
12871.420164094001 196644.98888518248 False False NaN NaN 10.0 1000.0 False False EGFR_ssm cside_mot_bf5a27bd715de8d76fa148d2778c2cdd_0001_1_000000009_0001_37_42_H_._bcov_4helix_00412_0001_0001__14__M
11422.731852687486 32472.388113792607 False False NaN NaN 10.0 1000.0 False False EGFR_ssm cside_mot_bf5a27bd715de8d76fa148d2778c2cdd_0001_1_000000009_0001_37_42_H_._bcov_4helix_00412_0001_0001__14__L
11768.852050555774 35162.943216777894 False False NaN NaN 10.0 1000.0 False False EGFR_ssm cside_mot_bf5a27bd715de8d76fa148d2778c2cdd_0001_1_000000009_0001_37_42_H_._bcov_4helix_00412_0001_0001__14__N
5152.999250460997 29396.829347143947 False False NaN NaN 10.0 1000.0 False False EGFR_ssm cside_mot_bf5a27bd715de8d76fa148d2778c2cdd_0001_1_000000009_0001_37_42_H_._bcov_4helix_00412_0001_0001__14__Q
17006.891193969397 148827.92194274144 False False NaN NaN 10.0 1000.0 False False EGFR_ssm cside_mot_bf5a27bd715de8d76fa148d2778c2cdd_0001_1_000000009_0001_37_42_H_._bcov_4helix_00412_0001_0001__14__S
4307.99659339902 185248.4748159025 False False NaN NaN 10.0 1000.0 True False EGFR_ssm cside_mot_bf5a27bd715de8d76fa148d2778c2cdd_0001_1_000000009_0001_37_42_H_._bcov_4helix_00412_0001_0001__14__R
7372.750469430405 57830.095364002416 False False NaN NaN 10.0 1000.0 False False EGFR_ssm cside_mot_bf5a27bd715de8d76fa148d2778c2cdd_0001_1_000000009_0001_37_42_H_._bcov_4helix_00412_0001_0001__14__T
47394.33487464668 inf False False NaN NaN 10.0 1000.0 False False EGFR_ssm cside_mot_bf5a27bd715de8d76fa148d2778c2cdd_0001_1_000000009_0001_37_42_H_._bcov_4helix_00412_0001_0001__14__W
25320.94351978193 1302398.5452231872 False False NaN NaN 10.0 1000.0 False False EGFR_ssm cside_mot_bf5a27bd715de8d76fa148d2778c2cdd_0001_1_000000009_0001_37_42_H_._bcov_4helix_00412_0001_0001__14__V
42060.06576646248 inf False False NaN NaN 10.0 1000.0 False False EGFR_ssm cside_mot_bf5a27bd715de8d76fa148d2778c2cdd_0001_1_000000009_0001_37_42_H_._bcov_4helix_00412_0001_0001__14__Y
77174.48644551403 inf False False NaN NaN 10.0 1000.0 False False EGFR_ssm cside_mot_bf5a27bd715de8d76fa148d2778c2cdd_0001_1_000000009_0001_37_42_H_._bcov_4helix_00412_0001_0001__15__A
84404.5992524376 inf False False NaN NaN 10.0 1000.0 False False EGFR_ssm cside_mot_bf5a27bd715de8d76fa148d2778c2cdd_0001_1_000000009_0001_37_42_H_._bcov_4helix_00412_0001_0001__15__C
12246.714636905072 42060.06576646248 False False NaN NaN 10.0 1000.0 False False EGFR_ssm cside_mot_bf5a27bd715de8d76fa148d2778c2cdd_0001_1_000000009_0001_37_42_H_._bcov_4helix_00412_0001_0001__15__E
70563.70637239693 inf False False NaN NaN 10.0 1000.0 False False EGFR_ssm cside_mot_bf5a27bd715de8d76fa148d2778c2cdd_0001_1_000000009_0001_37_42_H_._bcov_4helix_00412_0001_0001__15__G
29105.77163083562 210830.04439849406 False False NaN NaN 10.0 1000.0 False False EGFR_ssm cside_mot_bf5a27bd715de8d76fa148d2778c2cdd_0001_1_000000009_0001_37_42_H_._bcov_4helix_00412_0001_0001__15__F
46460.479241884816 inf False False NaN NaN 10.0 1000.0 False False EGFR_ssm cside_mot_bf5a27bd715de8d76fa148d2778c2cdd_0001_1_000000009_0001_37_42_H_._bcov_4helix_00412_0001_0001__15__I
18974.050180292776 357244.3020968833 False False NaN NaN 10.0 1000.0 False False EGFR_ssm cside_mot_bf5a27bd715de8d76fa148d2778c2cdd_0001_1_000000009_0001_37_42_H_._bcov_4helix_00412_0001_0001__15__H
29690.797640615405 1686939.9403046959 False False NaN NaN 10.0 1000.0 False False EGFR_ssm cside_mot_bf5a27bd715de8d76fa148d2778c2cdd_0001_1_000000009_0001_37_42_H_._bcov_4helix_00412_0001_0001__15__K
42480.66642412706 inf False False NaN NaN 10.0 1000.0 False False EGFR_ssm cside_mot_bf5a27bd715de8d76fa148d2778c2cdd_0001_1_000000009_0001_37_42_H_._bcov_4helix_00412_0001_0001__15__M
36228.41555918949 3419142.169655426 False False NaN NaN 10.0 1000.0 False False EGFR_ssm cside_mot_bf5a27bd715de8d76fa148d2778c2cdd_0001_1_000000009_0001_37_42_H_._bcov_4helix_00412_0001_0001__15__L
35162.943216777894 1025724.9786237137 False False NaN NaN 10.0 1000.0 False False EGFR_ssm cside_mot_bf5a27bd715de8d76fa148d2778c2cdd_0001_1_000000009_0001_37_42_H_._bcov_4helix_00412_0001_0001__15__N
53405.122823208374 inf False False NaN NaN 10.0 1000.0 False False EGFR_ssm cside_mot_bf5a27bd715de8d76fa148d2778c2cdd_0001_1_000000009_0001_37_42_H_._bcov_4helix_00412_0001_0001__15__Q
79512.95055929957 inf False False NaN NaN 10.0 1000.0 False False EGFR_ssm cside_mot_bf5a27bd715de8d76fa148d2778c2cdd_0001_1_000000009_0001_37_42_H_._bcov_4helix_00412_0001_0001__15__P
45545.02425437196 inf False False NaN NaN 10.0 1000.0 False False EGFR_ssm cside_mot_bf5a27bd715de8d76fa148d2778c2cdd_0001_1_000000009_0001_37_42_H_._bcov_4helix_00412_0001_0001__15__S
138814.48984053926 inf False False NaN NaN 10.0 1000.0 False False EGFR_ssm cside_mot_bf5a27bd715de8d76fa148d2778c2cdd_0001_1_000000009_0001_37_42_H_._bcov_4helix_00412_0001_0001__15__R
57830.095364002416 inf False False NaN NaN 10.0 1000.0 False False EGFR_ssm cside_mot_bf5a27bd715de8d76fa148d2778c2cdd_0001_1_000000009_0001_37_42_H_._bcov_4helix_00412_0001_0001__15__T
60178.229134463385 inf False False NaN NaN 10.0 1000.0 False False EGFR_ssm cside_mot_bf5a27bd715de8d76fa148d2778c2cdd_0001_1_000000009_0001_37_42_H_._bcov_4helix_00412_0001_0001__15__W
71269.34343612082 inf False False NaN NaN 10.0 1000.0 False False EGFR_ssm cside_mot_bf5a27bd715de8d76fa148d2778c2cdd_0001_1_000000009_0001_37_42_H_._bcov_4helix_00412_0001_0001__15__V
27418.953483225745 662049.5355386662 False False NaN NaN 10.0 1000.0 False False EGFR_ssm cside_mot_bf5a27bd715de8d76fa148d2778c2cdd_0001_1_000000009_0001_37_42_H_._bcov_4helix_00412_0001_0001__15__Y
825.8996903468498 3978.3625765149495 False False NaN NaN 10.0 1000.0 True False EGFR_ssm cside_mot_bf5a27bd715de8d76fa148d2778c2cdd_0001_1_000000009_0001_37_42_H_._bcov_4helix_00412_0001_0001__16__A
38457.19314042646 inf False False NaN NaN 10.0 1000.0 False False EGFR_ssm cside_mot_bf5a27bd715de8d76fa148d2778c2cdd_0001_1_000000009_0001_37_42_H_._bcov_4helix_00412_0001_0001__16__C
912.3070713273934 4098.910940945931 False False NaN NaN 10.0 1000.0 True False EGFR_ssm cside_mot_bf5a27bd715de8d76fa148d2778c2cdd_0001_1_000000009_0001_37_42_H_._bcov_4helix_00412_0001_0001__16__E
1657.3852445571497 7520.942753865953 False False NaN NaN 10.0 1000.0 True False EGFR_ssm cside_mot_bf5a27bd715de8d76fa148d2778c2cdd_0001_1_000000009_0001_37_42_H_._bcov_4helix_00412_0001_0001__16__D
3637.5753389733304 29987.70561702153 False False NaN NaN 10.0 1000.0 False False EGFR_ssm cside_mot_bf5a27bd715de8d76fa148d2778c2cdd_0001_1_000000009_0001_37_42_H_._bcov_4helix_00412_0001_0001__16__G
67138.94540369337 inf False False NaN NaN 10.0 1000.0 False False EGFR_ssm cside_mot_bf5a27bd715de8d76fa148d2778c2cdd_0001_1_000000009_0001_37_42_H_._bcov_4helix_00412_0001_0001__16__F
23853.474194951435 inf False False NaN NaN 10.0 1000.0 False False EGFR_ssm cside_mot_bf5a27bd715de8d76fa148d2778c2cdd_0001_1_000000009_0001_37_42_H_._bcov_4helix_00412_0001_0001__16__I
16671.78825014156 inf False False NaN NaN 10.0 1000.0 False False EGFR_ssm cside_mot_bf5a27bd715de8d76fa148d2778c2cdd_0001_1_000000009_0001_37_42_H_._bcov_4helix_00412_0001_0001__16__H
885.4762553150905 41643.629471745 False False NaN NaN 10.0 1000.0 True False EGFR_ssm cside_mot_bf5a27bd715de8d76fa148d2778c2cdd_0001_1_000000009_0001_37_42_H_._bcov_4helix_00412_0001_0001__16__K
50813.141908706835 inf False False NaN NaN 10.0 1000.0 False False EGFR_ssm cside_mot_bf5a27bd715de8d76fa148d2778c2cdd_0001_1_000000009_0001_37_42_H_._bcov_4helix_00412_0001_0001__16__M
37699.43450683901 inf False False NaN NaN 10.0 1000.0 False False EGFR_ssm cside_mot_bf5a27bd715de8d76fa148d2778c2cdd_0001_1_000000009_0001_37_42_H_._bcov_4helix_00412_0001_0001__16__L
20342.74997094426 inf False False NaN NaN 10.0 1000.0 False False EGFR_ssm cside_mot_bf5a27bd715de8d76fa148d2778c2cdd_0001_1_000000009_0001_37_42_H_._bcov_4helix_00412_0001_0001__16__N
12125.460036539667 110418.8460959532 False False NaN NaN 10.0 1000.0 False False EGFR_ssm cside_mot_bf5a27bd715de8d76fa148d2778c2cdd_0001_1_000000009_0001_37_42_H_._bcov_4helix_00412_0001_0001__16__Q
1181.6714953262258 36956.606711929184 False False NaN NaN 10.0 1000.0 False False EGFR_ssm cside_mot_bf5a27bd715de8d76fa148d2778c2cdd_0001_1_000000009_0001_37_42_H_._bcov_4helix_00412_0001_0001__16__S
23151.947047466158 3593552.7830285714 False False NaN NaN 10.0 1000.0 False False EGFR_ssm cside_mot_bf5a27bd715de8d76fa148d2778c2cdd_0001_1_000000009_0001_37_42_H_._bcov_4helix_00412_0001_0001__16__R
8559.53441069828 48346.96100562706 False False NaN NaN 10.0 1000.0 False False EGFR_ssm cside_mot_bf5a27bd715de8d76fa148d2778c2cdd_0001_1_000000009_0001_37_42_H_._bcov_4helix_00412_0001_0001__16__T
42480.66642412706 inf False False NaN NaN 10.0 1000.0 False False EGFR_ssm cside_mot_bf5a27bd715de8d76fa148d2778c2cdd_0001_1_000000009_0001_37_42_H_._bcov_4helix_00412_0001_0001__16__W
27147.478696263097 3702441.025907121 False False NaN NaN 10.0 1000.0 False False EGFR_ssm cside_mot_bf5a27bd715de8d76fa148d2778c2cdd_0001_1_000000009_0001_37_42_H_._bcov_4helix_00412_0001_0001__16__V
28532.272944648153 inf False False NaN NaN 10.0 1000.0 False False EGFR_ssm cside_mot_bf5a27bd715de8d76fa148d2778c2cdd_0001_1_000000009_0001_37_42_H_._bcov_4helix_00412_0001_0001__16__Y
2347.856505245217 3978.3625765149495 False False NaN NaN 10.0 1000.0 True False EGFR_ssm cside_mot_bf5a27bd715de8d76fa148d2778c2cdd_0001_1_000000009_0001_37_42_H_._bcov_4helix_00412_0001_0001__17__A
12743.9803604891 inf False False NaN NaN 10.0 1000.0 True False EGFR_ssm cside_mot_bf5a27bd715de8d76fa148d2778c2cdd_0001_1_000000009_0001_37_42_H_._bcov_4helix_00412_0001_0001__17__C
5309.140280749208 inf False False NaN NaN 10.0 1000.0 True False EGFR_ssm cside_mot_bf5a27bd715de8d76fa148d2778c2cdd_0001_1_000000009_0001_37_42_H_._bcov_4helix_00412_0001_0001__17__E
8225.544326605359 30896.363084922905 False False NaN NaN 10.0 1000.0 False False EGFR_ssm cside_mot_bf5a27bd715de8d76fa148d2778c2cdd_0001_1_000000009_0001_37_42_H_._bcov_4helix_00412_0001_0001__17__D
1624.7282075846979 3978.3625765149495 False False NaN NaN 10.0 1000.0 True False EGFR_ssm cside_mot_bf5a27bd715de8d76fa148d2778c2cdd_0001_1_000000009_0001_37_42_H_._bcov_4helix_00412_0001_0001__17__G
4307.99659339902 12125.460036539667 False False NaN NaN 10.0 1000.0 False False EGFR_ssm cside_mot_bf5a27bd715de8d76fa148d2778c2cdd_0001_1_000000009_0001_37_42_H_._bcov_4helix_00412_0001_0001__17__F
459.16232902808355 1441.8637890874818 False False NaN NaN 10.0 1000.0 True False EGFR_ssm cside_mot_bf5a27bd715de8d76fa148d2778c2cdd_0001_1_000000009_0001_37_42_H_._bcov_4helix_00412_0001_0001__17__I
2395.048421000645 3978.3625765149495 False False NaN NaN 10.0 1000.0 True False EGFR_ssm cside_mot_bf5a27bd715de8d76fa148d2778c2cdd_0001_1_000000009_0001_37_42_H_._bcov_4helix_00412_0001_0001__17__H
5806.528535670726 16671.78825014156 False False NaN NaN 10.0 1000.0 False False EGFR_ssm cside_mot_bf5a27bd715de8d76fa148d2778c2cdd_0001_1_000000009_0001_37_42_H_._bcov_4helix_00412_0001_0001__17__K
432.5516842691306 1344.8523885103348 False False NaN NaN 10.0 1000.0 True False EGFR_ssm cside_mot_bf5a27bd715de8d76fa148d2778c2cdd_0001_1_000000009_0001_37_42_H_._bcov_4helix_00412_0001_0001__17__M
1028.0104431380992 3071.4867247067327 False False NaN NaN 10.0 1000.0 True False EGFR_ssm cside_mot_bf5a27bd715de8d76fa148d2778c2cdd_0001_1_000000009_0001_37_42_H_._bcov_4helix_00412_0001_0001__17__L
205.08550842627199 1169.9717775507188 False False NaN NaN 10.0 1000.0 True False EGFR_ssm cside_mot_bf5a27bd715de8d76fa148d2778c2cdd_0001_1_000000009_0001_37_42_H_._bcov_4helix_00412_0001_0001__17__N
1794.710725877745 4854.358391165279 False False NaN NaN 10.0 1000.0 True False EGFR_ssm cside_mot_bf5a27bd715de8d76fa148d2778c2cdd_0001_1_000000009_0001_37_42_H_._bcov_4helix_00412_0001_0001__17__Q
3325.9799960963146 11768.852050555774 False False NaN NaN 10.0 1000.0 False False EGFR_ssm cside_mot_bf5a27bd715de8d76fa148d2778c2cdd_0001_1_000000009_0001_37_42_H_._bcov_4helix_00412_0001_0001__17__P
1707.6056748524763 3978.3625765149495 False False NaN NaN 10.0 1000.0 True False EGFR_ssm cside_mot_bf5a27bd715de8d76fa148d2778c2cdd_0001_1_000000009_0001_37_42_H_._bcov_4helix_00412_0001_0001__17__S
644.0105156108109 2022.3249677653598 False False NaN NaN 10.0 1000.0 True False EGFR_ssm cside_mot_bf5a27bd715de8d76fa148d2778c2cdd_0001_1_000000009_0001_37_42_H_._bcov_4helix_00412_0001_0001__17__T
13937.903635645675 472023.6693364815 False False NaN NaN 10.0 1000.0 False False EGFR_ssm cside_mot_bf5a27bd715de8d76fa148d2778c2cdd_0001_1_000000009_0001_37_42_H_._bcov_4helix_00412_0001_0001__17__W
2278.8063927388366 3978.3625765149495 False False NaN NaN 10.0 1000.0 True False EGFR_ssm cside_mot_bf5a27bd715de8d76fa148d2778c2cdd_0001_1_000000009_0001_37_42_H_._bcov_4helix_00412_0001_0001__17__V
302.32116413898797 1135.563080644121 False False NaN NaN 10.0 1000.0 True False EGFR_ssm cside_mot_bf5a27bd715de8d76fa148d2778c2cdd_0001_1_000000009_0001_37_42_H_._bcov_4helix_00412_0001_0001__17__Y
27147.478696263097 1121820.3029452376 False False NaN NaN 10.0 1000.0 False False EGFR_ssm cside_mot_bf5a27bd715de8d76fa148d2778c2cdd_0001_1_000000009_0001_37_42_H_._bcov_4helix_00412_0001_0001__18__A
16021.260815765589 inf False False NaN NaN 10.0 1000.0 False False EGFR_ssm cside_mot_bf5a27bd715de8d76fa148d2778c2cdd_0001_1_000000009_0001_37_42_H_._bcov_4helix_00412_0001_0001__18__C
77946.23130996923 inf False False NaN NaN 10.0 1000.0 False False EGFR_ssm cside_mot_bf5a27bd715de8d76fa148d2778c2cdd_0001_1_000000009_0001_37_42_H_._bcov_4helix_00412_0001_0001__18__E
97020.91031933259 inf False False NaN NaN 10.0 1000.0 False False EGFR_ssm cside_mot_bf5a27bd715de8d76fa148d2778c2cdd_0001_1_000000009_0001_37_42_H_._bcov_4helix_00412_0001_0001__18__D
50813.141908706835 inf False False NaN NaN 10.0 1000.0 False False EGFR_ssm cside_mot_bf5a27bd715de8d76fa148d2778c2cdd_0001_1_000000009_0001_37_42_H_._bcov_4helix_00412_0001_0001__18__G
6478.160091256744 19548.98287480583 False False NaN NaN 10.0 1000.0 False False EGFR_ssm cside_mot_bf5a27bd715de8d76fa148d2778c2cdd_0001_1_000000009_0001_37_42_H_._bcov_4helix_00412_0001_0001__18__F
19355.428588916653 inf False False NaN NaN 10.0 1000.0 False False EGFR_ssm cside_mot_bf5a27bd715de8d76fa148d2778c2cdd_0001_1_000000009_0001_37_42_H_._bcov_4helix_00412_0001_0001__18__I
57830.095364002416 inf False False NaN NaN 10.0 1000.0 False False EGFR_ssm cside_mot_bf5a27bd715de8d76fa148d2778c2cdd_0001_1_000000009_0001_37_42_H_._bcov_4helix_00412_0001_0001__18__H
65816.04294058759 inf False False NaN NaN 10.0 1000.0 False False EGFR_ssm cside_mot_bf5a27bd715de8d76fa148d2778c2cdd_0001_1_000000009_0001_37_42_H_._bcov_4helix_00412_0001_0001__18__K
1399.4587883419324 10548.701220871191 False False NaN NaN 10.0 1000.0 True False EGFR_ssm cside_mot_bf5a27bd715de8d76fa148d2778c2cdd_0001_1_000000009_0001_37_42_H_._bcov_4helix_00412_0001_0001__18__M
33125.08311487988 531888.0854230842 False False NaN NaN 10.0 1000.0 False False EGFR_ssm cside_mot_bf5a27bd715de8d76fa148d2778c2cdd_0001_1_000000009_0001_37_42_H_._bcov_4helix_00412_0001_0001__18__N
37699.43450683901 inf False False NaN NaN 10.0 1000.0 False False EGFR_ssm cside_mot_bf5a27bd715de8d76fa148d2778c2cdd_0001_1_000000009_0001_37_42_H_._bcov_4helix_00412_0001_0001__18__Q
27418.953483225745 511133.99555618066 False False NaN NaN 10.0 1000.0 False False EGFR_ssm cside_mot_bf5a27bd715de8d76fa148d2778c2cdd_0001_1_000000009_0001_37_42_H_._bcov_4helix_00412_0001_0001__18__P
31205.326715772157 inf False False NaN NaN 10.0 1000.0 False False EGFR_ssm cside_mot_bf5a27bd715de8d76fa148d2778c2cdd_0001_1_000000009_0001_37_42_H_._bcov_4helix_00412_0001_0001__18__S
9741.548596453227 198611.4387740341 False False NaN NaN 10.0 1000.0 False False EGFR_ssm cside_mot_bf5a27bd715de8d76fa148d2778c2cdd_0001_1_000000009_0001_37_42_H_._bcov_4helix_00412_0001_0001__18__R
33790.89728548896 inf False False NaN NaN 10.0 1000.0 False False EGFR_ssm cside_mot_bf5a27bd715de8d76fa148d2778c2cdd_0001_1_000000009_0001_37_42_H_._bcov_4helix_00412_0001_0001__18__T
63247.92361754163 inf False False NaN NaN 10.0 1000.0 False False EGFR_ssm cside_mot_bf5a27bd715de8d76fa148d2778c2cdd_0001_1_000000009_0001_37_42_H_._bcov_4helix_00412_0001_0001__18__W
1344.8523885103348 16671.78825014156 False False NaN NaN 10.0 1000.0 True False EGFR_ssm cside_mot_bf5a27bd715de8d76fa148d2778c2cdd_0001_1_000000009_0001_37_42_H_._bcov_4helix_00412_0001_0001__18__V
8225.544326605359 48830.43061568336 False False NaN NaN 10.0 1000.0 False False EGFR_ssm cside_mot_bf5a27bd715de8d76fa148d2778c2cdd_0001_1_000000009_0001_37_42_H_._bcov_4helix_00412_0001_0001__18__Y
9361.436726015727 188971.96915970207 False False NaN NaN 10.0 1000.0 False False EGFR_ssm cside_mot_bf5a27bd715de8d76fa148d2778c2cdd_0001_1_000000009_0001_37_42_H_._bcov_4helix_00412_0001_0001__19__A
5001.450304775979 15862.634471055057 False False NaN NaN 10.0 1000.0 False False EGFR_ssm cside_mot_bf5a27bd715de8d76fa148d2778c2cdd_0001_1_000000009_0001_37_42_H_._bcov_4helix_00412_0001_0001__19__C
29105.77163083562 inf False False NaN NaN 10.0 1000.0 False False EGFR_ssm cside_mot_bf5a27bd715de8d76fa148d2778c2cdd_0001_1_000000009_0001_37_42_H_._bcov_4helix_00412_0001_0001__19__E
43334.527819252 inf False False NaN NaN 10.0 1000.0 False False EGFR_ssm cside_mot_bf5a27bd715de8d76fa148d2778c2cdd_0001_1_000000009_0001_37_42_H_._bcov_4helix_00412_0001_0001__19__D
12492.873601106858 259825.24749979842 False False NaN NaN 10.0 1000.0 False False EGFR_ssm cside_mot_bf5a27bd715de8d76fa148d2778c2cdd_0001_1_000000009_0001_37_42_H_._bcov_4helix_00412_0001_0001__19__G
21380.434666133897 462722.93827711174 False False NaN NaN 10.0 1000.0 False False EGFR_ssm cside_mot_bf5a27bd715de8d76fa148d2778c2cdd_0001_1_000000009_0001_37_42_H_._bcov_4helix_00412_0001_0001__19__F
4265.343161781212 11422.731852687486 False False NaN NaN 10.0 1000.0 False False EGFR_ssm cside_mot_bf5a27bd715de8d76fa148d2778c2cdd_0001_1_000000009_0001_37_42_H_._bcov_4helix_00412_0001_0001__19__I
24092.008936900966 892342.7483724444 False False NaN NaN 10.0 1000.0 False False EGFR_ssm cside_mot_bf5a27bd715de8d76fa148d2778c2cdd_0001_1_000000009_0001_37_42_H_._bcov_4helix_00412_0001_0001__19__H
21810.18140292322 1637327.286205386 False False NaN NaN 10.0 1000.0 False False EGFR_ssm cside_mot_bf5a27bd715de8d76fa148d2778c2cdd_0001_1_000000009_0001_37_42_H_._bcov_4helix_00412_0001_0001__19__K
6608.371109091002 440264.9986392474 False False NaN NaN 10.0 1000.0 False False EGFR_ssm cside_mot_bf5a27bd715de8d76fa148d2778c2cdd_0001_1_000000009_0001_37_42_H_._bcov_4helix_00412_0001_0001__19__M
2042.548217443015 3978.3625765149495 False False NaN NaN 10.0 1000.0 True False EGFR_ssm cside_mot_bf5a27bd715de8d76fa148d2778c2cdd_0001_1_000000009_0001_37_42_H_._bcov_4helix_00412_0001_0001__19__L
5923.239759237706 21380.434666133897 False False NaN NaN 10.0 1000.0 False False EGFR_ssm cside_mot_bf5a27bd715de8d76fa148d2778c2cdd_0001_1_000000009_0001_37_42_H_._bcov_4helix_00412_0001_0001__19__N
8645.129754805268 26612.566117305272 False False NaN NaN 10.0 1000.0 False False EGFR_ssm cside_mot_bf5a27bd715de8d76fa148d2778c2cdd_0001_1_000000009_0001_37_42_H_._bcov_4helix_00412_0001_0001__19__Q
44205.55182841902 inf False False NaN NaN 10.0 1000.0 False False EGFR_ssm cside_mot_bf5a27bd715de8d76fa148d2778c2cdd_0001_1_000000009_0001_37_42_H_._bcov_4helix_00412_0001_0001__19__P
4482.918530157363 12743.9803604891 False False NaN NaN 10.0 1000.0 False False EGFR_ssm cside_mot_bf5a27bd715de8d76fa148d2778c2cdd_0001_1_000000009_0001_37_42_H_._bcov_4helix_00412_0001_0001__19__S
13663.271871037796 50310.0414937692 False False NaN NaN 10.0 1000.0 False False EGFR_ssm cside_mot_bf5a27bd715de8d76fa148d2778c2cdd_0001_1_000000009_0001_37_42_H_._bcov_4helix_00412_0001_0001__19__R
19941.917430589423 605338.2559625396 False False NaN NaN 10.0 1000.0 False False EGFR_ssm cside_mot_bf5a27bd715de8d76fa148d2778c2cdd_0001_1_000000009_0001_37_42_H_._bcov_4helix_00412_0001_0001__19__T
9268.749233678931 39230.18272254902 False False NaN NaN 10.0 1000.0 False False EGFR_ssm cside_mot_bf5a27bd715de8d76fa148d2778c2cdd_0001_1_000000009_0001_37_42_H_._bcov_4helix_00412_0001_0001__19__W
11886.54057106134 398566.1598760348 False False NaN NaN 10.0 1000.0 False False EGFR_ssm cside_mot_bf5a27bd715de8d76fa148d2778c2cdd_0001_1_000000009_0001_37_42_H_._bcov_4helix_00412_0001_0001__19__Y
19163.790682095718 inf False False NaN NaN 10.0 1000.0 False False EGFR_ssm cside_mot_bf5a27bd715de8d76fa148d2778c2cdd_0001_1_000000009_0001_37_42_H_._bcov_4helix_00412_0001_0001__20__A
18053.157701477227 4130696.257999638 False False NaN NaN 10.0 1000.0 False False EGFR_ssm cside_mot_bf5a27bd715de8d76fa148d2778c2cdd_0001_1_000000009_0001_37_42_H_._bcov_4helix_00412_0001_0001__20__C
26349.075363668566 inf False False NaN NaN 10.0 1000.0 False False EGFR_ssm cside_mot_bf5a27bd715de8d76fa148d2778c2cdd_0001_1_000000009_0001_37_42_H_._bcov_4helix_00412_0001_0001__20__E
23853.474194951435 inf False False NaN NaN 10.0 1000.0 False False EGFR_ssm cside_mot_bf5a27bd715de8d76fa148d2778c2cdd_0001_1_000000009_0001_37_42_H_._bcov_4helix_00412_0001_0001__20__D
32797.11199493056 inf False False NaN NaN 10.0 1000.0 False False EGFR_ssm cside_mot_bf5a27bd715de8d76fa148d2778c2cdd_0001_1_000000009_0001_37_42_H_._bcov_4helix_00412_0001_0001__20__G
29987.70561702153 inf False False NaN NaN 10.0 1000.0 False False EGFR_ssm cside_mot_bf5a27bd715de8d76fa148d2778c2cdd_0001_1_000000009_0001_37_42_H_._bcov_4helix_00412_0001_0001__20__F
57257.52016237869 inf False False NaN NaN 10.0 1000.0 False False EGFR_ssm cside_mot_bf5a27bd715de8d76fa148d2778c2cdd_0001_1_000000009_0001_37_42_H_._bcov_4helix_00412_0001_0001__20__I
7826.323188653361 56129.32081401698 False False NaN NaN 10.0 1000.0 False False EGFR_ssm cside_mot_bf5a27bd715de8d76fa148d2778c2cdd_0001_1_000000009_0001_37_42_H_._bcov_4helix_00412_0001_0001__20__H
11086.79099863776 857523.8417276953 False False NaN NaN 10.0 1000.0 False False EGFR_ssm cside_mot_bf5a27bd715de8d76fa148d2778c2cdd_0001_1_000000009_0001_37_42_H_._bcov_4helix_00412_0001_0001__20__K
31832.55378275916 inf False False NaN NaN 10.0 1000.0 False False EGFR_ssm cside_mot_bf5a27bd715de8d76fa148d2778c2cdd_0001_1_000000009_0001_37_42_H_._bcov_4helix_00412_0001_0001__20__M
0.0 5623230.015623649 True False NaN NaN 10.0 1000.0 True False EGFR_ssm cside_mot_bf5a27bd715de8d76fa148d2778c2cdd_0001_1_000000009_0001_37_42_H_._bcov_4helix_00412_0001_0001__20__L
32150.879320586777 inf False False NaN NaN 10.0 1000.0 False False EGFR_ssm cside_mot_bf5a27bd715de8d76fa148d2778c2cdd_0001_1_000000009_0001_37_42_H_._bcov_4helix_00412_0001_0001__20__N
26878.691778478344 inf False False NaN NaN 10.0 1000.0 False False EGFR_ssm cside_mot_bf5a27bd715de8d76fa148d2778c2cdd_0001_1_000000009_0001_37_42_H_._bcov_4helix_00412_0001_0001__20__Q
36956.606711929184 inf False False NaN NaN 10.0 1000.0 False False EGFR_ssm cside_mot_bf5a27bd715de8d76fa148d2778c2cdd_0001_1_000000009_0001_37_42_H_._bcov_4helix_00412_0001_0001__20__P
32797.11199493056 inf False False NaN NaN 10.0 1000.0 False False EGFR_ssm cside_mot_bf5a27bd715de8d76fa148d2778c2cdd_0001_1_000000009_0001_37_42_H_._bcov_4helix_00412_0001_0001__20__S
50310.0414937692 inf False False NaN NaN 10.0 1000.0 False False EGFR_ssm cside_mot_bf5a27bd715de8d76fa148d2778c2cdd_0001_1_000000009_0001_37_42_H_._bcov_4helix_00412_0001_0001__20__R
49811.92227105858 inf False False NaN NaN 10.0 1000.0 False False EGFR_ssm cside_mot_bf5a27bd715de8d76fa148d2778c2cdd_0001_1_000000009_0001_37_42_H_._bcov_4helix_00412_0001_0001__20__T
23617.30118312026 inf False False NaN NaN 10.0 1000.0 False False EGFR_ssm cside_mot_bf5a27bd715de8d76fa148d2778c2cdd_0001_1_000000009_0001_37_42_H_._bcov_4helix_00412_0001_0001__20__V
74163.16456969458 inf False False NaN NaN 10.0 1000.0 False False EGFR_ssm cside_mot_bf5a27bd715de8d76fa148d2778c2cdd_0001_1_000000009_0001_37_42_H_._bcov_4helix_00412_0001_0001__20__Y
7227.4781584456505 110418.8460959532 False False NaN NaN 10.0 1000.0 False False EGFR_ssm cside_mot_bf5a27bd715de8d76fa148d2778c2cdd_0001_1_000000009_0001_37_42_H_._bcov_4helix_00412_0001_0001__21__C
20342.74997094426 inf False False NaN NaN 10.0 1000.0 True False EGFR_ssm cside_mot_bf5a27bd715de8d76fa148d2778c2cdd_0001_1_000000009_0001_37_42_H_._bcov_4helix_00412_0001_0001__21__E
35514.5726489457 inf False False NaN NaN 10.0 1000.0 False False EGFR_ssm cside_mot_bf5a27bd715de8d76fa148d2778c2cdd_0001_1_000000009_0001_37_42_H_._bcov_4helix_00412_0001_0001__21__D
46000.47449691563 inf False False NaN NaN 10.0 1000.0 False False EGFR_ssm cside_mot_bf5a27bd715de8d76fa148d2778c2cdd_0001_1_000000009_0001_37_42_H_._bcov_4helix_00412_0001_0001__21__G
32472.388113792607 4608487.064739068 False False NaN NaN 10.0 1000.0 False False EGFR_ssm cside_mot_bf5a27bd715de8d76fa148d2778c2cdd_0001_1_000000009_0001_37_42_H_._bcov_4helix_00412_0001_0001__21__F
10036.72726047436 61387.811540066075 False False NaN NaN 10.0 1000.0 False False EGFR_ssm cside_mot_bf5a27bd715de8d76fa148d2778c2cdd_0001_1_000000009_0001_37_42_H_._bcov_4helix_00412_0001_0001__21__I
70563.70637239693 inf False False NaN NaN 10.0 1000.0 False False EGFR_ssm cside_mot_bf5a27bd715de8d76fa148d2778c2cdd_0001_1_000000009_0001_37_42_H_._bcov_4helix_00412_0001_0001__21__H
47868.27822339318 inf False False NaN NaN 10.0 1000.0 False False EGFR_ssm cside_mot_bf5a27bd715de8d76fa148d2778c2cdd_0001_1_000000009_0001_37_42_H_._bcov_4helix_00412_0001_0001__21__K
72701.85723918695 inf False False NaN NaN 10.0 1000.0 False False EGFR_ssm cside_mot_bf5a27bd715de8d76fa148d2778c2cdd_0001_1_000000009_0001_37_42_H_._bcov_4helix_00412_0001_0001__21__M
15862.634471055057 53939.174051440496 False False NaN NaN 10.0 1000.0 False False EGFR_ssm cside_mot_bf5a27bd715de8d76fa148d2778c2cdd_0001_1_000000009_0001_37_42_H_._bcov_4helix_00412_0001_0001__21__L
16506.721039744105 537206.9662773155 False False NaN NaN 10.0 1000.0 False False EGFR_ssm cside_mot_bf5a27bd715de8d76fa148d2778c2cdd_0001_1_000000009_0001_37_42_H_._bcov_4helix_00412_0001_0001__21__N
31205.326715772157 inf False False NaN NaN 10.0 1000.0 False False EGFR_ssm cside_mot_bf5a27bd715de8d76fa148d2778c2cdd_0001_1_000000009_0001_37_42_H_._bcov_4helix_00412_0001_0001__21__Q
67810.33485773024 inf False False NaN NaN 10.0 1000.0 False False EGFR_ssm cside_mot_bf5a27bd715de8d76fa148d2778c2cdd_0001_1_000000009_0001_37_42_H_._bcov_4helix_00412_0001_0001__21__P
48830.43061568336 inf False False NaN NaN 10.0 1000.0 False False EGFR_ssm cside_mot_bf5a27bd715de8d76fa148d2778c2cdd_0001_1_000000009_0001_37_42_H_._bcov_4helix_00412_0001_0001__21__S
51321.27332779394 inf False False NaN NaN 10.0 1000.0 False False EGFR_ssm cside_mot_bf5a27bd715de8d76fa148d2778c2cdd_0001_1_000000009_0001_37_42_H_._bcov_4helix_00412_0001_0001__21__R
2951.638370783073 8996.156689820671 False False NaN NaN 10.0 1000.0 False False EGFR_ssm cside_mot_bf5a27bd715de8d76fa148d2778c2cdd_0001_1_000000009_0001_37_42_H_._bcov_4helix_00412_0001_0001__21__T
7155.918968758065 26349.075363668566 False False NaN NaN 10.0 1000.0 False False EGFR_ssm cside_mot_bf5a27bd715de8d76fa148d2778c2cdd_0001_1_000000009_0001_37_42_H_._bcov_4helix_00412_0001_0001__21__W
23617.30118312026 230581.7145980231 False False NaN NaN 10.0 1000.0 False False EGFR_ssm cside_mot_bf5a27bd715de8d76fa148d2778c2cdd_0001_1_000000009_0001_37_42_H_._bcov_4helix_00412_0001_0001__21__V
52876.359230899434 inf False False NaN NaN 10.0 1000.0 False False EGFR_ssm cside_mot_bf5a27bd715de8d76fa148d2778c2cdd_0001_1_000000009_0001_37_42_H_._bcov_4helix_00412_0001_0001__21__Y
78725.69362306898 inf False False NaN NaN 10.0 1000.0 False False EGFR_ssm cside_mot_bf5a27bd715de8d76fa148d2778c2cdd_0001_1_000000009_0001_37_42_H_._bcov_4helix_00412_0001_0001__22__A
33125.08311487988 9340624.455494737 False False NaN NaN 10.0 1000.0 False False EGFR_ssm cside_mot_bf5a27bd715de8d76fa148d2778c2cdd_0001_1_000000009_0001_37_42_H_._bcov_4helix_00412_0001_0001__22__C
70563.70637239693 inf False False NaN NaN 10.0 1000.0 False False EGFR_ssm cside_mot_bf5a27bd715de8d76fa148d2778c2cdd_0001_1_000000009_0001_37_42_H_._bcov_4helix_00412_0001_0001__22__E
40018.709395272235 inf False False NaN NaN 10.0 1000.0 False False EGFR_ssm cside_mot_bf5a27bd715de8d76fa148d2778c2cdd_0001_1_000000009_0001_37_42_H_._bcov_4helix_00412_0001_0001__22__D
31517.3799829299 inf False False NaN NaN 10.0 1000.0 False False EGFR_ssm cside_mot_bf5a27bd715de8d76fa148d2778c2cdd_0001_1_000000009_0001_37_42_H_._bcov_4helix_00412_0001_0001__22__G
64519.20688225419 inf False False NaN NaN 10.0 1000.0 False False EGFR_ssm cside_mot_bf5a27bd715de8d76fa148d2778c2cdd_0001_1_000000009_0001_37_42_H_._bcov_4helix_00412_0001_0001__22__F
1905.1216000189752 4394.587324926346 False False NaN NaN 10.0 1000.0 True False EGFR_ssm cside_mot_bf5a27bd715de8d76fa148d2778c2cdd_0001_1_000000009_0001_37_42_H_._bcov_4helix_00412_0001_0001__22__I
101969.95181546932 inf False False NaN NaN 10.0 1000.0 False False EGFR_ssm cside_mot_bf5a27bd715de8d76fa148d2778c2cdd_0001_1_000000009_0001_37_42_H_._bcov_4helix_00412_0001_0001__22__H
43334.527819252 inf False False NaN NaN 10.0 1000.0 False False EGFR_ssm cside_mot_bf5a27bd715de8d76fa148d2778c2cdd_0001_1_000000009_0001_37_42_H_._bcov_4helix_00412_0001_0001__22__K
53939.174051440496 inf False False NaN NaN 10.0 1000.0 False False EGFR_ssm cside_mot_bf5a27bd715de8d76fa148d2778c2cdd_0001_1_000000009_0001_37_42_H_._bcov_4helix_00412_0001_0001__22__M
48346.96100562706 inf False False NaN NaN 10.0 1000.0 False False EGFR_ssm cside_mot_bf5a27bd715de8d76fa148d2778c2cdd_0001_1_000000009_0001_37_42_H_._bcov_4helix_00412_0001_0001__22__N
74904.79621539157 inf False False NaN NaN 10.0 1000.0 False False EGFR_ssm cside_mot_bf5a27bd715de8d76fa148d2778c2cdd_0001_1_000000009_0001_37_42_H_._bcov_4helix_00412_0001_0001__22__Q
28532.272944648153 491189.7231264572 False False NaN NaN 10.0 1000.0 False False EGFR_ssm cside_mot_bf5a27bd715de8d76fa148d2778c2cdd_0001_1_000000009_0001_37_42_H_._bcov_4helix_00412_0001_0001__22__P
40418.896489224986 inf False False NaN NaN 10.0 1000.0 True False EGFR_ssm cside_mot_bf5a27bd715de8d76fa148d2778c2cdd_0001_1_000000009_0001_37_42_H_._bcov_4helix_00412_0001_0001__22__S
71982.03687048207 inf False False NaN NaN 10.0 1000.0 False False EGFR_ssm cside_mot_bf5a27bd715de8d76fa148d2778c2cdd_0001_1_000000009_0001_37_42_H_._bcov_4helix_00412_0001_0001__22__R
49811.92227105858 inf False False NaN NaN 10.0 1000.0 False False EGFR_ssm cside_mot_bf5a27bd715de8d76fa148d2778c2cdd_0001_1_000000009_0001_37_42_H_._bcov_4helix_00412_0001_0001__22__T
50813.141908706835 inf False False NaN NaN 10.0 1000.0 False False EGFR_ssm cside_mot_bf5a27bd715de8d76fa148d2778c2cdd_0001_1_000000009_0001_37_42_H_._bcov_4helix_00412_0001_0001__22__W
25320.94351978193 307712.1919965813 False False NaN NaN 10.0 1000.0 False False EGFR_ssm cside_mot_bf5a27bd715de8d76fa148d2778c2cdd_0001_1_000000009_0001_37_42_H_._bcov_4helix_00412_0001_0001__22__V
57257.52016237869 inf False False NaN NaN 10.0 1000.0 False False EGFR_ssm cside_mot_bf5a27bd715de8d76fa148d2778c2cdd_0001_1_000000009_0001_37_42_H_._bcov_4helix_00412_0001_0001__22__Y
35869.71837543518 inf False False NaN NaN 10.0 1000.0 False False EGFR_ssm cside_mot_bf5a27bd715de8d76fa148d2778c2cdd_0001_1_000000009_0001_37_42_H_._bcov_4helix_00412_0001_0001__23__A
16506.721039744105 68488.43820630759 False False NaN NaN 10.0 1000.0 False False EGFR_ssm cside_mot_bf5a27bd715de8d76fa148d2778c2cdd_0001_1_000000009_0001_37_42_H_._bcov_4helix_00412_0001_0001__23__C
5101.979455901974 239944.25684337819 False False NaN NaN 10.0 1000.0 False False EGFR_ssm cside_mot_bf5a27bd715de8d76fa148d2778c2cdd_0001_1_000000009_0001_37_42_H_._bcov_4helix_00412_0001_0001__23__D
18786.188297319568 1670237.5646581135 False False NaN NaN 10.0 1000.0 False False EGFR_ssm cside_mot_bf5a27bd715de8d76fa148d2778c2cdd_0001_1_000000009_0001_37_42_H_._bcov_4helix_00412_0001_0001__23__G
28817.595674094657 inf False False NaN NaN 10.0 1000.0 False False EGFR_ssm cside_mot_bf5a27bd715de8d76fa148d2778c2cdd_0001_1_000000009_0001_37_42_H_._bcov_4helix_00412_0001_0001__23__F
14218.055498722146 100960.34833214778 False False NaN NaN 10.0 1000.0 False False EGFR_ssm cside_mot_bf5a27bd715de8d76fa148d2778c2cdd_0001_1_000000009_0001_37_42_H_._bcov_4helix_00412_0001_0001__23__I
36956.606711929184 2802139.0584381693 False False NaN NaN 10.0 1000.0 False False EGFR_ssm cside_mot_bf5a27bd715de8d76fa148d2778c2cdd_0001_1_000000009_0001_37_42_H_._bcov_4helix_00412_0001_0001__23__H
29987.70561702153 inf False False NaN NaN 10.0 1000.0 True False EGFR_ssm cside_mot_bf5a27bd715de8d76fa148d2778c2cdd_0001_1_000000009_0001_37_42_H_._bcov_4helix_00412_0001_0001__23__K
40018.709395272235 inf False False NaN NaN 10.0 1000.0 False False EGFR_ssm cside_mot_bf5a27bd715de8d76fa148d2778c2cdd_0001_1_000000009_0001_37_42_H_._bcov_4helix_00412_0001_0001__23__M
31517.3799829299 1005514.1443228254 False False NaN NaN 10.0 1000.0 False False EGFR_ssm cside_mot_bf5a27bd715de8d76fa148d2778c2cdd_0001_1_000000009_0001_37_42_H_._bcov_4helix_00412_0001_0001__23__L
38076.42885190736 inf False False NaN NaN 10.0 1000.0 False False EGFR_ssm cside_mot_bf5a27bd715de8d76fa148d2778c2cdd_0001_1_000000009_0001_37_42_H_._bcov_4helix_00412_0001_0001__23__N
44205.55182841902 inf False False NaN NaN 10.0 1000.0 False False EGFR_ssm cside_mot_bf5a27bd715de8d76fa148d2778c2cdd_0001_1_000000009_0001_37_42_H_._bcov_4helix_00412_0001_0001__23__Q
91398.0862863529 inf False False NaN NaN 10.0 1000.0 False False EGFR_ssm cside_mot_bf5a27bd715de8d76fa148d2778c2cdd_0001_1_000000009_0001_37_42_H_._bcov_4helix_00412_0001_0001__23__P
26878.691778478344 inf False False NaN NaN 10.0 1000.0 False False EGFR_ssm cside_mot_bf5a27bd715de8d76fa148d2778c2cdd_0001_1_000000009_0001_37_42_H_._bcov_4helix_00412_0001_0001__23__S
45094.083420170224 inf False False NaN NaN 10.0 1000.0 False False EGFR_ssm cside_mot_bf5a27bd715de8d76fa148d2778c2cdd_0001_1_000000009_0001_37_42_H_._bcov_4helix_00412_0001_0001__23__R
24092.008936900966 548004.8262994892 False False NaN NaN 10.0 1000.0 False False EGFR_ssm cside_mot_bf5a27bd715de8d76fa148d2778c2cdd_0001_1_000000009_0001_37_42_H_._bcov_4helix_00412_0001_0001__23__T
57830.095364002416 inf False False NaN NaN 10.0 1000.0 False False EGFR_ssm cside_mot_bf5a27bd715de8d76fa148d2778c2cdd_0001_1_000000009_0001_37_42_H_._bcov_4helix_00412_0001_0001__23__W
18600.186432989693 298662.4219491015 False False NaN NaN 10.0 1000.0 False False EGFR_ssm cside_mot_bf5a27bd715de8d76fa148d2778c2cdd_0001_1_000000009_0001_37_42_H_._bcov_4helix_00412_0001_0001__23__V
40418.896489224986 inf False False NaN NaN 10.0 1000.0 False False EGFR_ssm cside_mot_bf5a27bd715de8d76fa148d2778c2cdd_0001_1_000000009_0001_37_42_H_._bcov_4helix_00412_0001_0001__23__Y
44647.60734670316 inf False False NaN NaN 10.0 1000.0 False False EGFR_ssm cside_mot_bf5a27bd715de8d76fa148d2778c2cdd_0001_1_000000009_0001_37_42_H_._bcov_4helix_00412_0001_0001__24__A
41643.629471745 inf False False NaN NaN 10.0 1000.0 False False EGFR_ssm cside_mot_bf5a27bd715de8d76fa148d2778c2cdd_0001_1_000000009_0001_37_42_H_._bcov_4helix_00412_0001_0001__24__C
33456.333946028644 inf False False NaN NaN 10.0 1000.0 False False EGFR_ssm cside_mot_bf5a27bd715de8d76fa148d2778c2cdd_0001_1_000000009_0001_37_42_H_._bcov_4helix_00412_0001_0001__24__E
23853.474194951435 inf False False NaN NaN 10.0 1000.0 True False EGFR_ssm cside_mot_bf5a27bd715de8d76fa148d2778c2cdd_0001_1_000000009_0001_37_42_H_._bcov_4helix_00412_0001_0001__24__G
56129.32081401698 inf False False NaN NaN 10.0 1000.0 False False EGFR_ssm cside_mot_bf5a27bd715de8d76fa148d2778c2cdd_0001_1_000000009_0001_37_42_H_._bcov_4helix_00412_0001_0001__24__F
58408.39631764248 inf False False NaN NaN 10.0 1000.0 False False EGFR_ssm cside_mot_bf5a27bd715de8d76fa148d2778c2cdd_0001_1_000000009_0001_37_42_H_._bcov_4helix_00412_0001_0001__24__I
63880.40285371709 inf False False NaN NaN 10.0 1000.0 False False EGFR_ssm cside_mot_bf5a27bd715de8d76fa148d2778c2cdd_0001_1_000000009_0001_37_42_H_._bcov_4helix_00412_0001_0001__24__H
51321.27332779394 inf False False NaN NaN 10.0 1000.0 False False EGFR_ssm cside_mot_bf5a27bd715de8d76fa148d2778c2cdd_0001_1_000000009_0001_37_42_H_._bcov_4helix_00412_0001_0001__24__K
75653.8441775454 inf False False NaN NaN 10.0 1000.0 False False EGFR_ssm cside_mot_bf5a27bd715de8d76fa148d2778c2cdd_0001_1_000000009_0001_37_42_H_._bcov_4helix_00412_0001_0001__24__M
77946.23130996923 inf False False NaN NaN 10.0 1000.0 False False EGFR_ssm cside_mot_bf5a27bd715de8d76fa148d2778c2cdd_0001_1_000000009_0001_37_42_H_._bcov_4helix_00412_0001_0001__24__L
62621.70655202137 inf False False NaN NaN 10.0 1000.0 False False EGFR_ssm cside_mot_bf5a27bd715de8d76fa148d2778c2cdd_0001_1_000000009_0001_37_42_H_._bcov_4helix_00412_0001_0001__24__N
52876.359230899434 inf False False NaN NaN 10.0 1000.0 False False EGFR_ssm cside_mot_bf5a27bd715de8d76fa148d2778c2cdd_0001_1_000000009_0001_37_42_H_._bcov_4helix_00412_0001_0001__24__Q
46925.08403430361 inf False False NaN NaN 10.0 1000.0 False False EGFR_ssm cside_mot_bf5a27bd715de8d76fa148d2778c2cdd_0001_1_000000009_0001_37_42_H_._bcov_4helix_00412_0001_0001__24__P
37326.1727790485 inf False False NaN NaN 10.0 1000.0 False False EGFR_ssm cside_mot_bf5a27bd715de8d76fa148d2778c2cdd_0001_1_000000009_0001_37_42_H_._bcov_4helix_00412_0001_0001__24__S
53405.122823208374 inf False False NaN NaN 10.0 1000.0 False False EGFR_ssm cside_mot_bf5a27bd715de8d76fa148d2778c2cdd_0001_1_000000009_0001_37_42_H_._bcov_4helix_00412_0001_0001__24__R
27693.143018057974 inf False False NaN NaN 10.0 1000.0 False False EGFR_ssm cside_mot_bf5a27bd715de8d76fa148d2778c2cdd_0001_1_000000009_0001_37_42_H_._bcov_4helix_00412_0001_0001__24__T
83568.91015092826 inf False False NaN NaN 10.0 1000.0 False False EGFR_ssm cside_mot_bf5a27bd715de8d76fa148d2778c2cdd_0001_1_000000009_0001_37_42_H_._bcov_4helix_00412_0001_0001__24__W
26612.566117305272 inf False False NaN NaN 10.0 1000.0 True False EGFR_ssm cside_mot_bf5a27bd715de8d76fa148d2778c2cdd_0001_1_000000009_0001_37_42_H_._bcov_4helix_00412_0001_0001__24__V
63247.92361754163 inf False False NaN NaN 10.0 1000.0 False False EGFR_ssm cside_mot_bf5a27bd715de8d76fa148d2778c2cdd_0001_1_000000009_0001_37_42_H_._bcov_4helix_00412_0001_0001__24__Y
49811.92227105858 inf False False NaN NaN 10.0 1000.0 False False EGFR_ssm cside_mot_bf5a27bd715de8d76fa148d2778c2cdd_0001_1_000000009_0001_37_42_H_._bcov_4helix_00412_0001_0001__25__A
36956.606711929184 inf False False NaN NaN 10.0 1000.0 False False EGFR_ssm cside_mot_bf5a27bd715de8d76fa148d2778c2cdd_0001_1_000000009_0001_37_42_H_._bcov_4helix_00412_0001_0001__25__C
53405.122823208374 inf False False NaN NaN 10.0 1000.0 False False EGFR_ssm cside_mot_bf5a27bd715de8d76fa148d2778c2cdd_0001_1_000000009_0001_37_42_H_._bcov_4helix_00412_0001_0001__25__E
42905.47308836836 inf False False NaN NaN 10.0 1000.0 False False EGFR_ssm cside_mot_bf5a27bd715de8d76fa148d2778c2cdd_0001_1_000000009_0001_37_42_H_._bcov_4helix_00412_0001_0001__25__D
35869.71837543518 inf False False NaN NaN 10.0 1000.0 False False EGFR_ssm cside_mot_bf5a27bd715de8d76fa148d2778c2cdd_0001_1_000000009_0001_37_42_H_._bcov_4helix_00412_0001_0001__25__G
43334.527819252 inf False False NaN NaN 10.0 1000.0 False False EGFR_ssm cside_mot_bf5a27bd715de8d76fa148d2778c2cdd_0001_1_000000009_0001_37_42_H_._bcov_4helix_00412_0001_0001__25__F
22248.566049121968 inf False False NaN NaN 10.0 1000.0 True False EGFR_ssm cside_mot_bf5a27bd715de8d76fa148d2778c2cdd_0001_1_000000009_0001_37_42_H_._bcov_4helix_00412_0001_0001__25__I
15705.578684212916 2587728.4075300326 False False NaN NaN 10.0 1000.0 False False EGFR_ssm cside_mot_bf5a27bd715de8d76fa148d2778c2cdd_0001_1_000000009_0001_37_42_H_._bcov_4helix_00412_0001_0001__25__H
67138.94540369337 inf False False NaN NaN 10.0 1000.0 False False EGFR_ssm cside_mot_bf5a27bd715de8d76fa148d2778c2cdd_0001_1_000000009_0001_37_42_H_._bcov_4helix_00412_0001_0001__25__K
1690.6986879727492 7748.834840250847 False False NaN NaN 10.0 1000.0 False False EGFR_ssm cside_mot_bf5a27bd715de8d76fa148d2778c2cdd_0001_1_000000009_0001_37_42_H_._bcov_4helix_00412_0001_0001__25__M
35869.71837543518 inf False False NaN NaN 10.0 1000.0 False False EGFR_ssm cside_mot_bf5a27bd715de8d76fa148d2778c2cdd_0001_1_000000009_0001_37_42_H_._bcov_4helix_00412_0001_0001__25__N
20546.177470653718 inf False False NaN NaN 10.0 1000.0 False False EGFR_ssm cside_mot_bf5a27bd715de8d76fa148d2778c2cdd_0001_1_000000009_0001_37_42_H_._bcov_4helix_00412_0001_0001__25__Q
71982.03687048207 inf False False NaN NaN 10.0 1000.0 False False EGFR_ssm cside_mot_bf5a27bd715de8d76fa148d2778c2cdd_0001_1_000000009_0001_37_42_H_._bcov_4helix_00412_0001_0001__25__P
58408.39631764248 inf False False NaN NaN 10.0 1000.0 False False EGFR_ssm cside_mot_bf5a27bd715de8d76fa148d2778c2cdd_0001_1_000000009_0001_37_42_H_._bcov_4helix_00412_0001_0001__25__S
61387.811540066075 inf False False NaN NaN 10.0 1000.0 False False EGFR_ssm cside_mot_bf5a27bd715de8d76fa148d2778c2cdd_0001_1_000000009_0001_37_42_H_._bcov_4helix_00412_0001_0001__25__R
19548.98287480583 inf False False NaN NaN 10.0 1000.0 True False EGFR_ssm cside_mot_bf5a27bd715de8d76fa148d2778c2cdd_0001_1_000000009_0001_37_42_H_._bcov_4helix_00412_0001_0001__25__T
35162.943216777894 inf False False NaN NaN 10.0 1000.0 False False EGFR_ssm cside_mot_bf5a27bd715de8d76fa148d2778c2cdd_0001_1_000000009_0001_37_42_H_._bcov_4helix_00412_0001_0001__25__W
86101.13169741156 inf False False NaN NaN 10.0 1000.0 False False EGFR_ssm cside_mot_bf5a27bd715de8d76fa148d2778c2cdd_0001_1_000000009_0001_37_42_H_._bcov_4helix_00412_0001_0001__25__V
32797.11199493056 inf False False NaN NaN 10.0 1000.0 False False EGFR_ssm cside_mot_bf5a27bd715de8d76fa148d2778c2cdd_0001_1_000000009_0001_37_42_H_._bcov_4helix_00412_0001_0001__25__Y
2256.2439532067697 12005.40597677194 False False NaN NaN 10.0 1000.0 False False EGFR_ssm cside_mot_bf5a27bd715de8d76fa148d2778c2cdd_0001_1_000000009_0001_37_42_H_._bcov_4helix_00412_0001_0001__26__A
7748.834840250847 39622.484549774534 False False NaN NaN 10.0 1000.0 False False EGFR_ssm cside_mot_bf5a27bd715de8d76fa148d2778c2cdd_0001_1_000000009_0001_37_42_H_._bcov_4helix_00412_0001_0001__26__C
50813.141908706835 inf False False NaN NaN 10.0 1000.0 False False EGFR_ssm cside_mot_bf5a27bd715de8d76fa148d2778c2cdd_0001_1_000000009_0001_37_42_H_._bcov_4helix_00412_0001_0001__26__E
40823.08545411727 inf False False NaN NaN 10.0 1000.0 False False EGFR_ssm cside_mot_bf5a27bd715de8d76fa148d2778c2cdd_0001_1_000000009_0001_37_42_H_._bcov_4helix_00412_0001_0001__26__D
1485.5537037606218 10036.72726047436 False False NaN NaN 10.0 1000.0 True False EGFR_ssm cside_mot_bf5a27bd715de8d76fa148d2778c2cdd_0001_1_000000009_0001_37_42_H_._bcov_4helix_00412_0001_0001__26__G
4438.533198175604 14795.365566372802 False False NaN NaN 10.0 1000.0 False False EGFR_ssm cside_mot_bf5a27bd715de8d76fa148d2778c2cdd_0001_1_000000009_0001_37_42_H_._bcov_4helix_00412_0001_0001__26__F
21810.18140292322 383014.24561686476 False False NaN NaN 10.0 1000.0 False False EGFR_ssm cside_mot_bf5a27bd715de8d76fa148d2778c2cdd_0001_1_000000009_0001_37_42_H_._bcov_4helix_00412_0001_0001__26__I
5635.759390382737 48830.43061568336 False False NaN NaN 10.0 1000.0 False False EGFR_ssm cside_mot_bf5a27bd715de8d76fa148d2778c2cdd_0001_1_000000009_0001_37_42_H_._bcov_4helix_00412_0001_0001__26__H
9741.548596453227 593410.7008749533 False False NaN NaN 10.0 1000.0 False False EGFR_ssm cside_mot_bf5a27bd715de8d76fa148d2778c2cdd_0001_1_000000009_0001_37_42_H_._bcov_4helix_00412_0001_0001__26__K
2278.8063927388366 10760.730115410697 False False NaN NaN 10.0 1000.0 False False EGFR_ssm cside_mot_bf5a27bd715de8d76fa148d2778c2cdd_0001_1_000000009_0001_37_42_H_._bcov_4helix_00412_0001_0001__26__M
69173.3225883707 inf False False NaN NaN 10.0 1000.0 False False EGFR_ssm cside_mot_bf5a27bd715de8d76fa148d2778c2cdd_0001_1_000000009_0001_37_42_H_._bcov_4helix_00412_0001_0001__26__N
8225.544326605359 22922.71984897642 False False NaN NaN 10.0 1000.0 False False EGFR_ssm cside_mot_bf5a27bd715de8d76fa148d2778c2cdd_0001_1_000000009_0001_37_42_H_._bcov_4helix_00412_0001_0001__26__Q
53405.122823208374 inf False False NaN NaN 10.0 1000.0 False False EGFR_ssm cside_mot_bf5a27bd715de8d76fa148d2778c2cdd_0001_1_000000009_0001_37_42_H_._bcov_4helix_00412_0001_0001__26__P
5749.038154129428 16506.721039744105 False False NaN NaN 10.0 1000.0 False False EGFR_ssm cside_mot_bf5a27bd715de8d76fa148d2778c2cdd_0001_1_000000009_0001_37_42_H_._bcov_4helix_00412_0001_0001__26__S
73428.87581157874 inf False False NaN NaN 10.0 1000.0 False False EGFR_ssm cside_mot_bf5a27bd715de8d76fa148d2778c2cdd_0001_1_000000009_0001_37_42_H_._bcov_4helix_00412_0001_0001__26__R
7085.068285899069 85248.64524496204 False False NaN NaN 10.0 1000.0 False False EGFR_ssm cside_mot_bf5a27bd715de8d76fa148d2778c2cdd_0001_1_000000009_0001_37_42_H_._bcov_4helix_00412_0001_0001__26__T
2042.548217443015 3978.3625765149495 False False NaN NaN 10.0 1000.0 True False EGFR_ssm cside_mot_bf5a27bd715de8d76fa148d2778c2cdd_0001_1_000000009_0001_37_42_H_._bcov_4helix_00412_0001_0001__26__W
16671.78825014156 76410.38261932091 False False NaN NaN 10.0 1000.0 False False EGFR_ssm cside_mot_bf5a27bd715de8d76fa148d2778c2cdd_0001_1_000000009_0001_37_42_H_._bcov_4helix_00412_0001_0001__26__V
1069.751789451383 8996.156689820671 False False NaN NaN 10.0 1000.0 True False EGFR_ssm cside_mot_bf5a27bd715de8d76fa148d2778c2cdd_0001_1_000000009_0001_37_42_H_._bcov_4helix_00412_0001_0001__26__Y
7085.068285899069 21594.239012795253 False False NaN NaN 10.0 1000.0 False False EGFR_ssm cside_mot_bf5a27bd715de8d76fa148d2778c2cdd_0001_1_000000009_0001_37_42_H_._bcov_4helix_00412_0001_0001__27__A
4438.533198175604 13261.437066486216 False False NaN NaN 10.0 1000.0 False False EGFR_ssm cside_mot_bf5a27bd715de8d76fa148d2778c2cdd_0001_1_000000009_0001_37_42_H_._bcov_4helix_00412_0001_0001__27__C
4394.587324926346 12743.9803604891 False False NaN NaN 10.0 1000.0 False False EGFR_ssm cside_mot_bf5a27bd715de8d76fa148d2778c2cdd_0001_1_000000009_0001_37_42_H_._bcov_4helix_00412_0001_0001__27__D
12369.181783274109 31832.55378275916 False False NaN NaN 10.0 1000.0 False False EGFR_ssm cside_mot_bf5a27bd715de8d76fa148d2778c2cdd_0001_1_000000009_0001_37_42_H_._bcov_4helix_00412_0001_0001__27__G
16021.260815765589 414749.5442173026 False False NaN NaN 10.0 1000.0 False False EGFR_ssm cside_mot_bf5a27bd715de8d76fa148d2778c2cdd_0001_1_000000009_0001_37_42_H_._bcov_4helix_00412_0001_0001__27__F
17522.21700403787 77946.23130996923 False False NaN NaN 10.0 1000.0 False False EGFR_ssm cside_mot_bf5a27bd715de8d76fa148d2778c2cdd_0001_1_000000009_0001_37_42_H_._bcov_4helix_00412_0001_0001__27__I
6945.464450445125 37699.43450683901 False False NaN NaN 10.0 1000.0 False False EGFR_ssm cside_mot_bf5a27bd715de8d76fa148d2778c2cdd_0001_1_000000009_0001_37_42_H_._bcov_4helix_00412_0001_0001__27__H
10340.850133193997 38841.765071830756 False False NaN NaN 10.0 1000.0 False False EGFR_ssm cside_mot_bf5a27bd715de8d76fa148d2778c2cdd_0001_1_000000009_0001_37_42_H_._bcov_4helix_00412_0001_0001__27__K
894.3310178682412 33125.08311487988 False False NaN NaN 10.0 1000.0 True False EGFR_ssm cside_mot_bf5a27bd715de8d76fa148d2778c2cdd_0001_1_000000009_0001_37_42_H_._bcov_4helix_00412_0001_0001__27__M
15550.077905161292 188971.96915970207 False False NaN NaN 10.0 1000.0 False False EGFR_ssm cside_mot_bf5a27bd715de8d76fa148d2778c2cdd_0001_1_000000009_0001_37_42_H_._bcov_4helix_00412_0001_0001__27__L
740.273480748493 63247.92361754163 False False NaN NaN 10.0 1000.0 True False EGFR_ssm cside_mot_bf5a27bd715de8d76fa148d2778c2cdd_0001_1_000000009_0001_37_42_H_._bcov_4helix_00412_0001_0001__27__N
5923.239759237706 21594.239012795253 False False NaN NaN 10.0 1000.0 False False EGFR_ssm cside_mot_bf5a27bd715de8d76fa148d2778c2cdd_0001_1_000000009_0001_37_42_H_._bcov_4helix_00412_0001_0001__27__Q
34128.80625834387 3629488.3108588597 False False NaN NaN 10.0 1000.0 False False EGFR_ssm cside_mot_bf5a27bd715de8d76fa148d2778c2cdd_0001_1_000000009_0001_37_42_H_._bcov_4helix_00412_0001_0001__27__P
7155.918968758065 15092.752414256916 False False NaN NaN 10.0 1000.0 False False EGFR_ssm cside_mot_bf5a27bd715de8d76fa148d2778c2cdd_0001_1_000000009_0001_37_42_H_._bcov_4helix_00412_0001_0001__27__S
3325.9799960963146 12743.9803604891 False False NaN NaN 10.0 1000.0 False False EGFR_ssm cside_mot_bf5a27bd715de8d76fa148d2778c2cdd_0001_1_000000009_0001_37_42_H_._bcov_4helix_00412_0001_0001__27__R
7904.586420539886 63880.40285371709 False False NaN NaN 10.0 1000.0 False False EGFR_ssm cside_mot_bf5a27bd715de8d76fa148d2778c2cdd_0001_1_000000009_0001_37_42_H_._bcov_4helix_00412_0001_0001__27__T
29987.70561702153 inf False False NaN NaN 10.0 1000.0 False False EGFR_ssm cside_mot_bf5a27bd715de8d76fa148d2778c2cdd_0001_1_000000009_0001_37_42_H_._bcov_4helix_00412_0001_0001__27__W
18786.188297319568 486326.45854104636 False False NaN NaN 10.0 1000.0 False False EGFR_ssm cside_mot_bf5a27bd715de8d76fa148d2778c2cdd_0001_1_000000009_0001_37_42_H_._bcov_4helix_00412_0001_0001__27__V
10977.020790730468 56690.61402215708 False False NaN NaN 10.0 1000.0 False False EGFR_ssm cside_mot_bf5a27bd715de8d76fa148d2778c2cdd_0001_1_000000009_0001_37_42_H_._bcov_4helix_00412_0001_0001__27__Y
10238.465478409891 inf False False NaN NaN 10.0 1000.0 True False EGFR_ssm cside_mot_bf5a27bd715de8d76fa148d2778c2cdd_0001_1_000000009_0001_37_42_H_._bcov_4helix_00412_0001_0001__28__A
10444.258634525944 39622.484549774534 False False NaN NaN 10.0 1000.0 False False EGFR_ssm cside_mot_bf5a27bd715de8d76fa148d2778c2cdd_0001_1_000000009_0001_37_42_H_._bcov_4helix_00412_0001_0001__28__C
1867.5831781383924 3978.3625765149495 False False NaN NaN 10.0 1000.0 True False EGFR_ssm cside_mot_bf5a27bd715de8d76fa148d2778c2cdd_0001_1_000000009_0001_37_42_H_._bcov_4helix_00412_0001_0001__28__E
13937.903635645675 inf False False NaN NaN 10.0 1000.0 True False EGFR_ssm cside_mot_bf5a27bd715de8d76fa148d2778c2cdd_0001_1_000000009_0001_37_42_H_._bcov_4helix_00412_0001_0001__28__D
25829.894484529534 inf False False NaN NaN 10.0 1000.0 False False EGFR_ssm cside_mot_bf5a27bd715de8d76fa148d2778c2cdd_0001_1_000000009_0001_37_42_H_._bcov_4helix_00412_0001_0001__28__G
3785.275484412754 10977.020790730468 False False NaN NaN 10.0 1000.0 False False EGFR_ssm cside_mot_bf5a27bd715de8d76fa148d2778c2cdd_0001_1_000000009_0001_37_42_H_._bcov_4helix_00412_0001_0001__28__F
4307.99659339902 12246.714636905072 False False NaN NaN 10.0 1000.0 False False EGFR_ssm cside_mot_bf5a27bd715de8d76fa148d2778c2cdd_0001_1_000000009_0001_37_42_H_._bcov_4helix_00412_0001_0001__28__I
2022.3249677653598 4265.343161781212 False False NaN NaN 10.0 1000.0 True False EGFR_ssm cside_mot_bf5a27bd715de8d76fa148d2778c2cdd_0001_1_000000009_0001_37_42_H_._bcov_4helix_00412_0001_0001__28__H
34128.80625834387 inf False False NaN NaN 10.0 1000.0 False False EGFR_ssm cside_mot_bf5a27bd715de8d76fa148d2778c2cdd_0001_1_000000009_0001_37_42_H_._bcov_4helix_00412_0001_0001__28__K
45094.083420170224 inf False False NaN NaN 10.0 1000.0 False False EGFR_ssm cside_mot_bf5a27bd715de8d76fa148d2778c2cdd_0001_1_000000009_0001_37_42_H_._bcov_4helix_00412_0001_0001__28__M
0.0 1110713.1712329078 True False NaN NaN 10.0 1000.0 True False EGFR_ssm cside_mot_bf5a27bd715de8d76fa148d2778c2cdd_0001_1_000000009_0001_37_42_H_._bcov_4helix_00412_0001_0001__28__N
17006.891193969397 99960.7409229187 False False NaN NaN 10.0 1000.0 False False EGFR_ssm cside_mot_bf5a27bd715de8d76fa148d2778c2cdd_0001_1_000000009_0001_37_42_H_._bcov_4helix_00412_0001_0001__28__Q
16506.721039744105 440264.9986392474 False False NaN NaN 10.0 1000.0 False False EGFR_ssm cside_mot_bf5a27bd715de8d76fa148d2778c2cdd_0001_1_000000009_0001_37_42_H_._bcov_4helix_00412_0001_0001__28__P
24332.92902626995 inf False False NaN NaN 10.0 1000.0 False False EGFR_ssm cside_mot_bf5a27bd715de8d76fa148d2778c2cdd_0001_1_000000009_0001_37_42_H_._bcov_4helix_00412_0001_0001__28__S
50310.0414937692 inf False False NaN NaN 10.0 1000.0 False False EGFR_ssm cside_mot_bf5a27bd715de8d76fa148d2778c2cdd_0001_1_000000009_0001_37_42_H_._bcov_4helix_00412_0001_0001__28__R
30287.582673191762 inf False False NaN NaN 10.0 1000.0 False False EGFR_ssm cside_mot_bf5a27bd715de8d76fa148d2778c2cdd_0001_1_000000009_0001_37_42_H_._bcov_4helix_00412_0001_0001__28__T
16506.721039744105 537206.9662773155 False False NaN NaN 10.0 1000.0 False False EGFR_ssm cside_mot_bf5a27bd715de8d76fa148d2778c2cdd_0001_1_000000009_0001_37_42_H_._bcov_4helix_00412_0001_0001__28__W
16838.506132642957 inf False False NaN NaN 10.0 1000.0 True False EGFR_ssm cside_mot_bf5a27bd715de8d76fa148d2778c2cdd_0001_1_000000009_0001_37_42_H_._bcov_4helix_00412_0001_0001__28__V
2125.4838656895513 13130.135709392285 False False NaN NaN 10.0 1000.0 False False EGFR_ssm cside_mot_bf5a27bd715de8d76fa148d2778c2cdd_0001_1_000000009_0001_37_42_H_._bcov_4helix_00412_0001_0001__28__Y
37326.1727790485 inf False False NaN NaN 10.0 1000.0 False False EGFR_ssm cside_mot_bf5a27bd715de8d76fa148d2778c2cdd_0001_1_000000009_0001_37_42_H_._bcov_4helix_00412_0001_0001__29__A
12005.40597677194 71269.34343612082 False False NaN NaN 10.0 1000.0 False False EGFR_ssm cside_mot_bf5a27bd715de8d76fa148d2778c2cdd_0001_1_000000009_0001_37_42_H_._bcov_4helix_00412_0001_0001__29__C
36228.41555918949 inf False False NaN NaN 10.0 1000.0 False False EGFR_ssm cside_mot_bf5a27bd715de8d76fa148d2778c2cdd_0001_1_000000009_0001_37_42_H_._bcov_4helix_00412_0001_0001__29__E
33125.08311487988 inf False False NaN NaN 10.0 1000.0 False False EGFR_ssm cside_mot_bf5a27bd715de8d76fa148d2778c2cdd_0001_1_000000009_0001_37_42_H_._bcov_4helix_00412_0001_0001__29__D
33790.89728548896 inf False False NaN NaN 10.0 1000.0 False False EGFR_ssm cside_mot_bf5a27bd715de8d76fa148d2778c2cdd_0001_1_000000009_0001_37_42_H_._bcov_4helix_00412_0001_0001__29__G
3861.3595216494555 11536.959171214368 False False NaN NaN 10.0 1000.0 False False EGFR_ssm cside_mot_bf5a27bd715de8d76fa148d2778c2cdd_0001_1_000000009_0001_37_42_H_._bcov_4helix_00412_0001_0001__29__F
25320.94351978193 inf False False NaN NaN 10.0 1000.0 False False EGFR_ssm cside_mot_bf5a27bd715de8d76fa148d2778c2cdd_0001_1_000000009_0001_37_42_H_._bcov_4helix_00412_0001_0001__29__I
2125.4838656895513 8225.544326605359 False False NaN NaN 10.0 1000.0 False False EGFR_ssm cside_mot_bf5a27bd715de8d76fa148d2778c2cdd_0001_1_000000009_0001_37_42_H_._bcov_4helix_00412_0001_0001__29__H
21810.18140292322 390712.8319537643 False False NaN NaN 10.0 1000.0 False False EGFR_ssm cside_mot_bf5a27bd715de8d76fa148d2778c2cdd_0001_1_000000009_0001_37_42_H_._bcov_4helix_00412_0001_0001__29__K
2104.4394709797543 7446.477974124701 False False NaN NaN 10.0 1000.0 False False EGFR_ssm cside_mot_bf5a27bd715de8d76fa148d2778c2cdd_0001_1_000000009_0001_37_42_H_._bcov_4helix_00412_0001_0001__29__M
14795.365566372802 77174.48644551403 False False NaN NaN 10.0 1000.0 False False EGFR_ssm cside_mot_bf5a27bd715de8d76fa148d2778c2cdd_0001_1_000000009_0001_37_42_H_._bcov_4helix_00412_0001_0001__29__N
15862.634471055057 124422.7195792097 False False NaN NaN 10.0 1000.0 False False EGFR_ssm cside_mot_bf5a27bd715de8d76fa148d2778c2cdd_0001_1_000000009_0001_37_42_H_._bcov_4helix_00412_0001_0001__29__Q
63247.92361754163 inf False False NaN NaN 10.0 1000.0 False False EGFR_ssm cside_mot_bf5a27bd715de8d76fa148d2778c2cdd_0001_1_000000009_0001_37_42_H_._bcov_4helix_00412_0001_0001__29__P
7155.918968758065 57830.095364002416 False False NaN NaN 10.0 1000.0 False False EGFR_ssm cside_mot_bf5a27bd715de8d76fa148d2778c2cdd_0001_1_000000009_0001_37_42_H_._bcov_4helix_00412_0001_0001__29__S
16181.473423923255 278567.83321448776 False False NaN NaN 10.0 1000.0 False False EGFR_ssm cside_mot_bf5a27bd715de8d76fa148d2778c2cdd_0001_1_000000009_0001_37_42_H_._bcov_4helix_00412_0001_0001__29__R
14648.87679838893 462722.93827711174 False False NaN NaN 10.0 1000.0 False False EGFR_ssm cside_mot_bf5a27bd715de8d76fa148d2778c2cdd_0001_1_000000009_0001_37_42_H_._bcov_4helix_00412_0001_0001__29__T
2146.7387043464482 3978.3625765149495 False False NaN NaN 10.0 1000.0 True False EGFR_ssm cside_mot_bf5a27bd715de8d76fa148d2778c2cdd_0001_1_000000009_0001_37_42_H_._bcov_4helix_00412_0001_0001__29__W
24092.008936900966 1424414.108076135 False False NaN NaN 10.0 1000.0 False False EGFR_ssm cside_mot_bf5a27bd715de8d76fa148d2778c2cdd_0001_1_000000009_0001_37_42_H_._bcov_4helix_00412_0001_0001__29__V
1849.0922555825673 3978.3625765149495 False False NaN NaN 10.0 1000.0 True False EGFR_ssm cside_mot_bf5a27bd715de8d76fa148d2778c2cdd_0001_1_000000009_0001_37_42_H_._bcov_4helix_00412_0001_0001__29__Y
3530.594786352075 10868.337416564813 False False NaN NaN 10.0 1000.0 False False EGFR_ssm cside_mot_bf5a27bd715de8d76fa148d2778c2cdd_0001_1_000000009_0001_37_42_H_._bcov_4helix_00412_0001_0001__30__A
1905.1216000189752 5001.450304775979 False False NaN NaN 10.0 1000.0 True False EGFR_ssm cside_mot_bf5a27bd715de8d76fa148d2778c2cdd_0001_1_000000009_0001_37_42_H_._bcov_4helix_00412_0001_0001__30__C
4351.0765593330125 13261.437066486216 False False NaN NaN 10.0 1000.0 False False EGFR_ssm cside_mot_bf5a27bd715de8d76fa148d2778c2cdd_0001_1_000000009_0001_37_42_H_._bcov_4helix_00412_0001_0001__30__E
3071.4867247067327 8559.53441069828 False False NaN NaN 10.0 1000.0 False False EGFR_ssm cside_mot_bf5a27bd715de8d76fa148d2778c2cdd_0001_1_000000009_0001_37_42_H_._bcov_4helix_00412_0001_0001__30__D
5101.979455901974 15092.752414256916 False False NaN NaN 10.0 1000.0 False False EGFR_ssm cside_mot_bf5a27bd715de8d76fa148d2778c2cdd_0001_1_000000009_0001_37_42_H_._bcov_4helix_00412_0001_0001__30__G
0.0 53939.174051440496 True False NaN NaN 10.0 1000.0 False False EGFR_ssm cside_mot_bf5a27bd715de8d76fa148d2778c2cdd_0001_1_000000009_0001_37_42_H_._bcov_4helix_00412_0001_0001__30__F
4018.146202280102 8996.156689820671 False False NaN NaN 10.0 1000.0 False False EGFR_ssm cside_mot_bf5a27bd715de8d76fa148d2778c2cdd_0001_1_000000009_0001_37_42_H_._bcov_4helix_00412_0001_0001__30__I
3325.9799960963146 9455.051093275873 False False NaN NaN 10.0 1000.0 False False EGFR_ssm cside_mot_bf5a27bd715de8d76fa148d2778c2cdd_0001_1_000000009_0001_37_42_H_._bcov_4helix_00412_0001_0001__30__H
868.0288749290177 12871.420164094001 False False NaN NaN 10.0 1000.0 True False EGFR_ssm cside_mot_bf5a27bd715de8d76fa148d2778c2cdd_0001_1_000000009_0001_37_42_H_._bcov_4helix_00412_0001_0001__30__M
2042.548217443015 8390.877767570124 False False NaN NaN 10.0 1000.0 False False EGFR_ssm cside_mot_bf5a27bd715de8d76fa148d2778c2cdd_0001_1_000000009_0001_37_42_H_._bcov_4helix_00412_0001_0001__30__L
1794.710725877745 8144.103293668667 False False NaN NaN 10.0 1000.0 True False EGFR_ssm cside_mot_bf5a27bd715de8d76fa148d2778c2cdd_0001_1_000000009_0001_37_42_H_._bcov_4helix_00412_0001_0001__30__N
5749.038154129428 15705.578684212916 False False NaN NaN 10.0 1000.0 False False EGFR_ssm cside_mot_bf5a27bd715de8d76fa148d2778c2cdd_0001_1_000000009_0001_37_42_H_._bcov_4helix_00412_0001_0001__30__Q
75653.8441775454 inf False False NaN NaN 10.0 1000.0 False False EGFR_ssm cside_mot_bf5a27bd715de8d76fa148d2778c2cdd_0001_1_000000009_0001_37_42_H_._bcov_4helix_00412_0001_0001__30__P
2189.8881523038112 7596.152181404617 False False NaN NaN 10.0 1000.0 False False EGFR_ssm cside_mot_bf5a27bd715de8d76fa148d2778c2cdd_0001_1_000000009_0001_37_42_H_._bcov_4helix_00412_0001_0001__30__S
2168.206091389912 11309.635497710395 False False NaN NaN 10.0 1000.0 False False EGFR_ssm cside_mot_bf5a27bd715de8d76fa148d2778c2cdd_0001_1_000000009_0001_37_42_H_._bcov_4helix_00412_0001_0001__30__R
6876.69747568825 15092.752414256916 False False NaN NaN 10.0 1000.0 False False EGFR_ssm cside_mot_bf5a27bd715de8d76fa148d2778c2cdd_0001_1_000000009_0001_37_42_H_._bcov_4helix_00412_0001_0001__30__T
1657.3852445571497 5101.979455901974 False False NaN NaN 10.0 1000.0 True False EGFR_ssm cside_mot_bf5a27bd715de8d76fa148d2778c2cdd_0001_1_000000009_0001_37_42_H_._bcov_4helix_00412_0001_0001__30__W
1982.4771765173616 6102.719847182369 False False NaN NaN 10.0 1000.0 True False EGFR_ssm cside_mot_bf5a27bd715de8d76fa148d2778c2cdd_0001_1_000000009_0001_37_42_H_._bcov_4helix_00412_0001_0001__30__V
1427.5879099876058 3978.3625765149495 False False NaN NaN 10.0 1000.0 True False EGFR_ssm cside_mot_bf5a27bd715de8d76fa148d2778c2cdd_0001_1_000000009_0001_37_42_H_._bcov_4helix_00412_0001_0001__30__Y
1673.9590970027223 8390.877767570124 False False NaN NaN 10.0 1000.0 False False EGFR_ssm cside_mot_bf5a27bd715de8d76fa148d2778c2cdd_0001_1_000000009_0001_37_42_H_._bcov_4helix_00412_0001_0001__31__A
1943.4145441793557 4438.533198175604 False False NaN NaN 10.0 1000.0 True False EGFR_ssm cside_mot_bf5a27bd715de8d76fa148d2778c2cdd_0001_1_000000009_0001_37_42_H_._bcov_4helix_00412_0001_0001__31__C
1169.9717775507188 15396.116737783474 False False NaN NaN 10.0 1000.0 True False EGFR_ssm cside_mot_bf5a27bd715de8d76fa148d2778c2cdd_0001_1_000000009_0001_37_42_H_._bcov_4helix_00412_0001_0001__31__E
2002.3019482825348 8144.103293668667 False False NaN NaN 10.0 1000.0 False False EGFR_ssm cside_mot_bf5a27bd715de8d76fa148d2778c2cdd_0001_1_000000009_0001_37_42_H_._bcov_4helix_00412_0001_0001__31__D
1292.3767115891997 3978.3625765149495 False False NaN NaN 10.0 1000.0 True False EGFR_ssm cside_mot_bf5a27bd715de8d76fa148d2778c2cdd_0001_1_000000009_0001_37_42_H_._bcov_4helix_00412_0001_0001__31__G
6741.199368383728 21594.239012795253 False False NaN NaN 10.0 1000.0 False False EGFR_ssm cside_mot_bf5a27bd715de8d76fa148d2778c2cdd_0001_1_000000009_0001_37_42_H_._bcov_4helix_00412_0001_0001__31__F
7085.068285899069 24822.020899698007 False False NaN NaN 10.0 1000.0 False False EGFR_ssm cside_mot_bf5a27bd715de8d76fa148d2778c2cdd_0001_1_000000009_0001_37_42_H_._bcov_4helix_00412_0001_0001__31__I
6414.019892333406 18053.157701477227 False False NaN NaN 10.0 1000.0 False False EGFR_ssm cside_mot_bf5a27bd715de8d76fa148d2778c2cdd_0001_1_000000009_0001_37_42_H_._bcov_4helix_00412_0001_0001__31__H
4307.99659339902 21810.18140292322 False False NaN NaN 10.0 1000.0 False False EGFR_ssm cside_mot_bf5a27bd715de8d76fa148d2778c2cdd_0001_1_000000009_0001_37_42_H_._bcov_4helix_00412_0001_0001__31__M
1982.4771765173616 9937.353723241951 False False NaN NaN 10.0 1000.0 False False EGFR_ssm cside_mot_bf5a27bd715de8d76fa148d2778c2cdd_0001_1_000000009_0001_37_42_H_._bcov_4helix_00412_0001_0001__31__L
1592.7146432552663 8144.103293668667 False False NaN NaN 10.0 1000.0 False False EGFR_ssm cside_mot_bf5a27bd715de8d76fa148d2778c2cdd_0001_1_000000009_0001_37_42_H_._bcov_4helix_00412_0001_0001__31__N
2395.048421000645 10036.72726047436 False False NaN NaN 10.0 1000.0 False False EGFR_ssm cside_mot_bf5a27bd715de8d76fa148d2778c2cdd_0001_1_000000009_0001_37_42_H_._bcov_4helix_00412_0001_0001__31__Q
12743.9803604891 inf False False NaN NaN 10.0 1000.0 True False EGFR_ssm cside_mot_bf5a27bd715de8d76fa148d2778c2cdd_0001_1_000000009_0001_37_42_H_._bcov_4helix_00412_0001_0001__31__P
5579.959792458152 12871.420164094001 False False NaN NaN 10.0 1000.0 False False EGFR_ssm cside_mot_bf5a27bd715de8d76fa148d2778c2cdd_0001_1_000000009_0001_37_42_H_._bcov_4helix_00412_0001_0001__31__S
12369.181783274109 29105.77163083562 False False NaN NaN 10.0 1000.0 False False EGFR_ssm cside_mot_bf5a27bd715de8d76fa148d2778c2cdd_0001_1_000000009_0001_37_42_H_._bcov_4helix_00412_0001_0001__31__R
5635.759390382737 15396.116737783474 False False NaN NaN 10.0 1000.0 False False EGFR_ssm cside_mot_bf5a27bd715de8d76fa148d2778c2cdd_0001_1_000000009_0001_37_42_H_._bcov_4helix_00412_0001_0001__31__T
16506.721039744105 101969.95181546932 False False NaN NaN 10.0 1000.0 False False EGFR_ssm cside_mot_bf5a27bd715de8d76fa148d2778c2cdd_0001_1_000000009_0001_37_42_H_._bcov_4helix_00412_0001_0001__31__W
7299.752940030099 25070.24110869496 False False NaN NaN 10.0 1000.0 False False EGFR_ssm cside_mot_bf5a27bd715de8d76fa148d2778c2cdd_0001_1_000000009_0001_37_42_H_._bcov_4helix_00412_0001_0001__31__V
4854.358391165279 13937.903635645675 False False NaN NaN 10.0 1000.0 False False EGFR_ssm cside_mot_bf5a27bd715de8d76fa148d2778c2cdd_0001_1_000000009_0001_37_42_H_._bcov_4helix_00412_0001_0001__31__Y
14503.838414246455 53939.174051440496 False False NaN NaN 10.0 1000.0 False False EGFR_ssm cside_mot_bf5a27bd715de8d76fa148d2778c2cdd_0001_1_000000009_0001_37_42_H_._bcov_4helix_00412_0001_0001__32__A
34470.094320927274 526621.8667555286 False False NaN NaN 10.0 1000.0 False False EGFR_ssm cside_mot_bf5a27bd715de8d76fa148d2778c2cdd_0001_1_000000009_0001_37_42_H_._bcov_4helix_00412_0001_0001__32__C
12005.40597677194 106110.34075868408 False False NaN NaN 10.0 1000.0 False False EGFR_ssm cside_mot_bf5a27bd715de8d76fa148d2778c2cdd_0001_1_000000009_0001_37_42_H_._bcov_4helix_00412_0001_0001__32__E
5152.999250460997 87831.76444452965 False False NaN NaN 10.0 1000.0 False False EGFR_ssm cside_mot_bf5a27bd715de8d76fa148d2778c2cdd_0001_1_000000009_0001_37_42_H_._bcov_4helix_00412_0001_0001__32__D
86101.13169741156 inf False False NaN NaN 10.0 1000.0 False False EGFR_ssm cside_mot_bf5a27bd715de8d76fa148d2778c2cdd_0001_1_000000009_0001_37_42_H_._bcov_4helix_00412_0001_0001__32__F
99960.7409229187 inf False False NaN NaN 10.0 1000.0 False False EGFR_ssm cside_mot_bf5a27bd715de8d76fa148d2778c2cdd_0001_1_000000009_0001_37_42_H_._bcov_4helix_00412_0001_0001__32__I
57830.095364002416 inf False False NaN NaN 10.0 1000.0 False False EGFR_ssm cside_mot_bf5a27bd715de8d76fa148d2778c2cdd_0001_1_000000009_0001_37_42_H_._bcov_4helix_00412_0001_0001__32__H
33790.89728548896 1573439.3395287679 False False NaN NaN 10.0 1000.0 False False EGFR_ssm cside_mot_bf5a27bd715de8d76fa148d2778c2cdd_0001_1_000000009_0001_37_42_H_._bcov_4helix_00412_0001_0001__32__K
67810.33485773024 inf False False NaN NaN 10.0 1000.0 False False EGFR_ssm cside_mot_bf5a27bd715de8d76fa148d2778c2cdd_0001_1_000000009_0001_37_42_H_._bcov_4helix_00412_0001_0001__32__M
65816.04294058759 inf False False NaN NaN 10.0 1000.0 False False EGFR_ssm cside_mot_bf5a27bd715de8d76fa148d2778c2cdd_0001_1_000000009_0001_37_42_H_._bcov_4helix_00412_0001_0001__32__L
12246.714636905072 292777.59234300716 False False NaN NaN 10.0 1000.0 False False EGFR_ssm cside_mot_bf5a27bd715de8d76fa148d2778c2cdd_0001_1_000000009_0001_37_42_H_._bcov_4helix_00412_0001_0001__32__N
10977.020790730468 406577.33968954295 False False NaN NaN 10.0 1000.0 False False EGFR_ssm cside_mot_bf5a27bd715de8d76fa148d2778c2cdd_0001_1_000000009_0001_37_42_H_._bcov_4helix_00412_0001_0001__32__Q
74163.16456969458 inf False False NaN NaN 10.0 1000.0 False False EGFR_ssm cside_mot_bf5a27bd715de8d76fa148d2778c2cdd_0001_1_000000009_0001_37_42_H_._bcov_4helix_00412_0001_0001__32__P
30590.4584999237 716904.7790160007 False False NaN NaN 10.0 1000.0 False False EGFR_ssm cside_mot_bf5a27bd715de8d76fa148d2778c2cdd_0001_1_000000009_0001_37_42_H_._bcov_4helix_00412_0001_0001__32__S
16671.78825014156 249686.9558476895 False False NaN NaN 10.0 1000.0 False False EGFR_ssm cside_mot_bf5a27bd715de8d76fa148d2778c2cdd_0001_1_000000009_0001_37_42_H_._bcov_4helix_00412_0001_0001__32__R
75653.8441775454 inf False False NaN NaN 10.0 1000.0 False False EGFR_ssm cside_mot_bf5a27bd715de8d76fa148d2778c2cdd_0001_1_000000009_0001_37_42_H_._bcov_4helix_00412_0001_0001__32__T
75653.8441775454 inf False False NaN NaN 10.0 1000.0 False False EGFR_ssm cside_mot_bf5a27bd715de8d76fa148d2778c2cdd_0001_1_000000009_0001_37_42_H_._bcov_4helix_00412_0001_0001__32__W
59582.40508362707 inf False False NaN NaN 10.0 1000.0 False False EGFR_ssm cside_mot_bf5a27bd715de8d76fa148d2778c2cdd_0001_1_000000009_0001_37_42_H_._bcov_4helix_00412_0001_0001__32__V
0.0 140202.63473894473 True False NaN NaN 10.0 1000.0 True False EGFR_ssm cside_mot_bf5a27bd715de8d76fa148d2778c2cdd_0001_1_000000009_0001_37_42_H_._bcov_4helix_00412_0001_0001__32__Y
39622.484549774534 776305.1472542933 False False NaN NaN 10.0 1000.0 False False EGFR_ssm cside_mot_bf5a27bd715de8d76fa148d2778c2cdd_0001_1_000000009_0001_37_42_H_._bcov_4helix_00412_0001_0001__33__A
0.0 5090636.776382111 True False NaN NaN 10.0 1000.0 True False EGFR_ssm cside_mot_bf5a27bd715de8d76fa148d2778c2cdd_0001_1_000000009_0001_37_42_H_._bcov_4helix_00412_0001_0001__33__C
2256.2439532067697 3978.3625765149495 False False NaN NaN 10.0 1000.0 True False EGFR_ssm cside_mot_bf5a27bd715de8d76fa148d2778c2cdd_0001_1_000000009_0001_37_42_H_._bcov_4helix_00412_0001_0001__33__E
53939.174051440496 inf False False NaN NaN 10.0 1000.0 False False EGFR_ssm cside_mot_bf5a27bd715de8d76fa148d2778c2cdd_0001_1_000000009_0001_37_42_H_._bcov_4helix_00412_0001_0001__33__G
18416.02617127691 inf False False NaN NaN 10.0 1000.0 False False EGFR_ssm cside_mot_bf5a27bd715de8d76fa148d2778c2cdd_0001_1_000000009_0001_37_42_H_._bcov_4helix_00412_0001_0001__33__F
86962.14301438573 inf False False NaN NaN 10.0 1000.0 False False EGFR_ssm cside_mot_bf5a27bd715de8d76fa148d2778c2cdd_0001_1_000000009_0001_37_42_H_._bcov_4helix_00412_0001_0001__33__I
48346.96100562706 inf False False NaN NaN 10.0 1000.0 False False EGFR_ssm cside_mot_bf5a27bd715de8d76fa148d2778c2cdd_0001_1_000000009_0001_37_42_H_._bcov_4helix_00412_0001_0001__33__H
69865.05581425433 inf False False NaN NaN 10.0 1000.0 False False EGFR_ssm cside_mot_bf5a27bd715de8d76fa148d2778c2cdd_0001_1_000000009_0001_37_42_H_._bcov_4helix_00412_0001_0001__33__K
54478.565791954934 inf False False NaN NaN 10.0 1000.0 False False EGFR_ssm cside_mot_bf5a27bd715de8d76fa148d2778c2cdd_0001_1_000000009_0001_37_42_H_._bcov_4helix_00412_0001_0001__33__M
63247.92361754163 inf False False NaN NaN 10.0 1000.0 False False EGFR_ssm cside_mot_bf5a27bd715de8d76fa148d2778c2cdd_0001_1_000000009_0001_37_42_H_._bcov_4helix_00412_0001_0001__33__L
12617.802337117913 215067.72829090373 False False NaN NaN 10.0 1000.0 False False EGFR_ssm cside_mot_bf5a27bd715de8d76fa148d2778c2cdd_0001_1_000000009_0001_37_42_H_._bcov_4helix_00412_0001_0001__33__N
16506.721039744105 inf False False NaN NaN 10.0 1000.0 False False EGFR_ssm cside_mot_bf5a27bd715de8d76fa148d2778c2cdd_0001_1_000000009_0001_37_42_H_._bcov_4helix_00412_0001_0001__33__Q
90493.1547389632 inf False False NaN NaN 10.0 1000.0 False False EGFR_ssm cside_mot_bf5a27bd715de8d76fa148d2778c2cdd_0001_1_000000009_0001_37_42_H_._bcov_4helix_00412_0001_0001__33__P
34814.79526413657 inf False False NaN NaN 10.0 1000.0 False False EGFR_ssm cside_mot_bf5a27bd715de8d76fa148d2778c2cdd_0001_1_000000009_0001_37_42_H_._bcov_4helix_00412_0001_0001__33__S
21168.747194192 inf False False NaN NaN 10.0 1000.0 True False EGFR_ssm cside_mot_bf5a27bd715de8d76fa148d2778c2cdd_0001_1_000000009_0001_37_42_H_._bcov_4helix_00412_0001_0001__33__R
38841.765071830756 inf False False NaN NaN 10.0 1000.0 False False EGFR_ssm cside_mot_bf5a27bd715de8d76fa148d2778c2cdd_0001_1_000000009_0001_37_42_H_._bcov_4helix_00412_0001_0001__33__T
76410.38261932091 inf False False NaN NaN 10.0 1000.0 False False EGFR_ssm cside_mot_bf5a27bd715de8d76fa148d2778c2cdd_0001_1_000000009_0001_37_42_H_._bcov_4helix_00412_0001_0001__33__W
18786.188297319568 inf False False NaN NaN 10.0 1000.0 True False EGFR_ssm cside_mot_bf5a27bd715de8d76fa148d2778c2cdd_0001_1_000000009_0001_37_42_H_._bcov_4helix_00412_0001_0001__33__V
33456.333946028644 inf False False NaN NaN 10.0 1000.0 False False EGFR_ssm cside_mot_bf5a27bd715de8d76fa148d2778c2cdd_0001_1_000000009_0001_37_42_H_._bcov_4helix_00412_0001_0001__33__Y
6674.454820181916 67138.94540369337 False False NaN NaN 10.0 1000.0 False False EGFR_ssm cside_mot_bf5a27bd715de8d76fa148d2778c2cdd_0001_1_000000009_0001_37_42_H_._bcov_4helix_00412_0001_0001__34__A
5256.574535395262 34128.80625834387 False False NaN NaN 10.0 1000.0 False False EGFR_ssm cside_mot_bf5a27bd715de8d76fa148d2778c2cdd_0001_1_000000009_0001_37_42_H_._bcov_4helix_00412_0001_0001__34__C
1080.4493073458968 7748.834840250847 False False NaN NaN 10.0 1000.0 True False EGFR_ssm cside_mot_bf5a27bd715de8d76fa148d2778c2cdd_0001_1_000000009_0001_37_42_H_._bcov_4helix_00412_0001_0001__34__E
8225.544326605359 30287.582673191762 False False NaN NaN 10.0 1000.0 False False EGFR_ssm cside_mot_bf5a27bd715de8d76fa148d2778c2cdd_0001_1_000000009_0001_37_42_H_._bcov_4helix_00412_0001_0001__34__D
14360.236053709352 144450.91477416953 False False NaN NaN 10.0 1000.0 False False EGFR_ssm cside_mot_bf5a27bd715de8d76fa148d2778c2cdd_0001_1_000000009_0001_37_42_H_._bcov_4helix_00412_0001_0001__34__G
26349.075363668566 472023.6693364815 False False NaN NaN 10.0 1000.0 False False EGFR_ssm cside_mot_bf5a27bd715de8d76fa148d2778c2cdd_0001_1_000000009_0001_37_42_H_._bcov_4helix_00412_0001_0001__34__F
5362.2316835567035 695820.7155151751 False False NaN NaN 10.0 1000.0 True False EGFR_ssm cside_mot_bf5a27bd715de8d76fa148d2778c2cdd_0001_1_000000009_0001_37_42_H_._bcov_4helix_00412_0001_0001__34__I
18053.157701477227 141604.66108633403 False False NaN NaN 10.0 1000.0 False False EGFR_ssm cside_mot_bf5a27bd715de8d76fa148d2778c2cdd_0001_1_000000009_0001_37_42_H_._bcov_4helix_00412_0001_0001__34__H
25574.152954979763 746013.9878322135 False False NaN NaN 10.0 1000.0 False False EGFR_ssm cside_mot_bf5a27bd715de8d76fa148d2778c2cdd_0001_1_000000009_0001_37_42_H_._bcov_4helix_00412_0001_0001__34__K
2168.206091389912 12125.460036539667 False False NaN NaN 10.0 1000.0 False False EGFR_ssm cside_mot_bf5a27bd715de8d76fa148d2778c2cdd_0001_1_000000009_0001_37_42_H_._bcov_4helix_00412_0001_0001__34__M
8818.89686287685 46460.479241884816 False False NaN NaN 10.0 1000.0 False False EGFR_ssm cside_mot_bf5a27bd715de8d76fa148d2778c2cdd_0001_1_000000009_0001_37_42_H_._bcov_4helix_00412_0001_0001__34__L
10340.850133193997 34814.79526413657 False False NaN NaN 10.0 1000.0 False False EGFR_ssm cside_mot_bf5a27bd715de8d76fa148d2778c2cdd_0001_1_000000009_0001_37_42_H_._bcov_4helix_00412_0001_0001__34__N
8731.581052353311 42060.06576646248 False False NaN NaN 10.0 1000.0 False False EGFR_ssm cside_mot_bf5a27bd715de8d76fa148d2778c2cdd_0001_1_000000009_0001_37_42_H_._bcov_4helix_00412_0001_0001__34__Q
7983.63228474529 86101.13169741156 False False NaN NaN 10.0 1000.0 False False EGFR_ssm cside_mot_bf5a27bd715de8d76fa148d2778c2cdd_0001_1_000000009_0001_37_42_H_._bcov_4helix_00412_0001_0001__34__S
17697.43917407826 695820.7155151751 False False NaN NaN 10.0 1000.0 False False EGFR_ssm cside_mot_bf5a27bd715de8d76fa148d2778c2cdd_0001_1_000000009_0001_37_42_H_._bcov_4helix_00412_0001_0001__34__R
9937.353723241951 192770.30573981235 False False NaN NaN 10.0 1000.0 False False EGFR_ssm cside_mot_bf5a27bd715de8d76fa148d2778c2cdd_0001_1_000000009_0001_37_42_H_._bcov_4helix_00412_0001_0001__34__T
59582.40508362707 inf False False NaN NaN 10.0 1000.0 False False EGFR_ssm cside_mot_bf5a27bd715de8d76fa148d2778c2cdd_0001_1_000000009_0001_37_42_H_._bcov_4helix_00412_0001_0001__34__W
11197.658908624146 29987.70561702153 False False NaN NaN 10.0 1000.0 False False EGFR_ssm cside_mot_bf5a27bd715de8d76fa148d2778c2cdd_0001_1_000000009_0001_37_42_H_._bcov_4helix_00412_0001_0001__34__V
28249.775192720976 2251227.8898727144 False False NaN NaN 10.0 1000.0 False False EGFR_ssm cside_mot_bf5a27bd715de8d76fa148d2778c2cdd_0001_1_000000009_0001_37_42_H_._bcov_4helix_00412_0001_0001__34__Y
11086.79099863776 inf False False NaN NaN 10.0 1000.0 True False EGFR_ssm cside_mot_bf5a27bd715de8d76fa148d2778c2cdd_0001_1_000000009_0001_37_42_H_._bcov_4helix_00412_0001_0001__35__A
24092.008936900966 inf False False NaN NaN 10.0 1000.0 False False EGFR_ssm cside_mot_bf5a27bd715de8d76fa148d2778c2cdd_0001_1_000000009_0001_37_42_H_._bcov_4helix_00412_0001_0001__35__C
44205.55182841902 inf False False NaN NaN 10.0 1000.0 False False EGFR_ssm cside_mot_bf5a27bd715de8d76fa148d2778c2cdd_0001_1_000000009_0001_37_42_H_._bcov_4helix_00412_0001_0001__35__E
2981.154754490903 10760.730115410697 False False NaN NaN 10.0 1000.0 False False EGFR_ssm cside_mot_bf5a27bd715de8d76fa148d2778c2cdd_0001_1_000000009_0001_37_42_H_._bcov_4helix_00412_0001_0001__35__D
24332.92902626995 inf False False NaN NaN 10.0 1000.0 True False EGFR_ssm cside_mot_bf5a27bd715de8d76fa148d2778c2cdd_0001_1_000000009_0001_37_42_H_._bcov_4helix_00412_0001_0001__35__G
41231.31630865839 inf False False NaN NaN 10.0 1000.0 False False EGFR_ssm cside_mot_bf5a27bd715de8d76fa148d2778c2cdd_0001_1_000000009_0001_37_42_H_._bcov_4helix_00412_0001_0001__35__F
7014.919094949581 22471.051709613163 False False NaN NaN 10.0 1000.0 False False EGFR_ssm cside_mot_bf5a27bd715de8d76fa148d2778c2cdd_0001_1_000000009_0001_37_42_H_._bcov_4helix_00412_0001_0001__35__I
27970.07444823857 975942.1220816297 False False NaN NaN 10.0 1000.0 False False EGFR_ssm cside_mot_bf5a27bd715de8d76fa148d2778c2cdd_0001_1_000000009_0001_37_42_H_._bcov_4helix_00412_0001_0001__35__H
27147.478696263097 inf False False NaN NaN 10.0 1000.0 False False EGFR_ssm cside_mot_bf5a27bd715de8d76fa148d2778c2cdd_0001_1_000000009_0001_37_42_H_._bcov_4helix_00412_0001_0001__35__K
19941.917430589423 824063.5568257079 False False NaN NaN 10.0 1000.0 False False EGFR_ssm cside_mot_bf5a27bd715de8d76fa148d2778c2cdd_0001_1_000000009_0001_37_42_H_._bcov_4helix_00412_0001_0001__35__M
29396.829347143947 inf False False NaN NaN 10.0 1000.0 False False EGFR_ssm cside_mot_bf5a27bd715de8d76fa148d2778c2cdd_0001_1_000000009_0001_37_42_H_._bcov_4helix_00412_0001_0001__35__N
42905.47308836836 inf False False NaN NaN 10.0 1000.0 False False EGFR_ssm cside_mot_bf5a27bd715de8d76fa148d2778c2cdd_0001_1_000000009_0001_37_42_H_._bcov_4helix_00412_0001_0001__35__Q
42060.06576646248 inf False False NaN NaN 10.0 1000.0 False False EGFR_ssm cside_mot_bf5a27bd715de8d76fa148d2778c2cdd_0001_1_000000009_0001_37_42_H_._bcov_4helix_00412_0001_0001__35__P
40018.709395272235 inf False False NaN NaN 10.0 1000.0 False False EGFR_ssm cside_mot_bf5a27bd715de8d76fa148d2778c2cdd_0001_1_000000009_0001_37_42_H_._bcov_4helix_00412_0001_0001__35__S
18416.02617127691 inf False False NaN NaN 10.0 1000.0 False False EGFR_ssm cside_mot_bf5a27bd715de8d76fa148d2778c2cdd_0001_1_000000009_0001_37_42_H_._bcov_4helix_00412_0001_0001__35__R
11422.731852687486 467350.1676598832 False False NaN NaN 10.0 1000.0 False False EGFR_ssm cside_mot_bf5a27bd715de8d76fa148d2778c2cdd_0001_1_000000009_0001_37_42_H_._bcov_4helix_00412_0001_0001__35__T
51834.48606107191 inf False False NaN NaN 10.0 1000.0 False False EGFR_ssm cside_mot_bf5a27bd715de8d76fa148d2778c2cdd_0001_1_000000009_0001_37_42_H_._bcov_4helix_00412_0001_0001__35__W
1241.9486175045583 12492.873601106858 False False NaN NaN 10.0 1000.0 True False EGFR_ssm cside_mot_bf5a27bd715de8d76fa148d2778c2cdd_0001_1_000000009_0001_37_42_H_._bcov_4helix_00412_0001_0001__35__V
47394.33487464668 inf False False NaN NaN 10.0 1000.0 False False EGFR_ssm cside_mot_bf5a27bd715de8d76fa148d2778c2cdd_0001_1_000000009_0001_37_42_H_._bcov_4helix_00412_0001_0001__35__Y
87831.76444452965 inf False False NaN NaN 10.0 1000.0 False False EGFR_ssm cside_mot_bf5a27bd715de8d76fa148d2778c2cdd_0001_1_000000009_0001_37_42_H_._bcov_4helix_00412_0001_0001__36__C
58992.48028081895 inf False False NaN NaN 10.0 1000.0 False False EGFR_ssm cside_mot_bf5a27bd715de8d76fa148d2778c2cdd_0001_1_000000009_0001_37_42_H_._bcov_4helix_00412_0001_0001__36__E
27147.478696263097 inf False False NaN NaN 10.0 1000.0 False False EGFR_ssm cside_mot_bf5a27bd715de8d76fa148d2778c2cdd_0001_1_000000009_0001_37_42_H_._bcov_4helix_00412_0001_0001__36__D
46000.47449691563 inf False False NaN NaN 10.0 1000.0 False False EGFR_ssm cside_mot_bf5a27bd715de8d76fa148d2778c2cdd_0001_1_000000009_0001_37_42_H_._bcov_4helix_00412_0001_0001__36__G
67138.94540369337 inf False False NaN NaN 10.0 1000.0 False False EGFR_ssm cside_mot_bf5a27bd715de8d76fa148d2778c2cdd_0001_1_000000009_0001_37_42_H_._bcov_4helix_00412_0001_0001__36__F
71982.03687048207 inf False False NaN NaN 10.0 1000.0 False False EGFR_ssm cside_mot_bf5a27bd715de8d76fa148d2778c2cdd_0001_1_000000009_0001_37_42_H_._bcov_4helix_00412_0001_0001__36__I
49318.73492184023 inf False False NaN NaN 10.0 1000.0 False False EGFR_ssm cside_mot_bf5a27bd715de8d76fa148d2778c2cdd_0001_1_000000009_0001_37_42_H_._bcov_4helix_00412_0001_0001__36__H
66474.2033699934 inf False False NaN NaN 10.0 1000.0 False False EGFR_ssm cside_mot_bf5a27bd715de8d76fa148d2778c2cdd_0001_1_000000009_0001_37_42_H_._bcov_4helix_00412_0001_0001__36__K
73428.87581157874 inf False False NaN NaN 10.0 1000.0 False False EGFR_ssm cside_mot_bf5a27bd715de8d76fa148d2778c2cdd_0001_1_000000009_0001_37_42_H_._bcov_4helix_00412_0001_0001__36__M
38841.765071830756 1302398.5452231872 False False NaN NaN 10.0 1000.0 False False EGFR_ssm cside_mot_bf5a27bd715de8d76fa148d2778c2cdd_0001_1_000000009_0001_37_42_H_._bcov_4helix_00412_0001_0001__36__L
61387.811540066075 inf False False NaN NaN 10.0 1000.0 False False EGFR_ssm cside_mot_bf5a27bd715de8d76fa148d2778c2cdd_0001_1_000000009_0001_37_42_H_._bcov_4helix_00412_0001_0001__36__N
89597.18290986466 inf False False NaN NaN 10.0 1000.0 False False EGFR_ssm cside_mot_bf5a27bd715de8d76fa148d2778c2cdd_0001_1_000000009_0001_37_42_H_._bcov_4helix_00412_0001_0001__36__Q
42060.06576646248 inf False False NaN NaN 10.0 1000.0 False False EGFR_ssm cside_mot_bf5a27bd715de8d76fa148d2778c2cdd_0001_1_000000009_0001_37_42_H_._bcov_4helix_00412_0001_0001__36__P
61387.811540066075 inf False False NaN NaN 10.0 1000.0 False False EGFR_ssm cside_mot_bf5a27bd715de8d76fa148d2778c2cdd_0001_1_000000009_0001_37_42_H_._bcov_4helix_00412_0001_0001__36__S
60178.229134463385 inf False False NaN NaN 10.0 1000.0 False False EGFR_ssm cside_mot_bf5a27bd715de8d76fa148d2778c2cdd_0001_1_000000009_0001_37_42_H_._bcov_4helix_00412_0001_0001__36__R
57257.52016237869 inf False False NaN NaN 10.0 1000.0 False False EGFR_ssm cside_mot_bf5a27bd715de8d76fa148d2778c2cdd_0001_1_000000009_0001_37_42_H_._bcov_4helix_00412_0001_0001__36__T
20959.15563781385 inf False False NaN NaN 10.0 1000.0 False False EGFR_ssm cside_mot_bf5a27bd715de8d76fa148d2778c2cdd_0001_1_000000009_0001_37_42_H_._bcov_4helix_00412_0001_0001__36__W
32150.879320586777 inf False False NaN NaN 10.0 1000.0 False False EGFR_ssm cside_mot_bf5a27bd715de8d76fa148d2778c2cdd_0001_1_000000009_0001_37_42_H_._bcov_4helix_00412_0001_0001__36__V
71269.34343612082 inf False False NaN NaN 10.0 1000.0 False False EGFR_ssm cside_mot_bf5a27bd715de8d76fa148d2778c2cdd_0001_1_000000009_0001_37_42_H_._bcov_4helix_00412_0001_0001__36__Y
36956.606711929184 inf False False NaN NaN 10.0 1000.0 False False EGFR_ssm cside_mot_bf5a27bd715de8d76fa148d2778c2cdd_0001_1_000000009_0001_37_42_H_._bcov_4helix_00412_0001_0001__37__A
38457.19314042646 inf False False NaN NaN 10.0 1000.0 False False EGFR_ssm cside_mot_bf5a27bd715de8d76fa148d2778c2cdd_0001_1_000000009_0001_37_42_H_._bcov_4helix_00412_0001_0001__37__C
5101.979455901974 13527.991951522585 False False NaN NaN 10.0 1000.0 False False EGFR_ssm cside_mot_bf5a27bd715de8d76fa148d2778c2cdd_0001_1_000000009_0001_37_42_H_._bcov_4helix_00412_0001_0001__37__D
8818.89686287685 inf False False NaN NaN 10.0 1000.0 False False EGFR_ssm cside_mot_bf5a27bd715de8d76fa148d2778c2cdd_0001_1_000000009_0001_37_42_H_._bcov_4helix_00412_0001_0001__37__G
41231.31630865839 4009213.092096035 False False NaN NaN 10.0 1000.0 False False EGFR_ssm cside_mot_bf5a27bd715de8d76fa148d2778c2cdd_0001_1_000000009_0001_37_42_H_._bcov_4helix_00412_0001_0001__37__F
64519.20688225419 inf False False NaN NaN 10.0 1000.0 False False EGFR_ssm cside_mot_bf5a27bd715de8d76fa148d2778c2cdd_0001_1_000000009_0001_37_42_H_._bcov_4helix_00412_0001_0001__37__I
36956.606711929184 inf False False NaN NaN 10.0 1000.0 False False EGFR_ssm cside_mot_bf5a27bd715de8d76fa148d2778c2cdd_0001_1_000000009_0001_37_42_H_._bcov_4helix_00412_0001_0001__37__H
14943.319222036542 inf False False NaN NaN 10.0 1000.0 True False EGFR_ssm cside_mot_bf5a27bd715de8d76fa148d2778c2cdd_0001_1_000000009_0001_37_42_H_._bcov_4helix_00412_0001_0001__37__K
44647.60734670316 inf False False NaN NaN 10.0 1000.0 False False EGFR_ssm cside_mot_bf5a27bd715de8d76fa148d2778c2cdd_0001_1_000000009_0001_37_42_H_._bcov_4helix_00412_0001_0001__37__M
57830.095364002416 inf False False NaN NaN 10.0 1000.0 False False EGFR_ssm cside_mot_bf5a27bd715de8d76fa148d2778c2cdd_0001_1_000000009_0001_37_42_H_._bcov_4helix_00412_0001_0001__37__L
14218.055498722146 102989.6513336239 False False NaN NaN 10.0 1000.0 False False EGFR_ssm cside_mot_bf5a27bd715de8d76fa148d2778c2cdd_0001_1_000000009_0001_37_42_H_._bcov_4helix_00412_0001_0001__37__N
43334.527819252 inf False False NaN NaN 10.0 1000.0 False False EGFR_ssm cside_mot_bf5a27bd715de8d76fa148d2778c2cdd_0001_1_000000009_0001_37_42_H_._bcov_4helix_00412_0001_0001__37__Q
38457.19314042646 inf False False NaN NaN 10.0 1000.0 False False EGFR_ssm cside_mot_bf5a27bd715de8d76fa148d2778c2cdd_0001_1_000000009_0001_37_42_H_._bcov_4helix_00412_0001_0001__37__P
40418.896489224986 inf False False NaN NaN 10.0 1000.0 False False EGFR_ssm cside_mot_bf5a27bd715de8d76fa148d2778c2cdd_0001_1_000000009_0001_37_42_H_._bcov_4helix_00412_0001_0001__37__S
31517.3799829299 inf False False NaN NaN 10.0 1000.0 False False EGFR_ssm cside_mot_bf5a27bd715de8d76fa148d2778c2cdd_0001_1_000000009_0001_37_42_H_._bcov_4helix_00412_0001_0001__37__R
51321.27332779394 inf False False NaN NaN 10.0 1000.0 False False EGFR_ssm cside_mot_bf5a27bd715de8d76fa148d2778c2cdd_0001_1_000000009_0001_37_42_H_._bcov_4helix_00412_0001_0001__37__T
74163.16456969458 inf False False NaN NaN 10.0 1000.0 False False EGFR_ssm cside_mot_bf5a27bd715de8d76fa148d2778c2cdd_0001_1_000000009_0001_37_42_H_._bcov_4helix_00412_0001_0001__37__W
12369.181783274109 inf False False NaN NaN 10.0 1000.0 True False EGFR_ssm cside_mot_bf5a27bd715de8d76fa148d2778c2cdd_0001_1_000000009_0001_37_42_H_._bcov_4helix_00412_0001_0001__37__V
57830.095364002416 inf False False NaN NaN 10.0 1000.0 False False EGFR_ssm cside_mot_bf5a27bd715de8d76fa148d2778c2cdd_0001_1_000000009_0001_37_42_H_._bcov_4helix_00412_0001_0001__37__Y
27418.953483225745 inf False False NaN NaN 10.0 1000.0 True False EGFR_ssm cside_mot_bf5a27bd715de8d76fa148d2778c2cdd_0001_1_000000009_0001_37_42_H_._bcov_4helix_00412_0001_0001__38__A
37699.43450683901 inf False False NaN NaN 10.0 1000.0 False False EGFR_ssm cside_mot_bf5a27bd715de8d76fa148d2778c2cdd_0001_1_000000009_0001_37_42_H_._bcov_4helix_00412_0001_0001__38__C
18053.157701477227 inf False False NaN NaN 10.0 1000.0 False False EGFR_ssm cside_mot_bf5a27bd715de8d76fa148d2778c2cdd_0001_1_000000009_0001_37_42_H_._bcov_4helix_00412_0001_0001__38__D
75653.8441775454 inf False False NaN NaN 10.0 1000.0 False False EGFR_ssm cside_mot_bf5a27bd715de8d76fa148d2778c2cdd_0001_1_000000009_0001_37_42_H_._bcov_4helix_00412_0001_0001__38__G
60780.01142580806 inf False False NaN NaN 10.0 1000.0 False False EGFR_ssm cside_mot_bf5a27bd715de8d76fa148d2778c2cdd_0001_1_000000009_0001_37_42_H_._bcov_4helix_00412_0001_0001__38__F
38457.19314042646 inf False False NaN NaN 10.0 1000.0 False False EGFR_ssm cside_mot_bf5a27bd715de8d76fa148d2778c2cdd_0001_1_000000009_0001_37_42_H_._bcov_4helix_00412_0001_0001__38__I
34470.094320927274 inf False False NaN NaN 10.0 1000.0 False False EGFR_ssm cside_mot_bf5a27bd715de8d76fa148d2778c2cdd_0001_1_000000009_0001_37_42_H_._bcov_4helix_00412_0001_0001__38__H
62621.70655202137 inf False False NaN NaN 10.0 1000.0 False False EGFR_ssm cside_mot_bf5a27bd715de8d76fa148d2778c2cdd_0001_1_000000009_0001_37_42_H_._bcov_4helix_00412_0001_0001__38__K
15243.67993839947 inf False False NaN NaN 10.0 1000.0 False False EGFR_ssm cside_mot_bf5a27bd715de8d76fa148d2778c2cdd_0001_1_000000009_0001_37_42_H_._bcov_4helix_00412_0001_0001__38__M
40418.896489224986 inf False False NaN NaN 10.0 1000.0 False False EGFR_ssm cside_mot_bf5a27bd715de8d76fa148d2778c2cdd_0001_1_000000009_0001_37_42_H_._bcov_4helix_00412_0001_0001__38__L
7299.752940030099 575958.579944068 False False NaN NaN 10.0 1000.0 False False EGFR_ssm cside_mot_bf5a27bd715de8d76fa148d2778c2cdd_0001_1_000000009_0001_37_42_H_._bcov_4helix_00412_0001_0001__38__N
32150.879320586777 inf False False NaN NaN 10.0 1000.0 True False EGFR_ssm cside_mot_bf5a27bd715de8d76fa148d2778c2cdd_0001_1_000000009_0001_37_42_H_._bcov_4helix_00412_0001_0001__38__Q
71269.34343612082 inf False False NaN NaN 10.0 1000.0 False False EGFR_ssm cside_mot_bf5a27bd715de8d76fa148d2778c2cdd_0001_1_000000009_0001_37_42_H_._bcov_4helix_00412_0001_0001__38__P
45094.083420170224 inf False False NaN NaN 10.0 1000.0 False False EGFR_ssm cside_mot_bf5a27bd715de8d76fa148d2778c2cdd_0001_1_000000009_0001_37_42_H_._bcov_4helix_00412_0001_0001__38__S
69865.05581425433 inf False False NaN NaN 10.0 1000.0 False False EGFR_ssm cside_mot_bf5a27bd715de8d76fa148d2778c2cdd_0001_1_000000009_0001_37_42_H_._bcov_4helix_00412_0001_0001__38__R
40823.08545411727 inf False False NaN NaN 10.0 1000.0 False False EGFR_ssm cside_mot_bf5a27bd715de8d76fa148d2778c2cdd_0001_1_000000009_0001_37_42_H_._bcov_4helix_00412_0001_0001__38__T
32797.11199493056 3064658.2202274445 False False NaN NaN 10.0 1000.0 False False EGFR_ssm cside_mot_bf5a27bd715de8d76fa148d2778c2cdd_0001_1_000000009_0001_37_42_H_._bcov_4helix_00412_0001_0001__38__W
22248.566049121968 inf False False NaN NaN 10.0 1000.0 False False EGFR_ssm cside_mot_bf5a27bd715de8d76fa148d2778c2cdd_0001_1_000000009_0001_37_42_H_._bcov_4helix_00412_0001_0001__38__V
34814.79526413657 inf False False NaN NaN 10.0 1000.0 False False EGFR_ssm cside_mot_bf5a27bd715de8d76fa148d2778c2cdd_0001_1_000000009_0001_37_42_H_._bcov_4helix_00412_0001_0001__38__Y
47868.27822339318 inf False False NaN NaN 10.0 1000.0 False False EGFR_ssm cside_mot_bf5a27bd715de8d76fa148d2778c2cdd_0001_1_000000009_0001_37_42_H_._bcov_4helix_00412_0001_0001__39__A
27693.143018057974 inf False False NaN NaN 10.0 1000.0 False False EGFR_ssm cside_mot_bf5a27bd715de8d76fa148d2778c2cdd_0001_1_000000009_0001_37_42_H_._bcov_4helix_00412_0001_0001__39__C
28532.272944648153 inf False False NaN NaN 10.0 1000.0 False False EGFR_ssm cside_mot_bf5a27bd715de8d76fa148d2778c2cdd_0001_1_000000009_0001_37_42_H_._bcov_4helix_00412_0001_0001__39__E
32797.11199493056 inf False False NaN NaN 10.0 1000.0 False False EGFR_ssm cside_mot_bf5a27bd715de8d76fa148d2778c2cdd_0001_1_000000009_0001_37_42_H_._bcov_4helix_00412_0001_0001__39__D
6102.719847182369 145895.42392191108 False False NaN NaN 10.0 1000.0 False False EGFR_ssm cside_mot_bf5a27bd715de8d76fa148d2778c2cdd_0001_1_000000009_0001_37_42_H_._bcov_4helix_00412_0001_0001__39__G
17874.41356581902 inf False False NaN NaN 10.0 1000.0 False False EGFR_ssm cside_mot_bf5a27bd715de8d76fa148d2778c2cdd_0001_1_000000009_0001_37_42_H_._bcov_4helix_00412_0001_0001__39__F
47868.27822339318 inf False False NaN NaN 10.0 1000.0 False False EGFR_ssm cside_mot_bf5a27bd715de8d76fa148d2778c2cdd_0001_1_000000009_0001_37_42_H_._bcov_4helix_00412_0001_0001__39__I
53939.174051440496 inf False False NaN NaN 10.0 1000.0 False False EGFR_ssm cside_mot_bf5a27bd715de8d76fa148d2778c2cdd_0001_1_000000009_0001_37_42_H_._bcov_4helix_00412_0001_0001__39__H
58992.48028081895 inf False False NaN NaN 10.0 1000.0 False False EGFR_ssm cside_mot_bf5a27bd715de8d76fa148d2778c2cdd_0001_1_000000009_0001_37_42_H_._bcov_4helix_00412_0001_0001__39__K
27693.143018057974 inf False False NaN NaN 10.0 1000.0 False False EGFR_ssm cside_mot_bf5a27bd715de8d76fa148d2778c2cdd_0001_1_000000009_0001_37_42_H_._bcov_4helix_00412_0001_0001__39__M
49318.73492184023 inf False False NaN NaN 10.0 1000.0 False False EGFR_ssm cside_mot_bf5a27bd715de8d76fa148d2778c2cdd_0001_1_000000009_0001_37_42_H_._bcov_4helix_00412_0001_0001__39__L
31205.326715772157 inf False False NaN NaN 10.0 1000.0 False False EGFR_ssm cside_mot_bf5a27bd715de8d76fa148d2778c2cdd_0001_1_000000009_0001_37_42_H_._bcov_4helix_00412_0001_0001__39__N
38841.765071830756 inf False False NaN NaN 10.0 1000.0 False False EGFR_ssm cside_mot_bf5a27bd715de8d76fa148d2778c2cdd_0001_1_000000009_0001_37_42_H_._bcov_4helix_00412_0001_0001__39__Q
84404.5992524376 inf False False NaN NaN 10.0 1000.0 False False EGFR_ssm cside_mot_bf5a27bd715de8d76fa148d2778c2cdd_0001_1_000000009_0001_37_42_H_._bcov_4helix_00412_0001_0001__39__P
29690.797640615405 inf False False NaN NaN 10.0 1000.0 False False EGFR_ssm cside_mot_bf5a27bd715de8d76fa148d2778c2cdd_0001_1_000000009_0001_37_42_H_._bcov_4helix_00412_0001_0001__39__S
34128.80625834387 inf False False NaN NaN 10.0 1000.0 False False EGFR_ssm cside_mot_bf5a27bd715de8d76fa148d2778c2cdd_0001_1_000000009_0001_37_42_H_._bcov_4helix_00412_0001_0001__39__R
27418.953483225745 inf False False NaN NaN 10.0 1000.0 False False EGFR_ssm cside_mot_bf5a27bd715de8d76fa148d2778c2cdd_0001_1_000000009_0001_37_42_H_._bcov_4helix_00412_0001_0001__39__T
29396.829347143947 inf False False NaN NaN 10.0 1000.0 False False EGFR_ssm cside_mot_bf5a27bd715de8d76fa148d2778c2cdd_0001_1_000000009_0001_37_42_H_._bcov_4helix_00412_0001_0001__39__W
49811.92227105858 inf False False NaN NaN 10.0 1000.0 False False EGFR_ssm cside_mot_bf5a27bd715de8d76fa148d2778c2cdd_0001_1_000000009_0001_37_42_H_._bcov_4helix_00412_0001_0001__39__Y
28532.272944648153 inf False False NaN NaN 10.0 1000.0 False False EGFR_ssm cside_mot_bf5a27bd715de8d76fa148d2778c2cdd_0001_1_000000009_0001_37_42_H_._bcov_4helix_00412_0001_0001__40__A
22695.76222670931 inf False False NaN NaN 10.0 1000.0 False False EGFR_ssm cside_mot_bf5a27bd715de8d76fa148d2778c2cdd_0001_1_000000009_0001_37_42_H_._bcov_4helix_00412_0001_0001__40__C
95109.21509590493 inf False False NaN NaN 10.0 1000.0 False False EGFR_ssm cside_mot_bf5a27bd715de8d76fa148d2778c2cdd_0001_1_000000009_0001_37_42_H_._bcov_4helix_00412_0001_0001__40__E
87831.76444452965 inf False False NaN NaN 10.0 1000.0 False False EGFR_ssm cside_mot_bf5a27bd715de8d76fa148d2778c2cdd_0001_1_000000009_0001_37_42_H_._bcov_4helix_00412_0001_0001__40__D
52352.83092168257 inf False False NaN NaN 10.0 1000.0 False False EGFR_ssm cside_mot_bf5a27bd715de8d76fa148d2778c2cdd_0001_1_000000009_0001_37_42_H_._bcov_4helix_00412_0001_0001__40__G
25320.94351978193 357244.3020968833 False False NaN NaN 10.0 1000.0 False False EGFR_ssm cside_mot_bf5a27bd715de8d76fa148d2778c2cdd_0001_1_000000009_0001_37_42_H_._bcov_4helix_00412_0001_0001__40__F
32472.388113792607 inf False False NaN NaN 10.0 1000.0 False False EGFR_ssm cside_mot_bf5a27bd715de8d76fa148d2778c2cdd_0001_1_000000009_0001_37_42_H_._bcov_4helix_00412_0001_0001__40__I
26088.19342937485 inf False False NaN NaN 10.0 1000.0 False False EGFR_ssm cside_mot_bf5a27bd715de8d76fa148d2778c2cdd_0001_1_000000009_0001_37_42_H_._bcov_4helix_00412_0001_0001__40__H
55573.58496437321 inf False False NaN NaN 10.0 1000.0 False False EGFR_ssm cside_mot_bf5a27bd715de8d76fa148d2778c2cdd_0001_1_000000009_0001_37_42_H_._bcov_4helix_00412_0001_0001__40__K
51321.27332779394 inf False False NaN NaN 10.0 1000.0 False False EGFR_ssm cside_mot_bf5a27bd715de8d76fa148d2778c2cdd_0001_1_000000009_0001_37_42_H_._bcov_4helix_00412_0001_0001__40__M
26612.566117305272 inf False False NaN NaN 10.0 1000.0 False False EGFR_ssm cside_mot_bf5a27bd715de8d76fa148d2778c2cdd_0001_1_000000009_0001_37_42_H_._bcov_4helix_00412_0001_0001__40__N
62621.70655202137 inf False False NaN NaN 10.0 1000.0 False False EGFR_ssm cside_mot_bf5a27bd715de8d76fa148d2778c2cdd_0001_1_000000009_0001_37_42_H_._bcov_4helix_00412_0001_0001__40__Q
57830.095364002416 inf False False NaN NaN 10.0 1000.0 False False EGFR_ssm cside_mot_bf5a27bd715de8d76fa148d2778c2cdd_0001_1_000000009_0001_37_42_H_._bcov_4helix_00412_0001_0001__40__P
23617.30118312026 inf False False NaN NaN 10.0 1000.0 False False EGFR_ssm cside_mot_bf5a27bd715de8d76fa148d2778c2cdd_0001_1_000000009_0001_37_42_H_._bcov_4helix_00412_0001_0001__40__S
106110.34075868408 inf False False NaN NaN 10.0 1000.0 False False EGFR_ssm cside_mot_bf5a27bd715de8d76fa148d2778c2cdd_0001_1_000000009_0001_37_42_H_._bcov_4helix_00412_0001_0001__40__R
63880.40285371709 inf False False NaN NaN 10.0 1000.0 False False EGFR_ssm cside_mot_bf5a27bd715de8d76fa148d2778c2cdd_0001_1_000000009_0001_37_42_H_._bcov_4helix_00412_0001_0001__40__T
27970.07444823857 inf False False NaN NaN 10.0 1000.0 True False EGFR_ssm cside_mot_bf5a27bd715de8d76fa148d2778c2cdd_0001_1_000000009_0001_37_42_H_._bcov_4helix_00412_0001_0001__40__W
12125.460036539667 inf False False NaN NaN 10.0 1000.0 True False EGFR_ssm cside_mot_bf5a27bd715de8d76fa148d2778c2cdd_0001_1_000000009_0001_37_42_H_._bcov_4helix_00412_0001_0001__40__V
42480.66642412706 inf False False NaN NaN 10.0 1000.0 False False EGFR_ssm cside_mot_bf5a27bd715de8d76fa148d2778c2cdd_0001_1_000000009_0001_37_42_H_._bcov_4helix_00412_0001_0001__40__Y
12617.802337117913 27970.07444823857 False False NaN NaN 10.0 1000.0 False False EGFR_ssm cside_mot_bf5a27bd715de8d76fa148d2778c2cdd_0001_1_000000009_0001_37_42_H_._bcov_4helix_00412_0001_0001__41__A
1690.6986879727492 3978.3625765149495 False False NaN NaN 10.0 1000.0 True False EGFR_ssm cside_mot_bf5a27bd715de8d76fa148d2778c2cdd_0001_1_000000009_0001_37_42_H_._bcov_4helix_00412_0001_0001__41__C
1318.3534834921434 6876.69747568825 False False NaN NaN 10.0 1000.0 True False EGFR_ssm cside_mot_bf5a27bd715de8d76fa148d2778c2cdd_0001_1_000000009_0001_37_42_H_._bcov_4helix_00412_0001_0001__41__E
6741.199368383728 24332.92902626995 False False NaN NaN 10.0 1000.0 False False EGFR_ssm cside_mot_bf5a27bd715de8d76fa148d2778c2cdd_0001_1_000000009_0001_37_42_H_._bcov_4helix_00412_0001_0001__41__D
6042.2968783983815 18786.188297319568 False False NaN NaN 10.0 1000.0 False False EGFR_ssm cside_mot_bf5a27bd715de8d76fa148d2778c2cdd_0001_1_000000009_0001_37_42_H_._bcov_4helix_00412_0001_0001__41__G
1576.9451913418482 3978.3625765149495 False False NaN NaN 10.0 1000.0 True False EGFR_ssm cside_mot_bf5a27bd715de8d76fa148d2778c2cdd_0001_1_000000009_0001_37_42_H_._bcov_4helix_00412_0001_0001__41__F
13000.134365734926 41231.31630865839 False False NaN NaN 10.0 1000.0 False False EGFR_ssm cside_mot_bf5a27bd715de8d76fa148d2778c2cdd_0001_1_000000009_0001_37_42_H_._bcov_4helix_00412_0001_0001__41__I
958.8439007423879 8144.103293668667 False False NaN NaN 10.0 1000.0 True False EGFR_ssm cside_mot_bf5a27bd715de8d76fa148d2778c2cdd_0001_1_000000009_0001_37_42_H_._bcov_4helix_00412_0001_0001__41__H
6542.941692169304 inf False False NaN NaN 10.0 1000.0 True False EGFR_ssm cside_mot_bf5a27bd715de8d76fa148d2778c2cdd_0001_1_000000009_0001_37_42_H_._bcov_4helix_00412_0001_0001__41__K
2168.206091389912 8731.581052353311 False False NaN NaN 10.0 1000.0 False False EGFR_ssm cside_mot_bf5a27bd715de8d76fa148d2778c2cdd_0001_1_000000009_0001_37_42_H_._bcov_4helix_00412_0001_0001__41__M
5806.528535670726 17176.960105909104 False False NaN NaN 10.0 1000.0 False False EGFR_ssm cside_mot_bf5a27bd715de8d76fa148d2778c2cdd_0001_1_000000009_0001_37_42_H_._bcov_4helix_00412_0001_0001__41__L
2542.392160557293 11536.959171214368 False False NaN NaN 10.0 1000.0 False False EGFR_ssm cside_mot_bf5a27bd715de8d76fa148d2778c2cdd_0001_1_000000009_0001_37_42_H_._bcov_4helix_00412_0001_0001__41__N
2278.8063927388366 5362.2316835567035 False False NaN NaN 10.0 1000.0 True False EGFR_ssm cside_mot_bf5a27bd715de8d76fa148d2778c2cdd_0001_1_000000009_0001_37_42_H_._bcov_4helix_00412_0001_0001__41__Q
33125.08311487988 inf False False NaN NaN 10.0 1000.0 False False EGFR_ssm cside_mot_bf5a27bd715de8d76fa148d2778c2cdd_0001_1_000000009_0001_37_42_H_._bcov_4helix_00412_0001_0001__41__P
13799.904589748183 2613605.69160533 False False NaN NaN 10.0 1000.0 False False EGFR_ssm cside_mot_bf5a27bd715de8d76fa148d2778c2cdd_0001_1_000000009_0001_37_42_H_._bcov_4helix_00412_0001_0001__41__S
60178.229134463385 inf False False NaN NaN 10.0 1000.0 False False EGFR_ssm cside_mot_bf5a27bd715de8d76fa148d2778c2cdd_0001_1_000000009_0001_37_42_H_._bcov_4helix_00412_0001_0001__41__T
4527.747715458932 12871.420164094001 False False NaN NaN 10.0 1000.0 False False EGFR_ssm cside_mot_bf5a27bd715de8d76fa148d2778c2cdd_0001_1_000000009_0001_37_42_H_._bcov_4helix_00412_0001_0001__41__W
18416.02617127691 75653.8441775454 False False NaN NaN 10.0 1000.0 False False EGFR_ssm cside_mot_bf5a27bd715de8d76fa148d2778c2cdd_0001_1_000000009_0001_37_42_H_._bcov_4helix_00412_0001_0001__41__V
2022.3249677653598 17006.891193969397 False False NaN NaN 10.0 1000.0 False False EGFR_ssm cside_mot_bf5a27bd715de8d76fa148d2778c2cdd_0001_1_000000009_0001_37_42_H_._bcov_4helix_00412_0001_0001__41__Y
59582.40508362707 inf False False NaN NaN 10.0 1000.0 False False EGFR_ssm cside_mot_bf5a27bd715de8d76fa148d2778c2cdd_0001_1_000000009_0001_37_42_H_._bcov_4helix_00412_0001_0001__42__A
26612.566117305272 inf False False NaN NaN 10.0 1000.0 False False EGFR_ssm cside_mot_bf5a27bd715de8d76fa148d2778c2cdd_0001_1_000000009_0001_37_42_H_._bcov_4helix_00412_0001_0001__42__C
36228.41555918949 inf False False NaN NaN 10.0 1000.0 False False EGFR_ssm cside_mot_bf5a27bd715de8d76fa148d2778c2cdd_0001_1_000000009_0001_37_42_H_._bcov_4helix_00412_0001_0001__42__E
61387.811540066075 inf False False NaN NaN 10.0 1000.0 False False EGFR_ssm cside_mot_bf5a27bd715de8d76fa148d2778c2cdd_0001_1_000000009_0001_37_42_H_._bcov_4helix_00412_0001_0001__42__D
22695.76222670931 inf False False NaN NaN 10.0 1000.0 False False EGFR_ssm cside_mot_bf5a27bd715de8d76fa148d2778c2cdd_0001_1_000000009_0001_37_42_H_._bcov_4helix_00412_0001_0001__42__G
44205.55182841902 inf False False NaN NaN 10.0 1000.0 False False EGFR_ssm cside_mot_bf5a27bd715de8d76fa148d2778c2cdd_0001_1_000000009_0001_37_42_H_._bcov_4helix_00412_0001_0001__42__I
43334.527819252 inf False False NaN NaN 10.0 1000.0 False True EGFR_ssm cside_mot_bf5a27bd715de8d76fa148d2778c2cdd_0001_1_000000009_0001_37_42_H_._bcov_4helix_00412_0001_0001__42__H
25070.24110869496 inf False False NaN NaN 10.0 1000.0 False False EGFR_ssm cside_mot_bf5a27bd715de8d76fa148d2778c2cdd_0001_1_000000009_0001_37_42_H_._bcov_4helix_00412_0001_0001__42__K
52352.83092168257 inf False False NaN NaN 10.0 1000.0 False False EGFR_ssm cside_mot_bf5a27bd715de8d76fa148d2778c2cdd_0001_1_000000009_0001_37_42_H_._bcov_4helix_00412_0001_0001__42__M
20959.15563781385 8799290.762597747 False False NaN NaN 10.0 1000.0 False False EGFR_ssm cside_mot_bf5a27bd715de8d76fa148d2778c2cdd_0001_1_000000009_0001_37_42_H_._bcov_4helix_00412_0001_0001__42__L
19744.47270355387 inf False False NaN NaN 10.0 1000.0 False True EGFR_ssm cside_mot_bf5a27bd715de8d76fa148d2778c2cdd_0001_1_000000009_0001_37_42_H_._bcov_4helix_00412_0001_0001__42__N
18786.188297319568 inf False False NaN NaN 10.0 1000.0 False False EGFR_ssm cside_mot_bf5a27bd715de8d76fa148d2778c2cdd_0001_1_000000009_0001_37_42_H_._bcov_4helix_00412_0001_0001__42__Q
76410.38261932091 inf False False NaN NaN 10.0 1000.0 False False EGFR_ssm cside_mot_bf5a27bd715de8d76fa148d2778c2cdd_0001_1_000000009_0001_37_42_H_._bcov_4helix_00412_0001_0001__42__P
43767.87309744455 inf False False NaN NaN 10.0 1000.0 False False EGFR_ssm cside_mot_bf5a27bd715de8d76fa148d2778c2cdd_0001_1_000000009_0001_37_42_H_._bcov_4helix_00412_0001_0001__42__S
38457.19314042646 inf False False NaN NaN 10.0 1000.0 False False EGFR_ssm cside_mot_bf5a27bd715de8d76fa148d2778c2cdd_0001_1_000000009_0001_37_42_H_._bcov_4helix_00412_0001_0001__42__R
57257.52016237869 inf False False NaN NaN 10.0 1000.0 False False EGFR_ssm cside_mot_bf5a27bd715de8d76fa148d2778c2cdd_0001_1_000000009_0001_37_42_H_._bcov_4helix_00412_0001_0001__42__T
930.6444434610736 3978.3625765149495 False False NaN NaN 10.0 1000.0 True False EGFR_ssm cside_mot_bf5a27bd715de8d76fa148d2778c2cdd_0001_1_000000009_0001_37_42_H_._bcov_4helix_00412_0001_0001__42__W
25829.894484529534 inf False False NaN NaN 10.0 1000.0 False False EGFR_ssm cside_mot_bf5a27bd715de8d76fa148d2778c2cdd_0001_1_000000009_0001_37_42_H_._bcov_4helix_00412_0001_0001__42__V
147.68270515846876 507.2008677997608 False False NaN NaN 10.0 1000.0 True True EGFR_ssm cside_mot_bf5a27bd715de8d76fa148d2778c2cdd_0001_1_000000009_0001_37_42_H_._bcov_4helix_00412_0001_0001__42__Y
69865.05581425433 inf False False NaN NaN 10.0 1000.0 False False EGFR_ssm cside_mot_bf5a27bd715de8d76fa148d2778c2cdd_0001_1_000000009_0001_37_42_H_._bcov_4helix_00412_0001_0001__43__A
29105.77163083562 inf False False NaN NaN 10.0 1000.0 True False EGFR_ssm cside_mot_bf5a27bd715de8d76fa148d2778c2cdd_0001_1_000000009_0001_37_42_H_._bcov_4helix_00412_0001_0001__43__C
17874.41356581902 inf False False NaN NaN 10.0 1000.0 False False EGFR_ssm cside_mot_bf5a27bd715de8d76fa148d2778c2cdd_0001_1_000000009_0001_37_42_H_._bcov_4helix_00412_0001_0001__43__E
16181.473423923255 inf False False NaN NaN 10.0 1000.0 True True EGFR_ssm cside_mot_bf5a27bd715de8d76fa148d2778c2cdd_0001_1_000000009_0001_37_42_H_._bcov_4helix_00412_0001_0001__43__D
51321.27332779394 inf False False NaN NaN 10.0 1000.0 False False EGFR_ssm cside_mot_bf5a27bd715de8d76fa148d2778c2cdd_0001_1_000000009_0001_37_42_H_._bcov_4helix_00412_0001_0001__43__G
12125.460036539667 51834.48606107191 False False NaN NaN 10.0 1000.0 False False EGFR_ssm cside_mot_bf5a27bd715de8d76fa148d2778c2cdd_0001_1_000000009_0001_37_42_H_._bcov_4helix_00412_0001_0001__43__F
44205.55182841902 inf False False NaN NaN 10.0 1000.0 False False EGFR_ssm cside_mot_bf5a27bd715de8d76fa148d2778c2cdd_0001_1_000000009_0001_37_42_H_._bcov_4helix_00412_0001_0001__43__I
1794.710725877745 3978.3625765149495 False False NaN NaN 10.0 1000.0 True False EGFR_ssm cside_mot_bf5a27bd715de8d76fa148d2778c2cdd_0001_1_000000009_0001_37_42_H_._bcov_4helix_00412_0001_0001__43__H
48346.96100562706 inf False False NaN NaN 10.0 1000.0 False False EGFR_ssm cside_mot_bf5a27bd715de8d76fa148d2778c2cdd_0001_1_000000009_0001_37_42_H_._bcov_4helix_00412_0001_0001__43__K
70563.70637239693 inf False False NaN NaN 10.0 1000.0 False False EGFR_ssm cside_mot_bf5a27bd715de8d76fa148d2778c2cdd_0001_1_000000009_0001_37_42_H_._bcov_4helix_00412_0001_0001__43__M
69173.3225883707 inf False False NaN NaN 10.0 1000.0 False False EGFR_ssm cside_mot_bf5a27bd715de8d76fa148d2778c2cdd_0001_1_000000009_0001_37_42_H_._bcov_4helix_00412_0001_0001__43__L
8818.89686287685 inf False False NaN NaN 10.0 1000.0 True False EGFR_ssm cside_mot_bf5a27bd715de8d76fa148d2778c2cdd_0001_1_000000009_0001_37_42_H_._bcov_4helix_00412_0001_0001__43__N
41231.31630865839 inf False False NaN NaN 10.0 1000.0 False False EGFR_ssm cside_mot_bf5a27bd715de8d76fa148d2778c2cdd_0001_1_000000009_0001_37_42_H_._bcov_4helix_00412_0001_0001__43__Q
117211.83013696494 inf False False NaN NaN 10.0 1000.0 False False EGFR_ssm cside_mot_bf5a27bd715de8d76fa148d2778c2cdd_0001_1_000000009_0001_37_42_H_._bcov_4helix_00412_0001_0001__43__P
59582.40508362707 inf False False NaN NaN 10.0 1000.0 False False EGFR_ssm cside_mot_bf5a27bd715de8d76fa148d2778c2cdd_0001_1_000000009_0001_37_42_H_._bcov_4helix_00412_0001_0001__43__S
61387.811540066075 inf False False NaN NaN 10.0 1000.0 False False EGFR_ssm cside_mot_bf5a27bd715de8d76fa148d2778c2cdd_0001_1_000000009_0001_37_42_H_._bcov_4helix_00412_0001_0001__43__R
37699.43450683901 inf False False NaN NaN 10.0 1000.0 False False EGFR_ssm cside_mot_bf5a27bd715de8d76fa148d2778c2cdd_0001_1_000000009_0001_37_42_H_._bcov_4helix_00412_0001_0001__43__T
12246.714636905072 4089798.2752471636 False False NaN NaN 10.0 1000.0 True False EGFR_ssm cside_mot_bf5a27bd715de8d76fa148d2778c2cdd_0001_1_000000009_0001_37_42_H_._bcov_4helix_00412_0001_0001__43__W
41231.31630865839 inf False False NaN NaN 10.0 1000.0 False False EGFR_ssm cside_mot_bf5a27bd715de8d76fa148d2778c2cdd_0001_1_000000009_0001_37_42_H_._bcov_4helix_00412_0001_0001__43__V
71982.03687048207 inf False False NaN NaN 10.0 1000.0 False False EGFR_ssm cside_mot_bf5a27bd715de8d76fa148d2778c2cdd_0001_1_000000009_0001_37_42_H_._bcov_4helix_00412_0001_0001__44__A
77946.23130996923 inf False False NaN NaN 10.0 1000.0 False False EGFR_ssm cside_mot_bf5a27bd715de8d76fa148d2778c2cdd_0001_1_000000009_0001_37_42_H_._bcov_4helix_00412_0001_0001__44__C
10548.701220871191 501062.63656129874 False False NaN NaN 10.0 1000.0 False False EGFR_ssm cside_mot_bf5a27bd715de8d76fa148d2778c2cdd_0001_1_000000009_0001_37_42_H_._bcov_4helix_00412_0001_0001__44__E
27970.07444823857 1482251.0327646008 False False NaN NaN 10.0 1000.0 False False EGFR_ssm cside_mot_bf5a27bd715de8d76fa148d2778c2cdd_0001_1_000000009_0001_37_42_H_._bcov_4helix_00412_0001_0001__44__D
31205.326715772157 1214770.6375539727 False False NaN NaN 10.0 1000.0 False False EGFR_ssm cside_mot_bf5a27bd715de8d76fa148d2778c2cdd_0001_1_000000009_0001_37_42_H_._bcov_4helix_00412_0001_0001__44__G
60178.229134463385 inf False False NaN NaN 10.0 1000.0 False False EGFR_ssm cside_mot_bf5a27bd715de8d76fa148d2778c2cdd_0001_1_000000009_0001_37_42_H_._bcov_4helix_00412_0001_0001__44__F
24092.008936900966 inf False False NaN NaN 10.0 1000.0 False False EGFR_ssm cside_mot_bf5a27bd715de8d76fa148d2778c2cdd_0001_1_000000009_0001_37_42_H_._bcov_4helix_00412_0001_0001__44__I
12492.873601106858 476743.90602984664 False False NaN NaN 10.0 1000.0 False False EGFR_ssm cside_mot_bf5a27bd715de8d76fa148d2778c2cdd_0001_1_000000009_0001_37_42_H_._bcov_4helix_00412_0001_0001__44__H
28817.595674094657 inf False False NaN NaN 10.0 1000.0 False False EGFR_ssm cside_mot_bf5a27bd715de8d76fa148d2778c2cdd_0001_1_000000009_0001_37_42_H_._bcov_4helix_00412_0001_0001__44__K
27693.143018057974 564609.9205411903 False False NaN NaN 10.0 1000.0 False False EGFR_ssm cside_mot_bf5a27bd715de8d76fa148d2778c2cdd_0001_1_000000009_0001_37_42_H_._bcov_4helix_00412_0001_0001__44__M
27970.07444823857 inf False False NaN NaN 10.0 1000.0 False False EGFR_ssm cside_mot_bf5a27bd715de8d76fa148d2778c2cdd_0001_1_000000009_0001_37_42_H_._bcov_4helix_00412_0001_0001__44__N
15092.752414256916 599344.8078837022 False False NaN NaN 10.0 1000.0 False False EGFR_ssm cside_mot_bf5a27bd715de8d76fa148d2778c2cdd_0001_1_000000009_0001_37_42_H_._bcov_4helix_00412_0001_0001__44__Q
106110.34075868408 inf False False NaN NaN 10.0 1000.0 False False EGFR_ssm cside_mot_bf5a27bd715de8d76fa148d2778c2cdd_0001_1_000000009_0001_37_42_H_._bcov_4helix_00412_0001_0001__44__P
50813.141908706835 inf False False NaN NaN 10.0 1000.0 False False EGFR_ssm cside_mot_bf5a27bd715de8d76fa148d2778c2cdd_0001_1_000000009_0001_37_42_H_._bcov_4helix_00412_0001_0001__44__S
35162.943216777894 inf False False NaN NaN 10.0 1000.0 False False EGFR_ssm cside_mot_bf5a27bd715de8d76fa148d2778c2cdd_0001_1_000000009_0001_37_42_H_._bcov_4helix_00412_0001_0001__44__R
55573.58496437321 inf False False NaN NaN 10.0 1000.0 False False EGFR_ssm cside_mot_bf5a27bd715de8d76fa148d2778c2cdd_0001_1_000000009_0001_37_42_H_._bcov_4helix_00412_0001_0001__44__T
3978.3625765149495 21168.747194192 False False NaN NaN 10.0 1000.0 False False EGFR_ssm cside_mot_bf5a27bd715de8d76fa148d2778c2cdd_0001_1_000000009_0001_37_42_H_._bcov_4helix_00412_0001_0001__44__W
46925.08403430361 inf False False NaN NaN 10.0 1000.0 False False EGFR_ssm cside_mot_bf5a27bd715de8d76fa148d2778c2cdd_0001_1_000000009_0001_37_42_H_._bcov_4helix_00412_0001_0001__44__V
8907.085831505625 453605.46836301533 False False NaN NaN 10.0 1000.0 False False EGFR_ssm cside_mot_bf5a27bd715de8d76fa148d2778c2cdd_0001_1_000000009_0001_37_42_H_._bcov_4helix_00412_0001_0001__44__Y
40823.08545411727 inf False False NaN NaN 10.0 1000.0 False False EGFR_ssm cside_mot_bf5a27bd715de8d76fa148d2778c2cdd_0001_1_000000009_0001_37_42_H_._bcov_4helix_00412_0001_0001__45__C
7748.834840250847 5679462.315779889 False False NaN NaN 10.0 1000.0 True False EGFR_ssm cside_mot_bf5a27bd715de8d76fa148d2778c2cdd_0001_1_000000009_0001_37_42_H_._bcov_4helix_00412_0001_0001__45__E
718.5021471865917 121971.10045996447 False False NaN NaN 10.0 1000.0 True False EGFR_ssm cside_mot_bf5a27bd715de8d76fa148d2778c2cdd_0001_1_000000009_0001_37_42_H_._bcov_4helix_00412_0001_0001__45__D
45094.083420170224 inf False False NaN NaN 10.0 1000.0 False False EGFR_ssm cside_mot_bf5a27bd715de8d76fa148d2778c2cdd_0001_1_000000009_0001_37_42_H_._bcov_4helix_00412_0001_0001__45__G
49318.73492184023 inf False False NaN NaN 10.0 1000.0 False False EGFR_ssm cside_mot_bf5a27bd715de8d76fa148d2778c2cdd_0001_1_000000009_0001_37_42_H_._bcov_4helix_00412_0001_0001__45__F
41643.629471745 inf False False NaN NaN 10.0 1000.0 False False EGFR_ssm cside_mot_bf5a27bd715de8d76fa148d2778c2cdd_0001_1_000000009_0001_37_42_H_._bcov_4helix_00412_0001_0001__45__I
28817.595674094657 2319442.346163748 False False NaN NaN 10.0 1000.0 False False EGFR_ssm cside_mot_bf5a27bd715de8d76fa148d2778c2cdd_0001_1_000000009_0001_37_42_H_._bcov_4helix_00412_0001_0001__45__H
19163.790682095718 289878.8043000069 False False NaN NaN 10.0 1000.0 False False EGFR_ssm cside_mot_bf5a27bd715de8d76fa148d2778c2cdd_0001_1_000000009_0001_37_42_H_._bcov_4helix_00412_0001_0001__45__K
1344.8523885103348 5001.450304775979 False False NaN NaN 10.0 1000.0 True False EGFR_ssm cside_mot_bf5a27bd715de8d76fa148d2778c2cdd_0001_1_000000009_0001_37_42_H_._bcov_4helix_00412_0001_0001__45__M
5051.464807823733 13663.271871037796 False False NaN NaN 10.0 1000.0 False False EGFR_ssm cside_mot_bf5a27bd715de8d76fa148d2778c2cdd_0001_1_000000009_0001_37_42_H_._bcov_4helix_00412_0001_0001__45__L
2492.296991037439 10238.465478409891 False False NaN NaN 10.0 1000.0 False False EGFR_ssm cside_mot_bf5a27bd715de8d76fa148d2778c2cdd_0001_1_000000009_0001_37_42_H_._bcov_4helix_00412_0001_0001__45__N
5152.999250460997 63880.40285371709 False False NaN NaN 10.0 1000.0 False False EGFR_ssm cside_mot_bf5a27bd715de8d76fa148d2778c2cdd_0001_1_000000009_0001_37_42_H_._bcov_4helix_00412_0001_0001__45__Q
51321.27332779394 inf False False NaN NaN 10.0 1000.0 False False EGFR_ssm cside_mot_bf5a27bd715de8d76fa148d2778c2cdd_0001_1_000000009_0001_37_42_H_._bcov_4helix_00412_0001_0001__45__P
14218.055498722146 46000.47449691563 False False NaN NaN 10.0 1000.0 False False EGFR_ssm cside_mot_bf5a27bd715de8d76fa148d2778c2cdd_0001_1_000000009_0001_37_42_H_._bcov_4helix_00412_0001_0001__45__S
7748.834840250847 27147.478696263097 False False NaN NaN 10.0 1000.0 False False EGFR_ssm cside_mot_bf5a27bd715de8d76fa148d2778c2cdd_0001_1_000000009_0001_37_42_H_._bcov_4helix_00412_0001_0001__45__R
19548.98287480583 629917.4165610258 False False NaN NaN 10.0 1000.0 False False EGFR_ssm cside_mot_bf5a27bd715de8d76fa148d2778c2cdd_0001_1_000000009_0001_37_42_H_._bcov_4helix_00412_0001_0001__45__T
64519.20688225419 inf False False NaN NaN 10.0 1000.0 False False EGFR_ssm cside_mot_bf5a27bd715de8d76fa148d2778c2cdd_0001_1_000000009_0001_37_42_H_._bcov_4helix_00412_0001_0001__45__W
34814.79526413657 inf False False NaN NaN 10.0 1000.0 False False EGFR_ssm cside_mot_bf5a27bd715de8d76fa148d2778c2cdd_0001_1_000000009_0001_37_42_H_._bcov_4helix_00412_0001_0001__45__V
10760.730115410697 42905.47308836836 False False NaN NaN 10.0 1000.0 False False EGFR_ssm cside_mot_bf5a27bd715de8d76fa148d2778c2cdd_0001_1_000000009_0001_37_42_H_._bcov_4helix_00412_0001_0001__45__Y
15243.67993839947 570256.0197466016 False False NaN NaN 10.0 1000.0 False False EGFR_ssm cside_mot_bf5a27bd715de8d76fa148d2778c2cdd_0001_1_000000009_0001_37_42_H_._bcov_4helix_00412_0001_0001__46__A
6741.199368383728 26612.566117305272 False False NaN NaN 10.0 1000.0 False False EGFR_ssm cside_mot_bf5a27bd715de8d76fa148d2778c2cdd_0001_1_000000009_0001_37_42_H_._bcov_4helix_00412_0001_0001__46__C
33456.333946028644 inf False False NaN NaN 10.0 1000.0 False False EGFR_ssm cside_mot_bf5a27bd715de8d76fa148d2778c2cdd_0001_1_000000009_0001_37_42_H_._bcov_4helix_00412_0001_0001__46__E
49318.73492184023 inf False False NaN NaN 10.0 1000.0 False False EGFR_ssm cside_mot_bf5a27bd715de8d76fa148d2778c2cdd_0001_1_000000009_0001_37_42_H_._bcov_4helix_00412_0001_0001__46__D
16343.288158162499 154870.93237358387 False False NaN NaN 10.0 1000.0 False False EGFR_ssm cside_mot_bf5a27bd715de8d76fa148d2778c2cdd_0001_1_000000009_0001_37_42_H_._bcov_4helix_00412_0001_0001__46__G
40018.709395272235 inf False False NaN NaN 10.0 1000.0 False False EGFR_ssm cside_mot_bf5a27bd715de8d76fa148d2778c2cdd_0001_1_000000009_0001_37_42_H_._bcov_4helix_00412_0001_0001__46__F
21810.18140292322 746013.9878322135 False False NaN NaN 10.0 1000.0 False False EGFR_ssm cside_mot_bf5a27bd715de8d76fa148d2778c2cdd_0001_1_000000009_0001_37_42_H_._bcov_4helix_00412_0001_0001__46__I
29105.77163083562 inf False False NaN NaN 10.0 1000.0 False False EGFR_ssm cside_mot_bf5a27bd715de8d76fa148d2778c2cdd_0001_1_000000009_0001_37_42_H_._bcov_4helix_00412_0001_0001__46__H
49811.92227105858 inf False False NaN NaN 10.0 1000.0 False False EGFR_ssm cside_mot_bf5a27bd715de8d76fa148d2778c2cdd_0001_1_000000009_0001_37_42_H_._bcov_4helix_00412_0001_0001__46__K
27147.478696263097 inf False False NaN NaN 10.0 1000.0 False False EGFR_ssm cside_mot_bf5a27bd715de8d76fa148d2778c2cdd_0001_1_000000009_0001_37_42_H_._bcov_4helix_00412_0001_0001__46__M
4223.112041367534 18233.689278491976 False False NaN NaN 10.0 1000.0 False False EGFR_ssm cside_mot_bf5a27bd715de8d76fa148d2778c2cdd_0001_1_000000009_0001_37_42_H_._bcov_4helix_00412_0001_0001__46__L
7826.323188653361 390712.8319537643 False False NaN NaN 10.0 1000.0 False False EGFR_ssm cside_mot_bf5a27bd715de8d76fa148d2778c2cdd_0001_1_000000009_0001_37_42_H_._bcov_4helix_00412_0001_0001__46__N
19548.98287480583 901266.1758561694 False False NaN NaN 10.0 1000.0 False False EGFR_ssm cside_mot_bf5a27bd715de8d76fa148d2778c2cdd_0001_1_000000009_0001_37_42_H_._bcov_4helix_00412_0001_0001__46__Q
72701.85723918695 inf False False NaN NaN 10.0 1000.0 False False EGFR_ssm cside_mot_bf5a27bd715de8d76fa148d2778c2cdd_0001_1_000000009_0001_37_42_H_._bcov_4helix_00412_0001_0001__46__P
45094.083420170224 inf False False NaN NaN 10.0 1000.0 False False EGFR_ssm cside_mot_bf5a27bd715de8d76fa148d2778c2cdd_0001_1_000000009_0001_37_42_H_._bcov_4helix_00412_0001_0001__46__R
1982.4771765173616 3978.3625765149495 False False NaN NaN 10.0 1000.0 True False EGFR_ssm cside_mot_bf5a27bd715de8d76fa148d2778c2cdd_0001_1_000000009_0001_37_42_H_._bcov_4helix_00412_0001_0001__46__T
44205.55182841902 inf False False NaN NaN 10.0 1000.0 False False EGFR_ssm cside_mot_bf5a27bd715de8d76fa148d2778c2cdd_0001_1_000000009_0001_37_42_H_._bcov_4helix_00412_0001_0001__46__W
18416.02617127691 inf False False NaN NaN 10.0 1000.0 False False EGFR_ssm cside_mot_bf5a27bd715de8d76fa148d2778c2cdd_0001_1_000000009_0001_37_42_H_._bcov_4helix_00412_0001_0001__46__V
28532.272944648153 inf False False NaN NaN 10.0 1000.0 False False EGFR_ssm cside_mot_bf5a27bd715de8d76fa148d2778c2cdd_0001_1_000000009_0001_37_42_H_._bcov_4helix_00412_0001_0001__46__Y
65816.04294058759 inf False False NaN NaN 10.0 1000.0 False False EGFR_ssm cside_mot_bf5a27bd715de8d76fa148d2778c2cdd_0001_1_000000009_0001_37_42_H_._bcov_4helix_00412_0001_0001__47__C
37699.43450683901 inf False False NaN NaN 10.0 1000.0 True False EGFR_ssm cside_mot_bf5a27bd715de8d76fa148d2778c2cdd_0001_1_000000009_0001_37_42_H_._bcov_4helix_00412_0001_0001__47__E
56690.61402215708 inf False False NaN NaN 10.0 1000.0 False False EGFR_ssm cside_mot_bf5a27bd715de8d76fa148d2778c2cdd_0001_1_000000009_0001_37_42_H_._bcov_4helix_00412_0001_0001__47__D
20342.74997094426 383014.24561686476 False False NaN NaN 10.0 1000.0 False False EGFR_ssm cside_mot_bf5a27bd715de8d76fa148d2778c2cdd_0001_1_000000009_0001_37_42_H_._bcov_4helix_00412_0001_0001__47__G
55023.351449874426 inf False False NaN NaN 10.0 1000.0 False False EGFR_ssm cside_mot_bf5a27bd715de8d76fa148d2778c2cdd_0001_1_000000009_0001_37_42_H_._bcov_4helix_00412_0001_0001__47__F
58408.39631764248 inf False False NaN NaN 10.0 1000.0 False False EGFR_ssm cside_mot_bf5a27bd715de8d76fa148d2778c2cdd_0001_1_000000009_0001_37_42_H_._bcov_4helix_00412_0001_0001__47__I
129474.78092923124 inf False False NaN NaN 10.0 1000.0 False False EGFR_ssm cside_mot_bf5a27bd715de8d76fa148d2778c2cdd_0001_1_000000009_0001_37_42_H_._bcov_4helix_00412_0001_0001__47__H
60178.229134463385 inf False False NaN NaN 10.0 1000.0 False False EGFR_ssm cside_mot_bf5a27bd715de8d76fa148d2778c2cdd_0001_1_000000009_0001_37_42_H_._bcov_4helix_00412_0001_0001__47__K
42905.47308836836 inf False False NaN NaN 10.0 1000.0 False False EGFR_ssm cside_mot_bf5a27bd715de8d76fa148d2778c2cdd_0001_1_000000009_0001_37_42_H_._bcov_4helix_00412_0001_0001__47__M
64519.20688225419 inf False False NaN NaN 10.0 1000.0 False False EGFR_ssm cside_mot_bf5a27bd715de8d76fa148d2778c2cdd_0001_1_000000009_0001_37_42_H_._bcov_4helix_00412_0001_0001__47__L
56690.61402215708 inf False False NaN NaN 10.0 1000.0 False False EGFR_ssm cside_mot_bf5a27bd715de8d76fa148d2778c2cdd_0001_1_000000009_0001_37_42_H_._bcov_4helix_00412_0001_0001__47__N
35162.943216777894 inf False False NaN NaN 10.0 1000.0 False False EGFR_ssm cside_mot_bf5a27bd715de8d76fa148d2778c2cdd_0001_1_000000009_0001_37_42_H_._bcov_4helix_00412_0001_0001__47__Q
118383.94843833445 inf False False NaN NaN 10.0 1000.0 False False EGFR_ssm cside_mot_bf5a27bd715de8d76fa148d2778c2cdd_0001_1_000000009_0001_37_42_H_._bcov_4helix_00412_0001_0001__47__P
12871.420164094001 59582.40508362707 False False NaN NaN 10.0 1000.0 False False EGFR_ssm cside_mot_bf5a27bd715de8d76fa148d2778c2cdd_0001_1_000000009_0001_37_42_H_._bcov_4helix_00412_0001_0001__47__S
69865.05581425433 inf False False NaN NaN 10.0 1000.0 False False EGFR_ssm cside_mot_bf5a27bd715de8d76fa148d2778c2cdd_0001_1_000000009_0001_37_42_H_._bcov_4helix_00412_0001_0001__47__R
42905.47308836836 inf False False NaN NaN 10.0 1000.0 False False EGFR_ssm cside_mot_bf5a27bd715de8d76fa148d2778c2cdd_0001_1_000000009_0001_37_42_H_._bcov_4helix_00412_0001_0001__47__T
73428.87581157874 inf False False NaN NaN 10.0 1000.0 False False EGFR_ssm cside_mot_bf5a27bd715de8d76fa148d2778c2cdd_0001_1_000000009_0001_37_42_H_._bcov_4helix_00412_0001_0001__47__W
63247.92361754163 inf False False NaN NaN 10.0 1000.0 False False EGFR_ssm cside_mot_bf5a27bd715de8d76fa148d2778c2cdd_0001_1_000000009_0001_37_42_H_._bcov_4helix_00412_0001_0001__47__V
49318.73492184023 inf False False NaN NaN 10.0 1000.0 False False EGFR_ssm cside_mot_bf5a27bd715de8d76fa148d2778c2cdd_0001_1_000000009_0001_37_42_H_._bcov_4helix_00412_0001_0001__47__Y
40823.08545411727 1382522.2998678416 False False NaN NaN 10.0 1000.0 False False EGFR_ssm cside_mot_bf5a27bd715de8d76fa148d2778c2cdd_0001_1_000000009_0001_37_42_H_._bcov_4helix_00412_0001_0001__48__A
13394.051437151064 910278.8376147301 False False NaN NaN 10.0 1000.0 False False EGFR_ssm cside_mot_bf5a27bd715de8d76fa148d2778c2cdd_0001_1_000000009_0001_37_42_H_._bcov_4helix_00412_0001_0001__48__C
9741.548596453227 98971.03061675113 False False NaN NaN 10.0 1000.0 False False EGFR_ssm cside_mot_bf5a27bd715de8d76fa148d2778c2cdd_0001_1_000000009_0001_37_42_H_._bcov_4helix_00412_0001_0001__48__E
10868.337416564813 inf False False NaN NaN 10.0 1000.0 False False EGFR_ssm cside_mot_bf5a27bd715de8d76fa148d2778c2cdd_0001_1_000000009_0001_37_42_H_._bcov_4helix_00412_0001_0001__48__D
45545.02425437196 inf False False NaN NaN 10.0 1000.0 False False EGFR_ssm cside_mot_bf5a27bd715de8d76fa148d2778c2cdd_0001_1_000000009_0001_37_42_H_._bcov_4helix_00412_0001_0001__48__G
15396.116737783474 581718.1657435091 False False NaN NaN 10.0 1000.0 False False EGFR_ssm cside_mot_bf5a27bd715de8d76fa148d2778c2cdd_0001_1_000000009_0001_37_42_H_._bcov_4helix_00412_0001_0001__48__F
4711.592428974908 15092.752414256916 False False NaN NaN 10.0 1000.0 False False EGFR_ssm cside_mot_bf5a27bd715de8d76fa148d2778c2cdd_0001_1_000000009_0001_37_42_H_._bcov_4helix_00412_0001_0001__48__I
16506.721039744105 85248.64524496204 False False NaN NaN 10.0 1000.0 False False EGFR_ssm cside_mot_bf5a27bd715de8d76fa148d2778c2cdd_0001_1_000000009_0001_37_42_H_._bcov_4helix_00412_0001_0001__48__H
8559.53441069828 62001.68965546678 False False NaN NaN 10.0 1000.0 False False EGFR_ssm cside_mot_bf5a27bd715de8d76fa148d2778c2cdd_0001_1_000000009_0001_37_42_H_._bcov_4helix_00412_0001_0001__48__K
7014.919094949581 25829.894484529534 False False NaN NaN 10.0 1000.0 False False EGFR_ssm cside_mot_bf5a27bd715de8d76fa148d2778c2cdd_0001_1_000000009_0001_37_42_H_._bcov_4helix_00412_0001_0001__48__M
18600.186432989693 83568.91015092826 False False NaN NaN 10.0 1000.0 False False EGFR_ssm cside_mot_bf5a27bd715de8d76fa148d2778c2cdd_0001_1_000000009_0001_37_42_H_._bcov_4helix_00412_0001_0001__48__L
27693.143018057974 1467575.2799649504 False False NaN NaN 10.0 1000.0 False False EGFR_ssm cside_mot_bf5a27bd715de8d76fa148d2778c2cdd_0001_1_000000009_0001_37_42_H_._bcov_4helix_00412_0001_0001__48__N
8144.103293668667 22471.051709613163 False False NaN NaN 10.0 1000.0 False False EGFR_ssm cside_mot_bf5a27bd715de8d76fa148d2778c2cdd_0001_1_000000009_0001_37_42_H_._bcov_4helix_00412_0001_0001__48__Q
53405.122823208374 inf False False NaN NaN 10.0 1000.0 False False EGFR_ssm cside_mot_bf5a27bd715de8d76fa148d2778c2cdd_0001_1_000000009_0001_37_42_H_._bcov_4helix_00412_0001_0001__48__P
8144.103293668667 208742.618216331 False False NaN NaN 10.0 1000.0 False False EGFR_ssm cside_mot_bf5a27bd715de8d76fa148d2778c2cdd_0001_1_000000009_0001_37_42_H_._bcov_4helix_00412_0001_0001__48__S
42060.06576646248 inf False False NaN NaN 10.0 1000.0 False False EGFR_ssm cside_mot_bf5a27bd715de8d76fa148d2778c2cdd_0001_1_000000009_0001_37_42_H_._bcov_4helix_00412_0001_0001__48__T
8144.103293668667 124422.7195792097 False False NaN NaN 10.0 1000.0 False False EGFR_ssm cside_mot_bf5a27bd715de8d76fa148d2778c2cdd_0001_1_000000009_0001_37_42_H_._bcov_4helix_00412_0001_0001__48__W
1102.1663384235487 11536.959171214368 False False NaN NaN 10.0 1000.0 True False EGFR_ssm cside_mot_bf5a27bd715de8d76fa148d2778c2cdd_0001_1_000000009_0001_37_42_H_._bcov_4helix_00412_0001_0001__48__V
22028.283216952426 985701.5433024449 False False NaN NaN 10.0 1000.0 False False EGFR_ssm cside_mot_bf5a27bd715de8d76fa148d2778c2cdd_0001_1_000000009_0001_37_42_H_._bcov_4helix_00412_0001_0001__48__Y
12125.460036539667 71269.34343612082 False False NaN NaN 10.0 1000.0 False False EGFR_ssm cside_mot_bf5a27bd715de8d76fa148d2778c2cdd_0001_1_000000009_0001_37_42_H_._bcov_4helix_00412_0001_0001__49__A
21594.239012795253 inf False False NaN NaN 10.0 1000.0 True False EGFR_ssm cside_mot_bf5a27bd715de8d76fa148d2778c2cdd_0001_1_000000009_0001_37_42_H_._bcov_4helix_00412_0001_0001__49__C
4573.025192613525 18974.050180292776 False False NaN NaN 10.0 1000.0 False False EGFR_ssm cside_mot_bf5a27bd715de8d76fa148d2778c2cdd_0001_1_000000009_0001_37_42_H_._bcov_4helix_00412_0001_0001__49__D
18233.689278491976 336540.29261208314 False False NaN NaN 10.0 1000.0 False False EGFR_ssm cside_mot_bf5a27bd715de8d76fa148d2778c2cdd_0001_1_000000009_0001_37_42_H_._bcov_4helix_00412_0001_0001__49__G
47394.33487464668 inf False False NaN NaN 10.0 1000.0 False False EGFR_ssm cside_mot_bf5a27bd715de8d76fa148d2778c2cdd_0001_1_000000009_0001_37_42_H_._bcov_4helix_00412_0001_0001__49__F
11197.658908624146 29690.797640615405 False False NaN NaN 10.0 1000.0 False False EGFR_ssm cside_mot_bf5a27bd715de8d76fa148d2778c2cdd_0001_1_000000009_0001_37_42_H_._bcov_4helix_00412_0001_0001__49__I
32150.879320586777 inf False False NaN NaN 10.0 1000.0 False False EGFR_ssm cside_mot_bf5a27bd715de8d76fa148d2778c2cdd_0001_1_000000009_0001_37_42_H_._bcov_4helix_00412_0001_0001__49__H
34470.094320927274 inf False False NaN NaN 10.0 1000.0 False False EGFR_ssm cside_mot_bf5a27bd715de8d76fa148d2778c2cdd_0001_1_000000009_0001_37_42_H_._bcov_4helix_00412_0001_0001__49__K
6225.384516110732 43767.87309744455 False False NaN NaN 10.0 1000.0 False False EGFR_ssm cside_mot_bf5a27bd715de8d76fa148d2778c2cdd_0001_1_000000009_0001_37_42_H_._bcov_4helix_00412_0001_0001__49__M
12871.420164094001 138814.48984053926 False False NaN NaN 10.0 1000.0 False False EGFR_ssm cside_mot_bf5a27bd715de8d76fa148d2778c2cdd_0001_1_000000009_0001_37_42_H_._bcov_4helix_00412_0001_0001__49__L
17176.960105909104 inf False False NaN NaN 10.0 1000.0 True False EGFR_ssm cside_mot_bf5a27bd715de8d76fa148d2778c2cdd_0001_1_000000009_0001_37_42_H_._bcov_4helix_00412_0001_0001__49__N
1724.6817316010006 6808.61136206757 False False NaN NaN 10.0 1000.0 True False EGFR_ssm cside_mot_bf5a27bd715de8d76fa148d2778c2cdd_0001_1_000000009_0001_37_42_H_._bcov_4helix_00412_0001_0001__49__Q
134731.97622882944 inf False False NaN NaN 10.0 1000.0 False False EGFR_ssm cside_mot_bf5a27bd715de8d76fa148d2778c2cdd_0001_1_000000009_0001_37_42_H_._bcov_4helix_00412_0001_0001__49__P
11768.852050555774 42905.47308836836 False False NaN NaN 10.0 1000.0 False False EGFR_ssm cside_mot_bf5a27bd715de8d76fa148d2778c2cdd_0001_1_000000009_0001_37_42_H_._bcov_4helix_00412_0001_0001__49__S
40018.709395272235 inf False False NaN NaN 10.0 1000.0 False False EGFR_ssm cside_mot_bf5a27bd715de8d76fa148d2778c2cdd_0001_1_000000009_0001_37_42_H_._bcov_4helix_00412_0001_0001__49__R
5923.239759237706 137440.08895102885 False False NaN NaN 10.0 1000.0 False False EGFR_ssm cside_mot_bf5a27bd715de8d76fa148d2778c2cdd_0001_1_000000009_0001_37_42_H_._bcov_4helix_00412_0001_0001__49__T
1867.5831781383924 7596.152181404617 False False NaN NaN 10.0 1000.0 True False EGFR_ssm cside_mot_bf5a27bd715de8d76fa148d2778c2cdd_0001_1_000000009_0001_37_42_H_._bcov_4helix_00412_0001_0001__49__W
7227.4781584456505 21168.747194192 False False NaN NaN 10.0 1000.0 False False EGFR_ssm cside_mot_bf5a27bd715de8d76fa148d2778c2cdd_0001_1_000000009_0001_37_42_H_._bcov_4helix_00412_0001_0001__49__V
13527.991951522585 60178.229134463385 False False NaN NaN 10.0 1000.0 False False EGFR_ssm cside_mot_bf5a27bd715de8d76fa148d2778c2cdd_0001_1_000000009_0001_37_42_H_._bcov_4helix_00412_0001_0001__49__Y
27693.143018057974 inf False False NaN NaN 10.0 1000.0 False False EGFR_ssm cside_mot_bf5a27bd715de8d76fa148d2778c2cdd_0001_1_000000009_0001_37_42_H_._bcov_4helix_00412_0001_0001__50__A
70563.70637239693 inf False False NaN NaN 10.0 1000.0 False False EGFR_ssm cside_mot_bf5a27bd715de8d76fa148d2778c2cdd_0001_1_000000009_0001_37_42_H_._bcov_4helix_00412_0001_0001__50__C
15705.578684212916 inf False False NaN NaN 10.0 1000.0 True False EGFR_ssm cside_mot_bf5a27bd715de8d76fa148d2778c2cdd_0001_1_000000009_0001_37_42_H_._bcov_4helix_00412_0001_0001__50__E
43334.527819252 inf False False NaN NaN 10.0 1000.0 False False EGFR_ssm cside_mot_bf5a27bd715de8d76fa148d2778c2cdd_0001_1_000000009_0001_37_42_H_._bcov_4helix_00412_0001_0001__50__D
13000.134365734926 270375.194447533 False False NaN NaN 10.0 1000.0 False False EGFR_ssm cside_mot_bf5a27bd715de8d76fa148d2778c2cdd_0001_1_000000009_0001_37_42_H_._bcov_4helix_00412_0001_0001__50__G
15705.578684212916 3095304.802429721 False False NaN NaN 10.0 1000.0 False False EGFR_ssm cside_mot_bf5a27bd715de8d76fa148d2778c2cdd_0001_1_000000009_0001_37_42_H_._bcov_4helix_00412_0001_0001__50__F
56129.32081401698 inf False False NaN NaN 10.0 1000.0 False False EGFR_ssm cside_mot_bf5a27bd715de8d76fa148d2778c2cdd_0001_1_000000009_0001_37_42_H_._bcov_4helix_00412_0001_0001__50__I
23617.30118312026 1226918.3439295134 False False NaN NaN 10.0 1000.0 False False EGFR_ssm cside_mot_bf5a27bd715de8d76fa148d2778c2cdd_0001_1_000000009_0001_37_42_H_._bcov_4helix_00412_0001_0001__50__H
41231.31630865839 inf False False NaN NaN 10.0 1000.0 False False EGFR_ssm cside_mot_bf5a27bd715de8d76fa148d2778c2cdd_0001_1_000000009_0001_37_42_H_._bcov_4helix_00412_0001_0001__50__K
46000.47449691563 inf False False NaN NaN 10.0 1000.0 False False EGFR_ssm cside_mot_bf5a27bd715de8d76fa148d2778c2cdd_0001_1_000000009_0001_37_42_H_._bcov_4helix_00412_0001_0001__50__M
40418.896489224986 inf False False NaN NaN 10.0 1000.0 False False EGFR_ssm cside_mot_bf5a27bd715de8d76fa148d2778c2cdd_0001_1_000000009_0001_37_42_H_._bcov_4helix_00412_0001_0001__50__L
32797.11199493056 inf False False NaN NaN 10.0 1000.0 False False EGFR_ssm cside_mot_bf5a27bd715de8d76fa148d2778c2cdd_0001_1_000000009_0001_37_42_H_._bcov_4helix_00412_0001_0001__50__N
100960.34833214778 inf False False NaN NaN 10.0 1000.0 False False EGFR_ssm cside_mot_bf5a27bd715de8d76fa148d2778c2cdd_0001_1_000000009_0001_37_42_H_._bcov_4helix_00412_0001_0001__50__P
37326.1727790485 inf False False NaN NaN 10.0 1000.0 False False EGFR_ssm cside_mot_bf5a27bd715de8d76fa148d2778c2cdd_0001_1_000000009_0001_37_42_H_._bcov_4helix_00412_0001_0001__50__S
91398.0862863529 inf False False NaN NaN 10.0 1000.0 False False EGFR_ssm cside_mot_bf5a27bd715de8d76fa148d2778c2cdd_0001_1_000000009_0001_37_42_H_._bcov_4helix_00412_0001_0001__50__R
23853.474194951435 3739465.436166195 False False NaN NaN 10.0 1000.0 False False EGFR_ssm cside_mot_bf5a27bd715de8d76fa148d2778c2cdd_0001_1_000000009_0001_37_42_H_._bcov_4helix_00412_0001_0001__50__T
48346.96100562706 inf False False NaN NaN 10.0 1000.0 False False EGFR_ssm cside_mot_bf5a27bd715de8d76fa148d2778c2cdd_0001_1_000000009_0001_37_42_H_._bcov_4helix_00412_0001_0001__50__W
24332.92902626995 inf False False NaN NaN 10.0 1000.0 False False EGFR_ssm cside_mot_bf5a27bd715de8d76fa148d2778c2cdd_0001_1_000000009_0001_37_42_H_._bcov_4helix_00412_0001_0001__50__V
51834.48606107191 inf False False NaN NaN 10.0 1000.0 False False EGFR_ssm cside_mot_bf5a27bd715de8d76fa148d2778c2cdd_0001_1_000000009_0001_37_42_H_._bcov_4helix_00412_0001_0001__50__Y
14648.87679838893 278567.83321448776 False False NaN NaN 10.0 1000.0 False False EGFR_ssm cside_mot_bf5a27bd715de8d76fa148d2778c2cdd_0001_1_000000009_0001_37_42_H_._bcov_4helix_00412_0001_0001__51__A
11652.3287629265 123190.81146456419 False False NaN NaN 10.0 1000.0 False False EGFR_ssm cside_mot_bf5a27bd715de8d76fa148d2778c2cdd_0001_1_000000009_0001_37_42_H_._bcov_4helix_00412_0001_0001__51__C
16506.721039744105 inf False False NaN NaN 10.0 1000.0 False False EGFR_ssm cside_mot_bf5a27bd715de8d76fa148d2778c2cdd_0001_1_000000009_0001_37_42_H_._bcov_4helix_00412_0001_0001__51__E
16021.260815765589 inf False False NaN NaN 10.0 1000.0 False False EGFR_ssm cside_mot_bf5a27bd715de8d76fa148d2778c2cdd_0001_1_000000009_0001_37_42_H_._bcov_4helix_00412_0001_0001__51__D
30287.582673191762 476743.90602984664 False False NaN NaN 10.0 1000.0 False False EGFR_ssm cside_mot_bf5a27bd715de8d76fa148d2778c2cdd_0001_1_000000009_0001_37_42_H_._bcov_4helix_00412_0001_0001__51__F
44205.55182841902 inf False False NaN NaN 10.0 1000.0 False False EGFR_ssm cside_mot_bf5a27bd715de8d76fa148d2778c2cdd_0001_1_000000009_0001_37_42_H_._bcov_4helix_00412_0001_0001__51__I
10760.730115410697 40018.709395272235 False False NaN NaN 10.0 1000.0 False False EGFR_ssm cside_mot_bf5a27bd715de8d76fa148d2778c2cdd_0001_1_000000009_0001_37_42_H_._bcov_4helix_00412_0001_0001__51__H
4351.0765593330125 12369.181783274109 False False NaN NaN 10.0 1000.0 False False EGFR_ssm cside_mot_bf5a27bd715de8d76fa148d2778c2cdd_0001_1_000000009_0001_37_42_H_._bcov_4helix_00412_0001_0001__51__K
31205.326715772157 inf False False NaN NaN 10.0 1000.0 False False EGFR_ssm cside_mot_bf5a27bd715de8d76fa148d2778c2cdd_0001_1_000000009_0001_37_42_H_._bcov_4helix_00412_0001_0001__51__M
49318.73492184023 inf False False NaN NaN 10.0 1000.0 False False EGFR_ssm cside_mot_bf5a27bd715de8d76fa148d2778c2cdd_0001_1_000000009_0001_37_42_H_._bcov_4helix_00412_0001_0001__51__L
27970.07444823857 inf False False NaN NaN 10.0 1000.0 False False EGFR_ssm cside_mot_bf5a27bd715de8d76fa148d2778c2cdd_0001_1_000000009_0001_37_42_H_._bcov_4helix_00412_0001_0001__51__N
23151.947047466158 inf False False NaN NaN 10.0 1000.0 False False EGFR_ssm cside_mot_bf5a27bd715de8d76fa148d2778c2cdd_0001_1_000000009_0001_37_42_H_._bcov_4helix_00412_0001_0001__51__Q
62621.70655202137 inf False False NaN NaN 10.0 1000.0 False False EGFR_ssm cside_mot_bf5a27bd715de8d76fa148d2778c2cdd_0001_1_000000009_0001_37_42_H_._bcov_4helix_00412_0001_0001__51__P
12492.873601106858 143020.70769719747 False False NaN NaN 10.0 1000.0 False False EGFR_ssm cside_mot_bf5a27bd715de8d76fa148d2778c2cdd_0001_1_000000009_0001_37_42_H_._bcov_4helix_00412_0001_0001__51__S
5256.574535395262 14648.87679838893 False False NaN NaN 10.0 1000.0 False False EGFR_ssm cside_mot_bf5a27bd715de8d76fa148d2778c2cdd_0001_1_000000009_0001_37_42_H_._bcov_4helix_00412_0001_0001__51__R
90493.1547389632 inf False False NaN NaN 10.0 1000.0 False False EGFR_ssm cside_mot_bf5a27bd715de8d76fa148d2778c2cdd_0001_1_000000009_0001_37_42_H_._bcov_4helix_00412_0001_0001__51__T
46925.08403430361 inf False False NaN NaN 10.0 1000.0 False False EGFR_ssm cside_mot_bf5a27bd715de8d76fa148d2778c2cdd_0001_1_000000009_0001_37_42_H_._bcov_4helix_00412_0001_0001__51__W
35514.5726489457 inf False False NaN NaN 10.0 1000.0 False False EGFR_ssm cside_mot_bf5a27bd715de8d76fa148d2778c2cdd_0001_1_000000009_0001_37_42_H_._bcov_4helix_00412_0001_0001__51__V
55023.351449874426 inf False False NaN NaN 10.0 1000.0 False False EGFR_ssm cside_mot_bf5a27bd715de8d76fa148d2778c2cdd_0001_1_000000009_0001_37_42_H_._bcov_4helix_00412_0001_0001__51__Y
51834.48606107191 inf False False NaN NaN 10.0 1000.0 False False EGFR_ssm cside_mot_bf5a27bd715de8d76fa148d2778c2cdd_0001_1_000000009_0001_37_42_H_._bcov_4helix_00412_0001_0001__52__A
9838.964082417768 53939.174051440496 False False NaN NaN 10.0 1000.0 False False EGFR_ssm cside_mot_bf5a27bd715de8d76fa148d2778c2cdd_0001_1_000000009_0001_37_42_H_._bcov_4helix_00412_0001_0001__52__C
1441.8637890874818 3978.3625765149495 False False NaN NaN 10.0 1000.0 True False EGFR_ssm cside_mot_bf5a27bd715de8d76fa148d2778c2cdd_0001_1_000000009_0001_37_42_H_._bcov_4helix_00412_0001_0001__52__E
124422.7195792097 inf False False NaN NaN 10.0 1000.0 False False EGFR_ssm cside_mot_bf5a27bd715de8d76fa148d2778c2cdd_0001_1_000000009_0001_37_42_H_._bcov_4helix_00412_0001_0001__52__G
68488.43820630759 inf False False NaN NaN 10.0 1000.0 False False EGFR_ssm cside_mot_bf5a27bd715de8d76fa148d2778c2cdd_0001_1_000000009_0001_37_42_H_._bcov_4helix_00412_0001_0001__52__F
14218.055498722146 357244.3020968833 False False NaN NaN 10.0 1000.0 False False EGFR_ssm cside_mot_bf5a27bd715de8d76fa148d2778c2cdd_0001_1_000000009_0001_37_42_H_._bcov_4helix_00412_0001_0001__52__I
59582.40508362707 inf False False NaN NaN 10.0 1000.0 False False EGFR_ssm cside_mot_bf5a27bd715de8d76fa148d2778c2cdd_0001_1_000000009_0001_37_42_H_._bcov_4helix_00412_0001_0001__52__H
38841.765071830756 inf False False NaN NaN 10.0 1000.0 False False EGFR_ssm cside_mot_bf5a27bd715de8d76fa148d2778c2cdd_0001_1_000000009_0001_37_42_H_._bcov_4helix_00412_0001_0001__52__K
32472.388113792607 inf False False NaN NaN 10.0 1000.0 False False EGFR_ssm cside_mot_bf5a27bd715de8d76fa148d2778c2cdd_0001_1_000000009_0001_37_42_H_._bcov_4helix_00412_0001_0001__52__M
56129.32081401698 inf False False NaN NaN 10.0 1000.0 False False EGFR_ssm cside_mot_bf5a27bd715de8d76fa148d2778c2cdd_0001_1_000000009_0001_37_42_H_._bcov_4helix_00412_0001_0001__52__L
16506.721039744105 inf False False NaN NaN 10.0 1000.0 True False EGFR_ssm cside_mot_bf5a27bd715de8d76fa148d2778c2cdd_0001_1_000000009_0001_37_42_H_._bcov_4helix_00412_0001_0001__52__N
50813.141908706835 inf False False NaN NaN 10.0 1000.0 False True EGFR_ssm cside_mot_bf5a27bd715de8d76fa148d2778c2cdd_0001_1_000000009_0001_37_42_H_._bcov_4helix_00412_0001_0001__52__Q
89597.18290986466 inf False False NaN NaN 10.0 1000.0 False False EGFR_ssm cside_mot_bf5a27bd715de8d76fa148d2778c2cdd_0001_1_000000009_0001_37_42_H_._bcov_4helix_00412_0001_0001__52__P
24332.92902626995 inf False False NaN NaN 10.0 1000.0 False False EGFR_ssm cside_mot_bf5a27bd715de8d76fa148d2778c2cdd_0001_1_000000009_0001_37_42_H_._bcov_4helix_00412_0001_0001__52__S
67138.94540369337 inf False False NaN NaN 10.0 1000.0 False False EGFR_ssm cside_mot_bf5a27bd715de8d76fa148d2778c2cdd_0001_1_000000009_0001_37_42_H_._bcov_4helix_00412_0001_0001__52__R
57257.52016237869 inf False False NaN NaN 10.0 1000.0 False False EGFR_ssm cside_mot_bf5a27bd715de8d76fa148d2778c2cdd_0001_1_000000009_0001_37_42_H_._bcov_4helix_00412_0001_0001__52__T
47394.33487464668 inf False False NaN NaN 10.0 1000.0 False False EGFR_ssm cside_mot_bf5a27bd715de8d76fa148d2778c2cdd_0001_1_000000009_0001_37_42_H_._bcov_4helix_00412_0001_0001__52__W
[truncated: 2,017,253 more chars]
