# Supplementary material for: Design of protein-binding proteins from the target structure alone
Source: Nature. 2022 Mar 24;605(7910):551–60. doi: 10.1038/s41586-022-04654-9 (PMC9117152; doi:10.1038/s41586-022-04654-9)
Supplement: Supplementary file 4 — Supplementary Data 1 Experimental data and analysis. This file contains all the experimental results and the analysis protocols. [file 41586_2022_4654_MOESM4_ESM.gz › supplemental_files/ngs_analysis/affinities/affinities_no_doubly_transformed_thresold/logs/IL7Ra_ssm.log]

../../../ngs_analysis_scripts/estimate_affinity_from_ngs.py:848: RuntimeWarning: invalid value encountered in true_divide
  low_conf[ (kd_ub / kd_lb.clip(lowest_concentration, None) > 1000) & ( kd_lb < lowest_concentration ) ] = True

Parsed input data
   bc1  expression    --        --         
   bc4    S1_1000nm   -- 0.0413 --   410000
  bc13      S2_200nm  -- 0.1264 --  1264000
  bc14      S2_20nm   -- 0.0391 --   391000
  bc15      S2_2nm    -- 0.0021 --    21000

Minimum cutoff for significant collected-cells and counts at sort (doubly transformed plasmid cuts)
                                      (i.e. if counts are less than this, design might not be real)
               cells      counts
     bc4 --        0 --        0 -- S1_1000nm
    bc13 --        0 --        0 -- S2_200nm
    bc14 --        0 --        0 -- S2_20nm
    bc15 --        0 --        0 -- S2_2nm

Calculating log-likelihoods: avidity pass

Calculating log-likelihoods: non-avidity pass
   bc4 -- S1_1000nm
   bc13 -- S2_200nm
   bc14 -- S2_20nm
   bc15 -- S2_2nm

Estimating 4000 nM binders from S1_1000nm.
Warning! Could not find a good sort for point-estimating a KD of 400. Was looking for a sort around 100.0 nM or lower. Will use S2_200nm. However, this requires changing the point estimate to 800 nM.

Estimating 800 nM binders from S2_200nm.
