# Supplementary material for: Design of protein-binding proteins from the target structure alone
Source: Nature. 2022 Mar 24;605(7910):551–60. doi: 10.1038/s41586-022-04654-9 (PMC9117152; doi:10.1038/s41586-022-04654-9)
Supplement: Supplementary file 4 — Supplementary Data 1 Experimental data and analysis. This file contains all the experimental results and the analysis protocols. [file 41586_2022_4654_MOESM4_ESM.gz › supplemental_files/ngs_analysis/affinities/affinities_no_doubly_transformed_thresold/logs/VirB8.log]

../../../ngs_analysis_scripts/estimate_affinity_from_ngs.py:848: RuntimeWarning: invalid value encountered in true_divide
  low_conf[ (kd_ub / kd_lb.clip(lowest_concentration, None) > 1000) & ( kd_lb < lowest_concentration ) ] = True

Parsed input data
   bc1  naive               --        --         
   bc2    expression        --        --         
   bc3      S1_1000nm_w/avid-- 0.0042 --    42000
   bc4        S2_1000nm     -- 0.0200 --   200000
   bc5          S3_1000nm   -- 0.2721 --  2721000
   bc6          S3_100nm    -- 0.0983 --   983000
   bc7          S3_10nm     -- 0.0234 --   234000
   bc8          poly        --        --         

Minimum cutoff for significant collected-cells and counts at sort (doubly transformed plasmid cuts)
                                      (i.e. if counts are less than this, design might not be real)
               cells      counts
     bc3 --        0 --        0 -- S1_1000nm_w/avid
     bc4 --        0 --        0 -- S2_1000nm
     bc5 --        0 --        0 -- S3_1000nm
     bc6 --        0 --        0 -- S3_100nm
     bc7 --        0 --        0 -- S3_10nm
     bc8 --      nan --      nan -- poly

Calculating log-likelihoods: avidity pass
   bc3 -- S1_1000nm_w/avid

Calculating log-likelihoods: non-avidity pass
   bc4 -- S2_1000nm
   bc5 -- S3_1000nm
   bc6 -- S3_100nm
   bc7 -- S3_10nm

Estimating 4000 nM binders from S3_1000nm.

Estimating 400 nM binders from S3_100nm.
