# Supplementary material for: Design of protein-binding proteins from the target structure alone
Source: Nature. 2022 Mar 24;605(7910):551–60. doi: 10.1038/s41586-022-04654-9 (PMC9117152; doi:10.1038/s41586-022-04654-9)
Supplement: Supplementary file 4 — Supplementary Data 1 Experimental data and analysis. This file contains all the experimental results and the analysis protocols. [file 41586_2022_4654_MOESM4_ESM.gz › supplemental_files/ngs_analysis/affinities/affinities_no_doubly_transformed_thresold/logs/VirB8_ssm.log]

Parsed input data
   bc1  expression    --        --         
   bc2    S1_1000nm   -- 0.1062 --  1062000
   bc3      S2_200nm  -- 0.1151 --  1151000
   bc4      S2_40nm   -- 0.0320 --   320000

Minimum cutoff for significant collected-cells and counts at sort (doubly transformed plasmid cuts)
                                      (i.e. if counts are less than this, design might not be real)
               cells      counts
     bc2 --        0 --        0 -- S1_1000nm
     bc3 --        0 --        0 -- S2_200nm
     bc4 --        0 --        0 -- S2_40nm

Calculating log-likelihoods: avidity pass

Calculating log-likelihoods: non-avidity pass
   bc2 -- S1_1000nm
   bc3 -- S2_200nm
   bc4 -- S2_40nm

Estimating 4000 nM binders from S1_1000nm.

Estimating 400 nM binders from S2_40nm.
