# Supplementary material for: Design of protein-binding proteins from the target structure alone
Source: Nature. 2022 Mar 24;605(7910):551–60. doi: 10.1038/s41586-022-04654-9 (PMC9117152; doi:10.1038/s41586-022-04654-9)
Supplement: Supplementary file 5 — Supplementary Data 2 Computational protocol for data analysis. This file contains all the computational analysis we did for Fig. 1 and the Supplementary Figs. There are no experimental data here. [file 41586_2022_4654_MOESM5_ESM.gz]

Archive with 17 entries (13 files):
- supplemental_files/computational_protocol_analysis
- supplemental_files/computational_protocol_analysis/README
- supplemental_files/computational_protocol_analysis/fragment_quality_figure
- supplemental_files/computational_protocol_analysis/fragment_quality_figure/README
- supplemental_files/computational_protocol_analysis/fragment_quality_figure/paper_monomer_tests.xml
- supplemental_files/computational_protocol_analysis/fragment_quality_figure/fragment_quality_data.sc
- supplemental_files/computational_protocol_analysis/fragment_quality_figure/frag_qual_and_sequence.py
- supplemental_files/computational_protocol_analysis/top_1percent_figure
- supplemental_files/computational_protocol_analysis/top_1percent_figure/scaffolds_used.list
- supplemental_files/computational_protocol_analysis/top_1percent_figure/hsearch_rifdock.flag
- supplemental_files/computational_protocol_analysis/top_1percent_figure/top1_data.sc.gz
- supplemental_files/computational_protocol_analysis/top_1percent_figure/README
- supplemental_files/computational_protocol_analysis/upweight_interface_figure
- supplemental_files/computational_protocol_analysis/upweight_interface_figure/README
- supplemental_files/computational_protocol_analysis/upweight_interface_figure/paper_interface_design_upweight.xml
- supplemental_files/computational_protocol_analysis/upweight_interface_figure/upweight_data.sc
- supplemental_files/README
