# Supplementary material for: Design of protein-binding proteins from the target structure alone
Source: Nature. 2022 Mar 24;605(7910):551–60. doi: 10.1038/s41586-022-04654-9 (PMC9117152; doi:10.1038/s41586-022-04654-9)
Supplement: Supplementary file 5 — Supplementary Data 2 Computational protocol for data analysis. This file contains all the computational analysis we did for Fig. 1 and the Supplementary Figs. There are no experimental data here. [file 41586_2022_4654_MOESM5_ESM.gz › supplemental_files/computational_protocol_analysis/fragment_quality_figure/README]

This is the data that was used for the fragment quality figure.

This is sort of incomplete, but it's a supplementary figure. These are missing:
 -- The 2000 scaffolds we designed (space issues)
 -- The fragment picking script (space, and they didn't even include this in Rocklin 2017 which is where this is from)

For the scaffolds, pick your favorite set and you'll get about the same results.
For the fragment picker, google "Rosetta fragment picker". Specifically, you're looking for this file: make_fragments.pl

We run make_fragments.pl like this: make_fragments.pl  -nosam -nohoms -id 00001 00001.fasta
Where 00001.fasta is the fasta of the protein of interest.
This will output frag_qual.dat, which is where you run: frag_qual_and_sequence.py frag_qual.dat
The avg_all output from that script is what we called Mean fragment RMSD (A)


The general rosetta command we ran for this analysis looked like this:
rosetta_scripts -beta_nov16 -indexed_structure_store:fragment_store ss_grouped_vall_all.h5 -parser:protocol paper_monomer_tests.xml \
-parser:script_vars genProfile=$genProfile SANDBAG_pack=$SANDBAG_pack prot=$prot weight=$weight

Where for the 4 categories, those flags took the following values:
category                    $genProfile   $SANDBAG_pack    $prot           $weight
Standard Rosetta            noop          noop             none            1
ConsensusLoopDesign         noop          noop             consensus       1
PSSM w/o early PG           genProfile    noop             none            2
PSSM w/ early PG            genProfile    SANDBAG_pack     struct          1


The PsiPred P( mismatch SecStruct) is mismatch_probability in the score file
The Rosetta Energy per residue is score_per_res in the score file


fragment_quality_data.sc contains the results we obtained
