# Supplementary material for: Design of protein-binding proteins from the target structure alone
Source: Nature. 2022 Mar 24;605(7910):551–60. doi: 10.1038/s41586-022-04654-9 (PMC9117152; doi:10.1038/s41586-022-04654-9)
Supplement: Supplementary file 5 — Supplementary Data 2 Computational protocol for data analysis. This file contains all the computational analysis we did for Fig. 1 and the Supplementary Figs. There are no experimental data here. [file 41586_2022_4654_MOESM5_ESM.gz › supplemental_files/computational_protocol_analysis/fragment_quality_figure/paper_monomer_tests.xml]

<ROSETTASCRIPTS>

    <SCOREFXNS>

        <ScoreFunction name="sfxn_16" weights="beta_nov16" />

        <ScoreFunction name="sfxn" weights="beta_nov16" >
            <Reweight scoretype="approximate_buried_unsat_penalty" weight="5" />
            <Set approximate_buried_unsat_penalty_burial_atomic_depth="3.5" />
            <Set approximate_buried_unsat_penalty_hbond_energy_threshold="-0.5" />
            <Set approximate_buried_unsat_penalty_natural_corrections1="true" />
            <Set approximate_buried_unsat_penalty_assume_const_backbone="false" />
            <Reweight scoretype="res_type_constraint" weight="%%weight%%" />
        </ScoreFunction>

        <ScoreFunction name="sfxn_SANDBAG" weights="none" >
            <Reweight scoretype="res_type_constraint" weight="1.0" />
        </ScoreFunction>
    </SCOREFXNS>
    <RESIDUE_SELECTORS>

        <ResidueName name="pro_and_gly_positions" residue_name3="PRO,GLY" />

        <Layer name="to_design" select_core="false" select_boundary="false" select_surface="true" use_sidechain_neighbors="true" surface_cutoff="4"/>
        <Not name="not_to_design" selector="to_design" />
    </RESIDUE_SELECTORS>
    <RESIDUE_SELECTORS>
        <!-- Layer Design -->
        <Layer name="surface" select_core="false" select_boundary="false" select_surface="true" use_sidechain_neighbors="true"/>
        <Layer name="boundary" select_core="false" select_boundary="true" select_surface="false" use_sidechain_neighbors="true"/>
        <Layer name="core" select_core="true" select_boundary="false" select_surface="false" use_sidechain_neighbors="true"/>
        <SecondaryStructure name="sheet" overlap="0" minH="3" minE="2" include_terminal_loops="false" use_dssp="true" ss="E"/>
        <SecondaryStructure name="entire_loop" overlap="0" minH="3" minE="2" include_terminal_loops="true" use_dssp="true" ss="L"/>
        <SecondaryStructure name="entire_helix" overlap="0" minH="3" minE="2" include_terminal_loops="false" use_dssp="true" ss="H"/>
        <And name="helix_cap" selectors="entire_loop">
            <PrimarySequenceNeighborhood lower="1" upper="0" selector="entire_helix"/>
        </And>
        <And name="helix_start" selectors="entire_helix">
            <PrimarySequenceNeighborhood lower="0" upper="1" selector="helix_cap"/>
        </And>
        <And name="helix" selectors="entire_helix">
            <Not selector="helix_start"/>
        </And>
        <And name="loop" selectors="entire_loop">
            <Not selector="helix_cap"/>
        </And>

        <And name="helix_tail" selectors="entire_loop">
            <PrimarySequenceNeighborhood lower="0" upper="1" selector="entire_helix"/>
        </And>
        <And name="helix_end" selectors="entire_helix">
            <PrimarySequenceNeighborhood lower="1" upper="0" selector="helix_tail"/>
        </And>


        <And name="surface_helix_start" selectors="surface,helix_start" />
        <And name="surface_helix" selectors="surface,helix" />
        <And name="surface_sheet" selectors="surface,sheet" />
        <And name="surface_loop" selectors="surface,loop" />

        <And name="boundary_helix_start" selectors="boundary,helix_start" />
        <And name="boundary_helix" selectors="boundary,helix" />
        <And name="boundary_sheet" selectors="boundary,sheet" />
        <And name="boundary_loop" selectors="boundary,loop" />

        <And name="core_helix_start" selectors="core,helix_start" />
        <And name="core_helix" selectors="core,helix" />
        <And name="core_sheet" selectors="core,sheet" />
        <And name="core_loop" selectors="core,loop" />

    </RESIDUE_SELECTORS>

    <TASKOPERATIONS> 

        <OperateOnResidueSubset name="ld1" selector="surface_helix_start" >
            <RestrictAbsentCanonicalAASRLT aas="DEHKPQR" />
        </OperateOnResidueSubset>
        <OperateOnResidueSubset name="ld2" selector="surface_helix" >
            <RestrictAbsentCanonicalAASRLT aas="EHKQR" />
        </OperateOnResidueSubset>
        <OperateOnResidueSubset name="ld3" selector="surface_sheet" >
            <RestrictAbsentCanonicalAASRLT aas="EHKNQRST" />
        </OperateOnResidueSubset>
        <OperateOnResidueSubset name="ld4" selector="surface_loop" >
            <RestrictAbsentCanonicalAASRLT aas="DEGHKNPQRST" />
        </OperateOnResidueSubset>
        <OperateOnResidueSubset name="ld5" selector="boundary_helix_start" >
            <RestrictAbsentCanonicalAASRLT aas="ADEHIKLMNPQRSTVWY" />
        </OperateOnResidueSubset>
        <OperateOnResidueSubset name="ld6" selector="boundary_helix" >
            <RestrictAbsentCanonicalAASRLT aas="ADEFHIKLMNQRSTVWY" />
        </OperateOnResidueSubset>
        <OperateOnResidueSubset name="ld7" selector="boundary_sheet" >
            <RestrictAbsentCanonicalAASRLT aas="DEFHIKLMNQRSTVWY" />
        </OperateOnResidueSubset>
        <OperateOnResidueSubset name="ld8" selector="boundary_loop" >
            <RestrictAbsentCanonicalAASRLT aas="ADEFGHIKLNPQRSTVWY" />
        </OperateOnResidueSubset>
        <OperateOnResidueSubset name="ld9" selector="core_helix_start" >
            <RestrictAbsentCanonicalAASRLT aas="AFILMPVWY" />
        </OperateOnResidueSubset>
        <OperateOnResidueSubset name="ld10" selector="core_helix" >
            <RestrictAbsentCanonicalAASRLT aas="AFILMVWY" />
        </OperateOnResidueSubset>
        <OperateOnResidueSubset name="ld11" selector="core_sheet" >
            <RestrictAbsentCanonicalAASRLT aas="FILMVWY" />
        </OperateOnResidueSubset>
        <OperateOnResidueSubset name="ld12" selector="core_loop" >
            <RestrictAbsentCanonicalAASRLT aas="AFGILPVWY" />
        </OperateOnResidueSubset>
        <OperateOnResidueSubset name="ld13" selector="helix_cap" >
            <RestrictAbsentCanonicalAASRLT aas="DNST" />
        </OperateOnResidueSubset>


    </TASKOPERATIONS>
    <TASKOPERATIONS>

        <IncludeCurrent name="current" />
        <LimitAromaChi2 name="limitchi2" chi2max="110" chi2min="70" include_trp="True" />
        <ExtraRotamersGeneric name="ex1_ex2" ex1="1" ex2aro="1" />


        <DisallowIfNonnative name="disallow_GLY" resnum="0" disallow_aas="G" />
        <DisallowIfNonnative name="disallow_PRO" resnum="0" disallow_aas="P" />

        <OperateOnResidueSubset name="restrict_PRO_GLY" selector="pro_and_gly_positions">
                <PreventRepackingRLT/>
        </OperateOnResidueSubset>


        <RestrictAbsentCanonicalAAS name="only_SANDBAG" keep_aas="SANDPVG" />

        <ConsensusLoopDesign name="consensus_loop_design" include_adjacent_residues="true"/>

    </TASKOPERATIONS>
    <MOVERS>

        <SwitchChainOrder name="chain1onlypre" chain_order="1" />
        <ScoreMover name="scorepose" scorefxn="sfxn_16" verbose="false" />
        <ScoreMover name="noop" scorefxn="sfxn_16" verbose="false" />
        <ParsedProtocol name="chain1only">
            <Add mover="chain1onlypre" />
            <Add mover="scorepose" />
        </ParsedProtocol>

        <SavePoseMover name="save_start" restore_pose="0" reference_name="pose_start" />


    </MOVERS>
    <FILTERS>

        <ResidueCount name="res_count_all" max_residue_count="9999" confidence="0"/>

        
        <ResidueCount name="AlaCount" residue_types="ALA" max_residue_count="6" confidence="0"/>
        <ScoreType name="total_score_MBF" scorefxn="sfxn_16" score_type="total_score" threshold="0" confidence="0" />
        <MoveBeforeFilter name="total_score_monomer" mover="chain1only" filter="total_score_MBF" confidence="0" />
        <ScoreType name="p_aa_pp_MBF" scorefxn="sfxn_16" score_type="p_aa_pp" threshold="0" confidence="0" />
        <MoveBeforeFilter name="p_aa_pp_monomer" mover="chain1only" filter="p_aa_pp_MBF" confidence="0" />
        <ResidueCount name="res_count_MBF" max_residue_count="9999" confidence="0"/>
        <MoveBeforeFilter name="res_count_monomer" mover="chain1only" filter="res_count_MBF" confidence="0" />

           
        <CalculatorFilter name="score_per_res" equation="total_score_monomer / res" threshold="-3.5" confidence="0">
            <Var name="total_score_monomer" filter="total_score_monomer"/>
            <Var name="res" filter="res_count_monomer"/>
        </CalculatorFilter>

        <CalculatorFilter name="p_aa_pp_per_res" equation="p_aa_pp_monomer / res" threshold="-3.5" confidence="0">
            <Var name="p_aa_pp_monomer" filter="p_aa_pp_monomer"/>
            <Var name="res" filter="res_count_monomer"/>
        </CalculatorFilter>

        <ScoreType name="fa_atr" scorefxn="sfxn_16" threshold="0" score_type="fa_atr" />
        <CalculatorFilter name="fa_atr_per_res" equation="fa_atr_score / res" threshold="-5.2" confidence="0">
                <Var name="fa_atr_score" filter="fa_atr"/>
                <Var name="res" filter="res_count_all"/>
        </CalculatorFilter>

        <SSPrediction name="mismatch_probability" confidence="0" cmd="/software/psipred4/runpsipred_single" use_probability="1" mismatch_probability="1" use_svm="0" />

        <Rmsd name="rmsd_to_start" reference_name="pose_start" confidence="0" />


        <SSShapeComplementarity name="ss_sc" verbose="0" confidence="0" min_sc="0.800" />


        <Time name="timed"/>
    </FILTERS>
    <MOVERS>
        <StructProfileMover name="genProfile" add_csts_to_pose="1" consider_topN_frags="100" eliminate_background="0" ignore_terminal_residue="1" only_loops="0" burialWt="0" RMSthreshold="0.6" />

        <PackRotamersMover name="SANDBAG_pack" scorefxn="sfxn_SANDBAG" task_operations="only_SANDBAG" />


        <FastRelax name="FastDesign_struct" disable_design="false" task_operations="limitchi2,disallow_PRO,disallow_GLY,restrict_PRO_GLY,ld1,ld2,ld3,ld4,ld5,ld6,ld7,ld8,ld9,ld10,ld11,ld12,ld13" scorefxn="sfxn" repeats="1" relaxscript="/home/bcov/sc/helical_bundles/attempt2/jhr_boinc3/go/no_ref_2trp_2met_-1tyr_4ala_rosettacon2018_beta_nov16.txt" />

        <FastRelax name="FastDesign_consensus" disable_design="false" task_operations="limitchi2,ld1,ld2,ld3,ld4,ld5,ld6,ld7,ld8,ld9,ld10,ld11,ld12,ld13,consensus_loop_design" scorefxn="sfxn" repeats="1" relaxscript="/home/bcov/sc/helical_bundles/attempt2/jhr_boinc3/go/no_ref_2trp_2met_-1tyr_4ala_rosettacon2018_beta_nov16.txt" />

        <FastRelax name="FastDesign_none" disable_design="false" task_operations="limitchi2,ld1,ld2,ld3,ld4,ld5,ld6,ld7,ld8,ld9,ld10,ld11,ld12,ld13" scorefxn="sfxn" repeats="1" relaxscript="/home/bcov/sc/helical_bundles/attempt2/jhr_boinc3/go/no_ref_2trp_2met_-1tyr_4ala_rosettacon2018_beta_nov16.txt" />

    </MOVERS>
    <APPLY_TO_POSE>
    </APPLY_TO_POSE>
    <PROTOCOLS>
        <Add filter="timed" />


        <Add mover="save_start" />

        <Add mover="%%genProfile%%" /> # noop genProfile
        <Add mover="%%SANDBAG_pack%%" /> # noop SANDBAG_pack
        <Add mover="FastDesign_%%prot%%" />
        Add mover="FastDesign_%%prot%%" />
        Add mover="FastDesign_%%prot%%" />
        Add mover="FastDesign_%%prot%%" />
        Add mover="FastDesign_%%prot%%" />


        <Add filter="score_per_res" />
        <Add filter="AlaCount" />
        <Add filter="res_count_all" />
        <Add filter="rmsd_to_start" />
        <Add filter="p_aa_pp_per_res" />
        <Add filter="fa_atr_per_res" />
        <Add filter="ss_sc" />
        <Add filter="mismatch_probability" />


        <Add filter="timed" />
    </PROTOCOLS>
    <OUTPUT />
</ROSETTASCRIPTS>
