# Supplementary material for: Design of protein-binding proteins from the target structure alone
Source: Nature. 2022 Mar 24;605(7910):551–60. doi: 10.1038/s41586-022-04654-9 (PMC9117152; doi:10.1038/s41586-022-04654-9)
Supplement: Supplementary file 5 — Supplementary Data 2 Computational protocol for data analysis. This file contains all the computational analysis we did for Fig. 1 and the Supplementary Figs. There are no experimental data here. [file 41586_2022_4654_MOESM5_ESM.gz › supplemental_files/computational_protocol_analysis/fragment_quality_figure/fragment_quality_data.sc]

mismatch_probability avg_all score_per_res protocol description
0.08900000000000001 1.0495195000000002 -2.928 consensus 3h_0005530d073ce182f8ca0bb90263e260_0001_0001
0.18600000000000003 1.0925187021276594 -2.575 consensus 3h_006abc33ce9f3f350462c4d2d859abed_0001_0001
0.10300000000000001 0.9038084361702128 -3.09 consensus 3h_012aeeb10f10bd0b0e7d34ab5d9b2011_0001_0001
0.061 0.8579151458333333 -3.1069999999999998 consensus 3h_013e3a05b628e29186bb93fd5c4e2600_0001_0001
0.098 0.7417045833333333 -2.872 consensus 3h_0166984c6d0e9f12fdbef4be8a2cc0ae_0001_0001
0.047 0.6310825408163264 -2.923 consensus 3h_018d99242af013790d01cee5b34a7eba_0001_0001
0.083 0.6767926530612245 -2.766 consensus 3h_01c0476a3ca59a12ad5615ac59c0c54b_0001_0001
0.11 0.9181889999999999 -3.135 consensus 3h_01f33abb918b3c5e57802f4d0196ee1f_0001_0001
0.08800000000000001 0.7245505106382978 -3.008 consensus 3h_025a3b3825ab971a874bf57c223b0fdf_0001_0001
0.11699999999999999 0.9401917291666666 -2.95 consensus 3h_025e366601c62ee5a077e0a9a0940e91_0001_0001
0.168 1.1284640106382977 -2.955 consensus 3h_027d404f3b22e4d9314d656675eeb4cb_0001_0001
0.055999999999999994 0.9845997159090909 -2.727 consensus 3h_02bc500f3208ea402a73c0427a85350d_0001_0001
0.179 1.3495105952380957 -2.628 consensus 3h_02ed4fe40efc50c5c99907c87c33f724_0001_0001
0.10099999999999999 0.9125832717391305 -2.897 consensus 3h_0315b2893d0397143b9d9a4a5893748b_0001_0001
0.08199999999999999 0.6427867346938775 -2.8480000000000003 consensus 3h_03339219776942009535f93f0169642f_0001_0001
0.051 0.76711325 -2.846 consensus 3h_03933e7b980e1278cefda6970eb59abd_0001_0001
0.11900000000000001 0.8586042934782608 -2.675 consensus 3h_03b30685d0061ab12c8d1d3056fb0412_0001_0001
0.065 0.6941282272727273 -2.827 consensus 3h_046abf509db40ced12e9829faaa59102_0001_0001
0.057999999999999996 0.7587842777777779 -2.807 consensus 3h_04e5d26ddc27b50dc1fd86a1d754c7d7_0001_0001
0.091 1.1081003214285712 -2.633 consensus 3h_04fa1af269118aaa1c06ffc0e261a961_0001_0001
0.077 0.9976111041666668 -2.9130000000000003 consensus 3h_05489d9f48a6c3367ecafb202b59c4cd_0001_0001
0.142 1.0857132272727277 -2.9530000000000003 consensus 3h_058ce9fe43ad426680774852302a8884_0001_0001
0.071 0.9073184239130436 -2.802 consensus 3h_060f2459a313c0bade7521cbb553dadf_0001_0001
0.187 1.003892375 -2.845 consensus 3h_06464a238e22645301034021d027f205_0001_0001
0.068 0.5832318431372548 -3.034 consensus 3h_066c66e6b532b7010e9d5093ada3d9c4_0001_0001
0.049 0.7698901122448979 -2.818 consensus 3h_067176ff392caf56e54d3e2da11f141c_0001_0001
0.128 0.8524594270833333 -2.928 consensus 3h_0674032d75426d7c528a2d74b5bc1231_0001_0001
0.106 1.1154782954545457 -2.987 consensus 3h_0700006a27498fe123ba13dfcd5138c5_0001_0001
0.098 0.8348184891304348 -2.747 consensus 3h_07a8c86f82f6e66be32f39454696b95a_0001_0001
0.065 0.916100551020408 -2.89 consensus 3h_07f730169ae9a2511e6ac76ed8ec63c6_0001_0001
0.16 1.0541517777777778 -2.898 consensus 3h_081fd363b5514afceb3463b8a7108646_0001_0001
0.09300000000000001 1.0561470531914894 -2.8360000000000003 consensus 3h_084257edfe20d659e81cc4bee6b53fc8_0001_0001
0.084 0.9096240568181818 -2.6910000000000003 consensus 3h_088ffb9ae7a9fcb12e846782acb7880f_0001_0001
0.111 1.0146160760869565 -2.8289999999999997 consensus 3h_08d5dac94c1d0cd16e4a9befa1b0e281_0001_0001
0.078 0.9545264680851064 -2.6439999999999997 consensus 3h_09355da8e9237afa82638281fabf6b4b_0001_0001
0.061 0.7903495957446808 -2.775 consensus 3h_09813f65062bfc4cfb1dd75c1cb60a46_0001_0001
0.075 0.6210719081632653 -2.8110000000000004 consensus 3h_099061219a3d8cab9505741f3b5c862a_0001_0001
0.138 1.2549910851063828 -2.84 consensus 3h_09a0bbdaf14ce528ed3091e969ba02d2_0001_0001
0.040999999999999995 0.9060284897959184 -2.947 consensus 3h_09b19505946c6d805c3c451d5d1da620_0001_0001
0.087 0.9246459117647058 -3.028 consensus 3h_0ae7be3e6953240ada526f2cadbc0632_0001_0001
0.155 1.096108441860465 -2.679 consensus 3h_0b307c8a965304c4eff28aad4a663ff6_0001_0001
0.067 0.7585827448979592 -2.903 consensus 3h_0b565ddb85abdbe16a0412daedc7193c_0001_0001
0.081 0.8601615499999999 -2.877 consensus 3h_0b6d3afaac1bf4d90da6e5311ed02d18_0001_0001
0.126 0.9545176222222224 -2.589 consensus 3h_0b8c17eb494b4b6cfb57919cd26a02fc_0001_0001
0.11199999999999999 0.9578698409090908 -2.9189999999999996 consensus 3h_0bdf73a807480ea278541f32f07e3808_0001_0001
0.067 0.6862289897959183 -3.0389999999999997 consensus 3h_0c2d55ea81dcf7507e75942380855d9b_0001_0001
0.053 0.63967859375 -2.8760000000000003 consensus 3h_0c4034bdfe29c396cae7bb1de2cfce7a_0001_0001
0.059000000000000004 0.8466056979166667 -2.565 consensus 3h_0c4296d00b46c3faa7be6575039ef954_0001_0001
0.077 0.923519625 -2.699 consensus 3h_0c4bc683d034863b8c2d9045b8bde00e_0001_0001
0.081 0.9359060568181816 -2.958 consensus 3h_0c71c292f07209ccc03ed3a1c97dd5f7_0001_0001
0.064 0.973913918367347 -2.915 consensus 3h_0c8f055c2eb4363b3737a17426483471_0001_0001
0.11 0.9997199333333332 -2.7739999999999996 consensus 3h_0c91ba41ff437b4400e76a5e04b0b86d_0001_0001
0.07200000000000001 0.8063501022727273 -2.701 consensus 3h_0ce0e0a260a4b2870948f851d06d28f9_0001_0001
0.062 0.7495337934782609 -2.763 consensus 3h_0d0fd1c02597dd6792d73928cbacf21d_0001_0001
0.209 1.2428901590909092 -2.911 consensus 3h_0d3742ca44a3bdfc518f926e2760a0c1_0001_0001
0.10300000000000001 0.80474865625 -2.889 consensus 3h_0d7055554aa7e319bb2ff3dcd2e691f9_0001_0001
0.109 0.930905375 -2.7230000000000003 consensus 3h_0d8c46aeeee2bac0558525d6cf976217_0001_0001
0.188 1.4130436395348838 -2.863 consensus 3h_0da6a17b45e5886c40de3bad9681f2c8_0001_0001
0.051 0.7392605 -2.9530000000000003 consensus 3h_0e16374069532fc52b6722d3ce9826d0_0001_0001
0.04 0.7827288775510205 -2.748 consensus 3h_0e2d2d46f6a784a3589b4fb0406608f5_0001_0001
0.08199999999999999 0.9556272340425532 -2.5140000000000002 consensus 3h_0e695b309c569930309ce9cc5e8a7a9b_0001_0001
0.07 0.9839373478260872 -2.909 consensus 3h_0e695f1ed2c843e2419b82edf97ff226_0001_0001
0.084 0.8028337840909091 -2.5340000000000003 consensus 3h_0f5189a6c4cadad5c05df7645b4a2fd6_0001_0001
0.047 0.6057709795918368 -2.875 consensus 3h_0f5e9318ce51eae8bd6c758fa3080c99_0001_0001
0.046 0.6889211136363637 -3.2260000000000004 consensus 3h_110acdf8f88ac70b259a2f5ef4b7e52f_0001_0001
0.085 0.8109707916666666 -2.964 consensus 3h_11268739603154006fd429fd9fe138c3_0001_0001
0.079 0.9378622346938776 -2.7769999999999997 consensus 3h_114ac6edcdb125525e1c31f3361b94aa_0001_0001
0.06 0.5898376382978722 -2.907 consensus 3h_114c7c6fe4adf84f3f6bb1be9a238d88_0001_0001
0.065 0.7836241333333333 -2.685 consensus 3h_116b825ee9d109c1065b8e08097cc294_0001_0001
0.07200000000000001 0.8415940612244899 -2.945 consensus 3h_11960be8b72eafef4a4c41dd8f97086d_0001_0001
0.18899999999999997 1.1738694285714286 -2.721 consensus 3h_11fbaf107699d45c0c908a079a9179a0_0001_0001
0.212 1.0712864042553192 -2.8360000000000003 consensus 3h_120253e7df61b12381f97a8a7641f731_0001_0001
0.033 0.6983486808510638 -2.7910000000000004 consensus 3h_12322f78c38e48b0a714bd5f51fef32c_0001_0001
0.171 1.0290079895833333 -2.995 consensus 3h_124482afe30e767a76800867aa5d8f1b_0001_0001
0.059000000000000004 0.8447391382978724 -2.7230000000000003 consensus 3h_1250f107eb709692f6eab971de5a69c8_0001_0001
0.055 0.9023270102040816 -2.818 consensus 3h_126a0894dabae7fee79f11b20455e6c4_0001_0001
0.048 0.7975032291666667 -3.012 consensus 3h_1276be46af270997ef813ce9cdb1c298_0001_0001
0.094 0.7791393645833333 -2.889 consensus 3h_1308bcec42d6da499fd0ec69234c0f67_0001_0001
0.127 1.1613805652173914 -2.785 consensus 3h_137ec05f5ae06ec8bd07ee8997a9f469_0001_0001
0.114 1.0812636632653059 -2.887 consensus 3h_1381cd6872d560c7ada4be611e74bf93_0001_0001
0.099 0.5791074081632653 -2.9210000000000003 consensus 3h_138d4a604d7375b70db50ba625b0542a_0001_0001
0.068 0.69538259375 -3.0589999999999997 consensus 3h_13abf0f2f0f0f20ebb23a99e0e61b3dc_0001_0001
0.053 0.7449047291666667 -2.858 consensus 3h_13f40bf5198ea2482962631fd45be49f_0001_0001
0.113 1.1262974318181818 -2.675 consensus 3h_1418530ae1786ec80488637511b3cd91_0001_0001
0.154 1.0542918522727274 -2.6260000000000003 consensus 3h_146cc88ab00dda2b42febe2039bfb421_0001_0001
0.091 1.0455425113636367 -2.8789999999999996 consensus 3h_1481a92f7baf9f424e406d96e4939efc_0001_0001
0.08800000000000001 0.7473934347826087 -2.889 consensus 3h_14868f1c01a8561a2587179984bb1a61_0001_0001
0.067 0.7100097234042553 -3.0789999999999997 consensus 3h_14e55d92e35e46a4caba5148506d298e_0001_0001
0.11699999999999999 0.8034301458333334 -2.822 consensus 3h_154cd1e7d5dac09eab3ce719049dab7f_0001_0001
0.106 0.9748623265306122 -3.06 consensus 3h_1666c93c3b23853a6bcb2705980afc12_0001_0001
0.18100000000000002 1.1163272386363636 -2.5839999999999996 consensus 3h_1676b3eacfec7632126800ed46992c6a_0001_0001
0.040999999999999995 0.81548040625 -2.61 consensus 3h_1682752ceb3f26e463af35eff94621e7_0001_0001
0.068 0.5725731770833334 -2.95 consensus 3h_168362cf4009cb8f7ef5d84f414c69f8_0001_0001
0.11 0.970173586956522 -2.9130000000000003 consensus 3h_16b3a92022e8483d060dde5f50ee0e17_0001_0001
0.08 0.77561 -2.7689999999999997 consensus 3h_16f66d10b382ab683251dfc040f502ca_0001_0001
0.153 1.207259822916667 -2.832 consensus 3h_173458b7787012dd39cbe4fdcef05692_0001_0001
0.07 1.031173625 -2.845 consensus 3h_1752a2c2d21c4071b6d5247bd40922f5_0001_0001
0.092 0.8853978854166666 -2.694 consensus 3h_175bfeaf96f5401aa0bd596b6c05589d_0001_0001
0.10800000000000001 1.0010303295454543 -2.839 consensus 3h_177bee8c54e0863d48892b993bb95506_0001_0001
0.049 0.7093030319148936 -3.168 consensus 3h_1791ea228a49e07a4ad1155a489a8019_0001_0001
0.057999999999999996 0.8474918510638297 -2.583 consensus 3h_17a52270b249a623131a441da92669e2_0001_0001
0.126 1.0600478020833335 -2.977 consensus 3h_17e148cc787ed40a8ef9aecf0e4b4e84_0001_0001
0.053 0.7441152244897961 -3.031 consensus 3h_17e826ffe179963956f6859220804ce5_0001_0001
0.128 0.7549185416666667 -2.7289999999999996 consensus 3h_17eb90dc64dbf4c107338ee02694e235_0001_0001
0.067 0.7076321428571428 -3.045 consensus 3h_1838dcf5051d8b58f2e41bb1b73f1515_0001_0001
0.059000000000000004 0.9704356547619051 -3.0039999999999996 consensus 3h_186327e8fe5aa14a34efcaac7acc37e0_0001_0001
0.07400000000000001 0.7197506511627906 -2.6310000000000002 consensus 3h_18acfd7773dc6a4f8fe913dfc474fc4e_0001_0001
0.069 0.9502036326530612 -2.826 consensus 3h_18bea4647dac70013bb297fb5f1dce7a_0001_0001
0.031 0.6972210490196078 -3.0269999999999997 consensus 3h_18c1feed43cf6d262d989317c8f4219b_0001_0001
0.073 0.6755274361702127 -2.972 consensus 3h_18fb88582249d372a5e99f376b6144b4_0001_0001
0.081 0.8415877812499999 -2.943 consensus 3h_19169e72e06dc4301b18a5b671025bf3_0001_0001
0.076 1.0491931363636362 -2.8289999999999997 consensus 3h_192fac845295725be0cc300944cd94e3_0001_0001
0.16 1.0803776702127659 -2.519 consensus 3h_1941aa6c4ac982a67ce9e78091ec32f8_0001_0001
0.08 0.9077292021276596 -2.8160000000000003 consensus 3h_19429954a7c6e820eff9197b5f8252ab_0001_0001
0.10800000000000001 0.9911752934782608 -2.799 consensus 3h_1986b355f5f1eda5ffc3dd9ed6205dae_0001_0001
0.237 1.1853720612244898 -2.975 consensus 3h_19f930c0329b184c231a771cb0e7d6f9_0001_0001
0.09 0.8500094999999999 -2.9360000000000004 consensus 3h_1abeabbe2eab1a116e873b362912dac9_0001_0001
0.138 1.21686103125 -2.967 consensus 3h_1aee9696334f1b93968af64e49a5f5ff_0001_0001
0.079 0.7615754659090909 -2.8110000000000004 consensus 3h_1b7dbb09cbfb87e6d12a223d2bdcd4e2_0001_0001
0.061 0.8249210104166668 -3.036 consensus 3h_1b91a0aad7cf374e2fecce2c144fe939_0001_0001
0.064 0.9680219479166668 -3.062 consensus 3h_1c1905ad8db4274ee0848a0cce46cce0_0001_0001
0.114 0.9096378085106384 -2.68 consensus 3h_1c728bf8541c657c3490814427e43da1_0001_0001
0.08199999999999999 0.8854477916666665 -3.053 consensus 3h_1c865fa7c9f5cb883a76b7eba7470f7a_0001_0001
0.046 0.8622585113636363 -3.031 consensus 3h_1cdb2ef19b1253f785b4060875e9666d_0001_0001
0.04 0.8462534591836735 -2.873 consensus 3h_1d6363d852fbdc20db8710530d4bf1fe_0001_0001
0.084 0.923281375 -2.806 consensus 3h_1db152d875900a0ff9a05344c94b22db_0001_0001
0.13 1.1728814888888892 -2.396 consensus 3h_1db768f5bb6197619b9817584cc9c53d_0001_0001
0.105 1.1546626956521742 -2.888 consensus 3h_1dfd7f5043129f9daf1d8421926d739d_0001_0001
0.067 0.8885249591836736 -2.825 consensus 3h_1e38a0661c42400d4a9f23ce1127cf66_0001_0001
0.055999999999999994 0.7779532812500001 -3.0189999999999997 consensus 3h_1fd056edc98bb27a96a16f6b5d57f7a2_0001_0001
0.161 1.144262479166667 -3.056 consensus 3h_1fff3f872a5f868af3f1e0b9fa2dbce5_0001_0001
0.086 0.97030396875 -2.7689999999999997 consensus 3h_20218e95eb651214ba6afe37bb88a3f5_0001_0001
0.19699999999999998 1.0256124186046511 -2.694 consensus 3h_204764483ed08e63597012c06fe6ce05_0001_0001
0.049 0.7305363673469388 -2.873 consensus 3h_206571b4c7dad050aed7ad24b8ae67e6_0001_0001
0.064 0.857714340425532 -3.0580000000000003 consensus 3h_207443f1e87d8e5eeb20eeda88fe781a_0001_0001
0.07200000000000001 0.9386228085106382 -2.779 consensus 3h_207622b60e29a728cd4dafb65de935c9_0001_0001
0.107 1.1266637708333334 -2.674 consensus 3h_20e1319cfe46058d26848541c78926e8_0001_0001
0.10400000000000001 0.964442943181818 -3.091 consensus 3h_21846264b60cd9d4bae27cb6fe2f8694_0001_0001
0.14800000000000002 1.0394545729166669 -2.775 consensus 3h_21b984d2d62a219c521458c1b7babee5_0001_0001
0.054000000000000006 0.7062986020408164 -2.8689999999999998 consensus 3h_21ecc268f290efde579d19f3576f9b83_0001_0001
0.083 0.6697693775510204 -2.8989999999999996 consensus 3h_2207aef4a920b47b5d2fbbc054c61845_0001_0001
0.151 0.985502836734694 -2.8089999999999997 consensus 3h_2213145fed2cd9b9ce5106ec92c605e8_0001_0001
0.05 0.899969011627907 -2.8489999999999998 consensus 3h_22393b5fdace5b6e2c1aed4c848a5a54_0001_0001
0.207 1.166059151162791 -2.8489999999999998 consensus 3h_22f2c80ed13f2b0ca68bd50c56621684_0001_0001
0.141 1.0481113023255817 -2.898 consensus 3h_2351c4dcbf1ee2f80845f4bfa27e0336_0001_0001
0.081 0.9637418673469388 -2.675 consensus 3h_237a7fa2d2aa4783fdd081697bbb5787_0001_0001
0.177 0.9809301704545454 -2.7110000000000003 consensus 3h_242f833154ce1587da2e6ce180b41918_0001_0001
0.07 0.9820693404255321 -2.924 consensus 3h_2526812ec8cb2fff60eb4d6d518b4cea_0001_0001
0.12300000000000001 1.216740625 -2.71 consensus 3h_258b351393350ee04a75b04520874c8d_0001_0001
0.113 0.9054665204081632 -2.7680000000000002 consensus 3h_25dde3305ee5f069cbdd0a5caa3be768_0001_0001
0.11 1.2296402840909093 -2.7969999999999997 consensus 3h_25f30b30093c599fc33dd0dc0469b0e3_0001_0001
0.114 0.7744480612244897 -2.927 consensus 3h_26b83a576da975182d1cb0b013853823_0001_0001
0.092 0.8760530444444445 -2.5469999999999997 consensus 3h_270910967fb9263c7795d5aa69b737d8_0001_0001
0.046 0.7028095833333334 -3.109 consensus 3h_277f37484c7de65494f7c1b34b202c73_0001_0001
0.068 0.830779642857143 -2.966 consensus 3h_27a2feec4cdb53a31fee7614251921e1_0001_0001
0.086 0.9140712272727272 -2.985 consensus 3h_27ed75496d00cfe0df0279c9844f4503_0001_0001
0.057 0.8258973877551021 -2.748 consensus 3h_280686b016be870262bd02fdb16020f0_0001_0001
0.068 0.8131329687500001 -2.833 consensus 3h_28402f180c1f2bd22b9e7e2d4bef70a1_0001_0001
0.063 0.7025988229166666 -2.95 consensus 3h_287b895aa605fad33170980ef67c83db_0001_0001
0.07400000000000001 1.0451003372093024 -2.927 consensus 3h_28995064e309d4c3c09bcc58fb495b12_0001_0001
0.07 0.8960605568181818 -3.09 consensus 3h_28b85e725b394af2a52b80b50636a956_0001_0001
0.053 0.6685594090909089 -3.09 consensus 3h_2995f4aad1696e7ffe92fd433cfc520f_0001_0001
0.068 0.6171777555555555 -2.958 consensus 3h_29ee3ab0d79d25e415c16da80521450f_0001_0001
0.059000000000000004 0.7411442272727271 -2.637 consensus 3h_2a33ef8b97e1bfeda9378080319aaa36_0001_0001
0.07 0.6428215816326529 -2.9410000000000003 consensus 3h_2a54c291f574cc3e903e5129e29559b1_0001_0001
0.094 0.7934103163265307 -2.892 consensus 3h_2a7d81e57e679579d776f9c96f6ea03a_0001_0001
0.124 1.0660809787234042 -2.839 consensus 3h_2a841168512cf10044cc307d777de937_0001_0001
0.076 0.77242921875 -2.977 consensus 3h_2a99130c4485cd761d9900037f9494a6_0001_0001
0.113 1.1633060520833332 -2.701 consensus 3h_2a9e4c3bd8e26941e24fde7501865062_0001_0001
0.051 0.8546046326530611 -2.654 consensus 3h_2af0e907fed3a363b71e730c6e924bac_0001_0001
0.067 1.0465798163265307 -2.641 consensus 3h_2b204d11964a5e56ce24e7625b5e6496_0001_0001
0.045 0.8642629680851064 -2.6489999999999996 consensus 3h_2b39db602df5d590afd78cf34cbfabeb_0001_0001
0.078 1.0382933854166667 -2.77 consensus 3h_2c361c007f20004698ea786c2162e063_0001_0001
0.094 0.8351935102040817 -2.877 consensus 3h_2d12e84841f8db74a998b9c87be3f9b8_0001_0001
0.08800000000000001 0.9020659886363636 -2.705 consensus 3h_2d56966f7ce9cce80d467135c9450da3_0001_0001
0.09699999999999999 0.9554768604651164 -2.6319999999999997 consensus 3h_2d62f2fb62c768cbf6aa6b5a7d129dae_0001_0001
0.063 0.6346405434782609 -3.0060000000000002 consensus 3h_2d6cf75cf539b30290d16755d10a7d10_0001_0001
0.040999999999999995 0.9673459166666664 -2.7230000000000003 consensus 3h_2d87b1c8eacc3b3966aaed21298941b6_0001_0001
0.054000000000000006 0.9855395104166664 -2.66 consensus 3h_2da33210d5110ee0a95d852550a36c99_0001_0001
0.105 1.1328868636363634 -2.545 consensus 3h_2daf4861e45416461c87496e1f69e8d2_0001_0001
0.077 0.6192091413043479 -2.85 consensus 3h_2dd7634f2bec79bbe5cac860236939ff_0001_0001
0.166 0.91200213 -2.859 consensus 3h_2ddc2b3842d07f3aab8e8dbb57060a78_0001_0001
0.09699999999999999 1.0138083369565216 -2.969 consensus 3h_2e0add111fe0aee2fef4ba6d0891a261_0001_0001
0.163 1.1695420795454547 -2.705 consensus 3h_2e5f178690209c72b064c80ebcceb475_0001_0001
0.136 1.2058756511627906 -2.7889999999999997 consensus 3h_2ec49708ceb559f9eee3fe839be637f2_0001_0001
0.10300000000000001 1.082928625 -2.855 consensus 3h_2ee751b6b0991b61457ecf3596ca4772_0001_0001
0.099 0.8673532142857142 -3.01 consensus 3h_2f2141b00bc2bcff56752d6a92d42d50_0001_0001
0.076 0.8497590729166666 -2.9130000000000003 consensus 3h_2f853aabde6c32d6fa4db88499571471_0001_0001
0.067 0.9353624897959182 -2.9939999999999998 consensus 3h_2f86f7c84b724043b0aa82315999022e_0001_0001
0.027999999999999997 0.7247505918367347 -3.048 consensus 3h_2fc98d0b2b6ed6d5253394e361523c09_0001_0001
0.053 0.9882350957446808 -2.907 consensus 3h_2fdb5a07fb0eb777085e87b6fac84225_0001_0001
0.10400000000000001 1.2907435795454545 -2.852 consensus 3h_303f2b63510cb3ae36613916b357bf5f_0001_0001
0.051 0.9433951888888891 -2.6460000000000004 consensus 3h_30ab72f3307952531b90ddb958807bcd_0001_0001
0.081 0.9318722346938776 -2.722 consensus 3h_30d7b9f3b0476797638d10a0e49f1a4c_0001_0001
0.051 0.7524768043478259 -2.762 consensus 3h_3178b0be84291faa2c3568a2fc9fe8cd_0001_0001
0.09300000000000001 0.9258120102040818 -2.708 consensus 3h_31b0e0d9115a74e282eea27d6325791e_0001_0001
0.175 1.1405253372093027 -2.593 consensus 3h_31e03af62ef8db674cdc2dc3c96bdf99_0001_0001
0.171 0.9174244375 -3.011 consensus 3h_322eac73ea61bd0fe8ac6420e63e0eba_0001_0001
0.141 1.1897940340909092 -2.7510000000000003 consensus 3h_3234b79eb34ce11adf929f29f2c7b4fa_0001_0001
0.075 0.8116718191489362 -2.7689999999999997 consensus 3h_324e83b2016d056b11a17358e596c8f6_0001_0001
0.087 0.9647760795454546 -2.978 consensus 3h_32792319de76b8a198d09b3c3066b0fd_0001_0001
0.185 1.1130971511627905 -2.787 consensus 3h_3281d971cd7b6892c4cacf02be9be8fc_0001_0001
0.122 0.961712546511628 -2.6519999999999997 consensus 3h_32c6d03891a6850fd1120fee66cec109_0001_0001
0.105 0.8558970306122449 -3.043 consensus 3h_336bb301bfc41aac08e1a7ef1adff4d2_0001_0001
0.27 1.1528871136363636 -2.602 consensus 3h_33b91269853cf3ddcd6a74799093062f_0001_0001
0.08 0.9136484897959184 -2.516 consensus 3h_33e0a5167d48c1658ee504ee71e1829c_0001_0001
0.07 0.9119901170212764 -2.633 consensus 3h_34391817c980070b7bb0c8cafbb3910a_0001_0001
0.149 1.068705755102041 -2.966 consensus 3h_3463bc860a3333c367c4076ad1a9a3f0_0001_0001
0.054000000000000006 0.9889057954545454 -2.455 consensus 3h_34a70619a3cc1b1788dafd6d877342f4_0001_0001
0.105 0.8881646734693878 -2.8960000000000004 consensus 3h_34e0d9c07aad48a5b4ce8dfe1d9d7352_0001_0001
0.05 0.7893864148936169 -2.635 consensus 3h_34f306898a3ccb381d1abe285da36501_0001_0001
0.08199999999999999 1.005895085106383 -2.693 consensus 3h_3534a0fbbb0adc501b7053874b00f3e2_0001_0001
0.042 0.9674940652173916 -2.5980000000000003 consensus 3h_353fe50f9bd93ee8c217acf744578021_0001_0001
0.087 0.9477113541666669 -2.654 consensus 3h_35c434546510c73c0ea6b0d22f41c745_0001_0001
0.095 0.9796315851063828 -2.88 consensus 3h_35c5203fa68724fe14e2f32990870692_0001_0001
0.14 1.1416079111111108 -2.787 consensus 3h_35c97f8e78c9bfb834b2846c5ff1f339_0001_0001
0.03 0.7099686086956521 -2.8369999999999997 consensus 3h_35ede1e65d56aecd7b2fe87f3339d893_0001_0001
0.11699999999999999 0.9912912222222224 -2.91 consensus 3h_361f83beb210c5076bb6321591a9d283_0001_0001
0.107 0.7821860454545455 -2.872 consensus 3h_375457566b475bee221872ac11b8d715_0001_0001
0.073 0.8675247500000001 -2.662 consensus 3h_37f95f44c72e9af386a4878bf5ef7e6f_0001_0001
0.147 1.0558253163265303 -2.735 consensus 3h_387c5af0e3431e8de6f3891a422d18b0_0001_0001
0.138 1.0312978720930233 -2.833 consensus 3h_38b1a8b60a4d76294fd4c75a03f59d51_0001_0001
0.068 0.9229641145833332 -2.735 consensus 3h_38bf5df2c04a256f478709dd65c8a598_0001_0001
0.09300000000000001 0.8745578437499999 -3.241 consensus 3h_38e1aa49433fd59bcdf0a7fc9ce446a8_0001_0001
0.086 1.1395623863636366 -2.4530000000000003 consensus 3h_3927524587907e72c9a3b5c18e443df6_0001_0001
0.126 1.0029421979166666 -2.733 consensus 3h_393da0a640d4a9776db8197dbe8a30b0_0001_0001
0.07400000000000001 0.9345504886363636 -3.0210000000000004 consensus 3h_394ee2c91595cf78cfd11e0ee6706acc_0001_0001
0.04 0.746140625 -2.867 consensus 3h_394fdcf853d64f8f85d938dc4e020ff7_0001_0001
0.045 0.7673740104166666 -2.803 consensus 3h_395b5bddf7b0431d6837d58747c5a9bb_0001_0001
0.073 0.7665834270833333 -2.923 consensus 3h_39951ea561b4b7a859bd58a4515a4d6a_0001_0001
0.053 0.9081009545454546 -2.825 consensus 3h_39a73b721f652e286f7be73276220e65_0001_0001
0.067 0.75470325 -2.66 consensus 3h_39dda70ddc2c6d8cabb91ef09e871a72_0001_0001
0.07200000000000001 0.8383497346938775 -2.7119999999999997 consensus 3h_39ecaa21b97c304db5d4f9afe667e52e_0001_0001
0.043 0.7066921836734693 -2.4819999999999998 consensus 3h_39f554705f1eb96ee54d88610dd3ac43_0001_0001
0.08900000000000001 0.9170944186046512 -2.877 consensus 3h_3a652cc8f3c90f61ef564ee654391a48_0001_0001
0.10099999999999999 0.9985417555555556 -2.949 consensus 3h_3a79b9fcf4847a8fa4420f030a63c0a8_0001_0001
0.047 0.879613847826087 -2.7289999999999996 consensus 3h_3aa83591486acba16a2c61aabece36e5_0001_0001
0.081 0.7485646666666668 -3.0180000000000002 consensus 3h_3ab32123e2ad63f5221fbbc116fbfa0b_0001_0001
0.07400000000000001 1.0481466666666668 -2.675 consensus 3h_3aecc6bf735ad136888ddd49712815ae_0001_0001
0.061 0.9648021744186046 -2.665 consensus 3h_3b1c5423e746222726be20de3fd8a744_0001_0001
0.08199999999999999 0.86165696875 -3.112 consensus 3h_3b356104ad6235046d67ef7eaedc317e_0001_0001
0.064 1.0011391086956518 -2.522 consensus 3h_3b58e7fba6b73717776e4fc5bd382a89_0001_0001
0.044000000000000004 0.8205822346938776 -2.949 consensus 3h_3b9f8eb5161a5d23f2ffca6dc2119cfa_0001_0001
0.107 0.6143205 -2.545 consensus 3h_3c1f0a3f8e8530354b66e82b34cb5111_0001_0001
0.028999999999999998 0.8141508979591836 -2.861 consensus 3h_3c913b5b27e278eda496ffa6073b4046_0001_0001
0.10800000000000001 0.6491010319148937 -2.7319999999999998 consensus 3h_3d06e0bd64680bd40890073f690dca13_0001_0001
0.14300000000000002 0.987408931818182 -2.907 consensus 3h_3dcce4e39f736e2bc4715912f4c1b024_0001_0001
0.078 0.8317916632653061 -2.8280000000000003 consensus 3h_3e111d253286a8f448c0327fe41b0426_0001_0001
0.095 0.973274489361702 -2.883 consensus 3h_3e17e6db92889b20795f97e4a53599ec_0001_0001
0.057 0.8919135108695652 -2.764 consensus 3h_3e17e7fa304f4eac5ce2ec8bc25a3799_0001_0001
0.054000000000000006 1.000885418367347 -2.987 consensus 3h_3e813c506b0b43767cecca3bb1e39c0f_0001_0001
0.057 0.7139586145833332 -2.9010000000000002 consensus 3h_3eb4a317bf91edae0a81e142dd9921b0_0001_0001
0.087 0.7603102340425532 -2.897 consensus 3h_3ee5bcd049e1b86e6366f8e3ba8f646f_0001_0001
0.052000000000000005 0.8197248163265306 -3.008 consensus 3h_3eefdd4cd439b4893dd1646a5a3d5e04_0001_0001
0.145 0.9823290568181821 -2.842 consensus 3h_3f2ae5ee75ae8084be8e95bb337e30e9_0001_0001
0.08800000000000001 0.9271638020833334 -2.8289999999999997 consensus 3h_3f319e300c748ae34b2ee7fe036fb195_0001_0001
0.092 0.9302096170212766 -2.722 consensus 3h_3f45e3f65f9fb981904570b7c3cbd030_0001_0001
0.102 1.1183652659574468 -2.765 consensus 3h_3fd1c752b830fd64ce93ff5955b76f01_0001_0001
0.071 0.9844386666666668 -2.925 consensus 3h_3fef4d2cd53279581c011d9d4292e6ce_0001_0001
0.165 1.1095792446808508 -2.8280000000000003 consensus 3h_3fff797fd7b9b0d97ea5a979805c96dc_0001_0001
0.07200000000000001 0.8143386477272727 -2.823 consensus 3h_402da253399b25f51febc20d176f11dc_0001_0001
0.086 0.9946995408163264 -3.054 consensus 3h_40ce379888b6bdb4b981d819a6ce1331_0001_0001
0.06 0.8564980416666667 -2.6510000000000002 consensus 3h_413514955bdcd5d68d0cb09ffe0487ed_0001_0001
0.08800000000000001 0.8530579204545453 -3.0439999999999996 consensus 3h_4155c4c3830f0175c416651375959346_0001_0001
0.049 0.8447842244897961 -3.134 consensus 3h_41bc51d6f61db3a30253ba9cb5611a3d_0001_0001
0.094 1.1127633068181821 -2.737 consensus 3h_41eb0448b9b0399b17d2a47d6814b1a2_0001_0001
0.08800000000000001 0.9752969523809524 -2.8480000000000003 consensus 3h_426e1cc0998cf751bba64ed19e889d70_0001_0001
0.07200000000000001 0.7715077395833333 -3.03 consensus 3h_42d39db8fe55e2571efefd0ac1f6dc4d_0001_0001
0.069 0.96210275 -2.9539999999999997 consensus 3h_434d101fc4ddf228155b5a1e3f72f2fc_0001_0001
0.07200000000000001 0.7851346739130435 -2.716 consensus 3h_437fc12c511bc09f89ca7df767f9036d_0001_0001
0.086 0.91059634375 -2.64 consensus 3h_442887b920eddabe7b7977d73803bdc7_0001_0001
0.08 0.8374018333333333 -2.7539999999999996 consensus 3h_4441e48a3bf46864122497813b3fbdc7_0001_0001
0.04 0.8428385 -2.838 consensus 3h_4480a3086c5ca953a8b107b497a6e9ed_0001_0001
0.099 0.958757875 -2.736 consensus 3h_44984b4c759cdb55c575c85dd7ca6041_0001_0001
0.065 0.7841757448979592 -2.9010000000000002 consensus 3h_44b64bba2e5deef0d3b6dffa91d1ed2b_0001_0001
0.11 0.916274 -2.753 consensus 3h_4513fa31cb01b95f5a7f75fc18cd134c_0001_0001
0.109 1.0643395113636365 -2.7039999999999997 consensus 3h_4524b1919564749a08732104b4e8e0fe_0001_0001
0.09 0.818553693877551 -3.194 consensus 3h_454cb9d2324d3133be145dd6ed03d01b_0001_0001
0.127 0.9529576145833336 -2.8 consensus 3h_45aa4a406819be537b5790ae1e7a037f_0001_0001
0.085 0.8943796836734695 -2.875 consensus 3h_45bc3e80fce98cd4c10ed8015085689d_0001_0001
0.07200000000000001 0.7319266888888889 -2.752 consensus 3h_45c8af9f82427ae15f03ff9a4ab7eb7e_0001_0001
0.08 0.9746964883720928 -2.842 consensus 3h_45e23c659a0b250b8e7c7d55e8c075d9_0001_0001
0.095 1.074491329787234 -2.61 consensus 3h_462eedbae7dee513f16cb087b51ddaad_0001_0001
0.166 1.070780641304348 -2.739 consensus 3h_46370739869d3d87b7bddf0597cb6fed_0001_0001
0.063 0.8754456145833333 -3.009 consensus 3h_46a6f6c814000955fe523893afb3438d_0001_0001
0.057999999999999996 0.8221483829787234 -2.885 consensus 3h_46b3b24ccad174e9c5082b9c3200425e_0001_0001
0.07 0.7148253222222223 -2.668 consensus 3h_46f0407cfdc66865a411ea62122bbe74_0001_0001
0.03 0.9582806063829789 -2.7710000000000004 consensus 3h_470b94a0054515b9b795f325a68e6336_0001_0001
0.06 0.7657402040816327 -2.847 consensus 3h_470fd0c40fd7183db8b0564d0ab29f54_0001_0001
0.095 1.0642700425531917 -2.773 consensus 3h_471610aec080c8391d4341c4fa60dffd_0001_0001
0.092 0.5843506195652173 -2.682 consensus 3h_4719c7d85d64bbe65c224b085a0a658a_0001_0001
0.042 0.6748074318181817 -2.9789999999999996 consensus 3h_47213677418094fc2c8024cdd5229167_0001_0001
0.183 1.0585746632653064 -3.117 consensus 3h_4766e36eaa5cee74967e59554bd937c9_0001_0001
0.063 0.6857436590909092 -2.742 consensus 3h_479ab2d687e26b77aa7bc6ff688abeee_0001_0001
0.065 0.9479209555555556 -2.872 consensus 3h_47e0d6f6af0c23973ca5f1443b2c0cee_0001_0001
0.077 1.0216664418604653 -2.733 consensus 3h_47f25fbd1e23e7f8656635c38f9d12fd_0001_0001
0.068 0.9121969069767442 -2.637 consensus 3h_4827257ef64d4605c3c6d07c5f548793_0001_0001
0.129 1.1160962159090908 -2.908 consensus 3h_4859dc71052d28e08a5ca11346e32dd8_0001_0001
0.192 1.0377853295454549 -2.535 consensus 3h_48993a417abada3b08f3139957b88065_0001_0001
0.078 1.0122823260869565 -2.8360000000000003 consensus 3h_48c27ae76fe8b1a1ff23f588953348a6_0001_0001
0.07 0.6089118854166667 -2.673 consensus 3h_490106ee0ab5fe0b06b0ce5231f08143_0001_0001
0.171 1.01038735106383 -2.785 consensus 3h_495a9c0f073bf50ceeb1e0b95ae20c69_0001_0001
0.075 0.8402893936170214 -2.64 consensus 3h_4996e9ac0caf3d0ffb9811ec499329e6_0001_0001
0.079 0.88397294 -2.969 consensus 3h_49c862af92d6ebd7e38179fdd434e0b0_0001_0001
0.069 0.8235355408163266 -3.042 consensus 3h_49eabeb34d29276b69d179d9213a9beb_0001_0001
0.099 0.84835925 -2.763 consensus 3h_4a1e1f681298dd3716647c2433c686f3_0001_0001
0.085 0.9355270833333332 -3.0660000000000003 consensus 3h_4a26440af87ab9cff71c99bed8f41d20_0001_0001
0.064 0.7071464897959184 -3.0069999999999997 consensus 3h_4a4a4bb463d5f971804088af4b636cad_0001_0001
0.113 0.8959032441860465 -2.7289999999999996 consensus 3h_4a9a97b9fc4dc80d4b96669f3c7695e0_0001_0001
0.076 0.83376665625 -2.86 consensus 3h_4b5e006e47408fb1f6054437bf8faf88_0001_0001
0.141 1.1116440408163266 -2.87 consensus 3h_4b8030cd2d54604eae208d7a74cc5b4c_0001_0001
0.085 0.8423982708333333 -2.891 consensus 3h_4b9298f6bf5b854818b11ae3f9f1e141_0001_0001
0.095 0.9663925816326532 -3.096 consensus 3h_4bdccd1b780d197c0d2958ee7fc545d4_0001_0001
0.121 1.0483028604651163 -2.758 consensus 3h_4bf31810698a3d509a845b2b3950fe0f_0001_0001
0.12 1.0416574042553193 -2.799 consensus 3h_4c152cf9ac5a3f25b289deb17a6bdb07_0001_0001
0.038 0.7990101063829786 -2.426 consensus 3h_4c6c9b2ba3aadbae3f86be6091d7df38_0001_0001
0.05 0.7363361122448979 -2.937 consensus 3h_4caaf854b81a11f6c563b68540d3d165_0001_0001
0.053 0.9510029787234042 -2.89 consensus 3h_4d089ea17870cb4230c28d265be17062_0001_0001
0.225 0.8973463229166666 -2.8569999999999998 consensus 3h_4da67331c5eb6bdbc3e86a1fc893e16d_0001_0001
0.065 0.9568476489361704 -2.674 consensus 3h_4dca0be6ddd889382be96790ce182d24_0001_0001
0.063 0.7746495510204081 -2.638 consensus 3h_4eb71d4acb27658920995c29eb513482_0001_0001
0.081 0.88838340625 -2.9219999999999997 consensus 3h_4f60398b4c9d5f3afe1fd977f993d277_0001_0001
0.061 0.7172021666666666 -2.785 consensus 3h_4fb7754cfa336c4980d2059fbb9a9748_0001_0001
0.040999999999999995 0.8811219886363636 -2.8930000000000002 consensus 3h_4ff767c46a2da6bac7d28c71ccb4c3ef_0001_0001
0.10300000000000001 0.7899736530612245 -2.767 consensus 3h_50708c9589ec3a2178ed3446e01e262f_0001_0001
0.061 0.8884927727272727 -2.835 consensus 3h_515cc8689bea5378037ecc5708424f35_0001_0001
0.042 0.8227530208333333 -2.822 consensus 3h_5193cd2e7fccdfdb6a2d7f56f38a9fdf_0001_0001
0.065 0.64892975 -2.74 consensus 3h_528810aa3e7ed31495339b7761aadaca_0001_0001
0.098 0.8849983936170213 -3.1889999999999996 consensus 3h_52c5c6284e21a8d661476b13cc1a2a07_0001_0001
0.068 0.9720419787234044 -2.9360000000000004 consensus 3h_52e9e7936c903a7b512cc15df69cf9a6_0001_0001
0.084 1.247138556818182 -2.676 consensus 3h_530c9794bfd84a42274ab1bba1199780_0001_0001
0.077 0.8112944545454545 -2.8369999999999997 consensus 3h_53fc3e19172642903ededcc16df3a796_0001_0001
0.055 0.8330566458333333 -2.9 consensus 3h_5559972dda3b9910c84bb52f5594eaa2_0001_0001
0.115 0.8895325760869565 -2.767 consensus 3h_555e60c5fbdceff1dfe13fbb1d8a60e4_0001_0001
0.091 0.9850733260869564 -2.804 consensus 3h_5591d358add58cca3e06eea611209c32_0001_0001
0.073 0.8396350744680852 -2.783 consensus 3h_55a0554f02ad070f322c98712c4c5b5a_0001_0001
0.048 0.9234818085106384 -3.0989999999999998 consensus 3h_55e0f7b25d1ea520c741525c2d2d298b_0001_0001
0.054000000000000006 0.6330237395833332 -2.759 consensus 3h_566ea639ed165566c45c3632d89793cf_0001_0001
0.126 1.1586371136363638 -2.853 consensus 3h_5696d3749aff5eb962a70795bc7cf54e_0001_0001
0.05 0.8423629375 -2.891 consensus 3h_56b5b433eda1badfe080aba20a22453c_0001_0001
0.073 1.0259199255319151 -2.888 consensus 3h_573a047da2f3a774bdd2908ff83a23b8_0001_0001
0.193 1.1142444888888892 -2.762 consensus 3h_574642111d2c2099a46f895c2c2f9c4e_0001_0001
0.083 1.0177912717391304 -3.22 consensus 3h_5749b334e984ff1509f1e03ff36f49a8_0001_0001
0.107 0.8917680212765957 -2.872 consensus 3h_5781cbf135f36f3f22831f6a00fc8857_0001_0001
0.08199999999999999 0.8299745833333333 -2.813 consensus 3h_57b1632d8bf7ebbf8bd9c1ea2db26632_0001_0001
0.062 0.9524744431818184 -3.065 consensus 3h_5827cd2f7cf2b61c70bc47d5f62d1ea4_0001_0001
0.038 0.7785162156862745 -2.91 consensus 3h_58a27542b947a708d3a3f3f9cc6b0846_0001_0001
0.076 0.8544201122448979 -2.815 consensus 3h_5962e5a055584d03edbae954702f2f04_0001_0001
0.075 0.9738557653061226 -2.975 consensus 3h_59814878a1fdc7de112e31f3a56be802_0001_0001
0.159 1.046356534883721 -2.678 consensus 3h_598fe1dd890a602a2525c9bf0c166a2b_0001_0001
0.054000000000000006 0.7392969772727273 -2.985 consensus 3h_59c97cb1c77ea49e329bb3dd538660f9_0001_0001
0.134 1.0417349791666668 -2.801 consensus 3h_59e486e6a8b9f32f4f0dba57f52f379c_0001_0001
0.077 0.6112487755102041 -2.9530000000000003 consensus 3h_5a12a025c922a3a310f007042c066cd5_0001_0001
0.048 0.8414793977272726 -2.7230000000000003 consensus 3h_5a49ff004a6f4b428b039cb379ad1eb4_0001_0001
0.125 0.9167420625 -2.883 consensus 3h_5ab08dc7845fe5a9d6444eef67111296_0001_0001
0.19 1.0929644270833332 -2.799 consensus 3h_5b2fc5b28b1b60fe9ef8b2e03f89f4dc_0001_0001
0.064 1.004411465909091 -2.622 consensus 3h_5b9df5f80a467343e42528d4290ed979_0001_0001
0.073 0.8699373181818182 -2.7 consensus 3h_5bfa5bf80b3d309c3a6757bd768820f2_0001_0001
0.129 1.0916478214285714 -2.745 consensus 3h_5c2160eb22af7c2f63278554b150b090_0001_0001
0.081 0.6147569897959183 -2.904 consensus 3h_5c299b127bd83f61c4d1bfabd85aef5d_0001_0001
0.077 0.9061510102040816 -2.696 consensus 3h_5c3efefeb94920bcd22539551966f118_0001_0001
0.08199999999999999 0.9205846458333332 -2.622 consensus 3h_5c4cbed78f98d3d42a9b489eae9a4f3a_0001_0001
0.087 0.9958213409090909 -2.773 consensus 3h_5c4e167c2580c67c95e6066a5f2c9cb8_0001_0001
0.055999999999999994 0.8891351562500001 -2.858 consensus 3h_5d3732f0d8cbdb804da9df4359d3341a_0001_0001
0.096 0.853044402173913 -2.904 consensus 3h_5d4d6f28e8f14ffc0e037a791c04a94b_0001_0001
0.038 0.8721718295454545 -2.888 consensus 3h_5d57e7ee06b667dfdc88684935492460_0001_0001
0.126 1.1186900454545454 -2.92 consensus 3h_5d970e5b4452d74a1a8f85d46424c9da_0001_0001
0.061 0.9647585714285714 -2.8680000000000003 consensus 3h_5da6abcc8e6dd42d8c430ef9e45292cf_0001_0001
0.14800000000000002 0.9434507954545456 -2.889 consensus 3h_5e7157e3888307ba1ab7f795d31024e8_0001_0001
0.078 0.72805771875 -2.844 consensus 3h_5ec0b0277a0db3d43f757de01665d7fc_0001_0001
0.13 1.039234097826087 -2.79 consensus 3h_5ec8a2317911ea745107a5e662497e91_0001_0001
0.061 0.93020159375 -3.0639999999999996 consensus 3h_5f312f77916d61ed4bf5e233723e9469_0001_0001
0.08199999999999999 0.9331561744186048 -2.781 consensus 3h_5f3dcd5882311c301ab985b609596173_0001_0001
0.051 0.8366706326530614 -3.014 consensus 3h_5f85edc4c3c2c82e3b4e529117e798ac_0001_0001
0.106 0.9571716413043478 -2.762 consensus 3h_5fbe8ab347ea622fa5b3f1c2cf730da4_0001_0001
0.083 0.8520078749999999 -2.697 consensus 3h_5fdee7ef2aee7004fec7ed2836167e7b_0001_0001
0.22399999999999998 1.2190070666666668 -2.7 consensus 3h_600456a0e24ec95f65f017bdb54445f3_0001_0001
0.06 0.9985172441860466 -2.822 consensus 3h_601fb097434a50e98206c6feb803fb2e_0001_0001
0.073 0.8822137790697674 -2.9219999999999997 consensus 3h_604bd6cd8b926664409ccbbcb56038c1_0001_0001
0.059000000000000004 0.6125618265306123 -2.886 consensus 3h_605f9dac9227ebdf4bba7948c6b32c40_0001_0001
0.079 0.8579169183673471 -2.905 consensus 3h_609a40c1d1675a11cb2886950ed39b65_0001_0001
0.025 0.7620718979591836 -2.9410000000000003 consensus 3h_614929d610e3c0b4a655cb2f72a40806_0001_0001
0.079 1.0416214767441865 -2.483 consensus 3h_615bf9a960e0f7ca71932176a511a890_0001_0001
0.111 1.060428556818182 -3.07 consensus 3h_6161cb8af834957f59d2eaf25d7931a1_0001_0001
0.11 1.0421941444444445 -2.805 consensus 3h_61ab5a1c12b01e0a560b9e8cace879b7_0001_0001
0.094 0.9291304302325584 -2.515 consensus 3h_620af1fb535c7bb96aad30a6ff70730c_0001_0001
0.095 1.025631887755102 -2.98 consensus 3h_6230791d3500b40cb742f6f6e5988ccc_0001_0001
0.08199999999999999 1.0034403673469388 -2.992 consensus 3h_625b2f9e4b6ad57fad4a6c64933d8a19_0001_0001
0.057 0.7857829387755102 -2.9130000000000003 consensus 3h_630f7f5a70d8af1e2d5bfe61281e32bd_0001_0001
0.039 0.8190055729166668 -2.909 consensus 3h_632210ab9a347688c793a16dfbaefc1d_0001_0001
0.077 0.94561525 -2.9610000000000003 consensus 3h_633a061acdcb75afb6ab2a6975a8c395_0001_0001
0.067 0.8936743571428571 -3.053 consensus 3h_63495408f6bf8c63c646d7eb5bef8aca_0001_0001
0.126 0.9645888854166668 -2.7260000000000004 consensus 3h_63a28098bab90230d7aac09490841f2f_0001_0001
0.08 1.0846870520833334 -2.812 consensus 3h_64085ecdb0b036edd8016dd6ca80063f_0001_0001
0.161 1.0823144999999998 -2.958 consensus 3h_6434e55901a0fc3127b8c547be459b47_0001_0001
0.073 0.9247651170212764 -2.781 consensus 3h_6491962dd01dc39e8e9ebd3bd7798295_0001_0001
0.16899999999999998 1.1798097954545457 -2.891 consensus 3h_64f01125c0dbf861ae49cace93a9aaf8_0001_0001
0.289 0.9183921145833334 -2.6689999999999996 consensus 3h_65040783f031676c235e691b6a7c462c_0001_0001
0.17 0.9686747826086958 -2.636 consensus 3h_653be55ff6c578c50b0a28a81c3db8cb_0001_0001
0.052000000000000005 0.7656238775510203 -3.045 consensus 3h_65b339d15809c9ec8fd7bb276f3d3ba5_0001_0001
0.059000000000000004 0.7234529659090909 -2.785 consensus 3h_65d106b814aee04a8f33264ba3c3769e_0001_0001
0.066 0.7418752222222221 -2.593 consensus 3h_65f5b49ff1a80c36daad5833fcde11d2_0001_0001
0.094 0.8611323068181819 -2.9610000000000003 consensus 3h_6608c0789bf0e3c6349a1c663e44114a_0001_0001
0.027000000000000003 0.868609625 -2.995 consensus 3h_660c69b258699522d8e20deb755469b2_0001_0001
0.044000000000000004 0.6280199795918366 -2.865 consensus 3h_660f8cff2f86d06976c29def0dbcf347_0001_0001
0.052000000000000005 0.8480361224489795 -2.891 consensus 3h_665474097662ac36ec0ad0dd4cd28085_0001_0001
0.055999999999999994 0.9170567551020409 -3.0410000000000004 consensus 3h_66efdb2b76758fd1fbc09570bb9785c5_0001_0001
0.042 0.7464690204081632 -2.9360000000000004 consensus 3h_67023ed952d5087380da2b9a79cca2bd_0001_0001
0.084 0.9272651477272726 -2.7230000000000003 consensus 3h_6714aa6aeb27733b533988ae4f659f7c_0001_0001
0.051 0.7955673979591837 -2.8680000000000003 consensus 3h_67201beaaa25296a667d9cd86908f7cf_0001_0001
0.152 0.9858986704545454 -2.345 consensus 3h_673a8b7bc11b7ac1c0e381991d715923_0001_0001
0.059000000000000004 0.8891371562500001 -2.733 consensus 3h_6743c85e7d85030aa342e0d56844f0dd_0001_0001
0.24 1.0490293333333334 -2.476 consensus 3h_67897658a0cedd4001864a05dcf7ac5c_0001_0001
0.087 0.9908843222222222 -2.7430000000000003 consensus 3h_67debc863c8f0d00e5a0c62e925b773c_0001_0001
0.13 0.90987759375 -2.832 consensus 3h_680e15288a1c6bc1b3c1a7f23a4956f8_0001_0001
0.063 0.7674841562500001 -2.727 consensus 3h_681f41ef6f174807b30f609435c8a1a8_0001_0001
0.098 0.9272937558139536 -2.628 consensus 3h_683519cef0ecd8ce4350e7582d23b109_0001_0001
0.16399999999999998 1.0220200744680852 -2.721 consensus 3h_683c7a0fc2d0e393f5ea6d0a7851a830_0001_0001
0.07 0.9691908953488372 -2.8710000000000004 consensus 3h_684b6c4a7fb52dc4d4552aa1117e4bf1_0001_0001
0.102 1.0821415 -2.767 consensus 3h_688718965e658ceafaa4dc6a4624e343_0001_0001
0.07 0.8451907340425532 -2.722 consensus 3h_697e805661e824cd951db747f9f69b55_0001_0001
0.205 1.1900197045454548 -2.885 consensus 3h_6a70f6a54212c084a796c09953b92710_0001_0001
0.102 1.0369297727272728 -2.912 consensus 3h_6afcaefcbc2ea341e2892b723408962b_0001_0001
0.07400000000000001 0.8721158297872339 -2.698 consensus 3h_6b0df1c91432da725d88fcf090ba9893_0001_0001
0.062 0.9116091904761904 -2.694 consensus 3h_6b6a509663b2f8751476767f71076b9f_0001_0001
0.11599999999999999 0.9648734285714284 -2.815 consensus 3h_6c20798afe01c4e95261efd3a0285340_0001_0001
0.069 0.6075457065217391 -2.864 consensus 3h_6c24b9665173c96aa7c2105c63def5ab_0001_0001
0.044000000000000004 0.8270855833333334 -2.822 consensus 3h_6c8acd28fdbfe6ce3625d1999cd7c606_0001_0001
0.079 1.1983198958333334 -2.909 consensus 3h_6c8d8c35f1464b344286987c5dc09d86_0001_0001
0.152 1.2153181590909092 -2.739 consensus 3h_6ce08f4d062ac8735884a29178fde213_0001_0001
0.063 0.8269077551020408 -2.891 consensus 3h_6cf702792e1097b1aec697eed382a9ed_0001_0001
0.145 1.076235095744681 -2.76 consensus 3h_6d3002dbfa880700d61dfd0e6a2303d6_0001_0001
0.063 0.8359981063829788 -2.804 consensus 3h_6dabe3206a83004ff6be205115d2cc2a_0001_0001
0.07200000000000001 0.8646881979166666 -2.928 consensus 3h_6dbdafe0b3697fd9562b17ccf2dcc75c_0001_0001
0.11 1.0663452261904762 -2.952 consensus 3h_6e07ee020c5e337bee1f056e5abb0cf8_0001_0001
0.063 0.6476929574468085 -2.884 consensus 3h_6e1bc56949e52ca64004d4ad194b4b9b_0001_0001
0.067 0.6323020312500001 -2.9960000000000004 consensus 3h_6e975350c2bbaa68a63687d957f15c0d_0001_0001
0.062 0.9498149659090908 -2.8939999999999997 consensus 3h_6ed5c18cf90746a6ea4e45101eb3d0c1_0001_0001
0.046 0.8375659999999998 -2.862 consensus 3h_6eee993a379799bf601f4a393beae485_0001_0001
0.067 0.7811391847826088 -2.648 consensus 3h_6f1494c3633d3493b011a4955d3047ac_0001_0001
0.04 0.8449376818181819 -2.674 consensus 3h_6f80dc960000c1161b7aa3eb49639beb_0001_0001
0.069 0.8199752244897959 -2.793 consensus 3h_6f8468a1a2f89592f700bd1f150cddf1_0001_0001
0.13 0.9734963469387756 -2.799 consensus 3h_6f995c8ba2dde02ae3a8800e7f4c0c5b_0001_0001
0.142 1.1128447386363636 -2.7460000000000004 consensus 3h_6fda3221d65e63482a6b08cff55b62c7_0001_0001
0.12 0.9058777083333333 -2.9189999999999996 consensus 3h_7051693afb2389bb9f16e577421bfc5c_0001_0001
0.061 0.9386893265306124 -2.926 consensus 3h_70c7a552eb8b9dfdb4932d2812e3f140_0001_0001
0.07 0.8920574361702127 -2.807 consensus 3h_70fa57e6d2c6d9917c6f24d51510ddb9_0001_0001
0.07200000000000001 0.8230862209302325 -2.62 consensus 3h_7153ff1754993b79cc2e825a0264caf0_0001_0001
0.081 0.9047981170212764 -2.904 consensus 3h_71b3730b8a4aac367bef87a539c0aa47_0001_0001
0.09 0.8404847727272726 -2.98 consensus 3h_727f53e984ae3fbd872b31141b0139c6_0001_0001
0.066 0.7684852446808511 -2.705 consensus 3h_72af5db4b8e5d6c8ce42e2b7a9e98cfa_0001_0001
0.162 1.1862968586956522 -2.647 consensus 3h_72c2be6a6cda1f49bb0dc0db8a2f4762_0001_0001
0.124 1.1426605113636363 -2.7060000000000004 consensus 3h_7388a3bcc3524e33b2dfca942c8471cb_0001_0001
0.12300000000000001 1.1403726739130433 -2.787 consensus 3h_73d2a43b1da119b3710f90a319300285_0001_0001
0.087 1.0005737291666663 -2.6630000000000003 consensus 3h_73e319802927bbe1eccfb88b272688d3_0001_0001
0.09699999999999999 0.6832279895833332 -2.7510000000000003 consensus 3h_7409e85e01c0ae4123db31c760408569_0001_0001
0.036000000000000004 0.8549086326530613 -2.812 consensus 3h_7449addac7ac2e93ba16755e6e06a630_0001_0001
0.038 0.9087151704545456 -2.975 consensus 3h_745ce6617f55d1927f237043d948f68b_0001_0001
0.096 0.9939752272727272 -2.8089999999999997 consensus 3h_749959e3e9200b7255e4b3c306de234f_0001_0001
0.092 1.0115616276595745 -2.917 consensus 3h_74e1da562015253a511676374bc48b2f_0001_0001
0.192 1.1325605729166668 -2.855 consensus 3h_74ff0b98300e3aec4eb822fcf9209959_0001_0001
0.094 0.9237656976744186 -2.64 consensus 3h_7530411791a04d3891f4ba727d34e40f_0001_0001
0.055999999999999994 0.6251769479166667 -2.907 consensus 3h_76d0a711c273b0b447cf3977186ee6f7_0001_0001
0.046 0.8272258673469388 -2.9819999999999998 consensus 3h_774f43681822fee1c84c03fe68f90c31_0001_0001
0.098 0.81761346875 -2.8160000000000003 consensus 3h_78991fb735605723b6c58cd74589d501_0001_0001
0.077 0.9899179111111112 -3.0180000000000002 consensus 3h_78b87a1701329f8cc323f5318b64cf91_0001_0001
0.1 0.9824583617021276 -3.1910000000000003 consensus 3h_78c0103fbf55957ff1e1d94223e5d502_0001_0001
0.081 0.6140746020408163 -2.674 consensus 3h_78c317443fe654ca567fa387dc0521eb_0001_0001
0.055999999999999994 0.8263135729166667 -2.998 consensus 3h_793315c1ff66c6e46032c22ecbf00181_0001_0001
0.125 0.9577334897959184 -2.766 consensus 3h_79aa6a8ceb88011cf99a16b5321fc881_0001_0001
0.051 0.9153672065217392 -2.8989999999999996 consensus 3h_79e01c6b5d1b2bd6dde80e4059e00363_0001_0001
0.048 0.8765293437499999 -2.7460000000000004 consensus 3h_7a2042b53a1c53585b1585de7bcacacf_0001_0001
0.057999999999999996 0.9974237826086956 -2.7230000000000003 consensus 3h_7a2443e4457387fd3f437a753050dbc2_0001_0001
0.073 1.0364138690476188 -2.719 consensus 3h_7a2b78ad18ff7bd22e9fe1d5ab6d52a2_0001_0001
0.12 0.8012666224489796 -2.819 consensus 3h_7a736ffb6cae634b325193e2a81f5e57_0001_0001
0.066 0.9353491224489796 -2.867 consensus 3h_7b8e7cc0b4138fbc1676820b57de5fa7_0001_0001
0.073 0.841615125 -2.677 consensus 3h_7c04f37e9dc07bd6a75513b518723339_0001_0001
0.045 0.6900676875 -2.841 consensus 3h_7c29257febc7f4f502ada6734cd6b8f5_0001_0001
0.057 0.90534821875 -2.977 consensus 3h_7c8215048db62c106894699c7232103f_0001_0001
0.031 0.6709490319148936 -2.9019999999999997 consensus 3h_7cabac2724f00d2717d3f91fdc51ae9d_0001_0001
0.035 0.8864856249999998 -2.8560000000000003 consensus 3h_7cbf0ce04b44be6c8b57f6ffb98e81bc_0001_0001
0.077 0.9263237555555556 -2.773 consensus 3h_7d01ffd731c06b4874d52d38e8534008_0001_0001
0.055999999999999994 0.740084581632653 -2.7769999999999997 consensus 3h_7d05b269a8f5f9d892e48c4e63f1f378_0001_0001
0.062 0.7841836956521739 -2.7739999999999996 consensus 3h_7d42b627d0c860973c8252df193e4ef9_0001_0001
0.158 1.0189589489795918 -2.8160000000000003 consensus 3h_7d63f11173fdadea6dd5858216e734c5_0001_0001
0.086 1.096444023809524 -2.8280000000000003 consensus 3h_7df52d52c5d22cbec9f040f0e7d4d596_0001_0001
0.128 0.8823679374999999 -2.865 consensus 3h_7e23e629e1082099c9d6db9747a042a9_0001_0001
0.17 1.218102181818182 -3.105 consensus 3h_7e6116e9961956afaa4cf30c406a0734_0001_0001
0.1 0.9470687093023256 -2.883 consensus 3h_7e61dc04da0ab54a0521043198cd0924_0001_0001
0.094 1.0980545104166666 -2.752 consensus 3h_7ea7a279c2cf02760f49d7cb2186e6d0_0001_0001
0.057999999999999996 0.9534464090909092 -2.741 consensus 3h_7f1af03691e17ae16310750d7a760fea_0001_0001
0.049 0.8718347083333333 -2.612 consensus 3h_7fc9a7187b7515e99eaa0ca3b5d6a9c4_0001_0001
0.057999999999999996 0.9534267083333332 -2.775 consensus 3h_7fe1a04ae04ba474aca1f4e7034a0b6a_0001_0001
0.076 0.8216869361702128 -2.407 consensus 3h_7fea628514446c2bfdcc6ea16ca9562a_0001_0001
0.131 1.0920722826086957 -2.891 consensus 3h_7ff990d308e5e75ccd99ec6d67b8310b_0001_0001
0.047 0.707357215909091 -2.7680000000000002 consensus 3h_8046ae047f549c30858d5e69e3168807_0001_0001
0.10400000000000001 1.0504476063829786 -2.807 consensus 3h_8094676cd0f45b66c510ae9d31fdffe6_0001_0001
0.08900000000000001 0.8335575510204082 -2.736 consensus 3h_80a3a09225a0669644f581c8d99c7296_0001_0001
0.068 0.9879839387755102 -2.765 consensus 3h_80bf5d832d646ebd7d286a06ebde9a80_0001_0001
0.08199999999999999 0.9281191875 -2.9339999999999997 consensus 3h_81074759405a9d5b82c558cac290cd3f_0001_0001
0.13 1.1086524772727273 -2.8169999999999997 consensus 3h_8159395c3ea87d7c758d4b4db23956f3_0001_0001
0.09300000000000001 0.9447341875 -2.971 consensus 3h_820cf0573c9dbe499afb9a2fc3f2b29c_0001_0001
0.055 0.9368583139534884 -2.861 consensus 3h_82716d77b5d5d6e4854ac28157fb3798_0001_0001
0.159 1.295520326530612 -3.01 consensus 3h_828fcfcc69b30ebd1376df1a678be281_0001_0001
0.083 0.5909356176470588 -3.167 consensus 3h_829717e689d299fdbca3c3c6df1bb7de_0001_0001
0.053 0.6958908409090909 -2.6039999999999996 consensus 3h_82f65eee5d041eaf639cbd437af67fbd_0001_0001
0.109 0.8415942346938775 -2.719 consensus 3h_82fab53de33622a94ce74e7a2b2f3ce4_0001_0001
0.139 0.8918828265306122 -2.8680000000000003 consensus 3h_835c36884100d36d6ac1af7cfbdeb7b3_0001_0001
0.068 0.8907592291666666 -3.0389999999999997 consensus 3h_83a60b8ee7a4526b19f6d112ec981cc9_0001_0001
0.09699999999999999 1.0472098571428572 -2.935 consensus 3h_83e273f1d3bee0b410a06a65000193ba_0001_0001
0.113 1.0814081976744183 -2.6830000000000003 consensus 3h_840b8f51f45d7a1c2884ad4128e4b0f5_0001_0001
0.065 0.6899666770833333 -2.767 consensus 3h_841c7c4145f40811a2e35c0dc78818b0_0001_0001
0.059000000000000004 0.965014081632653 -2.7119999999999997 consensus 3h_841d5eb57f2a857f9a1e65a991234a18_0001_0001
0.17800000000000002 1.11664525 -2.623 consensus 3h_842f121933215d2a3be2083bbdf95f6f_0001_0001
0.055999999999999994 0.930483 -2.861 consensus 3h_846899cc6c6d554657ed5b5aa9a5363e_0001_0001
0.065 0.901047181818182 -2.937 consensus 3h_846ee50f5593445407cded7b8a238e1b_0001_0001
0.115 0.9238268265306122 -2.74 consensus 3h_8471629d0958575f8b72f73993d7c797_0001_0001
0.12 1.0524061489361702 -2.5469999999999997 consensus 3h_8481869ffcef88c15d1a9ed7d8936f73_0001_0001
0.084 0.8168495510204082 -2.892 consensus 3h_859097260275a38937f34638ec282d61_0001_0001
0.055 0.9641644239130436 -2.925 consensus 3h_85cae8252d17a702d41172fd8ff0896c_0001_0001
0.099 0.9648146938775508 -2.8739999999999997 consensus 3h_860a219b90c5b43806fae783edb307ad_0001_0001
0.063 0.7595568124999998 -2.792 consensus 3h_860e62daa5dc8aeed9c92c1b02d3dc1f_0001_0001
0.08 0.7983336326530611 -2.8080000000000003 consensus 3h_868f313eb0e6657542a9d98e3ef05923_0001_0001
0.054000000000000006 0.7474502976190476 -2.603 consensus 3h_86bc89fd76c8f7ace808e0b4b4661a2e_0001_0001
0.11 1.11137925 -2.7739999999999996 consensus 3h_86fd348b6492124e1a7f484819f379e6_0001_0001
0.08199999999999999 1.1799888170731707 -2.93 consensus 3h_875ab2d5849aba4d3510c4fdf7de2e31_0001_0001
0.085 0.897906097826087 -2.682 consensus 3h_879f72f21056bead1bcf07c2c71e477e_0001_0001
0.08900000000000001 1.0053169479166666 -2.697 consensus 3h_87f353bf630923ce20fbaa1bda08180f_0001_0001
0.095 0.9276094893617022 -3.051 consensus 3h_88098c9fa9657ba22b6a0c7be556acd6_0001_0001
0.054000000000000006 0.7897809270833333 -2.8560000000000003 consensus 3h_883f457d68c47e50db466c612eb03bef_0001_0001
0.092 0.9225088617021276 -2.898 consensus 3h_884600f9eddbf1a11b3e4ccf94b1b209_0001_0001
0.136 0.9050136521739128 -2.801 consensus 3h_884beb687d3ded6091d0d5a738ddc359_0001_0001
0.084 0.803794652173913 -2.7760000000000002 consensus 3h_8889f018375ce1b105923da249ec5936_0001_0001
0.069 0.5820013367346939 -3.0069999999999997 consensus 3h_88a375f9579aca67b487776df7decec7_0001_0001
0.048 0.8591736363636364 -2.835 consensus 3h_88d13c5c4c180dbf0e1cac9dcd4bc45c_0001_0001
0.05 0.9263903369565216 -2.8539999999999996 consensus 3h_894a7bfa99f952d7cb83fad7515392ff_0001_0001
0.111 0.9383778541666667 -2.7680000000000002 consensus 3h_89d5bf00ac528d5bc127f7b684680fcf_0001_0001
0.059000000000000004 0.7313899574468085 -2.886 consensus 3h_89dcfb0db32e6e2bdf58c029a1f9382c_0001_0001
0.15 1.093249930232558 -2.7310000000000003 consensus 3h_8a5c9cb0b03d8eb287f559c3446b786b_0001_0001
0.07200000000000001 0.8107476279069766 -2.895 consensus 3h_8a9ee95884f7eeaad9176a68c95ac2f0_0001_0001
0.136 0.9574280624999998 -2.7939999999999996 consensus 3h_8b7a2f7521207a819c7949a6aa8d5095_0001_0001
0.08800000000000001 0.9304481704545456 -2.715 consensus 3h_8b914b86f51ee7629381f4267adf748a_0001_0001
0.107 0.6461194361702128 -2.9210000000000003 consensus 3h_8c2a5fa6d5cd087061ceba4afe607b96_0001_0001
0.073 1.0109203488372094 -2.9619999999999997 consensus 3h_8c5f601c6a31b00d8f3ff00833e3a79e_0001_0001
0.057999999999999996 1.0428402 -2.9760000000000004 consensus 3h_8c7a6239bff9975a9b95ee0321d5e3ef_0001_0001
0.083 0.6627803617021277 -2.9560000000000004 consensus 3h_8c7cf55ea7b02463980b728c0ec711f8_0001_0001
0.066 0.8124118181818182 -2.665 consensus 3h_8ccb645fe1fdd19b4b0789a7b98f65c8_0001_0001
0.083 0.8787648265306123 -2.889 consensus 3h_8d1a1d5e03bdf5aef5ed03111cd47967_0001_0001
0.105 0.8770018181818183 -2.5839999999999996 consensus 3h_8d42708fdb5beed022c5d7d695bb1d72_0001_0001
0.067 0.7782160319148935 -2.7460000000000004 consensus 3h_8d93f7150f77981ddb4dc13b601ce557_0001_0001
0.054000000000000006 0.6820571170212765 -2.95 consensus 3h_8dc8de578138d4303913c2a8078975eb_0001_0001
0.076 0.8749913 -2.92 consensus 3h_8e2194b5b1944405799fb4e43978eb8d_0001_0001
0.09 0.86493385 -2.8169999999999997 consensus 3h_8e2459372c8d9104f7efba1e851a3b1b_0001_0001
0.028999999999999998 0.7394212840909091 -3.017 consensus 3h_8e29e5da5af3a560fc828dc55ff31d59_0001_0001
0.066 0.8908296739130435 -2.7739999999999996 consensus 3h_8e5f4210e6a85f22429d5bbdadcb153b_0001_0001
0.05 0.9064312551020408 -2.737 consensus 3h_8e608c9508d27914f21474987ad3afc0_0001_0001
0.096 1.0242284891304347 -2.705 consensus 3h_8f0b8cde0d7008eb768c1aa1345fc826_0001_0001
0.054000000000000006 0.6814132386363636 -2.728 consensus 3h_8f575f0313f5c7a16e744b386814433d_0001_0001
0.091 0.994506340425532 -2.782 consensus 3h_907c7444c7f801cc9cf7935c0b3d2622_0001_0001
0.07 0.8526722857142858 -3.123 consensus 3h_909cb247fca92504ae67b0dd05769d74_0001_0001
0.055 0.8071548604651163 -2.747 consensus 3h_90a7fc1ba21bf006ec0caa96ce878e8c_0001_0001
0.096 0.8492773152173914 -2.818 consensus 3h_90e216f08f0041739dbbca0e045c1449_0001_0001
0.15 1.010176295918367 -2.926 consensus 3h_90e546c27586ae82c02bf861009ea1c6_0001_0001
0.11800000000000001 0.9398005227272728 -2.668 consensus 3h_910a4fb9c14dfcb6c9d3d665583b642a_0001_0001
0.142 1.0851041477272727 -2.7510000000000003 consensus 3h_911766d3629f0415dc97240d980d2d1e_0001_0001
0.037000000000000005 0.848706534090909 -2.6239999999999997 consensus 3h_913a90362e73708679de2c079cf8933c_0001_0001
0.133 1.1018818043478262 -2.64 consensus 3h_915d8711b1e20bb748057e46107307e2_0001_0001
0.09699999999999999 0.7303955 -2.5780000000000003 consensus 3h_916fc38d0a03d81c71a13e56c494ce23_0001_0001
0.055 0.7320251666666667 -2.904 consensus 3h_917e767d1412d55584c3402958391f7f_0001_0001
0.06 0.6606665760869566 -2.763 consensus 3h_91f82b5f9d65b62645c75c028c6c12b2_0001_0001
0.085 0.926851 -3.1039999999999996 consensus 3h_920c231911d45798c41a1bc96fee5aad_0001_0001
0.08800000000000001 0.9589336477272729 -2.99 consensus 3h_923e63e1098bfbc136422576b7c82cb0_0001_0001
0.079 0.9139166354166668 -2.9019999999999997 consensus 3h_9277995da9cd82214f1bc004824224c7_0001_0001
0.07 0.870926625 -2.84 consensus 3h_92a3f61248ed53733ee1c2889840f63e_0001_0001
0.165 1.3274729659090907 -2.8360000000000003 consensus 3h_93277a57757728eaa993837aef0326ff_0001_0001
0.10099999999999999 1.0569277916666666 -2.78 consensus 3h_932965f1a7561852bf6a084867d43e53_0001_0001
0.09699999999999999 0.8765913936170213 -2.984 consensus 3h_93f17fdfd66407566e319ae27353dad9_0001_0001
0.049 0.7200787765957446 -2.8989999999999996 consensus 3h_9409252e9aeac066bab9c34fbbb179a0_0001_0001
0.09300000000000001 0.7807360102040816 -3.031 consensus 3h_9494fd329f7bbf7360df8039d2408387_0001_0001
0.21100000000000002 0.8343152755102042 -2.674 consensus 3h_94a395105971fa59146df3b54e65ccfa_0001_0001
0.091 0.9725432840909092 -2.884 consensus 3h_94da8cd58f580738fb140b0178fad5a3_0001_0001
0.092 1.0163462551020408 -2.9939999999999998 consensus 3h_956ca5ac5a2e7498dd0a4b5c44d8a50b_0001_0001
0.055 0.9006547448979593 -2.673 consensus 3h_95841734b733dae74e8d77fcbe3fb008_0001_0001
0.069 0.9302004782608696 -2.76 consensus 3h_95b59c4cf0a1fc746059f7c9d40366e3_0001_0001
0.057 0.9065682272727272 -2.7569999999999997 consensus 3h_95ce09bcbfef5a7d267b2c83ba2beb71_0001_0001
0.068 0.7214486666666666 -2.9930000000000003 consensus 3h_95d6b8ce04a9b89c445b245d14c19c7d_0001_0001
0.07200000000000001 0.9352967906976744 -2.4619999999999997 consensus 3h_95eba5c7b1967da6553729691ac39cd7_0001_0001
0.08900000000000001 0.6188096960784314 -3.053 consensus 3h_9612d79190fc1b93d4230b0275339bcd_0001_0001
0.065 1.0563621145833333 -2.7560000000000002 consensus 3h_9689f18a7b331fa6255038fb31a986e1_0001_0001
0.081 1.0184758617021277 -2.83 consensus 3h_96c5a50853c944d80e403184e9cf1b0d_0001_0001
0.051 0.7041041562499999 -2.8369999999999997 consensus 3h_9701b9ed6403a777dec360c7c613d355_0001_0001
0.11199999999999999 1.057265306818182 -2.801 consensus 3h_975a61b2b41330d61376187cdecd25c3_0001_0001
0.10400000000000001 0.952299097826087 -3.0260000000000002 consensus 3h_97e449ba8725168e82d81cca8f195580_0001_0001
0.048 0.89684575 -2.949 consensus 3h_983148516518db19a28d7819e6a91da4_0001_0001
0.11 0.9997479791666668 -2.8280000000000003 consensus 3h_984206b5488dc2fbfa1af419ddc2b3f3_0001_0001
0.059000000000000004 0.7015111224489796 -2.8289999999999997 consensus 3h_98461b14ad5563200de54de780218cea_0001_0001
0.10099999999999999 0.9458293020833334 -2.835 consensus 3h_98821479813c4d6e1363d534e363427f_0001_0001
0.053 0.6279920625 -2.915 consensus 3h_988de1e8218be9e9af48044b1e627562_0001_0001
0.33 1.1474966363636363 -2.833 consensus 3h_989597fd91b7c429e1b448c2748a2802_0001_0001
0.10400000000000001 0.981535 -2.9789999999999996 consensus 3h_98eadbce12d0ddc48983fc50bffdb5fb_0001_0001
0.06 0.7956305869565219 -2.8160000000000003 consensus 3h_99646a6c819b8df11de443873eb69974_0001_0001
0.11 1.113248489130435 -2.8739999999999997 consensus 3h_99893bfd55196f8a508c99587a137b1f_0001_0001
0.10099999999999999 1.035271021276596 -2.9010000000000002 consensus 3h_99cde41f1adf2ae10345e91b0bfc60fc_0001_0001
0.083 0.8712785204081633 -3.003 consensus 3h_9a8d6e1e74c0c53a53ac76abe56775e5_0001_0001
0.035 0.7351648125 -3.137 consensus 3h_9ac8954202c4b6e67037a5e803da1da5_0001_0001
0.207 0.9893628061224488 -2.912 consensus 3h_9ae16e0aaa4b4665ace9a58845adcfce_0001_0001
0.12300000000000001 1.1803151363636364 -2.697 consensus 3h_9af1ff5741e5d90ab0f0ba25b92c620e_0001_0001
0.095 0.9054400909090909 -2.6639999999999997 consensus 3h_9afb810476b8806eab1a3396073145e1_0001_0001
0.035 0.8648610000000001 -2.8 consensus 3h_9b337bcc9fe03e706cbbdb9029449db3_0001_0001
0.087 0.9010781224489794 -2.764 consensus 3h_9b5ff8e59b5dda2cfdf938b67a590dc1_0001_0001
0.153 0.9377134795918368 -2.83 consensus 3h_9bd6ec12fd0a7e47ef25640accd10c5a_0001_0001
0.048 0.8103726250000001 -3.1439999999999997 consensus 3h_9c06c5b02a2425dafc50df41d4820cc4_0001_0001
0.18899999999999997 1.1936937045454548 -2.9010000000000002 consensus 3h_9c08433d99be169573b0c7392132f407_0001_0001
0.08900000000000001 1.0345855425531914 -2.519 consensus 3h_9c1f1dd783a054a36820b48b40bdc623_0001_0001
0.057 0.8138040116279069 -2.907 consensus 3h_9c45bc1f4e9ca97940cce016064e4c8d_0001_0001
0.11800000000000001 1.0407222386363637 -2.9130000000000003 consensus 3h_9d86ebd610f94cb600d0a6ab6ed0fb3a_0001_0001
0.10800000000000001 1.2272612978723405 -2.7939999999999996 consensus 3h_9d8a8ef97170075ed0f46db657685686_0001_0001
0.183 1.1863478488372097 -2.588 consensus 3h_9d9b6b78cc16368470a5974d577de3ca_0001_0001
0.076 0.8549368111111111 -2.716 consensus 3h_9dc114fdd16a63a5bfbe1f621432b487_0001_0001
0.102 0.9292360208333336 -2.7510000000000003 consensus 3h_9e03c243e20efca1985324480b864f00_0001_0001
0.131 1.0545549555555556 -3.0210000000000004 consensus 3h_9f0c392e67ba8bafb5a56fb3d29d1a0a_0001_0001
0.057 0.6296647755102041 -2.924 consensus 3h_9f14d2d1304f61be24f39c4ba94f6fcc_0001_0001
0.08 0.6444697604166667 -2.826 consensus 3h_9f616c72b1fa7127d9498b1bf5a6c7fd_0001_0001
0.07200000000000001 1.0765502765957446 -2.915 consensus 3h_9fe33349600d190eb6443787f3cbcf18_0001_0001
0.11 1.0716723181818184 -2.64 consensus 3h_9ffdf1daebea926c758ee805f1dc269e_0001_0001
0.071 0.7944400888888888 -2.7939999999999996 consensus 3h_a0545ffb85f0c15904f9f14a114593c4_0001_0001
0.07 0.9727903023255812 -2.888 consensus 3h_a05d394e1c18f63707be43f25a2286f9_0001_0001
0.068 0.967949074468085 -2.932 consensus 3h_a0b7fb22874f21a7b41624b5097ddc0f_0001_0001
0.051 0.8702928372093023 -3.1489999999999996 consensus 3h_a0c3ed72188ed7f8247936740ee9e96b_0001_0001
0.07200000000000001 0.7175133777777777 -3.04 consensus 3h_a0f7cea67557a38e212af66bea367dba_0001_0001
0.067 0.9407170204081632 -2.741 consensus 3h_a132adfacf81bb15383ec38f231a13b8_0001_0001
0.131 0.9744622553191491 -3.1 consensus 3h_a13ac1cbee178f556f22757023ba293d_0001_0001
0.114 0.9693439270833332 -2.656 consensus 3h_a16734daa418f40305e04935cf4242f1_0001_0001
0.10300000000000001 1.0527057272727276 -2.782 consensus 3h_a1866dddc153a327b21361a8eca52ad3_0001_0001
0.153 1.1688963 -2.786 consensus 3h_a1b1390759dc0454e2ea42ea98c95c2f_0001_0001
0.087 0.799307170212766 -2.6010000000000004 consensus 3h_a1bd2b8cbb0af026a19023f88dbeb13f_0001_0001
0.052000000000000005 0.9756530714285712 -3.14 consensus 3h_a20684f993c5bfc820115404bbad4e7c_0001_0001
0.11599999999999999 1.0517473085106384 -2.925 consensus 3h_a329313832fd5301fb1dc44d5137c300_0001_0001
0.054000000000000006 0.6265497978723404 -2.748 consensus 3h_a3716cc76a78f427ffdc2a12d161bb53_0001_0001
0.07400000000000001 0.7330968085106383 -2.69 consensus 3h_a39c6886e7659d053a5789cb41bf2e02_0001_0001
0.159 1.146646193877551 -2.641 consensus 3h_a3c37985992e8ac8ae02de5ac91e56e6_0001_0001
0.18899999999999997 0.9555495 -2.9360000000000004 consensus 3h_a46c456a3fb849474367cd416c1f5072_0001_0001
0.079 0.8696739148936171 -3.034 consensus 3h_a4818965bef944cdbed277b8766c0520_0001_0001
0.086 1.0382303265306123 -2.609 consensus 3h_a4ff0ca41425800f524ed7a6c5f4eb6d_0001_0001
0.04 0.7021306770833333 -2.9010000000000002 consensus 3h_a62667f76921a1dfdae965493c23a3d9_0001_0001
0.08900000000000001 0.8667374285714288 -2.977 consensus 3h_a6706769011c1a0274444492254dd476_0001_0001
0.111 1.0016963191489363 -2.89 consensus 3h_a6b27f0817e6b6cf6a7650bfd39f6f0f_0001_0001
0.08 0.989610836734694 -2.6319999999999997 consensus 3h_a7440d0eb6bb0fef1600c527dd5dbf5a_0001_0001
0.07200000000000001 0.9239946395348836 -2.8560000000000003 consensus 3h_a74851756ac666c65409e98674ef0173_0001_0001
0.107 0.8814729183673468 -2.966 consensus 3h_a778f7b70f443ef0f20afe05332df4c3_0001_0001
0.042 0.7615443229166666 -3.2910000000000004 consensus 3h_a7a9854f16f5185e929d0d622fa8a612_0001_0001
0.172 0.8428510900000001 -2.8560000000000003 consensus 3h_a7e04002604b1e4ddbbaa5eb0ed9ae17_0001_0001
0.055999999999999994 0.6742415454545454 -3.033 consensus 3h_a842fc11a4fe1f00cb9396fc6ff2ac7e_0001_0001
0.06 0.9397893636363636 -3.012 consensus 3h_a8a0a0baec77b9957ba49113ae67c2b9_0001_0001
0.152 1.2315632790697677 -2.877 consensus 3h_a8c9adab45da2441a2cdee6e93aa285d_0001_0001
0.092 0.9805187765957448 -3.012 consensus 3h_a966c27750a5f666d06cc717520e5842_0001_0001
0.145 1.0085656808510641 -2.83 consensus 3h_a979d582d5e3a6a672fcdfb5900de972_0001_0001
0.08199999999999999 0.8905631836734694 -2.957 consensus 3h_a99290f616e25de584ba6c7fe8f25d31_0001_0001
0.05 0.7322891326530613 -3.036 consensus 3h_a9b3d492001542c122c53a351e917c2c_0001_0001
0.107 0.8485936122448979 -3.157 consensus 3h_a9e0196b751eb15cf6717bd85edfe9ae_0001_0001
0.13 0.9876953977272728 -2.931 consensus 3h_a9e8b13db37539844910754124c5e99f_0001_0001
0.10099999999999999 0.9763187021276598 -2.852 consensus 3h_aa286ea85ef4d1d6fd41b8b1ceef1d51_0001_0001
0.079 0.8930800104166665 -2.991 consensus 3h_aae30f4ff6af55464467ac9c0984aa25_0001_0001
0.054000000000000006 0.6918468936170213 -2.9989999999999997 consensus 3h_ab2098076ceae8a47affcd8bd1754183_0001_0001
0.048 0.8194348181818182 -2.945 consensus 3h_ab247ecebf9184d80e95e367ee33c628_0001_0001
0.127 1.0775596979166666 -2.9410000000000003 consensus 3h_ab34f97f8c61a76e6befeac43a274509_0001_0001
0.039 0.8272468953488373 -3.0410000000000004 consensus 3h_ac2feb474a7b80a1487b1434e2e9b405_0001_0001
0.091 0.8050545813953488 -2.654 consensus 3h_ac6439c9045df87dfc35026d8b32bc42_0001_0001
0.079 0.8764220918367347 -3.016 consensus 3h_ac94d8574992b8fadc85771777a5d5cc_0001_0001
0.079 1.1931414880952382 -2.728 consensus 3h_acb3be9279ec4add7e763db6ddd1d524_0001_0001
0.11199999999999999 1.0927578673469387 -2.926 consensus 3h_acb92c418c620fe0b23367182f9cbdae_0001_0001
0.162 1.1515567978723404 -2.655 consensus 3h_aced1a635bee61b91fd98c99b9a58e78_0001_0001
0.11699999999999999 1.0370939895833329 -3.042 consensus 3h_acf81cb27007730521616201513c25d8_0001_0001
0.051 0.8999917613636362 -2.8169999999999997 consensus 3h_ad15960bdef5ac061c1321aec6018bef_0001_0001
0.161 1.1456011395348842 -2.7119999999999997 consensus 3h_ad2386a0bae803f43cf3485c916450cc_0001_0001
0.06 0.8751789886363637 -3.1010000000000004 consensus 3h_ae038629980a36c7ea10b92682e2f45c_0001_0001
0.102 1.0660889886363636 -2.6689999999999996 consensus 3h_ae051aaa50854f91caa7952da6f96514_0001_0001
0.076 0.6420717604166667 -2.9530000000000003 consensus 3h_ae3cd182b8882dbaee21bf4c1b989931_0001_0001
0.064 0.9297473020833332 -2.759 consensus 3h_ae44f1f24b76faecdfd97128ed2c06e1_0001_0001
0.077 0.8912016808510638 -2.967 consensus 3h_aebcdd101d90e8c4a66c1a58d1edff74_0001_0001
0.109 0.9678970113636364 -2.971 consensus 3h_aeecb8a45da3dd2cfc31cd7d536df37b_0001_0001
0.23199999999999998 0.8977069999999999 -2.852 consensus 3h_af17d1007f4d4eebf44fcf6a10d93b7c_0001_0001
0.1 0.7947354387755102 -3.0789999999999997 consensus 3h_af9a1750630c2e7288230cc8266637e2_0001_0001
0.048 0.6738634239130434 -2.805 consensus 3h_b0052e1f8ff1d8bfa930e3ef727d8abc_0001_0001
0.061 0.7803050434782608 -2.889 consensus 3h_b0440fd330bae06c473d8d35340bab67_0001_0001
0.106 1.035420397727273 -2.6239999999999997 consensus 3h_b091f916d0efd8575cab02b03feb3c4c_0001_0001
0.062 0.9751968645833332 -2.888 consensus 3h_b0ab6e13f1a1fb0b00ac969681cbaa64_0001_0001
0.059000000000000004 0.821059652173913 -2.859 consensus 3h_b0bf49baabc5757e1f6ae028be85cd00_0001_0001
0.08199999999999999 0.9161820909090908 -2.8689999999999998 consensus 3h_b0de49574478fd1dcd0faec2889ef7eb_0001_0001
0.047 0.8601932187499999 -2.9939999999999998 consensus 3h_b14453c463933e055784761514ef8dc0_0001_0001
0.075 1.1279946914893615 -3.07 consensus 3h_b1d22f8e3120160127c1a9faee1e5d55_0001_0001
0.1 1.15708990625 -2.679 consensus 3h_b1fd2560cbc16abdfb42b4ec00f9b936_0001_0001
0.111 0.9413646190476193 -2.5660000000000003 consensus 3h_b2063ae224995fc203720cd1319ba89b_0001_0001
0.11800000000000001 1.132079625 -2.9410000000000003 consensus 3h_b2959c5a86a0d058ac964ba02d8c1317_0001_0001
0.044000000000000004 0.8665216136363636 -2.908 consensus 3h_b29fc470a30a4c0b865c3194a63f3bdb_0001_0001
0.08199999999999999 1.0184814534883722 -2.633 consensus 3h_b333d982840f79883c3af81f0ee4ea74_0001_0001
0.102 0.8753669318181818 -2.853 consensus 3h_b3ea09cea50840d7aa4ed0a7048b7b1e_0001_0001
0.07400000000000001 1.0002548877551023 -3.015 consensus 3h_b3eb0003882557adc337211e76982683_0001_0001
0.08199999999999999 0.6723422872340425 -2.697 consensus 3h_b40a894c7f0d530d3ea7a9af0244ebf0_0001_0001
0.138 1.1396517159090909 -2.733 consensus 3h_b42085ec7ee61e7cc682a8f10a4cc9b1_0001_0001
0.071 0.6642454361702128 -2.9560000000000004 consensus 3h_b449cc0f53454096c3182703e47c196e_0001_0001
0.055 0.7164427127659574 -2.7030000000000003 consensus 3h_b4515873fc10819a2a591da7a5244d05_0001_0001
0.08800000000000001 1.025072125 -2.866 consensus 3h_b4645d3467b04a12949d6d015d8fd719_0001_0001
0.12300000000000001 0.8756571326530611 -2.716 consensus 3h_b4bd1a9afff2e5528fec89db994baa61_0001_0001
0.096 0.9122613854166668 -2.8489999999999998 consensus 3h_b4c5b20f6521e81fc2bc47bc876917b8_0001_0001
0.067 0.9650324545454544 -2.892 consensus 3h_b4de228019875fdac6372055341439a7_0001_0001
0.132 1.0545111734693875 -2.785 consensus 3h_b5139a63766fb58abcdd000ef65af85a_0001_0001
0.16899999999999998 0.9871034431818182 -2.6310000000000002 consensus 3h_b51598465ee8ba9971b0884fe0f6eccf_0001_0001
0.076 0.957570670212766 -2.764 consensus 3h_b5db2b104671865bf2d1e1ba6722f722_0001_0001
0.11800000000000001 0.9534916568627452 -2.9939999999999998 consensus 3h_b62a98a6e125aca25997439cdb5326fe_0001_0001
0.044000000000000004 0.7554143469387754 -2.927 consensus 3h_b630eb6e9d343ae68cc885337a819e56_0001_0001
0.078 0.9230125212765956 -3.0610000000000004 consensus 3h_b652d2a66314ddb709445ded0eb57846_0001_0001
0.06 0.6284360326086956 -2.7680000000000002 consensus 3h_b66323f6a5e5b833419f6c9a335aacbf_0001_0001
0.14400000000000002 1.2648855 -2.682 consensus 3h_b66fd4c1178fdc457dfad75a25ebf03c_0001_0001
0.105 1.0008873979591837 -2.818 consensus 3h_b670f6e296dbb3b0dfb185d49a06c895_0001_0001
0.039 0.7856120416666666 -2.759 consensus 3h_b67d0f6a537a78f1e6b7748adf899789_0001_0001
0.049 0.879676659574468 -2.806 consensus 3h_b6fc9f7ab3221d08ed46085e0b4f478a_0001_0001
0.187 0.7297385217391305 -2.826 consensus 3h_b71471f1dc7ef9b1ec0843070fc9a363_0001_0001
0.133 0.8688565744680851 -2.852 consensus 3h_b71ed0cadc5cdad39fc8db44c89e20e5_0001_0001
0.051 0.8136274479166667 -2.8160000000000003 consensus 3h_b7532f8280ea4bad5b5030de330b73b9_0001_0001
0.071 0.6538936372549019 -2.95 consensus 3h_b7a939e6ea662385abd686c10556eaad_0001_0001
0.069 0.6673476860465116 -2.9210000000000003 consensus 3h_b7b006e53b25a8f286d8f6cc274350d2_0001_0001
0.13 0.9787682159090908 -2.517 consensus 3h_b7c0a566a30ff451eb9d03e98386dfcf_0001_0001
0.087 1.0132014791666666 -2.864 consensus 3h_b7ee48f8129747c0490445f6ce8ec173_0001_0001
0.084 0.8627239387755102 -2.793 consensus 3h_b80c45a555aa060087e1d42defaa8991_0001_0001
0.20800000000000002 1.2061720116279069 -2.351 consensus 3h_b84ba25bec26b4db2b17a8e52af29373_0001_0001
0.113 0.880195081632653 -2.673 consensus 3h_b8fe435e2fcd872d56bfa54bb397adcb_0001_0001
0.11699999999999999 1.0898002790697674 -3.117 consensus 3h_b8ff9b7d3cb02b2221fececd01874a92_0001_0001
0.129 0.9919557272727272 -2.841 consensus 3h_b91b9520a65e2b5366992a868388641d_0001_0001
0.11599999999999999 1.0781258604651165 -2.8139999999999996 consensus 3h_b946572a0165462b50cbbbcc939837ab_0001_0001
0.055999999999999994 0.9378460333333332 -2.875 consensus 3h_b986427912451424f59f023b3d27485e_0001_0001
0.08199999999999999 0.9357838979591838 -3.0660000000000003 consensus 3h_b9a317df0008cf668f2e2ea106931c37_0001_0001
0.247 1.1498773068181822 -2.945 consensus 3h_b9dc070e2418b160f8e85a3cba0b0159_0001_0001
0.037000000000000005 0.7612369255319148 -2.8480000000000003 consensus 3h_bada5517a47f94a2a3c9b2d549fd69e8_0001_0001
0.062 0.8838504431818182 -2.739 consensus 3h_baf7a48c58a1a30223efbe6484c39a11_0001_0001
0.068 0.8069848749999999 -2.56 consensus 3h_bb0c19a5065d93923ad7fd98a3153659_0001_0001
0.044000000000000004 0.9602061063829788 -2.74 consensus 3h_bbae060e3f80ed564c8d89d6765637aa_0001_0001
0.07 1.038657784090909 -2.615 consensus 3h_bbb9534bfd9305f52cd5dbb76f14c688_0001_0001
0.057999999999999996 1.027485375 -2.642 consensus 3h_bbea74c9843dfa01a5917232d8109b07_0001_0001
0.106 1.0813006914893617 -2.6719999999999997 consensus 3h_bc24dd117df84fdab1eaa3ea11403ef3_0001_0001
0.05 0.6312051704545455 -2.904 consensus 3h_bc9f8b135e47d8a60c7ddb11862066e9_0001_0001
0.075 0.6486777340425531 -2.955 consensus 3h_bd54fdf998f89f622f41fb4b484a1041_0001_0001
0.042 0.7480698369565216 -3.012 consensus 3h_bd6d4ff2c0918e4f03ce2d4fcfc175df_0001_0001
0.081 0.7946633229166669 -2.615 consensus 3h_bdca1a9344fea828fb921718ede618f3_0001_0001
0.129 1.1386314673913045 -3.122 consensus 3h_be16e07db48ae0a74eda7a0f6f1aec10_0001_0001
0.063 1.037437943181818 -2.685 consensus 3h_be19c2e59e8dcc1f7a034f9bf148e016_0001_0001
0.111 0.92417475 -2.713 consensus 3h_be5570e5be8e553e42e6aefcedd1122d_0001_0001
0.107 1.0174102708333337 -2.8 consensus 3h_bec54c50123978a737ee32a3dfedc01f_0001_0001
0.069 0.9073158958333332 -2.676 consensus 3h_bec66f6a769e76400998a520bc825a93_0001_0001
0.098 0.9414192551020408 -2.8560000000000003 consensus 3h_bf3792f665a1f720956944a3961bad3e_0001_0001
0.083 0.7886388061224491 -2.7960000000000003 consensus 3h_bf5f679f9c2e4160deb61bf413d73eca_0001_0001
0.158 1.10755928125 -2.8789999999999996 consensus 3h_c02ef5c7d15b3be9a67b647c5b0ae013_0001_0001
0.109 0.9485311632653062 -2.884 consensus 3h_c06f0729852f7513db35a010fb531e7c_0001_0001
0.08199999999999999 0.8498305102040814 -2.968 consensus 3h_c0f50887bed5f13601fe7522a507fefb_0001_0001
0.064 0.9157941122448979 -3.035 consensus 3h_c0f99af4e4af8ab35480e2c8364abdde_0001_0001
0.115 1.2912064772727272 -2.7739999999999996 consensus 3h_c1fe5997130b7322fb2f321913128ec9_0001_0001
0.068 0.8181550227272728 -2.7760000000000002 consensus 3h_c2efa7d4af3e6339219579a89ac74ce4_0001_0001
0.055 0.8323657234042553 -2.792 consensus 3h_c3874467ec20220c5db2e306556dd90f_0001_0001
0.11900000000000001 1.02057175 -2.667 consensus 3h_c42b7895dc90a8b8c673cd729b937e5b_0001_0001
0.13 0.8960654468085106 -2.62 consensus 3h_c42d493bfbd7600a796d20e1bf2d3799_0001_0001
0.20800000000000002 1.028594340909091 -2.508 consensus 3h_c4980b14ab842cd8bf830efe8d7984a9_0001_0001
0.066 0.8646404489795918 -3.23 consensus 3h_c4bfec70e6a34877fb72fcb912de525f_0001_0001
0.10099999999999999 1.1274293068181818 -2.9219999999999997 consensus 3h_c5063ee5270533bc7426e7f09349529e_0001_0001
0.10300000000000001 0.8316754999999999 -2.656 consensus 3h_c53d0836be67fdf543f75d2b96ff5d21_0001_0001
0.102 0.8299291979166666 -3.002 consensus 3h_c5590983c21695d0aa57707a5d1c90b0_0001_0001
0.08199999999999999 0.7198720000000001 -2.699 consensus 3h_c55fc7c20788e853daddf94d4900caff_0001_0001
0.092 0.8755020510204081 -2.758 consensus 3h_c5cdf187caa0fac00084aa3e38cf33f5_0001_0001
0.11800000000000001 0.9826398043478262 -2.778 consensus 3h_c625a7132781cb6cd8b3d93bec078c77_0001_0001
0.221 1.1875137272727272 -2.59 consensus 3h_c64aaaa7e23c292823934031743facd8_0001_0001
0.122 1.1958082674418604 -2.622 consensus 3h_c68a2513f47841575ab03a178ccf8c06_0001_0001
0.121 0.9144789166666666 -2.741 consensus 3h_c6c199ea154593e7766b076858dc407f_0001_0001
0.045 0.8528688936170212 -2.938 consensus 3h_c6f2c75356402a88b8a64f0612e3c924_0001_0001
0.111 0.9938224431818182 -2.6889999999999996 consensus 3h_c74943904e9105ea1712062bdfd33870_0001_0001
0.052000000000000005 0.6518491122448979 -2.8489999999999998 consensus 3h_c791ef6fa278247b8db3ff8cd1611778_0001_0001
0.136 1.175555011627907 -2.576 consensus 3h_c7d1ddefb3799a2d95ea73b483d563ca_0001_0001
0.111 0.9258369270833336 -2.918 consensus 3h_c812418cf769160c1ac88b45c6a80b03_0001_0001
0.05 0.9071749456521736 -3.096 consensus 3h_c84589f0814e198a02c2914e6a223204_0001_0001
0.068 0.9182278 -2.888 consensus 3h_c876f746f8bf8d94cb70f72afc44a0e5_0001_0001
0.055 0.9404380102040818 -2.6430000000000002 consensus 3h_c8b3fdc2362aeb98ee39fefe8980ac9c_0001_0001
0.16399999999999998 1.2142027021276598 -2.775 consensus 3h_c8b6da2366cc78714113288188fcc253_0001_0001
0.07200000000000001 0.8740771363636365 -2.7289999999999996 consensus 3h_c8ca82a302b89c5a9e9698ef5666b02a_0001_0001
0.122 0.9790442045454548 -2.925 consensus 3h_c9a9adfbd9da62574aedad215e989b60_0001_0001
0.047 0.6879515306122449 -2.9130000000000003 consensus 3h_c9bf881d6729ce5105e4e07154ee264e_0001_0001
0.11 1.0744000681818182 -2.8689999999999998 consensus 3h_ca878f8ca2293ea26fc45f416468c8e8_0001_0001
0.077 0.8024394081632653 -2.665 consensus 3h_cb0897838f79d63d22bd2d9dad62cc68_0001_0001
0.14300000000000002 0.8077673163265305 -2.6519999999999997 consensus 3h_cb205b78538afdf86cc1d6be649bfa67_0001_0001
0.085 1.2072559999999997 -2.9730000000000003 consensus 3h_cb9b697d297c291835989a9968c1856d_0001_0001
0.11699999999999999 0.8736469545454545 -2.638 consensus 3h_cbd1636f8ec4dfeca3c866f574a5e8c0_0001_0001
0.151 0.9931625520833331 -2.737 consensus 3h_cbd64b47d0ef6b88c71301552a2234eb_0001_0001
0.068 0.94065403125 -2.835 consensus 3h_cbe69684cdb8a46fb9146d61b7187283_0001_0001
0.053 0.6768900000000001 -2.88 consensus 3h_cbf0f47bb918e31161beb200c594f7d1_0001_0001
0.12300000000000001 1.18052190625 -3.017 consensus 3h_cc0ea2c7916814c276808737c786567d_0001_0001
0.149 0.9936575000000002 -2.9010000000000002 consensus 3h_cc20b1b1673b92346d6fea1bcab65c8a_0001_0001
0.033 0.7274050729166668 -2.8139999999999996 consensus 3h_cc7a7f76e93c41936be501d3d796795a_0001_0001
0.204 0.9738709111111112 -2.638 consensus 3h_cc97bb62549a21cc7fdbf8bdc728d054_0001_0001
0.064 0.9670589886363636 -2.878 consensus 3h_cce52080797b05714c660f8cfd57cb91_0001_0001
0.252 1.3156354431818182 -2.6430000000000002 consensus 3h_cce721ccd5ae50e9bf8be982db866383_0001_0001
0.079 1.0001220833333333 -2.9160000000000004 consensus 3h_ccec9648a20fed9e3145389d17596b50_0001_0001
0.081 1.0559960520833334 -2.635 consensus 3h_cd17bc9a997b41e6d2d3cc0b2d9530d6_0001_0001
0.105 0.5947130543478261 -2.845 consensus 3h_cd615b785ee50490354dc4ad20c6cc96_0001_0001
0.20600000000000002 1.3661207441860466 -2.7460000000000004 consensus 3h_cd8a26eef6816909bb7f10a77db91fb2_0001_0001
0.084 0.8725456020408162 -2.7910000000000004 consensus 3h_cd9a82a6f3289646d9d4cadaf2ef6bdb_0001_0001
0.17600000000000002 1.23310525 -2.7430000000000003 consensus 3h_cdc7982625ac382ebe72fbbc7d1b1a97_0001_0001
0.055999999999999994 0.7724002765957447 -3.095 consensus 3h_ce7cf142c3bcf1fd0af487d76a2ba81c_0001_0001
0.121 1.1515067755102042 -2.8810000000000002 consensus 3h_ce90db82417e43c25b896d497eedbe9b_0001_0001
0.068 0.9215378061224492 -3.0380000000000003 consensus 3h_ce9ac72a2bddb75faa298f0345abc4bb_0001_0001
0.10800000000000001 0.9787046979166668 -2.9010000000000002 consensus 3h_cf27bcd728b116c3e35856f9b497bc2c_0001_0001
0.046 0.9057502674418604 -2.9619999999999997 consensus 3h_cfd4011f5957c8de9ab6a179cef210b9_0001_0001
0.129 0.8848811063829788 -2.783 consensus 3h_cfddba5e5a60e945244c5658ac7f94e3_0001_0001
0.087 1.0484472872340425 -2.7710000000000004 consensus 3h_d04f32f3c8b37dcdd510ed12a0fffa24_0001_0001
0.043 0.7753861777777777 -2.8819999999999997 consensus 3h_d0dd65a642c76faa88e162973f013ead_0001_0001
0.126 1.0017187111111108 -2.728 consensus 3h_d110b482141906ff8895e8d0391ca3c0_0001_0001
0.083 0.7989926122448979 -2.675 consensus 3h_d19d4dd55291b1b06db2eab6dca66549_0001_0001
0.09300000000000001 0.9901388488372096 -2.6319999999999997 consensus 3h_d1bafca5553f3be88a3c407668f50ccb_0001_0001
0.11199999999999999 0.9225135227272728 -2.7119999999999997 consensus 3h_d1c555a1164d023d4c7243ab38d6c664_0001_0001
0.057999999999999996 0.7431198260869565 -2.7739999999999996 consensus 3h_d2756eb9ee322ff1f063c6c3894ca9e2_0001_0001
0.075 0.9572691818181815 -2.8169999999999997 consensus 3h_d28e0ece4c4e1c2d373146856074150d_0001_0001
0.069 0.9205002659574468 -2.7880000000000003 consensus 3h_d344d50da7a70acc2c6f180935353008_0001_0001
0.057 0.7811935624999999 -3.069 consensus 3h_d3e1f1709b13e826c985398bc3581c1d_0001_0001
0.08 1.0241387674418607 -2.866 consensus 3h_d45dab92c5a2e790b26f826617879382_0001_0001
0.09300000000000001 1.0274762906976744 -3.023 consensus 3h_d481f50c1ba214402564c22337e396e1_0001_0001
0.099 1.0542013295454546 -2.795 consensus 3h_d4b6cd81f24a531f6caaf47a754e54cd_0001_0001
0.095 1.0030131836734693 -3.069 consensus 3h_d4ebf48263595dbc798c59f4ff74cca3_0001_0001
0.084 0.9576727439024388 -2.517 consensus 3h_d5649562c8432e52629192fede149239_0001_0001
0.094 0.9019844318181818 -3.06 consensus 3h_d5dea0e02759f3e7f4cb1a939dc9e6f2_0001_0001
0.10099999999999999 1.0017592840909093 -2.955 consensus 3h_d62825cd0a8ae2e781c4350436ceb58d_0001_0001
0.057 0.8355540102040817 -3.076 consensus 3h_d6434e5913999421c9d1cd2305949f48_0001_0001
0.059000000000000004 0.7713844285714285 -2.813 consensus 3h_d65afe0253f25f401936a66cba69cb8f_0001_0001
0.039 0.9707490102040818 -2.8280000000000003 consensus 3h_d69e0d26fcdf6442c0b38cc82ccef020_0001_0001
0.055999999999999994 0.7497711224489797 -2.819 consensus 3h_d6d7aec678233cf5589047a59b099a75_0001_0001
0.053 0.9931374583333332 -2.9210000000000003 consensus 3h_d72abef5cfe37310b525f0b9b522482f_0001_0001
0.08 0.7136239111111111 -2.792 consensus 3h_d746de7caf7ce69f6089930c375c98ff_0001_0001
0.04 0.7300654081632653 -2.7739999999999996 consensus 3h_d76168c23b6f5617940dd6fff8483684_0001_0001
0.066 0.9716317065217392 -2.5610000000000004 consensus 3h_d78417c431a77ad4ca329e84252132ae_0001_0001
0.06 0.8531400918367347 -3.0980000000000003 consensus 3h_d7ad6425a3d17081810ffc25a319c1b5_0001_0001
0.16 1.2635832045454545 -2.67 consensus 3h_d7c9be4e751a6d6b8347fe073169717c_0001_0001
0.07 1.2144964545454544 -2.804 consensus 3h_d7f9abcb2e188cd52363972ad904f834_0001_0001
0.033 0.6825943404255319 -2.9160000000000004 consensus 3h_d83a789afbad314e7f1595eb4cee95e3_0001_0001
0.06 0.7408133333333332 -2.92 consensus 3h_d8bc4b64bcc1b27b1b5c26f059ecf975_0001_0001
0.204 1.1843149204545451 -2.662 consensus 3h_d95644870ce56c4cc30b2f4b238fd186_0001_0001
0.156 1.095284 -2.761 consensus 3h_d97eb3a2f406e617ef2c62e4661f51e4_0001_0001
0.11 0.8947110227272727 -3.0469999999999997 consensus 3h_d9d0b9a3f8930be5f0e4614f96242796_0001_0001
0.054000000000000006 0.8489688750000001 -2.822 consensus 3h_d9ec44a1b28ee7b8ccfa1ef41cca6489_0001_0001
0.098 1.0127652926829267 -2.6889999999999996 consensus 3h_da2c95e40cc072750b7843e025afab1c_0001_0001
0.053 0.8914771979166667 -2.8080000000000003 consensus 3h_da5e680d07800f16a3a582d6dc534947_0001_0001
0.099 0.8804372500000001 -2.912 consensus 3h_dab9742fa226d17b9d08224fb79203f4_0001_0001
0.053 0.8390887083333333 -3.0669999999999997 consensus 3h_dae984bfa6f1d84125a483215cd545ee_0001_0001
0.12 0.9797440937500002 -2.9160000000000004 consensus 3h_dbcb842488da5d7f5db3a30383c2a978_0001_0001
0.051 0.865849558139535 -2.82 consensus 3h_dbd3c0d417bb2be6935db07a1c83a5ec_0001_0001
0.07200000000000001 0.8245803020833333 -2.8930000000000002 consensus 3h_dc0d00c85ef647183d67ca8bf9d0e921_0001_0001
0.134 1.0069819693877549 -2.688 consensus 3h_dc4cbd56f3d688ab1d9cde9b658d9665_0001_0001
0.11599999999999999 0.9933757127659576 -2.826 consensus 3h_dce26b65c5aff0b27ce877bba1f18a33_0001_0001
0.23600000000000002 0.9813740348837212 -2.591 consensus 3h_dce9bf7b27c96f86e95c315e861c7164_0001_0001
0.11900000000000001 0.95802209375 -2.7439999999999998 consensus 3h_dd54ebdec730da38b57836e263487893_0001_0001
0.065 0.8497250425531915 -2.763 consensus 3h_dd7843e7873d3beec6be736118cec381_0001_0001
0.084 0.99242285106383 -2.9 consensus 3h_de322b63ec70731bd725217c807fcbc6_0001_0001
0.085 1.022247948979592 -2.5869999999999997 consensus 3h_de44a66e4ada97196aa20d0f011d45f8_0001_0001
0.102 0.907991275510204 -2.8710000000000004 consensus 3h_de5eacdae510d66a9163bf02d3a31c4d_0001_0001
0.065 0.8003088510638299 -2.965 consensus 3h_de9346e56ee9db7d3a6c202fd49f6c01_0001_0001
0.11 0.8693363749999999 -2.9530000000000003 consensus 3h_deb3472429417aaed13717b05a6f0659_0001_0001
0.084 1.1009971704545456 -2.863 consensus 3h_df4d4a8ef043f27258423ad5c7b998c9_0001_0001
0.13 1.1066053488372094 -2.8789999999999996 consensus 3h_df84d0297eb32788496be8e6cf642241_0001_0001
0.142 0.9266671511627906 -2.906 consensus 3h_e00e5ee3393e5a98b8ce72f7b0192687_0001_0001
0.077 0.9024377604166668 -2.86 consensus 3h_e025e53f8adef5fa9404075ba6a2c616_0001_0001
0.065 0.8913618265306122 -2.6919999999999997 consensus 3h_e061a840a8f181f794ef408091fb0295_0001_0001
0.096 1.1588287261904762 -2.733 consensus 3h_e113ca6cf56b91692012520e42d1923d_0001_0001
0.045 0.7970187346938775 -2.989 consensus 3h_e12b69c087b60e9113f16ab9bb029fa7_0001_0001
0.129 1.0847492499999998 -2.8310000000000004 consensus 3h_e1cdafa3263743be03bb72ac2a4f570b_0001_0001
0.061 0.9217783163265306 -3.1189999999999998 consensus 3h_e2032ad942cacc32096921c16b141d40_0001_0001
0.068 0.5838503125 -3.15 consensus 3h_e24a7a6a685d6f33c9d9840917de3ffb_0001_0001
0.156 1.1495033522727272 -3.008 consensus 3h_e2e6e54137721af54584f141e22063b8_0001_0001
0.23600000000000002 1.2872488977272727 -2.815 consensus 3h_e2f94dcf2aeaebe9af8faf7dc1573c8e_0001_0001
0.102 0.7800946041666665 -2.9160000000000004 consensus 3h_e319e673687bd13b3a6bcda1d4093094_0001_0001
0.085 0.8630279999999999 -2.866 consensus 3h_e31d50d46a8f1f39d907191aafa4c74a_0001_0001
0.149 1.2677140326086958 -2.563 consensus 3h_e417167f5ee53080b6a7d754d4da608e_0001_0001
0.067 0.94569215625 -2.97 consensus 3h_e4544957bfbca838ebb6fccf6f098350_0001_0001
0.051 0.8611922916666664 -2.884 consensus 3h_e45c3848fdd015de4f7d65353a22d9b4_0001_0001
0.113 0.8615169270833334 -2.63 consensus 3h_e48199022489fc638e0565fc347a148e_0001_0001
0.073 0.9148553720930231 -2.55 consensus 3h_e4b128ddb7705fa0a3f08bb2e70afe41_0001_0001
0.099 1.0534451354166667 -2.728 consensus 3h_e4d977db6fe9a75927505b028c5a314f_0001_0001
0.124 0.951213431818182 -2.784 consensus 3h_e4ef364960ae97561762788779ea8586_0001_0001
0.067 0.8046349782608696 -3.1039999999999996 consensus 3h_e504e19f630029ce2b46483056c806f7_0001_0001
0.045 0.7486475543478261 -3.0039999999999996 consensus 3h_e509b658a4eb0e3ecee2a9fcd5766e2c_0001_0001
0.172 1.1639052 -2.576 consensus 3h_e53916424efeadbae4bd44fc31b17839_0001_0001
0.09300000000000001 0.8809567291666666 -2.9989999999999997 consensus 3h_e6c9f6e8b7b43fef98441f92e12cf785_0001_0001
0.113 0.966992875 -2.727 consensus 3h_e6e094227ee17279251a3dce668fea59_0001_0001
0.134 1.0733736326530612 -2.748 consensus 3h_e6fb49f08adc2918c4ed33e383cff2af_0001_0001
0.11599999999999999 0.9740300104166666 -2.9019999999999997 consensus 3h_e701bd9b8ab0c5202467b7790cfa18cb_0001_0001
0.08199999999999999 0.9195207888888888 -2.764 consensus 3h_e78cc4661461019a288ed2085454194d_0001_0001
0.09 1.1212574318181818 -2.9419999999999997 consensus 3h_e7c08ec421f7b61582a0292c48562c7b_0001_0001
0.076 0.9196287790697674 -2.927 consensus 3h_e7f37d06433b01cbbca49ebc9ffa6bb1_0001_0001
0.168 1.024214035714286 -2.64 consensus 3h_e82b01d85088b1a82bc154a074a63112_0001_0001
0.078 1.0862469999999995 -2.708 consensus 3h_e8ddae0e1655dbe90917fe096be10805_0001_0001
0.047 0.7520788085106381 -3.08 consensus 3h_e94493c1e967ddf841e404c149ed2b93_0001_0001
0.035 0.9408509795918368 -2.6519999999999997 consensus 3h_e9cc2318d237329e21962e1dc18a9356_0001_0001
0.09300000000000001 0.8829755326086958 -2.8819999999999997 consensus 3h_ea2dc198daa0595035cd34d44531736c_0001_0001
0.035 0.7830304693877551 -3.037 consensus 3h_ea4ef7dcba7af73c702bbf8c1518e6f8_0001_0001
0.081 1.265647958333333 -2.775 consensus 3h_ea571a56afa58dcca09c5c5ee1dd86f9_0001_0001
0.086 1.0151926170212766 -2.6430000000000002 consensus 3h_ea7a550aa1e6e89796b86a45b3af6b69_0001_0001
0.059000000000000004 0.6498106836734695 -2.915 consensus 3h_ead0f724a344996362f640bd584bd2e8_0001_0001
0.075 0.7802798297872341 -2.798 consensus 3h_eb0640dda78de39c34df794007676cd7_0001_0001
0.09300000000000001 0.880050409090909 -2.8160000000000003 consensus 3h_eb0ff8c39bdb3b4fd8b401533f564d61_0001_0001
0.125 0.9872941162790696 -2.641 consensus 3h_eb3accb882a99f97f517e31ce0d733d7_0001_0001
0.045 0.7985421875000001 -3.177 consensus 3h_eb405a00e597b5f5ffcc7e0fdfd6c85f_0001_0001
0.11599999999999999 1.0864120425531911 -2.596 consensus 3h_eb4e6d6d136cc21f8e417f07c70e6953_0001_0001
0.128 1.0759938265306122 -2.784 consensus 3h_eb980c7f61143dfa5544e863b3768cf5_0001_0001
0.09300000000000001 0.6233164782608696 -3.089 consensus 3h_eb9d491990030c4278648d77cae8c4ca_0001_0001
0.071 0.8641212291666667 -2.9939999999999998 consensus 3h_ebb8d1c4c20340021dece54030b1dfd6_0001_0001
0.145 0.9951061304347826 -2.9130000000000003 consensus 3h_ebc4bc3c0e34640abd6bcf555254a998_0001_0001
0.07400000000000001 0.9186378723404256 -2.923 consensus 3h_ebeefa7525b13c24a1f5e2b8304c6981_0001_0001
0.051 0.7420399591836735 -2.585 consensus 3h_ec308f04aa92a8cae23eabb4b57b2e23_0001_0001
0.063 0.6503988265306123 -2.846 consensus 3h_ec7ad1b7fa17dcda7af1d92cb5cc8987_0001_0001
0.069 0.8830618409090909 -2.872 consensus 3h_ecd562a72553b8282dc4ced8703bb14f_0001_0001
0.091 0.5829893700000001 -2.7939999999999996 consensus 3h_ed03f83e5d648968e67e164652ef2b88_0001_0001
0.13699999999999998 1.0443183695652176 -3.105 consensus 3h_ed267a1409d664772b580385cf352892_0001_0001
0.055 0.8829840306122451 -2.949 consensus 3h_ed2c4771ddc3e0d011562579f02ec6db_0001_0001
0.062 0.7539629791666667 -3.002 consensus 3h_ed74560c3267e36dd09e3d679df8a0b5_0001_0001
0.233 1.054614948979592 -3.036 consensus 3h_ed81a67d7ee6b400bf12acea92da8e0a_0001_0001
0.08900000000000001 0.9096462608695652 -2.688 consensus 3h_ed93a681e57e29bb650aeccceb50b765_0001_0001
0.077 0.7248232395833333 -2.6889999999999996 consensus 3h_edad250679f3f7f13482c5b213a267c6_0001_0001
0.10400000000000001 0.8445744693877549 -2.8139999999999996 consensus 3h_ede43b0617a7bfbf7f621ff6f8be0cab_0001_0001
0.121 0.8894335208333333 -2.7739999999999996 consensus 3h_ee3048fb9ba7ffc3672cbf61b6f48a6f_0001_0001
0.102 1.0516232244897958 -3.2110000000000003 consensus 3h_ef71c08d73724ff221a3d0b5a678d335_0001_0001
0.073 1.1115885102040817 -2.6839999999999997 consensus 3h_efe8f819e040eb587dd7b86641723e6f_0001_0001
0.062 1.131428680851064 -2.7769999999999997 consensus 3h_efedae60014b9654d42822e330370c0c_0001_0001
0.113 0.8454976022727272 -2.6660000000000004 consensus 3h_eff627213bab318c7b2ec55a8a1332ff_0001_0001
0.054000000000000006 0.8481780918367348 -2.906 consensus 3h_f00d3e16354ff4ac9f56a08a157c2162_0001_0001
0.166 0.8346884166666667 -2.735 consensus 3h_f10bd410be4b3b3ea6dbd660cf3f2a77_0001_0001
0.075 0.9025396136363636 -2.84 consensus 3h_f1511bdae4ecd88505c73b3bf6b5da07_0001_0001
0.07400000000000001 0.6620304204545454 -2.7319999999999998 consensus 3h_f179db9de721e0f4fb3c6a4bf66a5cc5_0001_0001
0.106 0.7258064772727273 -2.909 consensus 3h_f18feb6064aa5976e04e0e34c159f2d6_0001_0001
0.057999999999999996 0.88488378125 -3.0780000000000003 consensus 3h_f1bc60d2733fa542ce7cf712b23c8287_0001_0001
0.08 0.8712943367346938 -2.9939999999999998 consensus 3h_f1dbee8a191556bfba7d0904a1648d4b_0001_0001
0.040999999999999995 0.7058255652173913 -2.8489999999999998 consensus 3h_f1f3444b93f2fc23a9022f4666973397_0001_0001
0.125 0.9851604895833336 -2.813 consensus 3h_f20361449d7611361308266b4fcdf426_0001_0001
0.032 0.7681231931818181 -3.123 consensus 3h_f20e3e6dbbb3f482bfd4b261d768bcec_0001_0001
0.076 0.7412970888888888 -2.543 consensus 3h_f27115cda1f0f7d7cd2963b57d5fbf78_0001_0001
0.052000000000000005 0.8341058229166667 -2.792 consensus 3h_f30113deaefdb7a1f87e5ae00037ac3d_0001_0001
0.061 0.945405430232558 -2.9139999999999997 consensus 3h_f316adc87b8293b98fb458a41a34ab70_0001_0001
0.10400000000000001 0.7882184489795919 -3.01 consensus 3h_f31803cc32bd98c4da16b81ffda27d76_0001_0001
0.13 1.0622526590909087 -2.741 consensus 3h_f31ace783b13e4fe786460fba4a789c4_0001_0001
0.084 1.0373009693877548 -3.042 consensus 3h_f320cddae0047cbfd613659e62c71907_0001_0001
0.113 1.0102488139534882 -2.911 consensus 3h_f3633fdc97ef0895052a815e95f11d81_0001_0001
0.166 1.0059905348837208 -3.0439999999999996 consensus 3h_f3ea22234085b5fca5fec572b2244f46_0001_0001
0.057999999999999996 0.6150813469387756 -2.87 consensus 3h_f3f37b19c8c8143a21261c84d3c6b04f_0001_0001
0.18899999999999997 1.1193857187499998 -2.9419999999999997 consensus 3h_f4065c53707505caaa49ab9dac411cf5_0001_0001
0.038 0.7023709081632653 -2.9130000000000003 consensus 3h_f422f1637ea4239c3e259ea5c16cc6ff_0001_0001
0.073 0.6811677600000001 -2.873 consensus 3h_f446bd814a6ada6fd388fd6af48cd7c3_0001_0001
0.055 0.9913641170212764 -2.8810000000000002 consensus 3h_f4b07df0104d3dce3641bf084cdb906a_0001_0001
0.127 1.025670622222222 -2.864 consensus 3h_f4c5103755b10df2dd0ca6e49ef7ca29_0001_0001
0.06 0.7878502500000001 -2.6830000000000003 consensus 3h_f4d144baa7d2c7c3d0bd1b90a0e2fcdb_0001_0001
0.079 0.8974067291666665 -2.966 consensus 3h_f4dda59514ea5de11ec00f8d48885a20_0001_0001
0.10300000000000001 0.9127939693877553 -2.8110000000000004 consensus 3h_f50b764aa180b2055e72f89a413c63a5_0001_0001
0.052000000000000005 0.6680789893617022 -2.858 consensus 3h_f57254b7c72d2c180e309b1d370ff149_0001_0001
0.071 0.8605108068181819 -2.865 consensus 3h_f596b1170c110df68defd5bbd97064bb_0001_0001
0.1 0.9323199479166664 -2.8110000000000004 consensus 3h_f5ab2df0f5e8b38831d1f8b3044ab3ab_0001_0001
0.067 0.8575207244897958 -2.928 consensus 3h_f600299d28de715ebd3e7915f2d3440c_0001_0001
0.068 0.8053133260869565 -2.847 consensus 3h_f63e68f2f49284faa56de5b79db46fa0_0001_0001
0.076 0.9079442717391304 -2.835 consensus 3h_f671c9c2313632290e85c5b7505701c8_0001_0001
0.069 0.84118362 -2.8539999999999996 consensus 3h_f67367c1152e7bbcb63c61cc4b89f970_0001_0001
0.17300000000000001 1.163488551020408 -2.7119999999999997 consensus 3h_f71f8638770947945bc782f8b3160c79_0001_0001
0.061 0.8849433749999999 -2.654 consensus 3h_f7561a926e8b79a9265dcba93c8d7f4b_0001_0001
0.086 0.9316296511627908 -2.815 consensus 3h_f76020cb2b5aa6bdb1cd95b7a2605fc3_0001_0001
0.07200000000000001 0.6681640795454545 -2.676 consensus 3h_f7884cb9fa3a3eb05f7c0310151d0f42_0001_0001
0.065 0.7214576562499999 -2.826 consensus 3h_f7885497657ead5d325d35430f1a815f_0001_0001
0.053 0.7323991818181818 -3.054 consensus 3h_f81d7fcddaebe02af804f6a1070da58d_0001_0001
0.07200000000000001 0.918108215909091 -2.888 consensus 3h_f872085a771810d4f4dca7df4ade5ab8_0001_0001
0.193 1.2719617159090912 -2.6719999999999997 consensus 3h_f88610a610e89ec389c9869762c5b8c4_0001_0001
0.061 0.6552509795918368 -3.0260000000000002 consensus 3h_f8bb7bdacfa01007f70a07b44d20c529_0001_0001
0.062 0.7164452142857144 -2.821 consensus 3h_f913eca8a9de95d145e9461118ea63fd_0001_0001
0.121 0.943577206521739 -2.82 consensus 3h_f9214d97da29855b9df5abbceb6f3d94_0001_0001
0.08199999999999999 1.02618053125 -2.833 consensus 3h_f9221ff28fdb5624ea698361a61698dd_0001_0001
0.11699999999999999 1.02113740625 -2.747 consensus 3h_f9390a4070173184575b415322a6fcb6_0001_0001
0.057999999999999996 0.8687852699999999 -2.928 consensus 3h_f9459ef939ab0446d5212b684f5cf8ea_0001_0001
0.075 0.6190044166666667 -3.005 consensus 3h_f999afd7c37d41c470840dc9a0c3e15d_0001_0001
0.10800000000000001 0.9579686326530612 -2.591 consensus 3h_f99e85343f1c9118a8ab158b7ab70940_0001_0001
0.05 0.8673512551020409 -3.008 consensus 3h_f9c703b3886acff5a50b0d75cb2a7c25_0001_0001
0.079 0.8226859255319148 -3.17 consensus 3h_f9e73a5a51ab38a6cae7868005ddf48f_0001_0001
0.059000000000000004 0.7484828139534884 -2.736 consensus 3h_fa0c740db28a51fa4154aa8ea3b1a4fe_0001_0001
0.151 1.144856395348837 -2.7289999999999996 consensus 3h_fa197f8f39b1944f1f0aca357108e5d4_0001_0001
0.064 0.8580637340425532 -2.635 consensus 3h_fab57a425808875525ed2f9e157a9523_0001_0001
0.07400000000000001 0.9510232765957444 -2.863 consensus 3h_fac9fdf23252de8491033e39838204fb_0001_0001
0.22399999999999998 1.2240184418604652 -2.659 consensus 3h_faca6506e17d8aa3c2efe06ea2cbdc33_0001_0001
0.05 0.5859061382978724 -3.056 consensus 3h_fb08f767b27da9eca12329680829081a_0001_0001
0.091 0.9107429431818184 -2.698 consensus 3h_fb09e930d872cd122c997d625f02e180_0001_0001
0.062 0.9674709375 -2.748 consensus 3h_fb3838f24c978e94b020baadb60852df_0001_0001
0.073 0.7972832127659575 -3.009 consensus 3h_fb684a22a4323003c4f0ecd71ecbcbfd_0001_0001
0.053 0.8586408163265307 -2.9189999999999996 consensus 3h_fb9d2aa683d14f00e4fb414d2a27a189_0001_0001
0.087 0.9288542127659574 -2.742 consensus 3h_fbb515ec43d694e4930d180d7d57e9de_0001_0001
0.057999999999999996 0.9470172613636364 -2.846 consensus 3h_fbe1cde6687be49f5e7353c10c91bd95_0001_0001
0.08199999999999999 1.1002493229166668 -2.678 consensus 3h_fc28b0e1722cb50500bfd319562f7aa7_0001_0001
0.057999999999999996 0.7532534285714286 -2.803 consensus 3h_fc4fefeb8503b0eccf440dc9bcb9c5c4_0001_0001
0.068 0.9352686063829788 -2.785 consensus 3h_fc6a8b1a1ed07d9607cfd2a9c898210e_0001_0001
0.036000000000000004 0.7976215816326532 -2.889 consensus 3h_fcfeef0fd6b0e82dae64d80e3983d185_0001_0001
0.059000000000000004 0.8941834897959183 -2.681 consensus 3h_fd2066bb373f704b614163c4ec78f4e4_0001_0001
0.047 0.7147193229166667 -2.94 consensus 3h_fe96321286e3357bd09ed71c535fa9e2_0001_0001
0.111 1.0214808125 -2.887 consensus 3h_fef0edced4e796420816a765838d852d_0001_0001
0.055 0.76061325 -3.07 consensus 3h_ff04455b65ddb99ac37aff4fac9708ad_0001_0001
0.096 0.8325862604166666 -3.1889999999999996 consensus 3h_ffc534ea872b7641301bde60e99c89e6_0001_0001
0.114 1.1450904897959184 -2.863 consensus 3h_ffe478496e97b96eed83c8c7ef1fcc1d_0001_0001
0.10099999999999999 1.285005771929825 -3.028 consensus 4h_00b00528473f919c7eff2eac1849c859_0001_0001
0.11699999999999999 1.0124278421052633 -2.9139999999999997 consensus 4h_00b919810c37f7467de5b63c44f5500c_0001_0001
0.046 0.9450187368421052 -2.823 consensus 4h_01c6d4d53435248f3b9fd5b8b17f535c_0001_0001
0.068 0.9607515877192984 -2.8760000000000003 consensus 4h_01d346b3e2150a6d5c6fbe47c462252c_0001_0001
0.175 1.1166379473684211 -2.935 consensus 4h_0218ead901722547b7dd1a5129bd29de_0001_0001
0.165 1.2390758070175438 -2.574 consensus 4h_02834e4d417f52cd389431888c1397ee_0001_0001
0.136 1.1841840000000001 -2.925 consensus 4h_02882e983912fa7d49d186f8e8258067_0001_0001
0.095 1.1063596403508769 -2.93 consensus 4h_029b73f601029bb47e57188a49bc7add_0001_0001
0.125 1.0636672894736845 -2.841 consensus 4h_02c6014614a91d0ba17469b23816a855_0001_0001
0.054000000000000006 0.8044285175438597 -3.054 consensus 4h_02fb72e0388f4992f0763edf678cd724_0001_0001
0.312 1.2776913771929823 -2.844 consensus 4h_033b0bd30874f58dce030c3e927bbce2_0001_0001
0.075 1.0179878684210526 -2.802 consensus 4h_0377d84f43e276d5335401b02416b000_0001_0001
0.091 0.912199298245614 -2.877 consensus 4h_0389f233f832cd12be5369447964282a_0001_0001
0.057999999999999996 1.2989574824561405 -2.748 consensus 4h_040541bd729ad922513be503c45d534c_0001_0001
0.109 1.0252977192982455 -2.986 consensus 4h_0485f5e4395717430fe326adb72cf66a_0001_0001
0.061 0.906406307017544 -2.988 consensus 4h_056b35fe37d559ded7d76dea276817cc_0001_0001
0.12 1.0609718596491229 -2.9819999999999998 consensus 4h_056f153425bc90c1d1a0a61cd853e679_0001_0001
0.171 1.1969364210526316 -2.7460000000000004 consensus 4h_0581a35b3869f14669a8607cb0562a25_0001_0001
0.087 1.1244971666666668 -2.784 consensus 4h_059a979c198efc954bba85bdadfdf83f_0001_0001
0.048 0.7239189298245615 -2.903 consensus 4h_05a08bc5d86749a797ce97ad16e743d9_0001_0001
0.13699999999999998 1.0437432719298243 -2.9939999999999998 consensus 4h_05b4410716697be9e3517220078f9631_0001_0001
0.085 1.022758447368421 -2.951 consensus 4h_061ddc5b32ba761a22f275c883adf3f1_0001_0001
0.091 1.0608083245614035 -2.812 consensus 4h_06da08d70e50429110de6db419446b6d_0001_0001
0.105 1.0154569736842105 -2.883 consensus 4h_06f9c96276fee792684240b130343121_0001_0001
0.086 0.9926558157894738 -2.7889999999999997 consensus 4h_074cc2d9b799fe041de3c11de7048a05_0001_0001
0.096 1.1072506842105263 -2.8 consensus 4h_076b9e0e46f6c684f4420185601c0ee1_0001_0001
0.098 1.0563103771929825 -2.82 consensus 4h_076fcc0048f0ea60bfde38807c5b43e7_0001_0001
0.11599999999999999 1.0761748333333332 -3.065 consensus 4h_077fce1398ff107c9bd794abfb232fe2_0001_0001
0.079 0.982381192982456 -2.943 consensus 4h_07b0c5663b40d7e71827992b97527aae_0001_0001
0.09300000000000001 1.131636403508772 -2.795 consensus 4h_08060d1613b971427bdc582ce2115d4e_0001_0001
0.15 1.1444746666666668 -2.853 consensus 4h_087619c8301f4b46dd94676bc3ec8c56_0001_0001
0.153 1.0349091578947367 -2.68 consensus 4h_087a0c5d91d282553285e3676f1f3c11_0001_0001
0.11 0.9359186052631578 -3.068 consensus 4h_08afc786b9eeed4e7f55eb27fc86bb8b_0001_0001
0.163 1.1762963596491232 -2.62 consensus 4h_09852edaa3402f42f1245c62c4de10db_0001_0001
0.11900000000000001 1.2709283157894742 -2.878 consensus 4h_09b1a81ece1c281e73950a9985d0b991_0001_0001
0.16899999999999998 1.2302299385964912 -2.772 consensus 4h_09c28923b2c1dc24c7a14ba08880117b_0001_0001
0.127 1.3003490350877192 -2.685 consensus 4h_0a633659b9be09e1ca45ba7b5fdedde4_0001_0001
0.19 1.0865313596491228 -2.846 consensus 4h_0a94daf76cfebc1de67d719ccb04e4ae_0001_0001
0.182 1.2534864035087718 -2.767 consensus 4h_0a9542a2f57e1e96efa6d4044b7e579c_0001_0001
0.092 1.1448731228070177 -2.859 consensus 4h_0b50c2df6fb8488ae850fd7631d8623d_0001_0001
0.121 1.0621922719298245 -2.862 consensus 4h_0bdbd293ae6e63a39eb849cd199451c3_0001_0001
0.094 1.0133180350877191 -2.861 consensus 4h_0c14dac49873cf9907d9f6be9169a7d2_0001_0001
0.10800000000000001 1.0686479210526314 -2.8680000000000003 consensus 4h_0c70fed0a3fe3a8a10212712d7af9571_0001_0001
0.136 1.2085596140350878 -3.0180000000000002 consensus 4h_0ca36495b982b8c040c5555056fc8bc9_0001_0001
0.136 1.1994130438596493 -3.122 consensus 4h_0d5361d269b57de06fe5a06016b86076_0001_0001
0.07200000000000001 1.1197294298245613 -2.82 consensus 4h_0df2fab4930b72a63b20b49d344ce1cb_0001_0001
0.191 1.2093947543859649 -2.7680000000000002 consensus 4h_0e45bc49376871ef2224200f11fe8863_0001_0001
0.233 1.1377942280701756 -2.8360000000000003 consensus 4h_0e575078dcf1a5770b677b5caa7cc32a_0001_0001
0.102 0.9270029210526316 -2.821 consensus 4h_0ed9d2dc99da4ceefc0951f24100e720_0001_0001
0.086 1.0693179298245614 -3.0839999999999996 consensus 4h_0ee2f6c456c14dab31be9f9b2028350d_0001_0001
0.14400000000000002 1.0750165263157894 -2.9760000000000004 consensus 4h_0ef82975672d4def98f90b8b0f9eb109_0001_0001
0.127 0.9892439210526316 -2.9960000000000004 consensus 4h_0f49e257f7ced3c9d0a1e6cbeefa7e6e_0001_0001
0.14800000000000002 1.3597158859649123 -3.025 consensus 4h_0fdf2825a381f8515cafb32089bbec34_0001_0001
0.188 1.2111336228070173 -2.905 consensus 4h_0fec89d6b10f69916f16b37f2ab108c2_0001_0001
0.11199999999999999 1.0057046578947368 -2.9530000000000003 consensus 4h_106830f7a4f6a8c56c8cab9b33c6ef44_0001_0001
0.162 1.0576953245614034 -2.592 consensus 4h_109ca8491b9154772c443a1d2123184a_0001_0001
0.094 1.0080023508771931 -3.0389999999999997 consensus 4h_1180886844eb99519bbf810fa33db1fa_0001_0001
0.185 1.0790039298245615 -2.8560000000000003 consensus 4h_118fe0ca82e70fa9628c69fb2a4641ea_0001_0001
0.12 1.1510730175438595 -3.003 consensus 4h_11b3b621476ee9b8c1de7baa48e60d3a_0001_0001
0.11199999999999999 1.2076037631578946 -2.905 consensus 4h_11b82cbd8e440b9d9f0647b6ae603c92_0001_0001
0.06 0.9256338508771932 -2.92 consensus 4h_11cededc171fb0a84b9ded0a81a1baa4_0001_0001
0.105 1.146028192982456 -2.77 consensus 4h_11d26d4b3c10bdb04afcf243ef51027a_0001_0001
0.127 1.0699933070175438 -3.054 consensus 4h_1203bb95847a7498801f072575aba731_0001_0001
0.1 1.1376364210526315 -2.9739999999999998 consensus 4h_121894771ede584b1f517ff72455ebd7_0001_0001
0.121 1.0557771842105264 -2.949 consensus 4h_1320256490ab095978340abcbf747528_0001_0001
0.212 1.202452447368421 -2.8289999999999997 consensus 4h_13dd923992cd8e2639caf3d18e34c57b_0001_0001
0.21600000000000003 1.2167212280701754 -2.907 consensus 4h_144d9097a36b8c126a2174f4aeb9d7c3_0001_0001
0.095 1.1358059912280702 -2.895 consensus 4h_145b6b03c3d0ecd9f92f051aa4ee145e_0001_0001
0.092 1.1249985877192985 -2.667 consensus 4h_1483262012f432304806843e8dcbeb26_0001_0001
0.17600000000000002 1.1747059473684212 -3.054 consensus 4h_148df8388568805d04f8611a4f0cf8a7_0001_0001
0.098 1.1689348333333334 -2.9139999999999997 consensus 4h_15ae1b858cdf9f85d814f29aea28960d_0001_0001
0.086 0.9872814824561404 -2.965 consensus 4h_15d788000fd3fc08a1af6f4522d6d331_0001_0001
0.115 1.126134105263158 -2.932 consensus 4h_1618926c0b6fc6ea0979d5ddf648cd9a_0001_0001
0.069 0.904658894736842 -3.033 consensus 4h_1695ee127869bc17b43d147407c24904_0001_0001
0.09300000000000001 1.109690043859649 -2.853 consensus 4h_175770b5cf4ae4a0b58e81de32432d0f_0001_0001
0.121 1.0619479035087718 -2.983 consensus 4h_178e775058fd4a531ae96a736b88cfd4_0001_0001
0.149 1.0910830789473684 -2.864 consensus 4h_17dbb708fe21fb6fab8dc4d7006aeb33_0001_0001
0.09 1.1523910350877191 -3.125 consensus 4h_17dd24eaef54720243d586b1f728b41f_0001_0001
0.11699999999999999 1.159318043859649 -2.714 consensus 4h_17ddfa68c741caad88851a9fa3e13fd7_0001_0001
0.153 1.2880942192982456 -3.01 consensus 4h_17f345aeae55e32d58f0b55c66d7637a_0001_0001
0.16699999999999998 1.291039149122807 -3.147 consensus 4h_185060eaac9d39a4715d1f0337d91de2_0001_0001
0.055999999999999994 0.8732751052631579 -2.823 consensus 4h_1860b95744b8306a2c8070353d501d04_0001_0001
0.182 1.2294996929824558 -3.05 consensus 4h_188e701e3d2303caa4f441e65d04dfde_0001_0001
0.10800000000000001 1.153428859649123 -2.6910000000000003 consensus 4h_193a5b9f26a929e6f5530d662220e5c4_0001_0001
0.099 1.0047650175438596 -2.898 consensus 4h_193e9559f66a89cdf55036b324746af3_0001_0001
0.11900000000000001 1.1157568245614036 -2.885 consensus 4h_19d6904612c290fcb5beffdaa577c8c6_0001_0001
0.11 0.9628947368421052 -2.975 consensus 4h_1a4e8f4b929687b11c7cba7db8bdfaf9_0001_0001
0.096 1.0694562894736843 -2.8710000000000004 consensus 4h_1a935d82f0dfd61aa4f76ac11b399e59_0001_0001
0.069 0.9154380789473684 -2.949 consensus 4h_1abf0a3fb615138c307196ae368f93ce_0001_0001
0.105 1.0075226842105265 -2.804 consensus 4h_1ae60e6cf71f87b8cb4a37214c0781ea_0001_0001
0.092 1.0091189736842106 -2.952 consensus 4h_1b110efc9ba85a640ba7e3685e618b5b_0001_0001
0.138 1.134200403508772 -3.1060000000000003 consensus 4h_1b364886b18f4d0afe8e15b664688900_0001_0001
0.11900000000000001 1.301079894736842 -2.8710000000000004 consensus 4h_1b8f1387e66a06ae2ce74d82c27e81c9_0001_0001
0.059000000000000004 0.9320312894736842 -3.092 consensus 4h_1bedbb3758a5cfcca94fe546bbfc0dd3_0001_0001
0.248 1.3775305350877192 -2.7430000000000003 consensus 4h_1bf2210adaf747e3fdc105b719c73280_0001_0001
0.17300000000000001 1.2732311929824562 -2.8960000000000004 consensus 4h_1c2d42708091ff07329854345a657e50_0001_0001
0.161 1.0907858947368425 -3.057 consensus 4h_1c8938858e346df0d3812c47021512b4_0001_0001
0.14 0.8949222719298245 -2.8489999999999998 consensus 4h_1ca10639743c86252690a0a07afd997a_0001_0001
0.075 0.8601518070175438 -2.84 consensus 4h_1d27562ebe8d51b02ab509720b56aa2f_0001_0001
0.128 1.2080617192982457 -2.97 consensus 4h_1d77398ab4a4eb24a8e00764ccd81a21_0001_0001
0.114 1.0357041228070176 -2.918 consensus 4h_1d8c44c6b92b10bc6d8dc4f8f7343022_0001_0001
0.124 1.094877596491228 -2.785 consensus 4h_1dc199fe0d939be97ced5a8a17eb1956_0001_0001
0.08800000000000001 0.9000674736842105 -3.1630000000000003 consensus 4h_1de747cbef517f60d90c2ba31a45a102_0001_0001
0.051 0.919599298245614 -2.906 consensus 4h_1dff90aa567249973b426073752e3888_0001_0001
0.179 1.1841447192982455 -2.9819999999999998 consensus 4h_1e4831db834823c4cdb755bbf8c6be62_0001_0001
0.099 1.1503448771929825 -2.423 consensus 4h_1eadc624c2958e9d58b338c45b532112_0001_0001
0.068 1.0542795438596493 -2.7889999999999997 consensus 4h_1efd8998749ddfccd34aaa00c934f6b5_0001_0001
0.126 1.230814535087719 -2.8369999999999997 consensus 4h_1f4d6822cdefda327de5343c3944c47c_0001_0001
0.09 1.1149195789473685 -2.906 consensus 4h_1f6140ab3669f2b18d759908b3ff8a10_0001_0001
0.087 1.1081535087719296 -3.127 consensus 4h_1fb56d6ae1e05a1c3e884a7ec939427e_0001_0001
0.247 1.2051295614035091 -2.986 consensus 4h_1fbfd922e0a3e849fc62e524db11ac49_0001_0001
0.105 1.1539632456140352 -2.9389999999999996 consensus 4h_201f86e1a2223a70a2113a285aba7236_0001_0001
0.139 1.0769644824561404 -2.998 consensus 4h_20248d6fb776f4ba64e653a4745abc5f_0001_0001
0.111 1.1886182280701754 -2.786 consensus 4h_20806236b724e603496ddbcc9ee30731_0001_0001
0.133 1.1030877280701756 -2.801 consensus 4h_208e78045f90d34a0bd0c85b168644b5_0001_0001
0.067 0.8121424912280701 -2.978 consensus 4h_20e63e75871b20af7a97c42186215818_0001_0001
0.057 0.9399748070175438 -2.734 consensus 4h_21a604166b4e448fed8750e314b5b06b_0001_0001
0.166 1.1656191140350878 -2.761 consensus 4h_21ba0ba91dbf37ea9410e4406ce7e762_0001_0001
0.10300000000000001 1.2162453421052628 -2.722 consensus 4h_21ee525a254c4b9838ea8822149228dd_0001_0001
0.053 1.1366085350877193 -2.949 consensus 4h_2231dd7a87c90bdf08b6c07633b4bb41_0001_0001
0.11800000000000001 1.0215527894736842 -2.945 consensus 4h_22c7ed3aec9d048b8778ec43c0973e1e_0001_0001
0.107 1.1550943333333332 -2.6689999999999996 consensus 4h_22fe45a8ff4330bd4fc586cc1f316dbe_0001_0001
0.233 1.2003431842105263 -2.986 consensus 4h_236c9b1c4cbd4c219179b19f9ae88137_0001_0001
0.14300000000000002 1.0016481315789474 -2.653 consensus 4h_23ba2d1d00a4a3ec27e244650a1ae8ad_0001_0001
0.064 0.8707690877192982 -2.983 consensus 4h_2524e50e581d237b2d680b676e9b9447_0001_0001
0.12300000000000001 0.9766512368421052 -2.975 consensus 4h_252a3b1eab8bc3e4249fd38df82ff70e_0001_0001
0.10800000000000001 1.0897560175438596 -2.821 consensus 4h_253e379d079ab941377712f670d62a6e_0001_0001
0.07 0.9557390614035088 -3.1519999999999997 consensus 4h_254b5663fac9ae3042d8dfcd54dccfa2_0001_0001
0.10800000000000001 1.035338605263158 -2.917 consensus 4h_2551688a9ffde1e94f2f4b1eb221e4f2_0001_0001
0.086 1.1385221228070177 -3.0 consensus 4h_256429fe873683c50fc4e434a1e93e2e_0001_0001
0.087 1.0183493684210525 -2.9189999999999996 consensus 4h_2583969d622134dabf03d301b5674972_0001_0001
0.059000000000000004 0.9035147105263156 -3.0839999999999996 consensus 4h_25b5739fff654b30b0b16b56bbd53231_0001_0001
0.125 0.9899270263157892 -2.878 consensus 4h_2607cb9fad8eb54e405f913be8e6decf_0001_0001
0.135 1.084837605263158 -3.0589999999999997 consensus 4h_262638ed84de2c956d06405c85deb9c0_0001_0001
0.13 1.1846577631578947 -2.609 consensus 4h_264f2bda6e5aa93755be503efd90f499_0001_0001
0.081 0.9735701578947368 -2.6310000000000002 consensus 4h_264fbd828c835c41017ed37dcf01690c_0001_0001
0.078 1.005574052631579 -2.872 consensus 4h_264fdf76d536a9730e2fc6b4d94bd397_0001_0001
0.09300000000000001 1.1493633421052631 -2.975 consensus 4h_26f4c9e4a11df52eea634fabaaa28225_0001_0001
0.204 1.0038189122807015 -2.595 consensus 4h_2738ec5b64ab5dd2ea51cb9691d47eca_0001_0001
0.069 0.9200378245614036 -2.905 consensus 4h_2741cdca69b01c08bcf82edb24ae5290_0001_0001
0.085 0.9402586140350876 -2.977 consensus 4h_276d84b98c109302668d042a18489ec5_0001_0001
0.299 1.4876065263157896 -2.661 consensus 4h_286291ca500ba99797c7e2774501e071_0001_0001
0.073 1.001756833333333 -3.073 consensus 4h_28a4ef4f941b114a25934bda2f4da26c_0001_0001
0.12 1.263447947368421 -2.7760000000000002 consensus 4h_28a53499b8e3cfb5fcccf4cb3aaf3acf_0001_0001
0.049 0.8799406052631579 -2.957 consensus 4h_290d488e7f36a9cdf957a76b498ab129_0001_0001
0.11900000000000001 1.1709229736842106 -2.7969999999999997 consensus 4h_290fa35842c3be7aec61a39d7927843c_0001_0001
0.115 1.1336107368421051 -2.935 consensus 4h_291884446bc6abab68ea4a9455aee63d_0001_0001
0.079 1.0102573508771928 -2.905 consensus 4h_298d2b4ce865b1124903633b4ab00162_0001_0001
0.124 1.0332595614035087 -2.947 consensus 4h_2990da2c5be67e09faaf1fb5093026e4_0001_0001
0.07400000000000001 0.9566287368421053 -2.9939999999999998 consensus 4h_2a8564112e67cabfc00e5f271b9aaed8_0001_0001
0.106 0.8467592192982456 -2.8989999999999996 consensus 4h_2ab7add538870d9c0c26faa542381765_0001_0001
0.040999999999999995 1.016134956140351 -2.9419999999999997 consensus 4h_2ad60320fb07a74f35c4bbf300c844ba_0001_0001
0.04 0.7738805438596491 -3.023 consensus 4h_2b69fd95c7497f17eb6f3521df27487b_0001_0001
0.038 0.9583237456140352 -2.7430000000000003 consensus 4h_2b81b2cd0ccf332caa2f15f5b6e79c71_0001_0001
0.177 1.143507298245614 -2.945 consensus 4h_2bc763ed4ac8dd56cc25f28f6281bf45_0001_0001
0.131 1.1571704385964912 -3.016 consensus 4h_2c66456d1e04195a48e3a074c338b439_0001_0001
0.08199999999999999 1.0925121842105263 -3.122 consensus 4h_2ca8a89c38e502a96aa983fec918cf3e_0001_0001
0.14400000000000002 1.0472262280701754 -3.11 consensus 4h_2cdaf6c4f04901c7836213083b4448e2_0001_0001
0.11 1.026764587719298 -2.833 consensus 4h_2cfa3d7f7a9f5e5fc9278b7f97d9d2d1_0001_0001
0.083 0.805417 -3.062 consensus 4h_2d16415c7d272ca9c20a9ee7a45a9cce_0001_0001
0.141 1.0355257368421051 -3.02 consensus 4h_2d1c62c3a5b776b6ba078cbe7aa0bfad_0001_0001
0.207 1.3025426842105263 -2.7689999999999997 consensus 4h_2d213e7f9fc7eda497541329eee794f2_0001_0001
0.086 0.99653000877193 -2.889 consensus 4h_2d37df878460ccfb28947f909705e5ec_0001_0001
0.09699999999999999 0.9491381403508772 -3.0060000000000002 consensus 4h_2d76d63efa082b7c8f2557c403094bf5_0001_0001
0.193 1.0616381491228069 -2.745 consensus 4h_2df3472928f9fa444fe8d524d6d59c59_0001_0001
0.154 1.2486649824561404 -2.8560000000000003 consensus 4h_2e310fcfa1568e9535ca27478e17452b_0001_0001
0.07200000000000001 1.187072 -2.8760000000000003 consensus 4h_2e731f5269f09284251b968faeefe900_0001_0001
0.207 1.2167381315789474 -2.855 consensus 4h_2ea08ccaa30285a929482b919fbf12f3_0001_0001
0.08900000000000001 0.8505632719298245 -2.824 consensus 4h_2ea993515ac5080e2c33c55a52d21a5d_0001_0001
0.10300000000000001 1.0523711842105263 -2.918 consensus 4h_2f0bf2cf67e04094e0e588f5ba2d61a9_0001_0001
0.07400000000000001 0.9984117631578948 -2.964 consensus 4h_2f147268c03075acc2bdc4b8c012ff91_0001_0001
0.198 1.381570052631579 -3.0210000000000004 consensus 4h_30301eb1e280bed67c0b796f964d0bab_0001_0001
0.114 1.1682290438596492 -2.845 consensus 4h_308346b2e9ffeadb70067a97928d8da0_0001_0001
0.135 1.095438105263158 -3.016 consensus 4h_308b31a5bbb9787468f9bfba1dcb782b_0001_0001
0.07 0.900284798245614 -2.89 consensus 4h_3142997eb24838701c1443bca65cdab0_0001_0001
0.107 0.9632132192982455 -2.801 consensus 4h_318cd77e990286a60744bdcaf7f5239f_0001_0001
0.134 1.1452947105263158 -2.6310000000000002 consensus 4h_31c05f7a31013cb386dc39f021aab56b_0001_0001
0.161 1.202904605263158 -2.958 consensus 4h_31c0c4852cd8356dd8d8ff2bf625258b_0001_0001
0.113 0.9843789298245612 -2.8339999999999996 consensus 4h_3232ed94d00824212a1dd14af3203df5_0001_0001
0.083 0.9765020263157896 -2.5780000000000003 consensus 4h_32425a21e0271bc34a47c7ccc6c402c1_0001_0001
0.11599999999999999 1.1958439824561404 -2.784 consensus 4h_325ccf2b67b23606e9854ea8c92e464a_0001_0001
0.268 1.2673721578947372 -2.783 consensus 4h_32f6e1cd2023adc363df87421a2e8c29_0001_0001
0.132 0.9394543684210528 -2.807 consensus 4h_33367bc3527d0cef84b54dc7c7a50e1d_0001_0001
0.205 0.925093201754386 -2.9 consensus 4h_3440b486f2143c589c1de4c32c7960a5_0001_0001
0.145 0.9667667719298244 -2.822 consensus 4h_34873d41a7b00e4f490049a37a6863b9_0001_0001
0.092 0.9647231140350876 -2.736 consensus 4h_34a4278cf62b1b63fed5da0b8b8419d1_0001_0001
0.14800000000000002 1.1923443684210524 -3.09 consensus 4h_34cada078d33878090d18b550e2f6086_0001_0001
0.099 0.9033035701754386 -2.766 consensus 4h_34cbc7b2339969ee54c66dcbf553f3d0_0001_0001
0.055 1.0228210614035087 -2.7510000000000003 consensus 4h_3513d708745b093c215ebf1bc9555116_0001_0001
0.14 0.9616613245614036 -2.925 consensus 4h_351647b1575f504d2a69956eb2031be5_0001_0001
0.132 1.0761506403508772 -2.872 consensus 4h_3524bd3034bb6cb067b655a8df079109_0001_0001
0.109 1.1736022894736842 -2.859 consensus 4h_355347de6bbb8754a0a5fb2290cecf22_0001_0001
0.21899999999999997 1.2316556315789473 -2.9810000000000003 consensus 4h_35595be18589e9eeab122a8f2a949838_0001_0001
0.091 1.1732073157894738 -3.1069999999999998 consensus 4h_3562448b03fe8454d619051360f106e7_0001_0001
0.147 1.1543278859649122 -2.86 consensus 4h_35a2a1f98ffacbbfdc29231ea985670d_0001_0001
0.049 0.8587850263157896 -3.022 consensus 4h_35b22234e9d46801b7851af6ea336147_0001_0001
0.063 0.945450289473684 -2.88 consensus 4h_35fa48312a02b0b915431c7a5ac753df_0001_0001
0.252 1.3594020175438597 -2.611 consensus 4h_3612cf31520d5a4b880f8177460a8658_0001_0001
0.20600000000000002 1.2387755350877192 -2.986 consensus 4h_369fdfc25b1ca2a7c80113d30d1797d4_0001_0001
0.156 1.0159840087719298 -2.966 consensus 4h_36cfd3ffce290cd221fff6a93d05f277_0001_0001
0.11800000000000001 1.220937701754386 -2.745 consensus 4h_371a6564ee744dc78c715bf3388f2745_0001_0001
0.106 1.087672456140351 -2.8510000000000004 consensus 4h_376304887ae2407c12591b7996f93208_0001_0001
0.081 1.1115897280701754 -2.734 consensus 4h_3779001f86e8ba9b3c5854f919eab882_0001_0001
0.084 0.9126999736842104 -3.031 consensus 4h_37adccdb489427c033d1087a852593b4_0001_0001
0.065 1.0519946315789472 -2.852 consensus 4h_37e26a7a53b895aa368fc229e020ba87_0001_0001
0.10099999999999999 0.7693706929824561 -3.2680000000000002 consensus 4h_3883714f56975703c1c5db8d91ef17ff_0001_0001
0.138 1.2744566929824563 -3.095 consensus 4h_38c6909968e6aa48aa530abfe3d1d6cc_0001_0001
0.154 1.1667747894736842 -2.6919999999999997 consensus 4h_38d74e9328e57e789e92960fe27524a8_0001_0001
0.131 1.1709198421052631 -2.708 consensus 4h_38eb75ba06feb401a6c0b4a4be3c671d_0001_0001
0.149 1.0804677105263156 -2.717 consensus 4h_39864b8d26ecfa77662d483cbbfcacf1_0001_0001
0.14400000000000002 1.3422726228070176 -2.596 consensus 4h_398e4960d90a7a132a334140f5382d08_0001_0001
0.064 1.0486739912280705 -2.887 consensus 4h_3a45851e9116e32c119e5622056d9c6d_0001_0001
0.125 1.1904206842105265 -2.924 consensus 4h_3a5004b2f304ac6ecd35962eef8fd6ba_0001_0001
0.098 0.8363316666666666 -3.0060000000000002 consensus 4h_3a75f47f090e59ef60637687ab87d367_0001_0001
0.098 1.1248960877192982 -3.028 consensus 4h_3aedb1fed72af952b22fbf82e1815698_0001_0001
0.075 0.915107692982456 -3.094 consensus 4h_3b06bb1ba3ec054674df51a2ab2bc456_0001_0001
0.09300000000000001 0.9228742456140352 -2.929 consensus 4h_3b2df9edd97b1e13f44904b0d3666ad7_0001_0001
0.182 1.2723901754385964 -2.595 consensus 4h_3b6df581d9a35a730fd4ae28ee8d1a09_0001_0001
0.11800000000000001 1.060908394736842 -3.017 consensus 4h_3b7c89085c70521fed2e977720b48cfb_0001_0001
0.16699999999999998 1.1104286228070177 -2.8539999999999996 consensus 4h_3bd44a556bb6fcace03755026349eeb7_0001_0001
0.154 1.3695470964912282 -2.679 consensus 4h_3d452da7c57e21a71da20ee0658eb6d2_0001_0001
0.07200000000000001 1.1105852807017542 -3.073 consensus 4h_3dd6718dccbeb072665551ff657b84de_0001_0001
0.094 0.9971566140350876 -3.076 consensus 4h_3e58237efce20a99da942e191083cb29_0001_0001
0.10400000000000001 1.000448956140351 -2.845 consensus 4h_3f6c7fcbb9631f04b2e3aa07e5987531_0001_0001
0.20600000000000002 1.1470426140350878 -3.1 consensus 4h_3fd8ac49ed94ccf24c0246dca3191a8b_0001_0001
0.078 1.0025515789473685 -2.9210000000000003 consensus 4h_40299cab147d4616309acc2c5e635170_0001_0001
0.10300000000000001 0.9786720350877194 -2.963 consensus 4h_4113aa9ee842d68f129e67b20d9e71f9_0001_0001
0.048 0.958800105263158 -2.877 consensus 4h_41475c3c768fc3bfe07115c5a834ef9e_0001_0001
0.124 1.1179078245614034 -2.696 consensus 4h_417baedef086375603f2b74912903b99_0001_0001
0.086 1.0382735263157894 -2.733 consensus 4h_41d940195c9dd4bfaf2c9627492addef_0001_0001
0.138 1.1420421929824562 -3.113 consensus 4h_41f0c4bd43b3d8ef3de381db880c2452_0001_0001
0.10800000000000001 1.092642245614035 -3.073 consensus 4h_423664c8dd3bbbd9d87a673ef399feef_0001_0001
0.166 1.1912763421052628 -2.844 consensus 4h_4248afa9654f8005b65517f5d0c7877f_0001_0001
0.064 0.9568334473684212 -2.908 consensus 4h_42560e646727aab6c1d3cba45a7a8673_0001_0001
0.212 1.2052891842105264 -2.82 consensus 4h_425782782467af0fc0a7fcfe674a64ee_0001_0001
0.10800000000000001 0.8144057192982457 -2.93 consensus 4h_42ca57c485e07dc21ff29e1fa4e7fb1d_0001_0001
0.139 1.130474447368421 -3.113 consensus 4h_42f46a65c948e23f3545b215652737a4_0001_0001
0.18600000000000003 1.132758789473684 -2.5839999999999996 consensus 4h_43477a5a167a20a1ea8bde482581f795_0001_0001
0.047 0.6970567017543859 -3.266 consensus 4h_434acfbd7956ca05b9f78a528e5d5c01_0001_0001
0.064 1.0640945701754383 -3.1189999999999998 consensus 4h_437c21564cfa412f808cf79a64ecff18_0001_0001
0.075 0.9353597280701754 -2.9539999999999997 consensus 4h_4388025b4f6b487021f3ec9d195b20b0_0001_0001
0.151 1.299298701754386 -3.068 consensus 4h_4407eefd752c8994cced4df7e0a43232_0001_0001
0.076 1.053271728070175 -2.647 consensus 4h_4476bf48df6d899e9af090ac0f4d4eeb_0001_0001
0.078 0.9616055350877192 -2.784 consensus 4h_44b8e53d4f1fde9a8e2b02f87d698108_0001_0001
0.094 1.0509404824561404 -2.822 consensus 4h_44c7f8046aab47070b16771bc8ce6582_0001_0001
0.235 1.3049445175438597 -2.991 consensus 4h_44ea0efbcc99e914151a28d33803fe2d_0001_0001
0.171 1.4347305438596492 -2.827 consensus 4h_458a44255a8a0b6afad89dd023fbfc13_0001_0001
0.11699999999999999 1.0279894561403509 -2.8810000000000002 consensus 4h_45c0da09c9ef66b9804b453490b4c6d1_0001_0001
0.154 1.1505095614035088 -2.7319999999999998 consensus 4h_45d0973c00cf9133a9d0b412bb6522de_0001_0001
0.135 1.053207298245614 -2.988 consensus 4h_463efd12148ba8311b513706210e556f_0001_0001
0.10099999999999999 1.1652120614035089 -2.755 consensus 4h_468d4e950348fc14785c6e73136b786e_0001_0001
0.204 1.2569626315789473 -3.003 consensus 4h_46cf5d734d478b3540afbf12fbb2ae83_0001_0001
0.065 1.1211023947368421 -3.177 consensus 4h_47157485c7df8e3b4efb5d1c3b437b07_0001_0001
0.185 1.2118072017543855 -2.695 consensus 4h_47296c1150475797edf32f202e11b5e8_0001_0001
0.121 1.2724809385964913 -3.005 consensus 4h_472c1117ac1f4b01d3ab0c285ea0dd03_0001_0001
0.191 1.1545304736842106 -2.8369999999999997 consensus 4h_47a12f59eb2dbf20d7f35d1fa48ac92d_0001_0001
0.081 1.1006976315789474 -2.992 consensus 4h_480b925b362057f41514be7dd801f886_0001_0001
0.107 1.2494001929824563 -2.8339999999999996 consensus 4h_483fc55366af759cacaa7e1baba555ca_0001_0001
0.16699999999999998 1.2187327368421053 -2.862 consensus 4h_487ff323d752b62c18bd0d2cbed4baa8_0001_0001
0.057999999999999996 0.7421875438596491 -2.958 consensus 4h_48c44a2f0ac4949b095578b070c2b438_0001_0001
0.131 1.1538346578947372 -2.9419999999999997 consensus 4h_48ddc5f4929ac01ecbf8644e97498e8a_0001_0001
0.064 1.1255924824561403 -2.7710000000000004 consensus 4h_48e4a914d5984e1f6cce1805b9a9ae0e_0001_0001
0.16 1.2169820701754386 -2.8360000000000003 consensus 4h_48f97d99e8e8c2b7b9f288419650f0d9_0001_0001
0.10300000000000001 1.1189810350877192 -2.873 consensus 4h_495adb2554343377bc26b7d141fcd2b9_0001_0001
0.12 1.0902302894736842 -2.839 consensus 4h_496f566ef5f7e374bb4710a7f5a6c8d5_0001_0001
0.162 1.1320443684210526 -3.0639999999999996 consensus 4h_499112d240f64476f366ff5490a54a15_0001_0001
0.098 1.1038676754385963 -2.637 consensus 4h_4a0472e4184ac09d7ea76c5edf506904_0001_0001
0.071 0.931922245614035 -2.8989999999999996 consensus 4h_4a0a7b81ca894c7b88d6632188b0eedb_0001_0001
0.195 1.177051105263158 -2.9819999999999998 consensus 4h_4a0adb4659591709f7a430221a907775_0001_0001
0.098 1.1509508421052632 -3.0639999999999996 consensus 4h_4a14dea7b7400f4a9c72356baf4da09f_0001_0001
0.11199999999999999 1.1217425964912282 -3.1430000000000002 consensus 4h_4a1d4279e3db9e6007128850039bd4ca_0001_0001
0.109 1.0365056403508772 -2.596 consensus 4h_4a7c5f08bf0bd3dcc27804caa33492f8_0001_0001
0.113 1.0771638245614037 -2.978 consensus 4h_4add71ca930f488987830740b9c30957_0001_0001
0.092 0.8674538508771928 -3.074 consensus 4h_4b3ae477df3199d899480e4f4f9b3be8_0001_0001
0.135 1.1189444649122808 -3.1289999999999996 consensus 4h_4b407c114ee0c525c393ab5eaf33511e_0001_0001
0.11 0.8524988070175439 -2.989 consensus 4h_4b5706c6ba85a42809cda51b8773f2fb_0001_0001
0.11699999999999999 1.0520003421052628 -2.818 consensus 4h_4b5c3b53b16039231a00f0eec3e23205_0001_0001
0.223 1.1397194912280701 -2.991 consensus 4h_4b7309b9131093ca145d277191e1c12b_0001_0001
0.07200000000000001 0.7690592543859649 -2.94 consensus 4h_4b95d76208bc68652a13bee8a9bbc2c8_0001_0001
0.17 1.3955269385964912 -2.491 consensus 4h_4c13d7b5ecc9aa24e5cc0e0e06aa8a46_0001_0001
0.099 1.0915987192982457 -2.764 consensus 4h_4c18445d75beaa956cf22a366c41501a_0001_0001
0.139 0.9586737807017542 -3.0669999999999997 consensus 4h_4c1d6f5ca7b9ab8ced5e4795f1f579c4_0001_0001
0.115 1.0405240877192985 -2.9739999999999998 consensus 4h_4c46a10a5a12ad99c7b9b1b6c6a65a0b_0001_0001
0.11699999999999999 1.068998096491228 -2.675 consensus 4h_4c4ecfa57e567e7914766b5edf5f6265_0001_0001
0.11 1.1870089298245612 -2.68 consensus 4h_4c84f95f5fdc18cea348c79334166fb2_0001_0001
0.099 0.995004192982456 -2.717 consensus 4h_4d10efa50b3300e1fc6054459b9f5446_0001_0001
0.11199999999999999 1.274840447368421 -2.918 consensus 4h_4d8404dfe12c70d4ead06dd60adde4c2_0001_0001
0.065 0.9709455438596492 -2.8680000000000003 consensus 4h_4de9da8ad6fd159968913d09b3cdf92c_0001_0001
0.055 1.0455567105263155 -2.775 consensus 4h_4e32e454c60545faca87d4ed852ee421_0001_0001
0.077 0.831492201754386 -2.798 consensus 4h_4ea394cd24f6dbd8ecd7cbe97b88038c_0001_0001
0.10400000000000001 1.1412547105263158 -2.63 consensus 4h_4ecc059028bb74b9e686a51ec5cf9578_0001_0001
0.157 1.2140144912280704 -2.8339999999999996 consensus 4h_4f4161ab5aa344c94bc01fce7e3a8b87_0001_0001
0.057999999999999996 1.118079043859649 -2.838 consensus 4h_4f49d264700b8e3f769d316ff8779d7a_0001_0001
0.07400000000000001 1.0397432456140352 -2.7430000000000003 consensus 4h_502aae3a7dc3f6b4275039d4047ce94e_0001_0001
0.184 1.245960543859649 -3.0469999999999997 consensus 4h_50c764d50c3ab44faabec5e65b2a68a6_0001_0001
0.201 1.110069701754386 -2.633 consensus 4h_5119e5b5220607dce910a302e433049d_0001_0001
0.081 1.1960592982456142 -2.9739999999999998 consensus 4h_51b7091a656ec23ad7304a6665f42b7f_0001_0001
0.075 1.1047990789473685 -2.9 consensus 4h_51c824f7ce9449ca223db989a3f39f15_0001_0001
0.07400000000000001 1.0863943333333337 -2.8110000000000004 consensus 4h_51f8c7152608d5bd69c2668f4fd91990_0001_0001
0.040999999999999995 1.0315300964912282 -2.9139999999999997 consensus 4h_5264f498837cf9ea8954572374d0b7e6_0001_0001
0.128 1.1113782631578946 -2.991 consensus 4h_533e03d7a740ed1846ee37d588f73bac_0001_0001
0.055999999999999994 0.9406481929824562 -2.787 consensus 4h_534addb2dddb29232e9321a55e06c015_0001_0001
0.113 1.1237095438596492 -3.12 consensus 4h_538751d0cc9d3c4963f897f759ed6ec7_0001_0001
0.209 1.2655594649122806 -2.784 consensus 4h_549287370e8dc2f17e1626b92cde32a2_0001_0001
0.133 1.1052995087719295 -2.947 consensus 4h_54ac7a013cde18e7694acb2b76599a2b_0001_0001
0.11 1.1027490614035087 -2.948 consensus 4h_54d095dac64438f6323f1d461b09dee6_0001_0001
0.091 0.7607516842105263 -3.29 consensus 4h_55cec04ecb180b8988076ab3f5c14616_0001_0001
0.162 1.1531792719298244 -3.016 consensus 4h_560fb76b36f3633b8ee640620ee7c8e0_0001_0001
0.16899999999999998 1.0646888245614037 -3.0010000000000003 consensus 4h_5638ce907f94d3cf237318dee4d47586_0001_0001
0.251 0.9900891315789474 -2.6430000000000002 consensus 4h_5747b1955c5c97de0b794e6abe15dd8f_0001_0001
0.147 1.1132793333333333 -2.884 consensus 4h_576dad8cec9cae4e545342f9caceac47_0001_0001
0.215 1.019166131578947 -2.773 consensus 4h_576f48fc85e237c3ff0dbc1788e9f014_0001_0001
0.078 1.2372098245614034 -3.016 consensus 4h_57de29406d44849c9f6c1445115fd3e6_0001_0001
0.092 1.0979499824561405 -2.9589999999999996 consensus 4h_58369db67b09af555e33014d019e8caa_0001_0001
0.28800000000000003 1.2812396315789474 -2.522 consensus 4h_5837fc4c2d22ee22606ab4f51cc823a5_0001_0001
0.084 0.8355835087719299 -3.011 consensus 4h_585696a8e97d67058585cc87a5bf1611_0001_0001
0.114 1.1008834385964912 -3.137 consensus 4h_589446268e54c51a0f529dc825bd7ed1_0001_0001
0.131 1.0670494298245614 -2.863 consensus 4h_58c6f80a02eec82951f307240cae22db_0001_0001
0.127 1.0825972456140351 -2.9210000000000003 consensus 4h_58f98f61600327f2e8ac210182b459a6_0001_0001
0.11699999999999999 0.8843741315789474 -2.8310000000000004 consensus 4h_58fbd9916f1f4fea3b0c26632cd5cabf_0001_0001
0.092 1.0194089649122808 -2.9130000000000003 consensus 4h_5967a68aa9ea01f98ade288f29cc2e40_0001_0001
0.08800000000000001 0.8997779824561405 -2.846 consensus 4h_5983c1db3dd4f98ccce9c5bcef6eeb6b_0001_0001
0.122 1.0613289385964912 -2.965 consensus 4h_59c4aa2216dbe981de52b9cead18e88a_0001_0001
0.133 1.123113885964912 -2.889 consensus 4h_59fd6a8acf3956b2697f334c658476ce_0001_0001
0.155 1.169634850877193 -2.574 consensus 4h_5a259327a6a25c582aa335d59fdc2a03_0001_0001
0.12300000000000001 0.8937607543859648 -3.1060000000000003 consensus 4h_5a594a68ea1398be262a5e2bfce667d6_0001_0001
0.154 1.363704447368421 -2.8689999999999998 consensus 4h_5a7c030a1cb5884268fc658cd0547977_0001_0001
0.17600000000000002 1.0694678333333332 -2.865 consensus 4h_5a8afbc33c69e4bc7f8f3ba8783d050e_0001_0001
0.159 1.0617304385964912 -3.141 consensus 4h_5ae883adc077c25551db5751e888bf30_0001_0001
0.131 1.1163995000000002 -2.965 consensus 4h_5ae8e6ee1e6ca139c797ab8eb9739fba_0001_0001
0.059000000000000004 0.9222157631578948 -3.208 consensus 4h_5b1513c9bf2f0569d7147186e3d2d443_0001_0001
0.102 0.8784623245614035 -3.085 consensus 4h_5b8bcecd69ab159c3011100f6ed65baa_0001_0001
0.16899999999999998 1.205908885964912 -3.0639999999999996 consensus 4h_5c8d41df5617731a09c7f9a6aa37b712_0001_0001
0.131 1.169937298245614 -2.9819999999999998 consensus 4h_5cb2f65260537f25868ac9aa9d8c2831_0001_0001
0.063 0.9094234210526316 -3.037 consensus 4h_5ce2d2833528f1d26feb0660eee288b8_0001_0001
0.115 0.9488539385964913 -3.0 consensus 4h_5d1ac9eda3d9b5a4eea2566bb14f3605_0001_0001
0.142 0.9963090614035088 -3.165 consensus 4h_5d4a1e8d5578dcb785198e128aaddb8d_0001_0001
0.10300000000000001 1.070016096491228 -3.134 consensus 4h_5d4dba7f1b8677d767d423b65d9b7707_0001_0001
0.084 0.9822569473684212 -2.907 consensus 4h_5dd8a291e534bcc0977b9bc8df50cdf4_0001_0001
0.08199999999999999 1.2885831666666665 -2.659 consensus 4h_5df1d0a8f6018cd2f269b5457613570c_0001_0001
0.065 0.8093328771929824 -2.975 consensus 4h_5e12b188c88633421a96282aa167a4d9_0001_0001
0.124 0.959022394736842 -2.75 consensus 4h_5e478b42b6d23599af5ea9ca421c69a9_0001_0001
0.124 1.0726765701754386 -2.7760000000000002 consensus 4h_5e4dcc757028585a845676be13b5e965_0001_0001
0.152 1.0163943684210526 -2.984 consensus 4h_5e6f4a94726e2a4b28975a58b1e73ff7_0001_0001
0.157 1.1202088771929823 -2.83 consensus 4h_5e83f670e01d7ca7c79c12654c340599_0001_0001
0.068 0.9037198596491228 -2.8939999999999997 consensus 4h_5ee93f3bb25d2fa3dba90ce90b9c40cc_0001_0001
0.111 1.051156254385965 -2.8539999999999996 consensus 4h_5efbf1d4e3e4a5b3c558be9d672c48e9_0001_0001
0.133 0.9841096403508772 -2.8689999999999998 consensus 4h_5f014f63b116ff242aed1ed50f5b50f2_0001_0001
0.23 1.3347330877192978 -2.7739999999999996 consensus 4h_5f03ea27f91d7c187eb539f9f579d83c_0001_0001
0.13 1.0533479122807017 -2.803 consensus 4h_5f0a9a97c098c91af46bff39e8359d01_0001_0001
0.063 0.9069291842105264 -2.75 consensus 4h_5f166f8bb38ebc145cca3647c2384e65_0001_0001
0.131 1.1041670964912282 -2.968 consensus 4h_60cb2a31c708737778fe9e51f8160aaa_0001_0001
0.109 1.0713995964912282 -2.904 consensus 4h_60e592ac7a8915682351e6adcbf9ad66_0001_0001
0.07400000000000001 0.7340720877192982 -2.779 consensus 4h_60f98a422ed4810e88dffe291086eca5_0001_0001
0.102 1.0246296842105262 -3.245 consensus 4h_611e90539aa5e8cde5ac43be22b884b4_0001_0001
0.09 1.0444153859649123 -2.983 consensus 4h_6148c6fb7feb1a49c077fd0f774e31f1_0001_0001
0.151 1.0334510877192982 -2.8160000000000003 consensus 4h_6168e1324d125c7e34945209807a8fa6_0001_0001
0.125 1.0413853333333332 -2.783 consensus 4h_617070d0ed92a78dddd5f03881ed58e4_0001_0001
0.115 1.077029350877193 -2.9330000000000003 consensus 4h_618b7e941d2a616370a7873367e76056_0001_0001
0.11900000000000001 0.9959231140350878 -3.022 consensus 4h_6220f769e6b818d17e833118d907b23b_0001_0001
0.09699999999999999 1.1302850175438597 -2.863 consensus 4h_622fd5934606447db11391c411bcb4c4_0001_0001
0.146 1.0379308771929825 -2.785 consensus 4h_62314b0ce617cfe5cde257c47697686e_0001_0001
0.071 1.1020394473684212 -2.911 consensus 4h_630fb6665226abbc02657a1bb9263820_0001_0001
0.084 1.0294866403508771 -2.864 consensus 4h_6322981576bb78c59550ec34cca4a299_0001_0001
0.139 1.0258256315789474 -2.782 consensus 4h_632fd1103438c1ce2ecd86c11e61c800_0001_0001
0.081 0.9563217280701756 -2.9360000000000004 consensus 4h_6336f91d2f4abe890fd0637b3652a5d8_0001_0001
0.138 1.20893849122807 -2.885 consensus 4h_635a594000fcd0d4259d7aae9d6d943e_0001_0001
0.08199999999999999 1.005990350877193 -2.889 consensus 4h_63843e47c487136126213fcbcc70165b_0001_0001
0.063 0.8881922017543861 -3.1260000000000003 consensus 4h_64731a58bac126d9b5e6d3d9750908d9_0001_0001
0.113 1.0915945350877194 -3.011 consensus 4h_64736a0a5f7578e743dca76f4e6a2092_0001_0001
0.187 1.2571712192982456 -2.813 consensus 4h_64bb59a2ea4c672c1337cd576b8e3727_0001_0001
0.099 0.9930976842105264 -2.995 consensus 4h_652958228c90060d955f802caeed3896_0001_0001
0.10800000000000001 0.8457212017543859 -2.967 consensus 4h_656e06b78a9a020a0a92f693574a3e80_0001_0001
0.126 1.1684416403508773 -2.772 consensus 4h_65bbc7ea71f7f35b4adc65f42de3a70b_0001_0001
0.16699999999999998 1.08124899122807 -3.109 consensus 4h_6650b82fd1f340efce403f9c4d581c87_0001_0001
0.071 0.989051096491228 -3.0639999999999996 consensus 4h_6655cec01bd1c21a264fa9de5ff7d3fc_0001_0001
0.09 0.9760125789473684 -2.863 consensus 4h_665e9f0f6d73c9b288b31ead184ae0f0_0001_0001
0.16 1.1523029385964914 -3.023 consensus 4h_6666b6b9dee15fbd330693fec863cecd_0001_0001
0.133 1.1504976315789472 -2.948 consensus 4h_66fe8f0f465cff3b5868571f93bc6058_0001_0001
0.16899999999999998 1.1298991315789473 -3.036 consensus 4h_678e8118e5611cc1594a0ea9c406a573_0001_0001
0.08800000000000001 1.1439756842105264 -3.091 consensus 4h_6798a5b11509d200ca629c43b24db3f8_0001_0001
0.175 1.0768861491228072 -2.658 consensus 4h_67ab8354250e30dc81e6b6ac4fda3a90_0001_0001
0.057 0.9621912280701757 -2.955 consensus 4h_67b1d9edd2198d31bcb3113154a107a0_0001_0001
0.163 1.2693646140350878 -2.89 consensus 4h_67d421436b9a32fa2d2f9d187daf19dd_0001_0001
0.09300000000000001 1.0870141140350875 -3.0380000000000003 consensus 4h_67f69e6250fd117cc76e0c876098f45d_0001_0001
0.081 0.9561053684210524 -3.057 consensus 4h_6828b99561c7c13ab9f3c99f0ad0d313_0001_0001
0.076 0.9793377807017544 -2.824 consensus 4h_687e4388884f8dc80375f23f5f75ac88_0001_0001
0.073 1.0367898508771929 -3.0039999999999996 consensus 4h_6933fdb7e12f84d9c80aa1e723271609_0001_0001
0.10400000000000001 1.0314831578947368 -2.675 consensus 4h_69973888aeec29c121406d58dc92762e_0001_0001
0.13699999999999998 1.1111068859649122 -3.012 consensus 4h_69c33bbb5f7a38ee691e2878302ee676_0001_0001
0.139 1.0258828421052628 -2.8569999999999998 consensus 4h_69ebffd6b9d738d1a691831a1708e1bd_0001_0001
0.19699999999999998 1.3056345614035088 -2.519 consensus 4h_6a755db56a299b21d8b11cfd60066f89_0001_0001
0.168 1.030796105263158 -2.83 consensus 4h_6b47ccdca9ae4bd7c1a41fd6873aaf39_0001_0001
0.106 1.2042220701754387 -2.898 consensus 4h_6b6cd9a432919c5324c8b13333800bd0_0001_0001
0.157 1.3176971842105265 -2.7689999999999997 consensus 4h_6bdd9ab6b1de36d1147be8710602538e_0001_0001
0.109 1.209347894736842 -3.054 consensus 4h_6bfc1f20da07862b45bb7aeed465430b_0001_0001
0.068 1.1965810263157897 -2.7110000000000003 consensus 4h_6c1d3c1c79bf3dbd7337d90439c24f30_0001_0001
0.10099999999999999 0.9948194122807018 -2.594 consensus 4h_6c477c78f3f4c42bdc9069cb474fa215_0001_0001
0.132 1.1855475877192978 -2.8810000000000002 consensus 4h_6ccb10c5435e48d273ba54d9c5000bde_0001_0001
0.14 1.1288531754385964 -2.812 consensus 4h_6d1d7d8f4b1bac51b8701259f16da56f_0001_0001
0.1 1.1402502105263157 -2.8489999999999998 consensus 4h_6d2301421dd8393c951833fecf087162_0001_0001
0.078 0.9218885789473684 -2.92 consensus 4h_6d2e8333974e718736bdb1cb4133adc9_0001_0001
0.10300000000000001 1.083601298245614 -2.99 consensus 4h_6d9dc48e1f9a2e0bac164daa8ec021f0_0001_0001
0.06 0.8265371929824561 -2.7539999999999996 consensus 4h_6e03a4b04ba7387e82a71acfc7751bed_0001_0001
0.16 1.1204659298245614 -2.989 consensus 4h_6e71446d9451f440d51c3d751c4c9cfe_0001_0001
0.18899999999999997 0.9986502105263158 -3.077 consensus 4h_6e721838cf85de12d5d003ccaa048349_0001_0001
0.184 1.1242979122807022 -2.8560000000000003 consensus 4h_6e75bb4d0b798d49db56e93dc611e06c_0001_0001
0.10300000000000001 0.9254429298245614 -2.72 consensus 4h_6f809ab44a58b457c691332948919874_0001_0001
0.064 1.0231988771929823 -3.1 consensus 4h_6fd556b0148df98f352cd880b38690c0_0001_0001
0.094 1.0351474210526317 -3.083 consensus 4h_6ff22b8acbcb970239ca7b942df31b97_0001_0001
0.162 1.054660605263158 -2.735 consensus 4h_704d248cd1b566537591e346df93f701_0001_0001
0.121 0.9828638859649124 -2.903 consensus 4h_705b4bfc9349e9d92550cf2dd875cd9d_0001_0001
0.109 1.1323178245614036 -2.805 consensus 4h_70b784b4ff78f1b4a3c12c59d5e70693_0001_0001
0.063 0.7962505438596491 -2.842 consensus 4h_70e96453c6058268b90a6c5c80e3810b_0001_0001
0.06 0.9433488421052629 -3.225 consensus 4h_70f84a0c161739abfc3348baad21c11a_0001_0001
0.175 1.293061149122807 -3.051 consensus 4h_7128ab12c91c8a5ac0c7de214e447149_0001_0001
0.14400000000000002 1.1062267192982458 -3.094 consensus 4h_7155ac675b55f134d0907181f147070d_0001_0001
0.068 0.9707908596491228 -3.063 consensus 4h_71c148d3a308043f1c1808d8f1215d85_0001_0001
0.10400000000000001 0.9517743333333332 -2.668 consensus 4h_71db20f643c18e55013c8d13150ff48a_0001_0001
0.171 1.144399350877193 -2.5140000000000002 consensus 4h_7269fe4a63ec634e1ad1f337554e85cc_0001_0001
0.084 1.0693080087719298 -2.8680000000000003 consensus 4h_7279e555ccf98b76180ef12091896715_0001_0001
0.17800000000000002 1.1214798596491231 -2.992 consensus 4h_72aeba75da92c0f2c9b9310ab762eed4_0001_0001
0.086 0.9507578333333334 -2.824 consensus 4h_72f8b75f5f2c1c15ab0846b2db8caf83_0001_0001
0.078 0.9915561228070174 -2.9160000000000004 consensus 4h_72fdfff5537cf83980195b850e8aef94_0001_0001
0.11199999999999999 1.0488585614035089 -3.043 consensus 4h_730123b7c11c75ee84661e5ec579e818_0001_0001
0.063 1.0475492631578949 -2.853 consensus 4h_7326956791a94e05c05150e48f8d6a06_0001_0001
0.11199999999999999 0.8352761315789473 -2.805 consensus 4h_73899119237533d77999791d7a9d8776_0001_0001
0.061 0.8278809649122808 -3.028 consensus 4h_749766ab2235431dc296f74244d6c89f_0001_0001
0.14 1.2341628157894735 -2.5989999999999998 consensus 4h_74adda8d54d4f969a3a0963c641c5b80_0001_0001
0.10800000000000001 1.0894816403508774 -2.907 consensus 4h_74ce626d426c8ad1fbfa2b733e807be8_0001_0001
0.15 1.055428149122807 -2.886 consensus 4h_7530ec2dd2cf8ef1f9f3ae9566e6fa80_0001_0001
0.064 0.8813706228070176 -2.9 consensus 4h_75940ca0ec4389ca9ddcc702b0e9c635_0001_0001
0.12 1.0530839385964912 -2.77 consensus 4h_761b5eba02016ebda1f3b0ce91c1cbde_0001_0001
0.071 0.9894723596491228 -3.113 consensus 4h_7681c8dcb71f1679498cfca455ddf689_0001_0001
0.242 1.1426296929824562 -2.838 consensus 4h_77428631228f7328fc6574f008b4a1c3_0001_0001
0.095 1.028399298245614 -2.904 consensus 4h_7761537bc44f7758a66315ae614b1bf3_0001_0001
0.08 1.0444666578947368 -2.867 consensus 4h_77c5a335227c3a6c76dead2ea2284090_0001_0001
0.121 1.0891185175438596 -2.827 consensus 4h_77f2b93ee2bdb22d1fbdac60f4a1b2c4_0001_0001
0.08 0.914890903508772 -2.945 consensus 4h_78362bb01ad426bd0dd6db5661dc7f7d_0001_0001
0.141 1.2606823947368422 -2.819 consensus 4h_7846606b17b4b0778d6fc0964610bf56_0001_0001
0.087 1.0358246578947372 -2.905 consensus 4h_78bc51988ced662e0756e68ea80fb092_0001_0001
0.172 1.0886201315789472 -2.728 consensus 4h_78c34850a35036913345128ba39f8fc9_0001_0001
0.14300000000000002 1.1311011315789472 -2.877 consensus 4h_7925fcb58ac5b84b88fdd987de0533a4_0001_0001
0.151 1.0468055175438598 -3.1830000000000003 consensus 4h_79819f4f8aaf6c2ce295584d827481f0_0001_0001
0.083 1.2710944649122806 -2.6839999999999997 consensus 4h_798a0c77931a15457021833e29857222_0001_0001
0.057999999999999996 0.9435504561403508 -2.8169999999999997 consensus 4h_79d9558e49b4bf2300d983d606d83bd1_0001_0001
0.122 1.1655021403508772 -2.887 consensus 4h_79d9ac0205bed09fd8d88a68d9efd18c_0001_0001
0.085 0.9439398859649122 -2.8280000000000003 consensus 4h_79decef73c60b2967e72a6868610c860_0001_0001
0.28 1.2643996140350875 -2.786 consensus 4h_79ec7d6ca8318ed4a7ad97f104a2e29a_0001_0001
0.142 1.3907790789473684 -2.8139999999999996 consensus 4h_7a2f515449afae6147ee2ad575dbb419_0001_0001
0.20199999999999999 1.3512712631578947 -2.674 consensus 4h_7a3de500f8def88834eb7a60c4067b6d_0001_0001
0.087 1.166372394736842 -2.861 consensus 4h_7a43e6a68a4e13ad94d9a96c951b05ac_0001_0001
0.311 1.3750195877192983 -2.727 consensus 4h_7a529c4bd12d6914b3c3c61e884d098b_0001_0001
0.139 0.908922807017544 -3.072 consensus 4h_7a5360e07c724819e9d629c66eb25c89_0001_0001
0.077 1.1050249824561402 -3.01 consensus 4h_7a734636deb44041e9ff206307c8ba48_0001_0001
0.071 0.8640622631578947 -2.988 consensus 4h_7a9b910db29b8508d64dd2a1cc57da53_0001_0001
0.221 1.307900447368421 -2.9210000000000003 consensus 4h_7b82660755a549738c7f1de881daedef_0001_0001
0.159 1.2401160350877194 -2.861 consensus 4h_7bb8d04ef2c249ea7527af15712702a6_0001_0001
0.14800000000000002 1.1658308859649125 -2.76 consensus 4h_7bd46cf7222a2018046912007dc5f13e_0001_0001
0.083 1.030944456140351 -2.907 consensus 4h_7c073b02c0b994a2dda226599eefafd7_0001_0001
0.16899999999999998 1.1358864298245612 -2.613 consensus 4h_7c07ba59eabc2842b646ce2f8dcce747_0001_0001
0.179 1.0434082368421052 -2.909 consensus 4h_7c23dbb48c4b59c9968f9fdd2db6d7c1_0001_0001
0.065 0.9334089912280704 -2.9389999999999996 consensus 4h_7c3c3cb57f90ba730c4e87b6304d64d4_0001_0001
0.129 1.1529105701754383 -2.815 consensus 4h_7c47dc84bf9368f6631979f33f1a9c24_0001_0001
0.07 1.0847903157894736 -2.89 consensus 4h_7c7ee523fcf5d4682a8cbd41aff6ed4a_0001_0001
0.055999999999999994 0.926651649122807 -3.071 consensus 4h_7cf43751473e7445b45b5b16ef9e6d0d_0001_0001
0.075 0.9623127105263158 -3.029 consensus 4h_7e5357e7d3ba4d28e2f4012070bb0dab_0001_0001
0.13699999999999998 1.1962380701754387 -2.7689999999999997 consensus 4h_7e5935398342a62e8e85e02630af70f7_0001_0001
0.139 0.9905774824561402 -2.975 consensus 4h_7e7abd6bd3b469937f50c9b971869800_0001_0001
0.042 0.7875027280701754 -3.008 consensus 4h_7ee07bc8c796128eed21c1af4caf8b63_0001_0001
0.13699999999999998 1.0938623684210529 -2.903 consensus 4h_7eeb5ba5e8bb936dc3062cc566d2ed8d_0001_0001
0.095 0.929756254385965 -2.698 consensus 4h_7f25113553ab565381e3211c09a10d59_0001_0001
0.091 0.8685684298245614 -3.2 consensus 4h_7f2d373fe75fd9664bfcef0c650aead1_0001_0001
0.062 1.016813947368421 -2.971 consensus 4h_7f4d7863cbfbbc983f9def48e216d893_0001_0001
0.077 0.9702170877192984 -2.7739999999999996 consensus 4h_7f59a11aa610b71ff1995f7487bcec25_0001_0001
0.147 1.311595350877193 -2.699 consensus 4h_7fda827cfcd57b1fe043261d7eac082a_0001_0001
0.045 0.8581837543859648 -2.779 consensus 4h_80637bbfc33e9a81d63994d7bcddc9f8_0001_0001
0.073 0.7783452280701756 -2.948 consensus 4h_80a5264ccfdb443c3b027d75944ff7ed_0001_0001
0.162 1.2183362894736844 -2.8939999999999997 consensus 4h_80d6e038b6317590e1baeab2d775a2f3_0001_0001
0.204 1.2664454561403509 -2.823 consensus 4h_80fe09c78ff02e780b99c80f17a3074f_0001_0001
0.139 1.1594270438596492 -2.807 consensus 4h_814d6852280a877203f17589ac692427_0001_0001
0.055 1.1736073333333332 -2.585 consensus 4h_816ccfcbd0cc6d21b94b87e580598b35_0001_0001
0.073 1.2511384210526315 -2.945 consensus 4h_81c21c9702b88b54616bc76b051188e5_0001_0001
0.162 0.9784845438596492 -2.9989999999999997 consensus 4h_81e2351d41f9644e2613b5ea293aab61_0001_0001
0.084 1.0111878157894738 -2.867 consensus 4h_81f6c105305392110e8271f30a3ceba8_0001_0001
0.07 1.1102548333333333 -3.008 consensus 4h_8242dc77fb8202dc390888b6893fff07_0001_0001
0.201 1.0785732719298249 -2.8930000000000002 consensus 4h_82b32443b4a9f516ea29e12ba9117c4c_0001_0001
0.08900000000000001 0.8250947894736842 -2.986 consensus 4h_82ea24daf44bb2f9cdb132eebd4ac2e8_0001_0001
0.16 1.0913660087719301 -2.86 consensus 4h_8360ed4b1c33604d1282a00b57f42e2e_0001_0001
0.055999999999999994 0.9438861578947368 -2.721 consensus 4h_83a5897d1e6fbcf840aca1d1da9c70c5_0001_0001
0.20199999999999999 1.4359580964912282 -2.7460000000000004 consensus 4h_83d7a3aa9f262526fa6ce69392e280bc_0001_0001
0.095 0.9496041666666668 -2.767 consensus 4h_84114a994782936ff4685ef2a45670ee_0001_0001
0.13699999999999998 1.0446733421052632 -2.779 consensus 4h_84a7a0675f679e60658165c826ab3576_0001_0001
0.081 1.0774450175438597 -2.658 consensus 4h_8548cbb3dacbf5ae97bcc61612a299db_0001_0001
0.085 1.0943720877192982 -3.179 consensus 4h_85684514e14ecf975413dddb80e4f27f_0001_0001
0.115 1.2383188596491228 -2.733 consensus 4h_85b6c2c2ea7496e9e526f08ee80aa67c_0001_0001
0.094 1.219470798245614 -2.8169999999999997 consensus 4h_85cb499c765bdc5c2a3be88edeb27100_0001_0001
0.059000000000000004 0.8484540964912282 -2.9539999999999997 consensus 4h_85d3575533eec1856e6e100521fe92ec_0001_0001
0.078 0.8816339298245615 -3.127 consensus 4h_85df33d97256619988bb2a5d2396ada8_0001_0001
0.161 1.268096298245614 -2.728 consensus 4h_85f3ad312d9000732b900aa393311cf3_0001_0001
0.121 1.1237203245614036 -2.8369999999999997 consensus 4h_860074c045bcae0ff3ebfc0c8223a3de_0001_0001
0.124 1.1374882105263158 -2.841 consensus 4h_867e074801310c533e4f16c116ef4fc5_0001_0001
0.066 0.9707847105263157 -2.952 consensus 4h_868000f71e84b67adda00c8e5953bfc4_0001_0001
0.136 1.1541146140350875 -2.9619999999999997 consensus 4h_871f3491c4a12d91b76ad7cb6a78352b_0001_0001
0.18600000000000003 0.9243962456140352 -2.998 consensus 4h_8794060eeb9cccd26a4080cc89d98250_0001_0001
0.08199999999999999 1.0928380263157895 -2.823 consensus 4h_87e3999d40c5f4bc6d506b6e46a717e1_0001_0001
0.07200000000000001 1.1728501228070174 -2.9139999999999997 consensus 4h_88011f22c85d54696ab0c768e00320d1_0001_0001
0.125 1.074679710526316 -2.9989999999999997 consensus 4h_8803fe8ff80a6f6b4a9963313cfed50d_0001_0001
0.131 1.2029470438596492 -2.9530000000000003 consensus 4h_8811f0fcd3db19a33b3612cf9f57acb1_0001_0001
0.177 1.1684090614035088 -2.7680000000000002 consensus 4h_881d0376f14a04bf687285a62e0ee775_0001_0001
0.23199999999999998 1.311829754385965 -2.7039999999999997 consensus 4h_88260f5428d96adfee7b146fc2f0fe93_0001_0001
0.12 1.0313091578947369 -2.9 consensus 4h_8889646aac7ad79c64c92b848408be34_0001_0001
0.11699999999999999 1.1668185087719296 -3.0260000000000002 consensus 4h_88a8e538250e13cdb8ddc1d82449163e_0001_0001
0.147 1.2910208947368422 -3.025 consensus 4h_88f2952572161387f0a91db835c1c2ae_0001_0001
0.10099999999999999 1.1304293947368422 -2.715 consensus 4h_890cf8d50cc6ef374de5497610914f61_0001_0001
0.17300000000000001 1.123685447368421 -2.992 consensus 4h_8939d8e0993e155147a78a789b3c34b3_0001_0001
0.09300000000000001 0.8475958771929826 -3.0180000000000002 consensus 4h_8992cd2607fbc1e06b4f50c20e693cf6_0001_0001
0.16899999999999998 1.0795720350877194 -2.9539999999999997 consensus 4h_89bafd11af3caa8b86dcbf86303d9669_0001_0001
0.11199999999999999 0.9896842192982456 -2.698 consensus 4h_8a35cf3e4b34abbec65651ff7d610933_0001_0001
0.098 1.0962612368421052 -2.96 consensus 4h_8a8f0a88f0682196e5bd484af32e1034_0001_0001
0.099 0.8490451140350879 -2.8169999999999997 consensus 4h_8aacf7bc1aba807b50d5b146c367db75_0001_0001
0.10099999999999999 1.1881590087719298 -2.717 consensus 4h_8af40442f2430d63381dd90ad74fac79_0001_0001
0.174 1.174624 -2.815 consensus 4h_8b1ef4ee2afb24ec6d23d67be650b128_0001_0001
0.113 1.0750142543859649 -2.96 consensus 4h_8b444d6de58f7e98b46c065e6eb0137d_0001_0001
0.068 1.0948774210526315 -3.1660000000000004 consensus 4h_8b8de5ded5abfb157fc5cafe6053d091_0001_0001
0.08800000000000001 1.0015941315789474 -2.819 consensus 4h_8bd21dbeee18560ec56130fb9d2f5d90_0001_0001
0.083 1.053397666666667 -2.823 consensus 4h_8bffebbdda1c2ff190b445fbb6b55360_0001_0001
0.142 1.222138947368421 -2.739 consensus 4h_8cf4fe8f38b2aa39e5c8725b24c7ce5f_0001_0001
0.141 0.9513096754385963 -2.555 consensus 4h_8d33b774fbb0a3f8fd1054d9ae133cc5_0001_0001
0.06 0.8394727368421052 -3.003 consensus 4h_8d5eb5f35da911160f067d10ab01123d_0001_0001
0.08199999999999999 0.9123360438596492 -2.795 consensus 4h_8e16a602f02141ccd2d36b7d395c623e_0001_0001
0.066 1.064999096491228 -2.841 consensus 4h_8e7bfe847a35911ccf019d74b6ac1a05_0001_0001
0.11 1.1406282280701756 -2.859 consensus 4h_8ebe8db06c761ad370c1f9b7d5129f65_0001_0001
0.136 1.1438090701754386 -2.9589999999999996 consensus 4h_8f22d2ff976d81576c9419d637cedf13_0001_0001
0.157 1.1004103421052631 -2.98 consensus 4h_8fac2b78b058a7592ffa9834f1ccc5de_0001_0001
0.127 1.1178842719298248 -2.742 consensus 4h_8fd1d20d8fa81ba708a8b6d6884d22e8_0001_0001
0.081 1.0593963157894737 -2.785 consensus 4h_905275f125cc658e20cc6667f033d514_0001_0001
0.075 1.0680193245614034 -2.459 consensus 4h_91901d2e71bf1a137cd9f52674214508_0001_0001
0.07200000000000001 1.0292129035087718 -2.7089999999999996 consensus 4h_91cd018f349edc7a10becb324c07c3ea_0001_0001
0.127 1.1504759649122809 -2.64 consensus 4h_91f5955c6074a393e17e4ee5e907b2f6_0001_0001
0.17300000000000001 1.1426693596491226 -2.923 consensus 4h_9242581f788c4c2fc13860812ffa2599_0001_0001
0.152 1.1763073245614035 -2.9930000000000003 consensus 4h_92510a72b59e744a6b2d8a27a0d5cc51_0001_0001
0.10099999999999999 1.0361650701754386 -2.972 consensus 4h_928995401f07be4593f29ed6dd7105c8_0001_0001
0.121 1.090283640350877 -2.741 consensus 4h_937fad5b52634cbdcbfd8c445c831c94_0001_0001
0.079 1.0126057807017543 -2.815 consensus 4h_940dabaa4f6782889876b8283257421c_0001_0001
0.09699999999999999 1.122193166666667 -3.029 consensus 4h_943552c66444c705096fa416b8fd1944_0001_0001
0.233 1.1696753421052632 -2.635 consensus 4h_94c8f228508c6b00753d7ab5c7f289d9_0001_0001
0.128 1.0918134561403507 -2.887 consensus 4h_94daa33942f693b395e39284027fb90f_0001_0001
0.073 0.9842961842105264 -3.023 consensus 4h_95764a9f2b5318537c25042941606cdd_0001_0001
0.099 0.9988010263157894 -2.7239999999999998 consensus 4h_95c3f03edc0e6b149e14e4f0532962b8_0001_0001
0.115 1.0736516578947368 -2.908 consensus 4h_95d30fe092baaf1ac5eb2025a38f87e1_0001_0001
0.159 1.1490404561403509 -2.945 consensus 4h_966d5d829b4a093a6b15987a3e1dca7c_0001_0001
0.083 1.0543074736842104 -2.91 consensus 4h_96e6ecc0778c5d4b9fab84c7c478bb69_0001_0001
0.078 0.9971612719298246 -3.105 consensus 4h_97f2b8cd6d0b95d12628c45c483ede06_0001_0001
0.11199999999999999 1.0812503421052628 -3.1489999999999996 consensus 4h_987cff7adf8c47b9dfa7b30283924f02_0001_0001
0.19699999999999998 1.335739587719298 -2.7039999999999997 consensus 4h_989e9d83b0223e5999c0e8e5e4570659_0001_0001
0.159 1.2638034298245615 -2.562 consensus 4h_992521ced4a7099bd9a4841fb0aa005b_0001_0001
0.115 1.1228009824561405 -2.9189999999999996 consensus 4h_9998b8e44391164276bf06bf8cf1fbcd_0001_0001
0.109 1.152304657894737 -2.7289999999999996 consensus 4h_99f1090bb183e25498263e301c14c2f8_0001_0001
0.125 1.2192976491228071 -2.949 consensus 4h_9a32859233e007038f2a61e21a85f820_0001_0001
0.091 1.0159309736842104 -2.984 consensus 4h_9a8f7be664693def8610fb3567411b0e_0001_0001
0.136 1.0198718684210526 -3.036 consensus 4h_9ad8a896bb56a1ccf8f4f8771da3e161_0001_0001
0.153 1.1260379473684208 -2.8760000000000003 consensus 4h_9b2e704bcc7ce09a96e4dc822d4ae468_0001_0001
0.19399999999999998 1.0878660614035087 -2.9930000000000003 consensus 4h_9b2fac6ffac8b767c0c7203b841b9a12_0001_0001
0.09699999999999999 1.100826807017544 -3.055 consensus 4h_9b8381b16a951b865b1e6cd76dcfcec3_0001_0001
0.10300000000000001 1.0190040877192983 -2.614 consensus 4h_9bcdc34393686da0c72381757c066ecf_0001_0001
0.07 0.7838747543859649 -3.063 consensus 4h_9c16bb1c9c9af521404434f27a8b25c3_0001_0001
0.16699999999999998 1.1213047807017544 -2.873 consensus 4h_9c1c4daa6ca64a09e1bc90bab940927f_0001_0001
0.073 1.1628847894736842 -3.0660000000000003 consensus 4h_9c35351161eb618aa4162b9bbf6e2229_0001_0001
0.09300000000000001 1.1319338333333333 -2.93 consensus 4h_9ca2b410f35da6fec7fef4e1a221bee3_0001_0001
0.11599999999999999 0.9506522807017544 -3.035 consensus 4h_9cd4cdacf3f9af139346b8adfe79b354_0001_0001
0.131 1.282265649122807 -2.8989999999999996 consensus 4h_9d0258c25d98dfa408784851b56677d1_0001_0001
0.075 0.9186664912280702 -3.2510000000000003 consensus 4h_9d22e30e11a36959a048970d733cfb7e_0001_0001
0.053 0.9205855 -2.9 consensus 4h_9d8b0fc9a0c5ae753435da28420188c3_0001_0001
0.076 0.8741319035087719 -2.928 consensus 4h_9daccafdc3cbfd1643659a8436417187_0001_0001
0.152 1.0058810526315791 -2.9010000000000002 consensus 4h_9db104098dc55834cb09cf3b80438bd3_0001_0001
0.192 1.4177072192982456 -2.806 consensus 4h_9dbd45fe938ff7c8edec2731bdc8c984_0001_0001
0.054000000000000006 1.0267132807017545 -2.9139999999999997 consensus 4h_9de847f33ed2853630856d51f399b57e_0001_0001
0.153 1.2223111403508773 -2.9760000000000004 consensus 4h_9eb63e170a3fccf5f11f40c61969b329_0001_0001
0.161 1.2049269122807016 -2.6839999999999997 consensus 4h_9ec973494d995efb2da06aa66e0cbd6b_0001_0001
0.083 1.0027360263157896 -2.9219999999999997 consensus 4h_9f789747dd6a370838ef8f3a448f26b0_0001_0001
0.114 1.1363648157894737 -2.931 consensus 4h_9fbc284842bf9f20485fc5382a183b27_0001_0001
0.1 0.8554704035087719 -2.991 consensus 4h_a00a35f6d5a563d3997c0c8875063ac4_0001_0001
0.10800000000000001 1.0626050701754386 -2.884 consensus 4h_a02c9fa04b05256762a1ed09f1ecf2f3_0001_0001
0.218 1.183114912280702 -2.699 consensus 4h_a05687ff54535d61cc0cf66620b2ef04_0001_0001
0.124 1.0622218508771928 -2.861 consensus 4h_a05b349e651b163c981fdc27de61b58e_0001_0001
0.068 1.2337336578947369 -2.5380000000000003 consensus 4h_a0696d86b9faec43f4185cc43ecb1918_0001_0001
0.073 0.8953545526315789 -3.0869999999999997 consensus 4h_a07fd0c6d2d1dc084ea87c4c81d67161_0001_0001
0.111 1.1286715789473685 -2.8280000000000003 consensus 4h_a0bbfe7b4083df51e3c7c603202c4df5_0001_0001
0.047 0.7808368684210527 -3.1 consensus 4h_a11eadd6c83ada799e1081bb78c05943_0001_0001
0.092 1.2401041140350877 -2.826 consensus 4h_a1831a1f4951a9e8e3fb4c11343cfc5b_0001_0001
0.105 1.1059772105263157 -3.1719999999999997 consensus 4h_a1a56ae62b5e24ccf4e79ed4423bac0d_0001_0001
0.131 1.0568950526315788 -3.008 consensus 4h_a1b4cd096bf9e685122f7651277cc219_0001_0001
0.067 0.8568095789473685 -2.862 consensus 4h_a1c8ad720941c4eeb352bbdeaffb0dea_0001_0001
0.061 0.7940818070175437 -3.155 consensus 4h_a1d7bc4cdf5521605c83c636b39737d7_0001_0001
0.037000000000000005 1.0231931842105264 -2.838 consensus 4h_a222cdd9f1f8919b2766df0e5525f0a7_0001_0001
0.209 1.2668685701754383 -3.02 consensus 4h_a2869874e575ef4a3b39643f1935397c_0001_0001
0.19399999999999998 1.1783865 -3.031 consensus 4h_a2a8629cdd5e9253bb28109adb48d141_0001_0001
0.14300000000000002 1.1267845701754389 -2.846 consensus 4h_a2cd31d4055c5516664d79a4aa1e2b2a_0001_0001
0.115 1.0772172894736842 -2.812 consensus 4h_a2e765c3f2bd78bfe4018c98375581ec_0001_0001
0.16699999999999998 1.055855947368421 -2.957 consensus 4h_a2ffdeaa4df20ee13a6a7ab34c3d178a_0001_0001
0.11199999999999999 1.1152769912280702 -2.818 consensus 4h_a3106de344a100a081047bbaf25f7a8c_0001_0001
0.106 0.9211623859649124 -2.821 consensus 4h_a31a1e873b0e8bf89d47244fee9797bf_0001_0001
0.107 1.1259699736842106 -2.778 consensus 4h_a3630d48ed34287ec8299453075352a0_0001_0001
0.098 0.8807904122807019 -3.187 consensus 4h_a3d58757e4c215c0a7e955cac2a2fab2_0001_0001
0.136 1.322616763157895 -2.7439999999999998 consensus 4h_a4e2e8b464fd9b022389040ff3b3a138_0001_0001
0.218 1.0869115789473685 -2.812 consensus 4h_a4ffc4fcb8ea7f9bb4e9ce08170e83dc_0001_0001
0.084 1.0842081315789474 -2.696 consensus 4h_a510b8665fd2ef51d58b8227484f6910_0001_0001
0.109 1.1097190438596491 -3.065 consensus 4h_a59653145885eff28221db9b39dbdfe7_0001_0001
0.08800000000000001 0.936957894736842 -2.75 consensus 4h_a5a790b66166b33a0fe54a8f5e0948a8_0001_0001
0.077 1.0181425175438596 -2.842 consensus 4h_a5b5f3b1830424936aabbf30993fc031_0001_0001
0.10300000000000001 1.0991923245614037 -2.845 consensus 4h_a5fe25adef03809879e6cbbdf8d8c50b_0001_0001
0.084 1.1141035438596492 -2.952 consensus 4h_a67e1a9882e360e7f3c9d357b0a1a329_0001_0001
0.11900000000000001 1.270613026315789 -2.944 consensus 4h_a6a4bdd4def3346f913961c450ff57fc_0001_0001
0.121 1.0128355701754386 -3.1689999999999996 consensus 4h_a6b73633c51e570ca0bd071b6db8abe1_0001_0001
0.132 1.1078566140350876 -2.9139999999999997 consensus 4h_a6dfcba4fce5bcf49f8b0622d9208877_0001_0001
0.128 1.1831757456140353 -2.987 consensus 4h_a74ac00987e3c157b747108ea7942fdd_0001_0001
0.13 1.0657204736842103 -2.86 consensus 4h_a7905f3f996e94bc4967770b9ad9f17c_0001_0001
0.14400000000000002 0.9235852192982456 -2.6239999999999997 consensus 4h_a794a04577121be4ac5a4abf1fe991b1_0001_0001
0.157 0.9831950526315788 -2.853 consensus 4h_a796d4359d5b50e4a4f3c3d34c55b690_0001_0001
0.177 1.1237405964912281 -2.911 consensus 4h_a7a954d2e958a63787ad9e1e7c905e20_0001_0001
0.233 1.3243814122807018 -2.806 consensus 4h_a7b73f7a91715aebe682d1aac4014757_0001_0001
0.136 1.0795839824561406 -3.16 consensus 4h_a7cd82be34ad2cb9541624b04e6ba1c3_0001_0001
0.10099999999999999 0.8371564649122807 -3.1460000000000004 consensus 4h_a7f401e6b6abca403fda2f2f762875db_0001_0001
0.1 1.2099968596491228 -2.909 consensus 4h_a7fd7fdeaae66974ecc56a786c1d00af_0001_0001
0.099 1.2010227192982454 -2.602 consensus 4h_a817d719bcc28e8acd4171d5e0073b27_0001_0001
0.106 0.9967047631578948 -3.075 consensus 4h_a84957428a6c52bdc7ca6dfdd66b3706_0001_0001
0.077 0.9358038771929824 -2.938 consensus 4h_a877d7cd71b49297bf77f476bad17fd4_0001_0001
0.076 1.1210171578947372 -2.969 consensus 4h_a8d4c265f1f31f9268fa11507f3c6e05_0001_0001
0.146 1.1165005 -3.028 consensus 4h_a9296009ba859c91fd93bb50cbf01bea_0001_0001
0.172 1.1351627982456138 -2.75 consensus 4h_a9aeffa02c9b725ea4f35de6facbf6f4_0001_0001
0.091 1.101232657894737 -2.923 consensus 4h_a9ce2681a8d4a74c275db792c8dbda2b_0001_0001
0.158 1.0397351842105265 -2.635 consensus 4h_aa01e5dd009df5184aee1c05cca9ca24_0001_0001
0.267 1.239813956140351 -2.94 consensus 4h_aa0ed153a4d80393fb05e05d3bd2c966_0001_0001
0.125 1.2360361315789472 -2.991 consensus 4h_aad81c78e02a21da73c1f3e5b23b01f2_0001_0001
0.102 1.0349496228070176 -3.095 consensus 4h_ab0a028d458060228414f190994b3886_0001_0001
0.12 0.9627805701754384 -2.8089999999999997 consensus 4h_abd81006d84aa7c354212d01ffff618a_0001_0001
0.172 1.242606640350877 -2.908 consensus 4h_acf181f7adb8525072cfaaaf4d596ad3_0001_0001
0.07400000000000001 0.7300665438596492 -2.865 consensus 4h_ad03b7f00c2cb798151e636e314d2a84_0001_0001
0.1 0.8512504999999999 -2.9419999999999997 consensus 4h_ad6868d152c147dcfb3a092f062eeab0_0001_0001
0.055 1.113069596491228 -2.81 consensus 4h_ad91440db6391a01236548bc13f5a799_0001_0001
0.138 1.0768476929824562 -2.984 consensus 4h_ae67aed36b5007d5e1fd76c1396ad686_0001_0001
0.099 1.1966769824561403 -2.909 consensus 4h_ae6e731fd0a3df7da6c6ea082b64eb8e_0001_0001
0.10800000000000001 1.0543430877192983 -2.7060000000000004 consensus 4h_ae77522dff0dd0d7c14fcc3c540aa7e0_0001_0001
0.131 1.0918745701754389 -2.928 consensus 4h_ae8047ba179adc864aa0643b659199a4_0001_0001
0.166 1.173175307017544 -2.616 consensus 4h_ae9e1ea0dacf778f87e796d1f56dc246_0001_0001
0.109 1.1994522105263157 -2.877 consensus 4h_aef09d5b95ebf8ebda1597975f2ae942_0001_0001
0.14 1.1611840877192985 -2.793 consensus 4h_af4570a7c25b6f7d4bda7b45e340ea21_0001_0001
0.09 1.1597442280701755 -3.085 consensus 4h_afb13b33c5faba9945acb436f1e1f98b_0001_0001
0.107 1.0214393421052632 -3.017 consensus 4h_afb59b5f142708398cc8658e9d7807e8_0001_0001
0.124 1.0984265175438597 -2.9989999999999997 consensus 4h_afe30d7f3c6a7e3e0bf48b2678d2835d_0001_0001
0.172 1.282366289473684 -3.022 consensus 4h_aff8da09e565fb8e2961bb18348fcab9_0001_0001
0.174 1.1803872807017544 -2.82 consensus 4h_b010808c59c0ff3a4f6e1d68ec89b54b_0001_0001
0.17300000000000001 1.1803210263157895 -2.8139999999999996 consensus 4h_b031665b3d70bff87bd4db334a9a29d9_0001_0001
0.08800000000000001 0.9196251403508774 -2.991 consensus 4h_b064afd81cbf37113bafa735deaa714b_0001_0001
0.11699999999999999 1.1817202456140352 -3.023 consensus 4h_b133dd0d5528238b7e061ccc6be7f71a_0001_0001
0.038 0.8326639561403508 -3.1439999999999997 consensus 4h_b17476afb0e7a98b933bc1c5b80c6548_0001_0001
0.149 1.3384430526315791 -2.79 consensus 4h_b1788b2c0476dfad42b5eedd4d10a7eb_0001_0001
0.19899999999999998 1.3349367631578948 -2.85 consensus 4h_b1d6f3ac77fddb6ddde445a4989deea0_0001_0001
0.165 1.1070788859649123 -2.8139999999999996 consensus 4h_b1de057da965ad502802fc7352618917_0001_0001
0.12 1.1588906754385964 -2.957 consensus 4h_b2452d0382b726842ca6b7b20b506417_0001_0001
0.107 1.286581596491228 -2.863 consensus 4h_b2a8e7cb8ee3b64cedd227097a2b7471_0001_0001
0.139 1.3706450789473683 -2.74 consensus 4h_b2d755b82a23b94d7dc50efa8ab22dc0_0001_0001
0.149 1.2243585263157897 -2.7239999999999998 consensus 4h_b2dfa0a9a0844aff7ab1013797ec4a16_0001_0001
0.2 1.1309102543859648 -3.049 consensus 4h_b2f9050200fd8d0304b2ac581b95aaea_0001_0001
0.149 1.3253188245614036 -3.102 consensus 4h_b2fd77b61891214c1d59e3c537200d4e_0001_0001
0.07200000000000001 0.8218146929824561 -2.82 consensus 4h_b341095a196078f4105225ca34069535_0001_0001
0.129 1.1890871403508774 -3.0380000000000003 consensus 4h_b34efd79e37c0aa93fcce52bf96a523e_0001_0001
0.109 1.0648386140350878 -3.08 consensus 4h_b3791666ed444248271a1fc58cf1e9c6_0001_0001
0.048 1.0044979122807018 -3.011 consensus 4h_b3a446ea8e90034c09dd1e9258aa7955_0001_0001
0.044000000000000004 0.9639531842105264 -3.065 consensus 4h_b3d1c87d771bfbc2fb63dc1ac57041a4_0001_0001
0.213 1.1695708684210526 -2.988 consensus 4h_b3e570deef5a2251943b43ae2dc10272_0001_0001
0.061 0.8222800263157894 -3.0469999999999997 consensus 4h_b3e9e88424b29ce78c4ebb76d8c7fff9_0001_0001
0.113 0.9241511842105262 -3.045 consensus 4h_b43cf2b5c497cd82deda3d1bff6f1c65_0001_0001
0.079 0.9595129035087719 -3.162 consensus 4h_b4decd862cda916b15d3d125d85b6e08_0001_0001
0.115 1.0994508859649124 -2.9619999999999997 consensus 4h_b508e4b43c9e50dd10d9412a5bef8dcc_0001_0001
0.078 0.9730382719298246 -2.7510000000000003 consensus 4h_b5515772dc00f968bb286affe7fd3665_0001_0001
0.067 1.1838432982456142 -2.5860000000000003 consensus 4h_b5665ab5aaae8d480253d4b09e8a32bd_0001_0001
0.141 1.119733833333333 -2.81 consensus 4h_b56d546a9ff46333c3c291db0eb08a20_0001_0001
0.214 1.3114200877192979 -3.072 consensus 4h_b57c85d809bf3d9af9f5619876a886fc_0001_0001
0.16899999999999998 1.1772472456140353 -2.843 consensus 4h_b59732529c98706bd2d9486ac6077df5_0001_0001
0.188 1.2187058333333332 -2.792 consensus 4h_b59afa220eeb0cca75d9ef36ef9f614f_0001_0001
0.059000000000000004 0.9512001491228068 -2.781 consensus 4h_b5b0d7c3588aa38ca675126478183f55_0001_0001
0.122 1.2061172807017544 -2.859 consensus 4h_b5dbe0e991d19bc008ec4e790c007305_0001_0001
0.098 1.0391864210526316 -2.995 consensus 4h_b5f2473e14e9579d63f440bc28b5b63d_0001_0001
0.083 1.0403066842105264 -2.846 consensus 4h_b660d211ac497a1cc452b34b5650e6d5_0001_0001
0.06 0.9544595350877192 -2.9189999999999996 consensus 4h_b661a5d809004fa947d969e7b89ac20a_0001_0001
0.099 1.0103909912280702 -2.983 consensus 4h_b6cbace9e2268eb029ca669128123f68_0001_0001
0.18899999999999997 1.3206145877192983 -3.051 consensus 4h_b6cfb36abaefff411c32bc1677913f0d_0001_0001
0.207 1.2045451228070174 -2.9560000000000004 consensus 4h_b733af6595122efbbb07a412d572998d_0001_0001
0.125 1.152824087719298 -2.7539999999999996 consensus 4h_b75d47c19a1ccb2797cb703c1957cbe8_0001_0001
0.113 1.0472701929824562 -3.103 consensus 4h_b7793b40d78347bce441bb274cf3a604_0001_0001
0.085 0.9490111842105264 -2.9010000000000002 consensus 4h_b7848e819378c609bd13c56657deb19d_0001_0001
0.2 1.2257202894736845 -2.637 consensus 4h_b7d0a33a84be607b00758dd8422f37c1_0001_0001
0.079 0.9417566578947368 -2.945 consensus 4h_b803e350a05172427921dcf00ecdbad2_0001_0001
0.138 1.1209366754385963 -3.014 consensus 4h_b80d5e7749bc189cc34f215ce876f29e_0001_0001
0.16699999999999998 1.0924939736842103 -2.964 consensus 4h_b8fb155d268c9f02d95a5772908e8ba0_0001_0001
0.126 1.1792491842105262 -2.906 consensus 4h_b93ec804a6b20755b319424615f55515_0001_0001
0.139 1.1376271491228072 -2.7889999999999997 consensus 4h_b963d28bc786dd72270a50dc283441ae_0001_0001
0.11599999999999999 1.1237169122807018 -3.128 consensus 4h_ba78c2b6acbd6fe30ed791f75ff15825_0001_0001
0.106 1.1649941578947371 -2.63 consensus 4h_ba7cb3d14ec178424a3055f079293a75_0001_0001
0.08800000000000001 1.1376570087719298 -2.8739999999999997 consensus 4h_bada73b0ae6a41df783d31b7843e615f_0001_0001
0.19 1.100499903508772 -2.614 consensus 4h_bae48d1e6eeaaff6fee7ddd7b6a4f9f0_0001_0001
0.09 1.093423885964912 -2.89 consensus 4h_bb0af080a5b7baa89ad142aa04481780_0001_0001
0.115 1.176064236842105 -2.8989999999999996 consensus 4h_bb2e7d85f27a0e6d2578737106769d90_0001_0001
0.07400000000000001 0.9886533245614036 -2.907 consensus 4h_bb3795c5bf78603cf5d05e484d3737a2_0001_0001
0.14300000000000002 1.150706105263158 -2.997 consensus 4h_bb55e6f47765bbaced2d8067ee746afb_0001_0001
0.11900000000000001 1.1481020263157895 -2.845 consensus 4h_bbacb1587da621090f00d83c58cb6b99_0001_0001
0.054000000000000006 0.9215079298245612 -3.0069999999999997 consensus 4h_bc145c2209cad83152e1a508a5b574a1_0001_0001
0.13699999999999998 1.018754210526316 -2.8960000000000004 consensus 4h_bc2c90f4332b5c698439aef93efb0e85_0001_0001
0.114 1.1014027719298247 -2.93 consensus 4h_bc3e1bfe92281433915b87396fa74538_0001_0001
0.078 1.0993203596491228 -3.0660000000000003 consensus 4h_bc6efd739ff34de27da491b601d4065c_0001_0001
0.102 1.0416724912280704 -2.886 consensus 4h_bca51526c83e4f0de77d7d93898dadde_0001_0001
0.12300000000000001 1.3142029912280702 -2.928 consensus 4h_bcc4accf4e8fa37302e44c309a24376b_0001_0001
0.11800000000000001 1.0724081403508772 -2.8339999999999996 consensus 4h_bd04dfe60d052796b7e49869cfd0a07d_0001_0001
0.079 1.0447391140350877 -2.742 consensus 4h_bd4545ac4a9f4ba70d5396d69a947811_0001_0001
0.127 1.1098914912280702 -2.886 consensus 4h_bdd81decf55feaa3a847ac926a0ee4d6_0001_0001
0.10800000000000001 0.9747477631578948 -3.0410000000000004 consensus 4h_be151cc82f7a73b3af7bc914994d4cde_0001_0001
0.07400000000000001 1.044737701754386 -2.866 consensus 4h_bea5ef4410461be8ad771eec6056a0ec_0001_0001
0.305 1.0530040175438595 -3.312 consensus 4h_befe398246fa9f3b6f43e2d900030c18_0001_0001
0.11699999999999999 1.2412344473684211 -2.679 consensus 4h_bf0d342f3d4278060fc832382af281c9_0001_0001
0.16399999999999998 1.2610351754385964 -2.73 consensus 4h_bf32de4690cc3b6a5ecc5ea80114c2ba_0001_0001
0.061 0.8414269298245614 -3.216 consensus 4h_bf5291ce5b37bba0d5e1e36e9d07e940_0001_0001
0.085 0.9530505175438596 -2.8930000000000002 consensus 4h_bf5c3f1e77198a8fbec2fb3e60ab0944_0001_0001
0.09699999999999999 0.9161191666666668 -3.037 consensus 4h_bf65836fd771b1de46bba7e86c3a0d24_0001_0001
0.248 1.008853149122807 -2.8810000000000002 consensus 4h_bf91f3066c63fe32a2de6e9be8b2df9c_0001_0001
0.273 1.6144627894736845 -3.2239999999999998 consensus 4h_bfdd770334dfbeb7fe802a93e3ff5768_0001_0001
0.138 1.2613865263157895 -2.855 consensus 4h_bffb8678c03f3d9344b1d9241d2af021_0001_0001
0.094 1.0927404824561404 -2.8369999999999997 consensus 4h_c0a6e43ef7f06e573a689c05deaa4654_0001_0001
0.07200000000000001 0.8552692807017543 -2.799 consensus 4h_c1183e821c22c195e34ceb10ab1a4fc9_0001_0001
0.084 1.094043298245614 -2.8560000000000003 consensus 4h_c15f03e58130096b0d7cfd9ef14c7be4_0001_0001
0.247 1.2980751403508772 -2.91 consensus 4h_c1ba3875785d04a241ba44e73a1fb8e5_0001_0001
0.087 1.1536460263157893 -2.667 consensus 4h_c1bad24da3e6b67b444b7917ec969ae7_0001_0001
0.17300000000000001 1.2555925175438594 -3.034 consensus 4h_c1d07dc56bafb70888d598732a95080c_0001_0001
0.087 0.9289273596491228 -3.207 consensus 4h_c1d712a9c2e6ca0d72c7021a4e05528f_0001_0001
0.099 0.8556021754385964 -2.971 consensus 4h_c20dfe7b091723d9845766477073b429_0001_0001
0.12300000000000001 1.0291246140350878 -2.888 consensus 4h_c2119ab59b58179d38ca34332b3cfce7_0001_0001
0.134 1.1246835087719296 -2.852 consensus 4h_c2304ba892d79fbdbe1257bb914a3853_0001_0001
0.071 1.011754701754386 -2.821 consensus 4h_c23c79a68238009e373f11161c8ed0cd_0001_0001
0.12 1.1510392368421054 -3.01 consensus 4h_c276a2f9a1b3c31296d55680eab4d597_0001_0001
0.076 0.9194156140350876 -2.801 consensus 4h_c28f047584ea8563461a21ddbdeddbca_0001_0001
0.114 1.1160161403508768 -2.958 consensus 4h_c3029b1db36296e99fd92eec30b968bc_0001_0001
0.094 0.9827330263157896 -2.807 consensus 4h_c3585fd6eca36641de9ce9b9d46629b5_0001_0001
0.179 1.163327 -2.917 consensus 4h_c44cf17a32034e7d13d87640e4b67811_0001_0001
0.161 1.227346245614035 -2.6910000000000003 consensus 4h_c4af8c580e717779c1fdec0d3394eaf4_0001_0001
0.165 1.1409771578947372 -2.625 consensus 4h_c4f2874a0bababdb4c59eddbc51bdffc_0001_0001
0.168 1.0555988596491228 -2.932 consensus 4h_c4fc730332aee06e5b8ce846108b1334_0001_0001
0.08900000000000001 0.7485138684210526 -3.073 consensus 4h_c56b44f2eab9cbe0f347aecc990a29b7_0001_0001
0.11199999999999999 1.1229615350877191 -3.076 consensus 4h_c5ddfd2593a525ee0e468f134cc5b5ac_0001_0001
0.21 1.3993341578947371 -2.835 consensus 4h_c5e912d81e71087ccad2e4ba879234e6_0001_0001
0.11900000000000001 1.0559047807017543 -2.9330000000000003 consensus 4h_c62a52e441af881d9a247c3b89dfe619_0001_0001
0.064 0.9785671315789474 -2.903 consensus 4h_c65df3951ff1a0664a9d5b51a949a46b_0001_0001
0.07 1.0499923245614036 -3.1310000000000002 consensus 4h_c6d2cdfa4a18a8303e733824074bfec3_0001_0001
0.092 1.0384385614035088 -3.0869999999999997 consensus 4h_c824b5977fe4816b694731de5302553f_0001_0001
0.179 1.2831977192982458 -2.571 consensus 4h_c876e0dca30c98d5a0bc19668b9f8fd9_0001_0001
0.083 1.1704320263157897 -2.738 consensus 4h_c8d065525aefade1c940b6f4ff844b86_0001_0001
0.08900000000000001 1.0344930350877193 -2.611 consensus 4h_c8f3f55feeb1635edad79f55b05050fd_0001_0001
0.061 0.8307400701754386 -2.84 consensus 4h_c907abe3ca2957a064b1aa70f18152f9_0001_0001
0.071 0.9824873508771932 -2.8289999999999997 consensus 4h_c97598eec01d7de059e9d64d80a32946_0001_0001
0.094 1.0212445789473683 -2.766 consensus 4h_c98f536021d0fb9eaf35657dd14c2f05_0001_0001
0.162 1.1062002543859648 -2.78 consensus 4h_c99abca82ba0f05b676821332b8f25e2_0001_0001
0.078 1.0796335087719298 -2.716 consensus 4h_c99fe71518bae11d85b6b1ba1f4c7d26_0001_0001
0.134 1.1611490087719296 -2.966 consensus 4h_c9a02a5651f87da91961d11d497205e3_0001_0001
0.132 1.206099464912281 -2.767 consensus 4h_c9d4de64c7b309f0d40f4609c9c1cc62_0001_0001
0.07400000000000001 0.948859254385965 -3.202 consensus 4h_ca05f018c76b3124b9e65e70a4255e4d_0001_0001
0.071 0.8451351403508772 -2.8760000000000003 consensus 4h_ca30fe88515c24d4bd081bfea16eca2c_0001_0001
0.155 1.0761138421052634 -2.977 consensus 4h_ca6b8cc374a75684900dc5660f187277_0001_0001
0.11900000000000001 1.2238259912280702 -2.71 consensus 4h_ca9adbb55ce14f65a6e3fc4cf35c98b5_0001_0001
0.105 0.8899259122807018 -2.7510000000000003 consensus 4h_caaa90c3873eda34a095e8d07f72a1e7_0001_0001
0.151 1.2457276315789476 -2.977 consensus 4h_cab5a27e52f2f4fef7b1432e4d21edf3_0001_0001
0.142 1.2366766754385965 -2.8710000000000004 consensus 4h_cacccece43b434876bf55994e96e71b4_0001_0001
0.147 1.0448160789473684 -2.798 consensus 4h_cadeebc180667e0253718708c70f4fff_0001_0001
0.282 1.2920639035087722 -2.355 consensus 4h_cadf1d68d8009d09532855da696da6aa_0001_0001
0.077 1.0164494122807015 -2.859 consensus 4h_caf9eb2382231e39280d796c983cb914_0001_0001
0.147 1.2466829561403507 -2.8080000000000003 consensus 4h_cc525763e02e851f49401b1b374a42d1_0001_0001
0.098 0.987674403508772 -3.252 consensus 4h_ccb89b0b565587a8a712a7e923cee095_0001_0001
0.10300000000000001 1.1056843157894736 -2.872 consensus 4h_ccfe145533edcd8e8854f8abd8dac2e7_0001_0001
0.231 1.0290174824561404 -3.063 consensus 4h_cd4ea67243fbb7d3494054312b9b1126_0001_0001
0.08900000000000001 0.8886343333333334 -3.1 consensus 4h_cd6e1b307ae4584d05084af7bc997f59_0001_0001
0.102 0.8977639385964913 -2.778 consensus 4h_cd793cf1cbd077d491ba27901c394ee0_0001_0001
0.087 1.137660596491228 -2.927 consensus 4h_ce064357713781fb904d1bf5b83c5458_0001_0001
0.193 1.0463055087719295 -2.716 consensus 4h_ce455edbeb809bd85d600232bbaddaef_0001_0001
0.109 0.9146997105263156 -3.157 consensus 4h_ce86305c293b590108bb2cd109075f00_0001_0001
0.161 0.9242482894736842 -2.904 consensus 4h_cec861672601f3a97c0cf17bc8bad118_0001_0001
0.10099999999999999 0.9552113596491228 -2.825 consensus 4h_cf265523c6c1015d83935065e001824d_0001_0001
0.107 1.1248520350877194 -2.519 consensus 4h_cfae9088b9ba1bd7275fe294ed773830_0001_0001
0.141 1.1225585877192985 -2.7539999999999996 consensus 4h_cfbd2f895893f08c8d09ba1ec8facdda_0001_0001
0.071 1.0507081140350878 -3.142 consensus 4h_cffe347ed567fc208916fb4934927fd5_0001_0001
0.08800000000000001 0.9702245263157896 -3.076 consensus 4h_d01e943080f2f292af538ea22c8df6a7_0001_0001
0.11599999999999999 0.8580848684210526 -3.049 consensus 4h_d036a074bf192986812d5fed8dd528f0_0001_0001
0.087 1.0329084736842105 -2.865 consensus 4h_d04c79d6df0692310da3bb5f1b695db2_0001_0001
0.14 1.166312912280702 -2.917 consensus 4h_d0b583a9cdf663eabf310cd61a180552_0001_0001
0.182 0.9434445263157896 -2.883 consensus 4h_d10b80090aa56d429be8e5f0839bd942_0001_0001
0.121 1.0486484122807016 -3.19 consensus 4h_d1619408803cc1e9535a9df0bd9c6f71_0001_0001
0.17600000000000002 1.2786722543859648 -2.772 consensus 4h_d19bd315990cc44bd9481bef547a507e_0001_0001
0.113 1.3243224298245615 -2.947 consensus 4h_d1c9c98c113f1e43e758303158226295_0001_0001
0.114 1.1045697982456142 -2.795 consensus 4h_d21ba4e3b356302f07981e750e213a7a_0001_0001
0.09 1.0017104649122806 -2.841 consensus 4h_d21e251175e5f20b26a1303da161bcb7_0001_0001
0.136 1.2149595614035087 -2.924 consensus 4h_d257fc4b99eaa6080acb216f77ccbd2e_0001_0001
0.193 0.9600704122807018 -2.762 consensus 4h_d296a5167a5055a3887656405cfec168_0001_0001
0.128 1.1943999298245616 -3.14 consensus 4h_d2a9bb8ad9bee123a7fb9983d0b37f07_0001_0001
0.077 0.9403164912280702 -2.687 consensus 4h_d2b6e5393a846ae136ad90d0edb0b9ae_0001_0001
0.179 1.3221707456140352 -2.8560000000000003 consensus 4h_d2f24af638c59ec90757bad09903a976_0001_0001
0.127 1.2063215263157894 -2.742 consensus 4h_d2fb6b581f39298f54ed19d7bf727315_0001_0001
0.13 0.9772892807017544 -2.965 consensus 4h_d302f3fe55e9d26a6fda0c69e15e1706_0001_0001
0.155 1.1259658508771928 -2.8710000000000004 consensus 4h_d3578f770c297323bd0f80bf7ff1a5e1_0001_0001
0.102 0.955113307017544 -3.0 consensus 4h_d35c013d3f495d8ce1ac3a1eb08f90ef_0001_0001
0.16 1.0645412894736843 -2.827 consensus 4h_d3a10232d4953fe0ae4b5ffae9c15b03_0001_0001
0.212 1.2344130438596492 -2.72 consensus 4h_d40212325253d646a711d53f729730ca_0001_0001
0.162 1.049800710526316 -3.029 consensus 4h_d464bb163f9c9d5e4ded6941d6488d5b_0001_0001
0.042 0.9648285175438596 -2.798 consensus 4h_d46f8c6439ae538dde481844ecf5fd61_0001_0001
0.11800000000000001 1.2857394473684212 -2.9360000000000004 consensus 4h_d50490587f7f4ba3eb69b51a66c805d2_0001_0001
0.075 1.0337243947368422 -3.116 consensus 4h_d5372a4e76abe09db23d0d9a515f6244_0001_0001
0.158 1.1370555438596492 -2.8960000000000004 consensus 4h_d56b54a25ce19c5afb76ee38e71e14d2_0001_0001
0.106 1.1378229298245617 -2.92 consensus 4h_d577e145c91bdb22b2e48df290ac8b0a_0001_0001
0.11599999999999999 1.1913880438596491 -2.855 consensus 4h_d59ced8164679fcc5ef2c0c16ecd6c59_0001_0001
0.09699999999999999 1.1289609561403509 -2.779 consensus 4h_d5e0ea488290df5905adae3793d1e714_0001_0001
0.13699999999999998 1.2099749298245617 -2.668 consensus 4h_d60d37ee82ec7a89cdaea6114a68b075_0001_0001
0.067 0.9752356666666668 -3.0069999999999997 consensus 4h_d617c3635f6640fc3229471939df5103_0001_0001
0.10099999999999999 1.1504595614035087 -2.8489999999999998 consensus 4h_d6376a033cb531a8ad7264507d06a86e_0001_0001
0.135 1.0136704912280703 -2.91 consensus 4h_d63b1f81cbfab8600b7ea3dfece502ae_0001_0001
0.079 1.0433029385964914 -3.012 consensus 4h_d6ca7c9e3a0b5ee33e25a5700af9e4c7_0001_0001
0.138 1.1671031228070174 -2.926 consensus 4h_d70fe2fc50c97b4d00fd2bd618b6573e_0001_0001
0.09699999999999999 1.1292770350877193 -3.1260000000000003 consensus 4h_d714b3f3015f052cef5dd1daa6e09614_0001_0001
0.086 0.9396211578947368 -2.931 consensus 4h_d7242aa4ecce76ac7aaed63d54858f7e_0001_0001
0.114 1.096658096491228 -2.698 consensus 4h_d76bd426d558b8bc83a3e459f6237e00_0001_0001
0.107 0.9887360877192984 -3.049 consensus 4h_d7d94e37d4ca797696a0fa44588ae083_0001_0001
0.087 1.1527843684210526 -2.92 consensus 4h_d7f87d60d9aad4550e67aa7e534d6797_0001_0001
0.14 1.0790124298245614 -2.965 consensus 4h_d8b5025dbc7e870eef29bd276ddd0a19_0001_0001
0.10400000000000001 0.9663919035087718 -2.946 consensus 4h_d8b74a629f4ce339c49270cf469e22c6_0001_0001
0.069 0.9969091578947368 -2.84 consensus 4h_d8d321f6147919003db6a9f1f046fcf7_0001_0001
0.113 0.975758 -2.655 consensus 4h_d8dd6d7866bbf3abdae3a97bc3f27ecb_0001_0001
0.1 1.1280492368421051 -2.565 consensus 4h_d8def90f6af4f98f88cd4dae28043a42_0001_0001
0.087 1.0742484122807017 -2.928 consensus 4h_d9a773814914ecebe240c62a799d8929_0001_0001
0.099 1.1598530526315791 -2.737 consensus 4h_d9ad8d816694d36e9774c5d4fc0a7987_0001_0001
0.071 1.1219246403508774 -2.886 consensus 4h_d9decafa3765b9b9772d234e110305be_0001_0001
0.083 0.9543748947368422 -2.928 consensus 4h_da176530b859ca6591f3280973215228_0001_0001
0.079 0.8911591403508772 -2.687 consensus 4h_da48f553275b23ab9a19c72bf5864d26_0001_0001
0.205 1.013040298245614 -2.924 consensus 4h_da8e0981db704356d8b873aad16ccd3a_0001_0001
0.135 1.0796828245614036 -2.8539999999999996 consensus 4h_dafa027c5662e947f92722409f41e936_0001_0001
0.078 1.0814210263157895 -2.8739999999999997 consensus 4h_db0cf4ee4db3bb6ed42365d77c4c8a62_0001_0001
0.266 1.2363018245614037 -2.8280000000000003 consensus 4h_db3c8795b6735e8d2703db99ddbf6147_0001_0001
0.131 1.1043474385964909 -3.111 consensus 4h_db4ae48ae1ee3fbfc711b6e311af83c6_0001_0001
0.127 1.1517894385964913 -2.8710000000000004 consensus 4h_db56a7d38dd5d7d17291c91493098398_0001_0001
0.17300000000000001 1.136414254385965 -2.852 consensus 4h_db7cecb58dd81460cf5e65bfde540300_0001_0001
0.08 1.2568052368421052 -2.918 consensus 4h_db9270fdb685ff317a1abbdd62ffd268_0001_0001
0.138 1.2661261140350877 -2.6919999999999997 consensus 4h_dbe3ba53826cb9130cc5db92dc79b7e3_0001_0001
0.11 1.33091749122807 -2.7969999999999997 consensus 4h_dc86d19b51c3a829bb1006ba0cf1cd77_0001_0001
0.18899999999999997 1.2182847192982458 -3.07 consensus 4h_dcb81b80ed7d628db239d2d59d63a567_0001_0001
0.125 1.1469502456140352 -2.787 consensus 4h_dd03453f4eb1f0c7c2c9f19542a4ecf3_0001_0001
0.187 0.8992215438596493 -2.883 consensus 4h_dd2540033fab9da2b04a206517f7b61e_0001_0001
0.161 1.0896173947368422 -2.7689999999999997 consensus 4h_dd6156948d4d4ebb9f84ce66f9dbc11e_0001_0001
0.062 1.1402093508771929 -2.951 consensus 4h_dd7edce420dbb10c00922d466ec8c92f_0001_0001
0.094 1.1352782982456142 -3.0860000000000003 consensus 4h_dd968534497fda0920f3f0875ab2dd8a_0001_0001
0.14300000000000002 1.1938022894736842 -2.862 consensus 4h_de656b2febec03b480815591e9f54942_0001_0001
0.174 1.199488552631579 -3.0210000000000004 consensus 4h_de6f6fa2a7b49cfdc9f0de07290e19a2_0001_0001
0.213 1.0905590789473685 -2.654 consensus 4h_deac0ba27049a4179f324a76e1b068b4_0001_0001
0.066 1.042310956140351 -2.8810000000000002 consensus 4h_df01f35ec328338ad3ecae8695f85e32_0001_0001
0.129 1.0321927894736842 -2.9210000000000003 consensus 4h_df1b5e948302d145885fee7f9de74c9b_0001_0001
0.158 1.1422320438596492 -2.782 consensus 4h_df2415ba2ca45f473ba7db68036f4bd6_0001_0001
0.129 1.0958507719298247 -2.931 consensus 4h_df6ea80dfbfc692922e1db7383703496_0001_0001
0.078 0.9950935438596492 -2.8160000000000003 consensus 4h_df6f4f84ccb8b66adabf6ac00ad196eb_0001_0001
0.07 0.9695546929824562 -2.862 consensus 4h_df751972d7ec36bc9992f8637761a0ed_0001_0001
0.11199999999999999 1.1080952807017543 -2.924 consensus 4h_df81db5df035d5ba113bb8b37c281f5e_0001_0001
0.217 1.180116403508772 -2.8960000000000004 consensus 4h_df985976d3abea1881f398a16e9c88d1_0001_0001
0.14 1.0193557456140352 -2.79 consensus 4h_e0206fa761e3119b51ef780d5e538e52_0001_0001
0.069 1.0186279649122807 -2.825 consensus 4h_e02b15b77fc095f1e9b089b32c37ea52_0001_0001
0.066 0.9984686666666666 -2.889 consensus 4h_e077e4543c2cfa4540de6bc425ac7b9b_0001_0001
0.051 1.0152239824561402 -2.925 consensus 4h_e135d83a3a0e12b0e7cbaabe7f9fd60c_0001_0001
0.139 1.114425657894737 -2.6839999999999997 consensus 4h_e19de7ef8d776d67086460d15b455819_0001_0001
0.138 1.1496471754385966 -2.4459999999999997 consensus 4h_e207fb99556e15305105fa55e894eaef_0001_0001
0.10300000000000001 0.8993507982456141 -2.878 consensus 4h_e297080d56ce6c11338b17e939fbe9d9_0001_0001
0.069 0.7628808070175438 -3.032 consensus 4h_e29b19946944c5c40f0caaa0168442af_0001_0001
0.13699999999999998 1.1304204736842105 -3.005 consensus 4h_e2e7c75c95e3fe5517b62daa28a23e4c_0001_0001
0.201 1.3298905789473685 -3.0589999999999997 consensus 4h_e32ddbf511cad783aeb4ffec40498298_0001_0001
0.081 1.0855470175438595 -2.6489999999999996 consensus 4h_e33a477c6b243b743fa35c0f1171691c_0001_0001
0.142 1.3655237894736842 -2.388 consensus 4h_e3da0ac4fc1185e863a307866032b43e_0001_0001
0.076 0.8176228771929824 -3.093 consensus 4h_e3e0ccb5b8e7fee098caebac3467d9a9_0001_0001
0.121 1.0988341754385964 -2.8739999999999997 consensus 4h_e40dfc1c34dc48fc410df55f69f009fb_0001_0001
0.109 1.0635143421052629 -3.0980000000000003 consensus 4h_e414179cd7cecc311377346c0ceab7f8_0001_0001
0.136 1.1244100000000001 -2.833 consensus 4h_e44886476c25a0af5b47d1f51f336543_0001_0001
0.076 0.9442494649122808 -3.033 consensus 4h_e473460dbce9d31fe3aa28f05bcdef5a_0001_0001
0.174 1.0752291140350878 -3.1430000000000002 consensus 4h_e47474011310db034ba484c00973f60f_0001_0001
0.084 1.0805085263157896 -2.804 consensus 4h_e48fc249656f4232effcea1e90eeea63_0001_0001
0.094 0.9266150350877193 -2.7969999999999997 consensus 4h_e4985c3aa0c09fd59384fbfe433d1812_0001_0001
0.07400000000000001 0.8568110175438597 -3.015 consensus 4h_e5094f5c3199ab856be698752ed4a821_0001_0001
0.127 1.2169823070175438 -2.792 consensus 4h_e533a9f6c7c7db20c8d50111cd0c5c94_0001_0001
0.066 0.8477220438596492 -2.864 consensus 4h_e5362f49edf84a703199e7c528c0f357_0001_0001
0.068 1.193603245614035 -2.647 consensus 4h_e53b76f22972a7ba72c0a0352e3b16e8_0001_0001
0.11900000000000001 1.0423170701754385 -2.978 consensus 4h_e54054f42a67e5f0d57f4c08a7f0f10c_0001_0001
0.158 1.1817779649122806 -3.075 consensus 4h_e551947ace913521681243cc16e43027_0001_0001
0.087 1.0451255000000002 -2.594 consensus 4h_e56488ce4e155614620e90ec98e524ca_0001_0001
0.098 0.915299149122807 -2.987 consensus 4h_e578b3bac464075c13bd2fd33e114da2_0001_0001
0.113 1.1867395263157896 -2.69 consensus 4h_e59dc111b3b5f1c9500705e17e05c485_0001_0001
0.115 1.1916121315789474 -2.889 consensus 4h_e5c42382a93042cf38da302293cefc72_0001_0001
0.061 0.9423752105263158 -2.948 consensus 4h_e5c87de8349200a731cffb6b01c25cb1_0001_0001
0.18 1.344311807017544 -2.9730000000000003 consensus 4h_e5ccd414a6c3059f3f5d3a1885e6ee38_0001_0001
0.10400000000000001 0.9334026842105264 -3.036 consensus 4h_e5ce23e3f21cabd380ca34b3150cec4b_0001_0001
0.139 1.104662903508772 -2.9939999999999998 consensus 4h_e5eb8b25d86c266ad0af8cffabf51995_0001_0001
0.10400000000000001 1.1141418859649126 -2.875 consensus 4h_e63a2a3f8c1cb389711f4097ec5afbfd_0001_0001
0.11699999999999999 0.9561191228070176 -3.0269999999999997 consensus 4h_e68b897cbe0246f89be36546631d25fa_0001_0001
0.135 1.1705883070175438 -3.008 consensus 4h_e6977e15b4f78de6cba3b15a1a20adb1_0001_0001
0.111 1.134676105263158 -2.935 consensus 4h_e6bed4f992282f285ce81585ee70fc5c_0001_0001
0.07 0.9887812719298246 -3.0010000000000003 consensus 4h_e6d2930328c926b3ddd85243074d840d_0001_0001
0.132 1.1924028508771929 -2.61 consensus 4h_e6fb3aa8782cbf6696bdf004eefdbe89_0001_0001
0.161 1.0127365087719298 -2.819 consensus 4h_e72396bd1296d72b817170103b771e85_0001_0001
0.085 1.221954105263158 -2.662 consensus 4h_e79f7e634efc0155442e81975c42cfe1_0001_0001
0.122 1.1326517105263156 -2.7880000000000003 consensus 4h_e867df2949bd0fe3a025a39784d9d913_0001_0001
0.14800000000000002 1.0475945701754386 -2.5180000000000002 consensus 4h_e8995d656ccb8f53ceca37f761824581_0001_0001
0.08900000000000001 0.8871132807017544 -2.758 consensus 4h_e8fd620e809233b8331f0bdb4a831263_0001_0001
0.10400000000000001 1.0581190614035088 -2.9810000000000003 consensus 4h_e9718c7655669343799524ac4c1d65c7_0001_0001
0.214 1.1719846491228068 -3.072 consensus 4h_ea2f0b7ebb1b01fd6663830841ef4d0f_0001_0001
0.175 1.236227096491228 -3.054 consensus 4h_ea39c9e2ab330ef2bd858f40c27f434c_0001_0001
0.17800000000000002 1.2119161491228072 -3.051 consensus 4h_eabc32b93e3af19b22de99c2e0aebe44_0001_0001
0.107 0.9547968859649122 -2.79 consensus 4h_ead1039355f360d0a582d1f8ff98cfa9_0001_0001
0.07400000000000001 0.975654789473684 -3.0989999999999998 consensus 4h_ebbe8ee9611e9ed052649497b1d24853_0001_0001
0.11199999999999999 1.2195801842105265 -2.807 consensus 4h_ec1faffa27f5b34fcf0e59d15725ddaa_0001_0001
0.06 1.0811716842105263 -2.6510000000000002 consensus 4h_ecc84085a06213cb9efedc19afc4f2aa_0001_0001
0.22899999999999998 1.2885772105263158 -2.963 consensus 4h_ece361017eb83219666bd1ae2b7446d1_0001_0001
0.095 0.8428039824561404 -2.855 consensus 4h_ed30da25bfc5d0278ba7024addb67551_0001_0001
0.20600000000000002 1.190583394736842 -2.8710000000000004 consensus 4h_ed390cbaa2d7e8b9faaee8c7721f6c69_0001_0001
0.146 1.2140450175438595 -3.102 consensus 4h_ed7be92fa1e77cf38a9d5aa7c76e08a9_0001_0001
0.109 0.992783596491228 -2.898 consensus 4h_ed93108a7eb26fad5ed251ad5e614a71_0001_0001
0.109 1.2300613421052629 -2.6860000000000004 consensus 4h_eda642a294bfe6bc5aebf4fd26ed6519_0001_0001
0.184 1.0761972368421049 -3.037 consensus 4h_eda8bb32f65e2aa5a1d2910fc3306082_0001_0001
0.106 1.0851516842105264 -3.1439999999999997 consensus 4h_ee282ccea0cd26d05e47d6b1d782a5c5_0001_0001
0.155 1.056252438596491 -2.898 consensus 4h_ee613efe59b6b326332f6a3724257679_0001_0001
0.142 0.8594288859649122 -2.9539999999999997 consensus 4h_ee7494e0bf45838a6abc21762f293f64_0001_0001
0.14800000000000002 1.0237172280701756 -3.139 consensus 4h_eebb2cf01f9f86b96ed017d7b4c65f99_0001_0001
0.057999999999999996 0.8194989912280702 -2.887 consensus 4h_eef3053d8de6cc426760834ca2942abb_0001_0001
0.154 1.124271192982456 -2.719 consensus 4h_ef0f3938727042a6f8ac62d6c05c74f5_0001_0001
0.127 0.9951749824561404 -2.815 consensus 4h_ef29ed7567a53064d3fcd99bfba03ea9_0001_0001
0.231 1.2797945000000002 -2.725 consensus 4h_ef85ab1b477ad1261e0180d39d263126_0001_0001
0.09 1.0591004824561403 -2.866 consensus 4h_efaf544c593cc1ef63f07d044f1558ea_0001_0001
0.098 1.0001719736842103 -3.033 consensus 4h_efbffe83bef00995bac2edc207d8cdac_0001_0001
0.102 0.9575527719298244 -2.7119999999999997 consensus 4h_efc3bb333276ea31e6ad880bce164e1d_0001_0001
0.094 1.0736830789473684 -3.073 consensus 4h_efdf351c5024ea24e8d1752b7b45d351_0001_0001
0.125 0.9730100614035088 -2.779 consensus 4h_f05e7cf8c11d19ce06a5c6e035da9566_0001_0001
0.183 1.2628855263157894 -2.8510000000000004 consensus 4h_f0cc8cfb957cb50cc416c654cb759801_0001_0001
0.08800000000000001 1.1334558684210525 -3.036 consensus 4h_f0f269675c3d296ed673ccb7afddcaee_0001_0001
0.156 1.1834067368421053 -2.886 consensus 4h_f1024178c62743699ffc8847b8f7bc07_0001_0001
0.141 1.0199679824561405 -2.77 consensus 4h_f1226bd7e20e1442fdcf76062b8b7b76_0001_0001
0.165 1.2071472192982458 -3.017 consensus 4h_f158a32416eb9a3dc2568f61bf68eba0_0001_0001
0.11 1.0610654999999998 -2.7969999999999997 consensus 4h_f166099755e3b1d8016a35c825a92e85_0001_0001
0.113 1.0112605438596491 -2.838 consensus 4h_f23f1e93afb13d28cfbec7a8ea0614a0_0001_0001
0.06 1.1805839912280702 -2.884 consensus 4h_f26669a624eb17f1c1f88ed5538a32f8_0001_0001
0.057999999999999996 0.9138912192982456 -3.0189999999999997 consensus 4h_f2c12a4f868dc5e4bab7efd70781e260_0001_0001
0.107 0.9257269385964914 -2.9819999999999998 consensus 4h_f2e74debaa4e851d51418de2c96600da_0001_0001
0.09 1.0622024736842104 -2.7110000000000003 consensus 4h_f319c5e7e5bf8d2f277db8cb35fccd1e_0001_0001
0.195 1.2381180964912282 -2.8680000000000003 consensus 4h_f38d00459dba93b1bb69bb8f4559390a_0001_0001
0.08900000000000001 0.8804466929824561 -3.0610000000000004 consensus 4h_f3af7c69fe9937aebe076b734323a1f5_0001_0001
0.22699999999999998 1.1181742192982456 -3.141 consensus 4h_f3df8d6eb16cd19a042872f38373a299_0001_0001
0.059000000000000004 0.9940238421052632 -2.9 consensus 4h_f41328235a9aa19a58b019c791957ad4_0001_0001
0.168 1.116226736842105 -3.022 consensus 4h_f462fc82178bf6ed54bc671465591118_0001_0001
0.124 1.2539992807017544 -3.008 consensus 4h_f49199e216dec9ea0fcc7cbe0c9e43ee_0001_0001
0.157 1.0740636754385964 -2.877 consensus 4h_f4a28b0c2a3cb4b6d72629487986466c_0001_0001
0.23600000000000002 1.263095798245614 -2.656 consensus 4h_f4cb7f433b51c661e1bea56b618ed6e1_0001_0001
0.11599999999999999 0.9721325614035088 -2.895 consensus 4h_f4e7573540e46845bb16d5b43e13c51d_0001_0001
0.08199999999999999 1.0655658245614037 -2.977 consensus 4h_f5091fcd254d7c24d830e576cd8ab79c_0001_0001
0.09300000000000001 1.2855364122807016 -2.455 consensus 4h_f58e5e85080bf92621e23b68abceb5eb_0001_0001
0.142 1.097471850877193 -2.8110000000000004 consensus 4h_f6437c9b20a9438b52fc505b3905daed_0001_0001
0.132 1.1476181140350876 -2.9819999999999998 consensus 4h_f657005d9ca52bbc15d5ad2f27ae1698_0001_0001
0.08800000000000001 0.9591535350877192 -2.8 consensus 4h_f6ba167c29162c5acdc4e68d73374172_0001_0001
0.077 1.0889886228070174 -3.03 consensus 4h_f71944ded1987abb918827031a8c4df9_0001_0001
0.094 1.0990367280701754 -2.66 consensus 4h_f733429b56978adf016b1ef198f2202e_0001_0001
0.132 1.207856447368421 -2.904 consensus 4h_f734aa29b560ffe735b1d7ea26d28a31_0001_0001
0.16399999999999998 1.049790798245614 -3.122 consensus 4h_f7589eaa09250f543e499a481e3b29d5_0001_0001
0.063 0.9111887894736842 -2.627 consensus 4h_f7dc87b3449e38cbcc06294d4a302c73_0001_0001
0.059000000000000004 0.9543344912280702 -3.0789999999999997 consensus 4h_f8113c02dc7c5b90f5583f03a8b1b696_0001_0001
0.09699999999999999 1.1469840789473682 -2.845 consensus 4h_f8814d52cf86de664c0c96f521c1aea7_0001_0001
0.121 1.162148631578947 -2.835 consensus 4h_f967181eb204b33419649e59bfa227eb_0001_0001
0.073 1.0939715350877193 -2.717 consensus 4h_f97c989fbacae1d218256d485bbd7390_0001_0001
0.114 1.1770579999999995 -3.175 consensus 4h_f9afe63b6a0bd8031f1cea74ae0e21c0_0001_0001
0.083 1.1114176842105263 -3.105 consensus 4h_f9dc7478ec7b665361bdf8a61b7dd20a_0001_0001
0.10800000000000001 1.1970028333333331 -2.6889999999999996 consensus 4h_fa2f780fddca497a682ca6db29d2baa5_0001_0001
0.128 1.0602711578947368 -3.088 consensus 4h_fa41238511c0ad8c70fe90a9193c1732_0001_0001
0.067 1.1409052719298245 -3.088 consensus 4h_fa5adb5df04b72b189d716eb3fddc387_0001_0001
0.09 0.9885956929824562 -2.7510000000000003 consensus 4h_fa6cd366a71d0d465f8fa6631961a481_0001_0001
0.16899999999999998 1.1993151315789474 -3.033 consensus 4h_fa6f998c5b1eec8c9217e5104e90c6bf_0001_0001
0.106 1.2468077894736844 -2.96 consensus 4h_fa75ff9dde4e5c2c865e03ed6d5a81fb_0001_0001
0.198 1.2068282368421053 -2.727 consensus 4h_fa85ee382eccab7ffc43d12beeff3e3c_0001_0001
0.126 1.1323347894736844 -3.077 consensus 4h_fa9fbb0d28e9944b3f050e0e7148a3cd_0001_0001
0.08800000000000001 0.8474334473684211 -3.0260000000000002 consensus 4h_fb0ed25e53241bba50db4d59683a2156_0001_0001
0.08199999999999999 0.926883052631579 -2.8169999999999997 consensus 4h_fb12735a45aac53233128f585e2cab50_0001_0001
0.16399999999999998 1.3609855350877194 -2.766 consensus 4h_fb1a3740d900db457e4d9c049bbcb20a_0001_0001
0.209 0.9879525350877192 -2.94 consensus 4h_fb27ce52540bdda0d529ddd5999796e3_0001_0001
0.146 1.0283208157894737 -2.792 consensus 4h_fb72057b85d05a9850049883e8cb6519_0001_0001
0.23800000000000002 1.1237108771929825 -2.972 consensus 4h_fcef69784a21b7e8eae45994248c0924_0001_0001
0.124 1.0904957807017543 -2.805 consensus 4h_fcf73162f42348bbc7a4aac1ff55ef49_0001_0001
0.055 0.9137285 -2.955 consensus 4h_fd0886bd36fc9c3180e2439ec40309b4_0001_0001
0.067 1.0279933157894738 -2.9130000000000003 consensus 4h_fd2db163b55a3e02af1deecccbc6365d_0001_0001
0.06 1.019559096491228 -3.122 consensus 4h_fdbf53e2c67de57f45ee790d61e9d126_0001_0001
0.07200000000000001 0.9953525175438596 -3.0180000000000002 consensus 4h_fdd1ae9486565869ca0fc6611146f0de_0001_0001
0.062 0.9767155438596492 -2.891 consensus 4h_fe559c724a81f1d0cbeaaabdb27d03e7_0001_0001
0.185 1.2310401315789474 -2.8480000000000003 consensus 4h_feada4869bb7f8b579fab96eaec8ebd1_0001_0001
0.08900000000000001 0.99063450877193 -3.0239999999999996 consensus 4h_ff7eba309090deb36d2a18948d60e068_0001_0001
0.081 0.9621639298245612 -3.0439999999999996 consensus 4h_ff8392763a5dfbe31b98594fee4be3df_0001_0001
0.10300000000000001 0.9998548508771932 -2.6630000000000003 consensus 4h_ffa3c8c77c3aedc5b677a17255e57e98_0001_0001
0.075 0.9223971578947368 -2.81 consensus 4h_ffb2a312d71193777d29429c46790ec3_0001_0001
0.11199999999999999 1.094335105263158 -2.984 consensus 4h_ffeb053a829ea7b8855af62a81b54d94_0001_0001
0.109 0.9397686162790696 -2.795 none 3h_0005530d073ce182f8ca0bb90263e260_0001_0001
0.109 1.08201685106383 -2.787 none 3h_006abc33ce9f3f350462c4d2d859abed_0001_0001
0.11 0.9420573617021276 -2.8569999999999998 none 3h_012aeeb10f10bd0b0e7d34ab5d9b2011_0001_0001
0.139 0.98596446875 -2.74 none 3h_013e3a05b628e29186bb93fd5c4e2600_0001_0001
0.09699999999999999 0.8649530104166666 -2.958 none 3h_0166984c6d0e9f12fdbef4be8a2cc0ae_0001_0001
0.045 0.7002263265306122 -2.758 none 3h_018d99242af013790d01cee5b34a7eba_0001_0001
0.04 0.7012115102040817 -2.847 none 3h_01c0476a3ca59a12ad5615ac59c0c54b_0001_0001
0.109 0.9764882708333332 -2.9389999999999996 none 3h_01f33abb918b3c5e57802f4d0196ee1f_0001_0001
0.057 0.6651100957446808 -3.013 none 3h_025a3b3825ab971a874bf57c223b0fdf_0001_0001
0.11199999999999999 0.8939172291666667 -2.616 none 3h_025e366601c62ee5a077e0a9a0940e91_0001_0001
0.08900000000000001 1.0962524361702128 -2.8989999999999996 none 3h_027d404f3b22e4d9314d656675eeb4cb_0001_0001
0.071 0.9532207613636364 -2.7460000000000004 none 3h_02bc500f3208ea402a73c0427a85350d_0001_0001
0.264 1.415127 -2.821 none 3h_02ed4fe40efc50c5c99907c87c33f724_0001_0001
0.106 0.8837447173913043 -2.76 none 3h_0315b2893d0397143b9d9a4a5893748b_0001_0001
0.05 0.6397537551020407 -3.103 none 3h_03339219776942009535f93f0169642f_0001_0001
0.07400000000000001 0.8752397826086956 -2.986 none 3h_03933e7b980e1278cefda6970eb59abd_0001_0001
0.153 0.8711051847826088 -2.821 none 3h_03b30685d0061ab12c8d1d3056fb0412_0001_0001
0.07200000000000001 0.7668966818181818 -2.622 none 3h_046abf509db40ced12e9829faaa59102_0001_0001
0.053 0.7296805000000001 -2.6510000000000002 none 3h_04e5d26ddc27b50dc1fd86a1d754c7d7_0001_0001
0.08800000000000001 1.1578187738095236 -2.717 none 3h_04fa1af269118aaa1c06ffc0e261a961_0001_0001
0.12300000000000001 1.00801325 -2.8139999999999996 none 3h_05489d9f48a6c3367ecafb202b59c4cd_0001_0001
0.065 0.9559956022727272 -2.718 none 3h_058ce9fe43ad426680774852302a8884_0001_0001
0.106 0.9309710326086956 -2.745 none 3h_060f2459a313c0bade7521cbb553dadf_0001_0001
0.19399999999999998 0.9888232604166666 -2.937 none 3h_06464a238e22645301034021d027f205_0001_0001
0.057999999999999996 0.5884814215686275 -2.984 none 3h_066c66e6b532b7010e9d5093ada3d9c4_0001_0001
0.046 0.8013793775510204 -2.58 none 3h_067176ff392caf56e54d3e2da11f141c_0001_0001
0.121 0.8527716875 -2.6660000000000004 none 3h_0674032d75426d7c528a2d74b5bc1231_0001_0001
0.114 1.120966375 -2.678 none 3h_0700006a27498fe123ba13dfcd5138c5_0001_0001
0.054000000000000006 0.7334223804347827 -3.031 none 3h_07a8c86f82f6e66be32f39454696b95a_0001_0001
0.054000000000000006 0.9653467040816326 -2.958 none 3h_07f730169ae9a2511e6ac76ed8ec63c6_0001_0001
0.131 1.1447023777777776 -2.892 none 3h_081fd363b5514afceb3463b8a7108646_0001_0001
0.115 1.0536454680851064 -2.627 none 3h_084257edfe20d659e81cc4bee6b53fc8_0001_0001
0.19 1.0394646136363637 -2.945 none 3h_088ffb9ae7a9fcb12e846782acb7880f_0001_0001
0.102 0.9676831739130436 -2.82 none 3h_08d5dac94c1d0cd16e4a9befa1b0e281_0001_0001
0.08800000000000001 0.8754180425531914 -2.7739999999999996 none 3h_09355da8e9237afa82638281fabf6b4b_0001_0001
0.055999999999999994 0.8589056595744682 -2.84 none 3h_09813f65062bfc4cfb1dd75c1cb60a46_0001_0001
0.07200000000000001 0.614805030612245 -2.8510000000000004 none 3h_099061219a3d8cab9505741f3b5c862a_0001_0001
0.11599999999999999 1.2096718510638298 -2.741 none 3h_09a0bbdaf14ce528ed3091e969ba02d2_0001_0001
0.08800000000000001 1.1086298367346938 -2.805 none 3h_09b19505946c6d805c3c451d5d1da620_0001_0001
0.09300000000000001 0.9976279607843136 -2.987 none 3h_0ae7be3e6953240ada526f2cadbc0632_0001_0001
0.161 1.0944493604651162 -2.705 none 3h_0b307c8a965304c4eff28aad4a663ff6_0001_0001
0.059000000000000004 0.7145521632653059 -2.96 none 3h_0b565ddb85abdbe16a0412daedc7193c_0001_0001
0.051 0.71672349 -2.873 none 3h_0b6d3afaac1bf4d90da6e5311ed02d18_0001_0001
0.20600000000000002 1.2045804444444446 -2.677 none 3h_0b8c17eb494b4b6cfb57919cd26a02fc_0001_0001
0.149 1.1416999090909092 -2.9989999999999997 none 3h_0bdf73a807480ea278541f32f07e3808_0001_0001
0.042 0.6668682244897959 -2.935 none 3h_0c2d55ea81dcf7507e75942380855d9b_0001_0001
0.054000000000000006 0.8185885729166668 -2.802 none 3h_0c4034bdfe29c396cae7bb1de2cfce7a_0001_0001
0.08800000000000001 0.8386074479166666 -2.725 none 3h_0c4296d00b46c3faa7be6575039ef954_0001_0001
0.102 0.997466840909091 -2.9019999999999997 none 3h_0c4bc683d034863b8c2d9045b8bde00e_0001_0001
0.091 0.9238182727272728 -2.946 none 3h_0c71c292f07209ccc03ed3a1c97dd5f7_0001_0001
0.051 0.9025903163265304 -2.75 none 3h_0c8f055c2eb4363b3737a17426483471_0001_0001
0.126 0.9534240111111112 -2.824 none 3h_0c91ba41ff437b4400e76a5e04b0b86d_0001_0001
0.06 0.7722276136363635 -2.892 none 3h_0ce0e0a260a4b2870948f851d06d28f9_0001_0001
0.064 0.7168418695652174 -2.863 none 3h_0d0fd1c02597dd6792d73928cbacf21d_0001_0001
0.188 1.0520218863636364 -2.824 none 3h_0d3742ca44a3bdfc518f926e2760a0c1_0001_0001
0.063 0.7950655 -2.85 none 3h_0d7055554aa7e319bb2ff3dcd2e691f9_0001_0001
0.105 0.9090479583333332 -2.821 none 3h_0d8c46aeeee2bac0558525d6cf976217_0001_0001
0.105 1.135372372093023 -2.7739999999999996 none 3h_0da6a17b45e5886c40de3bad9681f2c8_0001_0001
0.062 0.8062613854166667 -2.931 none 3h_0e16374069532fc52b6722d3ce9826d0_0001_0001
0.055999999999999994 0.8024827040816328 -2.858 none 3h_0e2d2d46f6a784a3589b4fb0406608f5_0001_0001
0.11800000000000001 1.0202664574468086 -2.609 none 3h_0e695b309c569930309ce9cc5e8a7a9b_0001_0001
0.113 1.0403868152173914 -2.747 none 3h_0e695f1ed2c843e2419b82edf97ff226_0001_0001
0.083 0.7023473181818182 -2.784 none 3h_0f5189a6c4cadad5c05df7645b4a2fd6_0001_0001
0.061 0.5961799897959184 -2.983 none 3h_0f5e9318ce51eae8bd6c758fa3080c99_0001_0001
0.051 0.8737551136363636 -2.85 none 3h_110acdf8f88ac70b259a2f5ef4b7e52f_0001_0001
0.07400000000000001 0.87410784375 -2.804 none 3h_11268739603154006fd429fd9fe138c3_0001_0001
0.054000000000000006 0.861015693877551 -3.045 none 3h_114ac6edcdb125525e1c31f3361b94aa_0001_0001
0.034 0.5987121170212767 -2.9789999999999996 none 3h_114c7c6fe4adf84f3f6bb1be9a238d88_0001_0001
0.05 0.8128291 -2.456 none 3h_116b825ee9d109c1065b8e08097cc294_0001_0001
0.037000000000000005 0.7996084795918367 -2.773 none 3h_11960be8b72eafef4a4c41dd8f97086d_0001_0001
0.183 1.1398955102040815 -2.713 none 3h_11fbaf107699d45c0c908a079a9179a0_0001_0001
0.12 1.0199460851063828 -2.8289999999999997 none 3h_120253e7df61b12381f97a8a7641f731_0001_0001
0.069 0.7593684893617021 -2.8939999999999997 none 3h_12322f78c38e48b0a714bd5f51fef32c_0001_0001
0.22899999999999998 0.9278296875 -2.9610000000000003 none 3h_124482afe30e767a76800867aa5d8f1b_0001_0001
0.069 0.8682891489361702 -2.8080000000000003 none 3h_1250f107eb709692f6eab971de5a69c8_0001_0001
0.05 0.8903397653061225 -2.88 none 3h_126a0894dabae7fee79f11b20455e6c4_0001_0001
0.053 0.7773229375 -2.945 none 3h_1276be46af270997ef813ce9cdb1c298_0001_0001
0.094 0.7712050000000001 -2.764 none 3h_1308bcec42d6da499fd0ec69234c0f67_0001_0001
0.152 0.9692285869565216 -2.737 none 3h_137ec05f5ae06ec8bd07ee8997a9f469_0001_0001
0.07200000000000001 0.9589161530612244 -2.972 none 3h_1381cd6872d560c7ada4be611e74bf93_0001_0001
0.053 0.5968752551020409 -3.0610000000000004 none 3h_138d4a604d7375b70db50ba625b0542a_0001_0001
0.046 0.7317348645833334 -2.9339999999999997 none 3h_13abf0f2f0f0f20ebb23a99e0e61b3dc_0001_0001
0.053 0.7042954895833333 -3.199 none 3h_13f40bf5198ea2482962631fd45be49f_0001_0001
0.22399999999999998 1.2111585681818182 -2.6310000000000002 none 3h_1418530ae1786ec80488637511b3cd91_0001_0001
0.07200000000000001 0.9585663977272728 -2.592 none 3h_146cc88ab00dda2b42febe2039bfb421_0001_0001
0.08800000000000001 1.0303604090909089 -2.9019999999999997 none 3h_1481a92f7baf9f424e406d96e4939efc_0001_0001
0.055999999999999994 0.7700938586956522 -2.867 none 3h_14868f1c01a8561a2587179984bb1a61_0001_0001
0.065 0.7832175957446809 -2.9019999999999997 none 3h_14e55d92e35e46a4caba5148506d298e_0001_0001
0.102 0.7995133020833333 -2.903 none 3h_154cd1e7d5dac09eab3ce719049dab7f_0001_0001
0.136 1.0142777142857142 -3.142 none 3h_1666c93c3b23853a6bcb2705980afc12_0001_0001
0.322 1.2185194886363635 -2.6430000000000002 none 3h_1676b3eacfec7632126800ed46992c6a_0001_0001
0.073 0.8053670833333333 -2.7680000000000002 none 3h_1682752ceb3f26e463af35eff94621e7_0001_0001
0.069 0.5577190833333334 -2.931 none 3h_168362cf4009cb8f7ef5d84f414c69f8_0001_0001
0.086 0.919540304347826 -3.0580000000000003 none 3h_16b3a92022e8483d060dde5f50ee0e17_0001_0001
0.09300000000000001 1.0384646333333332 -2.845 none 3h_16f66d10b382ab683251dfc040f502ca_0001_0001
0.113 0.912108625 -2.833 none 3h_173458b7787012dd39cbe4fdcef05692_0001_0001
0.08199999999999999 1.1024350681818182 -2.799 none 3h_1752a2c2d21c4071b6d5247bd40922f5_0001_0001
0.11199999999999999 0.8234688541666667 -2.8480000000000003 none 3h_175bfeaf96f5401aa0bd596b6c05589d_0001_0001
0.124 1.034702715909091 -2.633 none 3h_177bee8c54e0863d48892b993bb95506_0001_0001
0.087 0.686253680851064 -2.906 none 3h_1791ea228a49e07a4ad1155a489a8019_0001_0001
0.06 0.8176752765957447 -2.7760000000000002 none 3h_17a52270b249a623131a441da92669e2_0001_0001
0.07 1.0088141875 -2.715 none 3h_17e148cc787ed40a8ef9aecf0e4b4e84_0001_0001
0.098 0.7704696632653062 -2.9530000000000003 none 3h_17e826ffe179963956f6859220804ce5_0001_0001
0.10099999999999999 0.8218441354166667 -2.861 none 3h_17eb90dc64dbf4c107338ee02694e235_0001_0001
0.07 0.8101265204081634 -2.964 none 3h_1838dcf5051d8b58f2e41bb1b73f1515_0001_0001
0.11900000000000001 1.002787988095238 -3.009 none 3h_186327e8fe5aa14a34efcaac7acc37e0_0001_0001
0.059000000000000004 0.7687566744186046 -2.7239999999999998 none 3h_18acfd7773dc6a4f8fe913dfc474fc4e_0001_0001
0.079 0.9164222653061224 -2.93 none 3h_18bea4647dac70013bb297fb5f1dce7a_0001_0001
0.111 0.7216778039215687 -2.949 none 3h_18c1feed43cf6d262d989317c8f4219b_0001_0001
0.062 0.7290806063829787 -3.1069999999999998 none 3h_18fb88582249d372a5e99f376b6144b4_0001_0001
0.061 0.849625 -2.9739999999999998 none 3h_19169e72e06dc4301b18a5b671025bf3_0001_0001
0.09300000000000001 1.1581042159090909 -2.947 none 3h_192fac845295725be0cc300944cd94e3_0001_0001
0.076 0.9227723723404256 -2.6830000000000003 none 3h_1941aa6c4ac982a67ce9e78091ec32f8_0001_0001
0.065 0.8992946063829788 -2.719 none 3h_19429954a7c6e820eff9197b5f8252ab_0001_0001
0.115 0.9889424239130435 -2.559 none 3h_1986b355f5f1eda5ffc3dd9ed6205dae_0001_0001
0.215 1.1288842755102042 -2.918 none 3h_19f930c0329b184c231a771cb0e7d6f9_0001_0001
0.11 0.9305401136363636 -2.855 none 3h_1abeabbe2eab1a116e873b362912dac9_0001_0001
0.174 0.9723225625000002 -2.8480000000000003 none 3h_1aee9696334f1b93968af64e49a5f5ff_0001_0001
0.075 0.7354807272727273 -2.864 none 3h_1b7dbb09cbfb87e6d12a223d2bdcd4e2_0001_0001
0.075 0.9420601354166668 -2.861 none 3h_1b91a0aad7cf374e2fecce2c144fe939_0001_0001
0.062 0.9767036458333332 -2.965 none 3h_1c1905ad8db4274ee0848a0cce46cce0_0001_0001
0.098 1.0006913936170212 -2.736 none 3h_1c728bf8541c657c3490814427e43da1_0001_0001
0.096 0.90077725 -3.0660000000000003 none 3h_1c865fa7c9f5cb883a76b7eba7470f7a_0001_0001
0.033 0.9116125568181818 -2.931 none 3h_1cdb2ef19b1253f785b4060875e9666d_0001_0001
0.040999999999999995 0.8793311428571429 -2.8480000000000003 none 3h_1d6363d852fbdc20db8710530d4bf1fe_0001_0001
0.068 0.868880534090909 -2.861 none 3h_1db152d875900a0ff9a05344c94b22db_0001_0001
0.131 1.2501390111111113 -2.481 none 3h_1db768f5bb6197619b9817584cc9c53d_0001_0001
0.113 1.164685456521739 -2.888 none 3h_1dfd7f5043129f9daf1d8421926d739d_0001_0001
0.057 0.8859858265306124 -2.912 none 3h_1e38a0661c42400d4a9f23ce1127cf66_0001_0001
0.046 0.80323034375 -3.12 none 3h_1fd056edc98bb27a96a16f6b5d57f7a2_0001_0001
0.087 0.914586625 -3.096 none 3h_1fff3f872a5f868af3f1e0b9fa2dbce5_0001_0001
0.069 1.0311245625000005 -2.6069999999999998 none 3h_20218e95eb651214ba6afe37bb88a3f5_0001_0001
0.08 0.8542371162790698 -2.7939999999999996 none 3h_204764483ed08e63597012c06fe6ce05_0001_0001
0.040999999999999995 0.7172361224489796 -3.0239999999999996 none 3h_206571b4c7dad050aed7ad24b8ae67e6_0001_0001
0.059000000000000004 0.8689935106382979 -3.1660000000000004 none 3h_207443f1e87d8e5eeb20eeda88fe781a_0001_0001
0.087 0.956463489361702 -2.861 none 3h_207622b60e29a728cd4dafb65de935c9_0001_0001
0.133 1.3246591770833334 -2.718 none 3h_20e1319cfe46058d26848541c78926e8_0001_0001
0.053 0.9702572954545454 -2.97 none 3h_21846264b60cd9d4bae27cb6fe2f8694_0001_0001
0.12 1.0178842291666663 -2.96 none 3h_21b984d2d62a219c521458c1b7babee5_0001_0001
0.07400000000000001 0.6861622857142857 -2.773 none 3h_21ecc268f290efde579d19f3576f9b83_0001_0001
0.047 0.6180573265306123 -2.8310000000000004 none 3h_2207aef4a920b47b5d2fbbc054c61845_0001_0001
0.17300000000000001 0.9875488979591835 -2.861 none 3h_2213145fed2cd9b9ce5106ec92c605e8_0001_0001
0.068 1.018270093023256 -2.7910000000000004 none 3h_22393b5fdace5b6e2c1aed4c848a5a54_0001_0001
0.16 1.0016238139534883 -3.0269999999999997 none 3h_22f2c80ed13f2b0ca68bd50c56621684_0001_0001
0.14800000000000002 1.0783940348837209 -2.923 none 3h_2351c4dcbf1ee2f80845f4bfa27e0336_0001_0001
0.066 0.946139887755102 -2.654 none 3h_237a7fa2d2aa4783fdd081697bbb5787_0001_0001
0.064 1.1351006704545454 -2.735 none 3h_242f833154ce1587da2e6ce180b41918_0001_0001
0.040999999999999995 0.8817094042553192 -2.992 none 3h_2526812ec8cb2fff60eb4d6d518b4cea_0001_0001
0.121 1.0861537613636365 -2.7969999999999997 none 3h_258b351393350ee04a75b04520874c8d_0001_0001
0.065 0.8455645 -2.74 none 3h_25dde3305ee5f069cbdd0a5caa3be768_0001_0001
0.124 1.213148375 -2.904 none 3h_25f30b30093c599fc33dd0dc0469b0e3_0001_0001
0.067 0.7894820408163266 -2.891 none 3h_26b83a576da975182d1cb0b013853823_0001_0001
0.09 1.0331086333333332 -2.6069999999999998 none 3h_270910967fb9263c7795d5aa69b737d8_0001_0001
0.078 0.84227275 -3.0039999999999996 none 3h_277f37484c7de65494f7c1b34b202c73_0001_0001
0.068 0.8700467244897958 -3.057 none 3h_27a2feec4cdb53a31fee7614251921e1_0001_0001
0.122 1.0254687272727272 -2.949 none 3h_27ed75496d00cfe0df0279c9844f4503_0001_0001
0.068 0.8358171020408163 -2.79 none 3h_280686b016be870262bd02fdb16020f0_0001_0001
0.161 0.808179125 -2.602 none 3h_28402f180c1f2bd22b9e7e2d4bef70a1_0001_0001
0.037000000000000005 0.6351874270833334 -2.82 none 3h_287b895aa605fad33170980ef67c83db_0001_0001
0.128 1.0927710581395351 -2.9410000000000003 none 3h_28995064e309d4c3c09bcc58fb495b12_0001_0001
0.10099999999999999 1.1058279772727273 -2.947 none 3h_28b85e725b394af2a52b80b50636a956_0001_0001
0.06 0.7179597840909091 -3.1 none 3h_2995f4aad1696e7ffe92fd433cfc520f_0001_0001
0.069 0.7389264222222223 -2.7880000000000003 none 3h_29ee3ab0d79d25e415c16da80521450f_0001_0001
0.07 0.7940735227272727 -2.747 none 3h_2a33ef8b97e1bfeda9378080319aaa36_0001_0001
0.065 0.7131584387755102 -3.0210000000000004 none 3h_2a54c291f574cc3e903e5129e29559b1_0001_0001
0.073 0.7702660102040815 -2.6719999999999997 none 3h_2a7d81e57e679579d776f9c96f6ea03a_0001_0001
0.114 1.1197833297872342 -2.908 none 3h_2a841168512cf10044cc307d777de937_0001_0001
0.14300000000000002 1.1611048020833334 -2.883 none 3h_2a99130c4485cd761d9900037f9494a6_0001_0001
0.12 1.1066589375 -2.891 none 3h_2a9e4c3bd8e26941e24fde7501865062_0001_0001
0.062 0.7754039591836734 -2.7239999999999998 none 3h_2af0e907fed3a363b71e730c6e924bac_0001_0001
0.153 1.0325598775510203 -2.733 none 3h_2b204d11964a5e56ce24e7625b5e6496_0001_0001
0.049 0.7974741914893617 -2.9419999999999997 none 3h_2b39db602df5d590afd78cf34cbfabeb_0001_0001
0.08900000000000001 1.0419259583333331 -2.884 none 3h_2c361c007f20004698ea786c2162e063_0001_0001
0.065 0.806286887755102 -2.95 none 3h_2d12e84841f8db74a998b9c87be3f9b8_0001_0001
0.087 0.918184443181818 -2.6889999999999996 none 3h_2d56966f7ce9cce80d467135c9450da3_0001_0001
0.078 1.115040372093023 -2.502 none 3h_2d62f2fb62c768cbf6aa6b5a7d129dae_0001_0001
0.087 0.6422623260869565 -2.7560000000000002 none 3h_2d6cf75cf539b30290d16755d10a7d10_0001_0001
0.11199999999999999 1.0108010312500002 -2.7060000000000004 none 3h_2d87b1c8eacc3b3966aaed21298941b6_0001_0001
0.075 1.0140573125 -2.7880000000000003 none 3h_2da33210d5110ee0a95d852550a36c99_0001_0001
0.091 1.075495352272727 -2.595 none 3h_2daf4861e45416461c87496e1f69e8d2_0001_0001
0.07 0.6395259999999999 -2.887 none 3h_2dd7634f2bec79bbe5cac860236939ff_0001_0001
0.14400000000000002 0.9834368599999996 -2.952 none 3h_2ddc2b3842d07f3aab8e8dbb57060a78_0001_0001
0.109 1.0386612608695651 -2.966 none 3h_2e0add111fe0aee2fef4ba6d0891a261_0001_0001
0.131 1.111871534090909 -2.7569999999999997 none 3h_2e5f178690209c72b064c80ebcceb475_0001_0001
0.187 1.3396301627906977 -2.7539999999999996 none 3h_2ec49708ceb559f9eee3fe839be637f2_0001_0001
0.09699999999999999 1.080239784090909 -2.9189999999999996 none 3h_2ee751b6b0991b61457ecf3596ca4772_0001_0001
0.10300000000000001 0.8820844489795917 -3.063 none 3h_2f2141b00bc2bcff56752d6a92d42d50_0001_0001
0.135 1.1263110416666666 -2.826 none 3h_2f853aabde6c32d6fa4db88499571471_0001_0001
0.069 0.8931871938775509 -2.972 none 3h_2f86f7c84b724043b0aa82315999022e_0001_0001
0.057 0.7849189693877551 -3.042 none 3h_2fc98d0b2b6ed6d5253394e361523c09_0001_0001
0.153 1.0674630425531917 -2.825 none 3h_2fdb5a07fb0eb777085e87b6fac84225_0001_0001
0.10400000000000001 1.022361340909091 -2.908 none 3h_303f2b63510cb3ae36613916b357bf5f_0001_0001
0.048 1.0208705333333334 -2.737 none 3h_30ab72f3307952531b90ddb958807bcd_0001_0001
0.08800000000000001 0.8183547857142858 -2.818 none 3h_30d7b9f3b0476797638d10a0e49f1a4c_0001_0001
0.069 0.7817604130434783 -2.806 none 3h_3178b0be84291faa2c3568a2fc9fe8cd_0001_0001
0.076 0.7746346734693879 -2.898 none 3h_31b0e0d9115a74e282eea27d6325791e_0001_0001
0.18899999999999997 1.4621255581395352 -2.521 none 3h_31e03af62ef8db674cdc2dc3c96bdf99_0001_0001
0.098 0.8839453020833332 -3.0380000000000003 none 3h_322eac73ea61bd0fe8ac6420e63e0eba_0001_0001
0.121 0.9896908068181818 -2.634 none 3h_3234b79eb34ce11adf929f29f2c7b4fa_0001_0001
0.053 0.7401530531914894 -3.016 none 3h_324e83b2016d056b11a17358e596c8f6_0001_0001
0.127 1.0053725113636365 -2.975 none 3h_32792319de76b8a198d09b3c3066b0fd_0001_0001
0.113 1.0299736046511627 -2.747 none 3h_3281d971cd7b6892c4cacf02be9be8fc_0001_0001
0.11599999999999999 1.00335711627907 -2.8169999999999997 none 3h_32c6d03891a6850fd1120fee66cec109_0001_0001
0.142 0.9482409591836736 -3.122 none 3h_336bb301bfc41aac08e1a7ef1adff4d2_0001_0001
0.183 1.139727738636364 -2.688 none 3h_33b91269853cf3ddcd6a74799093062f_0001_0001
0.076 1.0096459591836735 -2.753 none 3h_33e0a5167d48c1658ee504ee71e1829c_0001_0001
0.061 0.9048985106382978 -2.638 none 3h_34391817c980070b7bb0c8cafbb3910a_0001_0001
0.087 1.0270495816326533 -2.88 none 3h_3463bc860a3333c367c4076ad1a9a3f0_0001_0001
0.11900000000000001 1.1089083295454545 -2.716 none 3h_34a70619a3cc1b1788dafd6d877342f4_0001_0001
0.06 0.9538552142857144 -2.815 none 3h_34e0d9c07aad48a5b4ce8dfe1d9d7352_0001_0001
0.053 0.767077414893617 -2.588 none 3h_34f306898a3ccb381d1abe285da36501_0001_0001
0.064 0.9998154468085106 -2.7310000000000003 none 3h_3534a0fbbb0adc501b7053874b00f3e2_0001_0001
0.039 1.0129394021739129 -2.736 none 3h_353fe50f9bd93ee8c217acf744578021_0001_0001
0.12300000000000001 0.9022011875 -2.58 none 3h_35c434546510c73c0ea6b0d22f41c745_0001_0001
0.073 1.0005170212765957 -2.638 none 3h_35c5203fa68724fe14e2f32990870692_0001_0001
0.18 1.0757677555555556 -2.7960000000000003 none 3h_35c97f8e78c9bfb834b2846c5ff1f339_0001_0001
0.028999999999999998 0.6850217934782609 -2.718 none 3h_35ede1e65d56aecd7b2fe87f3339d893_0001_0001
0.151 0.9689655222222224 -2.759 none 3h_361f83beb210c5076bb6321591a9d283_0001_0001
0.073 0.8094948068181818 -3.008 none 3h_375457566b475bee221872ac11b8d715_0001_0001
0.055999999999999994 0.8416607604166667 -2.815 none 3h_37f95f44c72e9af386a4878bf5ef7e6f_0001_0001
0.159 1.0809920204081631 -2.842 none 3h_387c5af0e3431e8de6f3891a422d18b0_0001_0001
0.08 0.9422261395348838 -2.859 none 3h_38b1a8b60a4d76294fd4c75a03f59d51_0001_0001
0.085 0.9306117604166668 -3.008 none 3h_38bf5df2c04a256f478709dd65c8a598_0001_0001
0.10800000000000001 0.9485085520833332 -3.055 none 3h_38e1aa49433fd59bcdf0a7fc9ce446a8_0001_0001
0.087 1.2286873977272728 -2.7039999999999997 none 3h_3927524587907e72c9a3b5c18e443df6_0001_0001
0.129 1.0266265729166666 -2.8369999999999997 none 3h_393da0a640d4a9776db8197dbe8a30b0_0001_0001
0.073 0.8735155454545452 -3.2119999999999997 none 3h_394ee2c91595cf78cfd11e0ee6706acc_0001_0001
0.047 0.8071050000000001 -2.779 none 3h_394fdcf853d64f8f85d938dc4e020ff7_0001_0001
0.069 0.8515522916666668 -2.844 none 3h_395b5bddf7b0431d6837d58747c5a9bb_0001_0001
0.08800000000000001 0.7963235416666666 -2.858 none 3h_39951ea561b4b7a859bd58a4515a4d6a_0001_0001
0.067 0.9078173295454546 -2.877 none 3h_39a73b721f652e286f7be73276220e65_0001_0001
0.08800000000000001 0.7617189895833334 -2.718 none 3h_39dda70ddc2c6d8cabb91ef09e871a72_0001_0001
0.061 0.8643706224489796 -2.759 none 3h_39ecaa21b97c304db5d4f9afe667e52e_0001_0001
0.059000000000000004 0.7489564285714285 -2.83 none 3h_39f554705f1eb96ee54d88610dd3ac43_0001_0001
0.098 0.8512576511627907 -3.003 none 3h_3a652cc8f3c90f61ef564ee654391a48_0001_0001
0.08 0.9341605 -2.9339999999999997 none 3h_3a79b9fcf4847a8fa4420f030a63c0a8_0001_0001
0.05 0.8651031956521739 -2.865 none 3h_3aa83591486acba16a2c61aabece36e5_0001_0001
0.09699999999999999 0.709701625 -2.917 none 3h_3ab32123e2ad63f5221fbbc116fbfa0b_0001_0001
0.102 1.00773084375 -2.85 none 3h_3aecc6bf735ad136888ddd49712815ae_0001_0001
0.107 0.9486699534883722 -2.821 none 3h_3b1c5423e746222726be20de3fd8a744_0001_0001
0.049 0.8184988229166666 -3.136 none 3h_3b356104ad6235046d67ef7eaedc317e_0001_0001
0.09699999999999999 1.1122521847826086 -2.7880000000000003 none 3h_3b58e7fba6b73717776e4fc5bd382a89_0001_0001
0.115 0.8901024489795919 -2.8789999999999996 none 3h_3b9f8eb5161a5d23f2ffca6dc2119cfa_0001_0001
0.057999999999999996 0.6003852916666667 -2.7239999999999998 none 3h_3c1f0a3f8e8530354b66e82b34cb5111_0001_0001
0.057 0.9497525 -2.9360000000000004 none 3h_3c913b5b27e278eda496ffa6073b4046_0001_0001
0.083 0.626579574468085 -2.806 none 3h_3d06e0bd64680bd40890073f690dca13_0001_0001
0.177 1.056222534090909 -2.947 none 3h_3dcce4e39f736e2bc4715912f4c1b024_0001_0001
0.071 0.6248101326530613 -2.805 none 3h_3e111d253286a8f448c0327fe41b0426_0001_0001
0.046 0.872824914893617 -2.93 none 3h_3e17e6db92889b20795f97e4a53599ec_0001_0001
0.061 0.8571423695652174 -2.775 none 3h_3e17e7fa304f4eac5ce2ec8bc25a3799_0001_0001
0.068 1.0987801836734694 -3.0580000000000003 none 3h_3e813c506b0b43767cecca3bb1e39c0f_0001_0001
0.076 0.6879627083333333 -2.9010000000000002 none 3h_3eb4a317bf91edae0a81e142dd9921b0_0001_0001
0.139 0.8557893191489362 -2.6460000000000004 none 3h_3ee5bcd049e1b86e6366f8e3ba8f646f_0001_0001
0.092 0.8960458979591837 -2.8310000000000004 none 3h_3eefdd4cd439b4893dd1646a5a3d5e04_0001_0001
0.139 1.0776780909090908 -2.926 none 3h_3f2ae5ee75ae8084be8e95bb337e30e9_0001_0001
0.063 0.9187776458333332 -2.822 none 3h_3f319e300c748ae34b2ee7fe036fb195_0001_0001
0.051 0.9748681170212766 -2.946 none 3h_3f45e3f65f9fb981904570b7c3cbd030_0001_0001
0.098 0.903436180851064 -2.6069999999999998 none 3h_3fd1c752b830fd64ce93ff5955b76f01_0001_0001
0.063 0.9013506666666666 -2.859 none 3h_3fef4d2cd53279581c011d9d4292e6ce_0001_0001
0.10099999999999999 1.0298647021276597 -2.832 none 3h_3fff797fd7b9b0d97ea5a979805c96dc_0001_0001
0.079 0.8736601704545455 -2.593 none 3h_402da253399b25f51febc20d176f11dc_0001_0001
0.046 0.9579051224489796 -3.022 none 3h_40ce379888b6bdb4b981d819a6ce1331_0001_0001
0.094 0.8987775208333333 -2.7960000000000003 none 3h_413514955bdcd5d68d0cb09ffe0487ed_0001_0001
0.066 0.8397929090909091 -2.937 none 3h_4155c4c3830f0175c416651375959346_0001_0001
0.10800000000000001 0.9281848469387756 -3.15 none 3h_41bc51d6f61db3a30253ba9cb5611a3d_0001_0001
0.057999999999999996 0.967977988636364 -2.85 none 3h_41eb0448b9b0399b17d2a47d6814b1a2_0001_0001
0.062 0.8871077380952381 -2.867 none 3h_426e1cc0998cf751bba64ed19e889d70_0001_0001
0.05 0.7357843229166667 -3.022 none 3h_42d39db8fe55e2571efefd0ac1f6dc4d_0001_0001
0.069 1.0263119204545454 -2.925 none 3h_434d101fc4ddf228155b5a1e3f72f2fc_0001_0001
0.038 0.7669992282608696 -2.795 none 3h_437fc12c511bc09f89ca7df767f9036d_0001_0001
0.066 0.6935649166666668 -2.634 none 3h_442887b920eddabe7b7977d73803bdc7_0001_0001
0.077 0.8371960104166667 -2.938 none 3h_4441e48a3bf46864122497813b3fbdc7_0001_0001
0.055999999999999994 0.7824369897959184 -2.803 none 3h_4480a3086c5ca953a8b107b497a6e9ed_0001_0001
0.11800000000000001 1.0085228977272729 -2.792 none 3h_44984b4c759cdb55c575c85dd7ca6041_0001_0001
0.057999999999999996 0.8167565 -2.84 none 3h_44b64bba2e5deef0d3b6dffa91d1ed2b_0001_0001
0.069 0.9437956477272728 -2.9410000000000003 none 3h_4513fa31cb01b95f5a7f75fc18cd134c_0001_0001
0.209 1.4289257954545451 -2.78 none 3h_4524b1919564749a08732104b4e8e0fe_0001_0001
0.11 0.9219978163265308 -3.2119999999999997 none 3h_454cb9d2324d3133be145dd6ed03d01b_0001_0001
0.057 0.9127917291666668 -2.911 none 3h_45aa4a406819be537b5790ae1e7a037f_0001_0001
0.052000000000000005 0.808672887755102 -3.011 none 3h_45bc3e80fce98cd4c10ed8015085689d_0001_0001
0.066 0.8215275000000001 -2.675 none 3h_45c8af9f82427ae15f03ff9a4ab7eb7e_0001_0001
0.134 0.9988180813953488 -2.989 none 3h_45e23c659a0b250b8e7c7d55e8c075d9_0001_0001
0.098 1.0534837872340426 -2.577 none 3h_462eedbae7dee513f16cb087b51ddaad_0001_0001
0.203 1.2103882608695653 -2.7439999999999998 none 3h_46370739869d3d87b7bddf0597cb6fed_0001_0001
0.07 0.9296515520833332 -3.071 none 3h_46a6f6c814000955fe523893afb3438d_0001_0001
0.048 0.8618308085106383 -2.86 none 3h_46b3b24ccad174e9c5082b9c3200425e_0001_0001
0.068 0.8551422777777777 -2.546 none 3h_46f0407cfdc66865a411ea62122bbe74_0001_0001
0.066 1.0174119148936172 -2.715 none 3h_470b94a0054515b9b795f325a68e6336_0001_0001
0.042 0.7395606734693878 -2.582 none 3h_470fd0c40fd7183db8b0564d0ab29f54_0001_0001
0.10800000000000001 1.052157489361702 -2.887 none 3h_471610aec080c8391d4341c4fa60dffd_0001_0001
0.10300000000000001 0.6108696304347826 -2.75 none 3h_4719c7d85d64bbe65c224b085a0a658a_0001_0001
0.039 0.6583244659090908 -2.905 none 3h_47213677418094fc2c8024cdd5229167_0001_0001
0.08800000000000001 0.8787682244897959 -3.195 none 3h_4766e36eaa5cee74967e59554bd937c9_0001_0001
0.07 0.6969949431818181 -2.714 none 3h_479ab2d687e26b77aa7bc6ff688abeee_0001_0001
0.049 0.9540867111111112 -2.9810000000000003 none 3h_47e0d6f6af0c23973ca5f1443b2c0cee_0001_0001
0.10099999999999999 0.8678019418604651 -2.7560000000000002 none 3h_47f25fbd1e23e7f8656635c38f9d12fd_0001_0001
0.05 0.9621141046511628 -2.647 none 3h_4827257ef64d4605c3c6d07c5f548793_0001_0001
0.134 1.1134533409090908 -2.783 none 3h_4859dc71052d28e08a5ca11346e32dd8_0001_0001
0.128 0.9869084772727272 -2.501 none 3h_48993a417abada3b08f3139957b88065_0001_0001
0.068 1.0516536304347828 -2.793 none 3h_48c27ae76fe8b1a1ff23f588953348a6_0001_0001
0.076 0.7445381458333333 -2.519 none 3h_490106ee0ab5fe0b06b0ce5231f08143_0001_0001
0.23199999999999998 1.3416437127659575 -2.7439999999999998 none 3h_495a9c0f073bf50ceeb1e0b95ae20c69_0001_0001
0.084 0.8209287659574468 -2.8289999999999997 none 3h_4996e9ac0caf3d0ffb9811ec499329e6_0001_0001
0.061 0.91244834 -2.84 none 3h_49c862af92d6ebd7e38179fdd434e0b0_0001_0001
0.057 0.815844142857143 -2.9330000000000003 none 3h_49eabeb34d29276b69d179d9213a9beb_0001_0001
0.062 0.80594953125 -3.0439999999999996 none 3h_4a1e1f681298dd3716647c2433c686f3_0001_0001
0.091 0.86957890625 -3.1430000000000002 none 3h_4a26440af87ab9cff71c99bed8f41d20_0001_0001
0.038 0.6913008673469387 -2.983 none 3h_4a4a4bb463d5f971804088af4b636cad_0001_0001
0.094 0.9234155813953489 -2.638 none 3h_4a9a97b9fc4dc80d4b96669f3c7695e0_0001_0001
0.073 0.8507818854166668 -2.7769999999999997 none 3h_4b5e006e47408fb1f6054437bf8faf88_0001_0001
0.11599999999999999 1.121993 -2.8360000000000003 none 3h_4b8030cd2d54604eae208d7a74cc5b4c_0001_0001
0.21 0.93465078125 -2.951 none 3h_4b9298f6bf5b854818b11ae3f9f1e141_0001_0001
0.077 0.9711699285714288 -2.716 none 3h_4bdccd1b780d197c0d2958ee7fc545d4_0001_0001
0.084 0.9565442441860464 -2.721 none 3h_4bf31810698a3d509a845b2b3950fe0f_0001_0001
0.049 0.9400455638297874 -2.677 none 3h_4c152cf9ac5a3f25b289deb17a6bdb07_0001_0001
0.044000000000000004 0.708096255319149 -2.583 none 3h_4c6c9b2ba3aadbae3f86be6091d7df38_0001_0001
0.036000000000000004 0.7323325510204081 -2.821 none 3h_4caaf854b81a11f6c563b68540d3d165_0001_0001
0.051 0.8587862872340425 -2.9789999999999996 none 3h_4d089ea17870cb4230c28d265be17062_0001_0001
0.11 0.91684478125 -2.873 none 3h_4da67331c5eb6bdbc3e86a1fc893e16d_0001_0001
0.061 1.0040280000000001 -2.8160000000000003 none 3h_4dca0be6ddd889382be96790ce182d24_0001_0001
0.062 0.729337581632653 -2.775 none 3h_4eb71d4acb27658920995c29eb513482_0001_0001
0.059000000000000004 0.8883898124999999 -2.877 none 3h_4f60398b4c9d5f3afe1fd977f993d277_0001_0001
0.054000000000000006 0.8451211458333334 -2.846 none 3h_4fb7754cfa336c4980d2059fbb9a9748_0001_0001
0.039 0.8738247045454545 -2.844 none 3h_4ff767c46a2da6bac7d28c71ccb4c3ef_0001_0001
0.084 0.8207440102040816 -2.7239999999999998 none 3h_50708c9589ec3a2178ed3446e01e262f_0001_0001
0.057999999999999996 0.9079726136363636 -2.928 none 3h_515cc8689bea5378037ecc5708424f35_0001_0001
0.069 0.7946524375000001 -2.7239999999999998 none 3h_5193cd2e7fccdfdb6a2d7f56f38a9fdf_0001_0001
0.064 0.6523092727272728 -2.929 none 3h_528810aa3e7ed31495339b7761aadaca_0001_0001
0.094 0.8904804574468086 -3.02 none 3h_52c5c6284e21a8d661476b13cc1a2a07_0001_0001
0.066 0.9951593723404254 -2.8480000000000003 none 3h_52e9e7936c903a7b512cc15df69cf9a6_0001_0001
0.11699999999999999 1.0313092954545455 -2.885 none 3h_530c9794bfd84a42274ab1bba1199780_0001_0001
0.087 0.8065193295454546 -2.806 none 3h_53fc3e19172642903ededcc16df3a796_0001_0001
0.055999999999999994 0.8509648958333335 -2.952 none 3h_5559972dda3b9910c84bb52f5594eaa2_0001_0001
0.077 0.8877016739130434 -2.9619999999999997 none 3h_555e60c5fbdceff1dfe13fbb1d8a60e4_0001_0001
0.08800000000000001 0.9668151739130436 -2.826 none 3h_5591d358add58cca3e06eea611209c32_0001_0001
0.084 0.8746219255319148 -2.793 none 3h_55a0554f02ad070f322c98712c4c5b5a_0001_0001
0.051 0.9391021170212768 -3.031 none 3h_55e0f7b25d1ea520c741525c2d2d298b_0001_0001
0.053 0.6289651979166666 -2.887 none 3h_566ea639ed165566c45c3632d89793cf_0001_0001
0.077 0.9661107613636364 -2.83 none 3h_5696d3749aff5eb962a70795bc7cf54e_0001_0001
0.054000000000000006 0.8210389270833335 -3.0380000000000003 none 3h_56b5b433eda1badfe080aba20a22453c_0001_0001
0.113 0.9953134680851063 -2.897 none 3h_573a047da2f3a774bdd2908ff83a23b8_0001_0001
0.175 1.053090755555555 -2.824 none 3h_574642111d2c2099a46f895c2c2f9c4e_0001_0001
0.204 1.109156989130435 -2.949 none 3h_5749b334e984ff1509f1e03ff36f49a8_0001_0001
0.051 0.8372677340425533 -2.826 none 3h_5781cbf135f36f3f22831f6a00fc8857_0001_0001
0.098 0.8968537708333332 -2.8510000000000004 none 3h_57b1632d8bf7ebbf8bd9c1ea2db26632_0001_0001
0.052000000000000005 0.9328745113636364 -3.014 none 3h_5827cd2f7cf2b61c70bc47d5f62d1ea4_0001_0001
0.077 0.8508316862745099 -2.877 none 3h_58a27542b947a708d3a3f3f9cc6b0846_0001_0001
0.063 0.8361823775510205 -2.9410000000000003 none 3h_5962e5a055584d03edbae954702f2f04_0001_0001
0.078 0.9720954693877552 -2.841 none 3h_59814878a1fdc7de112e31f3a56be802_0001_0001
0.16899999999999998 1.066722558139535 -2.697 none 3h_598fe1dd890a602a2525c9bf0c166a2b_0001_0001
0.036000000000000004 0.6887948295454546 -2.923 none 3h_59c97cb1c77ea49e329bb3dd538660f9_0001_0001
0.078 0.9635341979166666 -2.965 none 3h_59e486e6a8b9f32f4f0dba57f52f379c_0001_0001
0.076 0.6613437755102041 -2.888 none 3h_5a12a025c922a3a310f007042c066cd5_0001_0001
0.062 0.8585782840909091 -2.7680000000000002 none 3h_5a49ff004a6f4b428b039cb379ad1eb4_0001_0001
0.14400000000000002 0.9990648645833332 -2.825 none 3h_5ab08dc7845fe5a9d6444eef67111296_0001_0001
0.142 1.0188311875 -2.9789999999999996 none 3h_5b2fc5b28b1b60fe9ef8b2e03f89f4dc_0001_0001
0.057 0.940680556818182 -2.77 none 3h_5b9df5f80a467343e42528d4290ed979_0001_0001
0.08900000000000001 0.8912779659090908 -2.613 none 3h_5bfa5bf80b3d309c3a6757bd768820f2_0001_0001
0.107 1.0862451071428572 -2.73 none 3h_5c2160eb22af7c2f63278554b150b090_0001_0001
0.053 0.6780226428571429 -2.813 none 3h_5c299b127bd83f61c4d1bfabd85aef5d_0001_0001
0.063 0.9339254081632652 -2.833 none 3h_5c3efefeb94920bcd22539551966f118_0001_0001
0.07400000000000001 0.8381716458333334 -2.801 none 3h_5c4cbed78f98d3d42a9b489eae9a4f3a_0001_0001
0.086 0.7588716363636364 -2.793 none 3h_5c4e167c2580c67c95e6066a5f2c9cb8_0001_0001
0.099 0.7916439166666668 -2.605 none 3h_5d3732f0d8cbdb804da9df4359d3341a_0001_0001
0.052000000000000005 0.8704486847826087 -2.98 none 3h_5d4d6f28e8f14ffc0e037a791c04a94b_0001_0001
0.077 0.9824687954545454 -2.733 none 3h_5d57e7ee06b667dfdc88684935492460_0001_0001
0.131 1.124157375 -2.957 none 3h_5d970e5b4452d74a1a8f85d46424c9da_0001_0001
0.048 1.0044088928571429 -2.793 none 3h_5da6abcc8e6dd42d8c430ef9e45292cf_0001_0001
0.141 0.995383409090909 -2.673 none 3h_5e7157e3888307ba1ab7f795d31024e8_0001_0001
0.044000000000000004 0.6228833229166667 -2.9410000000000003 none 3h_5ec0b0277a0db3d43f757de01665d7fc_0001_0001
0.195 1.2465723913043478 -2.739 none 3h_5ec8a2317911ea745107a5e662497e91_0001_0001
0.055999999999999994 0.8649165729166667 -3.075 none 3h_5f312f77916d61ed4bf5e233723e9469_0001_0001
0.121 1.2112071744186048 -2.673 none 3h_5f3dcd5882311c301ab985b609596173_0001_0001
0.057999999999999996 0.9650417653061224 -2.938 none 3h_5f85edc4c3c2c82e3b4e529117e798ac_0001_0001
0.111 0.9272340217391304 -2.748 none 3h_5fbe8ab347ea622fa5b3f1c2cf730da4_0001_0001
0.084 0.8177628229166667 -2.734 none 3h_5fdee7ef2aee7004fec7ed2836167e7b_0001_0001
0.11699999999999999 1.0012311111111114 -2.597 none 3h_600456a0e24ec95f65f017bdb54445f3_0001_0001
0.085 1.1039056860465115 -2.8739999999999997 none 3h_601fb097434a50e98206c6feb803fb2e_0001_0001
0.073 0.8778023488372092 -2.806 none 3h_604bd6cd8b926664409ccbbcb56038c1_0001_0001
0.064 0.6135454285714285 -2.9930000000000003 none 3h_605f9dac9227ebdf4bba7948c6b32c40_0001_0001
0.083 0.9833915102040816 -2.9160000000000004 none 3h_609a40c1d1675a11cb2886950ed39b65_0001_0001
0.025 0.7217429693877551 -2.865 none 3h_614929d610e3c0b4a655cb2f72a40806_0001_0001
0.09300000000000001 1.0641892325581397 -2.627 none 3h_615bf9a960e0f7ca71932176a511a890_0001_0001
0.134 1.0284019659090908 -3.011 none 3h_6161cb8af834957f59d2eaf25d7931a1_0001_0001
0.084 1.0719420222222222 -2.647 none 3h_61ab5a1c12b01e0a560b9e8cace879b7_0001_0001
0.069 0.8980444302325582 -2.81 none 3h_620af1fb535c7bb96aad30a6ff70730c_0001_0001
0.138 0.974601081632653 -2.951 none 3h_6230791d3500b40cb742f6f6e5988ccc_0001_0001
0.1 1.0033552142857143 -2.8080000000000003 none 3h_625b2f9e4b6ad57fad4a6c64933d8a19_0001_0001
0.142 0.9610956326530614 -3.04 none 3h_630f7f5a70d8af1e2d5bfe61281e32bd_0001_0001
0.047 0.8638822291666668 -2.717 none 3h_632210ab9a347688c793a16dfbaefc1d_0001_0001
0.071 1.050344022727273 -2.739 none 3h_633a061acdcb75afb6ab2a6975a8c395_0001_0001
0.086 0.8329164285714286 -3.063 none 3h_63495408f6bf8c63c646d7eb5bef8aca_0001_0001
0.10300000000000001 0.9317881354166668 -2.6919999999999997 none 3h_63a28098bab90230d7aac09490841f2f_0001_0001
0.084 0.9940677395833332 -2.6719999999999997 none 3h_64085ecdb0b036edd8016dd6ca80063f_0001_0001
0.14300000000000002 1.20327903125 -2.912 none 3h_6434e55901a0fc3127b8c547be459b47_0001_0001
0.09 0.9852814361702128 -2.793 none 3h_6491962dd01dc39e8e9ebd3bd7798295_0001_0001
0.138 1.2181150227272726 -2.805 none 3h_64f01125c0dbf861ae49cace93a9aaf8_0001_0001
0.21 0.90938640625 -2.838 none 3h_65040783f031676c235e691b6a7c462c_0001_0001
0.25 1.1343437500000002 -2.6439999999999997 none 3h_653be55ff6c578c50b0a28a81c3db8cb_0001_0001
0.067 0.8058174387755103 -3.07 none 3h_65b339d15809c9ec8fd7bb276f3d3ba5_0001_0001
0.109 0.8028911363636365 -2.635 none 3h_65d106b814aee04a8f33264ba3c3769e_0001_0001
0.059000000000000004 0.7715925222222221 -2.745 none 3h_65f5b49ff1a80c36daad5833fcde11d2_0001_0001
0.098 1.0534356363636364 -2.8760000000000003 none 3h_6608c0789bf0e3c6349a1c663e44114a_0001_0001
0.037000000000000005 0.9949372272727272 -2.853 none 3h_660c69b258699522d8e20deb755469b2_0001_0001
0.037000000000000005 0.7673769387755102 -2.68 none 3h_660f8cff2f86d06976c29def0dbcf347_0001_0001
0.061 0.8645506428571428 -2.763 none 3h_665474097662ac36ec0ad0dd4cd28085_0001_0001
0.075 1.0644743367346938 -2.96 none 3h_66efdb2b76758fd1fbc09570bb9785c5_0001_0001
0.040999999999999995 0.6928751326530611 -3.005 none 3h_67023ed952d5087380da2b9a79cca2bd_0001_0001
0.099 0.9706506590909092 -2.589 none 3h_6714aa6aeb27733b533988ae4f659f7c_0001_0001
0.055 0.7986443571428572 -2.9560000000000004 none 3h_67201beaaa25296a667d9cd86908f7cf_0001_0001
0.11900000000000001 0.9656053409090909 -2.574 none 3h_673a8b7bc11b7ac1c0e381991d715923_0001_0001
0.046 0.9026851145833332 -2.639 none 3h_6743c85e7d85030aa342e0d56844f0dd_0001_0001
0.111 0.9051071785714286 -2.585 none 3h_67897658a0cedd4001864a05dcf7ac5c_0001_0001
0.13699999999999998 0.9805621111111109 -3.0389999999999997 none 3h_67debc863c8f0d00e5a0c62e925b773c_0001_0001
0.165 1.256453989583333 -2.763 none 3h_680e15288a1c6bc1b3c1a7f23a4956f8_0001_0001
0.076 0.8286478958333333 -2.647 none 3h_681f41ef6f174807b30f609435c8a1a8_0001_0001
0.065 0.9055406860465116 -2.444 none 3h_683519cef0ecd8ce4350e7582d23b109_0001_0001
0.12 1.0139071276595746 -2.633 none 3h_683c7a0fc2d0e393f5ea6d0a7851a830_0001_0001
0.075 0.9706501744186048 -2.8480000000000003 none 3h_684b6c4a7fb52dc4d4552aa1117e4bf1_0001_0001
0.12 1.1117465217391305 -2.7569999999999997 none 3h_688718965e658ceafaa4dc6a4624e343_0001_0001
0.052000000000000005 0.8300110638297872 -2.57 none 3h_697e805661e824cd951db747f9f69b55_0001_0001
0.179 1.1422231477272726 -2.853 none 3h_6a70f6a54212c084a796c09953b92710_0001_0001
0.114 1.0298499090909092 -2.926 none 3h_6afcaefcbc2ea341e2892b723408962b_0001_0001
0.036000000000000004 0.8034692553191489 -2.6519999999999997 none 3h_6b0df1c91432da725d88fcf090ba9893_0001_0001
0.07200000000000001 1.0043997142857142 -2.658 none 3h_6b6a509663b2f8751476767f71076b9f_0001_0001
0.083 1.0719734387755102 -2.721 none 3h_6c20798afe01c4e95261efd3a0285340_0001_0001
0.065 0.7600365108695651 -2.694 none 3h_6c24b9665173c96aa7c2105c63def5ab_0001_0001
0.047 0.8395316562499999 -2.8360000000000003 none 3h_6c8acd28fdbfe6ce3625d1999cd7c606_0001_0001
0.086 1.0698085104166668 -2.846 none 3h_6c8d8c35f1464b344286987c5dc09d86_0001_0001
0.105 1.1378321022727271 -2.7560000000000002 none 3h_6ce08f4d062ac8735884a29178fde213_0001_0001
0.057 0.9159263571428568 -2.995 none 3h_6cf702792e1097b1aec697eed382a9ed_0001_0001
0.05 1.0515519361702128 -2.74 none 3h_6d3002dbfa880700d61dfd0e6a2303d6_0001_0001
0.068 0.8169079893617021 -2.912 none 3h_6dabe3206a83004ff6be205115d2cc2a_0001_0001
0.081 0.8327694583333334 -2.891 none 3h_6dbdafe0b3697fd9562b17ccf2dcc75c_0001_0001
0.109 1.1423346666666665 -2.6319999999999997 none 3h_6e07ee020c5e337bee1f056e5abb0cf8_0001_0001
0.096 0.7022625106382979 -2.701 none 3h_6e1bc56949e52ca64004d4ad194b4b9b_0001_0001
0.07400000000000001 0.7721916041666667 -2.7960000000000003 none 3h_6e975350c2bbaa68a63687d957f15c0d_0001_0001
0.10099999999999999 1.0130839772727274 -2.717 none 3h_6ed5c18cf90746a6ea4e45101eb3d0c1_0001_0001
0.052000000000000005 0.7618132244897958 -2.949 none 3h_6eee993a379799bf601f4a393beae485_0001_0001
0.17300000000000001 0.7985480869565218 -2.79 none 3h_6f1494c3633d3493b011a4955d3047ac_0001_0001
0.055 0.8473164886363636 -2.778 none 3h_6f80dc960000c1161b7aa3eb49639beb_0001_0001
0.063 0.8551369795918369 -2.815 none 3h_6f8468a1a2f89592f700bd1f150cddf1_0001_0001
0.109 0.9507283061224491 -2.705 none 3h_6f995c8ba2dde02ae3a8800e7f4c0c5b_0001_0001
0.12300000000000001 1.0744864090909092 -2.767 none 3h_6fda3221d65e63482a6b08cff55b62c7_0001_0001
0.055 0.6207109270833333 -2.9530000000000003 none 3h_7051693afb2389bb9f16e577421bfc5c_0001_0001
0.068 0.9683479795918368 -2.9160000000000004 none 3h_70c7a552eb8b9dfdb4932d2812e3f140_0001_0001
0.083 0.8708043936170213 -2.855 none 3h_70fa57e6d2c6d9917c6f24d51510ddb9_0001_0001
0.055999999999999994 0.7480019418604652 -2.801 none 3h_7153ff1754993b79cc2e825a0264caf0_0001_0001
0.063 0.8188797234042553 -2.822 none 3h_71b3730b8a4aac367bef87a539c0aa47_0001_0001
0.10099999999999999 0.8851470000000001 -2.7510000000000003 none 3h_727f53e984ae3fbd872b31141b0139c6_0001_0001
0.075 0.839665095744681 -2.895 none 3h_72af5db4b8e5d6c8ce42e2b7a9e98cfa_0001_0001
0.135 0.9936510434782608 -2.8089999999999997 none 3h_72c2be6a6cda1f49bb0dc0db8a2f4762_0001_0001
0.081 1.056033590909091 -2.781 none 3h_7388a3bcc3524e33b2dfca942c8471cb_0001_0001
0.10800000000000001 1.0240308478260869 -2.852 none 3h_73d2a43b1da119b3710f90a319300285_0001_0001
0.057 0.84890015625 -2.7710000000000004 none 3h_73e319802927bbe1eccfb88b272688d3_0001_0001
0.08 0.6814980208333333 -2.688 none 3h_7409e85e01c0ae4123db31c760408569_0001_0001
0.032 0.8492099081632652 -2.917 none 3h_7449addac7ac2e93ba16755e6e06a630_0001_0001
0.033 0.8980811931818182 -3.008 none 3h_745ce6617f55d1927f237043d948f68b_0001_0001
0.067 0.8554826022727273 -2.705 none 3h_749959e3e9200b7255e4b3c306de234f_0001_0001
0.091 1.0573334468085107 -3.0639999999999996 none 3h_74e1da562015253a511676374bc48b2f_0001_0001
0.149 1.06020028125 -2.8280000000000003 none 3h_74ff0b98300e3aec4eb822fcf9209959_0001_0001
0.08900000000000001 0.8920113023255815 -2.574 none 3h_7530411791a04d3891f4ba727d34e40f_0001_0001
0.057999999999999996 0.6303135624999999 -2.785 none 3h_76d0a711c273b0b447cf3977186ee6f7_0001_0001
0.06 0.8608128979591836 -3.048 none 3h_774f43681822fee1c84c03fe68f90c31_0001_0001
0.071 0.8007041979166668 -2.8360000000000003 none 3h_78991fb735605723b6c58cd74589d501_0001_0001
0.146 1.0445125333333332 -2.9419999999999997 none 3h_78b87a1701329f8cc323f5318b64cf91_0001_0001
0.111 0.9816142446808509 -3.095 none 3h_78c0103fbf55957ff1e1d94223e5d502_0001_0001
0.033 0.6014507959183674 -2.708 none 3h_78c317443fe654ca567fa387dc0521eb_0001_0001
0.08 0.809192375 -2.884 none 3h_793315c1ff66c6e46032c22ecbf00181_0001_0001
0.07400000000000001 1.0482233673469388 -2.875 none 3h_79aa6a8ceb88011cf99a16b5321fc881_0001_0001
0.052000000000000005 0.8528150217391305 -2.9139999999999997 none 3h_79e01c6b5d1b2bd6dde80e4059e00363_0001_0001
0.078 0.8187688125 -2.7739999999999996 none 3h_7a2042b53a1c53585b1585de7bcacacf_0001_0001
0.08 0.9744968369565216 -2.877 none 3h_7a2443e4457387fd3f437a753050dbc2_0001_0001
0.049 1.0714359285714286 -2.627 none 3h_7a2b78ad18ff7bd22e9fe1d5ab6d52a2_0001_0001
0.1 0.8256296734693878 -2.8960000000000004 none 3h_7a736ffb6cae634b325193e2a81f5e57_0001_0001
0.10400000000000001 1.0238072551020407 -3.045 none 3h_7b8e7cc0b4138fbc1676820b57de5fa7_0001_0001
0.061 0.8714911666666666 -2.83 none 3h_7c04f37e9dc07bd6a75513b518723339_0001_0001
0.065 0.76386871875 -2.958 none 3h_7c29257febc7f4f502ada6734cd6b8f5_0001_0001
0.073 0.8474649999999999 -2.806 none 3h_7c8215048db62c106894699c7232103f_0001_0001
0.04 0.7132658404255319 -2.853 none 3h_7cabac2724f00d2717d3f91fdc51ae9d_0001_0001
0.055 0.8774908541666667 -2.682 none 3h_7cbf0ce04b44be6c8b57f6ffb98e81bc_0001_0001
0.08199999999999999 0.9047446888888888 -2.654 none 3h_7d01ffd731c06b4874d52d38e8534008_0001_0001
0.057 0.8242841326530612 -2.738 none 3h_7d05b269a8f5f9d892e48c4e63f1f378_0001_0001
0.057999999999999996 0.7815958586956522 -2.7960000000000003 none 3h_7d42b627d0c860973c8252df193e4ef9_0001_0001
0.155 1.0017080918367347 -2.826 none 3h_7d63f11173fdadea6dd5858216e734c5_0001_0001
0.07200000000000001 0.8858902738095239 -2.8339999999999996 none 3h_7df52d52c5d22cbec9f040f0e7d4d596_0001_0001
0.076 0.7736346979166666 -2.8369999999999997 none 3h_7e23e629e1082099c9d6db9747a042a9_0001_0001
0.135 1.012246443181818 -2.998 none 3h_7e6116e9961956afaa4cf30c406a0734_0001_0001
0.078 1.019720069767442 -2.855 none 3h_7e61dc04da0ab54a0521043198cd0924_0001_0001
0.07 0.8296527604166667 -2.983 none 3h_7ea7a279c2cf02760f49d7cb2186e6d0_0001_0001
0.06 0.9524600568181816 -2.8569999999999998 none 3h_7f1af03691e17ae16310750d7a760fea_0001_0001
0.095 0.94875378125 -2.821 none 3h_7fc9a7187b7515e99eaa0ca3b5d6a9c4_0001_0001
0.086 0.95949746875 -2.773 none 3h_7fe1a04ae04ba474aca1f4e7034a0b6a_0001_0001
0.064 0.8813506914893617 -2.6239999999999997 none 3h_7fea628514446c2bfdcc6ea16ca9562a_0001_0001
0.113 1.0186149782608696 -2.948 none 3h_7ff990d308e5e75ccd99ec6d67b8310b_0001_0001
0.094 0.9229676249999998 -2.725 none 3h_8046ae047f549c30858d5e69e3168807_0001_0001
0.08 1.0684303723404256 -2.752 none 3h_8094676cd0f45b66c510ae9d31fdffe6_0001_0001
0.083 0.7955698265306121 -2.9760000000000004 none 3h_80a3a09225a0669644f581c8d99c7296_0001_0001
0.048 0.950927948979592 -2.8960000000000004 none 3h_80bf5d832d646ebd7d286a06ebde9a80_0001_0001
0.057 0.96179925 -2.915 none 3h_81074759405a9d5b82c558cac290cd3f_0001_0001
0.063 1.0740684772727271 -2.873 none 3h_8159395c3ea87d7c758d4b4db23956f3_0001_0001
0.085 0.88675365625 -3.0269999999999997 none 3h_820cf0573c9dbe499afb9a2fc3f2b29c_0001_0001
0.081 0.9579842209302326 -2.741 none 3h_82716d77b5d5d6e4854ac28157fb3798_0001_0001
0.135 1.0935922142857142 -2.8810000000000002 none 3h_828fcfcc69b30ebd1376df1a678be281_0001_0001
0.07400000000000001 0.6127627450980392 -3.054 none 3h_829717e689d299fdbca3c3c6df1bb7de_0001_0001
0.076 0.8829652727272729 -2.513 none 3h_82f65eee5d041eaf639cbd437af67fbd_0001_0001
0.086 0.8657282755102041 -2.695 none 3h_82fab53de33622a94ce74e7a2b2f3ce4_0001_0001
0.087 0.8132284285714286 -3.0239999999999996 none 3h_835c36884100d36d6ac1af7cfbdeb7b3_0001_0001
0.054000000000000006 0.9135778020833334 -2.832 none 3h_83a60b8ee7a4526b19f6d112ec981cc9_0001_0001
0.08 1.2001005714285715 -2.647 none 3h_83e273f1d3bee0b410a06a65000193ba_0001_0001
0.198 1.0869236744186048 -2.7460000000000004 none 3h_840b8f51f45d7a1c2884ad4128e4b0f5_0001_0001
0.055 0.6629017500000001 -2.918 none 3h_841c7c4145f40811a2e35c0dc78818b0_0001_0001
0.06 0.917697 -2.694 none 3h_841d5eb57f2a857f9a1e65a991234a18_0001_0001
0.138 0.9127431590909091 -2.7560000000000002 none 3h_842f121933215d2a3be2083bbdf95f6f_0001_0001
0.049 0.8730957755102042 -2.838 none 3h_846899cc6c6d554657ed5b5aa9a5363e_0001_0001
0.071 0.9187116022727274 -2.7560000000000002 none 3h_846ee50f5593445407cded7b8a238e1b_0001_0001
0.09 0.8955253775510204 -2.682 none 3h_8471629d0958575f8b72f73993d7c797_0001_0001
0.149 0.996114829787234 -2.592 none 3h_8481869ffcef88c15d1a9ed7d8936f73_0001_0001
0.069 0.8244071326530612 -3.049 none 3h_859097260275a38937f34638ec282d61_0001_0001
0.067 1.0262832608695651 -2.863 none 3h_85cae8252d17a702d41172fd8ff0896c_0001_0001
0.051 0.7746628877551022 -3.0239999999999996 none 3h_860a219b90c5b43806fae783edb307ad_0001_0001
0.068 0.8526481979166666 -2.738 none 3h_860e62daa5dc8aeed9c92c1b02d3dc1f_0001_0001
0.092 0.850316 -2.977 none 3h_868f313eb0e6657542a9d98e3ef05923_0001_0001
0.094 0.9648210357142858 -2.396 none 3h_86bc89fd76c8f7ace808e0b4b4661a2e_0001_0001
0.105 0.995894125 -2.616 none 3h_86fd348b6492124e1a7f484819f379e6_0001_0001
0.084 1.239341024390244 -2.863 none 3h_875ab2d5849aba4d3510c4fdf7de2e31_0001_0001
0.068 0.917559608695652 -2.8760000000000003 none 3h_879f72f21056bead1bcf07c2c71e477e_0001_0001
0.107 1.01358940625 -2.842 none 3h_87f353bf630923ce20fbaa1bda08180f_0001_0001
0.08800000000000001 0.9773406489361702 -2.766 none 3h_88098c9fa9657ba22b6a0c7be556acd6_0001_0001
0.073 0.756911125 -2.8169999999999997 none 3h_883f457d68c47e50db466c612eb03bef_0001_0001
0.057999999999999996 0.8084045106382979 -2.821 none 3h_884600f9eddbf1a11b3e4ccf94b1b209_0001_0001
0.096 0.8821828804347827 -2.9939999999999998 none 3h_884beb687d3ded6091d0d5a738ddc359_0001_0001
0.077 0.9299835978260867 -2.832 none 3h_8889f018375ce1b105923da249ec5936_0001_0001
0.11199999999999999 0.5775576224489796 -3.0410000000000004 none 3h_88a375f9579aca67b487776df7decec7_0001_0001
0.105 0.9319092613636364 -2.7119999999999997 none 3h_88d13c5c4c180dbf0e1cac9dcd4bc45c_0001_0001
0.045 0.9317177065217392 -2.9210000000000003 none 3h_894a7bfa99f952d7cb83fad7515392ff_0001_0001
0.08900000000000001 0.9596374166666668 -2.8560000000000003 none 3h_89d5bf00ac528d5bc127f7b684680fcf_0001_0001
0.06 0.7550092659574468 -2.718 none 3h_89dcfb0db32e6e2bdf58c029a1f9382c_0001_0001
0.184 1.119803813953488 -2.784 none 3h_8a5c9cb0b03d8eb287f559c3446b786b_0001_0001
0.039 0.6929786976744186 -2.967 none 3h_8a9ee95884f7eeaad9176a68c95ac2f0_0001_0001
0.071 0.8756321458333334 -2.864 none 3h_8b7a2f7521207a819c7949a6aa8d5095_0001_0001
0.12300000000000001 0.9088210795454544 -2.786 none 3h_8b914b86f51ee7629381f4267adf748a_0001_0001
0.040999999999999995 0.6597674574468084 -2.813 none 3h_8c2a5fa6d5cd087061ceba4afe607b96_0001_0001
0.078 0.9649225 -2.99 none 3h_8c5f601c6a31b00d8f3ff00833e3a79e_0001_0001
0.092 1.1023383333333334 -2.7689999999999997 none 3h_8c7a6239bff9975a9b95ee0321d5e3ef_0001_0001
0.077 0.6261322872340426 -3.138 none 3h_8c7cf55ea7b02463980b728c0ec711f8_0001_0001
0.092 0.8269806818181819 -2.68 none 3h_8ccb645fe1fdd19b4b0789a7b98f65c8_0001_0001
0.075 0.9004346938775509 -2.8280000000000003 none 3h_8d1a1d5e03bdf5aef5ed03111cd47967_0001_0001
0.044000000000000004 1.0780188295454545 -2.608 none 3h_8d42708fdb5beed022c5d7d695bb1d72_0001_0001
0.063 0.7652745638297872 -2.64 none 3h_8d93f7150f77981ddb4dc13b601ce557_0001_0001
0.067 0.673549170212766 -2.7880000000000003 none 3h_8dc8de578138d4303913c2a8078975eb_0001_0001
0.073 0.9834859222222224 -2.9210000000000003 none 3h_8e2194b5b1944405799fb4e43978eb8d_0001_0001
0.066 0.7595641399999999 -2.8760000000000003 none 3h_8e2459372c8d9104f7efba1e851a3b1b_0001_0001
0.031 0.795101659090909 -2.932 none 3h_8e29e5da5af3a560fc828dc55ff31d59_0001_0001
0.055 0.8663751086956522 -2.998 none 3h_8e5f4210e6a85f22429d5bbdadcb153b_0001_0001
0.055 0.8292059795918366 -2.73 none 3h_8e608c9508d27914f21474987ad3afc0_0001_0001
0.048 0.8183701847826088 -2.843 none 3h_8f0b8cde0d7008eb768c1aa1345fc826_0001_0001
0.055999999999999994 0.6961019318181817 -2.802 none 3h_8f575f0313f5c7a16e744b386814433d_0001_0001
0.068 0.915238510638298 -2.616 none 3h_907c7444c7f801cc9cf7935c0b3d2622_0001_0001
0.095 0.9573338775510204 -3.125 none 3h_909cb247fca92504ae67b0dd05769d74_0001_0001
0.063 0.8335880465116279 -2.7439999999999998 none 3h_90a7fc1ba21bf006ec0caa96ce878e8c_0001_0001
0.079 0.7785229891304348 -2.926 none 3h_90e216f08f0041739dbbca0e045c1449_0001_0001
0.127 0.9561549285714288 -2.8810000000000002 none 3h_90e546c27586ae82c02bf861009ea1c6_0001_0001
0.078 0.8360651704545454 -2.5860000000000003 none 3h_910a4fb9c14dfcb6c9d3d665583b642a_0001_0001
0.188 1.1572106818181822 -3.012 none 3h_911766d3629f0415dc97240d980d2d1e_0001_0001
0.049 0.8732243977272728 -2.8569999999999998 none 3h_913a90362e73708679de2c079cf8933c_0001_0001
0.139 1.1330320543478258 -2.705 none 3h_915d8711b1e20bb748057e46107307e2_0001_0001
0.07 0.73446869 -2.659 none 3h_916fc38d0a03d81c71a13e56c494ce23_0001_0001
0.078 0.8541715208333333 -2.968 none 3h_917e767d1412d55584c3402958391f7f_0001_0001
0.07 0.6377265652173912 -2.9960000000000004 none 3h_91f82b5f9d65b62645c75c028c6c12b2_0001_0001
0.07 0.9086613020833334 -3.159 none 3h_920c231911d45798c41a1bc96fee5aad_0001_0001
0.08199999999999999 0.9444654204545456 -2.9139999999999997 none 3h_923e63e1098bfbc136422576b7c82cb0_0001_0001
0.11199999999999999 0.9039891770833332 -2.9210000000000003 none 3h_9277995da9cd82214f1bc004824224c7_0001_0001
0.035 0.8544587395833332 -2.783 none 3h_92a3f61248ed53733ee1c2889840f63e_0001_0001
0.109 1.200960181818182 -3.0210000000000004 none 3h_93277a57757728eaa993837aef0326ff_0001_0001
0.1 1.0294053541666666 -2.658 none 3h_932965f1a7561852bf6a084867d43e53_0001_0001
0.091 0.8788807765957446 -2.9819999999999998 none 3h_93f17fdfd66407566e319ae27353dad9_0001_0001
0.047 0.7820538723404256 -3.1430000000000002 none 3h_9409252e9aeac066bab9c34fbbb179a0_0001_0001
0.109 0.7600794285714286 -2.824 none 3h_9494fd329f7bbf7360df8039d2408387_0001_0001
0.153 0.8015164387755103 -2.647 none 3h_94a395105971fa59146df3b54e65ccfa_0001_0001
0.111 1.069114375 -2.795 none 3h_94da8cd58f580738fb140b0178fad5a3_0001_0001
0.114 1.0650433775510202 -2.852 none 3h_956ca5ac5a2e7498dd0a4b5c44d8a50b_0001_0001
0.045 0.8041162551020408 -2.821 none 3h_95841734b733dae74e8d77fcbe3fb008_0001_0001
0.049 0.9416625869565216 -2.9330000000000003 none 3h_95b59c4cf0a1fc746059f7c9d40366e3_0001_0001
0.083 0.9326660909090908 -2.7969999999999997 none 3h_95ce09bcbfef5a7d267b2c83ba2beb71_0001_0001
0.055999999999999994 0.7361476354166667 -2.708 none 3h_95d6b8ce04a9b89c445b245d14c19c7d_0001_0001
0.057 0.9989984069767444 -2.379 none 3h_95eba5c7b1967da6553729691ac39cd7_0001_0001
0.073 0.6057602254901961 -2.946 none 3h_9612d79190fc1b93d4230b0275339bcd_0001_0001
0.11599999999999999 1.0890751875 -2.804 none 3h_9689f18a7b331fa6255038fb31a986e1_0001_0001
0.11199999999999999 1.020192510638298 -2.824 none 3h_96c5a50853c944d80e403184e9cf1b0d_0001_0001
0.062 0.8700662291666666 -2.822 none 3h_9701b9ed6403a777dec360c7c613d355_0001_0001
0.091 1.0792622159090908 -2.963 none 3h_975a61b2b41330d61376187cdecd25c3_0001_0001
0.08900000000000001 0.97356075 -2.8789999999999996 none 3h_97e449ba8725168e82d81cca8f195580_0001_0001
0.073 0.9825856022727272 -2.8139999999999996 none 3h_983148516518db19a28d7819e6a91da4_0001_0001
0.124 1.1202485833333335 -2.6319999999999997 none 3h_984206b5488dc2fbfa1af419ddc2b3f3_0001_0001
0.113 0.7665723061224491 -2.838 none 3h_98461b14ad5563200de54de780218cea_0001_0001
0.046 1.1843768020833332 -2.7910000000000004 none 3h_98821479813c4d6e1363d534e363427f_0001_0001
0.05 0.6649071249999999 -2.8819999999999997 none 3h_988de1e8218be9e9af48044b1e627562_0001_0001
0.2 1.2251451590909093 -2.878 none 3h_989597fd91b7c429e1b448c2748a2802_0001_0001
0.157 1.0872240714285717 -3.031 none 3h_98eadbce12d0ddc48983fc50bffdb5fb_0001_0001
0.052000000000000005 0.8003563586956522 -2.992 none 3h_99646a6c819b8df11de443873eb69974_0001_0001
0.09300000000000001 0.915649195652174 -2.701 none 3h_99893bfd55196f8a508c99587a137b1f_0001_0001
0.145 1.0049627553191491 -2.997 none 3h_99cde41f1adf2ae10345e91b0bfc60fc_0001_0001
0.065 0.8519637346938773 -2.9739999999999998 none 3h_9a8d6e1e74c0c53a53ac76abe56775e5_0001_0001
0.05 0.70200109375 -3.022 none 3h_9ac8954202c4b6e67037a5e803da1da5_0001_0001
0.114 0.8638163877551019 -2.661 none 3h_9ae16e0aaa4b4665ace9a58845adcfce_0001_0001
0.095 1.0418342272727272 -2.687 none 3h_9af1ff5741e5d90ab0f0ba25b92c620e_0001_0001
0.18899999999999997 1.0441400454545455 -2.55 none 3h_9afb810476b8806eab1a3396073145e1_0001_0001
0.040999999999999995 0.9358335729166664 -2.83 none 3h_9b337bcc9fe03e706cbbdb9029449db3_0001_0001
0.106 0.8634931530612244 -2.8569999999999998 none 3h_9b5ff8e59b5dda2cfdf938b67a590dc1_0001_0001
0.107 0.9253669387755104 -2.9589999999999996 none 3h_9bd6ec12fd0a7e47ef25640accd10c5a_0001_0001
0.061 0.8562269479166665 -3.19 none 3h_9c06c5b02a2425dafc50df41d4820cc4_0001_0001
0.076 1.058068056818182 -3.1439999999999997 none 3h_9c08433d99be169573b0c7392132f407_0001_0001
0.067 0.8677423510638297 -2.449 none 3h_9c1f1dd783a054a36820b48b40bdc623_0001_0001
0.052000000000000005 0.908101546511628 -3.017 none 3h_9c45bc1f4e9ca97940cce016064e4c8d_0001_0001
0.139 1.064494295454545 -3.0439999999999996 none 3h_9d86ebd610f94cb600d0a6ab6ed0fb3a_0001_0001
0.106 1.1434234148936169 -2.832 none 3h_9d8a8ef97170075ed0f46db657685686_0001_0001
0.10300000000000001 1.028324430232558 -2.748 none 3h_9d9b6b78cc16368470a5974d577de3ca_0001_0001
0.077 0.8401860111111111 -2.654 none 3h_9dc114fdd16a63a5bfbe1f621432b487_0001_0001
0.096 0.9588481979166666 -2.822 none 3h_9e03c243e20efca1985324480b864f00_0001_0001
0.141 1.200329755555556 -2.951 none 3h_9f0c392e67ba8bafb5a56fb3d29d1a0a_0001_0001
0.07 0.634024887755102 -2.946 none 3h_9f14d2d1304f61be24f39c4ba94f6fcc_0001_0001
0.075 0.65752996875 -2.819 none 3h_9f616c72b1fa7127d9498b1bf5a6c7fd_0001_0001
0.114 1.1465170851063828 -2.807 none 3h_9fe33349600d190eb6443787f3cbcf18_0001_0001
0.094 1.004732215909091 -2.6489999999999996 none 3h_9ffdf1daebea926c758ee805f1dc269e_0001_0001
0.071 0.7160480777777778 -2.8689999999999998 none 3h_a0545ffb85f0c15904f9f14a114593c4_0001_0001
0.077 0.9990056744186048 -2.9189999999999996 none 3h_a05d394e1c18f63707be43f25a2286f9_0001_0001
0.08800000000000001 0.9291032765957448 -3.116 none 3h_a0b7fb22874f21a7b41624b5097ddc0f_0001_0001
0.07200000000000001 0.9620951046511628 -3.0439999999999996 none 3h_a0c3ed72188ed7f8247936740ee9e96b_0001_0001
0.075 0.7258808888888889 -3.11 none 3h_a0f7cea67557a38e212af66bea367dba_0001_0001
0.053 0.9776702959183674 -2.7680000000000002 none 3h_a132adfacf81bb15383ec38f231a13b8_0001_0001
0.1 1.0555090638297873 -3.045 none 3h_a13ac1cbee178f556f22757023ba293d_0001_0001
0.138 0.9888206562500002 -2.9930000000000003 none 3h_a16734daa418f40305e04935cf4242f1_0001_0001
0.11900000000000001 1.1784340909090907 -2.84 none 3h_a1866dddc153a327b21361a8eca52ad3_0001_0001
0.18100000000000002 1.1632419555555558 -2.967 none 3h_a1b1390759dc0454e2ea42ea98c95c2f_0001_0001
0.040999999999999995 0.6697309574468086 -2.906 none 3h_a1bd2b8cbb0af026a19023f88dbeb13f_0001_0001
0.049 0.822438806122449 -2.9810000000000003 none 3h_a20684f993c5bfc820115404bbad4e7c_0001_0001
0.083 0.9695214680851062 -3.162 none 3h_a329313832fd5301fb1dc44d5137c300_0001_0001
0.064 0.6630037978723404 -2.8510000000000004 none 3h_a3716cc76a78f427ffdc2a12d161bb53_0001_0001
0.055999999999999994 0.7927631170212767 -2.7539999999999996 none 3h_a39c6886e7659d053a5789cb41bf2e02_0001_0001
0.185 1.2184779489795916 -2.742 none 3h_a3c37985992e8ac8ae02de5ac91e56e6_0001_0001
0.19 0.9608152083333334 -2.906 none 3h_a46c456a3fb849474367cd416c1f5072_0001_0001
0.075 0.8614824999999999 -2.9989999999999997 none 3h_a4818965bef944cdbed277b8766c0520_0001_0001
0.05 0.8234866734693876 -2.897 none 3h_a4ff0ca41425800f524ed7a6c5f4eb6d_0001_0001
0.055 0.7449127916666667 -2.798 none 3h_a62667f76921a1dfdae965493c23a3d9_0001_0001
0.09300000000000001 0.9159916428571429 -3.075 none 3h_a6706769011c1a0274444492254dd476_0001_0001
0.081 0.9874601382978724 -3.0069999999999997 none 3h_a6b27f0817e6b6cf6a7650bfd39f6f0f_0001_0001
0.11199999999999999 1.0561846836734694 -2.654 none 3h_a7440d0eb6bb0fef1600c527dd5dbf5a_0001_0001
0.059000000000000004 0.9155958372093024 -2.9610000000000003 none 3h_a74851756ac666c65409e98674ef0173_0001_0001
0.077 0.7046987040816327 -2.969 none 3h_a778f7b70f443ef0f20afe05332df4c3_0001_0001
0.054000000000000006 0.8002835208333333 -2.918 none 3h_a7a9854f16f5185e929d0d622fa8a612_0001_0001
0.091 0.97753717 -2.9939999999999998 none 3h_a7e04002604b1e4ddbbaa5eb0ed9ae17_0001_0001
0.114 0.7636466590909091 -3.003 none 3h_a842fc11a4fe1f00cb9396fc6ff2ac7e_0001_0001
0.08800000000000001 0.9158005681818182 -3.0410000000000004 none 3h_a8a0a0baec77b9957ba49113ae67c2b9_0001_0001
0.109 1.0814431860465117 -2.888 none 3h_a8c9adab45da2441a2cdee6e93aa285d_0001_0001
0.08199999999999999 1.039917978723404 -2.9810000000000003 none 3h_a966c27750a5f666d06cc717520e5842_0001_0001
0.079 0.8676220106382978 -2.846 none 3h_a979d582d5e3a6a672fcdfb5900de972_0001_0001
0.098 0.916737530612245 -2.937 none 3h_a99290f616e25de584ba6c7fe8f25d31_0001_0001
0.044000000000000004 0.7335967244897958 -2.931 none 3h_a9b3d492001542c122c53a351e917c2c_0001_0001
0.084 0.8370618673469388 -3.029 none 3h_a9e0196b751eb15cf6717bd85edfe9ae_0001_0001
0.13699999999999998 0.9506956022727272 -3.1260000000000003 none 3h_a9e8b13db37539844910754124c5e99f_0001_0001
0.09 0.9020006595744682 -2.862 none 3h_aa286ea85ef4d1d6fd41b8b1ceef1d51_0001_0001
0.07400000000000001 0.8476931666666666 -3.062 none 3h_aae30f4ff6af55464467ac9c0984aa25_0001_0001
0.06 0.7963291489361702 -2.927 none 3h_ab2098076ceae8a47affcd8bd1754183_0001_0001
0.05 0.8000502045454545 -2.7039999999999997 none 3h_ab247ecebf9184d80e95e367ee33c628_0001_0001
0.121 1.1012817083333335 -3.0639999999999996 none 3h_ab34f97f8c61a76e6befeac43a274509_0001_0001
0.079 0.7345245348837208 -3.093 none 3h_ac2feb474a7b80a1487b1434e2e9b405_0001_0001
0.077 0.7556133837209302 -2.8560000000000003 none 3h_ac6439c9045df87dfc35026d8b32bc42_0001_0001
0.044000000000000004 0.8467951122448981 -2.7260000000000004 none 3h_ac94d8574992b8fadc85771777a5d5cc_0001_0001
0.09 1.1935018095238097 -2.8339999999999996 none 3h_acb3be9279ec4add7e763db6ddd1d524_0001_0001
0.15 1.185413612244898 -2.6519999999999997 none 3h_acb92c418c620fe0b23367182f9cbdae_0001_0001
0.107 1.0393002021276596 -2.7910000000000004 none 3h_aced1a635bee61b91fd98c99b9a58e78_0001_0001
0.11900000000000001 1.0541779479166664 -2.9 none 3h_acf81cb27007730521616201513c25d8_0001_0001
0.10400000000000001 0.9756906477272728 -2.718 none 3h_ad15960bdef5ac061c1321aec6018bef_0001_0001
0.17800000000000002 1.2556573255813956 -2.718 none 3h_ad2386a0bae803f43cf3485c916450cc_0001_0001
0.061 0.8487701363636363 -2.807 none 3h_ae038629980a36c7ea10b92682e2f45c_0001_0001
0.081 1.1222066590909092 -2.64 none 3h_ae051aaa50854f91caa7952da6f96514_0001_0001
0.048 0.7226124479166667 -2.909 none 3h_ae3cd182b8882dbaee21bf4c1b989931_0001_0001
0.069 1.0580471875000002 -2.799 none 3h_ae44f1f24b76faecdfd97128ed2c06e1_0001_0001
0.149 0.906295021276596 -3.05 none 3h_aebcdd101d90e8c4a66c1a58d1edff74_0001_0001
0.046 0.9281618295454546 -2.895 none 3h_aeecb8a45da3dd2cfc31cd7d536df37b_0001_0001
0.183 0.909596480392157 -2.803 none 3h_af17d1007f4d4eebf44fcf6a10d93b7c_0001_0001
0.11900000000000001 0.8446673367346937 -3.022 none 3h_af9a1750630c2e7288230cc8266637e2_0001_0001
0.06 0.7031046630434783 -2.7569999999999997 none 3h_b0052e1f8ff1d8bfa930e3ef727d8abc_0001_0001
0.066 0.7684594347826087 -3.022 none 3h_b0440fd330bae06c473d8d35340bab67_0001_0001
0.19699999999999998 1.19323675 -2.5269999999999997 none 3h_b091f916d0efd8575cab02b03feb3c4c_0001_0001
0.079 0.9411258645833332 -2.698 none 3h_b0ab6e13f1a1fb0b00ac969681cbaa64_0001_0001
0.06 0.8163945217391304 -3.09 none 3h_b0bf49baabc5757e1f6ae028be85cd00_0001_0001
0.11 0.9737952386363636 -2.897 none 3h_b0de49574478fd1dcd0faec2889ef7eb_0001_0001
0.039 0.8575790208333333 -2.923 none 3h_b14453c463933e055784761514ef8dc0_0001_0001
0.09 1.0891006382978723 -2.9789999999999996 none 3h_b1d22f8e3120160127c1a9faee1e5d55_0001_0001
0.095 1.0907606666666665 -2.781 none 3h_b1fd2560cbc16abdfb42b4ec00f9b936_0001_0001
0.11800000000000001 0.9364835357142856 -2.657 none 3h_b2063ae224995fc203720cd1319ba89b_0001_0001
0.066 1.1167527499999998 -3.112 none 3h_b2959c5a86a0d058ac964ba02d8c1317_0001_0001
0.052000000000000005 0.8399361818181817 -2.826 none 3h_b29fc470a30a4c0b865c3194a63f3bdb_0001_0001
0.107 1.0456694186046511 -2.72 none 3h_b333d982840f79883c3af81f0ee4ea74_0001_0001
0.098 0.8756436931818181 -2.965 none 3h_b3ea09cea50840d7aa4ed0a7048b7b1e_0001_0001
0.06 0.9533543163265306 -3.0789999999999997 none 3h_b3eb0003882557adc337211e76982683_0001_0001
0.08900000000000001 0.6838346489361703 -2.7889999999999997 none 3h_b40a894c7f0d530d3ea7a9af0244ebf0_0001_0001
0.18 1.195811022727273 -2.714 none 3h_b42085ec7ee61e7cc682a8f10a4cc9b1_0001_0001
0.055 0.6987007978723404 -2.69 none 3h_b449cc0f53454096c3182703e47c196e_0001_0001
0.053 0.7687411808510639 -2.5660000000000003 none 3h_b4515873fc10819a2a591da7a5244d05_0001_0001
0.07 0.8758914431818181 -2.694 none 3h_b4645d3467b04a12949d6d015d8fd719_0001_0001
0.061 0.8757722551020407 -2.928 none 3h_b4bd1a9afff2e5528fec89db994baa61_0001_0001
0.087 0.9158332083333331 -2.738 none 3h_b4c5b20f6521e81fc2bc47bc876917b8_0001_0001
0.067 1.0200878295454543 -2.844 none 3h_b4de228019875fdac6372055341439a7_0001_0001
0.105 0.9028550102040817 -2.9619999999999997 none 3h_b5139a63766fb58abcdd000ef65af85a_0001_0001
0.11 0.8724839318181816 -2.7489999999999997 none 3h_b51598465ee8ba9971b0884fe0f6eccf_0001_0001
0.07400000000000001 1.0173729361702126 -2.6460000000000004 none 3h_b5db2b104671865bf2d1e1ba6722f722_0001_0001
0.113 0.97861068627451 -2.958 none 3h_b62a98a6e125aca25997439cdb5326fe_0001_0001
0.053 0.853169612244898 -2.9619999999999997 none 3h_b630eb6e9d343ae68cc885337a819e56_0001_0001
0.128 1.036594117021277 -2.8710000000000004 none 3h_b652d2a66314ddb709445ded0eb57846_0001_0001
0.057 0.7643962717391305 -2.596 none 3h_b66323f6a5e5b833419f6c9a335aacbf_0001_0001
0.106 1.1652510568181822 -2.7 none 3h_b66fd4c1178fdc457dfad75a25ebf03c_0001_0001
0.096 1.146227 -2.7689999999999997 none 3h_b670f6e296dbb3b0dfb185d49a06c895_0001_0001
0.047 0.7748837916666667 -2.91 none 3h_b67d0f6a537a78f1e6b7748adf899789_0001_0001
0.07200000000000001 0.909852478723404 -3.05 none 3h_b6fc9f7ab3221d08ed46085e0b4f478a_0001_0001
0.095 0.810770152173913 -2.807 none 3h_b71471f1dc7ef9b1ec0843070fc9a363_0001_0001
0.09699999999999999 0.9182637765957448 -2.8080000000000003 none 3h_b71ed0cadc5cdad39fc8db44c89e20e5_0001_0001
0.06 0.8284407604166668 -2.983 none 3h_b7532f8280ea4bad5b5030de330b73b9_0001_0001
0.076 0.6732378235294117 -2.6919999999999997 none 3h_b7a939e6ea662385abd686c10556eaad_0001_0001
0.061 0.6495696395348837 -3.0060000000000002 none 3h_b7b006e53b25a8f286d8f6cc274350d2_0001_0001
0.102 1.1232036363636364 -2.722 none 3h_b7c0a566a30ff451eb9d03e98386dfcf_0001_0001
0.068 1.1950183437500002 -2.802 none 3h_b7ee48f8129747c0490445f6ce8ec173_0001_0001
0.075 0.8500082551020409 -2.823 none 3h_b80c45a555aa060087e1d42defaa8991_0001_0001
0.196 1.1469983488372093 -2.332 none 3h_b84ba25bec26b4db2b17a8e52af29373_0001_0001
0.077 0.8962972551020405 -2.681 none 3h_b8fe435e2fcd872d56bfa54bb397adcb_0001_0001
0.11900000000000001 1.1238691860465115 -2.957 none 3h_b8ff9b7d3cb02b2221fececd01874a92_0001_0001
0.166 1.0329412499999997 -2.7969999999999997 none 3h_b91b9520a65e2b5366992a868388641d_0001_0001
0.053 0.9746224069767438 -2.9789999999999996 none 3h_b946572a0165462b50cbbbcc939837ab_0001_0001
0.044000000000000004 0.9573288222222222 -2.992 none 3h_b986427912451424f59f023b3d27485e_0001_0001
0.08900000000000001 0.8637679795918367 -3.049 none 3h_b9a317df0008cf668f2e2ea106931c37_0001_0001
0.242 1.2570915340909092 -2.907 none 3h_b9dc070e2418b160f8e85a3cba0b0159_0001_0001
0.033 0.7872501595744682 -2.826 none 3h_bada5517a47f94a2a3c9b2d549fd69e8_0001_0001
0.158 0.9425848295454546 -2.8360000000000003 none 3h_baf7a48c58a1a30223efbe6484c39a11_0001_0001
0.038 0.7553787291666667 -2.7560000000000002 none 3h_bb0c19a5065d93923ad7fd98a3153659_0001_0001
0.042 0.920597159574468 -2.779 none 3h_bbae060e3f80ed564c8d89d6765637aa_0001_0001
0.177 1.161197806818182 -2.7230000000000003 none 3h_bbb9534bfd9305f52cd5dbb76f14c688_0001_0001
0.091 1.0381477386363636 -2.8280000000000003 none 3h_bbea74c9843dfa01a5917232d8109b07_0001_0001
0.085 0.9526311276595748 -2.79 none 3h_bc24dd117df84fdab1eaa3ea11403ef3_0001_0001
0.068 0.6314361022727272 -2.747 none 3h_bc9f8b135e47d8a60c7ddb11862066e9_0001_0001
0.075 0.6576763191489362 -2.655 none 3h_bd54fdf998f89f622f41fb4b484a1041_0001_0001
0.095 0.8887793043478261 -3.016 none 3h_bd6d4ff2c0918e4f03ce2d4fcfc175df_0001_0001
0.106 0.8975282708333333 -2.7089999999999996 none 3h_bdca1a9344fea828fb921718ede618f3_0001_0001
0.128 1.067666695652174 -3.023 none 3h_be16e07db48ae0a74eda7a0f6f1aec10_0001_0001
0.111 0.9680556477272728 -2.76 none 3h_be19c2e59e8dcc1f7a034f9bf148e016_0001_0001
0.065 0.8530074999999999 -2.6260000000000003 none 3h_be5570e5be8e553e42e6aefcedd1122d_0001_0001
0.073 0.999033375 -2.81 none 3h_bec54c50123978a737ee32a3dfedc01f_0001_0001
0.066 0.9089558229166668 -2.61 none 3h_bec66f6a769e76400998a520bc825a93_0001_0001
0.081 0.9261012551020408 -2.912 none 3h_bf3792f665a1f720956944a3961bad3e_0001_0001
0.07200000000000001 0.7671376632653061 -2.6630000000000003 none 3h_bf5f679f9c2e4160deb61bf413d73eca_0001_0001
0.17300000000000001 1.12796153125 -2.8989999999999996 none 3h_c02ef5c7d15b3be9a67b647c5b0ae013_0001_0001
0.107 0.9366499081632654 -2.872 none 3h_c06f0729852f7513db35a010fb531e7c_0001_0001
0.06 0.9034437551020408 -2.9939999999999998 none 3h_c0f50887bed5f13601fe7522a507fefb_0001_0001
0.061 0.8652519081632655 -3.016 none 3h_c0f99af4e4af8ab35480e2c8364abdde_0001_0001
0.10300000000000001 1.0688720454545455 -2.804 none 3h_c1fe5997130b7322fb2f321913128ec9_0001_0001
0.046 0.7988348522727273 -2.827 none 3h_c2efa7d4af3e6339219579a89ac74ce4_0001_0001
0.08 0.7980762234042554 -2.8169999999999997 none 3h_c3874467ec20220c5db2e306556dd90f_0001_0001
0.142 1.01658728 -2.793 none 3h_c42b7895dc90a8b8c673cd729b937e5b_0001_0001
0.08800000000000001 0.8705628829787234 -2.654 none 3h_c42d493bfbd7600a796d20e1bf2d3799_0001_0001
0.109 0.8580362500000001 -2.5140000000000002 none 3h_c4980b14ab842cd8bf830efe8d7984a9_0001_0001
0.05 0.7318155510204081 -2.867 none 3h_c4bfec70e6a34877fb72fcb912de525f_0001_0001
0.14400000000000002 1.145855454545455 -2.661 none 3h_c5063ee5270533bc7426e7f09349529e_0001_0001
0.091 0.8578013297872341 -2.6889999999999996 none 3h_c53d0836be67fdf543f75d2b96ff5d21_0001_0001
0.084 0.7857711145833333 -2.88 none 3h_c5590983c21695d0aa57707a5d1c90b0_0001_0001
0.073 0.7309008229166666 -2.762 none 3h_c55fc7c20788e853daddf94d4900caff_0001_0001
0.052000000000000005 0.7593088367346938 -2.735 none 3h_c5cdf187caa0fac00084aa3e38cf33f5_0001_0001
0.16399999999999998 1.1332285326086955 -2.676 none 3h_c625a7132781cb6cd8b3d93bec078c77_0001_0001
0.223 1.1751100681818183 -2.6010000000000004 none 3h_c64aaaa7e23c292823934031743facd8_0001_0001
0.096 1.0658508023255815 -2.949 none 3h_c68a2513f47841575ab03a178ccf8c06_0001_0001
0.052000000000000005 1.00579803125 -2.5839999999999996 none 3h_c6c199ea154593e7766b076858dc407f_0001_0001
0.075 0.9334591489361702 -2.903 none 3h_c6f2c75356402a88b8a64f0612e3c924_0001_0001
0.092 0.904502193181818 -2.805 none 3h_c74943904e9105ea1712062bdfd33870_0001_0001
0.132 0.7422024897959183 -2.86 none 3h_c791ef6fa278247b8db3ff8cd1611778_0001_0001
0.105 1.0160304418604649 -2.753 none 3h_c7d1ddefb3799a2d95ea73b483d563ca_0001_0001
0.13 1.0329596250000002 -2.92 none 3h_c812418cf769160c1ac88b45c6a80b03_0001_0001
0.051 0.9301314239130436 -3.0189999999999997 none 3h_c84589f0814e198a02c2914e6a223204_0001_0001
0.086 0.86750787 -2.844 none 3h_c876f746f8bf8d94cb70f72afc44a0e5_0001_0001
0.062 0.956169 -2.6519999999999997 none 3h_c8b3fdc2362aeb98ee39fefe8980ac9c_0001_0001
0.133 1.1131341595744682 -2.873 none 3h_c8b6da2366cc78714113288188fcc253_0001_0001
0.08900000000000001 0.9852651818181818 -2.677 none 3h_c8ca82a302b89c5a9e9698ef5666b02a_0001_0001
0.14400000000000002 0.9768651704545456 -2.716 none 3h_c9a9adfbd9da62574aedad215e989b60_0001_0001
0.048 0.6984237448979591 -2.858 none 3h_c9bf881d6729ce5105e4e07154ee264e_0001_0001
0.099 0.986975784090909 -2.8080000000000003 none 3h_ca878f8ca2293ea26fc45f416468c8e8_0001_0001
0.039 0.7965568571428573 -2.747 none 3h_cb0897838f79d63d22bd2d9dad62cc68_0001_0001
0.033 0.7752132551020409 -2.7230000000000003 none 3h_cb205b78538afdf86cc1d6be649bfa67_0001_0001
0.065 0.9404655425531916 -2.906 none 3h_cb9b697d297c291835989a9968c1856d_0001_0001
0.174 0.8231635340909093 -2.461 none 3h_cbd1636f8ec4dfeca3c866f574a5e8c0_0001_0001
0.138 1.0083689375000002 -2.761 none 3h_cbd64b47d0ef6b88c71301552a2234eb_0001_0001
0.11 0.9605229479166664 -2.949 none 3h_cbe69684cdb8a46fb9146d61b7187283_0001_0001
0.077 0.6765196704545454 -2.812 none 3h_cbf0f47bb918e31161beb200c594f7d1_0001_0001
0.1 1.0323255520833334 -3.032 none 3h_cc0ea2c7916814c276808737c786567d_0001_0001
0.20600000000000002 1.1788556818181821 -2.88 none 3h_cc20b1b1673b92346d6fea1bcab65c8a_0001_0001
0.034 0.8520695625 -2.6910000000000003 none 3h_cc7a7f76e93c41936be501d3d796795a_0001_0001
0.057 0.8255565888888889 -2.728 none 3h_cc97bb62549a21cc7fdbf8bdc728d054_0001_0001
0.078 0.9978764545454544 -2.9219999999999997 none 3h_cce52080797b05714c660f8cfd57cb91_0001_0001
0.237 1.2788988409090911 -2.597 none 3h_cce721ccd5ae50e9bf8be982db866383_0001_0001
0.096 1.03708153125 -2.8539999999999996 none 3h_ccec9648a20fed9e3145389d17596b50_0001_0001
0.085 0.8886344270833333 -2.659 none 3h_cd17bc9a997b41e6d2d3cc0b2d9530d6_0001_0001
0.07200000000000001 0.5970680869565217 -2.864 none 3h_cd615b785ee50490354dc4ad20c6cc96_0001_0001
0.195 1.2186536046511631 -2.569 none 3h_cd8a26eef6816909bb7f10a77db91fb2_0001_0001
0.08 0.9626636428571428 -2.665 none 3h_cd9a82a6f3289646d9d4cadaf2ef6bdb_0001_0001
0.24100000000000002 1.2633018181818183 -2.6689999999999996 none 3h_cdc7982625ac382ebe72fbbc7d1b1a97_0001_0001
0.062 0.7640991276595744 -2.8310000000000004 none 3h_ce7cf142c3bcf1fd0af487d76a2ba81c_0001_0001
0.079 0.8945961530612246 -2.772 none 3h_ce90db82417e43c25b896d497eedbe9b_0001_0001
0.083 0.937727724489796 -3.0010000000000003 none 3h_ce9ac72a2bddb75faa298f0345abc4bb_0001_0001
0.105 1.0233842291666668 -2.688 none 3h_cf27bcd728b116c3e35856f9b497bc2c_0001_0001
0.053 0.9740157093023256 -2.937 none 3h_cfd4011f5957c8de9ab6a179cef210b9_0001_0001
0.15 0.9789074468085108 -2.747 none 3h_cfddba5e5a60e945244c5658ac7f94e3_0001_0001
0.044000000000000004 0.922833 -2.858 none 3h_d04f32f3c8b37dcdd510ed12a0fffa24_0001_0001
0.031 0.7518695666666668 -2.8110000000000004 none 3h_d0dd65a642c76faa88e162973f013ead_0001_0001
0.175 1.0829567111111111 -2.745 none 3h_d110b482141906ff8895e8d0391ca3c0_0001_0001
0.09 0.8117914489795918 -2.719 none 3h_d19d4dd55291b1b06db2eab6dca66549_0001_0001
0.085 0.9400211511627908 -2.521 none 3h_d1bafca5553f3be88a3c407668f50ccb_0001_0001
0.09300000000000001 0.9494800113636364 -2.82 none 3h_d1c555a1164d023d4c7243ab38d6c664_0001_0001
0.046 0.7711832500000001 -2.948 none 3h_d2756eb9ee322ff1f063c6c3894ca9e2_0001_0001
0.124 1.0216519772727275 -2.747 none 3h_d28e0ece4c4e1c2d373146856074150d_0001_0001
0.15 1.025429585106383 -2.725 none 3h_d344d50da7a70acc2c6f180935353008_0001_0001
0.045 0.8034094895833334 -3.0039999999999996 none 3h_d3e1f1709b13e826c985398bc3581c1d_0001_0001
0.124 1.1728423139534885 -2.699 none 3h_d45dab92c5a2e790b26f826617879382_0001_0001
0.084 1.034333546511628 -3.0989999999999998 none 3h_d481f50c1ba214402564c22337e396e1_0001_0001
0.10400000000000001 0.986433875 -2.5989999999999998 none 3h_d4b6cd81f24a531f6caaf47a754e54cd_0001_0001
0.08 0.9379253571428572 -2.964 none 3h_d4ebf48263595dbc798c59f4ff74cca3_0001_0001
0.13699999999999998 1.0322633414634146 -2.639 none 3h_d5649562c8432e52629192fede149239_0001_0001
0.068 0.8484598977272727 -3.023 none 3h_d5dea0e02759f3e7f4cb1a939dc9e6f2_0001_0001
0.105 1.0541116136363635 -2.7880000000000003 none 3h_d62825cd0a8ae2e781c4350436ceb58d_0001_0001
0.085 0.8250094795918368 -3.009 none 3h_d6434e5913999421c9d1cd2305949f48_0001_0001
0.057999999999999996 0.7705044999999999 -3.0380000000000003 none 3h_d65afe0253f25f401936a66cba69cb8f_0001_0001
0.16699999999999998 1.035561918367347 -2.8289999999999997 none 3h_d69e0d26fcdf6442c0b38cc82ccef020_0001_0001
0.045 0.7641729795918367 -2.8160000000000003 none 3h_d6d7aec678233cf5589047a59b099a75_0001_0001
0.064 1.0003176041666668 -2.997 none 3h_d72abef5cfe37310b525f0b9b522482f_0001_0001
0.07200000000000001 0.6654195111111111 -2.752 none 3h_d746de7caf7ce69f6089930c375c98ff_0001_0001
0.047 0.7404879693877552 -2.827 none 3h_d76168c23b6f5617940dd6fff8483684_0001_0001
0.094 0.9261398913043476 -2.5540000000000003 none 3h_d78417c431a77ad4ca329e84252132ae_0001_0001
0.051 0.7935462142857143 -3.08 none 3h_d7ad6425a3d17081810ffc25a319c1b5_0001_0001
0.155 1.1198713636363635 -2.7439999999999998 none 3h_d7c9be4e751a6d6b8347fe073169717c_0001_0001
0.086 1.0311797613636364 -2.8169999999999997 none 3h_d7f9abcb2e188cd52363972ad904f834_0001_0001
0.036000000000000004 0.6235489361702128 -3.017 none 3h_d83a789afbad314e7f1595eb4cee95e3_0001_0001
0.040999999999999995 0.7537521354166667 -3.003 none 3h_d8bc4b64bcc1b27b1b5c26f059ecf975_0001_0001
0.16 1.1062950795454545 -2.653 none 3h_d95644870ce56c4cc30b2f4b238fd186_0001_0001
0.084 0.9352031136363635 -2.636 none 3h_d97eb3a2f406e617ef2c62e4661f51e4_0001_0001
0.08199999999999999 0.8853212727272727 -2.8960000000000004 none 3h_d9d0b9a3f8930be5f0e4614f96242796_0001_0001
0.087 1.1032008749999995 -2.627 none 3h_d9ec44a1b28ee7b8ccfa1ef41cca6489_0001_0001
0.19 1.2174910975609758 -2.676 none 3h_da2c95e40cc072750b7843e025afab1c_0001_0001
0.05 0.7997773645833333 -3.0460000000000003 none 3h_da5e680d07800f16a3a582d6dc534947_0001_0001
0.125 0.9210070795454544 -2.8510000000000004 none 3h_dab9742fa226d17b9d08224fb79203f4_0001_0001
0.07400000000000001 0.8985110833333334 -3.0469999999999997 none 3h_dae984bfa6f1d84125a483215cd545ee_0001_0001
0.162 0.9474810416666666 -2.742 none 3h_dbcb842488da5d7f5db3a30383c2a978_0001_0001
0.076 0.8381258488372093 -2.781 none 3h_dbd3c0d417bb2be6935db07a1c83a5ec_0001_0001
0.063 0.96559428125 -2.739 none 3h_dc0d00c85ef647183d67ca8bf9d0e921_0001_0001
0.14800000000000002 1.027522071428571 -3.048 none 3h_dc4cbd56f3d688ab1d9cde9b658d9665_0001_0001
0.185 1.1172645425531915 -2.985 none 3h_dce26b65c5aff0b27ce877bba1f18a33_0001_0001
0.065 0.9498119883720932 -2.347 none 3h_dce9bf7b27c96f86e95c315e861c7164_0001_0001
0.124 1.1663381666666666 -2.733 none 3h_dd54ebdec730da38b57836e263487893_0001_0001
0.08 0.9078826914893616 -2.787 none 3h_dd7843e7873d3beec6be736118cec381_0001_0001
0.083 0.9702338723404256 -3.033 none 3h_de322b63ec70731bd725217c807fcbc6_0001_0001
0.08 0.9354911224489796 -2.71 none 3h_de44a66e4ada97196aa20d0f011d45f8_0001_0001
0.10800000000000001 0.9164931122448982 -2.846 none 3h_de5eacdae510d66a9163bf02d3a31c4d_0001_0001
0.092 0.8767804787234044 -2.747 none 3h_de9346e56ee9db7d3a6c202fd49f6c01_0001_0001
0.158 0.8931454479166666 -2.9219999999999997 none 3h_deb3472429417aaed13717b05a6f0659_0001_0001
0.145 1.1536531590909092 -2.735 none 3h_df4d4a8ef043f27258423ad5c7b998c9_0001_0001
0.15 1.1729691627906975 -2.815 none 3h_df84d0297eb32788496be8e6cf642241_0001_0001
0.098 0.9682277209302323 -2.892 none 3h_e00e5ee3393e5a98b8ce72f7b0192687_0001_0001
0.115 0.9953664062500002 -2.945 none 3h_e025e53f8adef5fa9404075ba6a2c616_0001_0001
0.084 0.8991262142857144 -2.525 none 3h_e061a840a8f181f794ef408091fb0295_0001_0001
0.08900000000000001 0.8563763214285715 -2.804 none 3h_e113ca6cf56b91692012520e42d1923d_0001_0001
0.102 0.8289229693877552 -2.923 none 3h_e12b69c087b60e9113f16ab9bb029fa7_0001_0001
0.183 1.1501657954545454 -2.833 none 3h_e1cdafa3263743be03bb72ac2a4f570b_0001_0001
0.07400000000000001 0.8908579591836734 -2.877 none 3h_e2032ad942cacc32096921c16b141d40_0001_0001
0.068 0.57383421875 -3.112 none 3h_e24a7a6a685d6f33c9d9840917de3ffb_0001_0001
0.17300000000000001 1.168912375 -2.903 none 3h_e2e6e54137721af54584f141e22063b8_0001_0001
0.145 1.1847173863636364 -3.1510000000000002 none 3h_e2f94dcf2aeaebe9af8faf7dc1573c8e_0001_0001
0.13 0.8204524791666666 -2.8539999999999996 none 3h_e319e673687bd13b3a6bcda1d4093094_0001_0001
0.09 0.998695931818182 -2.772 none 3h_e31d50d46a8f1f39d907191aafa4c74a_0001_0001
0.146 1.1098153804347826 -2.7969999999999997 none 3h_e417167f5ee53080b6a7d754d4da608e_0001_0001
0.094 0.8709527916666667 -3.1010000000000004 none 3h_e4544957bfbca838ebb6fccf6f098350_0001_0001
0.045 0.83453171875 -2.988 none 3h_e45c3848fdd015de4f7d65353a22d9b4_0001_0001
0.065 0.9389312604166664 -3.008 none 3h_e48199022489fc638e0565fc347a148e_0001_0001
0.087 0.8876638720930232 -2.5639999999999996 none 3h_e4b128ddb7705fa0a3f08bb2e70afe41_0001_0001
0.102 1.082843625 -2.78 none 3h_e4d977db6fe9a75927505b028c5a314f_0001_0001
0.106 0.9469792272727272 -2.8 none 3h_e4ef364960ae97561762788779ea8586_0001_0001
0.043 0.8664364347826088 -2.906 none 3h_e504e19f630029ce2b46483056c806f7_0001_0001
0.065 0.9089746956521738 -3.057 none 3h_e509b658a4eb0e3ecee2a9fcd5766e2c_0001_0001
0.19399999999999998 1.2042818666666666 -2.778 none 3h_e53916424efeadbae4bd44fc31b17839_0001_0001
0.094 0.8755582708333333 -2.9939999999999998 none 3h_e6c9f6e8b7b43fef98441f92e12cf785_0001_0001
0.17 1.1823777727272726 -2.935 none 3h_e6e094227ee17279251a3dce668fea59_0001_0001
0.114 0.9462493979591838 -2.855 none 3h_e6fb49f08adc2918c4ed33e383cff2af_0001_0001
0.087 0.98177171875 -2.92 none 3h_e701bd9b8ab0c5202467b7790cfa18cb_0001_0001
0.052000000000000005 0.6418420111111109 -2.8480000000000003 none 3h_e78cc4661461019a288ed2085454194d_0001_0001
0.133 0.8612832613636363 -2.7969999999999997 none 3h_e7c08ec421f7b61582a0292c48562c7b_0001_0001
0.091 0.9547156744186046 -2.82 none 3h_e7f37d06433b01cbbca49ebc9ffa6bb1_0001_0001
0.084 0.8880514642857145 -2.583 none 3h_e82b01d85088b1a82bc154a074a63112_0001_0001
0.094 1.0616532738095237 -2.6919999999999997 none 3h_e8ddae0e1655dbe90917fe096be10805_0001_0001
0.043 0.8827079042553191 -3.09 none 3h_e94493c1e967ddf841e404c149ed2b93_0001_0001
0.08199999999999999 0.9454250510204084 -2.839 none 3h_e9cc2318d237329e21962e1dc18a9356_0001_0001
0.034 0.7664299782608696 -3.0039999999999996 none 3h_ea2dc198daa0595035cd34d44531736c_0001_0001
0.035 0.7813613163265306 -2.8 none 3h_ea4ef7dcba7af73c702bbf8c1518e6f8_0001_0001
0.098 1.1810088229166664 -2.852 none 3h_ea571a56afa58dcca09c5c5ee1dd86f9_0001_0001
0.065 0.951977510638298 -2.81 none 3h_ea7a550aa1e6e89796b86a45b3af6b69_0001_0001
0.059000000000000004 0.7553758979591837 -2.838 none 3h_ead0f724a344996362f640bd584bd2e8_0001_0001
0.048 0.6713842765957448 -2.78 none 3h_eb0640dda78de39c34df794007676cd7_0001_0001
0.071 0.9331658068181816 -2.7569999999999997 none 3h_eb0ff8c39bdb3b4fd8b401533f564d61_0001_0001
0.1 0.9997251860465116 -2.8810000000000002 none 3h_eb3accb882a99f97f517e31ce0d733d7_0001_0001
0.064 0.9128420416666668 -2.94 none 3h_eb405a00e597b5f5ffcc7e0fdfd6c85f_0001_0001
0.069 0.9888762659574468 -2.765 none 3h_eb4e6d6d136cc21f8e417f07c70e6953_0001_0001
0.134 0.9641741530612244 -2.779 none 3h_eb980c7f61143dfa5544e863b3768cf5_0001_0001
0.099 0.6736326304347826 -2.6060000000000003 none 3h_eb9d491990030c4278648d77cae8c4ca_0001_0001
0.086 0.8511865625000001 -3.071 none 3h_ebb8d1c4c20340021dece54030b1dfd6_0001_0001
0.092 0.9508157717391305 -2.97 none 3h_ebc4bc3c0e34640abd6bcf555254a998_0001_0001
0.084 0.8400028510638298 -2.8 none 3h_ebeefa7525b13c24a1f5e2b8304c6981_0001_0001
0.049 0.8336786734693878 -2.767 none 3h_ec308f04aa92a8cae23eabb4b57b2e23_0001_0001
0.064 0.6697902959183673 -2.877 none 3h_ec7ad1b7fa17dcda7af1d92cb5cc8987_0001_0001
0.081 0.9784622954545452 -2.865 none 3h_ecd562a72553b8282dc4ced8703bb14f_0001_0001
0.053 0.60444631 -2.7260000000000004 none 3h_ed03f83e5d648968e67e164652ef2b88_0001_0001
0.121 1.0662990978260871 -3.134 none 3h_ed267a1409d664772b580385cf352892_0001_0001
0.048 0.8854491734693878 -2.969 none 3h_ed2c4771ddc3e0d011562579f02ec6db_0001_0001
0.047 0.8089884791666667 -2.992 none 3h_ed74560c3267e36dd09e3d679df8a0b5_0001_0001
0.214 1.0195076224489796 -2.946 none 3h_ed81a67d7ee6b400bf12acea92da8e0a_0001_0001
0.10300000000000001 0.9253564891304348 -2.637 none 3h_ed93a681e57e29bb650aeccceb50b765_0001_0001
0.077 0.6835930937500001 -2.7539999999999996 none 3h_edad250679f3f7f13482c5b213a267c6_0001_0001
0.073 0.9197043775510204 -2.7319999999999998 none 3h_ede43b0617a7bfbf7f621ff6f8be0cab_0001_0001
0.094 0.9015073645833334 -2.826 none 3h_ee3048fb9ba7ffc3672cbf61b6f48a6f_0001_0001
0.185 1.1901595 -3.069 none 3h_ef71c08d73724ff221a3d0b5a678d335_0001_0001
0.07 0.9455900000000002 -2.917 none 3h_efe8f819e040eb587dd7b86641723e6f_0001_0001
0.06 1.0009827765957446 -2.799 none 3h_efedae60014b9654d42822e330370c0c_0001_0001
0.055 0.7929232727272727 -2.844 none 3h_eff627213bab318c7b2ec55a8a1332ff_0001_0001
0.065 0.779853857142857 -2.9539999999999997 none 3h_f00d3e16354ff4ac9f56a08a157c2162_0001_0001
0.147 0.8443117083333334 -2.6039999999999996 none 3h_f10bd410be4b3b3ea6dbd660cf3f2a77_0001_0001
0.138 0.9420388636363636 -2.639 none 3h_f1511bdae4ecd88505c73b3bf6b5da07_0001_0001
0.095 0.6479306931818181 -2.693 none 3h_f179db9de721e0f4fb3c6a4bf66a5cc5_0001_0001
0.09300000000000001 0.6716545681818181 -3.017 none 3h_f18feb6064aa5976e04e0e34c159f2d6_0001_0001
0.057 0.8938388020833334 -3.15 none 3h_f1bc60d2733fa542ce7cf712b23c8287_0001_0001
0.08 0.9139949081632652 -3.091 none 3h_f1dbee8a191556bfba7d0904a1648d4b_0001_0001
0.05 0.936528945652174 -2.676 none 3h_f1f3444b93f2fc23a9022f4666973397_0001_0001
0.073 0.8116976354166667 -2.998 none 3h_f20361449d7611361308266b4fcdf426_0001_0001
0.045 0.8050269431818182 -2.972 none 3h_f20e3e6dbbb3f482bfd4b261d768bcec_0001_0001
0.07 0.8631130111111112 -2.491 none 3h_f27115cda1f0f7d7cd2963b57d5fbf78_0001_0001
0.068 0.7951945625 -2.7510000000000003 none 3h_f30113deaefdb7a1f87e5ae00037ac3d_0001_0001
0.068 0.9418381744186044 -2.801 none 3h_f316adc87b8293b98fb458a41a34ab70_0001_0001
0.068 0.8635177346938775 -2.793 none 3h_f31803cc32bd98c4da16b81ffda27d76_0001_0001
0.084 0.921321784090909 -2.891 none 3h_f31ace783b13e4fe786460fba4a789c4_0001_0001
0.057999999999999996 0.9869004999999998 -2.8560000000000003 none 3h_f320cddae0047cbfd613659e62c71907_0001_0001
0.057 0.9399629186046512 -2.86 none 3h_f3633fdc97ef0895052a815e95f11d81_0001_0001
0.14800000000000002 0.8282249767441862 -2.8680000000000003 none 3h_f3ea22234085b5fca5fec572b2244f46_0001_0001
0.047 0.6401761734693877 -2.864 none 3h_f3f37b19c8c8143a21261c84d3c6b04f_0001_0001
0.214 1.12873459375 -3.032 none 3h_f4065c53707505caaa49ab9dac411cf5_0001_0001
0.055999999999999994 0.7957059795918366 -3.1060000000000003 none 3h_f422f1637ea4239c3e259ea5c16cc6ff_0001_0001
0.064 0.64897124 -2.7910000000000004 none 3h_f446bd814a6ada6fd388fd6af48cd7c3_0001_0001
0.076 0.973515819148936 -2.8689999999999998 none 3h_f4b07df0104d3dce3641bf084cdb906a_0001_0001
0.099 1.0225289555555557 -2.84 none 3h_f4c5103755b10df2dd0ca6e49ef7ca29_0001_0001
0.046 0.7854531875 -2.7960000000000003 none 3h_f4d144baa7d2c7c3d0bd1b90a0e2fcdb_0001_0001
0.068 0.8901902083333334 -2.975 none 3h_f4dda59514ea5de11ec00f8d48885a20_0001_0001
0.086 0.880424806122449 -2.815 none 3h_f50b764aa180b2055e72f89a413c63a5_0001_0001
0.055999999999999994 0.7078258936170214 -2.81 none 3h_f57254b7c72d2c180e309b1d370ff149_0001_0001
0.10300000000000001 0.9379229772727272 -2.93 none 3h_f596b1170c110df68defd5bbd97064bb_0001_0001
0.14800000000000002 0.9753235 -2.949 none 3h_f5ab2df0f5e8b38831d1f8b3044ab3ab_0001_0001
0.084 0.8732481020408163 -2.877 none 3h_f600299d28de715ebd3e7915f2d3440c_0001_0001
0.068 0.7589922934782608 -2.735 none 3h_f63e68f2f49284faa56de5b79db46fa0_0001_0001
0.061 0.9264512173913044 -2.861 none 3h_f671c9c2313632290e85c5b7505701c8_0001_0001
0.084 0.8551156799999999 -2.6630000000000003 none 3h_f67367c1152e7bbcb63c61cc4b89f970_0001_0001
0.201 1.2936215204081634 -2.825 none 3h_f71f8638770947945bc782f8b3160c79_0001_0001
0.044000000000000004 0.8124585681818182 -2.7510000000000003 none 3h_f7561a926e8b79a9265dcba93c8d7f4b_0001_0001
0.10400000000000001 0.956707476744186 -2.734 none 3h_f76020cb2b5aa6bdb1cd95b7a2605fc3_0001_0001
0.039 0.7016027727272728 -2.888 none 3h_f7884cb9fa3a3eb05f7c0310151d0f42_0001_0001
0.075 0.7501908333333333 -2.843 none 3h_f7885497657ead5d325d35430f1a815f_0001_0001
0.07200000000000001 0.7429456022727273 -2.6919999999999997 none 3h_f81d7fcddaebe02af804f6a1070da58d_0001_0001
0.154 0.9149165340909092 -2.907 none 3h_f872085a771810d4f4dca7df4ade5ab8_0001_0001
0.151 1.2351912954545454 -2.798 none 3h_f88610a610e89ec389c9869762c5b8c4_0001_0001
0.087 0.7278077448979592 -2.9810000000000003 none 3h_f8bb7bdacfa01007f70a07b44d20c529_0001_0001
0.065 0.6488612653061224 -2.589 none 3h_f913eca8a9de95d145e9461118ea63fd_0001_0001
0.11900000000000001 0.9108650434782608 -2.639 none 3h_f9214d97da29855b9df5abbceb6f3d94_0001_0001
0.08900000000000001 1.0777950104166667 -2.8489999999999998 none 3h_f9221ff28fdb5624ea698361a61698dd_0001_0001
0.08 0.9738203958333332 -2.7489999999999997 none 3h_f9390a4070173184575b415322a6fcb6_0001_0001
0.063 0.86424198 -2.886 none 3h_f9459ef939ab0446d5212b684f5cf8ea_0001_0001
0.078 0.6181426979166668 -2.907 none 3h_f999afd7c37d41c470840dc9a0c3e15d_0001_0001
0.09 1.011436326530612 -2.539 none 3h_f99e85343f1c9118a8ab158b7ab70940_0001_0001
0.059000000000000004 0.8926106122448979 -2.98 none 3h_f9c703b3886acff5a50b0d75cb2a7c25_0001_0001
0.062 0.7867581276595744 -3.237 none 3h_f9e73a5a51ab38a6cae7868005ddf48f_0001_0001
0.063 0.6896738837209303 -2.83 none 3h_fa0c740db28a51fa4154aa8ea3b1a4fe_0001_0001
0.135 1.1234466279069768 -2.7489999999999997 none 3h_fa197f8f39b1944f1f0aca357108e5d4_0001_0001
0.048 0.8970998510638298 -2.8 none 3h_fab57a425808875525ed2f9e157a9523_0001_0001
0.071 0.9246457659574466 -2.806 none 3h_fac9fdf23252de8491033e39838204fb_0001_0001
0.203 1.1783552558139532 -2.661 none 3h_faca6506e17d8aa3c2efe06ea2cbdc33_0001_0001
0.057 0.5920834255319148 -3.127 none 3h_fb08f767b27da9eca12329680829081a_0001_0001
0.076 0.8978116818181818 -2.7889999999999997 none 3h_fb09e930d872cd122c997d625f02e180_0001_0001
0.063 0.9750463333333336 -2.698 none 3h_fb3838f24c978e94b020baadb60852df_0001_0001
0.08900000000000001 0.8947261595744681 -2.9819999999999998 none 3h_fb684a22a4323003c4f0ecd71ecbcbfd_0001_0001
0.04 0.8011870612244899 -2.904 none 3h_fb9d2aa683d14f00e4fb414d2a27a189_0001_0001
0.08800000000000001 0.928364414893617 -2.714 none 3h_fbb515ec43d694e4930d180d7d57e9de_0001_0001
0.065 0.9170288409090908 -2.747 none 3h_fbe1cde6687be49f5e7353c10c91bd95_0001_0001
0.046 0.87538171875 -2.7230000000000003 none 3h_fc28b0e1722cb50500bfd319562f7aa7_0001_0001
0.064 0.6678537959183675 -3.054 none 3h_fc4fefeb8503b0eccf440dc9bcb9c5c4_0001_0001
0.06 0.9110847872340424 -2.733 none 3h_fc6a8b1a1ed07d9607cfd2a9c898210e_0001_0001
0.042 0.7857153163265307 -2.85 none 3h_fcfeef0fd6b0e82dae64d80e3983d185_0001_0001
0.076 0.915652663265306 -2.819 none 3h_fd2066bb373f704b614163c4ec78f4e4_0001_0001
0.054000000000000006 0.7024225208333333 -2.9139999999999997 none 3h_fe96321286e3357bd09ed71c535fa9e2_0001_0001
0.11599999999999999 1.0435560208333332 -2.9530000000000003 none 3h_fef0edced4e796420816a765838d852d_0001_0001
0.040999999999999995 0.7717978043478261 -3.208 none 3h_ff04455b65ddb99ac37aff4fac9708ad_0001_0001
0.09699999999999999 0.8976809687499999 -3.048 none 3h_ffc534ea872b7641301bde60e99c89e6_0001_0001
0.098 1.2288738775510206 -2.742 none 3h_ffe478496e97b96eed83c8c7ef1fcc1d_0001_0001
0.113 1.2838579736842104 -2.678 none 4h_00b00528473f919c7eff2eac1849c859_0001_0001
0.142 1.0755927807017545 -3.023 none 4h_00b919810c37f7467de5b63c44f5500c_0001_0001
0.044000000000000004 0.9548578333333334 -2.764 none 4h_01c6d4d53435248f3b9fd5b8b17f535c_0001_0001
0.14800000000000002 1.0680041315789477 -2.884 none 4h_01d346b3e2150a6d5c6fbe47c462252c_0001_0001
0.109 1.057103254385965 -2.763 none 4h_0218ead901722547b7dd1a5129bd29de_0001_0001
0.124 1.1765163245614034 -2.8760000000000003 none 4h_02834e4d417f52cd389431888c1397ee_0001_0001
0.149 1.1579735 -3.011 none 4h_02882e983912fa7d49d186f8e8258067_0001_0001
0.099 1.2700953157894737 -2.975 none 4h_029b73f601029bb47e57188a49bc7add_0001_0001
0.107 1.060131298245614 -2.833 none 4h_02c6014614a91d0ba17469b23816a855_0001_0001
0.07 0.8673080964912282 -2.957 none 4h_02fb72e0388f4992f0763edf678cd724_0001_0001
0.145 1.138767807017544 -3.037 none 4h_033b0bd30874f58dce030c3e927bbce2_0001_0001
0.08 1.051033438596491 -2.872 none 4h_0377d84f43e276d5335401b02416b000_0001_0001
0.126 1.000212245614035 -2.875 none 4h_0389f233f832cd12be5369447964282a_0001_0001
0.049 1.0806853771929823 -2.9160000000000004 none 4h_040541bd729ad922513be503c45d534c_0001_0001
0.15 1.0568109210526315 -2.88 none 4h_0485f5e4395717430fe326adb72cf66a_0001_0001
0.061 0.8948564035087718 -2.9410000000000003 none 4h_056b35fe37d559ded7d76dea276817cc_0001_0001
0.155 1.192821289473684 -2.909 none 4h_056f153425bc90c1d1a0a61cd853e679_0001_0001
0.249 1.2024669035087718 -2.627 none 4h_0581a35b3869f14669a8607cb0562a25_0001_0001
0.174 1.120629192982456 -2.844 none 4h_059a979c198efc954bba85bdadfdf83f_0001_0001
0.068 0.735672201754386 -2.903 none 4h_05a08bc5d86749a797ce97ad16e743d9_0001_0001
0.061 1.0596398508771931 -3.0260000000000002 none 4h_05b4410716697be9e3517220078f9631_0001_0001
0.062 1.1357211842105264 -2.843 none 4h_061ddc5b32ba761a22f275c883adf3f1_0001_0001
0.102 1.0297513157894738 -2.7510000000000003 none 4h_06da08d70e50429110de6db419446b6d_0001_0001
0.20800000000000002 1.1334852105263158 -3.045 none 4h_06f9c96276fee792684240b130343121_0001_0001
0.099 0.9537503157894736 -2.75 none 4h_074cc2d9b799fe041de3c11de7048a05_0001_0001
0.10099999999999999 1.1625230175438597 -2.781 none 4h_076b9e0e46f6c684f4420185601c0ee1_0001_0001
0.11699999999999999 1.0358808070175438 -2.897 none 4h_076fcc0048f0ea60bfde38807c5b43e7_0001_0001
0.11900000000000001 1.1412638596491227 -2.883 none 4h_077fce1398ff107c9bd794abfb232fe2_0001_0001
0.078 1.0542160964912282 -2.8560000000000003 none 4h_07b0c5663b40d7e71827992b97527aae_0001_0001
0.07400000000000001 1.1326174736842105 -2.542 none 4h_08060d1613b971427bdc582ce2115d4e_0001_0001
0.13 1.1458833508771928 -2.718 none 4h_087619c8301f4b46dd94676bc3ec8c56_0001_0001
0.16 0.8845379122807018 -2.8360000000000003 none 4h_087a0c5d91d282553285e3676f1f3c11_0001_0001
0.08800000000000001 0.8364922807017544 -3.03 none 4h_08afc786b9eeed4e7f55eb27fc86bb8b_0001_0001
0.105 1.1072917631578951 -2.676 none 4h_09852edaa3402f42f1245c62c4de10db_0001_0001
0.095 1.252054701754386 -2.8489999999999998 none 4h_09b1a81ece1c281e73950a9985d0b991_0001_0001
0.14800000000000002 1.0640281228070174 -2.6919999999999997 none 4h_09c28923b2c1dc24c7a14ba08880117b_0001_0001
0.179 1.3402390087719298 -2.844 none 4h_0a633659b9be09e1ca45ba7b5fdedde4_0001_0001
0.23 1.0848138245614034 -2.866 none 4h_0a94daf76cfebc1de67d719ccb04e4ae_0001_0001
0.16899999999999998 1.2481247894736842 -2.812 none 4h_0a9542a2f57e1e96efa6d4044b7e579c_0001_0001
0.08199999999999999 1.1100864210526316 -3.0260000000000002 none 4h_0b50c2df6fb8488ae850fd7631d8623d_0001_0001
0.15 1.1996691403508772 -2.7430000000000003 none 4h_0bdbd293ae6e63a39eb849cd199451c3_0001_0001
0.07 1.021920350877193 -2.778 none 4h_0c14dac49873cf9907d9f6be9169a7d2_0001_0001
0.113 1.1284091842105264 -3.008 none 4h_0c70fed0a3fe3a8a10212712d7af9571_0001_0001
0.077 1.1141441754385966 -3.0460000000000003 none 4h_0ca36495b982b8c040c5555056fc8bc9_0001_0001
0.152 1.1906718596491226 -3.139 none 4h_0d5361d269b57de06fe5a06016b86076_0001_0001
0.07200000000000001 1.1153211754385963 -2.793 none 4h_0df2fab4930b72a63b20b49d344ce1cb_0001_0001
0.10800000000000001 0.9293633596491228 -2.7910000000000004 none 4h_0e45bc49376871ef2224200f11fe8863_0001_0001
0.205 1.1463421403508771 -2.858 none 4h_0e575078dcf1a5770b677b5caa7cc32a_0001_0001
0.086 0.9313309298245612 -2.904 none 4h_0ed9d2dc99da4ceefc0951f24100e720_0001_0001
0.063 0.7554031842105264 -3.1439999999999997 none 4h_0ee2f6c456c14dab31be9f9b2028350d_0001_0001
0.127 1.0892009736842103 -2.8689999999999998 none 4h_0ef82975672d4def98f90b8b0f9eb109_0001_0001
0.09699999999999999 0.8899378684210528 -2.971 none 4h_0f49e257f7ced3c9d0a1e6cbeefa7e6e_0001_0001
0.152 1.2835687280701755 -3.0789999999999997 none 4h_0fdf2825a381f8515cafb32089bbec34_0001_0001
0.168 1.2030419210526315 -2.91 none 4h_0fec89d6b10f69916f16b37f2ab108c2_0001_0001
0.115 1.0044889649122808 -2.832 none 4h_106830f7a4f6a8c56c8cab9b33c6ef44_0001_0001
0.19699999999999998 1.1567613333333333 -2.679 none 4h_109ca8491b9154772c443a1d2123184a_0001_0001
0.11900000000000001 1.0187745701754385 -3.008 none 4h_1180886844eb99519bbf810fa33db1fa_0001_0001
0.133 1.0742942807017544 -2.92 none 4h_118fe0ca82e70fa9628c69fb2a4641ea_0001_0001
0.10400000000000001 1.1060898859649124 -2.9419999999999997 none 4h_11b3b621476ee9b8c1de7baa48e60d3a_0001_0001
0.11699999999999999 1.1653706228070175 -2.821 none 4h_11b82cbd8e440b9d9f0647b6ae603c92_0001_0001
0.07400000000000001 1.002397596491228 -2.8960000000000004 none 4h_11cededc171fb0a84b9ded0a81a1baa4_0001_0001
0.095 1.1952495701754386 -2.7289999999999996 none 4h_11d26d4b3c10bdb04afcf243ef51027a_0001_0001
0.08800000000000001 1.0022985263157895 -3.162 none 4h_1203bb95847a7498801f072575aba731_0001_0001
0.092 1.1147892105263155 -2.911 none 4h_121894771ede584b1f517ff72455ebd7_0001_0001
0.096 1.063716096491228 -2.9610000000000003 none 4h_1320256490ab095978340abcbf747528_0001_0001
0.161 1.1520976140350878 -2.657 none 4h_13dd923992cd8e2639caf3d18e34c57b_0001_0001
0.095 1.0339031140350878 -2.97 none 4h_144d9097a36b8c126a2174f4aeb9d7c3_0001_0001
0.09699999999999999 1.1148348070175438 -2.875 none 4h_145b6b03c3d0ecd9f92f051aa4ee145e_0001_0001
0.08 1.2047865438596492 -2.793 none 4h_1483262012f432304806843e8dcbeb26_0001_0001
0.124 1.1417625789473689 -3.09 none 4h_148df8388568805d04f8611a4f0cf8a7_0001_0001
0.11900000000000001 1.1812078070175438 -2.907 none 4h_15ae1b858cdf9f85d814f29aea28960d_0001_0001
0.15 0.9898173947368422 -3.0239999999999996 none 4h_15d788000fd3fc08a1af6f4522d6d331_0001_0001
0.113 1.2050621228070175 -2.864 none 4h_1618926c0b6fc6ea0979d5ddf648cd9a_0001_0001
0.113 0.9021132807017544 -3.115 none 4h_1695ee127869bc17b43d147407c24904_0001_0001
0.204 1.168183929824561 -2.932 none 4h_175770b5cf4ae4a0b58e81de32432d0f_0001_0001
0.191 1.2875870877192983 -2.937 none 4h_178e775058fd4a531ae96a736b88cfd4_0001_0001
0.115 1.17859 -2.7769999999999997 none 4h_17dbb708fe21fb6fab8dc4d7006aeb33_0001_0001
0.07 1.049007894736842 -3.105 none 4h_17dd24eaef54720243d586b1f728b41f_0001_0001
0.152 1.2213123421052632 -2.778 none 4h_17ddfa68c741caad88851a9fa3e13fd7_0001_0001
0.163 1.2332391842105264 -3.0210000000000004 none 4h_17f345aeae55e32d58f0b55c66d7637a_0001_0001
0.14300000000000002 1.2791672192982455 -3.072 none 4h_185060eaac9d39a4715d1f0337d91de2_0001_0001
0.055 0.948844745614035 -2.861 none 4h_1860b95744b8306a2c8070353d501d04_0001_0001
0.171 1.079883245614035 -3.083 none 4h_188e701e3d2303caa4f441e65d04dfde_0001_0001
0.087 1.095567543859649 -2.785 none 4h_193a5b9f26a929e6f5530d662220e5c4_0001_0001
0.10099999999999999 1.1489910701754384 -2.805 none 4h_193e9559f66a89cdf55036b324746af3_0001_0001
0.138 1.2505773947368422 -2.68 none 4h_19d6904612c290fcb5beffdaa577c8c6_0001_0001
0.131 0.998804587719298 -2.969 none 4h_1a4e8f4b929687b11c7cba7db8bdfaf9_0001_0001
0.111 1.1311167807017546 -2.752 none 4h_1a935d82f0dfd61aa4f76ac11b399e59_0001_0001
0.085 0.992518701754386 -2.9610000000000003 none 4h_1abf0a3fb615138c307196ae368f93ce_0001_0001
0.094 0.908863394736842 -2.819 none 4h_1ae60e6cf71f87b8cb4a37214c0781ea_0001_0001
0.078 0.9303761842105264 -2.812 none 4h_1b110efc9ba85a640ba7e3685e618b5b_0001_0001
0.127 1.0949710877192982 -3.049 none 4h_1b364886b18f4d0afe8e15b664688900_0001_0001
0.07 1.1294969122807021 -2.946 none 4h_1b8f1387e66a06ae2ce74d82c27e81c9_0001_0001
0.057999999999999996 0.9381735087719298 -2.972 none 4h_1bedbb3758a5cfcca94fe546bbfc0dd3_0001_0001
0.182 1.2746083771929824 -2.8810000000000002 none 4h_1bf2210adaf747e3fdc105b719c73280_0001_0001
0.156 1.2488541929824561 -2.99 none 4h_1c2d42708091ff07329854345a657e50_0001_0001
0.122 1.0692565526315791 -2.998 none 4h_1c8938858e346df0d3812c47021512b4_0001_0001
0.098 0.8561767368421052 -3.016 none 4h_1ca10639743c86252690a0a07afd997a_0001_0001
0.087 1.110409692982456 -2.9419999999999997 none 4h_1d27562ebe8d51b02ab509720b56aa2f_0001_0001
0.113 1.2282788596491228 -2.887 none 4h_1d77398ab4a4eb24a8e00764ccd81a21_0001_0001
0.14800000000000002 1.0230945350877194 -2.9010000000000002 none 4h_1d8c44c6b92b10bc6d8dc4f8f7343022_0001_0001
0.14300000000000002 1.0784686403508774 -2.7960000000000003 none 4h_1dc199fe0d939be97ced5a8a17eb1956_0001_0001
0.071 0.9096884385964912 -3.048 none 4h_1de747cbef517f60d90c2ba31a45a102_0001_0001
0.047 0.957508245614035 -2.7739999999999996 none 4h_1dff90aa567249973b426073752e3888_0001_0001
0.154 1.212934947368421 -3.0180000000000002 none 4h_1e4831db834823c4cdb755bbf8c6be62_0001_0001
0.08 1.1301264824561406 -2.86 none 4h_1eadc624c2958e9d58b338c45b532112_0001_0001
0.075 1.0584197105263158 -2.819 none 4h_1efd8998749ddfccd34aaa00c934f6b5_0001_0001
0.161 1.2759729649122806 -2.765 none 4h_1f4d6822cdefda327de5343c3944c47c_0001_0001
0.166 1.2596088421052631 -2.98 none 4h_1f6140ab3669f2b18d759908b3ff8a10_0001_0001
0.073 1.0956466754385965 -3.217 none 4h_1fb56d6ae1e05a1c3e884a7ec939427e_0001_0001
0.12 1.1312979736842104 -2.903 none 4h_1fbfd922e0a3e849fc62e524db11ac49_0001_0001
0.115 1.2044218684210526 -2.824 none 4h_201f86e1a2223a70a2113a285aba7236_0001_0001
0.075 0.9836862807017543 -3.0 none 4h_20248d6fb776f4ba64e653a4745abc5f_0001_0001
0.145 1.241646692982456 -2.7239999999999998 none 4h_20806236b724e603496ddbcc9ee30731_0001_0001
0.172 1.242306307017544 -2.694 none 4h_208e78045f90d34a0bd0c85b168644b5_0001_0001
0.073 0.8543855087719299 -3.042 none 4h_20e63e75871b20af7a97c42186215818_0001_0001
0.076 0.955823201754386 -2.803 none 4h_21a604166b4e448fed8750e314b5b06b_0001_0001
0.13 1.2147954035087718 -2.66 none 4h_21ba0ba91dbf37ea9410e4406ce7e762_0001_0001
0.10099999999999999 1.2071834385964917 -2.728 none 4h_21ee525a254c4b9838ea8822149228dd_0001_0001
0.109 1.226899105263158 -2.99 none 4h_2231dd7a87c90bdf08b6c07633b4bb41_0001_0001
0.09699999999999999 1.0406137368421051 -3.0610000000000004 none 4h_22c7ed3aec9d048b8778ec43c0973e1e_0001_0001
0.29100000000000004 1.197818149122807 -2.7769999999999997 none 4h_22fe45a8ff4330bd4fc586cc1f316dbe_0001_0001
0.16899999999999998 1.122637903508772 -2.947 none 4h_236c9b1c4cbd4c219179b19f9ae88137_0001_0001
0.135 1.022458754385965 -2.8989999999999996 none 4h_23ba2d1d00a4a3ec27e244650a1ae8ad_0001_0001
0.051 0.9300194649122808 -3.025 none 4h_2524e50e581d237b2d680b676e9b9447_0001_0001
0.14400000000000002 0.9300716666666666 -3.154 none 4h_252a3b1eab8bc3e4249fd38df82ff70e_0001_0001
0.27399999999999997 1.2675150701754383 -2.728 none 4h_253e379d079ab941377712f670d62a6e_0001_0001
0.040999999999999995 0.7884698684210525 -3.2 none 4h_254b5663fac9ae3042d8dfcd54dccfa2_0001_0001
0.098 0.977416798245614 -2.9960000000000004 none 4h_2551688a9ffde1e94f2f4b1eb221e4f2_0001_0001
0.105 1.2516504298245614 -2.884 none 4h_256429fe873683c50fc4e434a1e93e2e_0001_0001
0.096 1.021376789473684 -3.01 none 4h_2583969d622134dabf03d301b5674972_0001_0001
0.09 0.947964596491228 -2.932 none 4h_25b5739fff654b30b0b16b56bbd53231_0001_0001
0.099 1.0188275 -2.8369999999999997 none 4h_2607cb9fad8eb54e405f913be8e6decf_0001_0001
0.168 1.2481591403508774 -3.0810000000000004 none 4h_262638ed84de2c956d06405c85deb9c0_0001_0001
0.142 1.1615629736842106 -2.73 none 4h_264f2bda6e5aa93755be503efd90f499_0001_0001
0.12300000000000001 1.042331096491228 -2.515 none 4h_264fbd828c835c41017ed37dcf01690c_0001_0001
0.12300000000000001 0.9671360438596492 -2.9339999999999997 none 4h_264fdf76d536a9730e2fc6b4d94bd397_0001_0001
0.10099999999999999 1.1589959736842104 -2.945 none 4h_26f4c9e4a11df52eea634fabaaa28225_0001_0001
0.11800000000000001 0.9775134298245614 -2.6180000000000003 none 4h_2738ec5b64ab5dd2ea51cb9691d47eca_0001_0001
0.073 0.898748149122807 -2.988 none 4h_2741cdca69b01c08bcf82edb24ae5290_0001_0001
0.081 1.0836408859649125 -2.909 none 4h_276d84b98c109302668d042a18489ec5_0001_0001
0.131 1.1543382807017544 -2.8089999999999997 none 4h_286291ca500ba99797c7e2774501e071_0001_0001
0.086 1.0670314824561404 -2.6660000000000004 none 4h_28a4ef4f941b114a25934bda2f4da26c_0001_0001
0.131 1.2249914122807015 -2.781 none 4h_28a53499b8e3cfb5fcccf4cb3aaf3acf_0001_0001
0.10099999999999999 0.8511442280701754 -2.722 none 4h_290d488e7f36a9cdf957a76b498ab129_0001_0001
0.10099999999999999 1.1505562105263158 -2.72 none 4h_290fa35842c3be7aec61a39d7927843c_0001_0001
0.11800000000000001 1.1165256140350877 -3.185 none 4h_291884446bc6abab68ea4a9455aee63d_0001_0001
0.128 0.9990126228070176 -2.835 none 4h_298d2b4ce865b1124903633b4ab00162_0001_0001
0.12300000000000001 0.9915172368421052 -2.9760000000000004 none 4h_2990da2c5be67e09faaf1fb5093026e4_0001_0001
0.066 0.9806657719298244 -3.0469999999999997 none 4h_2a8564112e67cabfc00e5f271b9aaed8_0001_0001
0.098 0.8630281929824561 -2.918 none 4h_2ab7add538870d9c0c26faa542381765_0001_0001
0.145 1.0599257631578949 -2.928 none 4h_2ad60320fb07a74f35c4bbf300c844ba_0001_0001
0.044000000000000004 0.7954699473684211 -3.1460000000000004 none 4h_2b69fd95c7497f17eb6f3521df27487b_0001_0001
0.06 1.043268745614035 -2.637 none 4h_2b81b2cd0ccf332caa2f15f5b6e79c71_0001_0001
0.11599999999999999 1.1273378771929825 -3.0780000000000003 none 4h_2bc763ed4ac8dd56cc25f28f6281bf45_0001_0001
0.145 1.1709278859649124 -2.98 none 4h_2c66456d1e04195a48e3a074c338b439_0001_0001
0.081 1.2055296403508773 -3.0869999999999997 none 4h_2ca8a89c38e502a96aa983fec918cf3e_0001_0001
0.126 1.1028709210526315 -2.918 none 4h_2cdaf6c4f04901c7836213083b4448e2_0001_0001
0.069 1.0444799210526317 -2.938 none 4h_2cfa3d7f7a9f5e5fc9278b7f97d9d2d1_0001_0001
0.057 0.8233504385964912 -2.8960000000000004 none 4h_2d16415c7d272ca9c20a9ee7a45a9cce_0001_0001
0.091 1.036618789473684 -3.02 none 4h_2d1c62c3a5b776b6ba078cbe7aa0bfad_0001_0001
0.159 1.321680605263158 -2.7089999999999996 none 4h_2d213e7f9fc7eda497541329eee794f2_0001_0001
0.102 0.9956913245614034 -2.903 none 4h_2d37df878460ccfb28947f909705e5ec_0001_0001
0.083 0.917261298245614 -3.037 none 4h_2d76d63efa082b7c8f2557c403094bf5_0001_0001
0.29100000000000004 1.1663271666666666 -2.833 none 4h_2df3472928f9fa444fe8d524d6d59c59_0001_0001
0.13 1.159674263157895 -2.9019999999999997 none 4h_2e310fcfa1568e9535ca27478e17452b_0001_0001
0.102 1.182364254385965 -2.59 none 4h_2e731f5269f09284251b968faeefe900_0001_0001
0.193 1.1173578684210523 -2.6889999999999996 none 4h_2ea08ccaa30285a929482b919fbf12f3_0001_0001
0.133 0.8979518157894737 -2.886 none 4h_2ea993515ac5080e2c33c55a52d21a5d_0001_0001
0.121 1.0799322368421054 -2.927 none 4h_2f0bf2cf67e04094e0e588f5ba2d61a9_0001_0001
0.10099999999999999 0.9850100350877192 -2.825 none 4h_2f147268c03075acc2bdc4b8c012ff91_0001_0001
0.139 1.2928822192982456 -2.998 none 4h_30301eb1e280bed67c0b796f964d0bab_0001_0001
0.174 1.149514649122807 -2.84 none 4h_308346b2e9ffeadb70067a97928d8da0_0001_0001
0.126 1.1046231228070174 -2.978 none 4h_308b31a5bbb9787468f9bfba1dcb782b_0001_0001
0.071 0.8893597982456142 -3.017 none 4h_3142997eb24838701c1443bca65cdab0_0001_0001
0.081 0.9850696842105262 -2.9389999999999996 none 4h_318cd77e990286a60744bdcaf7f5239f_0001_0001
0.086 1.0377124210526316 -2.484 none 4h_31c05f7a31013cb386dc39f021aab56b_0001_0001
0.09300000000000001 1.1102975000000002 -2.818 none 4h_31c0c4852cd8356dd8d8ff2bf625258b_0001_0001
0.162 1.1628818245614037 -2.911 none 4h_3232ed94d00824212a1dd14af3203df5_0001_0001
0.08800000000000001 0.8704466403508773 -2.8289999999999997 none 4h_32425a21e0271bc34a47c7ccc6c402c1_0001_0001
0.098 1.0692776228070175 -3.043 none 4h_325ccf2b67b23606e9854ea8c92e464a_0001_0001
0.203 1.224887745614035 -2.847 none 4h_32f6e1cd2023adc363df87421a2e8c29_0001_0001
0.154 1.0318714298245613 -2.8960000000000004 none 4h_33367bc3527d0cef84b54dc7c7a50e1d_0001_0001
0.133 0.9131243771929825 -2.98 none 4h_3440b486f2143c589c1de4c32c7960a5_0001_0001
0.152 0.9512506491228068 -2.969 none 4h_34873d41a7b00e4f490049a37a6863b9_0001_0001
0.10800000000000001 1.0921486140350876 -2.9189999999999996 none 4h_34a4278cf62b1b63fed5da0b8b8419d1_0001_0001
0.114 1.2115379649122806 -2.988 none 4h_34cada078d33878090d18b550e2f6086_0001_0001
0.092 0.9380841228070176 -2.812 none 4h_34cbc7b2339969ee54c66dcbf553f3d0_0001_0001
0.054000000000000006 0.9170897192982456 -2.911 none 4h_3513d708745b093c215ebf1bc9555116_0001_0001
0.126 1.0143998771929823 -3.028 none 4h_351647b1575f504d2a69956eb2031be5_0001_0001
0.111 1.0719787982456142 -2.938 none 4h_3524bd3034bb6cb067b655a8df079109_0001_0001
0.126 1.1875053333333334 -2.937 none 4h_355347de6bbb8754a0a5fb2290cecf22_0001_0001
0.162 1.1365126140350876 -2.821 none 4h_35595be18589e9eeab122a8f2a949838_0001_0001
0.07400000000000001 1.1156004122807015 -3.014 none 4h_3562448b03fe8454d619051360f106e7_0001_0001
0.11199999999999999 1.1110090350877193 -2.915 none 4h_35a2a1f98ffacbbfdc29231ea985670d_0001_0001
0.064 0.8792738157894736 -2.926 none 4h_35b22234e9d46801b7851af6ea336147_0001_0001
0.149 1.088936552631579 -2.86 none 4h_35fa48312a02b0b915431c7a5ac753df_0001_0001
0.16899999999999998 1.2135827456140351 -2.659 none 4h_3612cf31520d5a4b880f8177460a8658_0001_0001
0.175 1.177048833333333 -2.929 none 4h_369fdfc25b1ca2a7c80113d30d1797d4_0001_0001
0.07200000000000001 0.9493269473684208 -3.179 none 4h_36cfd3ffce290cd221fff6a93d05f277_0001_0001
0.128 1.2442064035087719 -2.84 none 4h_371a6564ee744dc78c715bf3388f2745_0001_0001
0.133 1.059107956140351 -2.8560000000000003 none 4h_376304887ae2407c12591b7996f93208_0001_0001
0.05 0.9951697719298246 -2.687 none 4h_3779001f86e8ba9b3c5854f919eab882_0001_0001
0.059000000000000004 0.9206730614035088 -2.698 none 4h_37adccdb489427c033d1087a852593b4_0001_0001
0.092 1.1039663596491232 -2.875 none 4h_37e26a7a53b895aa368fc229e020ba87_0001_0001
0.096 0.7802391052631579 -3.1830000000000003 none 4h_3883714f56975703c1c5db8d91ef17ff_0001_0001
0.149 1.1204071228070174 -2.917 none 4h_38c6909968e6aa48aa530abfe3d1d6cc_0001_0001
0.139 0.9656250087719298 -2.761 none 4h_38d74e9328e57e789e92960fe27524a8_0001_0001
0.091 1.1589267631578948 -2.74 none 4h_38eb75ba06feb401a6c0b4a4be3c671d_0001_0001
0.172 1.0932675877192983 -2.748 none 4h_39864b8d26ecfa77662d483cbbfcacf1_0001_0001
0.111 1.1258987105263158 -2.8169999999999997 none 4h_398e4960d90a7a132a334140f5382d08_0001_0001
0.08199999999999999 1.076420754385965 -3.052 none 4h_3a45851e9116e32c119e5622056d9c6d_0001_0001
0.13 1.0798766315789474 -2.9960000000000004 none 4h_3a5004b2f304ac6ecd35962eef8fd6ba_0001_0001
0.08900000000000001 0.8233829035087719 -2.766 none 4h_3a75f47f090e59ef60637687ab87d367_0001_0001
0.1 1.112758350877193 -3.1060000000000003 none 4h_3aedb1fed72af952b22fbf82e1815698_0001_0001
0.055 0.8473685263157895 -3.1289999999999996 none 4h_3b06bb1ba3ec054674df51a2ab2bc456_0001_0001
0.111 0.978745807017544 -3.016 none 4h_3b2df9edd97b1e13f44904b0d3666ad7_0001_0001
0.095 1.0722951403508771 -2.845 none 4h_3b6df581d9a35a730fd4ae28ee8d1a09_0001_0001
0.078 1.0037173859649122 -2.858 none 4h_3b7c89085c70521fed2e977720b48cfb_0001_0001
0.069 0.8809773508771931 -2.775 none 4h_3bd44a556bb6fcace03755026349eeb7_0001_0001
0.154 1.1412594385964911 -2.4619999999999997 none 4h_3d452da7c57e21a71da20ee0658eb6d2_0001_0001
0.102 1.0761365526315791 -2.8760000000000003 none 4h_3dd6718dccbeb072665551ff657b84de_0001_0001
0.09300000000000001 1.0442030175438597 -3.037 none 4h_3e58237efce20a99da942e191083cb29_0001_0001
0.138 1.0305321754385963 -2.804 none 4h_3f6c7fcbb9631f04b2e3aa07e5987531_0001_0001
0.179 1.2256945263157897 -3.0010000000000003 none 4h_3fd8ac49ed94ccf24c0246dca3191a8b_0001_0001
0.12300000000000001 1.120194938596491 -2.889 none 4h_40299cab147d4616309acc2c5e635170_0001_0001
0.08199999999999999 0.9854533859649124 -2.99 none 4h_4113aa9ee842d68f129e67b20d9e71f9_0001_0001
0.051 1.0305235000000001 -2.827 none 4h_41475c3c768fc3bfe07115c5a834ef9e_0001_0001
0.114 1.1389239736842105 -2.648 none 4h_417baedef086375603f2b74912903b99_0001_0001
0.066 0.9844915 -2.681 none 4h_41d940195c9dd4bfaf2c9627492addef_0001_0001
0.142 1.1029526140350876 -2.986 none 4h_41f0c4bd43b3d8ef3de381db880c2452_0001_0001
0.11 1.1155797631578948 -3.091 none 4h_423664c8dd3bbbd9d87a673ef399feef_0001_0001
0.142 1.1755023684210526 -2.877 none 4h_4248afa9654f8005b65517f5d0c7877f_0001_0001
0.08199999999999999 1.0224117368421053 -3.048 none 4h_42560e646727aab6c1d3cba45a7a8673_0001_0001
0.17600000000000002 1.162049 -2.87 none 4h_425782782467af0fc0a7fcfe674a64ee_0001_0001
0.105 0.9684882807017544 -2.8930000000000002 none 4h_42ca57c485e07dc21ff29e1fa4e7fb1d_0001_0001
0.162 1.1555828596491229 -3.03 none 4h_42f46a65c948e23f3545b215652737a4_0001_0001
0.222 1.1392584473684209 -2.574 none 4h_43477a5a167a20a1ea8bde482581f795_0001_0001
0.076 0.7413861052631578 -3.028 none 4h_434acfbd7956ca05b9f78a528e5d5c01_0001_0001
0.06 1.0113426403508774 -2.968 none 4h_437c21564cfa412f808cf79a64ecff18_0001_0001
0.094 1.0348964561403509 -2.9339999999999997 none 4h_4388025b4f6b487021f3ec9d195b20b0_0001_0001
0.179 1.30524350877193 -2.975 none 4h_4407eefd752c8994cced4df7e0a43232_0001_0001
0.086 1.0554093859649123 -2.9589999999999996 none 4h_4476bf48df6d899e9af090ac0f4d4eeb_0001_0001
0.10800000000000001 0.9326572807017544 -2.9619999999999997 none 4h_44b8e53d4f1fde9a8e2b02f87d698108_0001_0001
0.147 1.2595481315789474 -2.7739999999999996 none 4h_44c7f8046aab47070b16771bc8ce6582_0001_0001
0.151 1.1301188508771929 -2.833 none 4h_44ea0efbcc99e914151a28d33803fe2d_0001_0001
0.10099999999999999 1.081378631578947 -3.008 none 4h_458a44255a8a0b6afad89dd023fbfc13_0001_0001
0.086 1.0868854385964912 -2.8760000000000003 none 4h_45c0da09c9ef66b9804b453490b4c6d1_0001_0001
0.091 1.1500519298245615 -2.7319999999999998 none 4h_45d0973c00cf9133a9d0b412bb6522de_0001_0001
0.085 0.9991649473684212 -2.952 none 4h_463efd12148ba8311b513706210e556f_0001_0001
0.254 1.3575077894736842 -2.7710000000000004 none 4h_468d4e950348fc14785c6e73136b786e_0001_0001
0.191 1.210433798245614 -2.907 none 4h_46cf5d734d478b3540afbf12fbb2ae83_0001_0001
0.063 1.1524800350877191 -3.003 none 4h_47157485c7df8e3b4efb5d1c3b437b07_0001_0001
0.153 1.2386679824561402 -2.6310000000000002 none 4h_47296c1150475797edf32f202e11b5e8_0001_0001
0.107 1.1703961842105264 -2.8930000000000002 none 4h_472c1117ac1f4b01d3ab0c285ea0dd03_0001_0001
0.19699999999999998 1.1720191052631577 -2.761 none 4h_47a12f59eb2dbf20d7f35d1fa48ac92d_0001_0001
0.10300000000000001 1.2113653859649125 -3.1039999999999996 none 4h_480b925b362057f41514be7dd801f886_0001_0001
0.094 1.1366378421052632 -2.83 none 4h_483fc55366af759cacaa7e1baba555ca_0001_0001
0.14400000000000002 1.228395710526316 -2.9530000000000003 none 4h_487ff323d752b62c18bd0d2cbed4baa8_0001_0001
0.075 0.7656340175438595 -3.073 none 4h_48c44a2f0ac4949b095578b070c2b438_0001_0001
0.11800000000000001 1.102539596491228 -2.725 none 4h_48ddc5f4929ac01ecbf8644e97498e8a_0001_0001
0.09 1.1815499912280705 -2.721 none 4h_48e4a914d5984e1f6cce1805b9a9ae0e_0001_0001
0.149 1.2659745964912281 -2.844 none 4h_48f97d99e8e8c2b7b9f288419650f0d9_0001_0001
0.122 1.1536483070175438 -2.9139999999999997 none 4h_495adb2554343377bc26b7d141fcd2b9_0001_0001
0.172 1.1617303245614037 -2.8680000000000003 none 4h_496f566ef5f7e374bb4710a7f5a6c8d5_0001_0001
0.17300000000000001 1.1382494649122803 -2.947 none 4h_499112d240f64476f366ff5490a54a15_0001_0001
0.122 1.0171227631578947 -2.798 none 4h_4a0472e4184ac09d7ea76c5edf506904_0001_0001
0.084 1.0117122192982455 -2.8989999999999996 none 4h_4a0a7b81ca894c7b88d6632188b0eedb_0001_0001
0.218 1.249906105263158 -3.032 none 4h_4a0adb4659591709f7a430221a907775_0001_0001
0.079 1.042312850877193 -3.1430000000000002 none 4h_4a14dea7b7400f4a9c72356baf4da09f_0001_0001
0.13699999999999998 1.206593043859649 -3.1010000000000004 none 4h_4a1d4279e3db9e6007128850039bd4ca_0001_0001
0.122 1.0473265614035088 -2.779 none 4h_4a7c5f08bf0bd3dcc27804caa33492f8_0001_0001
0.057999999999999996 0.9863471754385964 -2.8789999999999996 none 4h_4add71ca930f488987830740b9c30957_0001_0001
0.087 0.8708756052631578 -3.011 none 4h_4b3ae477df3199d899480e4f4f9b3be8_0001_0001
0.099 1.0753816140350878 -3.077 none 4h_4b407c114ee0c525c393ab5eaf33511e_0001_0001
0.063 0.8529219912280703 -2.991 none 4h_4b5706c6ba85a42809cda51b8773f2fb_0001_0001
0.07 0.9065258508771932 -3.063 none 4h_4b5c3b53b16039231a00f0eec3e23205_0001_0001
0.217 1.1486776842105262 -2.889 none 4h_4b7309b9131093ca145d277191e1c12b_0001_0001
0.10400000000000001 0.8184687982456141 -2.841 none 4h_4b95d76208bc68652a13bee8a9bbc2c8_0001_0001
0.155 1.3852903070175435 -2.545 none 4h_4c13d7b5ecc9aa24e5cc0e0e06aa8a46_0001_0001
0.084 0.9725521842105264 -2.755 none 4h_4c18445d75beaa956cf22a366c41501a_0001_0001
0.11 0.9336760175438596 -3.04 none 4h_4c1d6f5ca7b9ab8ced5e4795f1f579c4_0001_0001
0.121 1.1177070175438597 -3.122 none 4h_4c46a10a5a12ad99c7b9b1b6c6a65a0b_0001_0001
0.114 1.0486351140350878 -2.762 none 4h_4c4ecfa57e567e7914766b5edf5f6265_0001_0001
0.138 1.2016293245614036 -2.6710000000000003 none 4h_4c84f95f5fdc18cea348c79334166fb2_0001_0001
0.062 0.9936530614035088 -2.63 none 4h_4d10efa50b3300e1fc6054459b9f5446_0001_0001
0.09 1.0727914473684212 -2.819 none 4h_4d8404dfe12c70d4ead06dd60adde4c2_0001_0001
0.049 0.9440852982456142 -2.897 none 4h_4de9da8ad6fd159968913d09b3cdf92c_0001_0001
0.139 1.1260846754385967 -2.822 none 4h_4e32e454c60545faca87d4ed852ee421_0001_0001
0.09300000000000001 0.9185213684210526 -2.9389999999999996 none 4h_4ea394cd24f6dbd8ecd7cbe97b88038c_0001_0001
0.085 1.1026824122807015 -2.7110000000000003 none 4h_4ecc059028bb74b9e686a51ec5cf9578_0001_0001
0.226 1.2474945000000002 -2.9419999999999997 none 4h_4f4161ab5aa344c94bc01fce7e3a8b87_0001_0001
0.07200000000000001 1.1305156315789475 -2.867 none 4h_4f49d264700b8e3f769d316ff8779d7a_0001_0001
0.105 1.0573147368421054 -2.775 none 4h_502aae3a7dc3f6b4275039d4047ce94e_0001_0001
0.107 1.1573643859649123 -2.938 none 4h_50c764d50c3ab44faabec5e65b2a68a6_0001_0001
0.109 1.0123928859649125 -2.7880000000000003 none 4h_5119e5b5220607dce910a302e433049d_0001_0001
0.084 1.0697790701754386 -3.01 none 4h_51b7091a656ec23ad7304a6665f42b7f_0001_0001
0.069 1.1156933947368421 -3.02 none 4h_51c824f7ce9449ca223db989a3f39f15_0001_0001
0.09699999999999999 1.0988879824561404 -2.725 none 4h_51f8c7152608d5bd69c2668f4fd91990_0001_0001
0.08199999999999999 1.0036077719298246 -3.113 none 4h_5264f498837cf9ea8954572374d0b7e6_0001_0001
0.068 1.04342699122807 -2.995 none 4h_533e03d7a740ed1846ee37d588f73bac_0001_0001
0.042 0.9251753596491228 -2.903 none 4h_534addb2dddb29232e9321a55e06c015_0001_0001
0.11599999999999999 1.1109132719298245 -3.072 none 4h_538751d0cc9d3c4963f897f759ed6ec7_0001_0001
0.162 1.1282454122807015 -2.818 none 4h_549287370e8dc2f17e1626b92cde32a2_0001_0001
0.126 1.0348498333333331 -3.0060000000000002 none 4h_54ac7a013cde18e7694acb2b76599a2b_0001_0001
0.133 1.207533807017544 -2.964 none 4h_54d095dac64438f6323f1d461b09dee6_0001_0001
0.094 0.8356789298245614 -3.284 none 4h_55cec04ecb180b8988076ab3f5c14616_0001_0001
0.161 1.07416500877193 -2.877 none 4h_560fb76b36f3633b8ee640620ee7c8e0_0001_0001
0.19899999999999998 1.1837789473684213 -2.866 none 4h_5638ce907f94d3cf237318dee4d47586_0001_0001
0.111 0.9533312894736842 -2.64 none 4h_5747b1955c5c97de0b794e6abe15dd8f_0001_0001
0.17 1.1856271315789473 -2.924 none 4h_576dad8cec9cae4e545342f9caceac47_0001_0001
0.138 1.110325394736842 -2.685 none 4h_576f48fc85e237c3ff0dbc1788e9f014_0001_0001
0.11199999999999999 1.117907298245614 -3.165 none 4h_57de29406d44849c9f6c1445115fd3e6_0001_0001
0.11 1.0565687894736842 -3.062 none 4h_58369db67b09af555e33014d019e8caa_0001_0001
0.182 1.2313916491228072 -2.659 none 4h_5837fc4c2d22ee22606ab4f51cc823a5_0001_0001
0.049 0.8763218157894737 -2.9539999999999997 none 4h_585696a8e97d67058585cc87a5bf1611_0001_0001
0.10400000000000001 1.063521798245614 -2.9960000000000004 none 4h_589446268e54c51a0f529dc825bd7ed1_0001_0001
0.133 1.054805798245614 -2.969 none 4h_58c6f80a02eec82951f307240cae22db_0001_0001
0.105 1.1005752105263156 -2.943 none 4h_58f98f61600327f2e8ac210182b459a6_0001_0001
0.087 0.7997984649122807 -2.645 none 4h_58fbd9916f1f4fea3b0c26632cd5cabf_0001_0001
0.08199999999999999 1.0375899210526316 -3.013 none 4h_5967a68aa9ea01f98ade288f29cc2e40_0001_0001
0.147 0.9407329649122808 -2.71 none 4h_5983c1db3dd4f98ccce9c5bcef6eeb6b_0001_0001
0.135 1.2476472105263157 -2.8560000000000003 none 4h_59c4aa2216dbe981de52b9cead18e88a_0001_0001
0.153 1.2146293771929826 -2.7739999999999996 none 4h_59fd6a8acf3956b2697f334c658476ce_0001_0001
0.09300000000000001 1.1420764649122808 -2.351 none 4h_5a259327a6a25c582aa335d59fdc2a03_0001_0001
0.11599999999999999 0.8732642894736841 -3.1010000000000004 none 4h_5a594a68ea1398be262a5e2bfce667d6_0001_0001
0.14300000000000002 1.1615950263157893 -2.95 none 4h_5a7c030a1cb5884268fc658cd0547977_0001_0001
0.20199999999999999 1.0587082456140349 -2.843 none 4h_5a8afbc33c69e4bc7f8f3ba8783d050e_0001_0001
0.135 1.0563032105263157 -2.9 none 4h_5ae883adc077c25551db5751e888bf30_0001_0001
0.204 1.214707447368421 -2.795 none 4h_5ae8e6ee1e6ca139c797ab8eb9739fba_0001_0001
0.081 0.9218593245614036 -3.19 none 4h_5b1513c9bf2f0569d7147186e3d2d443_0001_0001
0.102 0.898874596491228 -3.0989999999999998 none 4h_5b8bcecd69ab159c3011100f6ed65baa_0001_0001
0.087 1.1213392719298243 -2.948 none 4h_5c8d41df5617731a09c7f9a6aa37b712_0001_0001
0.131 1.1285266578947368 -3.0239999999999996 none 4h_5cb2f65260537f25868ac9aa9d8c2831_0001_0001
0.054000000000000006 0.8646107368421052 -3.105 none 4h_5ce2d2833528f1d26feb0660eee288b8_0001_0001
0.128 1.0754498771929826 -3.1510000000000002 none 4h_5d1ac9eda3d9b5a4eea2566bb14f3605_0001_0001
0.092 0.9760898684210528 -2.978 none 4h_5d4a1e8d5578dcb785198e128aaddb8d_0001_0001
0.136 1.226020192982456 -3.1689999999999996 none 4h_5d4dba7f1b8677d767d423b65d9b7707_0001_0001
0.081 0.9451943859649125 -3.028 none 4h_5dd8a291e534bcc0977b9bc8df50cdf4_0001_0001
0.098 1.1964384736842104 -2.655 none 4h_5df1d0a8f6018cd2f269b5457613570c_0001_0001
0.045 0.8257538771929824 -3.049 none 4h_5e12b188c88633421a96282aa167a4d9_0001_0001
0.205 0.988514105263158 -2.8810000000000002 none 4h_5e478b42b6d23599af5ea9ca421c69a9_0001_0001
0.17300000000000001 1.167826192982456 -2.8689999999999998 none 4h_5e4dcc757028585a845676be13b5e965_0001_0001
0.067 0.8667584649122807 -3.0980000000000003 none 4h_5e6f4a94726e2a4b28975a58b1e73ff7_0001_0001
0.11800000000000001 1.1151940175438595 -2.8930000000000002 none 4h_5e83f670e01d7ca7c79c12654c340599_0001_0001
0.12 1.0243260701754386 -3.009 none 4h_5ee93f3bb25d2fa3dba90ce90b9c40cc_0001_0001
0.085 1.0838686842105263 -2.972 none 4h_5efbf1d4e3e4a5b3c558be9d672c48e9_0001_0001
0.165 0.9958281491228071 -2.63 none 4h_5f014f63b116ff242aed1ed50f5b50f2_0001_0001
0.23800000000000002 1.3978908947368422 -2.807 none 4h_5f03ea27f91d7c187eb539f9f579d83c_0001_0001
0.08800000000000001 0.9749268157894736 -2.9410000000000003 none 4h_5f0a9a97c098c91af46bff39e8359d01_0001_0001
0.142 1.0882207982456138 -2.911 none 4h_5f166f8bb38ebc145cca3647c2384e65_0001_0001
0.08900000000000001 1.1124855263157891 -2.793 none 4h_60cb2a31c708737778fe9e51f8160aaa_0001_0001
0.147 1.1413863859649125 -2.877 none 4h_60e592ac7a8915682351e6adcbf9ad66_0001_0001
0.057999999999999996 0.9011597719298244 -2.721 none 4h_60f98a422ed4810e88dffe291086eca5_0001_0001
0.098 1.024377605263158 -2.9619999999999997 none 4h_611e90539aa5e8cde5ac43be22b884b4_0001_0001
0.131 1.1038549210526316 -3.04 none 4h_6148c6fb7feb1a49c077fd0f774e31f1_0001_0001
0.125 1.171405649122807 -2.799 none 4h_6168e1324d125c7e34945209807a8fa6_0001_0001
0.14400000000000002 1.118438201754386 -2.8089999999999997 none 4h_617070d0ed92a78dddd5f03881ed58e4_0001_0001
0.11699999999999999 1.1014171842105265 -2.753 none 4h_618b7e941d2a616370a7873367e76056_0001_0001
0.079 0.9866367894736844 -2.931 none 4h_6220f769e6b818d17e833118d907b23b_0001_0001
0.096 1.144027070175439 -2.9819999999999998 none 4h_622fd5934606447db11391c411bcb4c4_0001_0001
0.11 1.0182294561403509 -2.86 none 4h_62314b0ce617cfe5cde257c47697686e_0001_0001
0.07200000000000001 1.1233272192982455 -2.895 none 4h_630fb6665226abbc02657a1bb9263820_0001_0001
0.055999999999999994 1.025316789473684 -2.889 none 4h_6322981576bb78c59550ec34cca4a299_0001_0001
0.084 0.9092394385964911 -2.932 none 4h_632fd1103438c1ce2ecd86c11e61c800_0001_0001
0.076 1.0907801842105265 -2.722 none 4h_6336f91d2f4abe890fd0637b3652a5d8_0001_0001
0.11699999999999999 1.2334505877192985 -3.015 none 4h_635a594000fcd0d4259d7aae9d6d943e_0001_0001
0.092 0.9879396491228072 -2.9610000000000003 none 4h_63843e47c487136126213fcbcc70165b_0001_0001
0.102 0.9887550087719298 -2.911 none 4h_64731a58bac126d9b5e6d3d9750908d9_0001_0001
0.12 1.0486479824561403 -2.9610000000000003 none 4h_64736a0a5f7578e743dca76f4e6a2092_0001_0001
0.163 1.2006248508771928 -2.761 none 4h_64bb59a2ea4c672c1337cd576b8e3727_0001_0001
0.099 1.027020956140351 -2.7939999999999996 none 4h_652958228c90060d955f802caeed3896_0001_0001
0.094 0.8961429736842105 -2.7439999999999998 none 4h_656e06b78a9a020a0a92f693574a3e80_0001_0001
0.10099999999999999 1.1514361315789474 -2.737 none 4h_65bbc7ea71f7f35b4adc65f42de3a70b_0001_0001
0.07 0.9043873508771928 -2.826 none 4h_6650b82fd1f340efce403f9c4d581c87_0001_0001
0.08199999999999999 0.9019094210526316 -3.1439999999999997 none 4h_6655cec01bd1c21a264fa9de5ff7d3fc_0001_0001
0.064 1.0391251666666668 -2.8819999999999997 none 4h_665e9f0f6d73c9b288b31ead184ae0f0_0001_0001
0.162 1.1448861666666668 -2.969 none 4h_6666b6b9dee15fbd330693fec863cecd_0001_0001
0.17 1.1884779122807017 -2.8680000000000003 none 4h_66fe8f0f465cff3b5868571f93bc6058_0001_0001
0.141 1.2050296578947368 -3.008 none 4h_678e8118e5611cc1594a0ea9c406a573_0001_0001
0.11699999999999999 1.1287194736842106 -3.015 none 4h_6798a5b11509d200ca629c43b24db3f8_0001_0001
0.121 1.1082954649122807 -2.778 none 4h_67ab8354250e30dc81e6b6ac4fda3a90_0001_0001
0.078 0.9147035526315788 -2.943 none 4h_67b1d9edd2198d31bcb3113154a107a0_0001_0001
0.132 1.145040307017544 -2.7969999999999997 none 4h_67d421436b9a32fa2d2f9d187daf19dd_0001_0001
0.156 1.2340504298245614 -2.97 none 4h_67f69e6250fd117cc76e0c876098f45d_0001_0001
0.12300000000000001 1.0270602719298243 -2.92 none 4h_6828b99561c7c13ab9f3c99f0ad0d313_0001_0001
0.08 1.0030239649122807 -2.866 none 4h_687e4388884f8dc80375f23f5f75ac88_0001_0001
0.131 1.2007916140350878 -3.057 none 4h_6933fdb7e12f84d9c80aa1e723271609_0001_0001
0.156 1.1550097280701754 -2.772 none 4h_69973888aeec29c121406d58dc92762e_0001_0001
0.084 1.0647231578947371 -2.915 none 4h_69c33bbb5f7a38ee691e2878302ee676_0001_0001
0.07 1.0230718684210525 -2.674 none 4h_69ebffd6b9d738d1a691831a1708e1bd_0001_0001
0.133 1.0614401315789472 -2.5839999999999996 none 4h_6a755db56a299b21d8b11cfd60066f89_0001_0001
0.155 1.0530331228070176 -2.9819999999999998 none 4h_6b47ccdca9ae4bd7c1a41fd6873aaf39_0001_0001
0.11 1.1765251403508774 -3.0460000000000003 none 4h_6b6cd9a432919c5324c8b13333800bd0_0001_0001
0.107 1.1640133859649122 -2.574 none 4h_6bdd9ab6b1de36d1147be8710602538e_0001_0001
0.087 1.1537054824561404 -2.907 none 4h_6bfc1f20da07862b45bb7aeed465430b_0001_0001
0.11900000000000001 1.1102555350877192 -2.7460000000000004 none 4h_6c1d3c1c79bf3dbd7337d90439c24f30_0001_0001
0.136 1.0411198333333334 -2.864 none 4h_6c477c78f3f4c42bdc9069cb474fa215_0001_0001
0.10400000000000001 1.125290394736842 -2.96 none 4h_6ccb10c5435e48d273ba54d9c5000bde_0001_0001
0.107 1.107973596491228 -2.6660000000000004 none 4h_6d1d7d8f4b1bac51b8701259f16da56f_0001_0001
0.151 1.1518619385964912 -2.946 none 4h_6d2301421dd8393c951833fecf087162_0001_0001
0.078 0.9368784649122808 -3.0210000000000004 none 4h_6d2e8333974e718736bdb1cb4133adc9_0001_0001
0.114 1.0762199473684209 -2.72 none 4h_6d9dc48e1f9a2e0bac164daa8ec021f0_0001_0001
0.066 0.9044515877192985 -2.657 none 4h_6e03a4b04ba7387e82a71acfc7751bed_0001_0001
0.09 1.0507375263157896 -2.888 none 4h_6e71446d9451f440d51c3d751c4c9cfe_0001_0001
0.11800000000000001 0.926031052631579 -2.8480000000000003 none 4h_6e721838cf85de12d5d003ccaa048349_0001_0001
0.159 1.0481526228070177 -2.937 none 4h_6e75bb4d0b798d49db56e93dc611e06c_0001_0001
0.109 0.9044328771929826 -2.7260000000000004 none 4h_6f809ab44a58b457c691332948919874_0001_0001
0.061 1.017875973684211 -3.133 none 4h_6fd556b0148df98f352cd880b38690c0_0001_0001
0.09 0.9655535964912282 -2.9210000000000003 none 4h_6ff22b8acbcb970239ca7b942df31b97_0001_0001
0.128 1.2272312105263157 -2.721 none 4h_704d248cd1b566537591e346df93f701_0001_0001
0.121 1.0088222105263158 -2.8510000000000004 none 4h_705b4bfc9349e9d92550cf2dd875cd9d_0001_0001
0.139 1.1015345701754389 -2.963 none 4h_70b784b4ff78f1b4a3c12c59d5e70693_0001_0001
0.063 0.8173187807017545 -2.93 none 4h_70e96453c6058268b90a6c5c80e3810b_0001_0001
0.08800000000000001 0.9286651052631579 -3.2539999999999996 none 4h_70f84a0c161739abfc3348baad21c11a_0001_0001
0.177 1.3067315438596492 -3.201 none 4h_7128ab12c91c8a5ac0c7de214e447149_0001_0001
0.109 1.0899768859649122 -2.983 none 4h_7155ac675b55f134d0907181f147070d_0001_0001
0.055999999999999994 0.9812586052631578 -2.917 none 4h_71c148d3a308043f1c1808d8f1215d85_0001_0001
0.109 1.4513714122807018 -2.784 none 4h_71db20f643c18e55013c8d13150ff48a_0001_0001
0.18600000000000003 1.2260083508771928 -2.71 none 4h_7269fe4a63ec634e1ad1f337554e85cc_0001_0001
0.095 1.0339796578947371 -2.873 none 4h_7279e555ccf98b76180ef12091896715_0001_0001
0.16399999999999998 1.0622330789473686 -2.605 none 4h_72aeba75da92c0f2c9b9310ab762eed4_0001_0001
0.102 0.90291049122807 -2.989 none 4h_72f8b75f5f2c1c15ab0846b2db8caf83_0001_0001
0.052000000000000005 0.899672701754386 -3.0410000000000004 none 4h_72fdfff5537cf83980195b850e8aef94_0001_0001
0.131 1.00783149122807 -2.955 none 4h_730123b7c11c75ee84661e5ec579e818_0001_0001
0.054000000000000006 1.0464138596491228 -2.845 none 4h_7326956791a94e05c05150e48f8d6a06_0001_0001
0.147 0.9525954473684212 -2.835 none 4h_73899119237533d77999791d7a9d8776_0001_0001
0.042 0.8533050614035088 -2.886 none 4h_749766ab2235431dc296f74244d6c89f_0001_0001
0.078 1.1190052894736842 -2.634 none 4h_74adda8d54d4f969a3a0963c641c5b80_0001_0001
0.139 1.1512246754385964 -2.833 none 4h_74ce626d426c8ad1fbfa2b733e807be8_0001_0001
0.17300000000000001 1.0892338771929824 -3.0039999999999996 none 4h_7530ec2dd2cf8ef1f9f3ae9566e6fa80_0001_0001
0.083 0.9652002719298246 -2.859 none 4h_75940ca0ec4389ca9ddcc702b0e9c635_0001_0001
0.11800000000000001 1.0199321842105262 -3.077 none 4h_761b5eba02016ebda1f3b0ce91c1cbde_0001_0001
0.059000000000000004 1.0292735350877191 -2.8160000000000003 none 4h_7681c8dcb71f1679498cfca455ddf689_0001_0001
0.205 1.1989777631578946 -2.8680000000000003 none 4h_77428631228f7328fc6574f008b4a1c3_0001_0001
0.081 1.0026244824561403 -2.717 none 4h_7761537bc44f7758a66315ae614b1bf3_0001_0001
0.14 1.17026500877193 -2.948 none 4h_77c5a335227c3a6c76dead2ea2284090_0001_0001
0.226 1.365832903508772 -2.7760000000000002 none 4h_77f2b93ee2bdb22d1fbdac60f4a1b2c4_0001_0001
0.054000000000000006 0.9746583508771931 -2.95 none 4h_78362bb01ad426bd0dd6db5661dc7f7d_0001_0001
0.09 1.166376394736842 -2.6489999999999996 none 4h_7846606b17b4b0778d6fc0964610bf56_0001_0001
0.08900000000000001 0.9906663245614036 -2.928 none 4h_78bc51988ced662e0756e68ea80fb092_0001_0001
0.115 1.0850430175438597 -2.8080000000000003 none 4h_78c34850a35036913345128ba39f8fc9_0001_0001
0.162 1.1748258771929825 -2.833 none 4h_7925fcb58ac5b84b88fdd987de0533a4_0001_0001
0.174 1.1014883421052633 -3.253 none 4h_79819f4f8aaf6c2ce295584d827481f0_0001_0001
0.095 1.1914378333333333 -2.759 none 4h_798a0c77931a15457021833e29857222_0001_0001
0.147 1.0690986754385965 -2.9010000000000002 none 4h_79d9558e49b4bf2300d983d606d83bd1_0001_0001
0.11900000000000001 1.1803999736842106 -2.864 none 4h_79d9ac0205bed09fd8d88a68d9efd18c_0001_0001
0.102 1.1071178333333334 -2.559 none 4h_79decef73c60b2967e72a6868610c860_0001_0001
0.131 1.2684665701754383 -2.767 none 4h_79ec7d6ca8318ed4a7ad97f104a2e29a_0001_0001
0.276 1.358367298245614 -2.6919999999999997 none 4h_7a2f515449afae6147ee2ad575dbb419_0001_0001
0.255 1.280582745614035 -2.612 none 4h_7a3de500f8def88834eb7a60c4067b6d_0001_0001
0.174 1.266442447368421 -2.906 none 4h_7a43e6a68a4e13ad94d9a96c951b05ac_0001_0001
0.16899999999999998 1.080572640350877 -2.718 none 4h_7a529c4bd12d6914b3c3c61e884d098b_0001_0001
0.057999999999999996 0.8996447982456142 -2.8960000000000004 none 4h_7a5360e07c724819e9d629c66eb25c89_0001_0001
0.078 1.0404891578947368 -2.93 none 4h_7a734636deb44041e9ff206307c8ba48_0001_0001
0.08900000000000001 0.8360635350877192 -2.972 none 4h_7a9b910db29b8508d64dd2a1cc57da53_0001_0001
0.20600000000000002 1.1339101842105266 -3.0380000000000003 none 4h_7b82660755a549738c7f1de881daedef_0001_0001
0.10400000000000001 1.1860685614035087 -2.7260000000000004 none 4h_7bb8d04ef2c249ea7527af15712702a6_0001_0001
0.172 1.2700307807017546 -2.675 none 4h_7bd46cf7222a2018046912007dc5f13e_0001_0001
0.07400000000000001 1.012139201754386 -2.78 none 4h_7c073b02c0b994a2dda226599eefafd7_0001_0001
0.21 1.3285137894736845 -2.805 none 4h_7c07ba59eabc2842b646ce2f8dcce747_0001_0001
0.221 0.989595201754386 -3.072 none 4h_7c23dbb48c4b59c9968f9fdd2db6d7c1_0001_0001
0.073 0.980938254385965 -3.003 none 4h_7c3c3cb57f90ba730c4e87b6304d64d4_0001_0001
0.125 1.0647826666666669 -2.86 none 4h_7c47dc84bf9368f6631979f33f1a9c24_0001_0001
0.157 1.1281307631578947 -2.972 none 4h_7c7ee523fcf5d4682a8cbd41aff6ed4a_0001_0001
0.051 0.9820805 -3.227 none 4h_7cf43751473e7445b45b5b16ef9e6d0d_0001_0001
0.127 1.1883730877192982 -2.9539999999999997 none 4h_7e5357e7d3ba4d28e2f4012070bb0dab_0001_0001
0.174 1.218687552631579 -2.718 none 4h_7e5935398342a62e8e85e02630af70f7_0001_0001
0.158 1.13428649122807 -2.9810000000000003 none 4h_7e7abd6bd3b469937f50c9b971869800_0001_0001
0.046 0.7816039824561404 -3.0980000000000003 none 4h_7ee07bc8c796128eed21c1af4caf8b63_0001_0001
0.163 1.1859606315789473 -2.801 none 4h_7eeb5ba5e8bb936dc3062cc566d2ed8d_0001_0001
0.05 0.9541326140350876 -2.699 none 4h_7f25113553ab565381e3211c09a10d59_0001_0001
0.055999999999999994 0.8914149298245615 -3.0039999999999996 none 4h_7f2d373fe75fd9664bfcef0c650aead1_0001_0001
0.05 1.0566736228070177 -3.056 none 4h_7f4d7863cbfbbc983f9def48e216d893_0001_0001
0.096 1.012674850877193 -2.741 none 4h_7f59a11aa610b71ff1995f7487bcec25_0001_0001
0.128 1.1213137631578944 -2.946 none 4h_7fda827cfcd57b1fe043261d7eac082a_0001_0001
0.061 0.8918555789473684 -2.892 none 4h_80637bbfc33e9a81d63994d7bcddc9f8_0001_0001
0.08 0.8051434649122807 -2.9560000000000004 none 4h_80a5264ccfdb443c3b027d75944ff7ed_0001_0001
0.124 1.3020525 -2.484 none 4h_80d6e038b6317590e1baeab2d775a2f3_0001_0001
0.17600000000000002 1.2250487719298246 -2.8289999999999997 none 4h_80fe09c78ff02e780b99c80f17a3074f_0001_0001
0.11199999999999999 0.9591819824561402 -2.7880000000000003 none 4h_814d6852280a877203f17589ac692427_0001_0001
0.092 1.1941897368421053 -2.847 none 4h_816ccfcbd0cc6d21b94b87e580598b35_0001_0001
0.095 1.1479587719298243 -2.9589999999999996 none 4h_81c21c9702b88b54616bc76b051188e5_0001_0001
0.14 1.0126461842105263 -2.7489999999999997 none 4h_81e2351d41f9644e2613b5ea293aab61_0001_0001
0.096 1.0854701666666666 -2.781 none 4h_81f6c105305392110e8271f30a3ceba8_0001_0001
0.049 1.105664929824561 -3.05 none 4h_8242dc77fb8202dc390888b6893fff07_0001_0001
0.20800000000000002 1.074876403508772 -2.6430000000000002 none 4h_82b32443b4a9f516ea29e12ba9117c4c_0001_0001
0.067 0.7875194824561402 -2.9589999999999996 none 4h_82ea24daf44bb2f9cdb132eebd4ac2e8_0001_0001
0.20800000000000002 1.0622242894736842 -2.897 none 4h_8360ed4b1c33604d1282a00b57f42e2e_0001_0001
0.052000000000000005 0.9135003859649122 -2.719 none 4h_83a5897d1e6fbcf840aca1d1da9c70c5_0001_0001
0.242 1.3568572017543858 -2.9739999999999998 none 4h_83d7a3aa9f262526fa6ce69392e280bc_0001_0001
0.114 1.0285310964912282 -2.7539999999999996 none 4h_84114a994782936ff4685ef2a45670ee_0001_0001
0.124 0.9628480175438596 -2.888 none 4h_84a7a0675f679e60658165c826ab3576_0001_0001
0.12300000000000001 1.0969551140350875 -2.7889999999999997 none 4h_8548cbb3dacbf5ae97bcc61612a299db_0001_0001
0.076 1.0336878771929825 -3.293 none 4h_85684514e14ecf975413dddb80e4f27f_0001_0001
0.135 1.2380698245614037 -2.7319999999999998 none 4h_85b6c2c2ea7496e9e526f08ee80aa67c_0001_0001
0.086 1.1123151315789477 -2.7460000000000004 none 4h_85cb499c765bdc5c2a3be88edeb27100_0001_0001
0.069 1.019087903508772 -2.9810000000000003 none 4h_85d3575533eec1856e6e100521fe92ec_0001_0001
0.052000000000000005 0.814260201754386 -3.06 none 4h_85df33d97256619988bb2a5d2396ada8_0001_0001
0.187 1.2647889210526315 -2.7439999999999998 none 4h_85f3ad312d9000732b900aa393311cf3_0001_0001
0.079 1.0597705 -2.88 none 4h_860074c045bcae0ff3ebfc0c8223a3de_0001_0001
0.073 1.0689678684210526 -2.6660000000000004 none 4h_867e074801310c533e4f16c116ef4fc5_0001_0001
0.066 1.041916236842105 -2.802 none 4h_868000f71e84b67adda00c8e5953bfc4_0001_0001
0.12300000000000001 1.1315663157894738 -2.8789999999999996 none 4h_871f3491c4a12d91b76ad7cb6a78352b_0001_0001
0.157 1.1093177192982455 -2.855 none 4h_8794060eeb9cccd26a4080cc89d98250_0001_0001
0.071 1.1386469824561405 -2.7310000000000003 none 4h_87e3999d40c5f4bc6d506b6e46a717e1_0001_0001
0.07200000000000001 1.0559425877192985 -2.891 none 4h_88011f22c85d54696ab0c768e00320d1_0001_0001
0.146 1.0801411491228072 -2.958 none 4h_8803fe8ff80a6f6b4a9963313cfed50d_0001_0001
0.107 1.222327201754386 -2.812 none 4h_8811f0fcd3db19a33b3612cf9f57acb1_0001_0001
0.153 1.0995125614035086 -3.0269999999999997 none 4h_881d0376f14a04bf687285a62e0ee775_0001_0001
0.21899999999999997 1.28895499122807 -2.642 none 4h_88260f5428d96adfee7b146fc2f0fe93_0001_0001
0.11900000000000001 1.0604216666666666 -2.6460000000000004 none 4h_8889646aac7ad79c64c92b848408be34_0001_0001
0.11900000000000001 1.258597649122807 -2.7539999999999996 none 4h_88a8e538250e13cdb8ddc1d82449163e_0001_0001
0.135 1.1256015350877195 -3.135 none 4h_88f2952572161387f0a91db835c1c2ae_0001_0001
0.094 1.1368404824561404 -2.6460000000000004 none 4h_890cf8d50cc6ef374de5497610914f61_0001_0001
0.17300000000000001 1.1607418596491228 -2.9610000000000003 none 4h_8939d8e0993e155147a78a789b3c34b3_0001_0001
0.084 0.8096640087719299 -2.9210000000000003 none 4h_8992cd2607fbc1e06b4f50c20e693cf6_0001_0001
0.16399999999999998 1.0864644385964912 -2.8480000000000003 none 4h_89bafd11af3caa8b86dcbf86303d9669_0001_0001
0.09699999999999999 0.9011902807017544 -2.741 none 4h_8a35cf3e4b34abbec65651ff7d610933_0001_0001
0.09300000000000001 1.0703595438596492 -2.98 none 4h_8a8f0a88f0682196e5bd484af32e1034_0001_0001
0.071 0.7720716052631579 -2.932 none 4h_8aacf7bc1aba807b50d5b146c367db75_0001_0001
0.081 1.1335787280701752 -2.7889999999999997 none 4h_8af40442f2430d63381dd90ad74fac79_0001_0001
0.092 1.0558159210526317 -2.8310000000000004 none 4h_8b1ef4ee2afb24ec6d23d67be650b128_0001_0001
0.094 1.1317890175438594 -2.877 none 4h_8b444d6de58f7e98b46c065e6eb0137d_0001_0001
0.111 1.1392414824561403 -3.073 none 4h_8b8de5ded5abfb157fc5cafe6053d091_0001_0001
0.142 0.9925384649122808 -3.016 none 4h_8bd21dbeee18560ec56130fb9d2f5d90_0001_0001
0.086 1.0482472543859649 -2.627 none 4h_8bffebbdda1c2ff190b445fbb6b55360_0001_0001
0.078 1.12564850877193 -2.665 none 4h_8cf4fe8f38b2aa39e5c8725b24c7ce5f_0001_0001
0.10300000000000001 0.918895105263158 -2.8369999999999997 none 4h_8d33b774fbb0a3f8fd1054d9ae133cc5_0001_0001
0.111 0.9721988070175438 -2.858 none 4h_8d5eb5f35da911160f067d10ab01123d_0001_0001
0.069 0.8403857807017544 -2.9339999999999997 none 4h_8e16a602f02141ccd2d36b7d395c623e_0001_0001
0.071 1.083556947368421 -2.721 none 4h_8e7bfe847a35911ccf019d74b6ac1a05_0001_0001
0.07 0.9192110877192984 -2.915 none 4h_8ebe8db06c761ad370c1f9b7d5129f65_0001_0001
0.067 1.0750791578947367 -2.951 none 4h_8f22d2ff976d81576c9419d637cedf13_0001_0001
0.094 0.9036860350877192 -2.937 none 4h_8fac2b78b058a7592ffa9834f1ccc5de_0001_0001
0.171 1.1362485350877194 -2.8110000000000004 none 4h_8fd1d20d8fa81ba708a8b6d6884d22e8_0001_0001
0.094 0.9993943333333336 -3.02 none 4h_905275f125cc658e20cc6667f033d514_0001_0001
0.105 1.149545552631579 -2.536 none 4h_91901d2e71bf1a137cd9f52674214508_0001_0001
0.121 1.1252952807017544 -2.929 none 4h_91cd018f349edc7a10becb324c07c3ea_0001_0001
0.16899999999999998 1.16383199122807 -2.827 none 4h_91f5955c6074a393e17e4ee5e907b2f6_0001_0001
0.17800000000000002 1.189214447368421 -3.1239999999999997 none 4h_9242581f788c4c2fc13860812ffa2599_0001_0001
0.13699999999999998 1.2269289736842106 -2.8289999999999997 none 4h_92510a72b59e744a6b2d8a27a0d5cc51_0001_0001
0.135 0.8831862368421054 -3.045 none 4h_928995401f07be4593f29ed6dd7105c8_0001_0001
0.131 1.0846734122807016 -2.875 none 4h_937fad5b52634cbdcbfd8c445c831c94_0001_0001
0.07400000000000001 1.0176722192982457 -2.804 none 4h_940dabaa4f6782889876b8283257421c_0001_0001
0.10800000000000001 1.153426192982456 -2.9330000000000003 none 4h_943552c66444c705096fa416b8fd1944_0001_0001
0.247 1.3518111052631578 -2.6289999999999996 none 4h_94c8f228508c6b00753d7ab5c7f289d9_0001_0001
0.12 1.1582089122807018 -2.765 none 4h_94daa33942f693b395e39284027fb90f_0001_0001
0.102 1.1009634912280704 -3.01 none 4h_95764a9f2b5318537c25042941606cdd_0001_0001
0.096 0.9575216052631578 -2.878 none 4h_95c3f03edc0e6b149e14e4f0532962b8_0001_0001
0.149 1.0388019824561403 -2.906 none 4h_95d30fe092baaf1ac5eb2025a38f87e1_0001_0001
0.188 1.192123807017544 -3.105 none 4h_966d5d829b4a093a6b15987a3e1dca7c_0001_0001
0.099 1.0508393771929825 -2.907 none 4h_96e6ecc0778c5d4b9fab84c7c478bb69_0001_0001
0.077 1.0438483596491228 -2.989 none 4h_97f2b8cd6d0b95d12628c45c483ede06_0001_0001
0.11800000000000001 1.1266722631578947 -3.312 none 4h_987cff7adf8c47b9dfa7b30283924f02_0001_0001
0.275 1.3099426578947369 -2.6510000000000002 none 4h_989e9d83b0223e5999c0e8e5e4570659_0001_0001
0.09699999999999999 1.210825350877193 -2.823 none 4h_992521ced4a7099bd9a4841fb0aa005b_0001_0001
0.099 1.0746314298245616 -3.017 none 4h_9998b8e44391164276bf06bf8cf1fbcd_0001_0001
0.138 1.2637151578947372 -2.7960000000000003 none 4h_99f1090bb183e25498263e301c14c2f8_0001_0001
0.126 1.1855391403508768 -3.015 none 4h_9a32859233e007038f2a61e21a85f820_0001_0001
0.099 1.1095081052631577 -2.91 none 4h_9a8f7be664693def8610fb3567411b0e_0001_0001
0.17 1.2122950087719295 -3.093 none 4h_9ad8a896bb56a1ccf8f4f8771da3e161_0001_0001
0.047 1.1020131315789474 -3.1180000000000003 none 4h_9b2e704bcc7ce09a96e4dc822d4ae468_0001_0001
0.084 0.9760064210526316 -2.935 none 4h_9b2fac6ffac8b767c0c7203b841b9a12_0001_0001
0.10099999999999999 1.177280605263158 -3.031 none 4h_9b8381b16a951b865b1e6cd76dcfcec3_0001_0001
0.162 1.212564947368421 -2.722 none 4h_9bcdc34393686da0c72381757c066ecf_0001_0001
0.08900000000000001 0.7894519298245615 -2.978 none 4h_9c16bb1c9c9af521404434f27a8b25c3_0001_0001
0.156 1.2494872719298245 -2.9539999999999997 none 4h_9c1c4daa6ca64a09e1bc90bab940927f_0001_0001
0.098 1.1341240877192982 -2.782 none 4h_9c35351161eb618aa4162b9bbf6e2229_0001_0001
0.10400000000000001 1.112308298245614 -3.076 none 4h_9ca2b410f35da6fec7fef4e1a221bee3_0001_0001
0.128 0.9640069649122808 -3.06 none 4h_9cd4cdacf3f9af139346b8adfe79b354_0001_0001
0.039 1.0565466929824563 -2.7739999999999996 none 4h_9d0258c25d98dfa408784851b56677d1_0001_0001
0.071 0.8751780701754385 -3.12 none 4h_9d22e30e11a36959a048970d733cfb7e_0001_0001
0.099 0.9812948859649122 -2.695 none 4h_9d8b0fc9a0c5ae753435da28420188c3_0001_0001
0.07200000000000001 1.0636032719298243 -3.069 none 4h_9daccafdc3cbfd1643659a8436417187_0001_0001
0.12 1.0215667368421053 -2.927 none 4h_9db104098dc55834cb09cf3b80438bd3_0001_0001
0.10300000000000001 1.2986101228070177 -2.8139999999999996 none 4h_9dbd45fe938ff7c8edec2731bdc8c984_0001_0001
0.081 1.08292650877193 -2.798 none 4h_9de847f33ed2853630856d51f399b57e_0001_0001
0.127 1.2023865614035087 -2.966 none 4h_9eb63e170a3fccf5f11f40c61969b329_0001_0001
0.16699999999999998 1.3200314649122808 -2.86 none 4h_9ec973494d995efb2da06aa66e0cbd6b_0001_0001
0.071 0.9837122280701752 -3.033 none 4h_9f789747dd6a370838ef8f3a448f26b0_0001_0001
0.149 1.2044376754385966 -3.055 none 4h_9fbc284842bf9f20485fc5382a183b27_0001_0001
0.091 0.7538262280701753 -3.0260000000000002 none 4h_a00a35f6d5a563d3997c0c8875063ac4_0001_0001
0.091 1.0792633771929825 -3.025 none 4h_a02c9fa04b05256762a1ed09f1ecf2f3_0001_0001
0.20199999999999999 1.0971491929824562 -2.943 none 4h_a05687ff54535d61cc0cf66620b2ef04_0001_0001
0.07 0.9683645526315791 -2.682 none 4h_a05b349e651b163c981fdc27de61b58e_0001_0001
0.165 1.3734001052631581 -2.565 none 4h_a0696d86b9faec43f4185cc43ecb1918_0001_0001
0.063 0.9258091578947372 -3.055 none 4h_a07fd0c6d2d1dc084ea87c4c81d67161_0001_0001
0.102 1.1648761228070177 -3.0260000000000002 none 4h_a0bbfe7b4083df51e3c7c603202c4df5_0001_0001
0.035 0.7492859736842105 -3.1319999999999997 none 4h_a11eadd6c83ada799e1081bb78c05943_0001_0001
0.057 1.1188998684210525 -2.88 none 4h_a1831a1f4951a9e8e3fb4c11343cfc5b_0001_0001
0.14400000000000002 1.1379189210526317 -2.966 none 4h_a1a56ae62b5e24ccf4e79ed4423bac0d_0001_0001
0.079 0.9620579912280702 -3.1239999999999997 none 4h_a1b4cd096bf9e685122f7651277cc219_0001_0001
0.09 0.946525596491228 -3.1839999999999997 none 4h_a1c8ad720941c4eeb352bbdeaffb0dea_0001_0001
0.062 0.958387385964912 -2.9219999999999997 none 4h_a1d7bc4cdf5521605c83c636b39737d7_0001_0001
0.06 0.9676232368421054 -2.9019999999999997 none 4h_a222cdd9f1f8919b2766df0e5525f0a7_0001_0001
0.20800000000000002 1.2840699298245613 -2.8680000000000003 none 4h_a2869874e575ef4a3b39643f1935397c_0001_0001
0.096 1.020324885964912 -2.9739999999999998 none 4h_a2a8629cdd5e9253bb28109adb48d141_0001_0001
0.125 1.1858627456140352 -2.833 none 4h_a2cd31d4055c5516664d79a4aa1e2b2a_0001_0001
0.184 1.0839493245614034 -2.6889999999999996 none 4h_a2e765c3f2bd78bfe4018c98375581ec_0001_0001
0.159 1.085262692982456 -2.9789999999999996 none 4h_a2ffdeaa4df20ee13a6a7ab34c3d178a_0001_0001
0.142 1.1737292368421055 -2.5789999999999997 none 4h_a3106de344a100a081047bbaf25f7a8c_0001_0001
0.063 0.9278258245614036 -2.7510000000000003 none 4h_a31a1e873b0e8bf89d47244fee9797bf_0001_0001
0.142 1.2085363421052628 -2.917 none 4h_a3630d48ed34287ec8299453075352a0_0001_0001
0.1 0.8677799649122807 -3.102 none 4h_a3d58757e4c215c0a7e955cac2a2fab2_0001_0001
0.19699999999999998 1.6865517368421052 -2.696 none 4h_a4e2e8b464fd9b022389040ff3b3a138_0001_0001
0.242 1.074975903508772 -2.7969999999999997 none 4h_a4ffc4fcb8ea7f9bb4e9ce08170e83dc_0001_0001
0.10099999999999999 1.1826092894736842 -2.783 none 4h_a510b8665fd2ef51d58b8227484f6910_0001_0001
0.096 1.0720307631578947 -3.009 none 4h_a59653145885eff28221db9b39dbdfe7_0001_0001
0.107 0.9949101315789473 -2.799 none 4h_a5a790b66166b33a0fe54a8f5e0948a8_0001_0001
0.057999999999999996 1.10020750877193 -2.795 none 4h_a5b5f3b1830424936aabbf30993fc031_0001_0001
0.078 1.147866552631579 -2.832 none 4h_a5fe25adef03809879e6cbbdf8d8c50b_0001_0001
0.147 1.2221471228070175 -2.841 none 4h_a67e1a9882e360e7f3c9d357b0a1a329_0001_0001
0.21100000000000002 1.2955833684210527 -2.9139999999999997 none 4h_a6a4bdd4def3346f913961c450ff57fc_0001_0001
0.11699999999999999 1.0062361578947372 -3.1310000000000002 none 4h_a6b73633c51e570ca0bd071b6db8abe1_0001_0001
0.13 1.084163912280702 -2.858 none 4h_a6dfcba4fce5bcf49f8b0622d9208877_0001_0001
0.066 1.082038087719298 -2.9739999999999998 none 4h_a74ac00987e3c157b747108ea7942fdd_0001_0001
0.114 1.0676820350877192 -2.783 none 4h_a7905f3f996e94bc4967770b9ad9f17c_0001_0001
0.17600000000000002 0.9461376315789471 -2.7560000000000002 none 4h_a794a04577121be4ac5a4abf1fe991b1_0001_0001
0.141 1.0212843771929825 -3.042 none 4h_a796d4359d5b50e4a4f3c3d34c55b690_0001_0001
0.158 1.044091 -3.1439999999999997 none 4h_a7a954d2e958a63787ad9e1e7c905e20_0001_0001
0.185 1.2066630964912282 -2.5380000000000003 none 4h_a7b73f7a91715aebe682d1aac4014757_0001_0001
0.124 1.0755118596491229 -3.259 none 4h_a7cd82be34ad2cb9541624b04e6ba1c3_0001_0001
0.068 0.7730719649122807 -3.175 none 4h_a7f401e6b6abca403fda2f2f762875db_0001_0001
0.094 1.2072619298245617 -2.946 none 4h_a7fd7fdeaae66974ecc56a786c1d00af_0001_0001
0.094 1.17783900877193 -2.609 none 4h_a817d719bcc28e8acd4171d5e0073b27_0001_0001
0.111 1.1013533508771929 -3.0869999999999997 none 4h_a84957428a6c52bdc7ca6dfdd66b3706_0001_0001
0.098 0.9423467807017544 -2.764 none 4h_a877d7cd71b49297bf77f476bad17fd4_0001_0001
0.057999999999999996 0.9449124473684212 -3.0669999999999997 none 4h_a8d4c265f1f31f9268fa11507f3c6e05_0001_0001
0.154 1.1900149122807022 -2.963 none 4h_a9296009ba859c91fd93bb50cbf01bea_0001_0001
0.14 1.1189773333333333 -2.859 none 4h_a9aeffa02c9b725ea4f35de6facbf6f4_0001_0001
0.085 1.0018970263157896 -3.0460000000000003 none 4h_a9ce2681a8d4a74c275db792c8dbda2b_0001_0001
0.174 1.0240958771929825 -2.778 none 4h_aa01e5dd009df5184aee1c05cca9ca24_0001_0001
0.19399999999999998 1.2805015877192985 -2.741 none 4h_aa0ed153a4d80393fb05e05d3bd2c966_0001_0001
0.172 1.2390325438596492 -2.862 none 4h_aad81c78e02a21da73c1f3e5b23b01f2_0001_0001
0.106 1.1026016578947369 -3.0789999999999997 none 4h_ab0a028d458060228414f190994b3886_0001_0001
0.087 0.9806831315789472 -2.991 none 4h_abd81006d84aa7c354212d01ffff618a_0001_0001
0.08199999999999999 1.0788036403508772 -2.8739999999999997 none 4h_acf181f7adb8525072cfaaaf4d596ad3_0001_0001
0.12300000000000001 0.8155829561403509 -2.815 none 4h_ad03b7f00c2cb798151e636e314d2a84_0001_0001
0.13 1.0077453157894736 -2.842 none 4h_ad6868d152c147dcfb3a092f062eeab0_0001_0001
0.077 1.1422918596491227 -2.7889999999999997 none 4h_ad91440db6391a01236548bc13f5a799_0001_0001
0.132 1.1421774122807018 -2.912 none 4h_ae67aed36b5007d5e1fd76c1396ad686_0001_0001
0.161 1.2392344385964909 -2.8089999999999997 none 4h_ae6e731fd0a3df7da6c6ea082b64eb8e_0001_0001
0.152 1.1626416666666666 -2.741 none 4h_ae77522dff0dd0d7c14fcc3c540aa7e0_0001_0001
0.078 1.0185460614035091 -2.813 none 4h_ae8047ba179adc864aa0643b659199a4_0001_0001
0.102 1.0490580877192983 -2.839 none 4h_ae9e1ea0dacf778f87e796d1f56dc246_0001_0001
0.11199999999999999 1.1775225526315791 -2.8169999999999997 none 4h_aef09d5b95ebf8ebda1597975f2ae942_0001_0001
0.193 1.1944770614035087 -2.695 none 4h_af4570a7c25b6f7d4bda7b45e340ea21_0001_0001
0.08 1.0872303771929823 -3.054 none 4h_afb13b33c5faba9945acb436f1e1f98b_0001_0001
0.121 1.0673493333333333 -2.847 none 4h_afb59b5f142708398cc8658e9d7807e8_0001_0001
0.095 1.142828096491228 -2.779 none 4h_afe30d7f3c6a7e3e0bf48b2678d2835d_0001_0001
0.14300000000000002 1.1895062368421052 -3.1189999999999998 none 4h_aff8da09e565fb8e2961bb18348fcab9_0001_0001
0.17600000000000002 1.1749179736842106 -2.844 none 4h_b010808c59c0ff3a4f6e1d68ec89b54b_0001_0001
0.195 1.2204472631578946 -2.747 none 4h_b031665b3d70bff87bd4db334a9a29d9_0001_0001
0.08900000000000001 1.018448359649123 -2.8930000000000002 none 4h_b064afd81cbf37113bafa735deaa714b_0001_0001
0.134 1.1719401403508771 -3.17 none 4h_b133dd0d5528238b7e061ccc6be7f71a_0001_0001
0.048 1.069690245614035 -2.998 none 4h_b17476afb0e7a98b933bc1c5b80c6548_0001_0001
0.132 1.2232122719298246 -2.992 none 4h_b1788b2c0476dfad42b5eedd4d10a7eb_0001_0001
0.165 1.1441623421052634 -2.898 none 4h_b1d6f3ac77fddb6ddde445a4989deea0_0001_0001
0.18100000000000002 1.1259525350877193 -2.8739999999999997 none 4h_b1de057da965ad502802fc7352618917_0001_0001
0.08 1.2418675789473683 -2.909 none 4h_b2452d0382b726842ca6b7b20b506417_0001_0001
0.11199999999999999 1.2776741842105264 -2.8310000000000004 none 4h_b2a8e7cb8ee3b64cedd227097a2b7471_0001_0001
0.183 1.2287905526315788 -2.782 none 4h_b2d755b82a23b94d7dc50efa8ab22dc0_0001_0001
0.102 1.168017456140351 -2.971 none 4h_b2dfa0a9a0844aff7ab1013797ec4a16_0001_0001
0.12 1.0994566754385964 -3.11 none 4h_b2f9050200fd8d0304b2ac581b95aaea_0001_0001
0.11199999999999999 1.226033210526316 -2.944 none 4h_b2fd77b61891214c1d59e3c537200d4e_0001_0001
0.105 0.7937706315789473 -2.97 none 4h_b341095a196078f4105225ca34069535_0001_0001
0.084 1.0094951666666667 -2.8310000000000004 none 4h_b34efd79e37c0aa93fcce52bf96a523e_0001_0001
0.11599999999999999 1.1821473771929825 -2.866 none 4h_b3791666ed444248271a1fc58cf1e9c6_0001_0001
0.069 1.0550135701754386 -3.0439999999999996 none 4h_b3a446ea8e90034c09dd1e9258aa7955_0001_0001
0.047 0.9731432280701756 -3.1910000000000003 none 4h_b3d1c87d771bfbc2fb63dc1ac57041a4_0001_0001
0.248 1.0778488684210523 -2.9219999999999997 none 4h_b3e570deef5a2251943b43ae2dc10272_0001_0001
0.040999999999999995 0.8343089035087721 -3.017 none 4h_b3e9e88424b29ce78c4ebb76d8c7fff9_0001_0001
0.073 0.8828916842105263 -3.07 none 4h_b43cf2b5c497cd82deda3d1bff6f1c65_0001_0001
0.083 1.0138205701754386 -2.975 none 4h_b4decd862cda916b15d3d125d85b6e08_0001_0001
0.14 1.2598564649122808 -2.661 none 4h_b508e4b43c9e50dd10d9412a5bef8dcc_0001_0001
0.10300000000000001 1.0242890526315789 -2.8480000000000003 none 4h_b5515772dc00f968bb286affe7fd3665_0001_0001
0.09699999999999999 1.1248080526315791 -2.785 none 4h_b5665ab5aaae8d480253d4b09e8a32bd_0001_0001
0.11599999999999999 1.0666229736842106 -2.8960000000000004 none 4h_b56d546a9ff46333c3c291db0eb08a20_0001_0001
0.20800000000000002 1.2376930087719298 -2.985 none 4h_b57c85d809bf3d9af9f5619876a886fc_0001_0001
0.055999999999999994 0.9801270701754384 -3.01 none 4h_b59732529c98706bd2d9486ac6077df5_0001_0001
0.106 1.1061496491228069 -2.734 none 4h_b59afa220eeb0cca75d9ef36ef9f614f_0001_0001
0.081 0.8826797192982456 -2.7910000000000004 none 4h_b5b0d7c3588aa38ca675126478183f55_0001_0001
0.252 1.4394882456140352 -2.747 none 4h_b5dbe0e991d19bc008ec4e790c007305_0001_0001
0.163 1.0146828859649124 -2.9730000000000003 none 4h_b5f2473e14e9579d63f440bc28b5b63d_0001_0001
0.09 1.016920114035088 -2.945 none 4h_b660d211ac497a1cc452b34b5650e6d5_0001_0001
0.07200000000000001 0.8759517280701755 -3.0589999999999997 none 4h_b661a5d809004fa947d969e7b89ac20a_0001_0001
0.162 1.2121616842105265 -2.886 none 4h_b6cbace9e2268eb029ca669128123f68_0001_0001
0.15 1.27008601754386 -2.967 none 4h_b6cfb36abaefff411c32bc1677913f0d_0001_0001
0.203 1.1995935 -2.8710000000000004 none 4h_b733af6595122efbbb07a412d572998d_0001_0001
0.054000000000000006 0.8950354298245615 -2.667 none 4h_b75d47c19a1ccb2797cb703c1957cbe8_0001_0001
0.10400000000000001 1.0169982543859648 -3.1210000000000004 none 4h_b7793b40d78347bce441bb274cf3a604_0001_0001
0.071 0.940110649122807 -3.0639999999999996 none 4h_b7848e819378c609bd13c56657deb19d_0001_0001
0.188 1.1028672719298247 -2.815 none 4h_b7d0a33a84be607b00758dd8422f37c1_0001_0001
0.065 0.9761006578947368 -2.9130000000000003 none 4h_b803e350a05172427921dcf00ecdbad2_0001_0001
0.239 1.139986473684211 -3.2510000000000003 none 4h_b80d5e7749bc189cc34f215ce876f29e_0001_0001
0.158 1.073375096491228 -2.9419999999999997 none 4h_b8fb155d268c9f02d95a5772908e8ba0_0001_0001
0.102 1.1883945701754384 -2.938 none 4h_b93ec804a6b20755b319424615f55515_0001_0001
0.099 1.085849157894737 -2.81 none 4h_b963d28bc786dd72270a50dc283441ae_0001_0001
0.121 1.0333856491228068 -3.0380000000000003 none 4h_ba78c2b6acbd6fe30ed791f75ff15825_0001_0001
0.17800000000000002 1.3366105263157897 -2.52 none 4h_ba7cb3d14ec178424a3055f079293a75_0001_0001
0.124 1.229040201754386 -2.824 none 4h_bada73b0ae6a41df783d31b7843e615f_0001_0001
0.16699999999999998 1.0960832807017544 -2.588 none 4h_bae48d1e6eeaaff6fee7ddd7b6a4f9f0_0001_0001
0.171 1.1292680614035089 -2.852 none 4h_bb0af080a5b7baa89ad142aa04481780_0001_0001
0.131 1.1802436315789473 -2.95 none 4h_bb2e7d85f27a0e6d2578737106769d90_0001_0001
0.121 0.992469798245614 -2.951 none 4h_bb3795c5bf78603cf5d05e484d3737a2_0001_0001
0.114 1.1867057280701756 -2.7110000000000003 none 4h_bb55e6f47765bbaced2d8067ee746afb_0001_0001
0.142 1.1333489912280703 -2.786 none 4h_bbacb1587da621090f00d83c58cb6b99_0001_0001
0.094 0.973805789473684 -2.736 none 4h_bc145c2209cad83152e1a508a5b574a1_0001_0001
0.067 0.9585828421052632 -2.926 none 4h_bc2c90f4332b5c698439aef93efb0e85_0001_0001
0.096 1.1415898333333334 -2.8280000000000003 none 4h_bc3e1bfe92281433915b87396fa74538_0001_0001
0.107 1.1584359210526314 -2.9810000000000003 none 4h_bc6efd739ff34de27da491b601d4065c_0001_0001
0.121 1.0344495350877194 -2.792 none 4h_bca51526c83e4f0de77d7d93898dadde_0001_0001
0.09699999999999999 1.2098384736842105 -3.0580000000000003 none 4h_bcc4accf4e8fa37302e44c309a24376b_0001_0001
0.08199999999999999 1.1109935614035091 -2.7689999999999997 none 4h_bd04dfe60d052796b7e49869cfd0a07d_0001_0001
0.048 1.1517323684210523 -2.623 none 4h_bd4545ac4a9f4ba70d5396d69a947811_0001_0001
0.106 1.099227894736842 -2.838 none 4h_bdd81decf55feaa3a847ac926a0ee4d6_0001_0001
0.17800000000000002 1.0613283421052628 -2.795 none 4h_be151cc82f7a73b3af7bc914994d4cde_0001_0001
0.057999999999999996 1.0742758771929826 -2.8989999999999996 none 4h_bea5ef4410461be8ad771eec6056a0ec_0001_0001
0.099 0.8883680789473685 -3.2880000000000003 none 4h_befe398246fa9f3b6f43e2d900030c18_0001_0001
0.122 1.3741077280701754 -2.784 none 4h_bf0d342f3d4278060fc832382af281c9_0001_0001
0.18899999999999997 1.2890417192982455 -2.62 none 4h_bf32de4690cc3b6a5ecc5ea80114c2ba_0001_0001
0.08800000000000001 0.8951291052631578 -3.216 none 4h_bf5291ce5b37bba0d5e1e36e9d07e940_0001_0001
0.078 0.943342701754386 -3.0589999999999997 none 4h_bf5c3f1e77198a8fbec2fb3e60ab0944_0001_0001
0.085 0.8747409824561404 -3.114 none 4h_bf65836fd771b1de46bba7e86c3a0d24_0001_0001
0.191 1.0048830789473684 -2.8710000000000004 none 4h_bf91f3066c63fe32a2de6e9be8b2df9c_0001_0001
0.11199999999999999 1.2819337719298245 -3.185 none 4h_bfdd770334dfbeb7fe802a93e3ff5768_0001_0001
0.121 1.224206201754386 -2.918 none 4h_bffb8678c03f3d9344b1d9241d2af021_0001_0001
0.069 1.116826903508772 -2.738 none 4h_c0a6e43ef7f06e573a689c05deaa4654_0001_0001
0.08199999999999999 1.0703755087719298 -2.7039999999999997 none 4h_c1183e821c22c195e34ceb10ab1a4fc9_0001_0001
0.114 1.1087929298245611 -2.859 none 4h_c15f03e58130096b0d7cfd9ef14c7be4_0001_0001
0.147 1.2210743508771928 -2.985 none 4h_c1ba3875785d04a241ba44e73a1fb8e5_0001_0001
0.18600000000000003 1.2277908508771929 -2.6660000000000004 none 4h_c1bad24da3e6b67b444b7917ec969ae7_0001_0001
0.17800000000000002 1.3041046929824562 -3.108 none 4h_c1d07dc56bafb70888d598732a95080c_0001_0001
0.096 0.9789595438596492 -2.989 none 4h_c1d712a9c2e6ca0d72c7021a4e05528f_0001_0001
0.113 0.8575677719298246 -3.056 none 4h_c20dfe7b091723d9845766477073b429_0001_0001
0.142 1.1019764736842106 -2.8569999999999998 none 4h_c2119ab59b58179d38ca34332b3cfce7_0001_0001
0.111 1.347974947368421 -2.734 none 4h_c2304ba892d79fbdbe1257bb914a3853_0001_0001
0.079 1.0728005350877192 -2.852 none 4h_c23c79a68238009e373f11161c8ed0cd_0001_0001
0.099 1.218720403508772 -2.8939999999999997 none 4h_c276a2f9a1b3c31296d55680eab4d597_0001_0001
0.095 0.8972337192982457 -2.858 none 4h_c28f047584ea8563461a21ddbdeddbca_0001_0001
0.13699999999999998 1.127825 -2.998 none 4h_c3029b1db36296e99fd92eec30b968bc_0001_0001
0.175 1.3206259561403508 -2.85 none 4h_c3585fd6eca36641de9ce9b9d46629b5_0001_0001
0.158 1.150455394736842 -2.821 none 4h_c44cf17a32034e7d13d87640e4b67811_0001_0001
0.099 1.140557105263158 -2.877 none 4h_c4af8c580e717779c1fdec0d3394eaf4_0001_0001
0.158 1.0579701052631578 -2.7689999999999997 none 4h_c4f2874a0bababdb4c59eddbc51bdffc_0001_0001
0.147 1.021039552631579 -3.017 none 4h_c4fc730332aee06e5b8ce846108b1334_0001_0001
0.09699999999999999 0.8854224122807016 -2.948 none 4h_c56b44f2eab9cbe0f347aecc990a29b7_0001_0001
0.157 1.2087955789473683 -3.136 none 4h_c5ddfd2593a525ee0e468f134cc5b5ac_0001_0001
0.18600000000000003 1.3042961140350875 -2.792 none 4h_c5e912d81e71087ccad2e4ba879234e6_0001_0001
0.14400000000000002 1.0617159824561404 -3.1289999999999996 none 4h_c62a52e441af881d9a247c3b89dfe619_0001_0001
0.08 0.9871752368421052 -2.9160000000000004 none 4h_c65df3951ff1a0664a9d5b51a949a46b_0001_0001
0.114 1.2007891754385964 -2.88 none 4h_c6d2cdfa4a18a8303e733824074bfec3_0001_0001
0.066 0.9704995263157894 -3.015 none 4h_c824b5977fe4816b694731de5302553f_0001_0001
0.21899999999999997 1.2728580175438595 -2.575 none 4h_c876e0dca30c98d5a0bc19668b9f8fd9_0001_0001
0.135 1.2072767719298243 -2.74 none 4h_c8d065525aefade1c940b6f4ff844b86_0001_0001
0.10400000000000001 1.0322973245614036 -2.7710000000000004 none 4h_c8f3f55feeb1635edad79f55b05050fd_0001_0001
0.062 0.8505765438596491 -2.8310000000000004 none 4h_c907abe3ca2957a064b1aa70f18152f9_0001_0001
0.066 1.0326780789473684 -3.0180000000000002 none 4h_c97598eec01d7de059e9d64d80a32946_0001_0001
0.13 1.1945389912280702 -2.7289999999999996 none 4h_c98f536021d0fb9eaf35657dd14c2f05_0001_0001
0.095 1.1231360350877193 -2.673 none 4h_c99abca82ba0f05b676821332b8f25e2_0001_0001
0.09699999999999999 1.3271756491228068 -2.8680000000000003 none 4h_c99fe71518bae11d85b6b1ba1f4c7d26_0001_0001
0.13 1.1620579912280702 -2.8360000000000003 none 4h_c9a02a5651f87da91961d11d497205e3_0001_0001
0.10300000000000001 1.1798665263157897 -2.82 none 4h_c9d4de64c7b309f0d40f4609c9c1cc62_0001_0001
0.075 1.0593405526315791 -2.946 none 4h_ca05f018c76b3124b9e65e70a4255e4d_0001_0001
0.08 0.8428588245614035 -2.845 none 4h_ca30fe88515c24d4bd081bfea16eca2c_0001_0001
0.10099999999999999 1.096867307017544 -3.015 none 4h_ca6b8cc374a75684900dc5660f187277_0001_0001
0.11199999999999999 1.1678229824561404 -2.79 none 4h_ca9adbb55ce14f65a6e3fc4cf35c98b5_0001_0001
0.113 0.9169816140350876 -2.7960000000000003 none 4h_caaa90c3873eda34a095e8d07f72a1e7_0001_0001
0.249 1.3188371052631578 -2.965 none 4h_cab5a27e52f2f4fef7b1432e4d21edf3_0001_0001
0.132 1.1294791403508773 -2.995 none 4h_cacccece43b434876bf55994e96e71b4_0001_0001
0.134 1.0789591842105262 -2.886 none 4h_cadeebc180667e0253718708c70f4fff_0001_0001
0.124 1.0685086666666668 -2.5860000000000003 none 4h_cadf1d68d8009d09532855da696da6aa_0001_0001
0.07200000000000001 0.9473374649122808 -2.873 none 4h_caf9eb2382231e39280d796c983cb914_0001_0001
0.165 1.2893899122807015 -2.6689999999999996 none 4h_cc525763e02e851f49401b1b374a42d1_0001_0001
0.06 0.9541523859649124 -3.216 none 4h_ccb89b0b565587a8a712a7e923cee095_0001_0001
0.125 1.0360805438596492 -2.888 none 4h_ccfe145533edcd8e8854f8abd8dac2e7_0001_0001
0.1 0.95281549122807 -2.969 none 4h_cd4ea67243fbb7d3494054312b9b1126_0001_0001
0.139 1.0074401052631579 -2.98 none 4h_cd6e1b307ae4584d05084af7bc997f59_0001_0001
0.22899999999999998 1.0232383333333337 -2.943 none 4h_cd793cf1cbd077d491ba27901c394ee0_0001_0001
0.084 1.1778676403508772 -2.9560000000000004 none 4h_ce064357713781fb904d1bf5b83c5458_0001_0001
0.21899999999999997 1.0845134736842104 -2.8710000000000004 none 4h_ce455edbeb809bd85d600232bbaddaef_0001_0001
0.07 0.8969402456140351 -2.904 none 4h_ce86305c293b590108bb2cd109075f00_0001_0001
0.10300000000000001 0.8163467280701754 -3.096 none 4h_cec861672601f3a97c0cf17bc8bad118_0001_0001
0.102 0.9999463070175438 -2.721 none 4h_cf265523c6c1015d83935065e001824d_0001_0001
0.22899999999999998 1.1643877982456141 -2.763 none 4h_cfae9088b9ba1bd7275fe294ed773830_0001_0001
0.077 1.0306681929824562 -2.6639999999999997 none 4h_cfbd2f895893f08c8d09ba1ec8facdda_0001_0001
0.11199999999999999 1.1880828771929826 -2.867 none 4h_cffe347ed567fc208916fb4934927fd5_0001_0001
0.09 0.9917793421052632 -2.9810000000000003 none 4h_d01e943080f2f292af538ea22c8df6a7_0001_0001
0.085 0.8203835877192981 -2.8939999999999997 none 4h_d036a074bf192986812d5fed8dd528f0_0001_0001
0.102 1.136154903508772 -2.804 none 4h_d04c79d6df0692310da3bb5f1b695db2_0001_0001
0.094 0.964139096491228 -3.072 none 4h_d0b583a9cdf663eabf310cd61a180552_0001_0001
0.085 0.9360076842105264 -2.804 none 4h_d10b80090aa56d429be8e5f0839bd942_0001_0001
0.094 1.0780800350877195 -3.1660000000000004 none 4h_d1619408803cc1e9535a9df0bd9c6f71_0001_0001
0.121 1.2194281491228072 -2.853 none 4h_d19bd315990cc44bd9481bef547a507e_0001_0001
0.131 1.2032839473684211 -3.157 none 4h_d1c9c98c113f1e43e758303158226295_0001_0001
0.10300000000000001 0.998273245614035 -2.8480000000000003 none 4h_d21ba4e3b356302f07981e750e213a7a_0001_0001
0.084 1.024506701754386 -2.9419999999999997 none 4h_d21e251175e5f20b26a1303da161bcb7_0001_0001
0.152 1.1776436842105262 -2.8810000000000002 none 4h_d257fc4b99eaa6080acb216f77ccbd2e_0001_0001
0.111 0.9791340701754389 -3.037 none 4h_d296a5167a5055a3887656405cfec168_0001_0001
0.075 1.041289149122807 -3.133 none 4h_d2a9bb8ad9bee123a7fb9983d0b37f07_0001_0001
0.07 0.9171108947368422 -2.737 none 4h_d2b6e5393a846ae136ad90d0edb0b9ae_0001_0001
0.193 1.3160637105263158 -3.033 none 4h_d2f24af638c59ec90757bad09903a976_0001_0001
0.098 1.1844860175438596 -2.7460000000000004 none 4h_d2fb6b581f39298f54ed19d7bf727315_0001_0001
0.154 1.1490466315789474 -2.8110000000000004 none 4h_d302f3fe55e9d26a6fda0c69e15e1706_0001_0001
0.078 0.9789587368421052 -2.835 none 4h_d3578f770c297323bd0f80bf7ff1a5e1_0001_0001
0.07400000000000001 1.0814531578947368 -2.8819999999999997 none 4h_d35c013d3f495d8ce1ac3a1eb08f90ef_0001_0001
0.179 1.162248807017544 -2.8810000000000002 none 4h_d3a10232d4953fe0ae4b5ffae9c15b03_0001_0001
0.207 1.259934385964912 -2.701 none 4h_d40212325253d646a711d53f729730ca_0001_0001
0.076 0.9588736140350878 -3.076 none 4h_d464bb163f9c9d5e4ded6941d6488d5b_0001_0001
0.057999999999999996 0.9687540175438596 -2.8560000000000003 none 4h_d46f8c6439ae538dde481844ecf5fd61_0001_0001
0.154 1.1972438859649122 -2.925 none 4h_d50490587f7f4ba3eb69b51a66c805d2_0001_0001
0.106 1.1632083333333334 -3.011 none 4h_d5372a4e76abe09db23d0d9a515f6244_0001_0001
0.13 0.952236798245614 -2.863 none 4h_d56b54a25ce19c5afb76ee38e71e14d2_0001_0001
0.129 1.1771459210526316 -2.826 none 4h_d577e145c91bdb22b2e48df290ac8b0a_0001_0001
0.16 1.1051588771929826 -2.786 none 4h_d59ced8164679fcc5ef2c0c16ecd6c59_0001_0001
0.078 0.978260192982456 -2.9730000000000003 none 4h_d5e0ea488290df5905adae3793d1e714_0001_0001
0.131 1.2144082017543858 -2.608 none 4h_d60d37ee82ec7a89cdaea6114a68b075_0001_0001
0.073 0.985645149122807 -3.137 none 4h_d617c3635f6640fc3229471939df5103_0001_0001
0.17600000000000002 1.5277747719298245 -2.739 none 4h_d6376a033cb531a8ad7264507d06a86e_0001_0001
0.198 1.1997837368421052 -2.823 none 4h_d63b1f81cbfab8600b7ea3dfece502ae_0001_0001
0.073 1.1191590175438595 -2.946 none 4h_d6ca7c9e3a0b5ee33e25a5700af9e4c7_0001_0001
0.073 1.1461355877192982 -2.9939999999999998 none 4h_d70fe2fc50c97b4d00fd2bd618b6573e_0001_0001
0.13 1.2348072631578948 -3.01 none 4h_d714b3f3015f052cef5dd1daa6e09614_0001_0001
0.092 1.0087455614035088 -3.04 none 4h_d7242aa4ecce76ac7aaed63d54858f7e_0001_0001
0.17 1.1956671491228068 -2.617 none 4h_d76bd426d558b8bc83a3e459f6237e00_0001_0001
0.105 1.0104754912280702 -2.822 none 4h_d7d94e37d4ca797696a0fa44588ae083_0001_0001
0.149 1.1373244122807018 -2.8080000000000003 none 4h_d7f87d60d9aad4550e67aa7e534d6797_0001_0001
0.128 1.0575814824561405 -2.998 none 4h_d8b5025dbc7e870eef29bd276ddd0a19_0001_0001
0.085 0.9752849035087718 -2.904 none 4h_d8b74a629f4ce339c49270cf469e22c6_0001_0001
0.067 1.0082523947368425 -2.737 none 4h_d8d321f6147919003db6a9f1f046fcf7_0001_0001
0.19399999999999998 1.037597254385965 -2.595 none 4h_d8dd6d7866bbf3abdae3a97bc3f27ecb_0001_0001
0.051 1.0570230877192983 -2.623 none 4h_d8def90f6af4f98f88cd4dae28043a42_0001_0001
0.059000000000000004 1.0191655175438596 -2.852 none 4h_d9a773814914ecebe240c62a799d8929_0001_0001
0.083 1.0610075789473683 -2.75 none 4h_d9ad8d816694d36e9774c5d4fc0a7987_0001_0001
0.099 1.0218812894736842 -3.016 none 4h_d9decafa3765b9b9772d234e110305be_0001_0001
0.12 0.9133761754385964 -2.929 none 4h_da176530b859ca6591f3280973215228_0001_0001
0.077 0.9272650263157894 -2.9619999999999997 none 4h_da48f553275b23ab9a19c72bf5864d26_0001_0001
0.086 0.8557853508771931 -3.0239999999999996 none 4h_da8e0981db704356d8b873aad16ccd3a_0001_0001
0.07 0.9875925087719298 -2.843 none 4h_dafa027c5662e947f92722409f41e936_0001_0001
0.069 1.0957274298245616 -2.762 none 4h_db0cf4ee4db3bb6ed42365d77c4c8a62_0001_0001
0.26 1.1476308684210526 -2.807 none 4h_db3c8795b6735e8d2703db99ddbf6147_0001_0001
0.132 1.0564385 -3.0860000000000003 none 4h_db4ae48ae1ee3fbfc711b6e311af83c6_0001_0001
0.08800000000000001 1.0980187807017543 -2.8110000000000004 none 4h_db56a7d38dd5d7d17291c91493098398_0001_0001
0.14400000000000002 1.0966704122807018 -2.889 none 4h_db7cecb58dd81460cf5e65bfde540300_0001_0001
0.135 1.2445507543859649 -2.7489999999999997 none 4h_db9270fdb685ff317a1abbdd62ffd268_0001_0001
0.17 1.300067307017544 -2.765 none 4h_dbe3ba53826cb9130cc5db92dc79b7e3_0001_0001
0.09300000000000001 1.1570567105263156 -3.06 none 4h_dc86d19b51c3a829bb1006ba0cf1cd77_0001_0001
0.14800000000000002 1.2354210175438596 -2.81 none 4h_dcb81b80ed7d628db239d2d59d63a567_0001_0001
0.109 1.153736596491228 -2.826 none 4h_dd03453f4eb1f0c7c2c9f19542a4ecf3_0001_0001
0.09300000000000001 0.8132932894736842 -2.873 none 4h_dd2540033fab9da2b04a206517f7b61e_0001_0001
0.057 1.037952807017544 -3.102 none 4h_dd6156948d4d4ebb9f84ce66f9dbc11e_0001_0001
0.066 1.1264917192982455 -2.883 none 4h_dd7edce420dbb10c00922d466ec8c92f_0001_0001
0.107 1.2354233859649124 -2.8360000000000003 none 4h_dd968534497fda0920f3f0875ab2dd8a_0001_0001
0.14300000000000002 1.1507687192982456 -2.752 none 4h_de656b2febec03b480815591e9f54942_0001_0001
0.205 1.1902062192982457 -3.016 none 4h_de6f6fa2a7b49cfdc9f0de07290e19a2_0001_0001
0.22399999999999998 1.0387534736842103 -2.69 none 4h_deac0ba27049a4179f324a76e1b068b4_0001_0001
0.08 1.092092701754386 -2.9530000000000003 none 4h_df01f35ec328338ad3ecae8695f85e32_0001_0001
0.125 1.094029956140351 -2.8689999999999998 none 4h_df1b5e948302d145885fee7f9de74c9b_0001_0001
0.221 1.2223702719298246 -2.9410000000000003 none 4h_df2415ba2ca45f473ba7db68036f4bd6_0001_0001
0.13 1.1560058245614035 -2.767 none 4h_df6ea80dfbfc692922e1db7383703496_0001_0001
0.062 1.0132655614035089 -2.8539999999999996 none 4h_df6f4f84ccb8b66adabf6ac00ad196eb_0001_0001
0.05 0.9760550087719301 -2.889 none 4h_df751972d7ec36bc9992f8637761a0ed_0001_0001
0.09699999999999999 1.0398492631578948 -3.029 none 4h_df81db5df035d5ba113bb8b37c281f5e_0001_0001
0.196 1.1361253157894735 -2.96 none 4h_df985976d3abea1881f398a16e9c88d1_0001_0001
0.098 1.0340040789473683 -2.846 none 4h_e0206fa761e3119b51ef780d5e538e52_0001_0001
0.043 0.8730842631578947 -2.852 none 4h_e02b15b77fc095f1e9b089b32c37ea52_0001_0001
0.073 0.9893635701754384 -2.87 none 4h_e077e4543c2cfa4540de6bc425ac7b9b_0001_0001
0.136 1.067422903508772 -2.903 none 4h_e135d83a3a0e12b0e7cbaabe7f9fd60c_0001_0001
0.131 1.0552883333333334 -2.548 none 4h_e19de7ef8d776d67086460d15b455819_0001_0001
0.142 1.1464856666666663 -2.559 none 4h_e207fb99556e15305105fa55e894eaef_0001_0001
0.09300000000000001 0.840622850877193 -3.0010000000000003 none 4h_e297080d56ce6c11338b17e939fbe9d9_0001_0001
0.057999999999999996 0.6538518596491227 -3.3169999999999997 none 4h_e29b19946944c5c40f0caaa0168442af_0001_0001
0.205 1.172411798245614 -2.9930000000000003 none 4h_e2e7c75c95e3fe5517b62daa28a23e4c_0001_0001
0.175 1.2193365350877192 -3.1180000000000003 none 4h_e32ddbf511cad783aeb4ffec40498298_0001_0001
0.174 1.2093514298245611 -2.7230000000000003 none 4h_e33a477c6b243b743fa35c0f1171691c_0001_0001
0.138 1.1352906052631575 -2.54 none 4h_e3da0ac4fc1185e863a307866032b43e_0001_0001
0.08900000000000001 0.810197403508772 -3.175 none 4h_e3e0ccb5b8e7fee098caebac3467d9a9_0001_0001
0.092 1.0794412543859648 -3.0069999999999997 none 4h_e40dfc1c34dc48fc410df55f69f009fb_0001_0001
0.146 1.1941431842105263 -2.92 none 4h_e414179cd7cecc311377346c0ceab7f8_0001_0001
0.10099999999999999 1.105205552631579 -2.898 none 4h_e44886476c25a0af5b47d1f51f336543_0001_0001
0.11900000000000001 1.0968929561403509 -2.833 none 4h_e473460dbce9d31fe3aa28f05bcdef5a_0001_0001
0.171 1.13809700877193 -3.113 none 4h_e47474011310db034ba484c00973f60f_0001_0001
0.07200000000000001 1.131922114035088 -2.878 none 4h_e48fc249656f4232effcea1e90eeea63_0001_0001
0.10300000000000001 1.062618236842105 -2.763 none 4h_e4985c3aa0c09fd59384fbfe433d1812_0001_0001
0.06 0.8068835087719298 -2.9160000000000004 none 4h_e5094f5c3199ab856be698752ed4a821_0001_0001
0.08 1.112117587719298 -2.945 none 4h_e533a9f6c7c7db20c8d50111cd0c5c94_0001_0001
0.11800000000000001 0.96810849122807 -2.991 none 4h_e5362f49edf84a703199e7c528c0f357_0001_0001
0.083 1.1907162192982457 -2.642 none 4h_e53b76f22972a7ba72c0a0352e3b16e8_0001_0001
0.09 1.0166284649122803 -2.8680000000000003 none 4h_e54054f42a67e5f0d57f4c08a7f0f10c_0001_0001
0.09699999999999999 1.0935436228070177 -3.1210000000000004 none 4h_e551947ace913521681243cc16e43027_0001_0001
0.094 1.0374533859649122 -2.773 none 4h_e56488ce4e155614620e90ec98e524ca_0001_0001
0.085 1.033846956140351 -2.88 none 4h_e578b3bac464075c13bd2fd33e114da2_0001_0001
0.09699999999999999 1.1807059473684212 -2.76 none 4h_e59dc111b3b5f1c9500705e17e05c485_0001_0001
0.095 1.1439677456140351 -2.9219999999999997 none 4h_e5c42382a93042cf38da302293cefc72_0001_0001
0.111 0.9898771754385964 -2.9989999999999997 none 4h_e5c87de8349200a731cffb6b01c25cb1_0001_0001
0.155 1.2819360877192982 -3.0389999999999997 none 4h_e5ccd414a6c3059f3f5d3a1885e6ee38_0001_0001
0.085 1.014994333333333 -2.818 none 4h_e5ce23e3f21cabd380ca34b3150cec4b_0001_0001
0.13699999999999998 1.1078686315789474 -2.86 none 4h_e5eb8b25d86c266ad0af8cffabf51995_0001_0001
0.077 1.0549847192982456 -2.865 none 4h_e63a2a3f8c1cb389711f4097ec5afbfd_0001_0001
0.133 0.9466687280701755 -2.9010000000000002 none 4h_e68b897cbe0246f89be36546631d25fa_0001_0001
0.12 1.207851798245614 -2.891 none 4h_e6977e15b4f78de6cba3b15a1a20adb1_0001_0001
0.111 1.0442426228070176 -2.898 none 4h_e6bed4f992282f285ce81585ee70fc5c_0001_0001
0.069 0.937818903508772 -3.075 none 4h_e6d2930328c926b3ddd85243074d840d_0001_0001
0.122 1.1328726578947372 -2.718 none 4h_e6fb3aa8782cbf6696bdf004eefdbe89_0001_0001
0.214 1.0903434824561404 -2.8080000000000003 none 4h_e72396bd1296d72b817170103b771e85_0001_0001
0.099 1.2102684561403507 -2.53 none 4h_e79f7e634efc0155442e81975c42cfe1_0001_0001
0.115 1.1230730526315789 -2.822 none 4h_e867df2949bd0fe3a025a39784d9d913_0001_0001
0.23399999999999999 1.286674973684211 -2.762 none 4h_e8995d656ccb8f53ceca37f761824581_0001_0001
0.068 0.9258925175438596 -2.786 none 4h_e8fd620e809233b8331f0bdb4a831263_0001_0001
0.08 1.0069565701754386 -2.9330000000000003 none 4h_e9718c7655669343799524ac4c1d65c7_0001_0001
0.2 1.1922741315789471 -2.937 none 4h_ea2f0b7ebb1b01fd6663830841ef4d0f_0001_0001
0.11699999999999999 1.1885163157894736 -2.992 none 4h_ea39c9e2ab330ef2bd858f40c27f434c_0001_0001
0.139 1.2060411842105263 -3.102 none 4h_eabc32b93e3af19b22de99c2e0aebe44_0001_0001
0.091 0.9716854385964911 -2.7260000000000004 none 4h_ead1039355f360d0a582d1f8ff98cfa9_0001_0001
0.113 1.073125754385965 -3.069 none 4h_ebbe8ee9611e9ed052649497b1d24853_0001_0001
0.196 1.4051185 -2.844 none 4h_ec1faffa27f5b34fcf0e59d15725ddaa_0001_0001
0.085 1.0869276140350876 -2.735 none 4h_ecc84085a06213cb9efedc19afc4f2aa_0001_0001
0.146 1.2127829385964912 -3.0189999999999997 none 4h_ece361017eb83219666bd1ae2b7446d1_0001_0001
0.081 0.871226254385965 -2.799 none 4h_ed30da25bfc5d0278ba7024addb67551_0001_0001
0.159 1.183618043859649 -2.8089999999999997 none 4h_ed390cbaa2d7e8b9faaee8c7721f6c69_0001_0001
0.11800000000000001 1.1809611929824564 -2.992 none 4h_ed7be92fa1e77cf38a9d5aa7c76e08a9_0001_0001
0.09 0.8865049385964913 -2.978 none 4h_ed93108a7eb26fad5ed251ad5e614a71_0001_0001
0.096 1.2659248947368422 -2.633 none 4h_eda642a294bfe6bc5aebf4fd26ed6519_0001_0001
0.292 1.3490413421052632 -2.821 none 4h_eda8bb32f65e2aa5a1d2910fc3306082_0001_0001
0.105 1.2714026140350876 -3.0780000000000003 none 4h_ee282ccea0cd26d05e47d6b1d782a5c5_0001_0001
0.10099999999999999 1.089958456140351 -2.767 none 4h_ee613efe59b6b326332f6a3724257679_0001_0001
0.083 0.8270789736842104 -3.048 none 4h_ee7494e0bf45838a6abc21762f293f64_0001_0001
0.11599999999999999 1.0534218333333332 -2.955 none 4h_eebb2cf01f9f86b96ed017d7b4c65f99_0001_0001
0.059000000000000004 0.900043394736842 -3.02 none 4h_eef3053d8de6cc426760834ca2942abb_0001_0001
0.09300000000000001 1.1341169210526316 -2.698 none 4h_ef0f3938727042a6f8ac62d6c05c74f5_0001_0001
0.127 1.0561925964912282 -2.9210000000000003 none 4h_ef29ed7567a53064d3fcd99bfba03ea9_0001_0001
0.201 1.2426404736842105 -2.835 none 4h_ef85ab1b477ad1261e0180d39d263126_0001_0001
0.069 1.0326699649122806 -2.762 none 4h_efaf544c593cc1ef63f07d044f1558ea_0001_0001
0.111 0.9167917982456141 -3.0180000000000002 none 4h_efbffe83bef00995bac2edc207d8cdac_0001_0001
0.063 0.9826084824561404 -2.906 none 4h_efc3bb333276ea31e6ad880bce164e1d_0001_0001
0.106 1.1005025350877191 -3.179 none 4h_efdf351c5024ea24e8d1752b7b45d351_0001_0001
0.091 0.9868099210526315 -2.7880000000000003 none 4h_f05e7cf8c11d19ce06a5c6e035da9566_0001_0001
0.132 1.1787775526315791 -2.907 none 4h_f0cc8cfb957cb50cc416c654cb759801_0001_0001
0.08800000000000001 1.122939605263158 -2.9610000000000003 none 4h_f0f269675c3d296ed673ccb7afddcaee_0001_0001
0.138 1.2711993508771928 -2.9810000000000003 none 4h_f1024178c62743699ffc8847b8f7bc07_0001_0001
0.133 0.9639190877192984 -2.71 none 4h_f1226bd7e20e1442fdcf76062b8b7b76_0001_0001
0.133 1.194693254385965 -2.884 none 4h_f158a32416eb9a3dc2568f61bf68eba0_0001_0001
0.14800000000000002 1.1949276491228071 -2.8560000000000003 none 4h_f166099755e3b1d8016a35c825a92e85_0001_0001
0.11699999999999999 1.0716483859649124 -2.8310000000000004 none 4h_f23f1e93afb13d28cfbec7a8ea0614a0_0001_0001
0.111 1.2272009122807022 -2.8710000000000004 none 4h_f26669a624eb17f1c1f88ed5538a32f8_0001_0001
0.071 0.9613934385964912 -2.986 none 4h_f2c12a4f868dc5e4bab7efd70781e260_0001_0001
0.13699999999999998 1.2592554912280702 -2.805 none 4h_f2e74debaa4e851d51418de2c96600da_0001_0001
0.179 1.1500669035087718 -2.823 none 4h_f319c5e7e5bf8d2f277db8cb35fccd1e_0001_0001
0.207 1.2457631315789472 -2.773 none 4h_f38d00459dba93b1bb69bb8f4559390a_0001_0001
0.077 0.9458598508771928 -2.7680000000000002 none 4h_f3af7c69fe9937aebe076b734323a1f5_0001_0001
0.138 1.0106719736842105 -3.0239999999999996 none 4h_f3df8d6eb16cd19a042872f38373a299_0001_0001
0.043 0.960720903508772 -2.986 none 4h_f41328235a9aa19a58b019c791957ad4_0001_0001
0.19 1.0443895175438596 -3.0780000000000003 none 4h_f462fc82178bf6ed54bc671465591118_0001_0001
0.10300000000000001 1.2140300263157893 -2.8689999999999998 none 4h_f49199e216dec9ea0fcc7cbe0c9e43ee_0001_0001
0.113 0.9960055964912282 -2.9610000000000003 none 4h_f4a28b0c2a3cb4b6d72629487986466c_0001_0001
0.192 1.2309755438596492 -2.745 none 4h_f4cb7f433b51c661e1bea56b618ed6e1_0001_0001
0.131 0.9491211666666666 -2.978 none 4h_f4e7573540e46845bb16d5b43e13c51d_0001_0001
0.105 1.039051052631579 -2.884 none 4h_f5091fcd254d7c24d830e576cd8ab79c_0001_0001
0.08800000000000001 1.0829281491228069 -2.571 none 4h_f58e5e85080bf92621e23b68abceb5eb_0001_0001
0.15 1.0881107105263157 -2.968 none 4h_f6437c9b20a9438b52fc505b3905daed_0001_0001
0.099 1.0519976929824562 -2.838 none 4h_f657005d9ca52bbc15d5ad2f27ae1698_0001_0001
0.092 1.0947218859649122 -2.766 none 4h_f6ba167c29162c5acdc4e68d73374172_0001_0001
0.075 1.1041816491228071 -3.009 none 4h_f71944ded1987abb918827031a8c4df9_0001_0001
0.084 1.093933605263158 -2.92 none 4h_f733429b56978adf016b1ef198f2202e_0001_0001
0.11 1.2231231140350876 -2.773 none 4h_f734aa29b560ffe735b1d7ea26d28a31_0001_0001
0.188 1.11358850877193 -3.0589999999999997 none 4h_f7589eaa09250f543e499a481e3b29d5_0001_0001
0.11900000000000001 0.9000682368421052 -2.682 none 4h_f7dc87b3449e38cbcc06294d4a302c73_0001_0001
0.055 0.9183393333333334 -2.957 none 4h_f8113c02dc7c5b90f5583f03a8b1b696_0001_0001
0.163 1.210925552631579 -2.622 none 4h_f8814d52cf86de664c0c96f521c1aea7_0001_0001
0.13 1.2439177807017543 -2.852 none 4h_f967181eb204b33419649e59bfa227eb_0001_0001
0.062 1.0737402631578947 -2.855 none 4h_f97c989fbacae1d218256d485bbd7390_0001_0001
0.10800000000000001 1.1635197280701757 -3.023 none 4h_f9afe63b6a0bd8031f1cea74ae0e21c0_0001_0001
0.12 1.0892799736842105 -2.843 none 4h_f9dc7478ec7b665361bdf8a61b7dd20a_0001_0001
0.10099999999999999 1.2538508245614035 -2.938 none 4h_fa2f780fddca497a682ca6db29d2baa5_0001_0001
0.067 1.0110165350877194 -3.0460000000000003 none 4h_fa41238511c0ad8c70fe90a9193c1732_0001_0001
0.081 1.1792114122807018 -2.889 none 4h_fa5adb5df04b72b189d716eb3fddc387_0001_0001
0.092 1.0204051578947368 -2.835 none 4h_fa6cd366a71d0d465f8fa6631961a481_0001_0001
0.16 1.1744302807017544 -3.1639999999999997 none 4h_fa6f998c5b1eec8c9217e5104e90c6bf_0001_0001
0.10300000000000001 1.2396072807017544 -2.839 none 4h_fa75ff9dde4e5c2c865e03ed6d5a81fb_0001_0001
0.19399999999999998 1.2242779912280704 -2.7739999999999996 none 4h_fa85ee382eccab7ffc43d12beeff3e3c_0001_0001
0.064 0.9966279649122808 -2.972 none 4h_fa9fbb0d28e9944b3f050e0e7148a3cd_0001_0001
0.048 0.8389984912280702 -2.964 none 4h_fb0ed25e53241bba50db4d59683a2156_0001_0001
0.09 0.9202321929824562 -2.873 none 4h_fb12735a45aac53233128f585e2cab50_0001_0001
0.14400000000000002 1.3224133157894735 -2.8680000000000003 none 4h_fb1a3740d900db457e4d9c049bbcb20a_0001_0001
0.126 1.0090040877192985 -2.701 none 4h_fb27ce52540bdda0d529ddd5999796e3_0001_0001
0.215 1.0976199824561403 -2.819 none 4h_fb72057b85d05a9850049883e8cb6519_0001_0001
0.11699999999999999 0.9642324561403508 -2.895 none 4h_fcef69784a21b7e8eae45994248c0924_0001_0001
0.115 1.1045159912280702 -2.846 none 4h_fcf73162f42348bbc7a4aac1ff55ef49_0001_0001
0.092 0.9175921842105264 -2.951 none 4h_fd0886bd36fc9c3180e2439ec40309b4_0001_0001
0.068 1.0214140438596493 -2.8510000000000004 none 4h_fd2db163b55a3e02af1deecccbc6365d_0001_0001
0.105 1.1809730964912282 -3.062 none 4h_fdbf53e2c67de57f45ee790d61e9d126_0001_0001
0.081 1.0629925438596493 -2.9419999999999997 none 4h_fdd1ae9486565869ca0fc6611146f0de_0001_0001
0.08800000000000001 1.0810187280701753 -2.912 none 4h_fe559c724a81f1d0cbeaaabdb27d03e7_0001_0001
0.138 1.2365554035087718 -3.032 none 4h_feada4869bb7f8b579fab96eaec8ebd1_0001_0001
0.09300000000000001 1.0844851578947368 -3.0069999999999997 none 4h_ff7eba309090deb36d2a18948d60e068_0001_0001
0.096 0.9278931315789474 -3.157 none 4h_ff8392763a5dfbe31b98594fee4be3df_0001_0001
0.08 0.9789618596491227 -2.753 none 4h_ffa3c8c77c3aedc5b677a17255e57e98_0001_0001
0.087 0.9990658771929825 -2.863 none 4h_ffb2a312d71193777d29429c46790ec3_0001_0001
0.107 1.0410244561403508 -3.0060000000000002 none 4h_ffeb053a829ea7b8855af62a81b54d94_0001_0001
0.139 1.0411297558139534 -2.766 not_sandbag_2 3h_0005530d073ce182f8ca0bb90263e260_0001_0001
0.127 1.0658099680851063 -2.747 not_sandbag_2 3h_006abc33ce9f3f350462c4d2d859abed_0001_0001
0.10300000000000001 0.949872074468085 -2.965 not_sandbag_2 3h_012aeeb10f10bd0b0e7d34ab5d9b2011_0001_0001
0.042 0.7197177708333332 -2.846 not_sandbag_2 3h_013e3a05b628e29186bb93fd5c4e2600_0001_0001
0.09699999999999999 0.8887372083333335 -2.6910000000000003 not_sandbag_2 3h_0166984c6d0e9f12fdbef4be8a2cc0ae_0001_0001
0.045 0.6232618571428571 -2.7119999999999997 not_sandbag_2 3h_018d99242af013790d01cee5b34a7eba_0001_0001
0.053 0.6403446938775511 -2.86 not_sandbag_2 3h_01c0476a3ca59a12ad5615ac59c0c54b_0001_0001
0.09699999999999999 0.8849020000000001 -2.948 not_sandbag_2 3h_01f33abb918b3c5e57802f4d0196ee1f_0001_0001
0.071 0.677059734042553 -3.022 not_sandbag_2 3h_025a3b3825ab971a874bf57c223b0fdf_0001_0001
0.133 0.8949969791666667 -2.989 not_sandbag_2 3h_025e366601c62ee5a077e0a9a0940e91_0001_0001
0.11 0.9606201489361704 -3.033 not_sandbag_2 3h_027d404f3b22e4d9314d656675eeb4cb_0001_0001
0.057999999999999996 0.8600295454545455 -2.718 not_sandbag_2 3h_02bc500f3208ea402a73c0427a85350d_0001_0001
0.193 1.10884675 -2.722 not_sandbag_2 3h_02ed4fe40efc50c5c99907c87c33f724_0001_0001
0.1 0.9635049130434782 -2.76 not_sandbag_2 3h_0315b2893d0397143b9d9a4a5893748b_0001_0001
0.077 0.6949562653061225 -2.9330000000000003 not_sandbag_2 3h_03339219776942009535f93f0169642f_0001_0001
0.084 0.86636775 -3.097 not_sandbag_2 3h_03933e7b980e1278cefda6970eb59abd_0001_0001
0.188 0.9155367934782608 -2.8739999999999997 not_sandbag_2 3h_03b30685d0061ab12c8d1d3056fb0412_0001_0001
0.04 0.6793062840909091 -2.827 not_sandbag_2 3h_046abf509db40ced12e9829faaa59102_0001_0001
0.049 0.6944236999999999 -2.655 not_sandbag_2 3h_04e5d26ddc27b50dc1fd86a1d754c7d7_0001_0001
0.073 1.0393772499999998 -2.783 not_sandbag_2 3h_04fa1af269118aaa1c06ffc0e261a961_0001_0001
0.049 0.9096120208333334 -2.6839999999999997 not_sandbag_2 3h_05489d9f48a6c3367ecafb202b59c4cd_0001_0001
0.11900000000000001 1.0365299886363637 -2.818 not_sandbag_2 3h_058ce9fe43ad426680774852302a8884_0001_0001
0.055999999999999994 0.904444304347826 -2.715 not_sandbag_2 3h_060f2459a313c0bade7521cbb553dadf_0001_0001
0.14800000000000002 0.975303625 -2.6910000000000003 not_sandbag_2 3h_06464a238e22645301034021d027f205_0001_0001
0.054000000000000006 0.5837909509803921 -2.8 not_sandbag_2 3h_066c66e6b532b7010e9d5093ada3d9c4_0001_0001
0.051 0.7482774999999999 -2.543 not_sandbag_2 3h_067176ff392caf56e54d3e2da11f141c_0001_0001
0.19399999999999998 0.8832219479166667 -2.8819999999999997 not_sandbag_2 3h_0674032d75426d7c528a2d74b5bc1231_0001_0001
0.079 0.9593500227272728 -2.929 not_sandbag_2 3h_0700006a27498fe123ba13dfcd5138c5_0001_0001
0.07 0.7982580434782609 -2.9739999999999998 not_sandbag_2 3h_07a8c86f82f6e66be32f39454696b95a_0001_0001
0.07400000000000001 0.9240717959183672 -2.946 not_sandbag_2 3h_07f730169ae9a2511e6ac76ed8ec63c6_0001_0001
0.08 0.8500926444444444 -2.6189999999999998 not_sandbag_2 3h_081fd363b5514afceb3463b8a7108646_0001_0001
0.09300000000000001 1.0084805638297871 -2.859 not_sandbag_2 3h_084257edfe20d659e81cc4bee6b53fc8_0001_0001
0.213 1.027517784090909 -2.532 not_sandbag_2 3h_088ffb9ae7a9fcb12e846782acb7880f_0001_0001
0.221 0.937351695652174 -2.5980000000000003 not_sandbag_2 3h_08d5dac94c1d0cd16e4a9befa1b0e281_0001_0001
0.07400000000000001 0.8424905957446809 -2.6910000000000003 not_sandbag_2 3h_09355da8e9237afa82638281fabf6b4b_0001_0001
0.047 0.7697782765957447 -2.6839999999999997 not_sandbag_2 3h_09813f65062bfc4cfb1dd75c1cb60a46_0001_0001
0.07 0.5760447959183674 -2.7739999999999996 not_sandbag_2 3h_099061219a3d8cab9505741f3b5c862a_0001_0001
0.08199999999999999 0.9856276276595743 -2.736 not_sandbag_2 3h_09a0bbdaf14ce528ed3091e969ba02d2_0001_0001
0.055 0.8736171224489796 -2.762 not_sandbag_2 3h_09b19505946c6d805c3c451d5d1da620_0001_0001
0.063 0.8031020882352942 -2.9939999999999998 not_sandbag_2 3h_0ae7be3e6953240ada526f2cadbc0632_0001_0001
0.07 0.954621476744186 -2.7089999999999996 not_sandbag_2 3h_0b307c8a965304c4eff28aad4a663ff6_0001_0001
0.057999999999999996 0.8418637142857143 -2.7060000000000004 not_sandbag_2 3h_0b565ddb85abdbe16a0412daedc7193c_0001_0001
0.055 0.7560458099999999 -2.7889999999999997 not_sandbag_2 3h_0b6d3afaac1bf4d90da6e5311ed02d18_0001_0001
0.135 0.9993119333333332 -2.7489999999999997 not_sandbag_2 3h_0b8c17eb494b4b6cfb57919cd26a02fc_0001_0001
0.046 0.8204943977272727 -2.968 not_sandbag_2 3h_0bdf73a807480ea278541f32f07e3808_0001_0001
0.034 0.6968156734693878 -2.727 not_sandbag_2 3h_0c2d55ea81dcf7507e75942380855d9b_0001_0001
0.035 0.6319359479166667 -2.9019999999999997 not_sandbag_2 3h_0c4034bdfe29c396cae7bb1de2cfce7a_0001_0001
0.076 0.7777558541666666 -2.674 not_sandbag_2 3h_0c4296d00b46c3faa7be6575039ef954_0001_0001
0.042 0.9394831022727274 -2.65 not_sandbag_2 3h_0c4bc683d034863b8c2d9045b8bde00e_0001_0001
0.075 0.8901264431818181 -2.786 not_sandbag_2 3h_0c71c292f07209ccc03ed3a1c97dd5f7_0001_0001
0.085 0.9595585306122448 -2.884 not_sandbag_2 3h_0c8f055c2eb4363b3737a17426483471_0001_0001
0.12300000000000001 1.0114304222222223 -2.82 not_sandbag_2 3h_0c91ba41ff437b4400e76a5e04b0b86d_0001_0001
0.105 0.9400378977272726 -2.627 not_sandbag_2 3h_0ce0e0a260a4b2870948f851d06d28f9_0001_0001
0.057 0.7301996304347825 -2.889 not_sandbag_2 3h_0d0fd1c02597dd6792d73928cbacf21d_0001_0001
0.102 0.9070793522727272 -2.71 not_sandbag_2 3h_0d3742ca44a3bdfc518f926e2760a0c1_0001_0001
0.08199999999999999 0.7903988750000001 -2.9789999999999996 not_sandbag_2 3h_0d7055554aa7e319bb2ff3dcd2e691f9_0001_0001
0.067 0.8170219166666667 -2.852 not_sandbag_2 3h_0d8c46aeeee2bac0558525d6cf976217_0001_0001
0.145 1.0570277674418604 -2.938 not_sandbag_2 3h_0da6a17b45e5886c40de3bad9681f2c8_0001_0001
0.059000000000000004 0.7868327708333335 -2.957 not_sandbag_2 3h_0e16374069532fc52b6722d3ce9826d0_0001_0001
0.051 0.75613 -2.908 not_sandbag_2 3h_0e2d2d46f6a784a3589b4fb0406608f5_0001_0001
0.102 0.9129613829787232 -2.477 not_sandbag_2 3h_0e695b309c569930309ce9cc5e8a7a9b_0001_0001
0.111 1.058900391304348 -2.65 not_sandbag_2 3h_0e695f1ed2c843e2419b82edf97ff226_0001_0001
0.071 0.6992529886363638 -2.6439999999999997 not_sandbag_2 3h_0f5189a6c4cadad5c05df7645b4a2fd6_0001_0001
0.055 0.6123976020408163 -2.844 not_sandbag_2 3h_0f5e9318ce51eae8bd6c758fa3080c99_0001_0001
0.039 0.7212065454545454 -2.741 not_sandbag_2 3h_110acdf8f88ac70b259a2f5ef4b7e52f_0001_0001
0.094 0.8056588125 -2.875 not_sandbag_2 3h_11268739603154006fd429fd9fe138c3_0001_0001
0.113 0.8560177755102042 -2.878 not_sandbag_2 3h_114ac6edcdb125525e1c31f3361b94aa_0001_0001
0.021 0.5662392765957447 -2.997 not_sandbag_2 3h_114c7c6fe4adf84f3f6bb1be9a238d88_0001_0001
0.059000000000000004 0.7606562 -2.535 not_sandbag_2 3h_116b825ee9d109c1065b8e08097cc294_0001_0001
0.04 0.7771371938775511 -2.845 not_sandbag_2 3h_11960be8b72eafef4a4c41dd8f97086d_0001_0001
0.084 0.8924472142857142 -2.701 not_sandbag_2 3h_11fbaf107699d45c0c908a079a9179a0_0001_0001
0.059000000000000004 0.9175016914893618 -2.6910000000000003 not_sandbag_2 3h_120253e7df61b12381f97a8a7641f731_0001_0001
0.054000000000000006 0.6483667021276597 -2.997 not_sandbag_2 3h_12322f78c38e48b0a714bd5f51fef32c_0001_0001
0.084 0.87946965625 -2.93 not_sandbag_2 3h_124482afe30e767a76800867aa5d8f1b_0001_0001
0.11900000000000001 0.8191635212765958 -2.8760000000000003 not_sandbag_2 3h_1250f107eb709692f6eab971de5a69c8_0001_0001
0.040999999999999995 0.8486867448979593 -2.6289999999999996 not_sandbag_2 3h_126a0894dabae7fee79f11b20455e6c4_0001_0001
0.040999999999999995 0.7382140208333333 -2.968 not_sandbag_2 3h_1276be46af270997ef813ce9cdb1c298_0001_0001
0.053 0.6451403645833335 -2.8289999999999997 not_sandbag_2 3h_1308bcec42d6da499fd0ec69234c0f67_0001_0001
0.08 0.8750970217391304 -2.983 not_sandbag_2 3h_137ec05f5ae06ec8bd07ee8997a9f469_0001_0001
0.052000000000000005 0.8409147040816327 -3.065 not_sandbag_2 3h_1381cd6872d560c7ada4be611e74bf93_0001_0001
0.023 0.6048231020408162 -3.052 not_sandbag_2 3h_138d4a604d7375b70db50ba625b0542a_0001_0001
0.042 0.7033470312500001 -2.9610000000000003 not_sandbag_2 3h_13abf0f2f0f0f20ebb23a99e0e61b3dc_0001_0001
0.037000000000000005 0.6909998958333333 -2.827 not_sandbag_2 3h_13f40bf5198ea2482962631fd45be49f_0001_0001
0.11900000000000001 0.9976778409090908 -2.545 not_sandbag_2 3h_1418530ae1786ec80488637511b3cd91_0001_0001
0.1 0.9798137272727272 -2.457 not_sandbag_2 3h_146cc88ab00dda2b42febe2039bfb421_0001_0001
0.066 0.936132568181818 -2.8169999999999997 not_sandbag_2 3h_1481a92f7baf9f424e406d96e4939efc_0001_0001
0.069 0.6851812065217391 -2.677 not_sandbag_2 3h_14868f1c01a8561a2587179984bb1a61_0001_0001
0.063 0.6383547446808512 -3.0380000000000003 not_sandbag_2 3h_14e55d92e35e46a4caba5148506d298e_0001_0001
0.099 0.8168123541666665 -2.673 not_sandbag_2 3h_154cd1e7d5dac09eab3ce719049dab7f_0001_0001
0.091 0.9738093367346936 -3.057 not_sandbag_2 3h_1666c93c3b23853a6bcb2705980afc12_0001_0001
0.2 1.1475160909090907 -2.656 not_sandbag_2 3h_1676b3eacfec7632126800ed46992c6a_0001_0001
0.075 0.8371879166666667 -2.494 not_sandbag_2 3h_1682752ceb3f26e463af35eff94621e7_0001_0001
0.057999999999999996 0.5765269583333333 -2.844 not_sandbag_2 3h_168362cf4009cb8f7ef5d84f414c69f8_0001_0001
0.040999999999999995 0.8785046739130435 -2.783 not_sandbag_2 3h_16b3a92022e8483d060dde5f50ee0e17_0001_0001
0.049 0.8052967888888889 -2.812 not_sandbag_2 3h_16f66d10b382ab683251dfc040f502ca_0001_0001
0.111 0.9038521354166666 -2.785 not_sandbag_2 3h_173458b7787012dd39cbe4fdcef05692_0001_0001
0.111 1.1087285681818178 -2.7460000000000004 not_sandbag_2 3h_1752a2c2d21c4071b6d5247bd40922f5_0001_0001
0.11800000000000001 0.7814220520833332 -2.7260000000000004 not_sandbag_2 3h_175bfeaf96f5401aa0bd596b6c05589d_0001_0001
0.079 0.9789413409090908 -2.597 not_sandbag_2 3h_177bee8c54e0863d48892b993bb95506_0001_0001
0.053 0.7325430638297873 -2.8939999999999997 not_sandbag_2 3h_1791ea228a49e07a4ad1155a489a8019_0001_0001
0.051 0.814157829787234 -2.625 not_sandbag_2 3h_17a52270b249a623131a441da92669e2_0001_0001
0.121 1.0288920520833331 -3.075 not_sandbag_2 3h_17e148cc787ed40a8ef9aecf0e4b4e84_0001_0001
0.037000000000000005 0.7390875102040816 -2.9139999999999997 not_sandbag_2 3h_17e826ffe179963956f6859220804ce5_0001_0001
0.037000000000000005 0.8045274375 -2.79 not_sandbag_2 3h_17eb90dc64dbf4c107338ee02694e235_0001_0001
0.073 0.7140311020408163 -2.889 not_sandbag_2 3h_1838dcf5051d8b58f2e41bb1b73f1515_0001_0001
0.07200000000000001 0.9007277976190476 -3.0869999999999997 not_sandbag_2 3h_186327e8fe5aa14a34efcaac7acc37e0_0001_0001
0.037000000000000005 0.7478534186046513 -2.642 not_sandbag_2 3h_18acfd7773dc6a4f8fe913dfc474fc4e_0001_0001
0.057999999999999996 0.7953031224489796 -2.67 not_sandbag_2 3h_18bea4647dac70013bb297fb5f1dce7a_0001_0001
0.037000000000000005 0.6737930882352939 -2.878 not_sandbag_2 3h_18c1feed43cf6d262d989317c8f4219b_0001_0001
0.067 0.5890248936170213 -2.951 not_sandbag_2 3h_18fb88582249d372a5e99f376b6144b4_0001_0001
0.086 0.8759721770833333 -2.99 not_sandbag_2 3h_19169e72e06dc4301b18a5b671025bf3_0001_0001
0.08900000000000001 0.9680645454545452 -2.8139999999999996 not_sandbag_2 3h_192fac845295725be0cc300944cd94e3_0001_0001
0.126 0.9770818936170212 -2.628 not_sandbag_2 3h_1941aa6c4ac982a67ce9e78091ec32f8_0001_0001
0.061 0.9103917234042552 -2.571 not_sandbag_2 3h_19429954a7c6e820eff9197b5f8252ab_0001_0001
0.10099999999999999 1.0123634456521735 -2.721 not_sandbag_2 3h_1986b355f5f1eda5ffc3dd9ed6205dae_0001_0001
0.065 0.9222826020408164 -2.7319999999999998 not_sandbag_2 3h_19f930c0329b184c231a771cb0e7d6f9_0001_0001
0.065 0.811244375 -2.8289999999999997 not_sandbag_2 3h_1abeabbe2eab1a116e873b362912dac9_0001_0001
0.098 0.9858882604166668 -2.737 not_sandbag_2 3h_1aee9696334f1b93968af64e49a5f5ff_0001_0001
0.078 0.7548894318181818 -2.786 not_sandbag_2 3h_1b7dbb09cbfb87e6d12a223d2bdcd4e2_0001_0001
0.047 0.9414015416666666 -2.887 not_sandbag_2 3h_1b91a0aad7cf374e2fecce2c144fe939_0001_0001
0.073 0.8572985624999999 -2.8360000000000003 not_sandbag_2 3h_1c1905ad8db4274ee0848a0cce46cce0_0001_0001
0.154 0.9967738829787232 -2.861 not_sandbag_2 3h_1c728bf8541c657c3490814427e43da1_0001_0001
0.064 0.9263444583333332 -2.9939999999999998 not_sandbag_2 3h_1c865fa7c9f5cb883a76b7eba7470f7a_0001_0001
0.052000000000000005 0.8894663181818182 -2.905 not_sandbag_2 3h_1cdb2ef19b1253f785b4060875e9666d_0001_0001
0.049 0.8335876224489795 -2.8689999999999998 not_sandbag_2 3h_1d6363d852fbdc20db8710530d4bf1fe_0001_0001
0.076 0.8790689090909092 -2.5860000000000003 not_sandbag_2 3h_1db152d875900a0ff9a05344c94b22db_0001_0001
0.078 0.9532517444444446 -2.52 not_sandbag_2 3h_1db768f5bb6197619b9817584cc9c53d_0001_0001
0.091 1.0470717934782607 -2.886 not_sandbag_2 3h_1dfd7f5043129f9daf1d8421926d739d_0001_0001
0.055999999999999994 0.7467963877551019 -2.8369999999999997 not_sandbag_2 3h_1e38a0661c42400d4a9f23ce1127cf66_0001_0001
0.038 0.7655729479166667 -2.8789999999999996 not_sandbag_2 3h_1fd056edc98bb27a96a16f6b5d57f7a2_0001_0001
0.115 0.8984495520833333 -3.083 not_sandbag_2 3h_1fff3f872a5f868af3f1e0b9fa2dbce5_0001_0001
0.1 0.9283113541666668 -2.911 not_sandbag_2 3h_20218e95eb651214ba6afe37bb88a3f5_0001_0001
0.037000000000000005 0.9345073023255812 -2.7769999999999997 not_sandbag_2 3h_204764483ed08e63597012c06fe6ce05_0001_0001
0.057 0.6041686326530612 -2.7430000000000003 not_sandbag_2 3h_206571b4c7dad050aed7ad24b8ae67e6_0001_0001
0.059000000000000004 0.7891299468085106 -2.988 not_sandbag_2 3h_207443f1e87d8e5eeb20eeda88fe781a_0001_0001
0.096 0.9645045425531916 -2.906 not_sandbag_2 3h_207622b60e29a728cd4dafb65de935c9_0001_0001
0.109 0.9033305625 -2.7560000000000002 not_sandbag_2 3h_20e1319cfe46058d26848541c78926e8_0001_0001
0.039 0.9193386931818182 -2.898 not_sandbag_2 3h_21846264b60cd9d4bae27cb6fe2f8694_0001_0001
0.094 1.0374816770833333 -2.99 not_sandbag_2 3h_21b984d2d62a219c521458c1b7babee5_0001_0001
0.034 0.8119172346938776 -2.568 not_sandbag_2 3h_21ecc268f290efde579d19f3576f9b83_0001_0001
0.038 0.6244858367346938 -2.983 not_sandbag_2 3h_2207aef4a920b47b5d2fbbc054c61845_0001_0001
0.17800000000000002 0.9838248061224488 -3.0039999999999996 not_sandbag_2 3h_2213145fed2cd9b9ce5106ec92c605e8_0001_0001
0.040999999999999995 0.9170199069767444 -2.945 not_sandbag_2 3h_22393b5fdace5b6e2c1aed4c848a5a54_0001_0001
0.066 0.9745763953488372 -2.9130000000000003 not_sandbag_2 3h_22f2c80ed13f2b0ca68bd50c56621684_0001_0001
0.201 0.9676423604651164 -2.747 not_sandbag_2 3h_2351c4dcbf1ee2f80845f4bfa27e0336_0001_0001
0.081 0.9452125 -2.4619999999999997 not_sandbag_2 3h_237a7fa2d2aa4783fdd081697bbb5787_0001_0001
0.039 0.8343622954545455 -2.694 not_sandbag_2 3h_242f833154ce1587da2e6ce180b41918_0001_0001
0.07200000000000001 0.9470207446808512 -2.929 not_sandbag_2 3h_2526812ec8cb2fff60eb4d6d518b4cea_0001_0001
0.10800000000000001 1.0287838295454546 -2.7910000000000004 not_sandbag_2 3h_258b351393350ee04a75b04520874c8d_0001_0001
0.077 0.8264549081632652 -2.7689999999999997 not_sandbag_2 3h_25dde3305ee5f069cbdd0a5caa3be768_0001_0001
0.077 0.9286637727272729 -2.7119999999999997 not_sandbag_2 3h_25f30b30093c599fc33dd0dc0469b0e3_0001_0001
0.19399999999999998 0.8734623877551021 -2.798 not_sandbag_2 3h_26b83a576da975182d1cb0b013853823_0001_0001
0.07 0.8975084333333333 -2.8139999999999996 not_sandbag_2 3h_270910967fb9263c7795d5aa69b737d8_0001_0001
0.078 0.88897459375 -2.88 not_sandbag_2 3h_277f37484c7de65494f7c1b34b202c73_0001_0001
0.052000000000000005 0.8128970714285715 -2.884 not_sandbag_2 3h_27a2feec4cdb53a31fee7614251921e1_0001_0001
0.179 1.01905325 -2.7489999999999997 not_sandbag_2 3h_27ed75496d00cfe0df0279c9844f4503_0001_0001
0.08900000000000001 0.8281869795918367 -2.888 not_sandbag_2 3h_280686b016be870262bd02fdb16020f0_0001_0001
0.044000000000000004 0.7916809583333333 -2.9539999999999997 not_sandbag_2 3h_28402f180c1f2bd22b9e7e2d4bef70a1_0001_0001
0.059000000000000004 0.6332219270833334 -2.912 not_sandbag_2 3h_287b895aa605fad33170980ef67c83db_0001_0001
0.09 1.0058592790697676 -2.8289999999999997 not_sandbag_2 3h_28995064e309d4c3c09bcc58fb495b12_0001_0001
0.10099999999999999 1.0434514318181818 -3.012 not_sandbag_2 3h_28b85e725b394af2a52b80b50636a956_0001_0001
0.032 0.7206371136363635 -3.033 not_sandbag_2 3h_2995f4aad1696e7ffe92fd433cfc520f_0001_0001
0.069 0.5896301444444444 -2.903 not_sandbag_2 3h_29ee3ab0d79d25e415c16da80521450f_0001_0001
0.096 0.8301705795454545 -2.696 not_sandbag_2 3h_2a33ef8b97e1bfeda9378080319aaa36_0001_0001
0.062 0.6649266836734694 -2.951 not_sandbag_2 3h_2a54c291f574cc3e903e5129e29559b1_0001_0001
0.09 0.7257029183673469 -2.725 not_sandbag_2 3h_2a7d81e57e679579d776f9c96f6ea03a_0001_0001
0.067 0.9105998936170212 -2.748 not_sandbag_2 3h_2a841168512cf10044cc307d777de937_0001_0001
0.22699999999999998 0.9599924166666663 -2.864 not_sandbag_2 3h_2a99130c4485cd761d9900037f9494a6_0001_0001
0.12300000000000001 1.0241174583333337 -2.58 not_sandbag_2 3h_2a9e4c3bd8e26941e24fde7501865062_0001_0001
0.075 0.6746154387755102 -2.847 not_sandbag_2 3h_2af0e907fed3a363b71e730c6e924bac_0001_0001
0.065 1.047164663265306 -2.513 not_sandbag_2 3h_2b204d11964a5e56ce24e7625b5e6496_0001_0001
0.034 0.699817670212766 -2.969 not_sandbag_2 3h_2b39db602df5d590afd78cf34cbfabeb_0001_0001
0.092 1.0820065729166666 -2.742 not_sandbag_2 3h_2c361c007f20004698ea786c2162e063_0001_0001
0.10400000000000001 0.8539782959183674 -2.9 not_sandbag_2 3h_2d12e84841f8db74a998b9c87be3f9b8_0001_0001
0.126 0.9415029659090912 -2.7769999999999997 not_sandbag_2 3h_2d56966f7ce9cce80d467135c9450da3_0001_0001
0.136 1.0051541744186046 -2.562 not_sandbag_2 3h_2d62f2fb62c768cbf6aa6b5a7d129dae_0001_0001
0.07200000000000001 0.6545913695652174 -2.826 not_sandbag_2 3h_2d6cf75cf539b30290d16755d10a7d10_0001_0001
0.098 0.9084455520833332 -2.8080000000000003 not_sandbag_2 3h_2d87b1c8eacc3b3966aaed21298941b6_0001_0001
0.114 1.0215513645833332 -2.867 not_sandbag_2 3h_2da33210d5110ee0a95d852550a36c99_0001_0001
0.095 1.031432659090909 -2.329 not_sandbag_2 3h_2daf4861e45416461c87496e1f69e8d2_0001_0001
0.066 0.6312165326086957 -2.7710000000000004 not_sandbag_2 3h_2dd7634f2bec79bbe5cac860236939ff_0001_0001
0.11699999999999999 0.8773520300000001 -2.88 not_sandbag_2 3h_2ddc2b3842d07f3aab8e8dbb57060a78_0001_0001
0.11199999999999999 1.0033572826086956 -2.9530000000000003 not_sandbag_2 3h_2e0add111fe0aee2fef4ba6d0891a261_0001_0001
0.124 1.0290287386363637 -2.79 not_sandbag_2 3h_2e5f178690209c72b064c80ebcceb475_0001_0001
0.079 0.9872743372093024 -2.5989999999999998 not_sandbag_2 3h_2ec49708ceb559f9eee3fe839be637f2_0001_0001
0.037000000000000005 0.8317790113636365 -2.8689999999999998 not_sandbag_2 3h_2ee751b6b0991b61457ecf3596ca4772_0001_0001
0.10800000000000001 0.8562831122448978 -3.0260000000000002 not_sandbag_2 3h_2f2141b00bc2bcff56752d6a92d42d50_0001_0001
0.059000000000000004 0.7552225520833333 -2.8819999999999997 not_sandbag_2 3h_2f853aabde6c32d6fa4db88499571471_0001_0001
0.10099999999999999 0.9415304897959184 -2.8139999999999996 not_sandbag_2 3h_2f86f7c84b724043b0aa82315999022e_0001_0001
0.043 0.7312355102040817 -3.035 not_sandbag_2 3h_2fc98d0b2b6ed6d5253394e361523c09_0001_0001
0.057 0.903981265957447 -2.835 not_sandbag_2 3h_2fdb5a07fb0eb777085e87b6fac84225_0001_0001
0.11199999999999999 0.977887034090909 -2.815 not_sandbag_2 3h_303f2b63510cb3ae36613916b357bf5f_0001_0001
0.079 0.9960112888888888 -2.752 not_sandbag_2 3h_30ab72f3307952531b90ddb958807bcd_0001_0001
0.062 0.8550770306122449 -2.615 not_sandbag_2 3h_30d7b9f3b0476797638d10a0e49f1a4c_0001_0001
0.049 0.7573595869565216 -2.667 not_sandbag_2 3h_3178b0be84291faa2c3568a2fc9fe8cd_0001_0001
0.07 0.6739428265306122 -2.8739999999999997 not_sandbag_2 3h_31b0e0d9115a74e282eea27d6325791e_0001_0001
0.159 1.1190353023255812 -2.75 not_sandbag_2 3h_31e03af62ef8db674cdc2dc3c96bdf99_0001_0001
0.10300000000000001 0.9501471041666666 -2.842 not_sandbag_2 3h_322eac73ea61bd0fe8ac6420e63e0eba_0001_0001
0.134 0.9482086022727272 -2.662 not_sandbag_2 3h_3234b79eb34ce11adf929f29f2c7b4fa_0001_0001
0.047 0.7326785638297872 -3.031 not_sandbag_2 3h_324e83b2016d056b11a17358e596c8f6_0001_0001
0.149 1.030130375 -2.7710000000000004 not_sandbag_2 3h_32792319de76b8a198d09b3c3066b0fd_0001_0001
0.11199999999999999 1.0511891860465117 -2.6039999999999996 not_sandbag_2 3h_3281d971cd7b6892c4cacf02be9be8fc_0001_0001
0.115 0.9295681627906978 -2.807 not_sandbag_2 3h_32c6d03891a6850fd1120fee66cec109_0001_0001
0.084 0.8151047040816326 -2.8960000000000004 not_sandbag_2 3h_336bb301bfc41aac08e1a7ef1adff4d2_0001_0001
0.187 0.946149625 -2.616 not_sandbag_2 3h_33b91269853cf3ddcd6a74799093062f_0001_0001
0.038 0.8320059183673469 -2.605 not_sandbag_2 3h_33e0a5167d48c1658ee504ee71e1829c_0001_0001
0.102 0.8687747127659575 -2.781 not_sandbag_2 3h_34391817c980070b7bb0c8cafbb3910a_0001_0001
0.10800000000000001 0.9064067448979592 -2.783 not_sandbag_2 3h_3463bc860a3333c367c4076ad1a9a3f0_0001_0001
0.12 0.9230650681818182 -2.4459999999999997 not_sandbag_2 3h_34a70619a3cc1b1788dafd6d877342f4_0001_0001
0.075 0.9367311938775512 -2.891 not_sandbag_2 3h_34e0d9c07aad48a5b4ce8dfe1d9d7352_0001_0001
0.055 0.7651367872340427 -2.679 not_sandbag_2 3h_34f306898a3ccb381d1abe285da36501_0001_0001
0.102 0.9730425531914892 -2.7039999999999997 not_sandbag_2 3h_3534a0fbbb0adc501b7053874b00f3e2_0001_0001
0.047 0.916620858695652 -2.5269999999999997 not_sandbag_2 3h_353fe50f9bd93ee8c217acf744578021_0001_0001
0.07200000000000001 0.7898669270833334 -2.557 not_sandbag_2 3h_35c434546510c73c0ea6b0d22f41c745_0001_0001
0.131 1.0237724361702127 -2.72 not_sandbag_2 3h_35c5203fa68724fe14e2f32990870692_0001_0001
0.133 0.9656193444444444 -2.759 not_sandbag_2 3h_35c97f8e78c9bfb834b2846c5ff1f339_0001_0001
0.024 0.6638787934782608 -2.628 not_sandbag_2 3h_35ede1e65d56aecd7b2fe87f3339d893_0001_0001
0.21 1.146881822222222 -2.775 not_sandbag_2 3h_361f83beb210c5076bb6321591a9d283_0001_0001
0.09699999999999999 0.7380978068181819 -2.8 not_sandbag_2 3h_375457566b475bee221872ac11b8d715_0001_0001
0.053 0.8187953229166667 -2.8710000000000004 not_sandbag_2 3h_37f95f44c72e9af386a4878bf5ef7e6f_0001_0001
0.053 0.9948533163265306 -2.755 not_sandbag_2 3h_387c5af0e3431e8de6f3891a422d18b0_0001_0001
0.07400000000000001 0.9056323255813954 -2.6310000000000002 not_sandbag_2 3h_38b1a8b60a4d76294fd4c75a03f59d51_0001_0001
0.126 0.8854129895833334 -2.737 not_sandbag_2 3h_38bf5df2c04a256f478709dd65c8a598_0001_0001
0.11 0.8651383645833335 -2.978 not_sandbag_2 3h_38e1aa49433fd59bcdf0a7fc9ce446a8_0001_0001
0.11800000000000001 1.1690561477272727 -2.72 not_sandbag_2 3h_3927524587907e72c9a3b5c18e443df6_0001_0001
0.078 0.87055759375 -2.7910000000000004 not_sandbag_2 3h_393da0a640d4a9776db8197dbe8a30b0_0001_0001
0.044000000000000004 0.759309 -3.142 not_sandbag_2 3h_394ee2c91595cf78cfd11e0ee6706acc_0001_0001
0.033 0.71488484375 -3.054 not_sandbag_2 3h_394fdcf853d64f8f85d938dc4e020ff7_0001_0001
0.078 0.8483985104166667 -3.0210000000000004 not_sandbag_2 3h_395b5bddf7b0431d6837d58747c5a9bb_0001_0001
0.066 0.7916434791666667 -2.742 not_sandbag_2 3h_39951ea561b4b7a859bd58a4515a4d6a_0001_0001
0.05 0.8554410227272726 -2.654 not_sandbag_2 3h_39a73b721f652e286f7be73276220e65_0001_0001
0.061 0.6878207395833335 -2.656 not_sandbag_2 3h_39dda70ddc2c6d8cabb91ef09e871a72_0001_0001
0.077 0.8163731734693878 -2.7039999999999997 not_sandbag_2 3h_39ecaa21b97c304db5d4f9afe667e52e_0001_0001
0.047 0.7954984183673469 -2.7430000000000003 not_sandbag_2 3h_39f554705f1eb96ee54d88610dd3ac43_0001_0001
0.094 0.8863838720930233 -3.0980000000000003 not_sandbag_2 3h_3a652cc8f3c90f61ef564ee654391a48_0001_0001
0.083 0.9882857777777778 -2.949 not_sandbag_2 3h_3a79b9fcf4847a8fa4420f030a63c0a8_0001_0001
0.065 0.9296230978260868 -2.742 not_sandbag_2 3h_3aa83591486acba16a2c61aabece36e5_0001_0001
0.045 0.7737314270833334 -2.992 not_sandbag_2 3h_3ab32123e2ad63f5221fbbc116fbfa0b_0001_0001
0.098 0.9691748333333332 -2.7769999999999997 not_sandbag_2 3h_3aecc6bf735ad136888ddd49712815ae_0001_0001
0.067 0.97148261627907 -2.8339999999999996 not_sandbag_2 3h_3b1c5423e746222726be20de3fd8a744_0001_0001
0.039 0.7697820208333332 -2.938 not_sandbag_2 3h_3b356104ad6235046d67ef7eaedc317e_0001_0001
0.102 0.949902391304348 -2.512 not_sandbag_2 3h_3b58e7fba6b73717776e4fc5bd382a89_0001_0001
0.069 0.8284989285714286 -2.8310000000000004 not_sandbag_2 3h_3b9f8eb5161a5d23f2ffca6dc2119cfa_0001_0001
0.08900000000000001 0.6124595104166666 -2.612 not_sandbag_2 3h_3c1f0a3f8e8530354b66e82b34cb5111_0001_0001
0.044000000000000004 0.8340573061224491 -2.8289999999999997 not_sandbag_2 3h_3c913b5b27e278eda496ffa6073b4046_0001_0001
0.047 0.6608002872340426 -2.7710000000000004 not_sandbag_2 3h_3d06e0bd64680bd40890073f690dca13_0001_0001
0.05 0.8672754090909092 -2.648 not_sandbag_2 3h_3dcce4e39f736e2bc4715912f4c1b024_0001_0001
0.08800000000000001 0.6725207959183673 -2.968 not_sandbag_2 3h_3e111d253286a8f448c0327fe41b0426_0001_0001
0.06 0.8850707340425532 -3.009 not_sandbag_2 3h_3e17e6db92889b20795f97e4a53599ec_0001_0001
0.06 0.8855091413043478 -2.665 not_sandbag_2 3h_3e17e7fa304f4eac5ce2ec8bc25a3799_0001_0001
0.064 0.8675896734693878 -2.989 not_sandbag_2 3h_3e813c506b0b43767cecca3bb1e39c0f_0001_0001
0.07200000000000001 0.64469025 -3.112 not_sandbag_2 3h_3eb4a317bf91edae0a81e142dd9921b0_0001_0001
0.08199999999999999 0.7379978191489361 -2.782 not_sandbag_2 3h_3ee5bcd049e1b86e6366f8e3ba8f646f_0001_0001
0.08 0.8983193469387755 -2.91 not_sandbag_2 3h_3eefdd4cd439b4893dd1646a5a3d5e04_0001_0001
0.087 0.8626118068181818 -2.659 not_sandbag_2 3h_3f2ae5ee75ae8084be8e95bb337e30e9_0001_0001
0.06 0.89926984375 -2.5860000000000003 not_sandbag_2 3h_3f319e300c748ae34b2ee7fe036fb195_0001_0001
0.045 0.8553562127659575 -2.852 not_sandbag_2 3h_3f45e3f65f9fb981904570b7c3cbd030_0001_0001
0.048 0.8047848723404256 -2.738 not_sandbag_2 3h_3fd1c752b830fd64ce93ff5955b76f01_0001_0001
0.042 0.9630159479166666 -2.983 not_sandbag_2 3h_3fef4d2cd53279581c011d9d4292e6ce_0001_0001
0.128 0.9364457127659574 -2.9610000000000003 not_sandbag_2 3h_3fff797fd7b9b0d97ea5a979805c96dc_0001_0001
0.096 0.7725590454545456 -2.748 not_sandbag_2 3h_402da253399b25f51febc20d176f11dc_0001_0001
0.053 0.9103157551020409 -2.926 not_sandbag_2 3h_40ce379888b6bdb4b981d819a6ce1331_0001_0001
0.063 0.8680257604166667 -2.81 not_sandbag_2 3h_413514955bdcd5d68d0cb09ffe0487ed_0001_0001
0.11199999999999999 0.9267751022727272 -3.0060000000000002 not_sandbag_2 3h_4155c4c3830f0175c416651375959346_0001_0001
0.051 0.8657849999999999 -2.908 not_sandbag_2 3h_41bc51d6f61db3a30253ba9cb5611a3d_0001_0001
0.068 1.023638090909091 -2.707 not_sandbag_2 3h_41eb0448b9b0399b17d2a47d6814b1a2_0001_0001
0.066 0.861687369047619 -2.883 not_sandbag_2 3h_426e1cc0998cf751bba64ed19e889d70_0001_0001
0.126 0.8542013125 -2.8489999999999998 not_sandbag_2 3h_42d39db8fe55e2571efefd0ac1f6dc4d_0001_0001
0.059000000000000004 1.0941346477272729 -2.804 not_sandbag_2 3h_434d101fc4ddf228155b5a1e3f72f2fc_0001_0001
0.071 0.9550706413043478 -2.685 not_sandbag_2 3h_437fc12c511bc09f89ca7df767f9036d_0001_0001
0.057999999999999996 0.68078415625 -2.708 not_sandbag_2 3h_442887b920eddabe7b7977d73803bdc7_0001_0001
0.084 0.7673800104166667 -2.695 not_sandbag_2 3h_4441e48a3bf46864122497813b3fbdc7_0001_0001
0.035 0.7271456326530612 -2.806 not_sandbag_2 3h_4480a3086c5ca953a8b107b497a6e9ed_0001_0001
0.063 0.8964572272727273 -2.948 not_sandbag_2 3h_44984b4c759cdb55c575c85dd7ca6041_0001_0001
0.06 0.7139214489795919 -2.784 not_sandbag_2 3h_44b64bba2e5deef0d3b6dffa91d1ed2b_0001_0001
0.21600000000000003 1.0114819999999998 -2.862 not_sandbag_2 3h_4513fa31cb01b95f5a7f75fc18cd134c_0001_0001
0.094 0.9693533977272728 -2.645 not_sandbag_2 3h_4524b1919564749a08732104b4e8e0fe_0001_0001
0.095 0.8720177142857143 -3.156 not_sandbag_2 3h_454cb9d2324d3133be145dd6ed03d01b_0001_0001
0.161 1.0423350729166667 -2.637 not_sandbag_2 3h_45aa4a406819be537b5790ae1e7a037f_0001_0001
0.034 0.7550007959183674 -2.6910000000000003 not_sandbag_2 3h_45bc3e80fce98cd4c10ed8015085689d_0001_0001
0.075 0.8721285666666667 -2.502 not_sandbag_2 3h_45c8af9f82427ae15f03ff9a4ab7eb7e_0001_0001
0.033 0.9232773720930234 -2.7060000000000004 not_sandbag_2 3h_45e23c659a0b250b8e7c7d55e8c075d9_0001_0001
0.07400000000000001 1.0052582446808511 -2.597 not_sandbag_2 3h_462eedbae7dee513f16cb087b51ddaad_0001_0001
0.324 0.9806791304347826 -2.555 not_sandbag_2 3h_46370739869d3d87b7bddf0597cb6fed_0001_0001
0.049 0.8893680625 -2.847 not_sandbag_2 3h_46a6f6c814000955fe523893afb3438d_0001_0001
0.078 0.787240074468085 -2.803 not_sandbag_2 3h_46b3b24ccad174e9c5082b9c3200425e_0001_0001
0.07 0.7471784555555555 -2.495 not_sandbag_2 3h_46f0407cfdc66865a411ea62122bbe74_0001_0001
0.07400000000000001 1.0242838723404255 -2.6439999999999997 not_sandbag_2 3h_470b94a0054515b9b795f325a68e6336_0001_0001
0.044000000000000004 0.7337636530612245 -2.6180000000000003 not_sandbag_2 3h_470fd0c40fd7183db8b0564d0ab29f54_0001_0001
0.10400000000000001 1.0019735 -2.6710000000000003 not_sandbag_2 3h_471610aec080c8391d4341c4fa60dffd_0001_0001
0.08900000000000001 0.6103657608695652 -2.648 not_sandbag_2 3h_4719c7d85d64bbe65c224b085a0a658a_0001_0001
0.043 0.6824963522727272 -2.838 not_sandbag_2 3h_47213677418094fc2c8024cdd5229167_0001_0001
0.065 0.7763145714285714 -2.905 not_sandbag_2 3h_4766e36eaa5cee74967e59554bd937c9_0001_0001
0.084 0.6939596022727272 -2.761 not_sandbag_2 3h_479ab2d687e26b77aa7bc6ff688abeee_0001_0001
0.079 0.9208597111111112 -2.779 not_sandbag_2 3h_47e0d6f6af0c23973ca5f1443b2c0cee_0001_0001
0.096 0.9970235930232556 -2.721 not_sandbag_2 3h_47f25fbd1e23e7f8656635c38f9d12fd_0001_0001
0.121 0.9833664418604652 -2.7939999999999996 not_sandbag_2 3h_4827257ef64d4605c3c6d07c5f548793_0001_0001
0.122 1.0229017500000002 -2.8489999999999998 not_sandbag_2 3h_4859dc71052d28e08a5ca11346e32dd8_0001_0001
0.113 0.8313473977272727 -2.5639999999999996 not_sandbag_2 3h_48993a417abada3b08f3139957b88065_0001_0001
0.091 1.0016129456521738 -2.701 not_sandbag_2 3h_48c27ae76fe8b1a1ff23f588953348a6_0001_0001
0.055999999999999994 0.7265173645833333 -2.455 not_sandbag_2 3h_490106ee0ab5fe0b06b0ce5231f08143_0001_0001
0.168 0.922513170212766 -2.861 not_sandbag_2 3h_495a9c0f073bf50ceeb1e0b95ae20c69_0001_0001
0.083 0.9694119574468084 -2.763 not_sandbag_2 3h_4996e9ac0caf3d0ffb9811ec499329e6_0001_0001
0.033 0.76027027 -2.8760000000000003 not_sandbag_2 3h_49c862af92d6ebd7e38179fdd434e0b0_0001_0001
0.099 0.8492935306122449 -2.852 not_sandbag_2 3h_49eabeb34d29276b69d179d9213a9beb_0001_0001
0.048 0.7665605104166666 -2.772 not_sandbag_2 3h_4a1e1f681298dd3716647c2433c686f3_0001_0001
0.07400000000000001 0.7906282083333334 -2.8110000000000004 not_sandbag_2 3h_4a26440af87ab9cff71c99bed8f41d20_0001_0001
0.05 0.7423971530612244 -2.9610000000000003 not_sandbag_2 3h_4a4a4bb463d5f971804088af4b636cad_0001_0001
0.057 0.8668023023255814 -2.533 not_sandbag_2 3h_4a9a97b9fc4dc80d4b96669f3c7695e0_0001_0001
0.094 0.89061990625 -2.7319999999999998 not_sandbag_2 3h_4b5e006e47408fb1f6054437bf8faf88_0001_0001
0.114 0.9530590306122448 -2.8110000000000004 not_sandbag_2 3h_4b8030cd2d54604eae208d7a74cc5b4c_0001_0001
[truncated: 351,565 more chars]
