# Supplementary material for: Design of protein-binding proteins from the target structure alone
Source: Nature. 2022 Mar 24;605(7910):551–60. doi: 10.1038/s41586-022-04654-9 (PMC9117152; doi:10.1038/s41586-022-04654-9)
Supplement: Supplementary file 5 — Supplementary Data 2 Computational protocol for data analysis. This file contains all the computational analysis we did for Fig. 1 and the Supplementary Figs. There are no experimental data here. [file 41586_2022_4654_MOESM5_ESM.gz › supplemental_files/computational_protocol_analysis/top_1percent_figure/scaffolds_used.list]

HHH_bc_14222
HHHH_bc_18231
HHH_bc_11424
HHH_bc_01737
HHH_bc_12123
HHH_bc_05601
HHH_bc_12088
HHH_bc_02229
HHH_bc_16113
HHH_ems_03173
HHH_bc_00888
HHH_bc_02119
HHH_bc_08633
HHH_bc_15624
HHH_bc_13905
HHH_bc_05897
HHH_bc_02023
HHH_bc_05813
HHH_bc_13290
HHH_bc_13899
HHH_bc_05753
HHHH_bc_20419
HHH_bc_12930
HHH_bc_01287
HHH_bc_06359
HHH_bc_01412
HHH_bc_05127
HHHH_bc_07115
HHH_bc_15250
HHH_bc_01937
HHH_bc_13698
HHH_bc_14024
HHH_bc_15287
HHH_bc_14814
HHH_bc_11252
HHH_bc_01615
HHH_bc_04683
HHH_bc_11100
HHH_bc_15832
HHH_bc_11161
HHH_bc_08617
HHH_bc_07230
HHHH_bc_08403
HHH_bc_02596
HHH_bc_02146
HHH_bc_12077
HHH_bc_01085
HHH_bc_13445
HHH_bc_05870
HHH_bc_08668
HHH_bc_03297
HHH_bc_08888
HHH_bc_13700
HHH_bc_04834
HHH_bc_02731
HHH_bc_05632
HHH_bc_14232
HHH_bc_05260
HHHH_bc_04764
HHH_bc_10384
HHH_bc_08632
HHH_bc_09812
HHH_bc_16096
HHH_bc_00643
HHH_bc_05810
HHH_bc_01883
HHH_bc_07518
HHHH_bc_00775
HHH_bc_12961
HHH_bc_05962
HHH_bc_15328
HHH_bc_05307
HHHH_bc_20291
HHH_bc_01719
HHH_bc_04051
HHH_bc_07404
HHH_bc_00436
HHH_bc_01972
HHH_bc_07796
HHH_bc_12408
HHH_bc_08746
HHH_bc_01161
HHH_bc_14131
HHH_bc_15291
HHH_bc_13007
HHH_bc_04659
HHH_bc_05104
HHH_bc_10709
HHH_bc_13433
HHH_bc_14039
HHH_bc_15256
HHH_bc_05618
HHH_bc_10889
HHH_bc_07862
HHH_bc_07157
HHH_bc_11081
HHH_bc_11881
HHH_bc_07122
HHHH_bc_09260
HEEHE_lc_00320
HHH_bc_15785
HHH_bc_14673
HHH_bc_13136
HHH_bc_06544
HHH_bc_09964
HHH_bc_09756
HHHH_bc_01304
HHH_bc_12910
HHH_bc_13602
HHH_bc_05643
HHH_bc_00199
HHH_bc_08776
HHH_bc_02815
HHH_bc_01112
HHHH_bc_24040
HHH_bc_14794
HHH_bc_05863
HHHH_bc_24795
HHH_bc_09426
HHH_bc_14903
HHH_bc_09623
HHH_bc_05083
HHH_bc_13013
HHH_bc_04263
HHH_bc_10453
HHH_bc_09065
HEEHE_lc_00434
HHHH_bc_14039
HHH_bc_10212
HHHH_bc_15949
HHH_bc_10179
HHH_bc_09899
HHH_bc_03726
HEEHE_lc_01125
HHHH_bc_05887
HHHH_bc_17784
HHH_bc_14939
HHH_bc_06807
HHH_bc_09068
HHHH_bc_13072
HHH_bc_09091
HHH_bc_13687
HHH_bc_10382
HHHH_bc_04151
HHHH_bc_11926
HHHH_bc_20111
HHH_bc_15851
HHH_bc_14422
HHH_bc_14758
HEEHE_lc_01035
HHH_bc_06163
HHH_bc_11851
HHH_bc_15940
HHH_bc_10519
HHH_bc_01991
HHH_bc_00600
HHH_bc_07373
HHH_bc_12351
HHH_bc_03240
HHHH_bc_23974
HHH_bc_10269
HHH_bc_15696
HHHH_bc_19358
HHH_bc_01843
HHH_bc_00513
HHH_bc_13323
HHH_bc_10214
HHH_bc_04727
HHHH_bc_19280
HHH_bc_11639
HHH_bc_11566
HHH_bc_04200
HHH_bc_14397
HHH_bc_08170
HHH_bc_11754
HHH_bc_16117
HHH_bc_07160
HHH_bc_10266
HHHH_bc_20573
HHH_bc_15213
HHH_bc_06581
HHH_bc_12638
HHH_bc_12011
HHH_bc_14988
HHH_bc_05381
HHH_bc_11910
HHH_bc_09560
HHHH_bc_09324
HHH_bc_11121
HHH_bc_11376
HHHH_bc_00752
HHH_bc_05193
HHH_bc_01957
HHHH_bc_26304
HHH_bc_13598
HHH_bc_04601
HHH_bc_05950
HHH_bc_03683
HHH_bc_15241
HHH_bc_16187
HHH_bc_14795
HHHH_bc_13748
HHH_bc_13784
HHH_bc_00661
HHH_bc_13796
HHH_ems_02690
HHH_bc_03760
HHH_bc_06614
HHHH_bc_27605
HHH_ems_02066
HHHH_bc_11031
HHH_bc_16175
HHH_bc_10536
HHH_bc_10739
HHH_bc_09539
HHH_bc_09921
HHH_bc_07609
HHH_bc_00840
HHHH_bc_19580
HHH_bc_11147
HHH_bc_13623
HHH_bc_04589
HHHH_bc_19053
HHH_bc_04032
HHH_bc_04381
HHHH_bc_16871
HHHH_bc_18440
HHH_bc_05001
HHH_bc_13256
HHH_bc_03874
HHH_bc_00758
HHH_bc_03313
HHH_bc_10103
HHH_ems_01688
HHHH_bc_17179
HHH_bc_08401
HHH_ems_00598
HHH_bc_04730
HHH_bc_15260
HHH_bc_12902
HHH_bc_07544
HHH_bc_03575
HHH_bc_16814
HHHH_bc_16405
HHH_bc_09728
HHH_bc_00716
HHH_bc_13989
HHH_bc_12114
HHH_bc_13855
HHH_bc_08447
HHH_bc_02337
HHH_bc_03865
HHH_bc_03471
HHH_bc_04185
HHH_bc_01669
HHH_bc_07922
HHHH_bc_26927
HHHH_bc_08833
HHH_bc_13052
HHH_bc_09806
HHH_bc_12169
HHHH_bc_07957
HHH_bc_13934
HHH_bc_07955
HHH_bc_12049
HHH_ems_03566
HHH_bc_10050
HHH_bc_01173
HHH_bc_16992
HHH_bc_00532
HHHH_bc_07983
HHH_bc_03272
HHH_bc_06317
HHHH_bc_18630
HHH_bc_00357
HHH_bc_06731
HHH_bc_08204
HHH_bc_12499
HHH_bc_05336
HHH_bc_11600
HHH_bc_07182
HHH_bc_01092
HHH_bc_09537
HHH_bc_02795
HHH_bc_13880
HHH_bc_04539
HHH_bc_04327
HHHH_bc_11244
HHH_bc_13927
HHH_bc_06552
HHH_bc_13448
HHH_bc_13627
HHHH_bc_22757
HHH_bc_09066
HEEHE_lc_00096
HHH_bc_07067
HHHH_bc_21768
HHH_bc_04827
HHH_bc_05038
HHH_bc_12495
HHH_bc_08282
HHH_bc_07028
HHH_bc_11299
HHH_bc_03356
HHH_bc_08536
HHHH_bc_02218
HHH_bc_05939
HHHH_bc_22486
HHH_bc_13803
HHH_bc_11540
HHH_bc_15134
HHH_bc_04010
HHH_bc_16086
HHH_bc_11624
HHH_bc_16419
HHHH_bc_07347
HHHH_bc_10143
HHHH_bc_19303
HHH_bc_05131
HHH_bc_08487
HHH_bc_01468
HHH_bc_06994
HHHH_bc_04324
HHH_bc_01415
HHH_bc_01776
HHH_bc_05328
HHH_bc_14382
HHH_bc_11858
HHH_bc_17022
HHH_bc_10728
HHH_bc_14863
HHH_bc_09559
HHH_bc_01857
HHH_bc_12730
HHHH_bc_07827
HHHH_bc_06365
HHH_bc_02602
HHH_bc_16632
HHH_bc_16823
HHH_bc_05447
HHH_bc_03698
HHH_bc_02799
HHH_ems_02332
HHH_bc_11526
HHH_bc_04620
HHH_bc_12903
HHH_bc_10802
HEEHE_lc_01053
HHH_bc_00043
HHH_bc_07017
HHH_bc_06452
HHH_bc_12790
HHH_bc_09147
HHH_bc_15084
HHH_bc_16467
HHH_bc_14865
HHH_bc_05684
HEEHE_lc_00744
HHH_bc_13125
HHH_bc_02443
HHHH_bc_09122
HHH_bc_08020
HHH_bc_05023
HHH_bc_00621
HHH_bc_15841
HHH_bc_02890
HHH_bc_08954
HHH_bc_14616
HHH_bc_15789
HHH_bc_10405
HHH_bc_04345
HHH_bc_00190
HHH_bc_14377
HHHH_bc_20905
HHHH_bc_07835
HHH_bc_00317
HHH_bc_16539
HHH_bc_16122
HHH_bc_07172
HHH_bc_10261
HHHH_bc_24318
HHH_bc_00044
ferr_ems_00999
HHH_bc_05393
HHH_bc_02428
HHH_bc_15065
HHH_bc_00970
HHH_bc_09981
HHH_bc_14549
HHH_bc_10068
HHHH_bc_05216
HHH_bc_11459
HHH_bc_05991
HHH_bc_05871
HHH_bc_12455
HHHH_bc_16816
HHH_bc_03288
HHHH_bc_02117
HHH_bc_02211
HHH_bc_04580
HHH_bc_09212
HHH_bc_15773
HHH_bc_07016
HEEHE_lc_00387
HHH_bc_12772
HHH_bc_14855
HHHH_bc_12079
HHH_bc_12037
HHH_bc_08531
HHH_bc_01727
HHH_ems_01992
HHH_bc_03846
HHH_bc_05536
HHH_bc_14036
HHH_bc_06401
HHH_ems_04146
HHH_bc_16208
HHH_bc_14138
HHH_bc_02629
HHHH_bc_24945
HHHH_bc_16481
HHH_bc_11090
HHH_bc_10503
HHH_bc_06055
HHH_bc_02150
HHH_bc_15218
HHH_bc_07022
HHHH_bc_08448
HHH_bc_03787
HHH_bc_09031
HHH_bc_12153
HHHH_bc_03400
HHHH_bc_05563
HHH_bc_00165
HHH_bc_13307
HHHH_bc_05265
HHH_bc_05027
HHH_bc_02403
HHH_bc_11680
HHH_bc_10376
HHH_bc_15198
HHH_bc_07127
HHH_bc_04881
HHH_bc_03912
HHHH_bc_02738
HHH_bc_16628
HHH_bc_10995
HHH_bc_00356
HHH_bc_07239
HHH_bc_07809
HHH_bc_07859
HHHH_bc_06053
HHH_bc_05920
HHH_bc_05933
HHHH_bc_00001
HHH_bc_12072
HHH_bc_09473
HHH_bc_00548
HHH_bc_10330
HHHH_bc_03382
HHH_bc_12598
HHH_bc_09437
HHH_bc_08672
HHH_bc_10790
HHH_bc_16994
HHH_bc_08355
HHH_bc_14220
HHH_bc_03678
HHH_bc_04944
HHH_bc_05884
HHH_bc_15062
HHH_bc_14356
HHH_bc_03735
HHH_bc_04689
HHH_bc_15520
HHH_bc_09097
HHH_bc_02156
HHH_bc_10349
HHH_bc_02221
HHH_bc_13555
HHH_bc_05230
HHH_bc_08144
HHHH_bc_00032
HHH_bc_02431
HHH_bc_04296
HHH_bc_10056
HHH_bc_00481
HHH_bc_07039
HHH_bc_10610
HHH_bc_01858
HHHH_bc_20344
HHH_ems_00810
HHH_bc_08762
HHH_bc_02332
HHH_bc_11245
HHH_bc_12734
HHH_bc_01418
HHH_bc_09369
HHH_bc_14953
HHH_bc_13211
HHH_bc_10726
HHH_bc_10954
HHH_bc_07788
HHH_bc_13242
HHH_bc_09007
HHH_bc_04951
HHH_bc_08847
HHH_bc_10158
HHHH_bc_01952
HHH_bc_01608
HHHH_bc_02385
HHH_bc_03347
HHHH_bc_02872
HHH_bc_13617
HHH_bc_03388
HHHH_bc_18734
HHH_bc_02037
HHH_bc_13738
HHHH_bc_04029
HHH_bc_16911
HHH_bc_16166
HHH_bc_11841
HHH_bc_10397
HHHH_bc_06394
HHH_bc_08606
HHH_bc_05996
HHH_bc_10678
HHH_bc_06950
HHHH_bc_22392
HHH_bc_15148
HHH_bc_16037
HHH_bc_09704
HHH_bc_01276
HHH_bc_00252
HHH_bc_14282
HHH_bc_16993
HHH_bc_06194
HHH_bc_05246
HHH_bc_08121
HHH_bc_08403
HHH_bc_03972
HHH_bc_08833
HHH_bc_09134
HHH_bc_11655
HHH_bc_07385
HHH_bc_16937
HHH_bc_02707
HHHH_bc_12134
HHHH_bc_21413
HHHH_bc_21709
HHHH_bc_02339
HHHH_bc_25558
HHHH_bc_12481
HHH_bc_13678
HHH_bc_13275
HHH_ems_01368
HHH_bc_04673
HHH_bc_08906
HHH_bc_09014
HHH_bc_13385
HHHH_bc_19977
HHH_bc_04089
HHH_bc_07819
HHHH_bc_15720
HHH_bc_13505
HHH_bc_05384
HHH_bc_11984
HHHH_bc_17716
HHHH_bc_12225
HHH_bc_12309
HHHH_bc_00613
HHH_bc_02610
HHH_bc_13844
HHH_bc_09267
HHH_bc_14163
HHH_bc_09272
HHH_bc_16363
HHH_bc_17050
HHH_bc_10040
HHH_bc_15558
HHH_bc_15017
HHHH_bc_20140
HHH_bc_09568
HHH_bc_14558
HHH_bc_14920
HHH_bc_15587
HHH_bc_15600
HHH_bc_15881
HHH_bc_08757
HHH_bc_12075
HHHH_bc_09088
HHH_bc_11378
HHH_bc_08380
HHH_bc_09742
HHH_bc_13596
HHH_bc_12048
HHH_bc_06716
HHH_bc_06722
HHH_bc_10744
HHH_bc_02790
HHH_bc_04491
HHH_bc_03676
HHH_bc_12010
HHH_bc_09266
HHH_bc_01046
HHH_bc_17032
HHH_bc_07676
HHH_bc_03369
HHH_bc_00490
HHH_bc_13057
HHH_bc_01589
HHHH_bc_15154
HHH_bc_12722
HHH_bc_14830
HHH_bc_16245
HHH_bc_00817
HHH_bc_11218
HHH_bc_13878
HHH_bc_05012
HHHH_bc_17376
HHH_bc_06827
HHH_bc_01256
HHH_bc_05121
HHH_bc_05777
HHHH_bc_03199
HHH_bc_08587
HHH_bc_14173
HHH_bc_08117
HHH_bc_06878
HHH_bc_06625
HHHH_bc_18856
HHH_bc_14882
HHH_bc_16123
HHH_bc_15039
HHH_bc_06781
HHH_bc_08368
HHH_bc_02676
ferr_ems_02381
HHH_bc_11695
HHH_bc_12018
HHH_bc_13280
HHH_bc_13477
HHH_bc_05011
HHH_bc_04636
HHH_bc_00782
HHH_bc_06777
HHH_bc_10839
HHH_bc_09075
HHH_bc_16131
HHH_bc_14947
HHH_ems_03411
HHH_bc_02665
HHH_bc_13165
HHH_bc_01254
HHH_bc_05293
HHH_bc_08808
HHHH_bc_12544
HHH_bc_08714
HHH_bc_04301
HHH_bc_06590
HHHH_bc_08399
HHH_bc_04619
HHHH_bc_18433
HHHH_bc_19776
HHH_bc_10861
HHH_bc_05097
HHHH_bc_17591
HHH_bc_16364
HHH_bc_11784
HHH_bc_14333
HHH_bc_01755
HHH_bc_08797
HHHH_bc_14615
HHH_bc_08726
HHH_bc_03729
HHH_bc_08381
HHH_bc_00296
HHH_bc_11014
HHHH_bc_03535
HHH_bc_01175
HHHH_bc_07408
HHH_bc_09430
HHH_bc_13042
HHH_bc_12180
HHH_bc_10964
HHH_bc_01433
HHH_bc_08703
HHH_bc_15042
HHH_bc_15599
HHHH_bc_06295
HHH_bc_01330
HHHH_bc_02371
HHH_bc_01359
HHH_bc_09503
HHH_bc_16572
HHH_bc_00409
HHH_bc_16177
HHH_bc_11476
HHH_bc_07521
HHHH_bc_17568
HHH_bc_09152
HHH_bc_15588
HHH_bc_12246
HHH_bc_06914
HHH_bc_11097
HHHH_bc_14934
HHH_bc_03921
HHH_bc_06005
HHH_bc_14034
HHH_bc_05289
HHHH_bc_11836
HHH_bc_04974
HHH_bc_10627
HHH_bc_14678
HHH_bc_02696
HHH_bc_11274
HHHH_bc_17165
HHH_bc_02882
HHH_bc_00731
HHH_bc_04153
HEEHE_lc_00423
HHH_bc_12430
HHH_bc_06548
HHH_bc_04622
HHH_bc_03093
HHH_bc_08053
HHH_bc_00656
HHH_bc_03775
HHHH_bc_19068
HHH_bc_12213
HHH_bc_12047
HHH_bc_16055
HHH_bc_14069
HHH_bc_15783
HHH_bc_14257
HHH_bc_11267
HHH_bc_01333
HHHH_bc_15011
HHHH_bc_08590
HHH_bc_12440
HHH_bc_15420
HHH_bc_06872
HHH_ems_01189
HHHH_bc_08862
HHH_bc_14652
HHH_bc_16368
HHH_bc_05115
HHH_bc_04841
HHH_bc_00975
HHH_bc_14251
HHH_bc_04134
HHH_bc_10020
HHH_bc_11899
HHH_bc_04212
HHH_bc_08140
HHH_bc_16534
HHH_bc_15758
HHH_bc_01907
HHHH_bc_06734
HHH_bc_07644
HHH_bc_12345
HHHH_bc_12813
HHH_bc_08988
HHH_ems_02170
HHH_bc_07909
HHHH_bc_05740
HHH_bc_12701
HHHH_bc_27801
HHH_bc_10849
HHH_bc_06745
HHH_bc_05425
HHH_bc_08410
HHHH_bc_07980
HHH_bc_02766
HHH_bc_11184
HHH_bc_17110
HHH_bc_00695
HHH_bc_01521
HHH_bc_00464
HHH_ems_03241
HHH_bc_05468
HHH_bc_13059
HHH_bc_10113
HHH_ems_02983
HHH_bc_00900
HHHH_bc_05494
HHH_bc_16609
HHH_bc_13946
HHH_bc_16235
HHH_bc_11709
HHH_bc_01622
HHHH_bc_19772
HHH_bc_06431
HHH_bc_10275
HHHH_bc_03704
HHH_bc_04249
HHH_bc_08099
HHH_bc_02099
HHH_bc_07437
HHH_bc_16658
HHH_bc_12042
HHH_bc_05834
HHH_bc_04591
HHH_bc_15809
HHH_bc_09987
HHH_bc_13156
HHH_bc_06116
HHHH_bc_17848
HHH_bc_12162
HHH_bc_03185
HHH_bc_06315
HHH_bc_00745
HHHH_bc_16559
HHH_bc_03804
HHH_bc_14781
HHHH_bc_23656
HHH_bc_01598
HHH_bc_05274
HHHH_bc_09548
HHH_bc_04789
HHH_bc_16953
HHH_bc_06838
HHH_ems_01011
HHH_bc_14161
HHH_bc_15024
HHH_bc_13014
HHH_bc_14934
HHH_bc_06520
HHH_ems_02264
HHH_bc_03715
HHH_bc_01297
HHH_bc_07941
HHH_bc_06169
HHH_bc_13246
HHH_bc_13228
HHH_bc_03104
HHHH_bc_10518
HHHH_bc_25219
HHH_bc_07802
HHH_bc_12835
HHH_bc_10653
HHH_bc_09501
HHH_ems_02787
HHHH_bc_09950
HHH_bc_04186
HHH_bc_09591
HHH_bc_03341
HHHH_bc_11772
HHH_bc_13891
HHHH_bc_07739
HHH_bc_11940
HHH_bc_06744
HHH_bc_06497
HHH_bc_07393
HHH_bc_01923
HHH_bc_04138
HHH_bc_11596
HHH_bc_03956
HHH_bc_07880
HHH_bc_00205
HHH_bc_06767
HHH_bc_02294
HHHH_bc_16836
HHH_bc_14727
HHH_bc_15318
HHH_bc_03423
HHH_bc_07456
HHH_bc_14051
HHH_bc_12733
HHH_bc_11447
HHH_bc_08664
HHH_bc_06196
HHH_ems_03770
HHH_bc_03868
HHH_bc_16880
HHH_bc_05159
HHHH_bc_08255
HHHH_bc_23891
HHH_bc_04195
HHHH_bc_13317
HHHH_bc_03306
HHH_bc_09753
HHH_bc_09337
HHH_bc_06319
HHH_bc_08799
HHH_bc_16069
HHH_bc_06103
HHH_bc_11063
HHH_bc_11522
HHH_bc_00345
HHH_bc_16774
HHH_ems_02107
HHH_ems_02784
HHH_bc_10256
HHH_bc_09965
HHH_bc_04357
HHH_bc_13853
HHH_bc_01009
HHH_bc_09168
HHH_bc_15486
HHH_bc_07853
HHH_bc_06403
HHH_bc_05020
HHHH_bc_16547
HHH_bc_05795
HHH_bc_10909
HHHH_bc_00361
HHH_bc_08459
HEEHE_lc_00073
HHHH_bc_06038
HHH_bc_08165
HHH_bc_08297
HHH_bc_07923
HHH_bc_15597
HHH_ems_04705
HHH_bc_12484
HHH_bc_02737
HHH_bc_10626
HHH_bc_11399
HHH_bc_16792
HHH_bc_02791
HHH_bc_12005
HHH_bc_13069
HHH_bc_13841
HHH_bc_10162
HHHH_bc_13024
HHH_bc_01570
HHH_bc_09295
HHH_bc_14515
HHH_bc_05007
HHHH_bc_26745
HHH_bc_10786
HHH_bc_16136
HHH_ems_01745
HEEHE_lc_00138
HHH_bc_05976
HHH_bc_07897
HHH_bc_07753
HHH_bc_11533
HHH_bc_13031
HHH_bc_15406
HHHH_bc_16799
HHH_bc_04838
HHH_bc_09377
HHH_bc_06249
HHH_bc_08870
HHH_bc_16222
HHHH_bc_15440
HHH_bc_01849
HHH_bc_00855
HHH_bc_15874
HHHH_bc_23340
HHH_bc_11126
HHH_bc_00651
HHH_bc_04288
HHH_bc_02939
HHH_bc_10310
HHH_bc_00154
HHH_bc_15496
HHH_bc_13391
HHHH_bc_10860
HHH_bc_14247
HHH_bc_00479
HHH_bc_13184
HHH_bc_03966
HHH_bc_00434
HHH_bc_00978
HHH_bc_02691
HHHH_bc_10443
HHH_bc_09871
HHH_bc_14073
HHH_bc_12558
HHH_bc_13781
HHHH_bc_17941
HHH_bc_16085
HHH_bc_12807
HHH_bc_00094
HHH_bc_01862
HHH_bc_17151
HHH_bc_04232
HHH_bc_03171
HHH_bc_00231
HHHH_bc_15590
HHH_bc_04994
HHH_bc_12179
HHH_bc_04654
HHH_bc_06846
HHH_bc_08761
HHH_bc_09320
HHHH_bc_07133
HHH_ems_01558
HHH_bc_02065
HHH_bc_01208
HHH_bc_02287
HHH_bc_00725
HHHH_bc_14591
HHH_bc_00147
HHHH_bc_03028
HHH_ems_03397
HHH_bc_10292
