# Supplementary material for: Design of protein-binding proteins from the target structure alone
Source: Nature. 2022 Mar 24;605(7910):551–60. doi: 10.1038/s41586-022-04654-9 (PMC9117152; doi:10.1038/s41586-022-04654-9)
Supplement: Supplementary file 5 — Supplementary Data 2 Computational protocol for data analysis. This file contains all the computational analysis we did for Fig. 1 and the Supplementary Figs. There are no experimental data here. [file 41586_2022_4654_MOESM5_ESM.gz › supplemental_files/computational_protocol_analysis/top_1percent_figure/README]

This is the data that was used for the "The top 1% came from" figures.

Although it would be great to provide the 19M(!) docks generated here. For space issues, they will be ommitted.
However, the scaffolds we used are listed in: scaffolds_used.list


Like any good experiment though, if you perform your own docks, you'll get about the same results.


There were 6 protocols that were tested: (internal name)
Patchdock (raw_patch)
Patchdock + Rifdock (patch)
RifDock PatchDock seeding (rifdock_patch)
RifDock hierarchical seeding (rifdock_hsearch)
Resampling (rifdock_patch_motif)
<never shown> (rifdock_hsearch_motif)

For all 6 cases, you can reproduce these by following parts of the cao_2021_protocol:

raw_patch -- Stop after patchdock. Take the top 30 hits per scaffold and run the paper_interface_design.xml on them.

patch -- Take the top 300 hits per scaffold from patchdock and render them out. Run the predictor. Take the top 21K and design them.

rifdock_patch -- Follow the protocol taking 300 rifdock outputs per scaffold and designing 19500.

rifdock_hsearch -- Start directly from the rifdock step. Remove the -seeding_res argument and use the hsearch_rifdock.flag flags. 
                       300 outputs per scaffold, then design 19500.

rifdock_patch_motif -- Follow the protocol taking 150 rifdock outputs per scaffold and designing 9,750. Extract 300 motifs, graft those
                       to get 150,000 grafts using SASA to filter. Then predict and design 9,750. Combine all designed outputs

rifdock_hsearch_motif -- Start like rifdock_hsearch but only keep 150 rifdock outputs per scaffold and design 9,750. Finish the 
                       same way as rifdock_patch_motif.

top1_data.sc.gz contains the results we obtained

If you want to get the average column. Just calculate the top 1% for each target, and then average the results.


Rosetta ddG is the ddg column
Contact MS to critical residues is contact_patch
run describes the method (in the names above)
target is the target protein
description is the specific name of the protein

Other columns are included in case you want to do your own separate analysis (since we didn't include the pdbs)
