# Supplementary material for: Design of protein-binding proteins from the target structure alone
Source: Nature. 2022 Mar 24;605(7910):551–60. doi: 10.1038/s41586-022-04654-9 (PMC9117152; doi:10.1038/s41586-022-04654-9)
Supplement: Supplementary file 5 — Supplementary Data 2 Computational protocol for data analysis. This file contains all the computational analysis we did for Fig. 1 and the Supplementary Figs. There are no experimental data here. [file 41586_2022_4654_MOESM5_ESM.gz › supplemental_files/computational_protocol_analysis/upweight_interface_figure/README]

This is the data that was used for the upweighted interface energies figure.

This is sort of incomplete, but it's a supplementary figure. These are missing:
 -- The 10000 docks we designed (space issues)

For the docks, pick your favorite set and you'll get about the same results.


The general rosetta command we ran for this analysis looked like this:
rosetta_scripts -beta_nov16 -indexed_structure_store:fragment_store ss_grouped_vall_all.h5 -parser:protocol paper_monomer_tests.xml \
-dunbrack_prob_buried 0.8 -dunbrack_prob_nonburied 0.8 -dunbrack_prob_buried_semi 0.8 -dunbrack_prob_nonburied_semi 0.8 \
-parser:script_vars upweight=$upweight

To collect the data, we ran the above command with $upweight set to the following values:
1 1.5 2 2.5 3 3.5 4 5 6 8 10 14 20


upweight_data.sc contains the results we obtained

A few of the runs with upweight=2 got killed somehow. However, as the final datapoint still fell in line, we didn't salvage the runs.
