# Supplementary material for: Design of protein-binding proteins from the target structure alone
Source: Nature. 2022 Mar 24;605(7910):551–60. doi: 10.1038/s41586-022-04654-9 (PMC9117152; doi:10.1038/s41586-022-04654-9)
Supplement: Supplementary file 5 — Supplementary Data 2 Computational protocol for data analysis. This file contains all the computational analysis we did for Fig. 1 and the Supplementary Figs. There are no experimental data here. [file 41586_2022_4654_MOESM5_ESM.gz › supplemental_files/computational_protocol_analysis/upweight_interface_figure/upweight_data.sc]

ddg contact_molecular_surface ddg_norepack score_per_res upweight description
-38.782 435.853 -42.988 -2.7460000000000004 1.0 1acc289308d9e5bcd5313e89c3ac0561_0001_000000002_0001
-30.730999999999998 396.779 -32.918 -2.812 1.0 ems_3hM_897_000000023_0001
-36.363 402.907 -42.464 -2.8960000000000004 1.0 3h_hb1_5987_000000006_0001
-43.13399999999999 416.298 -44.078 -2.853 1.0 3h_hb1_5117_000000011_0001
-52.157 455.847 -55.457 -2.977 1.0 ems_ferrM_3934_0002_000000014_0001
-32.549 397.724 -37.316 -2.6010000000000004 1.0 eb16139faea886242924c8bc5389fa59_0001_000000013_0001
-36.613 419.785 -41.983000000000004 -3.0010000000000003 1.0 HEEHE_1398_000000015_0001
-20.985 352.838 -31.198 -2.536 1.0 45a6e126aa060a182dcbb06e484dbe47_0001_1_000000026_0001
-26.497 326.733 -28.816999999999997 -2.8339999999999996 1.0 3c8a04ba3a8d5d0ee2dd6f714f37ac04_0001_000000015_0001
-27.107 343.728 -31.7 -2.918 1.0 ems_ferrM_6012_000000006_0001
-40.763000000000005 445.435 -45.292 -2.642 1.0 3h_hb1_968_000000017_0001
-26.708000000000002 330.78 -30.654 -2.758 1.0 3h_hb1_1225_000000011_0001
-29.566 405.409 -41.223 -2.681 1.0 0a67e5bf8b1d845fbd759456e9a333ac_0001_1_000000012_0001
-26.141 311.171 -29.741999999999997 -2.947 1.0 02692697bd96e937a9055902e47e0050_0001_000000025_0001
-21.179000000000002 350.161 -28.421999999999997 -2.877 1.0 ems_thioC_211_000000007_0001
-33.117 367.087 -36.614000000000004 -2.8939999999999997 1.0 9ff54e7d5f276216f4012f2132f9c4ba_0001_000000028_0001
-33.353 312.475 -33.851 -3.156 1.0 ems_bGM_256_0001_000000013_0001
-39.506 402.31 -42.788999999999994 -3.182 1.0 ems_ferrM_6006_0002_000000011_0001
-40.91 406.36199999999997 -44.43 -2.577 1.0 7a2e1ffbcb41c2b6eba9261d6cecbf7e_0001_000000001_0001
-35.78 407.711 -42.282 -2.696 1.0 839eb0571c55910782fe58d94553f076_0001_000000018_0001
-41.776 455.80199999999996 -45.631 -2.912 1.0 HEEHE_2934_000000020_0001
-44.996 474.833 -47.515 -2.7760000000000002 1.0 8ad6596bef44a1593b6d2dec9df6bba5_0001_1_000000029_0001
-32.681999999999995 309.597 -35.79 -2.783 1.0 1a16f0d27249dd66bc378f832b7d1ad8_0001_1_000000028_0001
-35.187 408.676 -41.18899999999999 -2.6010000000000004 1.0 e8e91508cba346915df63d163a21a33e_0001_1_000000003_0001
-32.323 442.611 -39.047 -2.655 1.0 dc3fe0717fde22fe7daec9a290e024cc_0001_000000017_0001
-39.352 421.26 -44.455 -2.401 1.0 HHH_eva_0476_000000020_0001
-32.236999999999995 338.289 -33.292 -2.7710000000000004 1.0 6d15cd797b7aab4a74abf21997b231bf_0001_1_000000028_0001
-27.248 398.44 -35.17 -2.674 1.0 8123dfa0382fbcef61510288df69ca11_0001_000000003_0001
-37.295 456.569 -42.38399999999999 -2.659 1.0 3h_hb1_3155_000000005_0001
-35.471 409.246 -41.278999999999996 -2.7239999999999998 1.0 8fa6976bf83f87873b50afdd12020151_0001_1_000000011_0001
-29.237 336.046 -31.276999999999997 -2.813 1.0 50b0261c2495649676be12e49ab4b2f3_0001_1_000000015_0001
-28.61 408.42199999999997 -41.232 -2.397 1.0 4h_hb1_2680_000000021_0001
-30.886999999999997 377.958 -31.739 -2.608 1.0 20cc91bdf520ca26a659c6461a5b3f32_0001_000000019_0001
-31.145 412.423 -38.243 -2.8989999999999996 1.0 ems_3hM_1761_000000025_0001
-28.211 419.111 -37.1 -2.7039999999999997 1.0 b88556c4f6bbfd7e743b01a7694ed708_0001_000000002_0001
-38.53 381.101 -41.733999999999995 -2.7089999999999996 1.0 8bed97eb7d008abb6986c94a5e47646a_0001_000000027_0001
-31.857 374.76599999999996 -41.181999999999995 -2.71 1.0 b695330fc829d964c46eea52b8f534d9_0001_000000002_0001
-24.497 406.162 -35.968 -3.1289999999999996 1.0 ferr_hb1_3438_000000025_0001
-31.956999999999997 365.18699999999995 -34.282 -2.8369999999999997 1.0 3h_hb1_18_000000023_0001
-23.046999999999997 259.877 -24.129 -2.975 1.0 a45aae56a3fff73763cd801bbff7eca1_0001_000000022_0001
-39.949 476.181 -44.055 -2.755 1.0 d9e2770c87678350ad65e3d3e20405a1_0001_1_000000015_0001
-39.34 407.29699999999997 -42.18899999999999 -2.875 1.0 be26817018df49e56a060ec3d4b3294d_0001_1_000000016_0001
-32.876999999999995 428.449 -39.299 -2.603 1.0 55d6122ea74e953b7d1a5b838c1ac8ef_0001_1_000000022_0001
-33.184 397.731 -35.444 -2.636 1.0 3h_hb1_2248_000000016_0001
-37.082 442.001 -43.571999999999996 -2.662 1.0 ddc6f6b395596306e35a644a8d4995a9_0001_1_000000019_0001
-36.427 334.449 -37.863 -2.6460000000000004 1.0 6a3e8ee01a024ded02ad101ddb68f96e_0001_000000012_0001
-34.353 411.185 -42.702 -2.678 1.0 44f7faa3465a8f387c070bca15a5666f_0001_1_000000007_0001
-39.194 387.155 -41.85 -2.85 1.0 3h_hb1_3766_000000008_0001
-31.416999999999998 335.413 -38.842 -2.662 1.0 07f7f560e78ebfae8d6d28efa3a627e9_0001_000000020_0001
-29.694000000000003 296.902 -30.993000000000002 -2.8089999999999997 1.0 ems_ferrC_318_000000026_0001
-26.276999999999997 295.79900000000004 -26.906 -3.06 1.0 ems_bGM_75_0002_000000020_0001
-19.909000000000002 300.745 -21.119 -2.9789999999999996 1.0 b1819f02015a77fb2341de72aa834273_0001_000000005_0001
-26.151999999999997 393.161 -40.091 -2.688 1.0 452cc47f078b8b156e495fb7c575a140_0001_000000009_0001
-24.698 333.111 -27.083000000000002 -2.992 1.0 36b2584f832335e2e37d2d1c48a35343_0001_000000015_0001
-33.02 353.714 -36.884 -2.5469999999999997 1.0 f10183af7437de84d393b4b0553b1375_0001_1_000000009_0001
-21.131 339.217 -28.195999999999998 -2.6919999999999997 1.0 fdca56b8b8a4c8a56fb2cbf9d6ac4274_0001_000000017_0001
-36.481 400.37 -41.376999999999995 -2.8560000000000003 1.0 485d468b97ff50505d0427d38e7da220_0001_000000023_0001
-26.612 355.352 -32.385 -2.8360000000000003 1.0 HEEHE_0271_000000023_0001
-29.18 312.687 -33.330999999999996 -3.155 1.0 HEEHE_2199_000000000_0001
-30.503 372.852 -40.824 -2.8680000000000003 1.0 7fae14114e606374458dedb2cf0bb743_0001_1_000000000_0001
-31.103 427.973 -40.150999999999996 -2.82 1.0 442e697983df3c26fa415abc9c9bec05_0001_1_000000001_0001
-40.845 392.25699999999995 -42.997 -2.522 1.0 31c8cd6f43d3187351e9aaa449b531aa_0001_000000002_0001
-33.438 372.38800000000003 -39.853 -2.983 1.0 054a415bcc1b39abd9a79ced43a4bc6e_0001_000000020_0001
-36.692 388.416 -38.539 -3.049 1.0 ems_ferrM_1741_0002_000000025_0001
-27.735 381.686 -33.785 -2.4930000000000003 1.0 ems_3hC_570_0001_000000019_0001
-35.813 414.895 -40.27 -2.678 1.0 3h_hb1_6864_000000018_0001
-32.726 370.71 -36.216 -2.853 1.0 0f3dcb9ad1dc4db7245aaf1ae061490b_0001_000000001_0001
-40.603 512.673 -47.795 -2.75 1.0 3h_hb1_4571_000000013_0001
-15.152999999999999 428.51099999999997 -45.145 -2.8360000000000003 1.0 ems_ferrC_107_000000001_0001
-24.006999999999998 351.421 -28.819000000000003 -2.716 1.0 ems_3hM_923_000000015_0001
-31.295 328.09 -38.287 -2.591 1.0 ems_3hM_3328_000000015_0001
-39.222 405.059 -44.501000000000005 -2.725 1.0 c2e8e28efaedf9d32bfb48cca08343da_0001_000000017_0001
-30.915 439.80699999999996 -36.443000000000005 -2.6660000000000004 1.0 b89ede2a79ef786e335e6743cfaac7df_0001_1_000000001_0001
-35.334 353.99 -42.71 -3.089 1.0 ferr_hb1_472_000000018_0001
-22.511999999999997 324.283 -26.125999999999998 -2.7489999999999997 1.0 fc05829e88e5b582a3373781326e8e72_0001_1_000000011_0001
-29.522 395.171 -37.141 -2.611 1.0 041e829ee122596043f33570ac99d53a_0001_1_000000017_0001
-30.763 432.88800000000003 -42.475 -2.762 1.0 c084a7f92b0ace07c9c8018f59d3a804_0001_000000018_0001
-32.114000000000004 380.964 -40.53 -3.1239999999999997 1.0 ferr_hb1_42_000000023_0001
-25.092 367.159 -32.063 -2.9739999999999998 1.0 69d0f4567f307924e17623b45ad1c552_0001_000000006_0001
-29.488000000000003 376.406 -35.986999999999995 -2.7760000000000002 1.0 054b930907f5fc472772aca7ba22e474_0001_000000003_0001
-34.904 411.439 -43.891000000000005 -2.8939999999999997 1.0 ems_ferrM_4345_000000017_0001
-36.859 372.015 -40.144 -2.86 1.0 bf4ea18a6a21c92460c70a704bdc1682_0001_000000019_0001
-37.446 421.286 -41.73 -2.717 1.0 9a96df25000fda3a079d6199a7df9a5b_0001_1_000000019_0001
-29.767 355.42800000000005 -32.605 -2.77 1.0 91ab752e02094136e836572b5cc5d5a2_0001_000000011_0001
-37.746 416.11 -45.721000000000004 -2.62 1.0 62d6883787dff2c74186dbdc10d74965_0001_1_000000024_0001
-50.015 441.975 -55.278999999999996 -2.611 1.0 d9f34fb64bb9229a424be1cd226b18db_0001_000000027_0001
-45.045 400.99800000000005 -47.095 -2.635 1.0 HHH_eva_0310_000000004_0001
-23.017 400.291 -33.86 -2.8939999999999997 1.0 6759e444eddcc2da2fd7f56c764d1f9d_0001_000000023_0001
-31.796 398.536 -39.618 -2.7569999999999997 1.0 584703600ca209a68a7c64eac0aedc12_0001_000000001_0001
-30.935 388.392 -33.57 -2.827 1.0 38054c6bb6e62b4f3b48f5bb644a0095_0001_1_000000004_0001
-30.759 334.57099999999997 -31.217 -2.8939999999999997 1.0 ems_f2_660_000000000_0001
-39.924 376.952 -40.032 -2.585 1.0 HEEH_11092_000000017_0001
-31.404 451.64599999999996 -38.792 -2.7430000000000003 1.0 8d170d1c1030974f524a61e6ed2d0320_0001_000000017_0001
-32.103 392.465 -40.879 -2.608 1.0 3c441df7748365c26d0f48519610b406_0001_000000015_0001
-31.802 371.89300000000003 -34.582 -2.634 1.0 HEEH_03948_000000001_0001
-33.15 439.478 -46.629 -2.556 1.0 cc6e5b280e74ecf9586bec4716adfb16_0001_1_000000011_0001
-35.661 426.69599999999997 -40.496 -2.378 1.0 ems_ferrM_5279_000000015_0001
-31.163 394.985 -37.646 -2.784 1.0 ems_ferrM_5360_000000026_0001
-36.895 476.619 -44.043 -2.5069999999999997 1.0 1da98384c5f811aca4cda12bcb2550a8_0001_000000029_0001
-30.194000000000003 358.413 -34.147 -2.505 1.0 HEEH_20812_000000026_0001
-37.966 385.202 -40.986999999999995 -2.7889999999999997 1.0 HEEH_05161_000000021_0001
-36.948 429.226 -43.792 -2.6189999999999998 1.0 971380201c9414114138cf1fdc40c0f4_0001_1_000000015_0001
-42.707 480.213 -51.653 -2.483 1.0 3h_hb1_3879_000000025_0001
-28.642 362.079 -34.576 -2.8760000000000003 1.0 02692697bd96e937a9055902e47e0050_0001_000000027_0001
-17.561 315.866 -24.991 -2.761 1.0 ems_thioM_529_0002_000000024_0001
-34.59 390.17900000000003 -39.283 -2.943 1.0 06a8dd85a9705a3c1b4fb77374c2c5d3_0001_1_000000005_0001
-38.357 492.936 -46.336000000000006 -2.44 1.0 ems_3hM_841_000000014_0001
-33.38 412.28 -40.306999999999995 -2.674 1.0 3h_hb1_3930_000000011_0001
-36.330999999999996 397.865 -38.366 -2.7089999999999996 1.0 1c8ca24701fcd577bc40bc19227a3587_0001_000000021_0001
-40.369 424.037 -45.83 -3.085 1.0 ems_ferrM_1914_0002_000000004_0001
-38.5 443.851 -48.887 -2.5269999999999997 1.0 ems_3hM_3060_000000003_0001
-14.447000000000001 192.078 -10.764000000000001 -2.807 1.0 431d44df23235519051c4ba9fb48c15a_0001_1_000000008_0001
-32.086 389.319 -36.891999999999996 -2.822 1.0 3h_hb1_891_000000011_0001
-40.482 439.43800000000005 -46.371 -2.6860000000000004 1.0 3h_hb1_2212_000000022_0001
-21.254 252.44099999999997 -24.576999999999998 -2.625 1.0 53b15f7badb8f348dd4445323af20182_0001_1_000000027_0001
-26.424 388.659 -36.955999999999996 -2.804 1.0 37662ff2b4646e25aa3a7d213e8a23d3_0001_000000003_0001
-30.381999999999998 359.593 -35.156 -2.69 1.0 f4917aa98d75814ca6b5ceef75fba463_0001_000000021_0001
-40.909 450.795 -43.266000000000005 -2.927 1.0 95241bb71764bee3d98238665d33b066_0001_000000027_0001
-35.037 408.339 -43.089 -2.867 1.0 3b3aad9ede50992e40881221ee7130e4_0001_000000016_0001
-31.733 356.163 -35.738 -2.736 1.0 24466bc192cde6e684520eed46bfb34b_0001_000000018_0001
-29.145 412.70099999999996 -36.041 -3.05 1.0 ems_ferrM_5382_000000015_0001
-36.687 371.546 -38.646 -2.576 1.0 ems_3hM_2943_000000008_0001
-46.965 442.05800000000005 -48.621 -2.491 1.0 HHH_eva_0135_000000002_0001
-27.828000000000003 378.95 -36.25 -2.702 1.0 HEEHE_1534_000000019_0001
-33.793 391.077 -40.368 -2.721 1.0 301c154bb55562dc03698f6240518207_0001_1_000000012_0001
-30.73 350.69699999999995 -35.772 -2.2319999999999998 1.0 ems_4hM_3022_0001_000000018_0001
-32.71 420.01300000000003 -38.664 -2.572 1.0 HEEH_01767_000000010_0001
-31.576 348.27099999999996 -36.08 -2.925 1.0 632a8c134fce526743b5e183562d77b5_0001_1_000000016_0001
-38.192 371.394 -40.422 -2.64 1.0 3a39d784a9828107094e5ba1d5352d23_0001_000000017_0001
-41.06399999999999 400.61400000000003 -45.41 -2.75 1.0 17c1e98414b8899815de781c17fb1762_0001_000000012_0001
-31.203000000000003 398.43699999999995 -38.84 -2.465 1.0 ems_3hM_3219_000000020_0001
-30.344 343.967 -34.994 -2.843 1.0 d98be9a5941177350ce11a1f5db10e59_0001_1_000000023_0001
-20.055999999999997 407.01300000000003 -36.949 -2.7039999999999997 1.0 789b131e3ab79b8bdc8f2c8d6be5d4da_0001_1_000000017_0001
-29.778000000000002 419.18 -40.929 -2.678 1.0 63e69b41a8026ce5cc5a96e76088368f_0001_1_000000019_0001
-33.843 380.716 -40.368 -2.762 1.0 HEEH_17981_000000000_0001
-32.916 371.774 -39.423 -2.89 1.0 ems_ferrC_409_000000015_0001
-30.389 424.31699999999995 -34.248000000000005 -2.535 1.0 371cbf81396e3e8b21f5eebf08507920_0001_1_000000028_0001
-22.684 307.51599999999996 -28.428 -2.616 1.0 3h_hb1_5376_000000003_0001
-25.611 294.98900000000003 -29.761999999999997 -3.0039999999999996 1.0 20c4e9db3e3ff5d386a59a2801f6c256_0001_000000002_0001
-18.191 288.89799999999997 -22.197 -2.947 1.0 ems_ferrM_6851_000000000_0001
-33.593 367.615 -38.885999999999996 -2.628 1.0 ems_ferrM_5301_000000024_0001
-35.711 431.835 -36.516999999999996 -2.907 1.0 d1744c7722c227f5e4de70cd7b25f69b_0001_000000004_0001
-37.16 401.32300000000004 -40.479 -2.9539999999999997 1.0 6afa678cbae98ba5d1f0a6229b2a1651_0001_000000025_0001
-34.391999999999996 475.185 -47.294 -2.5869999999999997 1.0 3h_hb1_5511_000000012_0001
-42.722 438.291 -47.581 -2.6069999999999998 1.0 af14f9918aa8c5354af0ef2bf9ed0b3e_0001_000000007_0001
-23.804000000000002 332.19800000000004 -31.636999999999997 -3.1839999999999997 1.0 ems_ferrM_6305_0002_000000021_0001
-34.744 369.149 -37.97 -2.846 1.0 ems_bGM_271_000000000_0001
-25.721 323.387 -29.901 -2.908 1.0 317026103514263f78028212a015c21a_0001_000000018_0001
-30.633000000000003 345.55 -36.325 -2.8080000000000003 1.0 09770d796a13084421b44ad29b674de3_0001_1_000000002_0001
-24.846999999999998 380.963 -31.586 -2.6310000000000002 1.0 ems_p1-14H-GBL-14H-GBL-15H_0678_0001_0001_0002_000000029_0001
-25.131999999999998 438.786 -37.67 -2.5789999999999997 1.0 ca6528a7b2e3e6cb50afa3ce68adaf72_0001_1_000000020_0001
-37.873000000000005 410.284 -42.633 -2.6910000000000003 1.0 8be460eb5e89fc1e3912c870c28b717c_0001_1_000000014_0001
-50.423 457.265 -56.505 -2.785 1.0 3h_hb1_2064_000000028_0001
-22.618000000000002 304.07099999999997 -29.948 -2.98 1.0 ems_ferrM_2801_0002_000000010_0001
-32.101 342.43699999999995 -34.681 -2.784 1.0 4cd6d762a9bbd4e8f08e7aa7beccf73c_0001_000000020_0001
-38.281 418.07599999999996 -45.086000000000006 -2.56 1.0 b44183ae43ce5d56b975dc4faa294af5_0001_1_000000024_0001
-29.643 463.686 -41.208 -2.647 1.0 49c5752531e722562e44f2b93393c3b3_0001_000000026_0001
-47.553999999999995 480.379 -53.351000000000006 -2.8089999999999997 1.0 3h_hb1_1916_000000002_0001
-26.255 387.44699999999995 -35.898 -2.7230000000000003 1.0 28b158fbc8b822303c456cdf048be7e5_0001_000000018_0001
-36.273 367.16 -41.056999999999995 -2.7689999999999997 1.0 proteinG_1248_000000029_0001
-31.133000000000003 332.046 -34.274 -3.2430000000000003 1.0 ferr_hb1_638_000000013_0001
-22.524 322.09 -26.491999999999997 -2.73 1.0 ecb4f6d8f7348ccec53f2dd9c743a5b1_0001_1_000000003_0001
-30.046 330.26 -37.008 -2.71 1.0 a71bccd5322a1370eb8522817814ae86_0001_1_000000000_0001
-25.680999999999997 403.999 -34.302 -2.945 1.0 HEEH_20641_000000021_0001
-18.371 240.636 -18.721 -2.9189999999999996 1.0 f86f54bad22982f49660bc3af2c8443c_0001_1_000000014_0001
-31.956999999999997 365.733 -37.614000000000004 -2.5780000000000003 1.0 c2d9e45e15be528ab52dfc168953a969_0001_000000018_0001
-31.726999999999997 407.593 -38.13 -2.71 1.0 78d6703e0fa812a79655299f82bd5bc2_0001_000000000_0001
-41.687 420.285 -46.63 -2.541 1.0 3h_hb1_6254_000000022_0001
-38.751 431.94199999999995 -40.866 -3.0410000000000004 1.0 3h_hb1_1152_000000001_0001
-33.165 401.207 -35.162 -2.8280000000000003 1.0 f1a17b0bed51982737b696e114b1f6d8_0001_000000026_0001
-42.335 478.721 -49.615 -2.6660000000000004 1.0 c8d931ad221b17cb5d537bd59c7c5ef5_0001_000000008_0001
-35.632 423.903 -39.426 -2.716 1.0 8c9f8e47701f6b1b4f0adee770de4dfb_0001_1_000000013_0001
-29.605999999999998 348.583 -35.105 -2.833 1.0 b4e05bb666a80d26cce44d198059014d_0001_000000023_0001
-34.195 413.904 -39.864000000000004 -2.694 1.0 ems_3hM_2806_000000006_0001
-28.765 351.207 -30.383000000000003 -2.8739999999999997 1.0 ems_ferrM_4726_0002_000000008_0001
-27.474 404.599 -32.637 -2.591 1.0 0f1e02d5d57cbcaae47fab7054aba42d_0001_1_000000005_0001
-25.939 364.11699999999996 -36.177 -2.67 1.0 637d7bfcc9073e1fe98b2cbe16011433_0001_000000003_0001
-36.615 411.789 -43.008 -2.932 1.0 3h_hb1_2438_000000005_0001
-22.866999999999997 339.16900000000004 -32.086 -2.878 1.0 e113a31efc5148beb0b2f1b84b0228b1_0001_000000006_0001
-36.409 487.819 -46.891999999999996 -2.705 1.0 d3db28a34cf440d9d7a4a40ec383c557_0001_1_000000009_0001
-43.599 455.043 -46.68 -2.6710000000000003 1.0 HHH_eva_0339_000000017_0001
-31.866 367.789 -34.472 -2.6719999999999997 1.0 7c841b25e6748e9352137cc6838e3e5c_0001_000000023_0001
-40.119 386.981 -46.125 -2.647 1.0 1f16401900ecf9c329a2fc41e832bb35_0001_000000004_0001
-26.656 329.36300000000006 -35.552 -2.61 1.0 86f66c69171eb3627e91603358b69417_0001_000000004_0001
-32.104 405.63199999999995 -38.271 -2.897 1.0 ems_ferrM_2760_000000004_0001
-27.861 361.283 -30.828000000000003 -2.8560000000000003 1.0 8b1de8166f702871797a6d1e25e0be58_0001_1_000000011_0001
-39.781 448.444 -42.368 -2.698 1.0 7fb84f6b6f062bc4a6a0091e8b350ca8_0001_1_000000021_0001
-32.786 391.88699999999994 -34.525 -2.801 1.0 47faf93e651d3b16fa2e6c39d12427d2_0001_000000018_0001
-37.836999999999996 446.865 -46.74100000000001 -2.645 1.0 401aba858c33f838e4614ed2b263239d_0001_1_000000003_0001
-37.898 505.843 -41.898999999999994 -2.449 1.0 3h_hb1_5779_000000006_0001
-37.506 492.217 -41.126999999999995 -2.61 1.0 3h_hb1_4575_000000012_0001
-42.438 422.708 -45.958999999999996 -2.805 1.0 36b2584f832335e2e37d2d1c48a35343_0001_000000007_0001
-8.779 145.75799999999998 23.975 -2.659 1.0 HEEH_18149_000000008_0001
-32.646 388.648 -42.236999999999995 -2.524 1.0 731b3d7453e878dc2dca545733cbc02a_0001_1_000000020_0001
-36.724000000000004 457.176 -40.133 -2.67 1.0 6b6d8aeabc104d7eb4de0f0555b06e85_0001_000000019_0001
-26.822 388.168 -35.574 -2.571 1.0 ems_3hM_1080_000000028_0001
-19.586 197.645 -20.285 -3.0260000000000002 1.0 894e999b3a65073bccb085f37f2c2ee0_0001_1_000000013_0001
-45.919 459.10400000000004 -53.501000000000005 -2.5789999999999997 1.0 3h_hb1_5917_000000012_0001
-34.933 425.569 -43.518 -2.656 1.0 359bbd6f875cefb6fd71e92179605036_0001_000000019_0001
-2.8110000000000004 334.121 -32.222 -2.9819999999999998 1.0 bbb6a2367e07fc52409cba5d71d9d8e0_0001_000000028_0001
-31.522 353.869 -40.616 -2.62 1.0 HEEH_07753_000000012_0001
-39.022 373.856 -43.153999999999996 -2.782 1.0 9cfe3a8751badc4ec5beaf011d5b29b6_0001_1_000000024_0001
-48.129 486.829 -55.128 -2.285 1.0 3h_hb1_1508_000000028_0001
-32.535 378.566 -36.966 -2.736 1.0 09f98eb581c1acb6d4e340a87d987889_0001_000000008_0001
-34.703 388.142 -38.183 -3.0189999999999997 1.0 f48ee50b5e6dc2519134053e3a863d6d_0001_000000014_0001
-51.443999999999996 489.832 -54.18899999999999 -2.504 1.0 HEEH_02302_000000010_0001
-34.244 340.63800000000003 -38.455 -2.7 1.0 9a25a68ae4a7771a04eff4377a3fc5c7_0001_000000007_0001
-30.108 352.91900000000004 -34.074 -2.675 1.0 3h_hb1_3209_000000010_0001
-25.858 253.68200000000002 -26.713 -2.8739999999999997 1.0 30271b5e7391a023cd54a97a1ba73ad7_0001_000000005_0001
-51.74100000000001 487.223 -57.29 -2.892 1.0 ems_ferrM_4813_000000020_0001
-42.093999999999994 524.649 -51.106 -2.412 1.0 ems_3hM_3467_000000011_0001
-35.271 380.846 -41.556000000000004 -2.6430000000000002 1.0 HEEH_06267_000000029_0001
-30.2 297.404 -33.174 -2.803 1.0 e4d34842bb75dc0906b4a0b267a8e6da_0001_000000024_0001
-31.271 377.76 -37.859 -2.833 1.0 3h_hb1_2315_000000019_0001
-43.648999999999994 407.37199999999996 -48.591 -2.657 1.0 3h_hb1_5739_000000029_0001
-34.371 328.79 -36.577 -2.798 1.0 HEEH_11694_000000001_0001
-37.684 420.595 -42.284 -2.695 1.0 3h_hb1_696_000000000_0001
-29.826999999999998 350.949 -32.986 -2.519 1.0 1d0820b8ea3ec0bb798fd780f541d7bb_0001_1_000000016_0001
-33.677 359.838 -42.376999999999995 -2.6189999999999998 1.0 b00001d034b8c9b2eaee8735bdab848e_0001_1_000000010_0001
-28.116 304.82099999999997 -31.658 -2.637 1.0 a2f7c8320bf2e1ea509fa8c5c004f319_0001_000000001_0001
-28.529 285.293 -29.63 -2.887 1.0 7015fc21799823fe937cc6df92b23e97_0001_000000008_0001
-35.649 393.98900000000003 -39.547 -2.8760000000000003 1.0 5900e990f7f06132d321a8deb1c53ec5_0001_000000029_0001
-22.017 295.22 -24.425 -2.975 1.0 ems_ferrM_2472_0002_000000000_0001
-37.885999999999996 435.42400000000004 -46.037 -2.7889999999999997 1.0 3h_hb1_3081_000000017_0001
-27.08 358.036 -35.889 -2.8369999999999997 1.0 8c5d6a25a176bf56dbd9c43bd3f6ae49_0001_1_000000016_0001
-16.906 273.032 -22.031999999999996 -2.734 1.0 3h_hb1_6398_000000013_0001
-31.631 404.1 -34.538000000000004 -2.552 1.0 247623a1689b2d64b78e9ce6a8c7769d_0001_000000009_0001
-32.601 358.04400000000004 -37.597 -2.8539999999999996 1.0 0ab2bb6e0af14caba58096c068f72a78_0001_000000029_0001
-30.986 452.283 -35.461 -2.77 1.0 b0f41cd0f88f82874b80682110a58a39_0001_000000024_0001
-35.695 407.102 -40.547 -2.909 1.0 67746ece97d3640b82fc6bb4d5909177_0001_000000010_0001
-29.752 324.635 -32.903 -2.9 1.0 5e67154c38a47b7c7fa5966e440462a8_0001_1_000000006_0001
-38.922 391.31300000000005 -45.397 -2.725 1.0 8cd5d9f8a31458624cfb8990b5c7ff59_0001_1_000000026_0001
-31.64 379.93800000000005 -40.904 -2.778 1.0 8c5d6a25a176bf56dbd9c43bd3f6ae49_0001_1_000000025_0001
-24.134 373.792 -33.176 -2.7489999999999997 1.0 82a8a008b63010fe1f53149a24338456_0001_000000020_0001
-26.26 359.31 -31.888 -2.8339999999999996 1.0 606582d03a0cb3918a4527a3c0c42c8e_0001_000000011_0001
-22.7 311.328 -28.338 -2.597 1.0 ems_p1-14H-GBL-14H-GBL-14H_0576_0001_0001_0001_000000012_0001
-21.688000000000002 285.524 -28.043000000000003 -2.725 1.0 b2e5585c64f0b9a5366b063be35a933c_0001_1_000000005_0001
-38.039 472.494 -40.912 -2.585 1.0 HEEH_24488_000000020_0001
-38.626 393.548 -45.098 -2.6919999999999997 1.0 3h_hb1_5166_000000007_0001
-27.798000000000002 330.028 -31.205 -2.7289999999999996 1.0 2f3ef0bf5c57493d8284539899d02807_0001_000000011_0001
-36.673 407.394 -39.455 -3.072 1.0 ems_3hM_790_000000025_0001
-42.748000000000005 493.13199999999995 -53.077 -2.3369999999999997 1.0 eddae04b01b23ad2a4f115bc69d9620c_0001_000000001_0001
-37.049 395.061 -41.441 -2.682 1.0 dc4944ded5ab64ef85edbb559a10b24f_0001_1_000000023_0001
-32.077 349.12300000000005 -34.298 -2.867 1.0 3h_hb1_3536_000000027_0001
-29.384 288.28 -33.711999999999996 -2.85 1.0 2714802d06601e33abb21ef8ce0c2a12_0001_000000017_0001
-41.093 400.277 -44.83 -2.714 1.0 ems_ferrC_1897_000000016_0001
-28.781 439.98400000000004 -41.148999999999994 -2.7960000000000003 1.0 ed672b822448df934975055ed07e5099_0001_1_000000002_0001
-30.223000000000003 370.652 -40.044000000000004 -2.589 1.0 c49a23932b4520873dbcc21ff94d19fd_0001_000000023_0001
-27.514 366.296 -30.379 -2.5780000000000003 1.0 4h_hb1_2614_000000017_0001
-36.236 404.088 -42.409 -2.884 1.0 1a87fa86e9ab39b116fcded6d513277d_0001_1_000000019_0001
-35.046 391.904 -38.713 -2.701 1.0 6a4ef313980a4d0c50bc7888bb1a6f50_0001_000000015_0001
-33.122 397.06800000000004 -46.699 -2.6310000000000002 1.0 HEEHE_1047_000000000_0001
-35.006 402.085 -38.853 -2.699 1.0 HEEH_03362_000000002_0001
-21.331 345.809 -31.968000000000004 -2.747 1.0 acf29d6773f4a3a1590d4340679fcb3b_0001_000000023_0001
-28.59 379.78 -35.942 -2.699 1.0 ems_3hM_2642_000000019_0001
-22.454 357.898 -28.953000000000003 -2.905 1.0 be43a1c6afacf1ba76b3c995efb8c82f_0001_000000020_0001
-39.01 394.658 -43.871 -2.647 1.0 a6bdfb12273eeda742f53b51692e8cc2_0001_1_000000002_0001
-30.741 337.91900000000004 -35.024 -2.775 1.0 a13ebe48774cd5fd7d2c5121dc7556d0_0001_1_000000025_0001
-38.35 484.403 -46.158 -2.967 1.0 3h_hb1_2943_000000016_0001
-38.576 418.537 -45.016999999999996 -2.679 1.0 ems_3hM_324_000000007_0001
-28.945999999999998 403.87699999999995 -35.568000000000005 -2.639 1.0 ec241d62ce881a5c48cef7c3cf1e6fe5_0001_000000013_0001
-35.656 460.55199999999996 -43.282 -2.608 1.0 ems_3hC_1537_0001_000000028_0001
-20.714000000000002 379.05 -33.246 -2.804 1.0 946709558fcc0015f1c31de7d808ed9f_0001_000000020_0001
-42.644 463.466 -46.88 -2.5639999999999996 1.0 3h_hb1_2419_000000000_0001
-26.644000000000002 334.051 -32.999 -2.908 1.0 ems_ferrM_1020_0002_000000022_0001
-12.642000000000001 321.332 -24.005 -2.824 1.0 9895c1d898f6985d52506ef494acec2a_0001_1_000000023_0001
-48.38 456.131 -54.576 -2.738 1.0 65722180c6b466295501652cb2674510_0001_1_000000026_0001
-17.266 344.596 -28.936999999999998 -2.818 1.0 4b422671c14ff770687bc427c1962679_0001_000000019_0001
-30.16 359.668 -33.898 -2.717 1.0 3h_hb1_2311_000000017_0001
-31.456999999999997 420.401 -36.997 -2.842 1.0 cec3253d061f420fc2faf05922e8fd89_0001_1_000000007_0001
-29.586 356.67800000000005 -34.453 -2.786 1.0 431b18cc4ecab92afab8a8bf449fac0d_0001_000000005_0001
-30.825 365.81199999999995 -33.722 -2.68 1.0 ems_3hM_943_000000020_0001
-31.566 397.17900000000003 -39.224000000000004 -2.668 1.0 d7e69c35947cb6d82cff49b5af928e84_0001_000000007_0001
-24.131999999999998 402.80300000000005 -33.402 -2.687 1.0 63f760bed56d4b6c71e9b71d1848713a_0001_000000008_0001
-36.194 398.412 -38.795 -2.935 1.0 8b2053945ea213198c05fc148493e7bf_0001_000000009_0001
-38.328 371.129 -39.573 -2.7030000000000003 1.0 ems_p1-15H-GBL-16H-GABBL-16H_0071_0001_0001_0002_000000016_0001
-22.144000000000002 301.469 -26.605999999999998 -2.7230000000000003 1.0 ems_ferrC_1914_000000025_0001
-14.497 259.699 -21.041999999999998 -2.84 1.0 af721f9040d8303eb0ff09cb07ca7d2b_0001_000000013_0001
-28.496 393.954 -32.736 -2.7569999999999997 1.0 7af7e81502cf572f659eab5b7cf0abf1_0001_1_000000014_0001
-22.646 297.747 -30.543000000000003 -2.798 1.0 0c7b7988b5f780484411d4e3f8f8a849_0001_000000010_0001
-36.457 452.774 -44.458 -2.7510000000000003 1.0 ems_ferrM_4536_000000005_0001
-41.843 388.23199999999997 -42.851000000000006 -2.806 1.0 ems_ferrM_4141_000000004_0001
-45.23 436.71 -47.086000000000006 -2.733 1.0 c493904f7ffd688873e2c746ce362374_0001_000000029_0001
-30.91 465.48400000000004 -41.772 -2.7739999999999996 1.0 3h_hb1_1597_000000012_0001
-28.095 424.76099999999997 -43.192 -2.7119999999999997 1.0 1aa62a7c5f190b8bd95a4b41b9288894_0001_000000025_0001
-32.383 321.74 -36.243 -2.8810000000000002 1.0 ferr_hb1_2414_000000018_0001
-34.923 388.403 -38.692 -2.6519999999999997 1.0 ems_p1-15H-GABBL-14H-GBL-16H_0611_0001_0001_0001_000000008_0001
-16.582 223.079 -17.969 -2.8789999999999996 1.0 cd4ca246a35e4cfda697937674f32c97_0001_1_000000024_0001
-36.889 387.663 -43.238 -2.832 1.0 85dddbb3b8720b0f9f6164aba696632c_0001_000000005_0001
-34.457 420.23 -40.998999999999995 -2.6189999999999998 1.0 94c9fdfa591b007e65b04fc17811a747_0001_000000018_0001
-42.751999999999995 435.842 -51.556000000000004 -2.718 1.0 HEEH_16607_000000007_0001
-18.644000000000002 338.176 -28.168000000000003 -2.917 1.0 af53a0b95be0116948b5462b341b06d3_0001_000000002_0001
-32.633 393.56199999999995 -36.898 -2.753 1.0 ems_3hM_1936_000000025_0001
-29.93 371.32099999999997 -32.878 -2.668 1.0 3h_hb1_2729_000000029_0001
-18.180999999999997 361.436 -29.697 -3.054 1.0 proteinG_2043_000000011_0001
-34.179 420.51 -39.189 -2.582 1.0 ems_3hM_858_000000024_0001
-25.635 420.829 -32.525 -2.727 1.0 ef019d353c48966a6f378b6c16e0bfb3_0001_000000024_0001
-19.322 350.48699999999997 -32.391999999999996 -2.8710000000000004 1.0 c905a0f9ebc1378e4bc965b567d1c027_0001_1_000000026_0001
-44.604 465.495 -52.653 -2.759 1.0 a5368628602a68e24a01aa3340c9d720_0001_1_000000009_0001
-33.105 397.841 -35.003 -2.758 1.0 e23a5047defaa1e2c88e76f09435f1ea_0001_000000023_0001
-25.133000000000003 321.808 -27.114 -2.945 1.0 83688f136a97ef744f4b47ed9389852a_0001_000000023_0001
-0.506 390.959 -33.739000000000004 -2.545 1.0 baaa8b80bda4bfb074a4563790075890_0001_000000013_0001
-32.648 377.50300000000004 -37.257 -2.931 1.0 3h_hb1_2816_000000025_0001
-35.726 360.075 -41.071999999999996 -2.388 1.0 3h_hb1_1910_000000004_0001
-33.681 449.865 -43.253 -2.441 1.0 HHH_eva_0495_000000006_0001
-38.289 459.098 -46.092 -2.6519999999999997 1.0 HEEH_24416_000000011_0001
-29.561 394.086 -37.544000000000004 -2.909 1.0 HEEHE_3050_000000011_0001
-25.02 340.73199999999997 -33.61 -2.62 1.0 52c89fc1500cd5806ea9bedba6510179_0001_000000003_0001
-40.291 453.724 -46.07 -2.8289999999999997 1.0 3h_hb1_2111_000000025_0001
-25.165 386.20300000000003 -34.650999999999996 -2.997 1.0 7bed6d4a8abb63680b7b116e6c04b62c_0001_000000006_0001
2.456 262.01099999999997 66.479 -2.647 1.0 8ce532df923c5a404718aaca5ee4fc86_0001_1_000000015_0001
-38.439 430.656 -41.341 -2.717 1.0 bab8b680e5157ee3bb9a4c489980ecb1_0001_000000022_0001
-33.102 386.80400000000003 -39.687 -2.634 1.0 ems_ferrM_2560_000000017_0001
-32.751 358.315 -34.357 -2.8289999999999997 1.0 5916972dd802a71f501c5e5efb68b589_0001_000000012_0001
-28.923000000000002 399.82800000000003 -33.793 -2.523 1.0 f5905903f2df8938605ec8a3e65f2c5a_0001_000000005_0001
-30.684 426.44800000000004 -37.381 -3.187 1.0 ems_f4m_220_000000018_0001
-32.794000000000004 374.718 -38.93 -2.938 1.0 ems_bGM_676_000000018_0001
-28.983 408.329 -41.073 -2.752 1.0 e9b93da2e6c1654cf185215f54dab310_0001_000000015_0001
-12.331 406.796 -40.303000000000004 -2.7060000000000004 1.0 2e8d574d5f9d365072db4915f303758d_0001_000000016_0001
-36.382 352.47 -42.093999999999994 -2.406 1.0 ems_p1-16H-GBL-16H-GABBL-16H_0053_0001_0001_0001_000000013_0001
-31.368000000000002 371.275 -33.315 -2.861 1.0 b88b9ab6f2ed0898e4e13bd4c8b0475b_0001_000000021_0001
-30.833000000000002 362.414 -36.233000000000004 -2.694 1.0 9f942391265ce678734481a26945500d_0001_1_000000006_0001
-39.029 389.67800000000005 -47.9 -2.549 1.0 3h_hb1_1977_000000023_0001
-31.084 395.861 -39.259 -2.8169999999999997 1.0 3h_hb1_1105_000000012_0001
-37.578 457.746 -47.12 -2.662 1.0 c905a0f9ebc1378e4bc965b567d1c027_0001_000000012_0001
-37.973 416.202 -43.846000000000004 -2.6180000000000003 1.0 62b313a4485f690459df115a42511726_0001_1_000000014_0001
-32.167 407.903 -40.594 -2.912 1.0 3h_hb1_350_000000006_0001
-35.768 378.587 -41.32 -2.8280000000000003 1.0 24cc73609e0fe1f43c81a1ff06a8ae45_0001_000000021_0001
-27.456 376.35 -33.725 -2.839 1.0 7aa81fa2f369b8f27348d408787b48c8_0001_1_000000019_0001
-27.998 441.959 -41.696000000000005 -2.617 1.0 ba98f7d3b435b851f24968ef70e3b536_0001_1_000000025_0001
-36.282 416.413 -40.729 -2.819 1.0 ems_3hM_3716_000000001_0001
-32.922 376.582 -36.617 -3.1010000000000004 1.0 ferr_hb1_2771_000000019_0001
-39.215 441.219 -46.699 -2.589 1.0 0b1a9ec99955c41fa6810e58b66227a6_0001_1_000000021_0001
-42.103 414.08 -45.836999999999996 -2.8080000000000003 1.0 bf011faf3e2a945babf9ee5ce8592c63_0001_000000022_0001
-30.166 385.29900000000004 -35.194 -2.745 1.0 82834fc24cc795dc99f6b4b83d3129f3_0001_000000022_0001
-29.752 376.33 -37.87 -2.7769999999999997 1.0 631e4d4d625b33f2df785f5bf528c776_0001_1_000000019_0001
-32.619 342.585 -35.211 -2.912 1.0 10bcb33c42d5bef5cca02983de284606_0001_000000000_0001
-27.814 367.223 -36.595 -2.918 1.0 0e8d61e4a828bd01aef6f20eb8639bec_0001_000000027_0001
-39.381 432.87 -44.733000000000004 -2.7310000000000003 1.0 HHH_eva_0387_000000001_0001
-31.759 354.63 -36.662 -2.843 1.0 1920cdc0453c120f963e9334e76516ba_0001_000000013_0001
-30.730999999999998 366.788 -37.821 -2.873 1.0 9ae906911d028d5b82c54ad7bc138ed8_0001_1_000000001_0001
-20.025 288.006 -28.413 -2.917 1.0 5c13e14c726b0dfe7ae04e09c46f36f5_0001_1_000000016_0001
2.8310000000000004 220.49 -25.525 -2.6210000000000004 1.0 32df5776d1f07c0ee8464ae0a59258f2_0001_000000006_0001
-40.402 452.06699999999995 -45.143 -2.885 1.0 HEEHE_2407_000000004_0001
-28.305999999999997 395.77 -37.641999999999996 -2.627 1.0 3h_hb1_1524_000000023_0001
-18.902 327.353 -27.613000000000003 -2.6189999999999998 1.0 39658fe22b5b34ffd9d8bd0d262699a6_0001_000000013_0001
-38.802 458.991 -49.956 -2.7030000000000003 1.0 26ea827369571a5259bf719951a3dbf2_0001_000000029_0001
-28.932 378.337 -35.838 -2.7319999999999998 1.0 1ccdbfd9be10c78e198f9378534d2879_0001_1_000000002_0001
-26.482 316.005 -34.227 -2.7880000000000003 1.0 6d76f5fb71071ea8e001cab6f93e57e4_0001_000000010_0001
-38.37 368.528 -40.816 -2.738 1.0 15de39bf5727a6cd6d3e97e65d3f2377_0001_000000024_0001
-43.61600000000001 452.42199999999997 -52.653 -2.177 1.0 ems_3hM_1973_000000023_0001
-36.574 422.596 -41.604 -2.7560000000000002 1.0 7816451503dc785bac82ceb439112f41_0001_1_000000005_0001
-47.357 424.543 -51.989 -2.772 1.0 HHH_eva_0532_000000004_0001
-53.641999999999996 451.588 -53.961999999999996 -2.762 1.0 3h_hb1_334_000000029_0001
-30.67 389.27 -36.632 -2.5839999999999996 1.0 ems_3hM_667_000000001_0001
-22.448 410.57599999999996 -32.938 -2.779 1.0 d6e1a2d9088b8c5c836f4bf8505fca88_0001_1_000000002_0001
-38.047 444.12 -45.68 -2.7510000000000003 1.0 HEEH_07526_000000024_0001
-29.486 317.404 -31.596999999999998 -3.033 1.0 HEEHE_1691_000000001_0001
-28.273000000000003 365.1 -31.051 -2.912 1.0 2d6ac0f7de1973fd69d12867741f1b27_0001_1_000000009_0001
-40.804 452.767 -46.34 -2.736 1.0 ems_3hM_3153_000000019_0001
-31.566999999999997 327.613 -33.674 -2.9210000000000003 1.0 e501b61e42afed3bcd9c82d34bdca96f_0001_1_000000003_0001
-35.832 348.972 -39.404 -2.639 1.0 HHH_eva_0218_000000017_0001
-36.891 393.341 -40.347 -2.923 1.0 HEEH_10922_000000026_0001
-26.369 295.749 -28.090999999999998 -3.0469999999999997 1.0 0a62bcaa9d3839032b8a4a7a859549bc_0001_000000027_0001
-21.744 262.339 -23.434 -2.79 1.0 f6115812a1ff3321dab5a71510cb74ff_0001_1_000000001_0001
-33.578 452.598 -45.214 -2.951 1.0 ems_ferrM_1068_000000012_0001
-20.826 351.62 -33.395 -2.865 1.0 addab6ffb3e4e35c53aa3b93d040d8a3_0001_000000008_0001
-34.048 436.54900000000004 -42.273999999999994 -2.414 1.0 c1dcfaf62b753c7239b6ca033786a474_0001_000000007_0001
-36.117 456.06199999999995 -47.089 -2.747 1.0 cdd51655e79242ca037c24492b62658e_0001_000000006_0001
-38.969 369.25 -40.61 -2.9739999999999998 1.0 proteinG_6049_000000001_0001
-38.665 490.04 -49.461000000000006 -2.559 1.0 6fb6e9b9921fc0ec2d0c3849de62072e_0001_1_000000015_0001
-38.44 421.733 -41.745 -2.694 1.0 4h_hb1_1260_000000020_0001
-39.555 383.05199999999996 -43.525 -3.0839999999999996 1.0 3h_hb1_2844_000000011_0001
-38.068000000000005 490.684 -49.711000000000006 -3.181 1.0 ferr_hb1_3247_000000008_0001
-23.031999999999996 383.67 -34.59 -2.867 1.0 ems_ferrM_7241_000000004_0001
-38.431999999999995 401.89 -43.348 -2.766 1.0 b8e0a29c3733309084e95d8fefbb40e3_0001_000000023_0001
-35.527 364.779 -36.641 -3.002 1.0 80ee89fe928bb137773faaf12710c6d1_0001_000000009_0001
-34.97 448.435 -43.924 -2.438 1.0 05e1cd9c722cc1a0a3e74a4b64b8d5b2_0001_1_000000011_0001
-29.985 382.233 -40.27 -2.588 1.0 b36b5ebfd41a7030d9709d96682f071b_0001_1_000000024_0001
-31.531 453.69599999999997 -39.549 -2.4930000000000003 1.0 af9347f925e312372b4eed704e9285dd_0001_000000015_0001
-26.111 343.764 -36.049 -3.005 1.0 476b7cd4342bf7b45c5d9a7e743aeb30_0001_1_000000016_0001
-44.63 436.38800000000003 -50.151 -2.583 1.0 3h_hb1_4287_000000026_0001
-23.85 293.153 -27.471 -2.844 1.0 16db9a14bf6430c78eecaa68edd2159c_0001_000000024_0001
-29.171999999999997 388.16 -37.406 -2.97 1.0 d0169ffa82c38db66b1eb0b331a30270_0001_1_000000012_0001
-34.336 515.026 -48.603 -2.565 1.0 HHH_eva_0004_000000012_0001
-35.484 409.376 -40.525 -2.74 1.0 HEEH_07409_000000024_0001
-24.386 371.944 -37.674 -2.968 1.0 HEEHE_2869_000000025_0001
-34.785 369.108 -36.972 -2.827 1.0 a068a023ad4e0bf531b7b39b48a97569_0001_000000022_0001
-31.699 349.74 -36.646 -2.5989999999999998 1.0 a8d6e977897659dc9e962f556b97f435_0001_1_000000005_0001
-33.219 390.684 -37.129 -2.656 1.0 1bd425f0d36bea8745f5ac1ed1befdf6_0001_000000020_0001
-30.034000000000002 381.48800000000006 -35.919000000000004 -2.832 1.0 4h_hb1_324_000000003_0001
-31.160999999999998 391.624 -38.711 -3.069 1.0 HEEHE_2990_000000022_0001
-36.729 376.366 -39.192 -2.761 1.0 4e56769d21a894c89322a38e98fb8c4e_0001_000000015_0001
-33.189 352.16900000000004 -39.745 -2.891 1.0 44f6a8758d324b7c427faaf82a573c7f_0001_000000013_0001
-31.283 351.233 -34.812 -2.574 1.0 03c6e3600f674679056a0088972dc65a_0001_1_000000012_0001
-32.836 361.14099999999996 -38.080999999999996 -2.892 1.0 ems_ferrM_1112_0001_000000026_0001
-28.36 364.685 -32.903 -2.394 1.0 HHH_eva_0330_000000017_0001
-25.855999999999998 372.728 -28.555 -2.75 1.0 8135230dde7caaf20782e19837c887ac_0001_1_000000028_0001
-26.951999999999998 338.37199999999996 -32.137 -2.533 1.0 71408f70b58f2c695873bfbacb964ea8_0001_1_000000002_0001
-4.541 346.145 -33.384 -2.7569999999999997 1.0 6d75b72dc79d4262a36a9a9bad95814a_0001_1_000000018_0001
-38.608000000000004 435.79 -42.542 -2.8510000000000004 1.0 ad904e38ad6c8a1fb736fcb29ee46133_0001_000000016_0001
-32.258 352.93699999999995 -35.687 -2.592 1.0 4h_hb1_3185_000000013_0001
-46.178000000000004 485.89300000000003 -52.876000000000005 -2.6210000000000004 1.0 3h_hb1_4482_000000005_0001
-32.97 384.384 -40.569 -2.738 1.0 36c0f3f9b8fdebc4698634eb11767191_0001_1_000000000_0001
-31.6 449.61800000000005 -37.986 -2.824 1.0 0f80eab3742df3ebe65f099037ced87a_0001_000000014_0001
-42.32 389.481 -47.657 -3.0039999999999996 1.0 ems_bGM_631_000000022_0001
-44.141999999999996 483.097 -48.144 -2.728 1.0 ems_3hM_227_000000021_0001
-37.033 403.49800000000005 -44.93899999999999 -2.713 1.0 2cd83384dffaee57737fd15f0ea4e940_0001_000000025_0001
-39.646 468.151 -45.74 -2.824 1.0 3h_hb1_534_000000029_0001
-37.196 392.50699999999995 -39.984 -2.888 1.0 43f80f0185b0ebc43286746630500241_0001_000000011_0001
-36.44 452.23 -50.25899999999999 -3.1010000000000004 1.0 ems_ferrM_4434_0002_000000007_0001
-37.83 362.767 -42.678999999999995 -2.852 1.0 b4333cfd4d982ab31074000cf321f29a_0001_1_000000003_0001
-35.167 401.524 -42.471000000000004 -2.844 1.0 989c8e597b242cc6cb3ea7e8cd0a65ae_0001_000000001_0001
-41.367 427.485 -47.135 -2.714 1.0 8e6453a357ce3577210587ee391b8721_0001_000000002_0001
-31.676 406.064 -43.618 -2.8089999999999997 1.0 ems_ferrM_4919_0002_000000019_0001
-26.264 378.911 -38.692 -2.833 1.0 d608813cc72f7af48a6462da57603586_0001_000000029_0001
-29.636 348.83 -31.09 -2.8569999999999998 1.0 9626cf167c2d369d4746e8375b1139ee_0001_000000017_0001
-26.697 384.485 -39.839 -2.648 1.0 ems_3hM_936_000000005_0001
-28.405 398.426 -37.655 -2.827 1.0 7b1c38c54a8756e096ace1dbb6d7aac2_0001_000000023_0001
-36.695 385.98699999999997 -38.211999999999996 -3.34 1.0 ems_ferrM_6044_000000002_0001
-48.901 420.582 -51.513000000000005 -2.645 1.0 7892a3a486135c078633c9fc689da537_0001_1_000000024_0001
-33.972 398.54 -40.571999999999996 -2.781 1.0 1cde5897893f3d1588f92be3b001cdf2_0001_000000024_0001
-41.283 378.80300000000005 -43.255 -2.812 1.0 098800ae9e1a8e4ba5f50f47fc6659c0_0001_000000025_0001
-30.746 332.13699999999994 -33.469 -2.889 1.0 05e4b21545bf742408db661fa3747af5_0001_000000011_0001
-32.082 401.347 -36.928000000000004 -3.0189999999999997 1.0 6b4177208ba03804e64b5c817e48f8d8_0001_000000017_0001
-38.431 401.917 -41.206 -2.931 1.0 571275078a2094b209398d2bd903418f_0001_1_000000021_0001
-19.916 381.4 -35.161 -2.667 1.0 689c478d2b3247e7d71ed52555344d4e_0001_1_000000005_0001
-21.245 319.807 -28.195 -2.766 1.0 2238142a009d67c08bc93002e9599109_0001_000000003_0001
-36.376999999999995 419.707 -43.606 -2.7030000000000003 1.0 ems_3hC_162_000000009_0001
-30.519000000000002 355.795 -34.968 -2.714 1.0 25ec249b3ac3102f484f2ff2d4576982_0001_000000022_0001
-32.407 382.611 -40.654 -2.6069999999999998 1.0 530cb4a52f975ece11868455cc382b76_0001_000000009_0001
-26.653000000000002 431.541 -38.805 -2.736 1.0 49c3da68b022afa880bafd6113c0e83a_0001_000000025_0001
-39.104 448.551 -50.516999999999996 -2.761 1.0 3h_hb1_3132_000000010_0001
-30.871 315.803 -31.665 -2.6630000000000003 1.0 099c97df355be25c3d469a7780b0f479_0001_1_000000006_0001
-19.563 265.425 -23.78 -2.9739999999999998 1.0 093e562d9fe08dd2c5c51de8456f371c_0001_000000020_0001
-40.348 437.434 -46.472 -2.509 1.0 ems_3hM_399_000000025_0001
-30.718000000000004 382.065 -33.842 -2.705 1.0 96d9629d08dbe63781bbd29e0ac78674_0001_000000003_0001
-15.075999999999999 381.30300000000005 -31.608 -2.806 1.0 8fb6fe7dc294023dfc7940754f2eb3a6_0001_000000016_0001
-28.078000000000003 424.207 -39.939 -2.73 1.0 4fa83419e06a1850086437485376441d_0001_000000004_0001
-35.147 375.819 -41.852 -2.614 1.0 3h_hb1_1765_000000001_0001
-25.088 363.156 -32.29 -2.87 1.0 b050f8ba5e1d4f14c91e08df650dff59_0001_000000023_0001
-33.893 418.43699999999995 -38.137 -2.86 1.0 98c0bdeb0b12bb88026318c3d89a6068_0001_1_000000025_0001
-35.012 424.26099999999997 -44.17100000000001 -2.5610000000000004 1.0 935f0c9f92cc0ddffa3551b529fb7f45_0001_000000005_0001
-32.724000000000004 371.4 -37.058 -2.948 1.0 765e346795e409a943f52ceaa49586f7_0001_000000014_0001
-43.888999999999996 432.63599999999997 -54.31 -2.662 1.0 13bca9d4a935c9df7d37e0439ee954b9_0001_000000026_0001
-33.782 371.964 -41.105 -2.779 1.0 3h_hb1_1120_000000007_0001
-28.305999999999997 449.154 -39.208 -2.5789999999999997 1.0 4h_hb1_594_000000011_0001
-33.851 395.92900000000003 -35.769 -2.676 1.0 640241e5fa83a2a5a69fc985169c1930_0001_1_000000025_0001
-34.913000000000004 407.9 -39.912 -2.69 1.0 ea90192bac80c0fe7b26506d890a4146_0001_000000009_0001
-29.504 336.45099999999996 -34.444 -2.8510000000000004 1.0 f123d01601ccc4eda5767eaff8bcffe7_0001_1_000000016_0001
-29.434 368.70300000000003 -34.951 -2.5989999999999998 1.0 ems_3hM_3361_000000008_0001
-32.138000000000005 438.459 -41.651 -2.7889999999999997 1.0 bbfbda2677d7b008bb9ad1e417ee9bad_0001_000000029_0001
-47.556000000000004 524.099 -54.972 -2.459 1.0 HHH_eva_0207_000000000_0001
-35.645 381.39 -42.037 -2.741 1.0 1b7c2b8d5952c6b49ef050017b44e09d_0001_000000007_0001
-39.795 410.055 -41.159 -2.819 1.0 f68ca98043f39786e8a2b33c449561cb_0001_1_000000020_0001
-24.831999999999997 364.05699999999996 -33.646 -2.798 1.0 ceb34eff223d02962210c9f2ec312c46_0001_000000029_0001
-36.38 399.82099999999997 -38.207 -2.952 1.0 2ca8bdce31e1873c1a02428e90bdca3a_0001_000000022_0001
-39.053000000000004 442.79 -49.071999999999996 -2.6910000000000003 1.0 a52db89dd11e36f32f39c1c80fb79845_0001_000000011_0001
-39.18 455.57599999999996 -40.203 -2.8169999999999997 1.0 2fb32023e5830c676573717ccec356e8_0001_000000021_0001
-40.036 429.694 -45.801 -2.887 1.0 ems_ferrM_837_0001_000000004_0001
-31.701999999999998 386.86 -39.159 -2.696 1.0 ems_3hM_2095_000000022_0001
-12.087 207.005 -13.356 -2.9160000000000004 1.0 dc4944ded5ab64ef85edbb559a10b24f_0001_1_000000001_0001
-36.027 353.533 -37.532 -2.6830000000000003 1.0 676f1622cdbe1dd4e947208bcdb3f1b5_0001_000000014_0001
-31.24 408.95 -39.465 -2.9 1.0 632a8c134fce526743b5e183562d77b5_0001_1_000000012_0001
-26.783 337.35 -31.773000000000003 -2.852 1.0 ems_ferrM_2223_0001_000000027_0001
-29.144000000000002 416.809 -36.282 -2.7030000000000003 1.0 4aeca2a51c638c73c8a7b80f6c8c5c56_0001_000000016_0001
-33.306 417.2 -41.236000000000004 -2.461 1.0 6d74c2a87899c4b85d9b2259ff7dd8da_0001_000000007_0001
-24.111 413.94699999999995 -32.769 -2.551 1.0 4b1d40a09f4e66830ace03c15345b22d_0001_1_000000020_0001
-32.719 403.889 -42.897 -2.866 1.0 3h_hb1_6044_000000011_0001
-31.11 404.495 -41.178000000000004 -2.524 1.0 bea2af0481c871e221fc201fa590088e_0001_1_000000016_0001
-31.623 413.74 -42.013999999999996 -2.753 1.0 a717db2cf3cc6c3be97c73bcb3942583_0001_1_000000023_0001
-36.484 443.905 -45.45399999999999 -2.531 1.0 384931bb1f4600fa6870285d7416d35f_0001_000000013_0001
-40.116 405.966 -43.833 -2.786 1.0 0f14e859a91a3e5f1b7423b6df5b239a_0001_000000004_0001
-42.38 452.916 -48.668 -2.392 1.0 ems_3hM_2873_000000004_0001
-24.834 324.593 -29.840999999999998 -2.674 1.0 ems_3hC_333_000000001_0001
-38.016 379.523 -41.053000000000004 -2.541 1.0 ems_3hC_1759_000000028_0001
-27.873 364.82 -35.341 -2.7239999999999998 1.0 851a70865112a405034b185009eadc06_0001_000000008_0001
-33.832 426.759 -43.637 -2.81 1.0 12302d3a1b577b3ccd6792631984d037_0001_1_000000024_0001
-42.35 481.81 -51.644 -2.497 1.0 bb8a3d6c1e3ac6aeef4deb80765f697c_0001_1_000000023_0001
-36.655 450.936 -39.424 -2.824 1.0 7fbf50950a097c3171b7f35be350b57f_0001_000000022_0001
-41.047 412.971 -49.0 -2.543 1.0 3h_hb1_4600_000000004_0001
-29.180999999999997 426.666 -35.67 -2.4859999999999998 1.0 3h_hb1_3055_000000010_0001
-32.688 380.134 -37.075 -2.907 1.0 0a87e0f9d400e692e8ef9ea27cbaabe5_0001_1_000000005_0001
-38.580999999999996 407.06 -47.003 -2.71 1.0 ems_ferrM_3074_000000004_0001
-34.076 390.645 -38.646 -2.801 1.0 ems_ferrM_6117_0002_000000022_0001
-20.122 322.156 -22.095 -2.83 1.0 1f32d2eb5b05eecf66f01c010fe729fa_0001_000000004_0001
-40.209 490.82 -48.585 -2.903 1.0 3h_hb1_361_000000014_0001
-36.243 391.43199999999996 -42.79 -2.734 1.0 3h_hb1_4006_000000029_0001
-23.191999999999997 383.369 -28.918000000000003 -2.69 1.0 ems_3hM_492_000000008_0001
-39.082 450.92900000000003 -41.818999999999996 -2.568 1.0 edbf4070d8e653042ee0993821969cb0_0001_1_000000009_0001
-33.046 361.659 -36.001 -2.872 1.0 dded4ffa5df6fc1487b6f0dfdb17bfd7_0001_1_000000009_0001
-42.716 427.912 -46.364 -2.6060000000000003 1.0 3h_hb1_6300_000000004_0001
-34.618 406.022 -42.001000000000005 -2.415 1.0 ems_3hM_3351_000000001_0001
-44.036 403.991 -51.92 -2.399 1.0 3h_hb1_6214_000000016_0001
-39.99 450.092 -48.458 -2.8160000000000003 1.0 3h_hb1_5902_000000015_0001
-33.845 374.92199999999997 -38.153 -2.5860000000000003 1.0 baee4783c3952081d7fe7fe2cb182de4_0001_000000002_0001
-32.229 368.23199999999997 -37.713 -2.8539999999999996 1.0 2b5e9a7eacfec1348a58c58f3729e8a3_0001_000000001_0001
-38.263000000000005 460.65 -43.08 -2.66 1.0 ems_3hM_979_000000016_0001
-34.889 336.455 -39.037 -2.674 1.0 d24096908776f51c502c2470d6ae5261_0001_1_000000018_0001
-45.6 443.88 -47.91 -2.7689999999999997 1.0 6e986c2f0cc9748cc9758bb1b9d07fdd_0001_1_000000015_0001
-14.132 253.737 -22.995 -2.891 1.0 502ac99296c34527e21c30772b09f696_0001_000000001_0001
-35.311 431.139 -39.853 -2.528 1.0 324d444b83afe9da3344bdd9bd2e9de0_0001_1_000000017_0001
-39.856 381.505 -43.20399999999999 -2.675 1.0 ems_4hM_3519_0002_000000028_0001
-37.461999999999996 383.36400000000003 -41.373000000000005 -2.852 1.0 3h_hb1_5775_000000025_0001
-32.452 336.505 -35.629 -2.839 1.0 233a942d4c85d76a3e311049b8ae646a_0001_000000024_0001
-29.947 414.03 -39.619 -2.572 1.0 ems_ferrM_4541_000000026_0001
-34.626999999999995 379.272 -39.06 -2.8710000000000004 1.0 86920ccf215a9397388743310839e631_0001_1_000000006_0001
-39.384 413.969 -45.159 -2.812 1.0 2c19fbe6b573a26272fe1c575a8d200e_0001_000000002_0001
-26.281 401.055 -38.893 -2.7289999999999996 1.0 f36f3a124a6d3a153ed9452a6808ac5d_0001_000000004_0001
-34.662 390.284 -38.648 -2.995 1.0 afd673fa81e826f7c06897b38f379fc2_0001_000000018_0001
-32.652 452.43699999999995 -41.343999999999994 -2.352 1.0 ac1eed42b1c223ba244662c7f8486e07_0001_1_000000022_0001
-27.386 395.531 -37.135999999999996 -2.845 1.0 3d4a250b068b852f36eeaeed057de580_0001_000000028_0001
-28.76 376.92 -36.037 -2.676 1.0 01dc4e27951b5a1933be410eb073b2ec_0001_000000002_0001
-37.569 422.315 -41.643 -2.658 1.0 f516499f45b4225f57482e4adf8ddded_0001_000000023_0001
-41.614 511.778 -51.106 -2.617 1.0 HEEH_14846_000000024_0001
-34.303000000000004 403.727 -41.299 -3.025 1.0 HEEHE_0080_000000003_0001
-24.184 311.185 -26.465999999999998 -2.8760000000000003 1.0 01e32ffc70886105216a9a886efdb616_0001_000000016_0001
-15.161 142.063 -15.992 -2.752 1.0 01967f69f02fbe22e487de3ba1fed8ee_0001_000000017_0001
-37.173 369.973 -40.041 -2.99 1.0 feafa836894f17da6b7016f4828f44ea_0001_000000003_0001
-43.85 445.00300000000004 -51.739 -2.675 1.0 ems_3hC_875_000000014_0001
-32.924 367.77 -37.047 -2.773 1.0 2fa1c3e09a566c1b56dcb76c706e4141_0001_1_000000011_0001
-26.377 349.05800000000005 -34.836 -2.7939999999999996 1.0 1d01b107c8e10ca65b0f415b90319629_0001_000000010_0001
-29.250999999999998 369.287 -35.505 -2.839 1.0 1a9dbbd539650f2f6958e3ff923508f9_0001_1_000000010_0001
-51.14 464.81199999999995 -56.191 -2.867 1.0 13bca9d4a935c9df7d37e0439ee954b9_0001_000000011_0001
-34.324 374.406 -39.836999999999996 -2.51 1.0 32978e33ad739318db35cb300128d212_0001_000000020_0001
-30.714000000000002 395.445 -35.638000000000005 -2.637 1.0 HHH_eva_0184_000000024_0001
-31.575 329.791 -33.815 -2.918 1.0 cd1577caf42780d389c4e6bc7e977584_0001_1_000000007_0001
-16.794 311.517 -25.913 -2.6630000000000003 1.0 c14154664f919d1748147b89de0248ab_0001_1_000000004_0001
-31.805999999999997 411.944 -37.656 -2.555 1.0 980921021d9aeb0d5c92e6b4005d494c_0001_1_000000011_0001
-42.93 449.171 -51.766000000000005 -2.616 1.0 7cf942963dfe78d1647bef49cd449523_0001_000000027_0001
-29.994 405.923 -37.429 -2.8310000000000004 1.0 3h_hb1_4139_000000008_0001
-1.232 223.94099999999997 -6.966 -2.949 1.0 078e69cfafd7241a30b05089a0ffa136_0001_000000028_0001
-36.173 393.176 -37.528 -2.805 1.0 ems_ferrM_3293_0001_000000017_0001
-34.436 394.075 -37.491 -2.705 1.0 ems_3hM_612_000000015_0001
-31.505 330.541 -35.232 -2.735 1.0 446a71d7c5435b29b2b0d4a6f72ae1ff_0001_000000025_0001
-36.033 387.60900000000004 -38.796 -2.623 1.0 d59f18e8507e89a60ac0a95d02255385_0001_1_000000013_0001
-29.741 378.355 -38.123000000000005 -2.625 1.0 104b1ae5d79033a776d5dcfc9c221e66_0001_000000010_0001
-34.635999999999996 355.774 -38.419000000000004 -2.917 1.0 e90f2eaee5c124cbd10e497744218207_0001_1_000000015_0001
-33.010999999999996 406.517 -43.88 -2.783 1.0 e5a2dc556c61cceb3a5bc3fcad082fd8_0001_000000007_0001
-35.696999999999996 372.76800000000003 -40.721 -2.843 1.0 9a5740e0d1ed49c40526226e433f8094_0001_000000003_0001
-34.953 321.925 -36.903 -2.847 1.0 798fb147765adbc2179e95c7f2f267c9_0001_000000019_0001
-31.081 375.972 -38.04 -2.74 1.0 23f151ff91343e6684ee028001f2df14_0001_000000011_0001
-37.702 464.934 -44.196999999999996 -2.414 1.0 ems_4hC_1972_0001_000000017_0001
-34.218 391.54400000000004 -37.714 -3.0660000000000003 1.0 3h_hb1_3743_000000017_0001
-25.249000000000002 408.215 -33.005 -2.7680000000000002 1.0 11b3ddc2b075f9cf8bd0803d3c309881_0001_1_000000015_0001
-29.183000000000003 340.833 -34.601 -2.7960000000000003 1.0 1ac1a3275a56875bc359685dfa8ec605_0001_000000023_0001
-26.296999999999997 371.899 -37.93 -2.642 1.0 HHH_eva_0524_000000002_0001
-27.66 372.87 -32.918 -3.194 1.0 HEEHE_0300_000000019_0001
-32.774 376.04699999999997 -36.998000000000005 -2.873 1.0 2dea0d3ab1c099ce8ec47f0cd04b951d_0001_000000019_0001
-44.728 499.92800000000005 -54.464 -2.855 1.0 0bd7bce4e6ed376aab54f9b3b42cb2d9_0001_1_000000009_0001
-30.910999999999998 433.506 -48.413000000000004 -2.656 1.0 HEEH_17748_000000013_0001
-34.093 424.087 -41.976000000000006 -2.7739999999999996 1.0 3h_hb1_6834_000000006_0001
-40.437 335.161 -42.401 -2.925 1.0 360fb132b592bd2947220520782d593a_0001_000000018_0001
-40.159 414.68199999999996 -43.493 -2.943 1.0 2b1302890a2d13cef444441a009e32ad_0001_000000028_0001
-32.8 408.191 -37.032 -2.653 1.0 176b15e03f82fe5c1d027bed43d9cb64_0001_000000028_0001
-22.592 389.319 -41.239 -2.96 1.0 c06e8a9f610ce45fbea215f8e7b06359_0001_000000003_0001
-32.909 341.838 -35.080999999999996 -2.806 1.0 bb26d4f0112035fb51de275a68724472_0001_000000027_0001
-45.21 436.205 -47.083 -2.8080000000000003 1.0 9e24170f30be5f8b6ebd62d3d3e08fc9_0001_1_000000019_0001
-42.908 424.358 -46.357 -2.71 1.0 918a1b87e3ad3f765968c866e366792b_0001_1_000000001_0001
-32.084 398.88800000000003 -42.413999999999994 -2.615 1.0 7cd92f716bcdcb94a79f383a779cbb7c_0001_000000003_0001
-42.082 420.782 -47.523999999999994 -2.65 1.0 e3d0bc3647bd6bfcf802bf2508cd9899_0001_1_000000028_0001
-22.574 355.805 -25.979 -2.86 1.0 ba733044b0c7c4957a5da9231060968e_0001_1_000000024_0001
-34.255 392.99199999999996 -38.371 -2.752 1.0 af6d12b528c9b003f768ac46daed3fbf_0001_1_000000008_0001
-36.13 404.343 -39.446999999999996 -2.609 1.0 f529000fcd3610267b2bfccfb8965529_0001_000000022_0001
-43.162 467.108 -45.806999999999995 -2.8139999999999996 1.0 0098242d877f9794ca069886d54787ce_0001_1_000000026_0001
-35.031 375.589 -38.986 -2.904 1.0 06b8cdb0c67da7b30c6bd523dc7cb7f2_0001_000000014_0001
-18.340999999999998 208.11 -18.952 -2.52 1.0 1e0b27e3bc63dec35adc9e610636a5d6_0001_000000001_0001
-39.982 420.561 -45.748000000000005 -2.66 1.0 10a7abd6c704997992b257e288d4b1af_0001_000000022_0001
-30.551 379.64300000000003 -36.644 -2.8289999999999997 1.0 0e1366a1e871129823ff0d9eb171cf03_0001_1_000000016_0001
-42.878 496.389 -48.285 -2.742 1.0 ffe78397d0b0300a11c772373e8a8ea7_0001_000000021_0001
-22.226999999999997 392.654 -32.19 -2.745 1.0 9bf4b7fff29aeca217f38e16ee6fb92b_0001_1_000000001_0001
-29.483 324.177 -32.702 -2.9219999999999997 1.0 6236a1be687234ab5e581a511ceb2f89_0001_000000005_0001
-29.474 326.986 -31.125999999999998 -2.6719999999999997 1.0 3c74c28cab380ca103fb6dc749863d2c_0001_1_000000024_0001
-25.174 349.398 -29.023000000000003 -2.545 1.0 2d5864fa685d5e88cf0ea7b5ad8726ef_0001_1_000000027_0001
-27.546999999999997 306.742 -28.441999999999997 -2.918 1.0 06701afc933ee38682eac25fad49a439_0001_000000005_0001
-49.861999999999995 482.506 -53.166000000000004 -2.59 1.0 HHH_eva_0161_000000023_0001
-36.671 454.515 -45.42100000000001 -2.676 1.0 54f68e60ae14cf596d109c928f37211b_0001_000000024_0001
-38.802 397.435 -45.628 -2.9 1.0 3h_hb1_2902_000000017_0001
-31.799 324.66900000000004 -35.579 -2.765 1.0 3aa8ba8a8995aca5a23e8e0f07a4c7ad_0001_1_000000005_0001
-9.959 304.941 -29.162 -2.653 1.0 a016249328db59fe2c6fed66ce944607_0001_000000024_0001
-28.23 364.866 -30.261 -2.8960000000000004 1.0 HEEHE_2543_000000021_0001
-41.232 399.849 -46.492 -2.835 1.0 4eb36a3fdf41442b7e529b13090feaf9_0001_000000028_0001
-21.936 391.414 -36.933 -2.779 1.0 e52a637d0c4a1956e20cac9c84954040_0001_000000010_0001
-30.448 347.225 -32.549 -2.804 1.0 213ab4a5b7c1c2f9c8d209c7ecadec5d_0001_000000003_0001
-30.247 355.95599999999996 -34.85 -2.6710000000000003 1.0 0078e58b0590541bc46ef3af0add23a3_0001_000000022_0001
-22.491999999999997 269.759 -23.912 -2.7119999999999997 1.0 proteinG_0753_000000024_0001
-22.933000000000003 278.899 -25.127 -2.806 1.0 af53a0b95be0116948b5462b341b06d3_0001_000000021_0001
-29.671999999999997 369.098 -33.399 -2.736 1.0 ad995fdafb2c88605794c6f885a96c92_0001_000000020_0001
-34.989000000000004 433.772 -44.637 -2.5669999999999997 1.0 4h_hb1_3951_000000010_0001
-37.793 407.666 -42.278999999999996 -2.985 1.0 3h_hb1_6044_000000001_0001
-39.71 411.445 -42.725 -2.51 1.0 ems_3hM_1195_000000012_0001
-27.029 345.73699999999997 -34.736 -2.688 1.0 df5b8edb7095a7750b4d4450b41451fa_0001_1_000000019_0001
-41.567 446.12199999999996 -48.173 -2.451 1.0 HHH_eva_0345_000000027_0001
-36.204 380.976 -42.512 -2.478 1.0 ems_3hM_1198_000000008_0001
-39.961999999999996 410.57800000000003 -43.346000000000004 -2.7230000000000003 1.0 HEEH_09965_000000005_0001
-26.776999999999997 337.01199999999994 -30.546999999999997 -2.64 1.0 HEEH_18919_000000027_0001
-40.227 410.015 -45.205 -2.7319999999999998 1.0 932453b539219b3ee1abfdb831d105c2_0001_000000007_0001
-28.174 408.485 -37.94 -2.737 1.0 76d6b732fb982844a86c95cc3ba79a24_0001_1_000000024_0001
-25.195 290.903 -31.92 -2.945 1.0 716184a74e2b3b986f90136696dbda2a_0001_1_000000019_0001
-26.748 337.089 -32.704 -2.908 1.0 1c8f3be52235f7cd7406b8ed9870ca9f_0001_000000009_0001
-28.096999999999998 404.224 -40.825 -2.5839999999999996 1.0 c8f9a9e8bf6eae82990de7decd9faaed_0001_000000018_0001
-27.923000000000002 335.809 -32.88 -2.89 1.0 b1a6603f49eabc69ea5cd2424c63c677_0001_000000020_0001
-34.418 354.025 -38.825 -2.846 1.0 8a606f57ec80146344109757978dbb26_0001_1_000000020_0001
-35.663000000000004 447.528 -41.5 -2.685 1.0 eb4ab5bdb716ff02896864f3ccd3eaec_0001_000000029_0001
-30.371 391.1 -36.073 -2.713 1.0 03cb4a6bcd5c6457396b44aed2558f2e_0001_000000028_0001
-27.22 422.189 -36.353 -2.742 1.0 9bf4b7fff29aeca217f38e16ee6fb92b_0001_1_000000006_0001
-40.243 385.79699999999997 -42.65 -2.6430000000000002 1.0 a6875770e22143d5a84f3b7e06b05270_0001_000000015_0001
-29.044 473.408 -42.838 -2.5669999999999997 1.0 HHH_eva_0648_000000016_0001
-36.004 401.04699999999997 -40.262 -2.89 1.0 HEEH_04355_000000007_0001
-28.239 401.749 -39.341 -2.9810000000000003 1.0 HEEHE_1849_000000003_0001
-36.004 294.827 -37.589 -2.6239999999999997 1.0 ems_ferrM_1200_0002_000000001_0001
-25.994 347.218 -33.726 -2.8560000000000003 1.0 c490643d2d2ad771482f61f403231585_0001_1_000000028_0001
-36.265 382.15 -39.132 -2.7039999999999997 1.0 4b76bd47837145232bf09b2fd1820da2_0001_1_000000003_0001
-30.088 400.968 -36.428000000000004 -2.589 1.0 3h_hb1_1378_000000016_0001
-25.541 336.977 -30.436999999999998 -2.7060000000000004 1.0 3h_hb1_4058_000000015_0001
-38.025999999999996 389.782 -41.281000000000006 -2.826 1.0 f9eb1bf1db242eebae40f7f446d733b0_0001_000000026_0001
-31.022 368.096 -37.652 -2.987 1.0 ems_ferrM_1337_000000006_0001
-24.936999999999998 314.53700000000003 -29.535999999999998 -2.96 1.0 ec0d8dffdd85a83cbc001f75575d910a_0001_000000004_0001
-31.67 342.60900000000004 -39.662 -2.8289999999999997 1.0 b3d92fd8fa4938cb153129a164b2a486_0001_000000001_0001
-23.430999999999997 346.37199999999996 -31.511 -2.951 1.0 071a3a98461883878f38e2176288471d_0001_1_000000014_0001
-23.303 324.08099999999996 -29.93 -2.7960000000000003 1.0 f8643d48cabf28e8ac3570103b77540f_0001_000000022_0001
-38.260999999999996 478.276 -49.068999999999996 -2.696 1.0 HEEH_23898_000000007_0001
-40.058 506.528 -43.919 -2.693 1.0 158318e390bc25cbce16b7dcb07d6fc0_0001_1_000000007_0001
-29.514 403.1 -37.993 -2.892 1.0 ferr_hb1_3464_000000010_0001
-28.709 349.163 -38.013000000000005 -2.8510000000000004 1.0 8b4954b52499c1c87f9b2bd978b85419_0001_000000024_0001
-25.877 345.731 -32.215 -2.83 1.0 ems_ferrM_5417_000000018_0001
-38.905 409.55199999999996 -42.50899999999999 -2.7539999999999996 1.0 5a23ca8b4ce182e8e86ff278e3aa6f40_0001_1_000000018_0001
-37.95 391.086 -43.644 -2.9189999999999996 1.0 534b727fb2ec056a1e5959b5ae77362b_0001_000000021_0001
-25.689 384.29699999999997 -31.209 -2.8789999999999996 1.0 3h_hb1_1555_000000008_0001
-23.834 328.04699999999997 -27.497 -2.6630000000000003 1.0 ems_p1-15H-GBL-16H-GBL-15H_0656_0001_0001_0001_000000010_0001
-24.072 349.43199999999996 -32.035 -2.596 1.0 c7975a7bee023e70ab24009df92dc9ad_0001_000000023_0001
-26.36 346.464 -26.506999999999998 -2.9389999999999996 1.0 bbfbda2677d7b008bb9ad1e417ee9bad_0001_000000028_0001
-36.667 451.662 -44.034 -2.5069999999999997 1.0 a1532aa36003af2319327d1092291e85_0001_1_000000014_0001
-38.738 340.80199999999996 -39.683 -2.85 1.0 90ac3d1b4304dd5992b1c1ed3e383248_0001_1_000000024_0001
-32.884 402.14 -39.345 -2.8489999999999998 1.0 d993b7e64be7ddbfffa77719a648b0f8_0001_1_000000027_0001
-30.808000000000003 464.74199999999996 -43.068999999999996 -2.7060000000000004 1.0 aea3bcc66905a02e139e80bd25a96600_0001_1_000000010_0001
-33.330999999999996 391.517 -40.565 -2.97 1.0 78e5f773d5b929a6e5e67adc781c1a6c_0001_000000005_0001
-27.354 361.884 -35.823 -2.9189999999999996 1.0 2627c62bb57a00585da0cabd62ea7692_0001_1_000000006_0001
-36.769 413.54 -38.611999999999995 -2.91 1.0 199c7e343579614182f81c948790cd95_0001_000000001_0001
-32.004 351.596 -38.339 -2.815 1.0 d8305ebb810c90dae42d5d594e24421a_0001_1_000000003_0001
-38.63 392.895 -40.439 -2.826 1.0 5f42aca8a0c299d7b7d7982f3e471efe_0001_000000016_0001
-23.438000000000002 426.07199999999995 -38.45 -2.636 1.0 b8e3d197c9eca2bd0623d28b45e7d9a4_0001_000000013_0001
-36.361999999999995 481.76800000000003 -44.268 -2.421 1.0 ems_3hM_1741_000000020_0001
-36.352 434.75800000000004 -38.873000000000005 -3.1289999999999996 1.0 HEEHE_3154_000000029_0001
-36.077 430.952 -43.073 -2.479 1.0 HHH_eva_0125_000000010_0001
-24.683000000000003 239.46400000000003 -25.734 -2.782 1.0 6b1f4f03972416945ac9e03ea56e981a_0001_000000012_0001
-23.953000000000003 349.95099999999996 -33.128 -2.6710000000000003 1.0 3h_hb1_666_000000007_0001
-35.391999999999996 418.792 -42.902 -2.552 1.0 0db682d5b92ef797dd9a7c8846a62bac_0001_000000013_0001
-28.104 393.779 -38.91 -3.363 1.0 ferr_hb1_595_000000016_0001
-36.049 431.721 -40.913000000000004 -2.392 1.0 ems_3hM_453_000000020_0001
-40.22 397.957 -44.901 -2.747 1.0 c2b430b42a815ca0003b95e8509d02f3_0001_1_000000019_0001
-24.326 377.595 -35.833 -2.76 1.0 8ef4f8057e1ab16d259bf5fd7ea8c444_0001_1_000000027_0001
-37.991 380.089 -39.945 -2.593 1.0 33abbc01bba59b79954710ed2178445f_0001_000000000_0001
-38.791 427.202 -45.358000000000004 -2.503 1.0 3h_hb1_3473_000000008_0001
25.543000000000003 209.075 261.567 -2.7260000000000004 1.0 HEEH_01611_000000023_0001
-45.083 402.93300000000005 -51.898999999999994 -2.58 1.0 551fcdc9aa0bfea8e3d2182ab6979902_0001_1_000000010_0001
-31.840999999999998 384.816 -38.631 -2.537 1.0 3h_hb1_1287_000000022_0001
-37.288000000000004 423.24 -43.92100000000001 -2.6830000000000003 1.0 36dd4d8c1df3db4438ac4e8c687ed452_0001_1_000000022_0001
-26.875999999999998 331.324 -33.62 -2.855 1.0 bf3638518266f21cb84f5b4df2ecfe2d_0001_000000014_0001
-35.363 411.745 -41.668 -2.775 1.0 b4a03b598bec635fe4e2ac8e92fe6a5c_0001_1_000000011_0001
-32.326 415.76599999999996 -40.534 -2.679 1.0 a005d260341940c21db7c808b2b79c33_0001_000000001_0001
-37.717 416.504 -44.905 -2.693 1.0 f2ff7a416b79af10b2685098ac725b07_0001_000000014_0001
-32.13 348.17800000000005 -35.391999999999996 -2.7680000000000002 1.0 86ef147e7c5592ca35f21ae16c397ff0_0001_1_000000015_0001
-24.923000000000002 311.324 -28.969 -2.77 1.0 2a08f1d4a383f6ea050d458a45cd4b31_0001_000000013_0001
-37.3 361.05699999999996 -39.448 -2.819 1.0 proteinG_3094_000000000_0001
-43.443000000000005 402.845 -45.381 -2.717 1.0 ems_f2_205_000000002_0001
-31.618000000000002 365.81300000000005 -31.855 -2.7560000000000002 1.0 b1fbee8209167eaadba3689d49187f1a_0001_1_000000017_0001
-36.47 355.899 -37.982 -2.463 1.0 HHH_rd4_0124.min_rise1.29_000000018_0001
-36.128 482.376 -42.288000000000004 -2.347 1.0 529d7ac54cfced4de8ec1ed36262b0a8_0001_1_000000001_0001
-39.606 395.86300000000006 -43.522 -2.8369999999999997 1.0 ems_ferrM_2030_000000019_0001
-21.31 458.324 -42.424 -2.824 1.0 92a3150cbef6ae0ea5404c1e8ea5100d_0001_1_000000024_0001
-30.073 388.85 -39.553000000000004 -2.658 1.0 7940c3ecc650c16c82bfe6fc08176d5d_0001_000000017_0001
-34.599000000000004 404.827 -43.45 -2.72 1.0 6ab580abbcfb5c25d6c6f9524f320cb2_0001_000000025_0001
-35.005 394.56199999999995 -43.119 -2.693 1.0 045c74047b3de06d488366ab11297c64_0001_000000007_0001
-8.076 220.894 -20.648000000000003 -2.8939999999999997 1.0 fdc71de61c07f121cd8f60140c6499c4_0001_000000005_0001
-47.885 490.3 -50.87 -2.705 1.0 77f02f8f9265e13ef9452ba8452e7dea_0001_000000016_0001
-33.82 376.621 -43.248000000000005 -2.734 1.0 6861962852751030e17ae98f0e0ae071_0001_1_000000018_0001
-32.645 335.73400000000004 -37.957 -2.8369999999999997 1.0 60e98fba96b2e141125267e14e24f46a_0001_1_000000026_0001
-14.413 236.518 -16.037 -2.944 1.0 3h_hb1_5394_000000022_0001
-42.132 443.045 -46.38399999999999 -2.884 1.0 a996e005f2b0b499f54b20a4c60b7982_0001_1_000000029_0001
-33.718 351.54699999999997 -35.769 -3.069 1.0 ferr_hb1_343_000000024_0001
-40.574 496.786 -50.707 -2.648 1.0 3h_hb1_2671_000000017_0001
-29.759 412.906 -40.329 -2.748 1.0 6cb0cf97214e7cdf1bcc3cd289301356_0001_1_000000001_0001
-28.38 310.551 -32.9 -2.887 1.0 HEEHE_0078_000000006_0001
-22.002 390.44300000000004 -34.288000000000004 -2.7510000000000003 1.0 aca209e90c87aacf34d8c0aed9563b58_0001_000000009_0001
-28.244 335.449 -38.373000000000005 -2.89 1.0 5b79d0cde9494edd982be2ee6a1a25a0_0001_000000003_0001
-28.781 372.00199999999995 -35.785 -2.7289999999999996 1.0 436b1b8e5d4b670096adb30e7e373b06_0001_000000013_0001
-31.304000000000002 438.981 -38.236 -2.764 1.0 3a39e5fcfcb0c789833fdcf2185c4057_0001_000000016_0001
-27.494 420.968 -39.665 -3.208 1.0 ferr_hb1_2948_000000005_0001
-33.189 367.332 -39.285 -2.61 1.0 ems_3hM_2373_000000010_0001
-29.801 390.36400000000003 -38.667 -2.813 1.0 d73d18665349cb76b6f936fe63d688a0_0001_000000008_0001
-35.498000000000005 486.72900000000004 -42.93 -2.7319999999999998 1.0 24c2bd0d09dd340f645668d37ce55807_0001_000000003_0001
-35.838 385.52 -40.144 -2.8560000000000003 1.0 790ae9c135c4ee968b292517bc540521_0001_000000005_0001
-22.563000000000002 288.539 -27.076999999999998 -2.8369999999999997 1.0 ems_3hM_1558_000000020_0001
-30.625 445.12800000000004 -38.499 -2.75 1.0 b993f726e2a1b23aaa9ca63207d855c5_0001_000000014_0001
-37.741 390.718 -40.616 -3.025 1.0 8b0b75114dd95646611fb9a43b4ffe95_0001_1_000000001_0001
-36.431999999999995 387.61 -40.992 -2.67 1.0 80b91d870036b23875cb1231e9755cea_0001_000000015_0001
-44.968 440.728 -46.093999999999994 -2.772 1.0 31b8bcbf38166be7d60656e7fc631c8d_0001_000000029_0001
-36.119 410.418 -43.593999999999994 -2.548 1.0 ems_ferrC_608_000000021_0001
-46.21 446.36400000000003 -49.619 -2.476 1.0 HEEH_04665_000000015_0001
-33.146 410.18 -35.472 -2.7319999999999998 1.0 551fcdc9aa0bfea8e3d2182ab6979902_0001_1_000000007_0001
-36.024 439.459 -41.856 -2.345 1.0 HEEH_07151_000000002_0001
-30.578000000000003 333.35400000000004 -34.641999999999996 -2.7460000000000004 1.0 aad6eaaca87dc1673f196feb19bac63f_0001_000000011_0001
-31.104 421.61400000000003 -40.633 -2.4019999999999997 1.0 3h_hb1_4748_000000009_0001
-26.471 316.35900000000004 -31.668000000000003 -2.748 1.0 1628265faeb8cd43cd6b6ae0345c767c_0001_1_000000003_0001
-24.912 372.286 -33.583 -2.67 1.0 ems_p1-15H-GBL-16H-GABBL-16H_0431_0001_0001_0001_000000010_0001
-37.326 466.522 -47.857 -2.492 1.0 HHH_eva_0271_000000017_0001
-31.75 431.319 -36.64 -2.695 1.0 7eaabfdec223deeb84f684bfd302138a_0001_1_000000010_0001
-38.387 468.347 -44.248000000000005 -2.785 1.0 3h_hb1_5368_000000002_0001
-37.058 383.026 -38.867 -2.9419999999999997 1.0 0af4bbd3441fe095cfe00b4d9ede602d_0001_1_000000009_0001
-30.763 357.73199999999997 -39.025999999999996 -2.636 1.0 b447c1acc8f66fae6c23652b1b53a590_0001_000000029_0001
-18.907 311.855 -21.679000000000002 -2.532 1.0 a9f77e3368f332ffc6b0710d8e5cc79b_0001_000000024_0001
-38.239000000000004 396.20300000000003 -41.59 -2.525 1.0 HHH_eva_0144_000000016_0001
-41.163999999999994 435.996 -51.236000000000004 -2.613 1.0 84b016fe5b80dc6c44e3f2ad642fc504_0001_000000010_0001
-26.148000000000003 385.416 -31.433000000000003 -2.822 1.0 0d4ef8e05b277a68e4b4987579139c21_0001_1_000000005_0001
-24.984 316.942 -28.456 -2.529 1.0 be6fd479086db29accc2b2230472278d_0001_000000002_0001
-34.817 363.459 -38.382 -2.635 1.0 HEEHE_0280_000000005_0001
-43.242 410.222 -44.806000000000004 -2.5580000000000003 1.0 3h_hb1_509_000000012_0001
-39.13 415.04400000000004 -43.748000000000005 -2.7089999999999996 1.0 3049ce369e2d24c46e9328929394fc18_0001_1_000000029_0001
-31.939 439.21 -36.025999999999996 -2.903 1.0 HEEHE_0834_000000018_0001
-31.296 383.824 -40.478 -2.758 1.0 b43da6450d9ca93380dac3398238d08b_0001_1_000000020_0001
-42.623000000000005 484.629 -51.678000000000004 -2.571 1.0 ems_3hC_953_0001_000000015_0001
-37.732 393.556 -41.358000000000004 -2.8089999999999997 1.0 ems_3hM_3088_000000019_0001
-20.257 267.217 -21.646 -2.637 1.0 118502477c40609e6006f550458cdfaf_0001_000000013_0001
-34.865 383.847 -36.348 -2.8539999999999996 1.0 ems_ferrM_6553_0001_000000025_0001
-24.611 322.127 -29.166999999999998 -2.718 1.0 HEEH_05210_000000001_0001
-34.075 362.416 -38.309 -2.77 1.0 HEEHE_2165_000000009_0001
-28.177 260.026 -28.927 -2.864 1.0 29a0c30039cd5c26bc18cad21e5893b0_0001_000000016_0001
-36.854 424.07800000000003 -40.199 -2.742 1.0 0f45449270268cd3ef9a137d78b17acf_0001_000000022_0001
-33.969 394.959 -36.716 -2.87 1.0 d9bdc07707a04ffd2d39c37911bed820_0001_000000019_0001
-26.989 389.05800000000005 -36.735 -2.951 1.0 1c1a6e5b9f255bb212c430b227f93548_0001_000000026_0001
-25.88 346.616 -31.346999999999998 -2.7310000000000003 1.0 d8db7d3d6fba55db16f38f4fb78be25a_0001_000000016_0001
-27.435 367.37 -35.393 -2.592 1.0 56edfcb6d955054d0e63dc341f3594dc_0001_000000012_0001
-22.469 391.644 -33.264 -2.7680000000000002 1.0 119280ee6eaf08d98c7ef14b3a13f541_0001_000000001_0001
-26.835 321.69 -32.641999999999996 -2.8989999999999996 1.0 ae16dac49c569c2914a82c42bf8e4a8e_0001_000000002_0001
-26.076 408.36400000000003 -41.42 -2.866 1.0 5f3ea0507720809b3c2548c91651eb43_0001_1_000000002_0001
-34.312 510.662 -46.556000000000004 -2.5140000000000002 1.0 3h_hb1_3457_000000013_0001
-13.856 215.27200000000002 -18.369 -2.908 1.0 232a29631a65ffa48e71da1ff42f7e03_0001_000000024_0001
-26.256 343.31300000000005 -28.601 -2.838 1.0 0e00581ea1cceaab8f3371adda6bd16a_0001_000000027_0001
-21.316 302.142 -28.48 -2.7 1.0 9b442b175229a3bd60a3d7650e80ad9b_0001_000000014_0001
-44.45399999999999 418.25 -50.701 -2.481 1.0 02d8aee7c601740782f4799a7ace2447_0001_000000008_0001
-29.017 306.058 -31.679000000000002 -3.1310000000000002 1.0 ems_ferrM_3370_000000006_0001
-33.736999999999995 337.786 -34.263000000000005 -2.735 1.0 69f61bb60c8915fab372c0d920133685_0001_000000000_0001
-18.035999999999998 305.20099999999996 -26.499000000000002 -2.835 1.0 3d9b96145162b3a5aef3ae90c8db4c53_0001_000000015_0001
-37.523 381.961 -40.354 -2.9139999999999997 1.0 2f3ef0bf5c57493d8284539899d02807_0001_000000021_0001
-28.590999999999998 354.32300000000004 -39.567 -2.67 1.0 ems_p1-15H-GBL-16H-GABBL-15H_0007_0001_0001_0002_000000002_0001
-44.077 453.57300000000004 -51.342 -2.659 1.0 eaabd78156f4cb9c6c6531e7cdca9239_0001_1_000000009_0001
-39.405 444.11300000000006 -46.977 -2.855 1.0 HEEHE_2047_000000024_0001
-31.776 356.79900000000004 -34.129 -2.717 1.0 6bc1740fb96ccac5c6b42a5dad0aa69a_0001_000000012_0001
-49.126999999999995 437.829 -52.888000000000005 -2.678 1.0 22aa8d8ad8dce7f663ea8fa348a52261_0001_000000027_0001
-27.746 390.86300000000006 -40.105 -2.525 1.0 df3ef28d7dcc7d9d1a09561710592fe0_0001_1_000000002_0001
-32.001999999999995 427.67400000000004 -37.194 -2.661 1.0 d1846d5236a484fa2db0493961f97653_0001_000000024_0001
-29.204 361.764 -33.608000000000004 -2.824 1.0 b66c6613b8c13763056ea2dd0d8fd606_0001_000000016_0001
-31.443 294.185 -33.923 -2.877 1.0 3h_hb1_2858_000000015_0001
-39.326 387.399 -40.174 -2.735 1.0 14507d688d78eaf59f8bb4a1708a5ff8_0001_000000026_0001
-35.409 430.31699999999995 -41.485 -2.638 1.0 ems_ferrM_2025_0001_000000018_0001
-34.677 386.77099999999996 -36.497 -2.9810000000000003 1.0 db1499c0d41f3fe16249f0b5020ab16a_0001_000000016_0001
-29.393 353.126 -33.428000000000004 -2.98 1.0 6e3b7a841db1a74194a8f02ad39384bc_0001_1_000000028_0001
-30.212 336.283 -30.89 -3.105 1.0 7ad28833b08860b6d36661b8a54a3e65_0001_000000011_0001
-33.981 478.227 -39.409 -2.5789999999999997 1.0 9b62ef3664b0296a2b7c71df1f1cd9fc_0001_000000029_0001
-38.68 435.457 -46.817 -2.885 1.0 9d722f4281fe2ab0f1894ca7efdbd281_0001_000000020_0001
-31.377 450.5 -43.648999999999994 -2.59 1.0 7c83f4e79de1b3f2c9371c847c0cb998_0001_000000029_0001
-24.281 301.515 -27.793000000000003 -2.74 1.0 5846530b9b41366df004e97d9737e7be_0001_000000023_0001
-36.707 438.486 -42.98 -2.7039999999999997 1.0 51f819c173bfe45164842fcb078ced24_0001_000000014_0001
-29.982 450.098 -41.428000000000004 -2.8 1.0 HEEH_18458_000000019_0001
-35.702 357.289 -41.294 -2.717 1.0 7db719b6bbed3cb28aa5f6bec0412041_0001_000000027_0001
-39.038000000000004 416.27 -40.637 -2.7939999999999996 1.0 5a9d7fc92c57439179869c3e1d567c11_0001_000000002_0001
-28.983 344.265 -32.937 -2.844 1.0 3h_hb1_6853_000000004_0001
-31.4 392.88800000000003 -36.997 -2.8930000000000002 1.0 3h_hb1_5866_000000017_0001
-38.415 372.092 -42.988 -2.545 1.0 ems_3hM_2306_000000020_0001
-36.816 408.26 -42.063 -2.7060000000000004 1.0 c21dcb1f484e20741d554283aff1e98b_0001_000000021_0001
-36.177 415.218 -43.136 -2.678 1.0 8b78004adc86ccc17d370cbf0a4c1149_0001_1_000000016_0001
-28.197 375.097 -38.449 -2.813 1.0 4f1ccb7117480d8773c7da8ebb68c98f_0001_000000003_0001
-24.076999999999998 371.95300000000003 -34.149 -2.665 1.0 1b59a11cbf3aafe271e7d4ba84aacc3a_0001_000000023_0001
-25.906 363.19599999999997 -29.869 -2.7310000000000003 1.0 d56d1c4329b3c051d95d998add185534_0001_000000005_0001
-19.445 316.393 -27.644000000000002 -2.714 1.0 d1527d9db61042ae992c5fc0a9cf6cfe_0001_1_000000026_0001
-19.406 316.561 -29.971999999999998 -2.824 1.0 91dd96f90c1e8313c75e72344db8b6c5_0001_000000011_0001
-30.063000000000002 377.681 -36.353 -2.742 1.0 842c0d29470e66a26b7215062975a8f5_0001_000000011_0001
-40.015 396.39 -41.1 -2.6430000000000002 1.0 9e1cb30451a023d93e4754a93c5e367a_0001_000000009_0001
-26.646 421.034 -36.813 -2.9019999999999997 1.0 1b462da1bcdae83acb56d58e4cd12b42_0001_1_000000005_0001
-29.704 427.561 -39.871 -2.8689999999999998 1.0 3h_hb1_5955_000000013_0001
-32.483000000000004 375.402 -35.981 -2.6860000000000004 1.0 34f750a6eb6eb4e726be43fd2f10b6a7_0001_000000020_0001
-32.5 364.726 -36.217 -2.8939999999999997 1.0 9623377fb37ce3c6682eef7893514ccc_0001_1_000000026_0001
-37.038000000000004 400.667 -41.41 -2.702 1.0 0552260cd80e4b3caade054ffc63775c_0001_000000007_0001
-33.531 304.79900000000004 -38.023 -2.806 1.0 aca6ca3eb106f239e22f023154fdfb7e_0001_1_000000026_0001
-26.018 343.126 -32.42 -2.582 1.0 636e1c8370d22ad77846ae9474c0edbe_0001_000000017_0001
-42.18 421.41900000000004 -46.681999999999995 -2.693 1.0 5d51f9e72407035474b5bd6b6201e4b4_0001_000000004_0001
-32.315 502.18800000000005 -43.413000000000004 -2.559 1.0 170ced95221d4586873412ce5d8e84b4_0001_000000012_0001
-29.246 417.42400000000004 -37.613 -2.685 1.0 0d980e294ce93def6bc4547e7bf8505a_0001_000000002_0001
-48.2 418.214 -53.871 -2.965 1.0 ems_ferrM_6896_0002_000000019_0001
-27.639 392.17699999999996 -35.595 -2.83 1.0 ems_4hM_3076_000000009_0001
-36.509 371.463 -41.257 -2.532 1.0 88383068e195a7df7bf225b853e331c4_0001_000000005_0001
-33.23 438.47 -40.277 -2.779 1.0 5dfb590427825a07fdab5d2993dea047_0001_000000013_0001
-37.115 396.85 -43.637 -2.7569999999999997 1.0 2b6da6b2682276f0d75a3406178b7ceb_0001_000000010_0001
-17.566 332.58099999999996 -25.747 -2.935 1.0 b0faa46efe518d9b90dca207f7835423_0001_000000029_0001
-30.213 324.473 -35.356 -2.764 1.0 HEEHE_1944_000000015_0001
-31.799 427.63199999999995 -35.631 -2.793 1.0 7ee8543266ac924148572150be9cd30b_0001_000000013_0001
-28.721 409.517 -33.895 -2.728 1.0 9658c729c2eaee94c4d3e6dc3f4f7816_0001_1_000000003_0001
-36.446 404.6 -45.086000000000006 -2.463 1.0 HEEH_10605_000000011_0001
-36.491 351.86699999999996 -39.400999999999996 -2.755 1.0 ems_p1-14H-GBL-16H-GABBL-15H_0520_0001_0001_0002_000000012_0001
-23.014 374.848 -32.482 -2.5869999999999997 1.0 75be8e1cc2a1ef6dbe77ad0202dbf4d8_0001_000000014_0001
-32.675 351.86300000000006 -37.32 -2.713 1.0 HEEH_24425_000000026_0001
-47.79600000000001 472.611 -52.725 -2.6510000000000002 1.0 3h_hb1_3615_000000015_0001
-34.425 410.161 -43.755 -2.573 1.0 HHH_eva_0342_000000010_0001
-40.79 390.611 -41.677 -2.728 1.0 HEEH_06945_000000001_0001
-32.016 412.881 -37.381 -2.8480000000000003 1.0 81420dcfd1f4a56756289149d4364ec2_0001_000000020_0001
-30.342 405.05199999999996 -36.071 -2.6660000000000004 1.0 765f933e32db0a43af55e143618cac1a_0001_1_000000008_0001
-23.273000000000003 369.74800000000005 -29.182 -2.696 1.0 13530a97244e85517dad46c008063afc_0001_1_000000027_0001
-32.163000000000004 398.847 -39.292 -2.7880000000000003 1.0 3h_hb1_2377_000000026_0001
-30.076999999999998 494.952 -44.23 -2.5 1.0 HHH_eva_0165_000000012_0001
-41.056999999999995 423.045 -45.893 -2.443 1.0 6049e51819001ae43293cfd1add404c4_0001_000000023_0001
-34.445 358.94599999999997 -38.555 -2.8569999999999998 1.0 3h_hb1_6853_000000001_0001
-31.351 355.801 -35.913000000000004 -2.512 1.0 2cc7b8f98439a87e32ec7275918ffe1e_0001_1_000000025_0001
-40.407 454.07599999999996 -47.369 -2.728 1.0 ems_ferrM_2900_000000000_0001
-31.875 343.652 -35.023 -2.77 1.0 e9ca6f15ee928497e830d369d4930fdf_0001_000000011_0001
-31.581999999999997 427.339 -39.338 -2.656 1.0 HEEH_00992_000000005_0001
-32.457 347.56800000000004 -36.314 -2.69 1.0 7ec3005965182bb8d8a959d7d084acbf_0001_1_000000012_0001
-34.917 422.164 -43.79 -2.661 1.0 HEEH_19736_000000023_0001
-32.399 388.379 -33.363 -2.6919999999999997 1.0 a6855ed19be0bfa82aa0e22a1e20e693_0001_1_000000016_0001
-26.258000000000003 372.83099999999996 -38.086 -2.656 1.0 17a4d8829475ca5812809b7c38479db0_0001_000000016_0001
-33.396 366.714 -37.900999999999996 -3.0580000000000003 1.0 ems_ferrM_6237_0002_000000008_0001
-23.511 406.977 -30.275 -2.7110000000000003 1.0 5a7f42ee72c73fa248482b5f4de50dd1_0001_000000019_0001
-32.971 412.087 -38.022 -2.878 1.0 3bdce0c9563e989a570a12a2869b0152_0001_000000028_0001
-33.736999999999995 434.91 -40.277 -2.734 1.0 118392df45005e2b283cfdcbb65bbc09_0001_1_000000002_0001
-33.686 440.82 -41.358999999999995 -2.7689999999999997 1.0 ems_4hM_3876_0002_000000016_0001
-38.247 373.967 -42.375 -2.7030000000000003 1.0 b87c9cb5dc05edde9d074de6a8bf4542_0001_000000025_0001
-39.916 521.082 -53.492 -2.8989999999999996 1.0 b10d6929634a3c367f229fa1fbb4538e_0001_1_000000021_0001
-19.209 293.661 -25.14 -2.7260000000000004 1.0 3623e6b2fd32f0fa31c4c7c8cd581c20_0001_1_000000014_0001
-31.375999999999998 403.515 -38.22 -2.735 1.0 02440c347194ca5b1d982985b88b38c2_0001_1_000000002_0001
-41.7 396.21 -48.004 -2.6510000000000002 1.0 ems_3hC_493_000000009_0001
-25.761 330.76300000000003 -32.242 -2.525 1.0 8e8449da5bad8a09e82795c40114ae60_0001_000000013_0001
-23.789 279.3 -25.454 -2.8110000000000004 1.0 6174e887b4fb901d44b2a93725e8e4c1_0001_1_000000023_0001
-29.087 403.80400000000003 -39.135999999999996 -2.885 1.0 3h_hb1_4566_000000010_0001
-34.132 457.625 -48.706 -2.687 1.0 2a346fa4a1f1c10ac48c44cbbf6c0fd0_0001_1_000000004_0001
-40.418 447.91900000000004 -47.628 -2.4619999999999997 1.0 ems_3hM_1329_000000028_0001
-26.9 354.39099999999996 -32.287 -2.908 1.0 4ccb95b34cc3cc294632c5a96e0c6d8a_0001_000000017_0001
-46.29600000000001 430.204 -49.397 -2.6710000000000003 1.0 ems_4hM_1872_000000020_0001
-25.666999999999998 299.535 -27.531999999999996 -3.014 1.0 ems_bGM_82_000000014_0001
-32.46 431.225 -40.227 -2.5810000000000004 1.0 31e38fa9e9062b09b33b5e7df33fdc56_0001_000000016_0001
-47.33 471.601 -54.22 -2.8819999999999997 1.0 3h_hb1_4783_000000017_0001
-42.95399999999999 436.22900000000004 -43.861000000000004 -2.489 1.0 9f2287b1b93614361a1bfa6daea9d2c8_0001_000000012_0001
-29.654 395.91 -35.760999999999996 -2.7430000000000003 1.0 5ffac54378baa6953bf13e134e0d5563_0001_000000002_0001
-34.876 404.325 -39.973 -2.7030000000000003 1.0 473db640ffc20fe8ee2d1aca95f8c818_0001_1_000000026_0001
-45.323 492.23900000000003 -53.748999999999995 -2.614 1.0 ems_3hC_1630_000000009_0001
-21.151999999999997 312.34 -26.445999999999998 -2.8369999999999997 1.0 c228a9f2587cfadff20d59f906477ad7_0001_000000006_0001
-33.696999999999996 428.838 -42.141999999999996 -2.833 1.0 3h_hb1_5256_000000021_0001
-42.532 436.135 -46.95 -2.6310000000000002 1.0 3h_hb1_2300_000000005_0001
-27.983 329.038 -30.45 -2.9930000000000003 1.0 proteinG_2246_000000004_0001
-27.372 310.86 -31.128 -2.82 1.0 055332e381db1479c81000dc64fb6313_0001_1_000000012_0001
-37.57 400.782 -44.498999999999995 -2.678 1.0 bf89d7184acadd92ef8b41e3273cd915_0001_000000021_0001
-34.705 381.29 -36.305 -2.884 1.0 62b0c183361f9ed378a0666a39dd8b4c_0001_000000027_0001
-31.086 377.539 -40.201 -2.6260000000000003 1.0 3h_hb1_2974_000000029_0001
-41.571000000000005 471.833 -49.576 -2.701 1.0 150f714cb5e51dfcd4a22257c55b1145_0001_1_000000002_0001
-34.406 411.88800000000003 -37.573 -2.513 1.0 ems_4hM_3404_0002_000000022_0001
-36.631 378.474 -39.693000000000005 -2.7880000000000003 1.0 d6d21053c883884a2459b191ed8fb6b4_0001_1_000000000_0001
-26.846 374.545 -34.727 -2.9610000000000003 1.0 9150715b5d47482a40d01fd582d3cb1f_0001_000000003_0001
-36.478 423.625 -39.951 -2.657 1.0 ems_3hM_1372_000000002_0001
0.9329999999999999 302.42900000000003 -22.651999999999997 -2.825 1.0 3fed403dd65b7d8fd59d3c71a351a71b_0001_000000009_0001
-33.016 355.289 -37.751999999999995 -2.6710000000000003 1.0 c46a87ef829a5ba2d589407f80f8c286_0001_1_000000011_0001
-31.653000000000002 359.343 -34.766 -2.839 1.0 012413122fc86970a2b9311f91dc6fb2_0001_000000013_0001
-32.665 389.13599999999997 -35.043 -2.9419999999999997 1.0 ems_ferrC_420_000000019_0001
-31.664 456.559 -37.61 -2.963 1.0 95241bb71764bee3d98238665d33b066_0001_000000002_0001
-34.746 386.457 -37.537 -2.7439999999999998 1.0 4f112d259933b985e6d3b91e22fcb5c6_0001_000000019_0001
-25.129 322.92 -28.779 -2.852 1.0 3ea8da4059b02f4894600216f84b6936_0001_000000013_0001
-34.774 439.92400000000004 -43.645 -2.6289999999999996 1.0 00d94cdcf922f50c6b9c82a8b57d6515_0001_000000012_0001
-32.721 345.587 -35.349000000000004 -2.8480000000000003 1.0 dec1f0d1a01dd2524bdcc5656505820c_0001_000000007_0001
-26.499000000000002 410.315 -36.878 -2.9619999999999997 1.0 HEEHE_1332_000000007_0001
-31.491 435.45300000000003 -37.974000000000004 -2.608 1.0 88ee0eded51f6340a244780156beb931_0001_000000022_0001
-39.652 414.611 -43.397 -2.7889999999999997 1.0 36b463ee698dd8093bb4bf5add3f6ccf_0001_000000027_0001
-39.803000000000004 412.541 -44.325 -2.8960000000000004 1.0 091ee27ab9db620ae65060c73741fe9c_0001_1_000000021_0001
-25.518 446.533 -39.131 -2.7 1.0 c71fb0fe58226b0d7ae92011f4fe1b23_0001_1_000000020_0001
-31.244 364.69 -38.129 -2.8289999999999997 1.0 c345156cfdb88e82851cdc2391cb7d31_0001_1_000000004_0001
-40.042 425.106 -44.861000000000004 -2.57 1.0 HEEH_22011_000000008_0001
-34.35 352.395 -38.048 -2.6 1.0 9e1cb30451a023d93e4754a93c5e367a_0001_000000018_0001
-32.207 400.2 -37.146 -2.639 1.0 0060f2065a5847abad9187e2c6896f42_0001_000000001_0001
-25.656999999999996 352.48199999999997 -31.0 -2.687 1.0 0db3831054627067e44d6b6125a2a2c1_0001_1_000000010_0001
-29.77 363.80400000000003 -35.965 -2.67 1.0 ems_4hM_3925_000000022_0001
-34.203 477.79400000000004 -43.38 -2.895 1.0 ems_bGM_159_000000025_0001
-35.459 397.209 -43.38 -2.657 1.0 ems_f4m_328_000000014_0001
-39.204 417.92199999999997 -41.956 -2.9130000000000003 1.0 ems_3hM_3301_000000003_0001
-35.746 381.009 -38.311 -2.8939999999999997 1.0 ab074e55492479702ede32a0ec99549b_0001_000000028_0001
-34.719 414.76099999999997 -46.309 -2.785 1.0 626f9da8ed4e61753082e9ebc70eebec_0001_000000007_0001
-36.538000000000004 367.62 -41.619 -2.714 1.0 4bc9580c95a87bc3c627685f7b851f59_0001_1_000000024_0001
-33.89 389.222 -37.626 -2.912 1.0 3h_hb1_2208_000000017_0001
-46.033 404.005 -50.486000000000004 -2.853 1.0 ems_ferrM_4658_0002_000000001_0001
-37.253 375.587 -41.51 -2.6310000000000002 1.0 4ed312544b9ccf77f2ab35d68d87bbec_0001_000000008_0001
-29.235 372.71 -38.111999999999995 -2.5580000000000003 1.0 ems_p1-14H-GBL-14H-GBL-15H_0336_0001_0001_0002_000000007_0001
-36.928000000000004 455.69699999999995 -42.138999999999996 -2.539 1.0 3h_hb1_4382_000000012_0001
-32.929 385.0 -36.673 -2.734 1.0 14905d04fdb37ed4f1faa0d69dc2864f_0001_1_000000021_0001
-36.101 421.17199999999997 -41.512 -2.9210000000000003 1.0 ems_bGC_75_0002_000000018_0001
-20.732 368.29699999999997 -29.214000000000002 -2.803 1.0 586271135cb85998b1ec3df9c58fc9cb_0001_000000007_0001
-23.399 332.129 -27.241 -2.784 1.0 581d45e54b98d7c94b1ada4ba0eab654_0001_000000011_0001
-34.978 373.39300000000003 -38.306 -2.8760000000000003 1.0 2be2b40d02e9171fda825f4755ee0bc4_0001_000000010_0001
-30.83 359.462 -39.584 -2.6210000000000004 1.0 0d1c00aeb3a568f6025c130b8158122b_0001_1_000000001_0001
-21.826999999999998 364.82199999999995 -30.336 -2.8539999999999996 1.0 ems_ferrM_5209_000000016_0001
-16.187 267.744 -23.245 -2.7289999999999996 1.0 363e6908ed0fb2b535a7e64736682258_0001_000000021_0001
-37.238 469.839 -45.34 -2.6239999999999997 1.0 ems_3hM_2866_000000017_0001
-43.852 413.211 -47.497 -2.638 1.0 ems_ferrM_2188_000000025_0001
-34.226 371.486 -39.579 -2.717 1.0 2f6a785869a907c78cd0d4dd46df121f_0001_000000024_0001
-39.479 439.164 -47.375 -2.745 1.0 74738b6760547514bc54773a6d257110_0001_000000000_0001
-30.134 367.519 -36.816 -2.693 1.0 4h_hb1_5158_000000019_0001
-29.205 382.461 -39.546 -2.701 1.0 4h_hb1_259_000000024_0001
-34.014 417.577 -35.541 -2.548 1.0 3h_hb1_1862_000000028_0001
-38.677 365.775 -40.135 -2.7889999999999997 1.0 246566f4e66ca426f920be8f885894bf_0001_1_000000018_0001
-37.376 396.852 -45.808 -2.887 1.0 153ed578dbdc28faeecb78c773fd036c_0001_000000021_0001
-36.165 394.741 -41.016000000000005 -2.499 1.0 ems_3hM_3375_000000011_0001
-33.724000000000004 353.616 -35.695 -2.637 1.0 af5b9c45c2fa7332b323682e5ac2c54c_0001_000000029_0001
-24.884 312.661 -28.124000000000002 -2.734 1.0 7e897f00c020bb25adde364fe5c17321_0001_000000016_0001
-43.034 394.866 -45.733000000000004 -2.918 1.0 3h_hb1_5235_000000025_0001
-32.279 346.36800000000005 -37.508 -2.7939999999999996 1.0 17e571ebca97a1a605cffdd686219a68_0001_1_000000009_0001
-27.93 359.19699999999995 -33.784 -2.728 1.0 ems_p1-15H-GBL-16H-GABBL-15H_0031_0001_0001_0002_000000004_0001
-28.098000000000003 351.908 -32.065 -2.878 1.0 ems_ferrM_2019_0001_000000000_0001
-32.903 316.246 -35.186 -2.6660000000000004 1.0 cbc3138fa629930d1d0498bf80c33f0d_0001_1_000000025_0001
-33.235 379.001 -33.654 -2.722 1.0 08d31bb9b8ab7a56bfa9b3650a7f2b9a_0001_1_000000021_0001
-30.701999999999998 370.173 -33.836 -2.741 1.0 87b7e031a888ead1881e674a44c3f2a3_0001_1_000000012_0001
-41.808 451.33099999999996 -44.597 -2.6710000000000003 1.0 9e24290f6cfa5b7b1cc024a62291f3ff_0001_000000029_0001
-27.252 412.103 -39.080999999999996 -2.7769999999999997 1.0 c60fe39040a1e4909c85509332a542fb_0001_1_000000001_0001
-35.049 448.57300000000004 -43.128 -2.374 1.0 ems_3hM_3138_000000009_0001
-21.643 339.184 -29.154 -2.773 1.0 298ba6ada2f2d08b414bb48eede96674_0001_000000026_0001
-28.678 316.35900000000004 -30.058000000000003 -2.78 1.0 ems_ferrM_843_000000020_0001
-36.799 523.981 -48.238 -2.642 1.0 e2446dbdee85fbb77a9a0f4bb2a7c8ee_0001_1_000000009_0001
-40.653 420.894 -47.055 -2.722 1.0 731a63bb8645cc7e58c624bd6717e0fb_0001_1_000000022_0001
-12.187999999999999 146.151 -14.626 -2.8089999999999997 1.0 3c6cc38f3c6b4356a32201437b0ca9bb_0001_000000019_0001
-24.174 269.507 -25.703000000000003 -2.714 1.0 0ba3691954217b2e5dbcc7bde331da77_0001_1_000000013_0001
-20.951 247.868 -24.131 -2.8089999999999997 1.0 ems_3hC_923_000000008_0001
-30.659000000000002 389.694 -32.172 -2.7310000000000003 1.0 3h_hb1_949_000000020_0001
-35.314 379.389 -39.029 -2.946 1.0 d088df8987aa7be508ffeccdc4ef38c7_0001_000000021_0001
-27.009 365.292 -29.756 -2.783 1.0 353039fe001517a32f73519ce70da452_0001_000000009_0001
-38.546 439.73699999999997 -42.93600000000001 -2.716 1.0 023548a4c5fa93d43111fe8444c92ea9_0001_1_000000024_0001
-33.32 351.88199999999995 -37.595 -2.634 1.0 ems_3hM_313_000000029_0001
-36.868 474.936 -46.349 -2.6180000000000003 1.0 dc2a032639e531c8465ea01b210dc2a2_0001_000000009_0001
-38.634 393.657 -43.386 -2.739 1.0 90d307199aa4d564050b05a5eb002c34_0001_000000020_0001
-19.788 276.203 -22.323 -2.832 1.0 72317349099126e54d55870bbbfeca3e_0001_1_000000012_0001
-34.08 378.26099999999997 -37.247 -2.623 1.0 4h_hb1_4327_000000010_0001
-27.831 342.283 -29.756 -2.928 1.0 afaf8ca4886a4fb0ab4498c360bb0eec_0001_000000003_0001
-47.599 453.236 -54.373000000000005 -2.6319999999999997 1.0 3h_hb1_3093_000000028_0001
-27.750999999999998 323.203 -30.303 -2.877 1.0 7c5598987f350e5c8edd031c16628b33_0001_1_000000000_0001
-29.459 422.843 -43.635 -3.125 1.0 ferr_hb1_1719_000000000_0001
-32.865 357.67699999999996 -37.041 -2.9 1.0 0f30012763798aa20df1e24f2283b1b8_0001_1_000000017_0001
-29.839000000000002 347.29900000000004 -34.358000000000004 -2.8169999999999997 1.0 f740fe6d4eac50c3295168777e97a3f7_0001_000000000_0001
-24.544 401.264 -34.024 -2.861 1.0 ems_ferrM_1182_0001_000000023_0001
-35.16 364.962 -40.634 -2.613 1.0 52e09318600a09e0dbdea0d08de4cfb1_0001_000000025_0001
-32.567 435.212 -45.979 -2.74 1.0 3h_hb1_4713_000000007_0001
-38.411 431.55699999999996 -40.52 -2.74 1.0 2ca8bdce31e1873c1a02428e90bdca3a_0001_000000029_0001
-14.953 278.414 -26.596 -2.676 1.0 a07c4c5323a76318a15498ad886789ba_0001_000000015_0001
-31.956999999999997 345.218 -36.739000000000004 -2.8280000000000003 1.0 89fc4432ed5f43ebae45f5b36a711a46_0001_1_000000029_0001
-27.545 334.954 -31.335 -2.843 1.0 640f5b49ad578e6500d6c714bbff0493_0001_1_000000014_0001
-39.031 501.836 -47.138999999999996 -2.5 1.0 3h_hb1_768_000000017_0001
-24.173000000000002 375.809 -33.867 -2.9189999999999996 1.0 2de6d8dcbfa674197be21876556d87c4_0001_000000003_0001
-22.401999999999997 270.86400000000003 -25.487 -3.055 1.0 ferr_hb1_1195_000000028_0001
-28.475 378.4 -39.279 -2.617 1.0 ems_3hM_1222_000000022_0001
-32.446999999999996 406.11300000000006 -41.248999999999995 -2.694 1.0 571e82083453678ad99637b3c43a54fe_0001_1_000000012_0001
-23.728 362.976 -33.801 -2.762 1.0 283cc1e59a01c73d3a3aa22d7d0de848_0001_000000023_0001
-32.789 423.38 -43.71 -2.6630000000000003 1.0 33f5a7ce8e734bf057dd35c6302496e9_0001_1_000000004_0001
-27.418000000000003 292.634 -32.588 -2.875 1.0 845cc6a2b0da5d6859a90d84c0b60b96_0001_1_000000018_0001
-37.696999999999996 356.466 -39.385 -2.803 1.0 HHH_eva_0648_000000004_0001
-26.424 347.745 -31.313000000000002 -2.847 1.0 ems_3hC_1397_0001_000000002_0001
-37.982 440.031 -46.6 -2.75 1.0 38470caca8f7d8b4c44746622f367dd1_0001_000000011_0001
-36.717 367.10900000000004 -39.608000000000004 -2.673 1.0 fcd1b771e0f62b7848a3f438929d7ae1_0001_000000028_0001
-34.734 418.87300000000005 -41.295 -2.351 1.0 HHH_eva_0736_000000003_0001
-41.672 434.76300000000003 -45.54600000000001 -2.8739999999999997 1.0 HHH_eva_0735_000000028_0001
-31.815 470.601 -50.39 -2.519 1.0 HEEH_07445_000000012_0001
-22.303 398.718 -34.746 -2.591 1.0 9dc22709d2ebbaa2d2f9e4284cf95c77_0001_000000015_0001
-31.953000000000003 401.16 -36.207 -2.8480000000000003 1.0 ems_ferrM_925_0001_000000013_0001
-22.441999999999997 358.033 -34.575 -2.802 1.0 1e52344977cb07e8ad46e36fe89c2719_0001_1_000000007_0001
-39.25 459.57099999999997 -49.446000000000005 -2.31 1.0 ems_3hC_1257_0001_000000008_0001
-29.479 401.80800000000005 -39.361 -2.6839999999999997 1.0 e654533d0ab2f9248b2da6ac1c07c595_0001_000000000_0001
-33.777 398.89 -38.369 -2.592 1.0 740bc58f0492e89aba585010fac7d1af_0001_000000008_0001
-31.895 402.167 -32.492 -3.136 1.0 proteinG_0961_000000017_0001
-19.367 340.454 -29.684 -2.707 1.0 b83a5449b0ebfd7380e4ab7a5aee5be7_0001_000000013_0001
-24.769000000000002 315.285 -28.239 -2.752 1.0 HEEH_02340_000000024_0001
-24.43 341.89099999999996 -27.096 -2.847 1.0 HEEHE_1707_000000026_0001
-35.173 396.099 -44.747 -2.6510000000000002 1.0 3ffd8a465a84c652392d35e0f52e562e_0001_000000005_0001
-33.997 391.879 -38.705 -2.76 1.0 eb62f79b9079f3f0c70421296dad8219_0001_000000015_0001
-39.181999999999995 392.894 -42.486999999999995 -2.875 1.0 8b661dce9aef845db0c8c4b53fcff4d2_0001_000000020_0001
-43.419 407.671 -46.751999999999995 -2.5610000000000004 1.0 edd943a2eb1c3c2d39b7743c82bf393a_0001_1_000000001_0001
-42.316 419.213 -46.928999999999995 -2.81 1.0 7fccfd3aa5f486dc9651a20fa8e18f2d_0001_000000008_0001
-35.765 433.07800000000003 -40.764 -2.61 1.0 3h_hb1_88_000000004_0001
-32.496 361.774 -37.114000000000004 -2.708 1.0 0f2ae69f716061a70be6528b4f8e73b2_0001_1_000000014_0001
-25.057 365.849 -34.316 -2.727 1.0 ems_3hM_3256_000000008_0001
-23.759 277.881 -24.406 -2.926 1.0 HEEHE_1929_000000002_0001
-40.135999999999996 427.145 -44.13399999999999 -2.657 1.0 82c09597baa3e39fa4b39b567c25f7e9_0001_000000019_0001
-24.624000000000002 380.41900000000004 -30.623 -2.705 1.0 237f32362a01faa0537894d1f35d2267_0001_000000021_0001
-28.088 363.375 -32.199 -2.681 1.0 0d4ef8e05b277a68e4b4987579139c21_0001_1_000000010_0001
-24.685 373.265 -30.122 -2.7460000000000004 1.0 b09d46350eae94dde246478f68d83c59_0001_000000016_0001
-25.184 380.816 -34.864000000000004 -2.467 1.0 HEEH_03634_000000016_0001
-39.122 418.496 -47.292 -2.818 1.0 5142f0198df57994373ce5f99a6f9b19_0001_1_000000028_0001
-28.081 509.05300000000005 -43.966 -2.635 1.0 3h_hb1_63_000000014_0001
-37.583 483.24300000000005 -44.379 -2.714 1.0 3h_hb1_6148_000000022_0001
-43.312 467.556 -49.388999999999996 -2.5869999999999997 1.0 ems_ferrM_4343_0002_000000029_0001
-37.756 435.111 -45.118 -2.543 1.0 925e4e1eaaea9989524a7fbd77c97aaa_0001_000000011_0001
-28.570999999999998 408.037 -38.288000000000004 -2.9819999999999998 1.0 894fcaf535bbcaf6280540f02ced91cd_0001_000000020_0001
-23.745 387.608 -31.358 -2.911 1.0 780f4f176897d823fd77b3e681049b24_0001_000000019_0001
-34.63 414.43 -39.165 -2.479 1.0 ems_3hC_496_0002_000000007_0001
-29.109 445.586 -47.013999999999996 -2.638 1.0 ems_3hM_1698_000000025_0001
-28.828000000000003 334.969 -35.03 -2.6719999999999997 1.0 30831041bc6fed80fa7bb12b563b2e10_0001_000000008_0001
-32.696 375.80300000000005 -34.871 -2.818 1.0 530cdcdb01e32a7b2c5b22891aa14605_0001_000000011_0001
-36.86 442.61300000000006 -45.132 -2.3890000000000002 1.0 3h_hb1_1082_000000019_0001
-35.707 446.315 -41.958 -2.5980000000000003 1.0 ems_3hM_3635_000000013_0001
-31.666999999999998 415.176 -41.092 -2.562 1.0 ems_3hM_1339_000000013_0001
-35.048 395.82099999999997 -43.071999999999996 -2.7680000000000002 1.0 6f654f4cfc61edc6ea6babecf4619bd0_0001_1_000000006_0001
-28.029 393.353 -37.158 -2.972 1.0 2164facf2daa7f08c48aecd71a1492f6_0001_1_000000027_0001
-32.453 409.381 -39.719 -2.9760000000000004 1.0 1417f4e1ccd33e0f5cfbd327dc674b40_0001_000000029_0001
-32.533 375.574 -37.274 -2.739 1.0 d8305ebb810c90dae42d5d594e24421a_0001_1_000000005_0001
-22.835 353.38699999999994 -30.085 -2.79 1.0 a202282d65308d6af519b04bceb34f4e_0001_000000016_0001
-27.671 358.964 -34.988 -2.812 1.0 6dd692c51565dc97622e691379bf3fc3_0001_1_000000012_0001
-32.521 428.158 -39.856 -2.728 1.0 3h_hb1_1957_000000029_0001
-34.388000000000005 453.801 -47.361999999999995 -2.6519999999999997 1.0 2114c98874e1a92d07f8a7493fd9f513_0001_000000020_0001
-26.281 315.066 -31.022 -2.76 1.0 dc3fe0717fde22fe7daec9a290e024cc_0001_000000003_0001
-43.81399999999999 452.31 -51.95 -2.654 1.0 a4ee713d95dd64d7e14d14b16ff0a4e2_0001_000000018_0001
-39.014 395.18699999999995 -40.099000000000004 -2.888 1.0 7e95d80899beb1b368f348a6ecf23a06_0001_1_000000020_0001
-29.019000000000002 396.777 -30.487 -2.8789999999999996 1.0 69f1b98eef28aaa2cd3a66d2d9c5c1d6_0001_000000026_0001
-23.133000000000003 330.86699999999996 -26.574 -2.8819999999999997 1.0 9ba486742926288f03df064a9ff7ad92_0001_000000012_0001
-26.443 410.272 -37.909 -2.457 1.0 3h_hb1_4663_000000027_0001
-16.71 270.67 -25.101999999999997 -2.55 1.0 HHH_eva_0249_000000005_0001
-28.128 312.112 -34.541 -2.75 1.0 ems_ferrC_381_000000020_0001
-32.349000000000004 517.812 -45.438 -2.678 1.0 c6015e7fc1ffa9d049e65c82bafee3b8_0001_000000027_0001
-23.721999999999998 309.629 -23.239 -2.7460000000000004 1.0 a7196a2da112749087fef63d510d829e_0001_1_000000022_0001
-14.433 198.718 -16.777 -3.042 1.0 HEEHE_0733_000000001_0001
-31.909000000000002 530.0369999999999 -44.34 -2.801 1.0 3h_hb1_488_000000010_0001
-32.048 414.413 -45.823 -2.971 1.0 ems_ferrC_1573_000000026_0001
-32.198 368.00199999999995 -34.016 -2.872 1.0 9e1fe986b3e8a112ec8c11fb9c137942_0001_000000024_0001
-26.956 310.605 -33.229 -2.526 1.0 8f4ebd8ba62b12e9b30236fff06dd594_0001_1_000000027_0001
179.74 181.327 2146.824 -2.966 1.0 0d3ce0c49c0d8ef5033a608692def550_0001_1_000000021_0001
-30.287 411.33 -35.586 -2.687 1.0 01ffddc5a483ec243e08a6d2834f24bd_0001_000000006_0001
-32.681999999999995 370.71 -37.689 -2.885 1.0 b2176a75c56a5f837ad88034a4362032_0001_000000020_0001
-31.45 329.029 -34.736999999999995 -2.6889999999999996 1.0 8ea750c4a23a469f5063f0cdb6def4b4_0001_1_000000029_0001
-30.447 359.499 -33.826 -3.0180000000000002 1.0 67386ec9578c276a92ffcd2fd9630637_0001_1_000000007_0001
-27.849 313.431 -32.379 -2.8360000000000003 1.0 289942d7fdb8f1b8cdd640e0f10a5e44_0001_000000005_0001
-15.370999999999999 331.23800000000006 -25.259 -2.778 1.0 28502814ec67469d066d6bd43bd00a2d_0001_1_000000004_0001
-34.446999999999996 478.659 -48.406000000000006 -2.77 1.0 ems_3hC_739_000000011_0001
-49.083999999999996 512.184 -56.263999999999996 -2.51 1.0 ems_p1-16H-GBL-16H-GABBL-16H_0367_0001_0001_0002_000000007_0001
-27.427 354.316 -32.369 -2.719 1.0 38e4f8fdf3310e204b31c89c2694c1bb_0001_1_000000013_0001
-31.829 424.934 -43.141000000000005 -2.687 1.0 5de3e03bfdbfe6c93c3fc328af9eb594_0001_1_000000009_0001
-33.593 412.352 -38.251 -2.693 1.0 HEEH_23774_000000009_0001
-37.56 416.23400000000004 -42.883 -2.622 1.0 ems_3hM_571_000000024_0001
-50.303999999999995 470.09 -54.927 -2.8930000000000002 1.0 3h_hb1_5803_000000023_0001
-29.633000000000003 349.462 -33.363 -3.139 1.0 3h_hb1_3483_000000016_0001
-31.555999999999997 311.086 -33.075 -2.937 1.0 2764904d1c318db12de1be5c58da7c59_0001_000000011_0001
-38.293 394.964 -43.085 -2.654 1.0 ems_3hC_59_0002_000000019_0001
-28.709 418.506 -36.71 -2.553 1.0 8792dbc30b05c02ba6397112768fd8a0_0001_000000007_0001
-31.32 384.667 -33.153 -2.7539999999999996 1.0 458933badcaeb7669aea739ba10e6044_0001_000000023_0001
-21.328000000000003 250.99200000000002 -21.689 -2.74 1.0 b602997f26937bfc0a3ac534ac23770f_0001_000000006_0001
-28.95 434.228 -33.934 -2.426 1.0 3h_hb1_1531_000000021_0001
-36.972 432.11 -39.608000000000004 -2.741 1.0 ems_3hM_2376_000000006_0001
-20.355 399.88300000000004 -27.564 -2.77 1.0 b9b0f83ccf76353f2e93f00020643cc3_0001_000000011_0001
-33.584 470.861 -45.861999999999995 -2.6919999999999997 1.0 HEEH_00791_000000007_0001
-34.33 362.23400000000004 -37.882 -3.014 1.0 HEEHE_1674_000000019_0001
-40.281 414.539 -48.43600000000001 -2.694 1.0 3e3c64207459a6c8049e22498ce359aa_0001_000000005_0001
-23.398000000000003 294.388 -28.369 -2.861 1.0 fe721093941c5ef79bf6ae1c508a9566_0001_000000029_0001
-33.039 385.92900000000003 -36.219 -2.802 1.0 b553eb2999ffcda2ec1996b5f334de9b_0001_000000008_0001
-30.142 358.144 -30.392 -2.867 1.0 0230547ab760f39825a1ba2f16d8dcdf_0001_000000004_0001
-39.292 405.881 -43.98 -2.763 1.0 b1491a6e054c93a33c7581f5369a061a_0001_000000001_0001
-35.006 443.527 -45.123999999999995 -2.609 1.0 3h_hb1_3603_000000023_0001
-23.226999999999997 381.869 -27.995 -2.719 1.0 1a9b56dac0380b15eed7ec290a539f85_0001_000000002_0001
-32.900999999999996 355.221 -34.548 -2.9760000000000004 1.0 f45a65fa70d066dfb2bff9ecbb6071cf_0001_000000019_0001
-32.036 334.51099999999997 -35.549 -2.907 1.0 6f043bf3cbe4494a8002c8bc01481f0b_0001_000000002_0001
-39.569 376.42800000000005 -41.481 -2.785 1.0 5f6b591a872b825d5e62cc0b77a995f3_0001_1_000000000_0001
-28.449 345.204 -31.656 -2.8339999999999996 1.0 3h_hb1_5311_000000019_0001
-37.785 369.38 -42.791000000000004 -2.747 1.0 3b5d899bd394dcea694deeda07ec9d0e_0001_000000010_0001
-22.311999999999998 411.963 -32.879 -2.799 1.0 HHH_rd4_0667.min_rise1.58_000000020_0001
-38.239000000000004 393.039 -40.576 -2.77 1.0 8944637a260ef79ffad2d6143061772b_0001_000000002_0001
-33.19 392.67800000000005 -37.219 -2.5789999999999997 1.0 7f4f932a1a0318bfb1a11ccf44ab153f_0001_000000003_0001
-21.119 319.83799999999997 -25.104 -2.827 1.0 26fddf00bc9fe2a64fd9bb82c1d75163_0001_000000012_0001
-40.841 443.209 -44.888000000000005 -2.6830000000000003 1.0 1fcab3e81a167d10b98bdba9eea32f93_0001_000000020_0001
-37.677 390.441 -45.013000000000005 -2.7710000000000004 1.0 ems_3hM_2284_000000029_0001
-34.848 409.254 -38.788000000000004 -2.653 1.0 ems_3hC_289_0001_000000017_0001
-28.789 403.981 -37.762 -2.705 1.0 62c71ce3bbead4ea6d77922c5fac996b_0001_000000013_0001
-33.311 351.561 -37.602 -2.8310000000000004 1.0 361c572ac61f5b1126241789cdc37cd6_0001_1_000000021_0001
-24.761 358.584 -32.116 -2.713 1.0 1d74c76110ae092bb99a7ae1ab2ca990_0001_1_000000003_0001
-30.763 352.57 -33.498000000000005 -3.029 1.0 acfcd8feda8a25c16a341ca1bc1bbb0a_0001_1_000000010_0001
-30.598000000000003 416.434 -34.967 -2.548 1.0 b81ffeba0b5e162a32775afd1bd02b17_0001_1_000000012_0001
-33.414 388.709 -40.885 -2.759 1.0 cd792996cfef71442b7f7a7ac23db4ff_0001_1_000000021_0001
-24.112 345.529 -27.815 -2.91 1.0 ems_ferrM_3793_000000001_0001
-25.5 310.401 -29.543000000000003 -2.801 1.0 f762e30352220dba4667a295ce55314a_0001_000000003_0001
-20.557 366.135 -30.679000000000002 -2.6310000000000002 1.0 f2e74e1530770069ea676f9124789ce8_0001_000000011_0001
-33.501 422.975 -39.76 -2.738 1.0 3681759a6a1f553f0638f72ea603fea2_0001_000000012_0001
-36.044000000000004 442.36699999999996 -45.213 -2.685 1.0 22a6def34709f75428da830834b17cd3_0001_1_000000012_0001
-38.114000000000004 405.103 -43.83 -2.5610000000000004 1.0 1becae2d596b2d0c1f9bdeab39dff4d1_0001_000000006_0001
-30.136999999999997 490.936 -46.985 -2.64 1.0 ems_3hM_2401_000000001_0001
-33.366 377.916 -37.968 -2.6660000000000004 1.0 d2e733cc7fb34a40ce12f3eb12630daf_0001_1_000000029_0001
-25.404 335.70599999999996 -33.265 -2.49 1.0 397a6614c348883a3c01ae57a6214c04_0001_000000000_0001
-27.488000000000003 288.257 -25.18 -2.9560000000000004 1.0 c86dfd2dd82f5f50e1773fd7d08a3d15_0001_000000000_0001
-39.258 396.561 -43.144 -2.52 1.0 433e1ba86fca69ce9f534b6811edcb41_0001_1_000000013_0001
-41.595 403.219 -47.145 -2.78 1.0 ems_3hM_2011_000000004_0001
-31.851999999999997 421.591 -39.415 -2.779 1.0 9da1b59e79dac83c83b1f499434afd58_0001_1_000000012_0001
-32.830999999999996 393.56800000000004 -38.275 -2.717 1.0 8c9f7215f9a87ed130bbc8a7fedd33dd_0001_000000003_0001
-22.603 328.99699999999996 -26.444000000000003 -3.0660000000000003 1.0 7aa58026ed1e7cf7d1c5374b2cc1091c_0001_000000027_0001
-32.564 410.413 -40.417 -2.852 1.0 38d3c50f7d27d84ef813d164d2e8f1f9_0001_000000023_0001
-37.598 380.25199999999995 -41.521 -2.745 1.0 ems_thioM_195_0001_000000004_0001
-29.816 352.704 -35.894 -2.597 1.0 HHH_eva_0770_000000010_0001
-31.726999999999997 381.592 -38.376999999999995 -2.7119999999999997 1.0 2796eef5b592733cf2bf3fee111fef8f_0001_1_000000017_0001
-24.739 360.751 -32.821 -2.719 1.0 e8f51aa8f50b2203c6d69bd3076832de_0001_1_000000008_0001
-35.598 480.668 -42.527 -2.7119999999999997 1.0 HEEH_10234_000000022_0001
-36.023 410.06199999999995 -45.368 -2.9989999999999997 1.0 a45e03fe5c9d4e9a397e83a64e902d00_0001_000000011_0001
-28.901 314.205 -34.242 -2.903 1.0 HEEHE_3074_000000018_0001
-20.555 414.56 -28.744 -2.6289999999999996 1.0 HEEHE_1709_000000005_0001
-18.729 425.903 -31.506999999999998 -2.79 1.0 HEEHE_0732_000000009_0001
-52.192 484.789 -59.669 -2.485 1.0 ems_3hM_634_000000026_0001
-39.851 419.73699999999997 -45.293 -2.338 1.0 ems_3hM_1597_000000002_0001
-30.016 336.173 -31.823 -2.803 1.0 ems_3hC_496_0002_000000022_0001
-23.99 357.85900000000004 -32.435 -2.6830000000000003 1.0 afaf9080a246f5eabc4dbdfc27f98c66_0001_000000018_0001
-29.303 339.58 -32.524 -2.6069999999999998 1.0 04de7975f88fa799bb34c8d10f9c6feb_0001_1_000000023_0001
-36.78 398.18699999999995 -39.031 -2.747 1.0 92efb76749807fc8aa13ca32c2e7e092_0001_1_000000002_0001
-32.024 335.309 -34.226 -2.832 1.0 7543e36033912d247f6009b38a8f51a3_0001_000000024_0001
-27.715 333.605 -35.942 -2.61 1.0 3ba00014278ff6fb7327404c86da08ab_0001_000000015_0001
-30.070999999999998 358.725 -39.3 -2.84 1.0 3811974ec830b3cd56cca4d986984b99_0001_1_000000018_0001
-23.52 265.0 -29.303 -2.898 1.0 1c165d30f8066a0b898faaf115ad0c1f_0001_1_000000002_0001
-27.526999999999997 339.856 -30.528000000000002 -2.86 1.0 ae588a40d5ce087a979959154725245d_0001_000000017_0001
-25.954 326.45799999999997 -31.333000000000002 -2.588 1.0 ems_4hM_3167_000000027_0001
-27.581 405.903 -35.968 -2.898 1.0 28eb61953371c92017172cf4c1cd1b3f_0001_000000025_0001
-30.146 342.289 -38.733000000000004 -2.819 1.0 357f691e1d8339dc27e3209a081bef35_0001_1_000000029_0001
-35.366 430.60900000000004 -42.104 -2.577 1.0 4c39000fee78224abbc771bab9dfd707_0001_1_000000000_0001
-34.729 370.986 -40.295 -2.8930000000000002 1.0 d2fbbf4d8590ece5061e8a2c11971045_0001_000000022_0001
-26.105 353.914 -37.728 -2.641 1.0 HEEH_12908_000000015_0001
-43.782 416.35699999999997 -45.467 -2.84 1.0 7d4233dced0cd8edcfd5c46157fcae52_0001_000000029_0001
-41.813 434.162 -46.817 -2.697 1.0 3h_hb1_398_000000013_0001
-27.198 395.272 -34.3 -2.595 1.0 ac0e1c6ba8bebfc76587b200ba9a9ad1_0001_1_000000010_0001
-38.247 412.05800000000005 -41.328 -2.714 1.0 HEEH_19325_000000018_0001
-27.095 384.148 -34.489000000000004 -2.951 1.0 HEEHE_1396_000000019_0001
-41.631 457.5 -49.91 -2.551 1.0 HEEH_21862_000000014_0001
-38.147 391.912 -41.699 -2.861 1.0 3h_hb1_774_000000013_0001
-26.936999999999998 329.605 -33.611 -2.702 1.0 ems_4hM_1503_0002_000000001_0001
-24.029 444.85699999999997 -38.1 -2.775 1.0 HEEH_24416_000000026_0001
-43.733000000000004 455.81800000000004 -49.961999999999996 -2.638 1.0 9e232e83ad9aaf7355fa0ed7a97d7dd5_0001_000000012_0001
-23.680999999999997 351.8 -31.531 -2.65 1.0 32c47f427a0cf7938834c96711dfe047_0001_1_000000019_0001
-49.162 488.435 -50.494 -2.685 1.0 31dab337c75776deac3d6f68dc8cd1f9_0001_000000014_0001
-41.87 485.57199999999995 -50.163000000000004 -2.476 1.0 HEEH_10530_000000027_0001
-24.369 356.16900000000004 -31.919 -2.8480000000000003 1.0 8f7205f2e1801322c5101e82d183f126_0001_000000024_0001
-37.771 383.459 -42.248000000000005 -2.7089999999999996 1.0 344bbba42e33fb91ae726e2c7d64a840_0001_1_000000012_0001
-40.408 424.329 -45.376000000000005 -2.6039999999999996 1.0 ems_ferrM_5746_0001_000000024_0001
-28.464000000000002 375.156 -34.524 -2.705 1.0 7ab88c7bf881a0240e634bbffca0bcd6_0001_000000021_0001
-34.274 355.722 -36.489000000000004 -2.8930000000000002 1.0 3h_hb1_243_000000020_0001
-37.961 447.19199999999995 -45.298 -2.859 1.0 b3601d3acf3f42298ef0aa5d0417029c_0001_000000019_0001
-38.731 375.434 -41.711000000000006 -2.7460000000000004 1.0 9fdff7ad48fbf7d1c46590156dde289c_0001_000000012_0001
-24.14 423.083 -36.025 -2.679 1.0 60aa43eb502e2bf41f191eac8cb5e24e_0001_000000012_0001
-42.713 456.834 -47.873000000000005 -2.718 1.0 4be0e5f06208d32d52d12dfb137f7ba6_0001_000000012_0001
-34.264 351.846 -37.02 -2.917 1.0 16268c772a7ea51788d767b29058d5f3_0001_000000028_0001
-29.938000000000002 404.626 -34.888000000000005 -2.6919999999999997 1.0 ems_3hM_1151_000000015_0001
-37.966 374.782 -41.918 -2.804 1.0 d6141ba6c2db678589fb70f333e30eb3_0001_000000027_0001
-27.07 384.776 -35.294000000000004 -2.702 1.0 8750592c12d57c52d4fe1bfea96a6eee_0001_1_000000012_0001
-33.475 418.077 -39.208 -2.8089999999999997 1.0 841ebfecfd83ba0d6d978a42bd4ab7b5_0001_000000016_0001
-36.147 386.542 -40.948 -2.668 1.0 6b64af48579c804aea7442a5b658c49b_0001_000000017_0001
-37.731 443.404 -40.896 -3.015 1.0 proteinG_0244_000000022_0001
-29.245 378.917 -33.55 -2.8089999999999997 1.0 ems_4hC_1900_0002_000000023_0001
-29.785999999999998 364.277 -31.912 -2.864 1.0 ea10cdd1fce1511dfbae7b88f431b5d0_0001_1_000000001_0001
-27.480999999999998 343.981 -38.084 -2.75 1.0 ac75dc2f9e4f1c78796f7fc1a9c7d43e_0001_000000013_0001
-35.041 374.775 -40.364000000000004 -2.553 1.0 9c3bb35da7eb64c75c54a63ff5c84be4_0001_1_000000004_0001
-30.938000000000002 341.31800000000004 -32.647 -2.713 1.0 1d736c747406322bbf607d001575138c_0001_000000029_0001
-22.781 368.955 -29.475 -2.549 1.0 2a5bafe90655ed3665f60b1539ac8904_0001_1_000000026_0001
-37.533 390.17900000000003 -40.084 -2.7739999999999996 1.0 3h_hb1_119_000000024_0001
-28.635 373.907 -33.928000000000004 -2.8689999999999998 1.0 9d45035cc0a80744ec938291cfc47ccd_0001_1_000000026_0001
-26.134 334.061 -31.339000000000002 -3.123 1.0 ferr_hb1_464_000000006_0001
-35.521 426.785 -42.926 -2.6319999999999997 1.0 3fbc5f3876ccc5787348c36683279906_0001_1_000000015_0001
-31.627 353.07099999999997 -34.696999999999996 -2.875 1.0 3644fff5361fd5691cdedea99b9b64ec_0001_000000005_0001
-26.212 345.575 -32.323 -2.761 1.0 1469aa82c63c6ee8242c8b25cf40b007_0001_000000006_0001
-33.509 362.31800000000004 -37.613 -2.7910000000000004 1.0 0f02974a67bd514865441d93f98a53aa_0001_1_000000005_0001
-38.288000000000004 400.219 -43.938 -2.53 1.0 ems_p1-14H-GBL-16H-GABBL-15H_0026_0001_0001_0002_000000016_0001
-34.528 374.651 -37.833 -2.838 1.0 ems_f2_789_000000015_0001
-20.454 389.92199999999997 -33.696 -2.8110000000000004 1.0 60f86a95287956d28a41601a2c8a3be8_0001_000000022_0001
-29.448 418.966 -35.919000000000004 -2.76 1.0 ems_3hM_2420_000000020_0001
-22.566 377.23900000000003 -25.185 -2.708 1.0 6fb43d08e6b2ac4ea20bd6726554cb33_0001_000000014_0001
-27.145 396.093 -34.975 -2.783 1.0 proteinG_0961_000000026_0001
-27.256999999999998 393.792 -42.449 -2.5269999999999997 1.0 ems_4hC_3295_0001_000000003_0001
-34.856 396.649 -39.403 -2.6180000000000003 1.0 ems_3hM_782_000000026_0001
-16.156 331.51800000000003 -26.935 -2.812 1.0 HEEH_02147_000000007_0001
-35.968 384.355 -38.828 -2.8810000000000002 1.0 437ab4f5fbb4ac13cdab054ecc6ae28a_0001_1_000000004_0001
-37.219 461.461 -41.543 -2.8160000000000003 1.0 a1d31c17a77b403bb66adc08abc01e3a_0001_1_000000021_0001
-31.128 320.587 -34.028 -2.785 1.0 a67f0778b545e5fd9b51a0e9ce4f3f9a_0001_000000003_0001
-28.613000000000003 389.5 -36.043 -2.637 1.0 09e6512810bb3dc306f3e4d5f8c09499_0001_000000019_0001
-29.090999999999998 442.379 -39.83 -2.516 1.0 36d8450312cc78d4a72c82d063aa58eb_0001_000000003_0001
-23.122 287.76 -28.193 -2.935 1.0 3f4b9797233e1c7f54442822b05aae78_0001_000000003_0001
-23.026999999999997 348.035 -32.338 -3.0239999999999996 1.0 HEEHE_2661_000000029_0001
-36.999 395.38199999999995 -43.775 -2.7880000000000003 1.0 809b899dc85d144f8cf5ea5c36c8dc43_0001_000000012_0001
-22.426 303.722 -31.781999999999996 -2.8560000000000003 1.0 4h_hb1_4825_000000023_0001
-33.234 332.32800000000003 -35.597 -2.86 1.0 ems_ferrM_3816_000000005_0001
-19.928 311.481 -25.698 -2.8089999999999997 1.0 af0de608aee3bf033646c69431e5850d_0001_000000006_0001
-30.265 351.88699999999994 -32.921 -2.835 1.0 61f4b7ab769d53e8ee27fd0e1341bb31_0001_000000005_0001
-36.768 451.50300000000004 -40.538000000000004 -2.75 1.0 3h_hb1_1918_000000002_0001
-28.649 455.10699999999997 -40.236 -2.544 1.0 000c3e077cd2b251f9558bfb4b78cfa3_0001_000000024_0001
-36.775 400.211 -45.214 -2.7030000000000003 1.0 HEEH_18857_000000011_0001
-23.034000000000002 364.69599999999997 -36.8 -2.883 1.0 987b9b7f896e0635c7a9f53290d800a7_0001_1_000000010_0001
-28.105 382.655 -33.204 -2.661 1.0 7e06d3890be24ca1aa18bb5c9dbd9272_0001_000000028_0001
-22.628 342.3 -28.513 -2.694 1.0 544eada39f4791c84c229341a450ddc2_0001_000000026_0001
-9.172 477.655 -42.132 -2.6239999999999997 1.0 2bd1fa2db53ba0df911f4b99083f73e1_0001_000000012_0001
-35.888000000000005 371.82099999999997 -37.853 -2.688 1.0 fccf282048428775e963064a787c9763_0001_000000020_0001
-34.238 420.345 -41.477 -2.262 1.0 ems_3hC_168_000000012_0001
-29.660999999999998 372.031 -35.585 -2.725 1.0 c92b488ff125ee72af04e3b5cd4ca04f_0001_1_000000025_0001
-29.024 351.784 -33.367 -2.9819999999999998 1.0 ems_bGC_194_000000013_0001
-34.032 375.476 -35.053000000000004 -2.943 1.0 1557ba9ea2fe3096340325f765627976_0001_1_000000023_0001
-32.861999999999995 377.056 -38.72 -2.676 1.0 5ed6fce66270314a35f8879d5003cd83_0001_000000025_0001
-39.688 484.217 -50.551 -2.623 1.0 8cd5d9f8a31458624cfb8990b5c7ff59_0001_1_000000007_0001
119.46700000000001 144.3 109.493 -2.6430000000000002 1.0 3h_hb1_6360_000000019_0001
-37.325 392.529 -39.371 -3.145 1.0 2f95a5be3ba4563a4198407a8fb70e83_0001_1_000000011_0001
-26.758000000000003 293.86 -27.433000000000003 -2.861 1.0 ems_ferrM_7371_0002_000000002_0001
-28.283 307.473 -30.896 -3.0789999999999997 1.0 ems_bGM_102_0002_000000025_0001
-35.782 460.99 -42.507 -2.6839999999999997 1.0 HEEH_07186_000000000_0001
-27.081 439.545 -32.481 -2.764 1.0 HEEHE_2688_000000008_0001
-30.247 347.89 -33.238 -2.93 1.0 a3d111bde8ec76b55aad2a34c4b32033_0001_000000015_0001
-31.622 396.525 -39.436 -2.803 1.0 3h_hb1_4184_000000018_0001
-41.068999999999996 424.517 -47.372 -2.585 1.0 d7be6aeba7779552084aca63f28b70f2_0001_000000024_0001
-32.672 381.87699999999995 -36.084 -2.83 1.0 b15849b34fbdf4d2ab5cb04e539c5a97_0001_000000002_0001
-32.621 445.006 -40.907 -2.793 1.0 HEEHE_1676_000000010_0001
-28.073 382.024 -35.588 -2.603 1.0 5fcb6b5e82e2e82766d9b0e5d6381105_0001_000000014_0001
-18.495 255.188 -22.248 -2.62 1.0 c205f5f7c0cf3c08f715fb7bda69b9bd_0001_000000007_0001
4.038 185.94799999999998 -14.059000000000001 -2.92 1.0 a03f9861ff70ebd0601ea20061a9793c_0001_1_000000004_0001
-43.754 425.474 -46.933 -2.8930000000000002 1.0 79f8b4de3052adef546a6d6d1fcb0a0d_0001_000000006_0001
-32.36 367.235 -37.032 -2.591 1.0 ems_ferrM_6137_0001_000000002_0001
-37.467 389.88 -37.397 -2.699 1.0 HEEH_20185_000000011_0001
-33.948 367.714 -37.872 -2.872 1.0 2e6460924a1e3f43bc5aaca206b234c1_0001_000000003_0001
-33.108000000000004 418.16900000000004 -44.681000000000004 -2.53 1.0 dc0c91c9c37adf01c5c8feec9e9204ee_0001_1_000000001_0001
-27.893 438.095 -40.86 -2.739 1.0 ems_3hC_333_0001_000000023_0001
-33.639 376.67400000000004 -37.503 -2.7560000000000002 1.0 c8d3e2d7b5df1d5df16dcd8a74295867_0001_1_000000001_0001
-27.968000000000004 394.30199999999996 -38.28 -2.801 1.0 8234102e9444878c9f488b0afb001320_0001_000000026_0001
-30.874000000000002 426.67400000000004 -42.29600000000001 -2.695 1.0 3h_hb1_939_000000004_0001
-33.406 402.592 -37.436 -2.783 1.0 proteinG_5247_000000027_0001
-29.598000000000003 327.665 -31.134 -2.943 1.0 ems_bGM_240_000000011_0001
-16.258 297.888 -28.651 -2.79 1.0 4h_hb1_2785_000000004_0001
-32.449 421.23 -38.635999999999996 -2.674 1.0 ems_p1-15H-GBL-16H-GABBL-15H_0050_0001_0001_0002_000000018_0001
-39.86 533.039 -49.39 -2.7560000000000002 1.0 3h_hb1_256_000000003_0001
-38.32 380.156 -41.229 -3.196 1.0 ferr_hb1_4144_000000010_0001
-28.622 355.626 -37.124 -3.3819999999999997 1.0 ferr_hb1_2750_000000020_0001
-21.717 282.073 -27.11 -2.842 1.0 ems_ferrM_1026_000000003_0001
-42.038000000000004 450.838 -50.81100000000001 -2.582 1.0 95d7680477541764dc818a2fda8a8429_0001_1_000000002_0001
-36.047 416.12699999999995 -41.067 -2.638 1.0 2f3ef0bf5c57493d8284539899d02807_0001_000000012_0001
-34.099000000000004 381.574 -40.929 -2.865 1.0 ferr_hb1_213_000000028_0001
-28.991999999999997 350.371 -30.874000000000002 -2.722 1.0 ems_p1-15H-GBL-16H-GBL-15H_0536_0001_0001_0001_000000022_0001
-35.83 398.01 -38.576 -2.7910000000000004 1.0 0aaa94eb48204bc52ce6fa408548a171_0001_1_000000010_0001
-37.284 439.963 -46.93899999999999 -2.523 1.0 2156d134d8e179a7c74c9cb17ec3c731_0001_1_000000027_0001
-27.108 372.935 -35.175 -2.7769999999999997 1.0 10433a18489367f8a01362dcf1ca4f64_0001_000000006_0001
-33.431 442.084 -40.628 -2.575 1.0 3h_hb1_6447_000000016_0001
-28.209 340.735 -30.776 -2.546 1.0 HHH_eva_0077_000000007_0001
-20.555 263.317 -24.291999999999998 -2.983 1.0 3h_hb1_5457_000000000_0001
-32.841 333.605 -33.353 -2.739 1.0 3d060c34705ef1865ffd49dbcb98e351_0001_000000018_0001
-28.228 317.552 -33.524 -2.543 1.0 1f785220911b496b6a6f71ca657faacb_0001_000000006_0001
-33.419000000000004 343.529 -35.893 -2.998 1.0 ems_ferrM_4363_000000027_0001
-25.699 349.24 -31.355 -2.833 1.0 a8c2214a8aee592479cf65c7f97337b2_0001_1_000000004_0001
-36.305 453.694 -45.588 -2.7439999999999998 1.0 81113e9c7256e3432b6aaeae7479d362_0001_000000023_0001
-32.546 454.341 -41.735 -2.9560000000000004 1.0 3h_hb1_6049_000000015_0001
-35.673 434.181 -40.979 -2.592 1.0 4h_hb1_1994_000000020_0001
-40.666 415.486 -45.553999999999995 -2.765 1.0 df0395e8239e768608a5113a7b763759_0001_1_000000026_0001
-29.011 401.79900000000004 -42.653999999999996 -2.6289999999999996 1.0 c5f29e01c43247397ad7300d10470380_0001_000000008_0001
-41.23 396.147 -44.567 -2.9210000000000003 1.0 a19607fa5811eac5a877d7ad4c5ea217_0001_000000020_0001
-24.54 343.39599999999996 -29.616999999999997 -2.957 1.0 42e6c625b928586256df56f7ac0b0d95_0001_000000011_0001
-27.837 336.923 -28.756 -2.7310000000000003 1.0 2d5be2516a2479c418f511a64b3f2649_0001_1_000000020_0001
-29.563000000000002 389.996 -33.341 -2.742 1.0 ems_ferrM_6912_000000005_0001
-19.037 335.061 -27.105999999999998 -2.835 1.0 ems_ferrC_721_000000007_0001
-33.8 393.35900000000004 -38.527 -2.6510000000000002 1.0 3h_hb1_4658_000000005_0001
-32.076 401.36199999999997 -36.668 -2.767 1.0 3h_hb1_5832_000000011_0001
-35.735 418.412 -36.949 -2.6660000000000004 1.0 12e2de7d7da1933e2ba76bb17d42caf3_0001_1_000000029_0001
-39.366 458.79900000000004 -45.445 -2.7319999999999998 1.0 HEEH_11689_000000023_0001
-37.368 441.543 -42.043 -2.675 1.0 HEEH_15520_000000012_0001
-22.118000000000002 333.918 -29.18 -2.825 1.0 4ab58d4e751fe550da24ad524a427a7e_0001_1_000000019_0001
-30.383000000000003 410.619 -39.373000000000005 -2.784 1.0 435d98f6751c936636619850ca8c84cd_0001_1_000000006_0001
-38.115 374.88699999999994 -38.482 -2.562 1.0 f3cd9341996a48c476e711dfc67a3532_0001_000000004_0001
-37.025 418.94 -43.839 -2.7680000000000002 1.0 ems_ferrC_446_000000003_0001
-30.991 436.077 -38.908 -2.491 1.0 df3ef28d7dcc7d9d1a09561710592fe0_0001_1_000000013_0001
-30.354 362.139 -36.172 -2.609 1.0 9777678b07819a69fe024c8f84897e97_0001_000000011_0001
-33.108000000000004 410.81800000000004 -38.965 -2.654 1.0 8da014797ce73ac31a14421a3c11a1ab_0001_1_000000017_0001
-29.666 341.44699999999995 -36.289 -2.766 1.0 d998ad68e5e6fbbd467c264a9658fc52_0001_000000007_0001
-38.900999999999996 338.89300000000003 -41.691 -2.748 1.0 HHH_eva_0341_000000011_0001
-36.343 427.945 -43.708 -2.765 1.0 HEEH_18176_000000001_0001
-37.035 399.134 -40.878 -2.658 1.0 3h_hb1_4_000000004_0001
-35.111999999999995 395.465 -39.655 -2.6919999999999997 1.0 3h_hb1_4016_000000015_0001
-28.254 375.788 -38.723 -2.832 1.0 fb9f43f8c4c262627426ef7d2ccacb68_0001_000000028_0001
-42.68899999999999 379.279 -44.831 -2.8080000000000003 1.0 ems_p1-14H-GBL-16H-GABBL-15H_0035_0001_0001_0002_000000012_0001
-29.766 397.944 -31.781999999999996 -2.714 1.0 a994fb67bec93e09f37a697cc68f12a6_0001_000000011_0001
-18.858 208.155 -21.076999999999998 -2.853 1.0 ems_3hC_424_0001_000000014_0001
-37.723 398.319 -41.15 -2.616 1.0 21a861f35ccd96806dc49a7d0dbd0d9a_0001_000000008_0001
-38.134 395.522 -44.04600000000001 -2.697 1.0 7ddb18164d47566149c695ef66f7ef5e_0001_000000004_0001
-36.318000000000005 425.191 -43.608000000000004 -3.0189999999999997 1.0 3h_hb1_1749_000000009_0001
-19.973 328.923 -30.464000000000002 -2.767 1.0 1e7220ebabc15104bbda3462b709e18f_0001_000000014_0001
-27.971999999999998 330.352 -30.733 -2.7539999999999996 1.0 17e26079e321c1e8a578468e6f65eac4_0001_1_000000011_0001
-39.226 417.225 -45.836999999999996 -2.813 1.0 ems_ferrM_3068_0001_000000016_0001
-23.27 396.7 -30.498 -2.917 1.0 d94c36d88cad2c55d23ae8a7e07083f4_0001_000000024_0001
-34.95 398.765 -38.519 -2.64 1.0 b4bc55a41becb7499016a0b1e5b21d02_0001_000000005_0001
-26.138 281.135 -29.149 -2.862 1.0 1a97b0783d9d4ae08297499bdb81940f_0001_000000002_0001
-37.13 478.056 -43.247 -2.6180000000000003 1.0 456a45ea043c2e8cdd9883d177141e23_0001_1_000000004_0001
-23.899 319.124 -29.531 -2.813 1.0 015855514254d07e8c3792a43ad2e838_0001_000000015_0001
-33.653 475.504 -48.769 -2.522 1.0 4c8a1907fb31713e654256985dc70d34_0001_000000012_0001
-44.448 417.334 -46.49100000000001 -2.782 1.0 37579455a471e39c5c7ea59cebd92306_0001_000000027_0001
-32.631 378.135 -39.578 -2.7039999999999997 1.0 102c1d391400f461473773a960eba183_0001_1_000000017_0001
-26.249000000000002 320.637 -32.098 -2.915 1.0 0ebcc1007d47636d5d066d57e68a0598_0001_000000001_0001
-36.578 414.626 -42.333 -2.64 1.0 ec43ddc7bb0617967b863f68bd5e3377_0001_000000007_0001
-33.516999999999996 356.56300000000005 -35.943000000000005 -2.995 1.0 HEEHE_1219_000000029_0001
-39.814 435.531 -44.137 -2.7310000000000003 1.0 81b571c9825b04445ff1d2a7ae072dd0_0001_1_000000003_0001
-35.688 436.73800000000006 -40.914 -2.655 1.0 72d273a6bd235e6ff2b13793b03dc545_0001_000000027_0001
-28.678 372.97900000000004 -32.658 -2.738 1.0 54babbc705151445dab5a35bfd763a7e_0001_000000008_0001
-36.146 428.87300000000005 -43.54 -2.688 1.0 2bdb84e9ebdaf6d9fe284bdb33b06588_0001_000000001_0001
-42.00899999999999 456.56 -48.583 -2.7110000000000003 1.0 ems_3hM_1422_000000023_0001
-32.654 379.455 -39.249 -2.735 1.0 6d8283e7c7a1aee3e7d5de89cb6e2264_0001_1_000000010_0001
-36.024 445.86800000000005 -43.475 -2.8789999999999996 1.0 3h_hb1_131_000000015_0001
-34.329 403.43 -41.278 -2.827 1.0 20b7a0fa08090b199dd073e1f69ee436_0001_000000005_0001
-38.455 471.774 -46.012 -2.91 1.0 01694354839f2fa87a29ad3fce1ee7e6_0001_000000011_0001
-46.483999999999995 393.92800000000005 -48.623999999999995 -2.639 1.0 9c98cb1cc6d74ae6c6363b4a3f0e470a_0001_1_000000011_0001
-22.3 357.33099999999996 -28.973000000000003 -2.826 1.0 67dcfddbab74948452b6e2d951ea397e_0001_000000025_0001
-34.472 447.292 -42.468999999999994 -2.509 1.0 4621abd836401a8d4e6cab69551441b8_0001_1_000000018_0001
-33.814 382.381 -39.383 -2.61 1.0 3h_hb1_4305_000000015_0001
-31.932 431.349 -44.961000000000006 -2.6180000000000003 1.0 3h_hb1_246_000000007_0001
-29.77 405.782 -36.204 -2.5540000000000003 1.0 ems_p1-14H-GBL-14H-GBL-14H_0036_0001_0001_0002_000000017_0001
-48.961999999999996 462.644 -54.45399999999999 -2.716 1.0 b4731b7dbb61e74ddd3c15c3ad23c62f_0001_000000015_0001
-31.5 430.9 -45.211999999999996 -2.589 1.0 ab97c0e2f47d8860192ab456f219208e_0001_000000003_0001
-34.373000000000005 410.13300000000004 -45.501000000000005 -2.681 1.0 8bd06ebc3cbedac15846a86c2748c4c6_0001_1_000000022_0001
-32.891 336.824 -33.954 -2.949 1.0 04050589e65e4a32554592523b503115_0001_000000014_0001
-32.301 366.79400000000004 -35.783 -3.037 1.0 HEEHE_0334_000000029_0001
-27.500999999999998 326.613 -31.13 -2.815 1.0 9da60838cc50351c42e666f0c09ec0e6_0001_000000022_0001
-31.418000000000003 304.961 -33.292 -2.8560000000000003 1.0 2c8e8f86146cf991fea696782e8036fd_0001_1_000000012_0001
-50.026 556.387 -57.245 -2.369 1.0 3h_hb1_1930_000000019_0001
-39.345 427.629 -47.352 -2.8089999999999997 1.0 4439d5942f145731b903f61e13f09fda_0001_1_000000012_0001
-22.000999999999998 385.505 -30.105 -3.075 1.0 HEEHE_2417_000000017_0001
-33.861999999999995 369.03 -38.032 -2.7089999999999996 1.0 90a4e6a97b2c6a3d6038eb1437c80606_0001_1_000000025_0001
-30.046999999999997 371.98 -33.175 -2.8369999999999997 1.0 4h_hb1_5131_000000028_0001
-28.235 399.897 -34.443000000000005 -2.6839999999999997 1.0 4704cc3e8809e49883e669de95790f87_0001_000000001_0001
-34.218 430.086 -41.751000000000005 -2.568 1.0 ems_3hC_1495_0002_000000016_0001
-16.395 194.484 -16.565 -2.967 1.0 bc0c34030bbd90a9589e92dcedea3327_0001_1_000000000_0001
-25.016 329.894 -32.021 -2.5980000000000003 1.0 8be460eb5e89fc1e3912c870c28b717c_0001_1_000000006_0001
-31.483 366.95300000000003 -33.196999999999996 -2.8689999999999998 1.0 22e2074adf6ffe178b47860e982017be_0001_000000023_0001
-29.116999999999997 414.339 -37.166 -2.825 1.0 75de7dba9d40a080b538d7773423838c_0001_000000009_0001
-36.696 493.457 -42.628 -2.775 1.0 add5abf006dcfc18f9829f1523fc1490_0001_000000007_0001
-38.6 394.88 -39.073 -3.022 1.0 7205717e6377bfe7b372430aa7e2664d_0001_000000003_0001
-33.865 345.83 -34.449 -2.83 1.0 1fec9ac2bb0b3346bf6a60e372631244_0001_1_000000017_0001
-35.635 439.046 -48.63399999999999 -2.5869999999999997 1.0 168df5d408847d279b969abebd707a95_0001_000000000_0001
-23.212 315.177 -29.793000000000003 -3.013 1.0 084c22fece7af77cf827821c6cb5864b_0001_000000000_0001
-38.478 403.376 -46.31 -2.8110000000000004 1.0 f1274230194e0439a036416a1233dad2_0001_000000008_0001
-37.515 408.473 -41.648999999999994 -2.6660000000000004 1.0 bd3138152b83fbdbd115440ed3e3a24f_0001_000000006_0001
-34.441 438.905 -42.416000000000004 -2.815 1.0 4e447b9e2c1b879e46ed2232cdb10947_0001_1_000000028_0001
-26.508000000000003 387.14 -39.341 -2.648 1.0 9c4bd942969344aa933916bcb8664b50_0001_1_000000018_0001
-16.032 358.805 -37.816 -2.8939999999999997 1.0 ems_p1-14H-GBL-16H-GABBL-16H_0600_0001_0001_0001_000000003_0001
-33.808 377.467 -38.355 -2.911 1.0 61294af48248076ba350abc20e69d987_0001_000000023_0001
-23.588 326.60200000000003 -27.516 -2.568 1.0 2655e9bf25e0ef5fcd4732be202de13f_0001_1_000000022_0001
-28.028000000000002 388.61400000000003 -31.993000000000002 -2.6860000000000004 1.0 abc862d3b19653cf9e8594fc5c4b0779_0001_1_000000003_0001
-37.711999999999996 416.99699999999996 -41.178000000000004 -2.8139999999999996 1.0 63d6d5e0f95753e0d8b9cc328726b97e_0001_000000017_0001
-32.477 376.72900000000004 -37.905 -2.759 1.0 5e2c43b860884dfea9796f1da9a22b6a_0001_000000025_0001
-36.946 439.509 -43.556999999999995 -2.5860000000000003 1.0 4h_hb1_5145_000000009_0001
-23.771 320.817 -27.267 -2.738 1.0 264b52d3e66dc67ed6a18682609f2675_0001_000000026_0001
-29.076999999999998 380.158 -34.885 -2.58 1.0 ems_3hM_2660_000000002_0001
-49.358999999999995 453.54 -55.508 -2.616 1.0 ems_3hM_116_000000018_0001
-36.996 365.542 -41.335 -2.7060000000000004 1.0 3be40b42651759cc2b9e77cb8064243a_0001_000000000_0001
-35.385999999999996 404.023 -40.024 -2.766 1.0 29f318721e84c4a5f318aa629d77c2e6_0001_000000004_0001
-37.736 424.542 -44.787 -2.622 1.0 0982c83b7cd51230d386e2ed30fbac67_0001_000000002_0001
-26.313000000000002 289.491 -28.839000000000002 -2.784 1.0 ems_p1-14H-GBL-16H-GABBL-16H_0033_0001_0001_0001_000000026_0001
-37.427 424.147 -49.391999999999996 -2.677 1.0 d3cf95ef774fc1698e4f75fe917d37ee_0001_1_000000018_0001
-34.856 427.59 -41.051 -2.781 1.0 HHH_eva_0389_000000007_0001
-34.464 371.917 -37.931999999999995 -2.7910000000000004 1.0 873b675bdc7264b9177d489ac9477b8f_0001_000000029_0001
-28.759 374.959 -35.231 -2.6839999999999997 1.0 77a700a7332295c66209d76a67a26299_0001_000000013_0001
-34.585 386.904 -36.919000000000004 -2.81 1.0 HHH_eva_0295_000000013_0001
-26.886 317.807 -30.427 -3.3160000000000003 1.0 ems_ferrM_1460_000000013_0001
-34.007 366.49800000000005 -39.086999999999996 -2.64 1.0 ems_ferrM_6935_0002_000000023_0001
-33.546 369.994 -38.983000000000004 -2.722 1.0 3h_hb1_6782_000000015_0001
-30.535 388.293 -32.251999999999995 -2.884 1.0 c7f3a6d95afdb922993674dd117f7ad0_0001_1_000000015_0001
-37.744 467.397 -46.317 -2.8080000000000003 1.0 36ac57378a22e272cd02b4b7ddd028e1_0001_000000024_0001
-13.369000000000002 170.745 -14.019 -2.9019999999999997 1.0 2804f5340098a4ee4f61b16bf103c206_0001_000000007_0001
-30.598000000000003 438.921 -42.578 -2.623 1.0 03bd2fa5a5bb7f57a93645e4f29723d1_0001_1_000000003_0001
-23.28 355.36199999999997 -31.079 -2.7760000000000002 1.0 022a94e26e176b2133570d1ecd6d8c6a_0001_000000026_0001
-36.541 431.004 -41.498999999999995 -3.187 1.0 ems_ferrM_7245_000000006_0001
-37.141 396.36800000000005 -40.5 -2.7769999999999997 1.0 6aac71f23af3ba1fab8d5ac76a15cfb0_0001_000000007_0001
-34.635 411.35900000000004 -39.76 -2.888 1.0 4h_hb1_2694_000000018_0001
-27.217 292.464 -31.631999999999998 -2.725 1.0 02f6bc95cc5f9a2fbfe7cb01990291a5_0001_000000010_0001
-28.708000000000002 367.61699999999996 -38.458 -2.688 1.0 016b78d5982547b96a3e802a723181a5_0001_000000017_0001
-23.719 347.666 -29.201999999999998 -2.674 1.0 HEEH_17748_000000004_0001
-34.902 442.773 -45.505 -2.54 1.0 HEEHE_2223_000000007_0001
-34.437 445.991 -41.507 -2.7880000000000003 1.0 9f891887f58f031e0db9c72222ed1197_0001_000000002_0001
-34.809 367.22900000000004 -39.571999999999996 -2.602 1.0 6b019e1834651bbedcbe302882d0416b_0001_1_000000024_0001
-20.721999999999998 508.68800000000005 -51.442 -2.78 1.0 3h_hb1_5862_000000008_0001
-34.079 373.017 -34.653 -2.781 1.0 2d357d39908965df4d2a4f0d1f6bb01a_0001_000000022_0001
-32.884 434.779 -46.355 -2.775 1.0 3h_hb1_2362_000000014_0001
-34.635999999999996 388.30199999999996 -38.531 -2.714 1.0 ems_f2_447_000000005_0001
-39.271 422.406 -47.523 -2.727 1.0 3h_hb1_6340_000000026_0001
-33.904 429.23699999999997 -43.004 -2.659 1.0 2d22c5aa0ab4049d233edac170176310_0001_000000021_0001
-39.538000000000004 397.43 -44.637 -2.783 1.0 21e1415c2dbf26816accbb7e45e62a33_0001_000000010_0001
-45.031000000000006 458.389 -53.51 -2.718 1.0 HHH_eva_0139_000000026_0001
-40.150999999999996 479.986 -46.898 -2.6660000000000004 1.0 HEEH_22344_000000005_0001
-35.479 341.515 -37.44 -2.9339999999999997 1.0 8f6b09675512b6f5f357f24571f39e24_0001_000000022_0001
-30.808000000000003 359.79699999999997 -34.389 -2.7289999999999996 1.0 3h_hb1_3331_000000006_0001
-37.982 394.381 -38.67 -2.88 1.0 3ca02290c6cb24274c58f5370e40012b_0001_1_000000015_0001
-31.711 363.01800000000003 -36.757 -2.675 1.0 HEEH_09992_000000003_0001
-35.301 416.975 -40.735 -2.642 1.0 HEEHE_2768_000000003_0001
-31.549 377.69300000000004 -36.05 -3.016 1.0 993018aa9269fa61512374bcf39b00dc_0001_000000020_0001
-40.989 444.977 -42.652 -2.926 1.0 3h_hb1_2844_000000020_0001
-45.437 480.649 -49.278 -2.594 1.0 3h_hb1_1711_000000021_0001
-24.769000000000002 312.41900000000004 -33.236 -2.5869999999999997 1.0 ems_ferrM_2130_000000014_0001
-24.898000000000003 391.903 -42.57 -2.6260000000000003 1.0 cbf4df0babcff7774371c75d4bb8cf7c_0001_000000021_0001
-31.069000000000003 337.851 -35.434 -2.747 1.0 820757eb9a313d695d358d8cc01464c0_0001_000000023_0001
-33.434 373.665 -39.534 -2.54 1.0 60f5615d9f300d57bfe8bbada9316b04_0001_000000026_0001
-32.543 363.82099999999997 -38.536 -2.7689999999999997 1.0 8020a5aca8bd5df4b545f298929f3f36_0001_000000024_0001
-28.753 379.255 -35.025 -2.7769999999999997 1.0 dff7921cab5e3e87eb8d2159b25077d7_0001_1_000000001_0001
-25.691 356.167 -33.015 -2.73 1.0 08d41344e83cc8d9bd028d4015ca86de_0001_1_000000018_0001
-15.622 333.585 -36.488 -2.642 1.0 3h_hb1_4872_000000001_0001
-28.723000000000003 416.084 -36.586999999999996 -2.7489999999999997 1.0 3h_hb1_3335_000000012_0001
-22.511999999999997 323.118 -27.964000000000002 -2.695 1.0 ems_ferrM_5728_000000025_0001
-30.294 341.345 -38.735 -2.842 1.0 ems_ferrM_3792_0002_000000011_0001
-39.713 425.995 -46.006 -2.543 1.0 ems_4hC_2307_0002_000000003_0001
-41.208 472.361 -47.731 -2.719 1.0 ems_3hC_474_000000011_0001
-33.684 365.81699999999995 -37.213 -2.798 1.0 3h_hb1_4534_000000003_0001
-37.551 410.52099999999996 -36.756 -2.926 1.0 74b70a02abbdccc6f88777a9b3b569fd_0001_1_000000022_0001
-30.603 339.939 -34.372 -3.221 1.0 ferr_hb1_1667_000000013_0001
-41.18 399.88800000000003 -45.004 -2.846 1.0 ems_ferrM_1841_000000008_0001
-28.404 339.79900000000004 -34.943000000000005 -2.772 1.0 ems_4hM_3360_0002_000000017_0001
-24.143 339.63199999999995 -31.136999999999997 -2.371 1.0 ems_3hM_371_000000007_0001
-32.111999999999995 366.414 -34.163000000000004 -2.735 1.0 ems_3hM_420_000000000_0001
-39.866 366.355 -42.673 -2.843 1.0 e1eeb8ba46bc009d5302d4866716b6c8_0001_000000010_0001
-28.656 346.70300000000003 -33.936 -2.87 1.0 HEEHE_2543_000000020_0001
-31.107 379.02 -34.785 -2.813 1.0 5d25bdadfb740f6d9fc5ec1be9adda2e_0001_1_000000004_0001
-36.736 417.186 -43.233999999999995 -2.725 1.0 ems_p1-14H-GBL-16H-GABBL-16H_0094_0001_0001_0001_000000023_0001
-39.391999999999996 442.92699999999996 -40.561 -2.932 1.0 9410d7716095aa4b3d242d974c47d4cd_0001_1_000000007_0001
-42.915 463.26 -47.049 -2.583 1.0 3h_hb1_2342_000000025_0001
-25.691999999999997 380.13199999999995 -41.593 -2.762 1.0 2f052b2daf090c755de65daeed84768b_0001_1_000000025_0001
-33.897 394.645 -40.024 -2.764 1.0 09e5a3c10c68048b4f80696c34b944b7_0001_000000013_0001
-28.846 358.01099999999997 -35.801 -2.7969999999999997 1.0 03dae4009041d0bb2809fae2f53c12a2_0001_000000017_0001
-35.042 377.89099999999996 -39.467 -2.895 1.0 fe8e00a9bc517fa39b842b193a21b0a4_0001_1_000000009_0001
-33.31 433.06300000000005 -39.889 -2.7060000000000004 1.0 d01c84f9b30bb3304169a61c8285b696_0001_000000015_0001
-15.408 305.022 -22.269000000000002 -2.573 1.0 64488071d0e513079af041817d3b3d73_0001_000000002_0001
-40.076 367.565 -44.641000000000005 -2.8289999999999997 1.0 62d97f34fd6e9dbcfcb1c5457d2ce35d_0001_000000005_0001
-33.516999999999996 428.75300000000004 -37.031 -2.7460000000000004 1.0 06468c5750cb4384160932bb1d69963c_0001_000000019_0001
-12.275 341.361 -24.346 -2.653 1.0 d22f067720e9cd115f49d13205a8551f_0001_000000010_0001
-32.965 488.18300000000005 -43.12 -2.583 1.0 4b9a9021b81c599604067ff829b4f95b_0001_1_000000020_0001
-22.885 337.221 -26.369 -2.858 1.0 2090b8356dd0e4d2a5dbea33225893d5_0001_000000008_0001
-17.48 201.044 -17.913 -2.867 1.0 11e4b9981e9c36908a6fb3d5829bed7a_0001_000000008_0001
-36.838 397.39099999999996 -44.089 -2.594 1.0 0c2fe5a4b54003993e102bf22992ecee_0001_000000022_0001
-10.264000000000001 113.88 -10.645999999999999 -2.781 1.0 ab6965598ef6d46b15838586783f5a49_0001_1_000000015_0001
-32.119 372.43699999999995 -34.655 -2.6060000000000003 1.0 a010841525f919873835489198861e42_0001_1_000000026_0001
-30.294 384.782 -35.812 -2.519 1.0 HHH_eva_0623_000000014_0001
-30.035 292.461 -32.153 -2.7710000000000004 1.0 1b53b3521c331211a0f5abc5f8929d4c_0001_000000004_0001
-29.965999999999998 446.405 -41.56399999999999 -2.681 1.0 HEEH_00668_000000009_0001
-27.451 350.131 -32.694 -2.736 1.0 ba90379187d5f8ece6f61c5e50855390_0001_000000006_0001
-21.809 327.986 -26.401 -2.904 1.0 50ba372a13f48f5ce8eceb0d97d88a79_0001_000000025_0001
-26.01 360.152 -32.791 -2.865 1.0 2a448904c902c0e2ab02134f59576715_0001_000000000_0001
-29.783 368.284 -35.271 -2.6839999999999997 1.0 004c88f053d6d797facfc0859bc5a6ca_0001_000000007_0001
-34.545 465.42900000000003 -47.277 -2.647 1.0 ems_3hM_211_000000005_0001
-28.201 384.38699999999994 -37.579 -2.7969999999999997 1.0 HEEH_20396_000000017_0001
-24.191 329.295 -28.378 -2.7030000000000003 1.0 HEEHE_1271_000000016_0001
-29.614 392.041 -40.667 -2.574 1.0 93ce85cb534db1de7e15e472d1a080e7_0001_000000023_0001
-43.928000000000004 478.773 -51.47 -2.707 1.0 3h_hb1_904_000000023_0001
-34.977 397.51199999999994 -40.348 -2.7119999999999997 1.0 79021c42b1eb1d2a98d476041e471904_0001_000000018_0001
-44.074 464.276 -48.413000000000004 -2.855 1.0 ems_3hM_790_000000028_0001
-29.795 358.278 -32.381 -2.772 1.0 a38387445da141d57fa309b7c81413e5_0001_000000022_0001
-31.993000000000002 366.059 -34.009 -2.863 1.0 988a0bab9a55ba144066926c4374e1b5_0001_000000022_0001
-28.136 335.92800000000005 -29.796 -2.838 1.0 331e06351d4e408cbc8d3eaee560b3bb_0001_000000024_0001
-30.391 367.339 -37.13 -3.359 1.0 ems_ferrM_4375_0001_000000014_0001
-42.891999999999996 409.949 -46.605 -2.926 1.0 ems_ferrM_3883_000000018_0001
-25.233 353.911 -33.603 -2.6839999999999997 1.0 60367013253f113b436b1a8c704ce7ba_0001_000000017_0001
-43.592 401.819 -48.128 -2.64 1.0 5b6a2a16514e4ef3f7498bc673b2551a_0001_1_000000003_0001
-32.486999999999995 421.57599999999996 -44.993 -2.7030000000000003 1.0 ems_3hC_707_000000026_0001
-25.522 302.423 -28.230999999999998 -2.812 1.0 3761aadde6e0e8042e885978d9b80c09_0001_1_000000000_0001
-40.875 397.727 -46.284 -2.6919999999999997 1.0 4h_hb1_2917_000000017_0001
-43.336999999999996 453.185 -49.536 -2.573 1.0 78a5a6b80783bf11c0a03d74c4235ceb_0001_000000028_0001
-38.996 389.63199999999995 -43.803999999999995 -2.957 1.0 ems_ferrM_2019_0001_000000001_0001
-28.365 284.591 -29.814 -2.883 1.0 9075e12c22d8a441e0380e225775154d_0001_000000022_0001
-29.414 322.77099999999996 -36.254 -2.819 1.0 66a53284026357947c563f44fe6dfb73_0001_000000018_0001
-36.93 423.829 -44.312 -2.609 1.0 ddba5d84869ba1743561562873367a51_0001_1_000000007_0001
-34.464 464.86300000000006 -40.315 -2.611 1.0 c4ad486a555a2859ad8edef01a1ba77d_0001_000000020_0001
-32.43 372.101 -36.769 -2.8369999999999997 1.0 6c869be7a4fdb58c5a9d68e92b662d1e_0001_1_000000000_0001
-33.96 357.577 -35.563 -2.6510000000000002 1.0 63e878371d51c0a1c1fb971a4fbeccd7_0001_1_000000010_0001
-23.26 383.051 -31.971 -2.915 1.0 3h_hb1_667_000000016_0001
-23.623 307.47700000000003 -24.951999999999998 -2.975 1.0 4h_hb1_2667_000000003_0001
-30.064 381.5 -34.095 -2.74 1.0 494ea4a5253b0b5f9fc2b197af4fb011_0001_1_000000027_0001
-25.725 339.23400000000004 -32.961999999999996 -2.668 1.0 4599de6983a29e1207f2666a0fb29055_0001_000000009_0001
-23.655 315.253 -27.72 -2.9010000000000002 1.0 27a505aa78fbc5dc9e6f3a3503cfcca2_0001_1_000000021_0001
-30.732 402.069 -37.001999999999995 -2.6239999999999997 1.0 0e5be01a560870f5af1fba2c6a47bb95_0001_000000023_0001
-30.463 386.67 -36.617 -2.778 1.0 b213f07ade93f7a86a8081f8f80858dd_0001_000000002_0001
-23.521 258.589 -25.647 -2.864 1.0 ad75df98f761ac54d5817c2236956e28_0001_1_000000001_0001
-32.604 402.969 -45.062 -2.614 1.0 ems_ferrM_2030_000000022_0001
-24.846 314.212 -29.386999999999997 -3.178 1.0 proteinG_3452_000000011_0001
-31.573 346.035 -32.556999999999995 -2.7460000000000004 1.0 04f1f5bc5e3a919b5af40c39a1501d40_0001_000000000_0001
-21.022 341.212 -28.406999999999996 -2.819 1.0 1551a92320f3661c205dbbd10107bbc4_0001_000000003_0001
-30.096 385.11699999999996 -35.961 -2.843 1.0 3h_hb1_331_000000002_0001
-27.706 337.051 -37.238 -2.824 1.0 3ad2d4ec68c3fedb15e31cfec82718d7_0001_000000026_0001
-28.421999999999997 352.941 -34.781 -2.839 1.0 22433fd4198b1b14885f4a2a20e4af1f_0001_1_000000000_0001
-30.465999999999998 412.25300000000004 -37.976 -2.753 1.0 af255702009e7618ee2bd4b23a3c3e66_0001_000000024_0001
-23.896 405.897 -37.842 -2.708 1.0 85b531ff6509a812b93aac2d639010d4_0001_000000020_0001
-41.888999999999996 542.768 -51.611999999999995 -2.5 1.0 3h_hb1_3984_000000004_0001
-43.08 414.119 -45.747 -2.657 1.0 3h_hb1_3563_000000016_0001
-30.482 325.259 -33.274 -2.985 1.0 bd0fbab96310eef5c79d99833fa22ffb_0001_000000012_0001
-45.592 430.12300000000005 -46.863 -2.7239999999999998 1.0 1ccd0bfbb3514012510e5f74ab90c104_0001_1_000000026_0001
-27.919 418.337 -34.341 -2.722 1.0 9b62b806493713561b11232d82f94396_0001_000000004_0001
-36.027 395.885 -42.321999999999996 -2.469 1.0 3h_hb1_3097_000000000_0001
-28.011 385.686 -35.188 -2.9739999999999998 1.0 3a39e5fcfcb0c789833fdcf2185c4057_0001_000000019_0001
-40.812 473.296 -46.668 -2.7689999999999997 1.0 0978982cfb11c9489b5acd43f2da496b_0001_000000014_0001
-34.73 390.903 -43.958 -2.758 1.0 ems_ferrM_3924_000000000_0001
-28.518 445.88800000000003 -42.043 -2.766 1.0 a0c1ae66170bc60c9d9edff5725b28ec_0001_000000019_0001
-23.738000000000003 388.539 -35.485 -2.596 1.0 HEEH_04942_000000010_0001
-27.974 350.811 -33.045 -2.8160000000000003 1.0 db1499c0d41f3fe16249f0b5020ab16a_0001_000000015_0001
-24.337 441.57300000000004 -38.782 -2.818 1.0 3c5e2b00924684b216b0f10d0995cb3c_0001_1_000000014_0001
-39.088 445.413 -45.81 -2.532 1.0 c1e71d7a3d0ab330c467f57ef1deb931_0001_000000025_0001
-23.493000000000002 337.24300000000005 -28.354 -2.855 1.0 24d51905adf40070475eb5305a9e462f_0001_000000015_0001
-32.2 312.595 -34.306 -2.94 1.0 d6b48e06ad5d14708523d68bcd6f0bd4_0001_1_000000016_0001
-28.201 375.43 -33.105 -2.807 1.0 9b974033264f68f23c3971c8e28db69e_0001_1_000000001_0001
-21.531999999999996 307.39099999999996 -28.046999999999997 -2.659 1.0 9222a9d3ec67a347593270900852f503_0001_000000026_0001
-5.112 120.12299999999999 -6.002999999999999 -2.7119999999999997 1.0 3h_hb1_6115_000000012_0001
-42.016000000000005 475.95099999999996 -48.083999999999996 -2.4859999999999998 1.0 3h_hb1_2223_000000029_0001
-37.187 376.86699999999996 -38.108000000000004 -2.8160000000000003 1.0 ems_ferrM_6973_000000017_0001
-43.531000000000006 442.94300000000004 -50.443999999999996 -2.8710000000000004 1.0 c0425157613764ffca484223a26d971d_0001_000000005_0001
-36.03 395.249 -37.789 -2.775 1.0 HEEHE_3357_000000024_0001
-17.802 271.76599999999996 -21.642 -2.779 1.0 7cf15f8bd8c37e702552fd87b7c2ec9f_0001_1_000000008_0001
-38.012 411.07800000000003 -45.379 -2.653 1.0 4h_hb1_2173_000000012_0001
-33.57 318.492 -34.334 -3.0060000000000002 1.0 ems_ferrC_278_000000003_0001
-30.596999999999998 419.912 -35.783 -2.772 1.0 b485b2714e4241cb260b25d3556b9e04_0001_1_000000020_0001
-33.638000000000005 437.14099999999996 -41.51 -2.694 1.0 8c6e390c26d9f23e95989cfb16672c45_0001_000000029_0001
-31.583000000000002 347.98 -33.986999999999995 -2.786 1.0 2b3eed1bc0ad79715e02f0e0fad3abd3_0001_000000003_0001
-31.436999999999998 342.365 -37.869 -2.958 1.0 0e9fc1af79249f63f5d894c2c9af366b_0001_1_000000020_0001
-21.944000000000003 273.824 -24.131999999999998 -2.86 1.0 465a85248b2a6f91a27661b49fca726e_0001_000000004_0001
-39.405 429.07800000000003 -46.51 -2.7760000000000002 1.0 5494d1af26c372e5f8ca3a3b35be68cf_0001_000000006_0001
-24.031999999999996 279.019 -26.663 -2.655 1.0 68dbba7f0367e7c5cb0309ae6e5c0bd8_0001_1_000000000_0001
-28.83 365.417 -35.297 -2.6630000000000003 1.0 74a54a30bff3b5c76d48f146ae2f7477_0001_1_000000009_0001
-23.261 311.888 -23.744 -3.072 1.0 proteinG_4372_000000003_0001
-26.285999999999998 304.643 -29.831 -3.033 1.0 ems_bGC_202_0002_000000028_0001
-20.182000000000002 346.349 -30.984 -2.685 1.0 60e69a6d0b09af8df27bfba9ce3ad23b_0001_1_000000014_0001
-39.861999999999995 464.505 -45.943000000000005 -2.582 1.0 3h_hb1_3646_000000011_0001
-22.291 347.17 -30.448 -2.8689999999999998 1.0 1ddaa93b71e1118a926a65995dfb354c_0001_000000008_0001
-44.732 414.56699999999995 -49.254 -2.616 1.0 ems_3hM_1404_000000022_0001
-31.092 336.707 -35.361999999999995 -2.898 1.0 e1ba454d540c282eb4cd63f8035891c8_0001_1_000000018_0001
-45.477 480.31199999999995 -54.895 -2.681 1.0 HHH_eva_0322_000000015_0001
-27.148000000000003 401.832 -35.905 -2.845 1.0 dddb4466eaaf4104f544a175950ed58f_0001_1_000000020_0001
-32.275 394.889 -37.221 -2.763 1.0 7c4ec53aa1d684f1b0564ba4e103bb0d_0001_000000004_0001
-29.125999999999998 369.99199999999996 -37.363 -2.6830000000000003 1.0 c0234b449e94a18820c0be631bc837b9_0001_1_000000017_0001
-43.73 472.73900000000003 -46.082 -2.674 1.0 HEEH_23421_000000012_0001
-25.307 397.173 -31.128 -2.658 1.0 HEEH_13542_000000001_0001
-26.802 340.781 -32.027 -2.945 1.0 97d00b51fee8354b72e45010fe1eca8b_0001_000000001_0001
-28.654 388.793 -35.791 -2.773 1.0 307cf0d6ab0abb9dc6d4a60295e463fe_0001_000000025_0001
-32.521 363.824 -36.486999999999995 -2.839 1.0 cc19b7f9e9d7e5f736a64e2c4fef2e6a_0001_000000026_0001
-11.367 169.542 -13.217 -2.657 1.0 cf0768f3acfb5f6faa02b7828d906f37_0001_000000007_0001
-14.969000000000001 219.252 -16.357 -2.5989999999999998 1.0 ems_ferrM_3293_000000017_0001
-38.576 459.926 -45.836000000000006 -2.7569999999999997 1.0 3h_hb1_5726_000000021_0001
-38.289 455.23199999999997 -49.629 -2.605 1.0 32095df27da28122ece9101737e5990b_0001_000000006_0001
-34.618 333.38 -36.204 -2.991 1.0 1c9dd3dead4a99fa01f0a47729021d52_0001_000000015_0001
-18.861 471.24199999999996 -49.36600000000001 -2.37 1.0 ems_4hC_1159_0002_000000011_0001
-41.341 427.31800000000004 -44.16 -2.529 1.0 ems_3hC_1759_0001_000000016_0001
-26.795 296.176 -30.074 -2.8280000000000003 1.0 c62acf07d6e16939ddc894e4738bfd32_0001_000000010_0001
-23.065 336.849 -29.543000000000003 -2.887 1.0 3c382703e68d14ba253ea3354d974343_0001_1_000000020_0001
-25.474 330.836 -28.087 -2.7939999999999996 1.0 2ba4be99df3d535e498adfd21afbb614_0001_000000007_0001
-33.42 334.509 -37.339 -2.822 1.0 f418fa17f67ac96a1ae2f4020e11d10c_0001_1_000000023_0001
-37.094 389.024 -40.431999999999995 -2.717 1.0 ems_ferrC_1450_000000029_0001
-26.813000000000002 388.54699999999997 -38.736999999999995 -2.717 1.0 beca8b1c6edc663922ca5738f6d2a8c0_0001_000000027_0001
-40.66 423.55199999999996 -46.894 -2.6860000000000004 1.0 HEEH_03574_000000000_0001
-32.918 385.25199999999995 -41.097 -2.555 1.0 48e1e681c152ba3fc5bc4a3bda131b3f_0001_000000024_0001
-38.005 410.648 -44.473 -2.5869999999999997 1.0 c9f03b4399dbb8f44ad6ced2315451f9_0001_1_000000008_0001
-16.941 180.329 -16.634 -2.7569999999999997 1.0 76b633ebfc5dba4ce4e710463f60b8f8_0001_1_000000010_0001
-27.254 433.441 -35.407 -2.562 1.0 4h_hb1_2034_000000027_0001
-25.115 377.62 -30.233 -2.795 1.0 39928c08199a1183e8ba5dca49b5e326_0001_000000025_0001
-28.302 372.185 -35.485 -2.6319999999999997 1.0 3h_hb1_3922_000000011_0001
-32.626 356.99 -37.201 -2.6919999999999997 1.0 439ab22b6179926abcd4b7d063dcf6a5_0001_000000010_0001
-30.01 355.949 -35.209 -2.7760000000000002 1.0 904d20ee6e6c8b3f8714c8cc54cd8db4_0001_000000000_0001
-24.791 361.81 -34.306 -2.9219999999999997 1.0 bc3715cb3a512937c1005a0a301c58d9_0001_000000016_0001
-27.975 390.155 -40.306 -2.8369999999999997 1.0 305c5c6527f41e22137cac9bb5121026_0001_1_000000025_0001
-21.429000000000002 278.04200000000003 -21.070999999999998 -2.727 1.0 ems_bGM_12_0002_000000005_0001
-29.737 398.204 -35.985 -2.6910000000000003 1.0 aaf94d0e8e82b11ec4c598b10f1119f4_0001_000000003_0001
-32.001 404.835 -35.19 -2.657 1.0 87c684d1540edc6a72eff10f2aaf6904_0001_000000024_0001
-31.175 385.634 -36.59 -2.437 1.0 4h_hb1_2173_000000025_0001
-37.55 420.56300000000005 -42.332 -2.825 1.0 3h_hb1_6088_000000015_0001
-38.223 434.05800000000005 -47.106 -2.6639999999999997 1.0 proteinG_4725_000000022_0001
-35.42 408.69 -43.956 -2.616 1.0 3h_hb1_4119_000000028_0001
-34.951 405.17400000000004 -44.593999999999994 -2.705 1.0 ems_ferrM_5794_0001_000000022_0001
-32.830999999999996 396.76199999999994 -39.61 -2.823 1.0 4a183338b638f64a5d233b8bdb12e52a_0001_000000004_0001
-32.868 375.37699999999995 -38.925 -2.315 1.0 0d6eef449e4369516c36f4334396fdde_0001_000000018_0001
-40.476 352.135 -46.077 -2.875 1.0 ems_ferrM_2810_000000006_0001
-32.07 357.97900000000004 -34.917 -2.764 1.0 ems_3hC_645_000000013_0001
-23.119 344.166 -28.988000000000003 -2.7939999999999996 1.0 83a76610436d857daeb84d660983e687_0001_000000000_0001
-46.332 430.62 -50.581 -2.416 1.0 3h_hb1_5833_000000021_0001
-31.204 412.935 -41.31399999999999 -2.7230000000000003 1.0 0e7c7dd65c58a801db0ef479a56912cc_0001_000000029_0001
-23.11 292.949 -27.441 -2.758 1.0 dd6084339e38d27beb1bad6c642e29b3_0001_000000000_0001
-30.034000000000002 380.955 -33.846 -2.891 1.0 HEEHE_1799_000000006_0001
-38.749 384.85400000000004 -41.388999999999996 -2.6639999999999997 1.0 HEEH_23843_000000019_0001
-23.7 333.647 -30.575 -2.8510000000000004 1.0 ems_ferrM_7012_0002_000000025_0001
-30.057 349.67900000000003 -35.751 -2.7119999999999997 1.0 17cce82b947380258c45500a98862951_0001_1_000000015_0001
-38.407 468.66 -43.821999999999996 -2.565 1.0 HEEH_14132_000000027_0001
-47.13 458.69599999999997 -50.493 -2.545 1.0 4h_hb1_2113_000000016_0001
-19.139 354.773 -29.299 -2.589 1.0 3fd27985372cf72e7a0a9ad5187daf5d_0001_000000003_0001
-38.438 488.83099999999996 -46.876999999999995 -2.545 1.0 3b87ccd1d2a5ea70bc27d932ed9698a4_0001_000000009_0001
-21.564 372.47900000000004 -26.39 -2.642 1.0 1bf30c979e958e360a9ed9c5ab736052_0001_000000014_0001
-36.192 354.406 -36.899 -2.779 1.0 ems_3hM_1416_000000029_0001
-17.506 244.834 -20.956999999999997 -2.7560000000000002 1.0 d6c90d6d5b8e6c28e810ceec493b118d_0001_000000007_0001
-42.956 434.37 -48.327 -2.948 1.0 HEEH_18080_000000016_0001
-32.796 383.686 -39.298 -2.722 1.0 47e8b270dd4200cf2af1c352627dfda3_0001_000000015_0001
-39.358000000000004 457.346 -48.34 -2.7510000000000003 1.0 1aa4e74ac4df66c36d21fcf82c2d4b87_0001_1_000000026_0001
-37.109 428.02099999999996 -43.378 -2.7260000000000004 1.0 f5a9a7fb4fdf9200294e87d14ca2ae7f_0001_1_000000023_0001
-29.195 325.962 -31.98 -3.0469999999999997 1.0 ems_ferrM_5990_000000012_0001
-33.308 377.329 -36.701 -2.676 1.0 e2e5a6288f8538e5e2ef3e0d32868312_0001_000000024_0001
-44.318999999999996 507.653 -51.906000000000006 -2.9760000000000004 1.0 HEEH_16607_000000022_0001
-28.956 381.04 -34.606 -2.7119999999999997 1.0 4d265dd855bfb1ef4b3af65ca5c6e3fe_0001_000000015_0001
-27.118000000000002 323.947 -29.458000000000002 -2.8310000000000004 1.0 99df29d33ec2c204b5c42cc0cbbe3d7b_0001_1_000000027_0001
-37.681 403.095 -40.893 -2.508 1.0 b988ccf23f3e4733e221cd30f5f6bd1e_0001_1_000000017_0001
-40.650999999999996 427.69199999999995 -47.02 -2.7060000000000004 1.0 ems_3hM_1605_000000027_0001
-32.506 412.129 -39.445 -2.645 1.0 5ed740880fcce6bda83a474878bed770_0001_000000020_0001
-37.303000000000004 376.23900000000003 -43.857 -2.364 1.0 ems_3hM_321_000000003_0001
-25.805 309.903 -29.91 -2.989 1.0 cff26900b2948c323735a169404cbef0_0001_1_000000020_0001
-44.276 583.268 -54.045 -2.551 1.0 3h_hb1_5395_000000004_0001
-33.904 398.144 -43.045 -2.7119999999999997 1.0 1368b40a272cd1b73f3443aa7a6801a2_0001_1_000000006_0001
-31.346999999999998 365.597 -37.247 -2.8710000000000004 1.0 0cddd04d4f7e13f03193d9e647345f3e_0001_1_000000011_0001
-29.345 376.57300000000004 -37.887 -2.745 1.0 bc5187ca250decc9e1b35e57778181f2_0001_1_000000014_0001
-27.295 299.159 -28.208000000000002 -2.862 1.0 97312a050515bde4b1904e47a8850f34_0001_000000022_0001
-48.085 463.751 -51.403999999999996 -2.782 1.0 HHH_eva_0380_000000013_0001
-33.849000000000004 354.61199999999997 -38.080999999999996 -2.793 1.0 10427fca37b120d6a810fa8bd13c3e7a_0001_000000022_0001
-26.593000000000004 369.24300000000005 -32.08 -2.637 1.0 0091ca062c67354380718941eb308e50_0001_000000007_0001
-33.802 427.526 -39.650999999999996 -2.5780000000000003 1.0 bb25bbbffb522c07649d3142fce1fd00_0001_000000017_0001
-34.198 388.431 -39.303000000000004 -2.889 1.0 b2a6416cbc83fc1643b7a50fb57f0cac_0001_000000004_0001
-27.64 414.341 -38.11 -2.491 1.0 HEEH_16170_000000000_0001
-32.965 445.61199999999997 -41.986999999999995 -2.7260000000000004 1.0 5df812d807cee503a585494b62c569f8_0001_1_000000009_0001
-31.623 347.097 -37.323 -2.7430000000000003 1.0 15e4f91bce27de16122c9d2173be0371_0001_000000025_0001
-38.251999999999995 441.256 -43.369 -2.7560000000000002 1.0 722760235427343aa6beccc1ef56d1d7_0001_1_000000000_0001
-26.866999999999997 366.27099999999996 -30.335 -2.844 1.0 63a0446a1aec291fb13ca26805f0c9b4_0001_000000025_0001
-24.766 285.778 -26.206999999999997 -2.661 1.0 ems_4hC_2086_0001_000000011_0001
-34.866 396.14300000000003 -40.703 -2.5540000000000003 1.0 ems_3hM_3540_000000025_0001
-33.454 343.57 -33.67 -2.8169999999999997 1.0 2e6e43f299ed3d08f5ee5e1f2db033d3_0001_1_000000006_0001
-24.808000000000003 361.81300000000005 -32.668 -2.898 1.0 1a4959b2e762cacc654cd23b64dfa733_0001_1_000000008_0001
-32.867 382.88300000000004 -35.284 -2.815 1.0 c29887056ae120ad5a28ba152d9bb262_0001_1_000000017_0001
-21.141 467.37 -41.778999999999996 -2.73 1.0 56b2e862c5d7020fcb9d25388f5aedda_0001_000000008_0001
-29.469 309.012 -30.741999999999997 -2.375 1.0 33c60c891a0ca089c0ba569932c32bff_0001_1_000000020_0001
-20.305999999999997 339.06 -23.631999999999998 -2.716 1.0 093bb891fcbb6ada696c9b8ffcdeae2e_0001_1_000000009_0001
-31.183000000000003 353.885 -35.304 -2.904 1.0 04223b181b78700c9fdfb674f713f3ff_0001_1_000000004_0001
-34.3 406.055 -45.391000000000005 -2.525 1.0 ems_ferrM_1626_000000022_0001
-28.712 367.07599999999996 -36.137 -2.904 1.0 aafee4e43966971c9acf0040b6cdfd1e_0001_000000022_0001
-23.146 353.332 -31.453000000000003 -2.6910000000000003 1.0 40bb9931e281a45f89628ca846f0ba3a_0001_000000012_0001
-35.937 353.181 -41.217 -2.63 1.0 12d3b6f5756134aca86fe3846669a21b_0001_000000024_0001
-26.281999999999996 301.285 -30.023000000000003 -2.6069999999999998 1.0 08b9d7de7a0dd90e20f605c347a3a620_0001_1_000000002_0001
-38.597 396.911 -40.75 -2.752 1.0 ems_p1-15H-GBL-16H-GABBL-15H_0090_0001_0001_0002_000000020_0001
-35.573 415.584 -44.86600000000001 -2.72 1.0 a32269ac6a8c83789de20f192f9db7e5_0001_000000018_0001
-30.526 379.626 -43.096000000000004 -2.685 1.0 63e878371d51c0a1c1fb971a4fbeccd7_0001_1_000000014_0001
-37.902 486.23 -43.047 -2.608 1.0 889f34b47fa1903802177bd07b22c734_0001_000000020_0001
-32.501 362.915 -40.851 -2.543 1.0 HEEH_18905_000000027_0001
-22.706 270.635 -25.533 -2.6660000000000004 1.0 ems_3hM_1863_000000007_0001
-32.548 360.756 -37.479 -2.7569999999999997 1.0 0b78c313791afb3b9da2a28c5b38745a_0001_1_000000022_0001
-31.676 395.418 -38.718 -2.864 1.0 abf343b1d0afb73e099c6c3a3435b904_0001_000000003_0001
-30.285 384.07 -36.461 -2.924 1.0 HHH_eva_0301_000000014_0001
-30.651 388.05 -35.138000000000005 -2.721 1.0 61feb374770fc5a87c2c20954d3e3362_0001_1_000000006_0001
-34.092 394.105 -41.32 -2.346 1.0 3h_hb1_3804_000000004_0001
-40.854 456.17400000000004 -44.33 -2.592 1.0 3h_hb1_1129_000000019_0001
-35.673 359.684 -40.644 -2.7230000000000003 1.0 147d72b753aede2b6cdb7be3c64e551d_0001_1_000000016_0001
-36.473 353.68199999999996 -40.425 -2.95 1.0 009ec010c940482125b5f8326e84ceaa_0001_000000000_0001
-33.873000000000005 450.191 -42.58 -2.258 1.0 ems_3hM_3631_000000027_0001
-34.725 403.69300000000004 -39.991 -2.763 1.0 be489cbc85e6a22c9237bd7d25568371_0001_000000029_0001
-34.951 404.44599999999997 -39.58 -2.84 1.0 8c5d6a25a176bf56dbd9c43bd3f6ae49_0001_1_000000022_0001
-24.459 382.186 -32.78 -2.7439999999999998 1.0 4338587a9eaa83c9c0b1d142d5a45833_0001_1_000000013_0001
-31.541 408.29 -40.419000000000004 -2.801 1.0 3621d5cdd9337872d109816c6f262c01_0001_000000015_0001
-37.806999999999995 445.608 -47.603 -2.8110000000000004 1.0 3a24ff39a50e2abd646509560cd58c1c_0001_000000006_0001
-38.733000000000004 407.154 -46.341 -2.575 1.0 2ff3aa4d85f3b2d369c08694682fa741_0001_1_000000018_0001
-27.555 371.087 -32.745 -2.7 1.0 2ccc96763a9d716a8c0142c874f2b680_0001_000000012_0001
-25.889 358.285 -33.838 -2.8169999999999997 1.0 2aff4c9ed46e9a19e7a76fc3aa76a7ec_0001_1_000000003_0001
-31.996 359.244 -37.601 -2.9810000000000003 1.0 HEEHE_1820_000000008_0001
-24.473000000000003 333.975 -30.896 -2.969 1.0 3h_hb1_3051_000000007_0001
-30.21 333.787 -35.01 -2.705 1.0 8705546dab3e94dc3169ec9ade1e1df5_0001_1_000000026_0001
-30.636 376.168 -32.955 -2.658 1.0 ems_4hM_4976_0002_000000006_0001
-22.164 347.074 -31.378 -2.8539999999999996 1.0 bc91a2a24917ac1f69a0b2615fb42ea1_0001_000000026_0001
-34.376999999999995 391.68800000000005 -38.097 -2.637 1.0 909da1eb934db44fc04c00dc310708ca_0001_000000028_0001
-37.856 390.191 -41.117 -2.738 1.0 7d74d8c1045afba3ef379ef9c589377c_0001_000000011_0001
-23.496 375.94 -34.279 -2.812 1.0 488bebc58ae53c1f15b59e0b6ad13410_0001_1_000000015_0001
-31.401999999999997 482.751 -43.211000000000006 -2.627 1.0 fffab47f11ab9cbb43a0143b90b3e454_0001_000000020_0001
-27.114 294.95799999999997 -32.355 -2.539 1.0 ems_3hM_1327_000000005_0001
-27.994 329.218 -30.545 -2.6639999999999997 1.0 c8c2637204b49bd360176f6a4ce3197c_0001_1_000000009_0001
-35.439 403.07 -38.588 -2.661 1.0 7ecccec7bd2d3ab74121640ad5a1fb94_0001_000000017_0001
-33.36 376.837 -37.028 -2.753 1.0 3h_hb1_5853_000000011_0001
-35.643 465.54 -43.888999999999996 -2.552 1.0 c351ad99864037ef3531687228b28883_0001_1_000000023_0001
-27.41 384.01199999999994 -31.544 -2.509 1.0 HHH_eva_0053_000000014_0001
-38.756 475.88599999999997 -49.532 -2.539 1.0 HEEH_19863_000000026_0001
-42.332 471.879 -49.957 -2.6310000000000002 1.0 6e75f071f38c696090b8ab1d9df30dfc_0001_000000020_0001
-30.009 434.05800000000005 -41.422 -2.755 1.0 0dde1a758198e937cf65e337b3d53f55_0001_000000027_0001
-26.988000000000003 380.288 -39.001 -2.6710000000000003 1.0 ems_4hM_4001_0002_000000010_0001
-30.581 345.70300000000003 -36.292 -2.634 1.0 c7a8016648b91b3f39f317faa92015d4_0001_1_000000010_0001
-37.242 378.79900000000004 -39.472 -2.8939999999999997 1.0 174e186e882193d7627bb9ea1769f3c4_0001_000000002_0001
-42.687 420.226 -49.563 -2.595 1.0 3h_hb1_2433_000000028_0001
-42.26 387.13300000000004 -44.088 -2.608 1.0 3h_hb1_3615_000000026_0001
-18.062 331.652 -27.649 -2.467 1.0 88a3e81a777927f380570b56759004da_0001_000000011_0001
-34.37 355.24800000000005 -36.659 -2.7430000000000003 1.0 78a5a6b80783bf11c0a03d74c4235ceb_0001_000000002_0001
-31.371 366.225 -33.743 -2.9339999999999997 1.0 4h_hb1_1230_000000027_0001
-31.665 303.003 -32.178000000000004 -2.7310000000000003 1.0 3811974ec830b3cd56cca4d986984b99_0001_1_000000000_0001
-35.911 422.88300000000004 -42.54600000000001 -2.6210000000000004 1.0 9ba1d82ea37dac8254063f37b531d408_0001_1_000000013_0001
-20.494 344.472 -31.401 -2.5869999999999997 1.0 843cc9df58065feb5979ffb785717a32_0001_000000006_0001
-31.351 436.795 -44.622 -2.505 1.0 6513a0efdfda96488428995f9e5a57a6_0001_1_000000015_0001
-39.397 399.84 -43.64 -2.7119999999999997 1.0 ems_3hC_68_0001_000000017_0001
-21.423000000000002 256.649 -24.318 135.625 1.0 1a273f5314227a0eab90198fe4dcc3d0_0001_000000029_0001
-27.381 410.35 -37.663000000000004 -2.763 1.0 a59345277f1ca95cb20ad42849f5d2e3_0001_000000007_0001
-27.487 294.387 -30.715 -3.108 1.0 HEEHE_0230_000000008_0001
-29.825 393.879 -38.754 -2.786 1.0 5eefb634390157b1caf60bf033dbd4d6_0001_000000008_0001
-31.203000000000003 379.464 -36.305 -2.765 1.0 4a5b16cf8eba7735b5c20b8319668b0e_0001_1_000000018_0001
-30.410999999999998 353.325 -35.977 -2.645 1.0 21f694dfb1001f74dab392190224605a_0001_1_000000025_0001
-36.156 383.83099999999996 -37.299 -2.855 1.0 ems_p1-14H-GBL-16H-GABBL-16H_0119_0001_0001_0002_000000014_0001
-29.558000000000003 366.668 -34.91 -2.694 1.0 ems_4hM_3360_0001_000000023_0001
-23.872 312.768 -30.506999999999998 -2.6489999999999996 1.0 108be8bf5286040dcbfed5edda487183_0001_000000016_0001
-26.345 335.08099999999996 -27.59 -2.753 1.0 ec3979d7659c77782e42b12341d693cf_0001_000000012_0001
-33.41 355.67800000000005 -37.938 -2.7289999999999996 1.0 e2d4b49e3ddfee6e522a0832619fa7c0_0001_1_000000018_0001
-32.025999999999996 373.241 -33.244 -2.682 1.0 494cfb57b0cc764fdadbed6b8241521d_0001_000000001_0001
-43.14 545.1080000000001 -55.461000000000006 -2.092 1.0 ems_3hM_2188_000000008_0001
-29.229 435.041 -43.696999999999996 -2.6039999999999996 1.0 d7433b0d93a67f53b85b9df6ce391051_0001_000000000_0001
-36.129 471.295 -44.776 -2.701 1.0 HHH_eva_0253_000000005_0001
-28.789 322.605 -32.925 -3.122 1.0 HEEHE_2154_000000010_0001
-26.814 344.93800000000005 -31.061 -2.552 1.0 59f716909d81334d9f416711bf0c49fb_0001_000000000_0001
-31.592 412.349 -37.805 -2.65 1.0 ems_3hM_2594_000000007_0001
-37.007 461.73900000000003 -44.971000000000004 -2.526 1.0 ce89360295676c7eef862b2f3b8492b9_0001_000000012_0001
-26.569000000000003 300.841 -29.619 -2.4530000000000003 1.0 9ccbe099f2a4863809965876f0bee190_0001_000000010_0001
-39.826 443.898 -48.129 -2.416 1.0 4h_hb1_4537_000000007_0001
-45.467 433.587 -51.667 -2.605 1.0 4acbf5a8095269581a28174bd180e8e7_0001_000000014_0001
-27.348000000000003 337.17400000000004 -30.584 -2.827 1.0 f75e9fe3fe2fba42b5e261fac3883cbb_0001_000000021_0001
-35.562 419.774 -40.597 -2.5669999999999997 1.0 HEEH_17986_000000022_0001
-40.163000000000004 430.27 -49.495 -2.616 1.0 HEEH_01375_000000000_0001
-31.085 420.62800000000004 -43.63 -2.617 1.0 78664f4f27ad9b5c0688177756b5128e_0001_1_000000017_0001
-28.147 311.033 -31.594 -2.7880000000000003 1.0 37b0a6a93b876933f273b4628a44f1be_0001_1_000000008_0001
-27.906 386.01300000000003 -33.684 -2.759 1.0 11321a0d48cd8facb242365f76f365d0_0001_1_000000022_0001
-35.101 383.44 -35.964 -2.764 1.0 4f845ce506999e5f3834110b5b6807dd_0001_000000000_0001
-40.909 472.415 -50.617 -2.5269999999999997 1.0 HEEH_15575_000000025_0001
-25.919 327.08099999999996 -29.284000000000002 -2.7460000000000004 1.0 a7e6ad29dca866daad5135a0d7bf3c1a_0001_000000007_0001
-26.703000000000003 351.093 -33.824 -2.7039999999999997 1.0 f168170f4ef288916244ef2d42dc353c_0001_1_000000000_0001
-36.229 414.708 -46.623000000000005 -2.8080000000000003 1.0 ems_ferrM_4726_0001_000000001_0001
-34.324 350.485 -41.831 -2.823 1.0 bd022a7b813a530264e7a016f781ccbe_0001_1_000000010_0001
-31.255 353.539 -33.066 -2.9 1.0 938fe86434c7984d7d237429ab222858_0001_000000026_0001
-24.588 374.3 -30.201999999999998 -2.772 1.0 914b41d2674c6ae74f88d797cceba3f3_0001_000000024_0001
-31.805 352.844 -35.889 -2.687 1.0 ff846300e2f2b2d75028a8cb3e52872c_0001_1_000000029_0001
-35.816 483.76599999999996 -44.56100000000001 -2.412 1.0 ems_p1-14H-GBL-14H-GABBL-15H_0148_0001_0001_0002_000000004_0001
-46.942 439.7 -49.972 -2.965 1.0 HEEH_09516_000000007_0001
-35.641999999999996 422.457 -43.942 -2.576 1.0 cf40b5bfa799adc0bade1c2bc46a3ae7_0001_000000023_0001
-47.678000000000004 520.8290000000001 -55.313 -2.427 1.0 3h_hb1_4113_000000023_0001
-42.526 426.33099999999996 -48.858999999999995 -2.556 1.0 f7d1a1170a21be51533c2fc36c6da928_0001_000000025_0001
-26.502 366.01300000000003 -32.75 -3.1039999999999996 1.0 ems_bGM_730_0002_000000002_0001
-32.656 395.649 -35.291 -2.8339999999999996 1.0 ems_bGM_51_000000023_0001
-18.57 304.83799999999997 -22.215999999999998 -2.755 1.0 ca508cee38b9ad475c9ca3f38a8ee9f5_0001_000000003_0001
-40.428000000000004 386.664 -45.751000000000005 -2.602 1.0 2c56537cf0ea0c7dfeeecc08ea64df24_0001_000000003_0001
-21.491999999999997 228.08700000000002 -25.136999999999997 -2.8789999999999996 1.0 e3b4efbd811febbec06e8fcc38dc1121_0001_000000028_0001
-30.416 335.256 -36.024 -2.758 1.0 53558be438c424d47f8262bc681a6cc0_0001_000000018_0001
-37.329 408.292 -39.157 -2.872 1.0 253438facee00bb2f6c47382d1a67008_0001_000000018_0001
-29.295 403.88199999999995 -38.907 -2.506 1.0 3h_hb1_5915_000000006_0001
-21.829 267.642 -23.38 -2.448 1.0 3h_hb1_581_000000020_0001
-40.787 421.45599999999996 -48.924 -2.577 1.0 7ccdc54c02319bb18e726f89492992a9_0001_1_000000029_0001
-39.176 431.875 -46.256 -2.6719999999999997 1.0 788d888ad0048a3f35c7bb1dcd30c14e_0001_1_000000014_0001
-29.287 324.498 -33.711 -2.68 1.0 1228d6920ad428b544cefec55c155955_0001_000000010_0001
-31.99 439.348 -40.543 -2.496 1.0 03c6e3600f674679056a0088972dc65a_0001_1_000000008_0001
-38.993 410.895 -45.823 -2.4659999999999997 1.0 7b1e7f7eb9d7ba79ddb89495c4aebf20_0001_000000014_0001
-29.743000000000002 327.282 -31.998 -2.873 1.0 6d76f5fb71071ea8e001cab6f93e57e4_0001_000000002_0001
-37.150999999999996 378.42900000000003 -40.012 -2.824 1.0 3h_hb1_6082_000000003_0001
-36.344 453.601 -46.913000000000004 -2.6660000000000004 1.0 3cdf37be4af7a8b82904f378491d9c83_0001_1_000000021_0001
-38.171 388.167 -45.743 -2.69 1.0 103cdb374152a671f88d73200e87ebf4_0001_1_000000010_0001
-28.496 319.455 -30.575 -2.84 1.0 db775a6b7c0ee3c4ea52d11ad2e29951_0001_1_000000029_0001
-24.868000000000002 445.23400000000004 -37.66 -2.5989999999999998 1.0 HEEH_07178_000000015_0001
-41.486000000000004 463.216 -45.84 -2.8289999999999997 1.0 3h_hb1_3849_000000027_0001
-27.298000000000002 363.801 -39.031 -2.622 1.0 3h_hb1_2383_000000020_0001
-32.225 407.12 -42.25899999999999 -2.5069999999999997 1.0 3fda6ba55bcacf4c4d672a055967ffad_0001_000000008_0001
-33.388000000000005 355.337 -35.486999999999995 -2.728 1.0 a92654fa21c107b5d70267d83b8ab916_0001_000000010_0001
-37.997 371.181 -40.62 -2.54 1.0 f00c3073f43cf787293aa5685f029966_0001_1_000000005_0001
-32.335 355.31 -36.592 -2.7569999999999997 1.0 048aeb8de5cf675576d992885478ad33_0001_000000018_0001
-43.731 479.98 -50.757 -2.6210000000000004 1.0 3h_hb1_3782_000000014_0001
-39.455 348.699 -40.041 -2.7680000000000002 1.0 85634495e8965a1dfc266f4dd733c6bc_0001_000000010_0001
-40.33 455.611 -42.7 -2.6889999999999996 1.0 b469d23cc2e8ac8718ec5773e800ffa7_0001_000000001_0001
-36.859 397.711 -39.592 -2.8930000000000002 1.0 HEEHE_0766_000000006_0001
-29.483 348.369 -34.0 -2.7960000000000003 1.0 674b95f5b299557029267e386d69aa79_0001_1_000000017_0001
-40.381 397.61699999999996 -43.083999999999996 -2.655 1.0 5040127c4f6339dcb33dce92a883ce26_0001_000000000_0001
-38.071999999999996 413.338 -45.801 -2.9010000000000002 1.0 ems_bGM_369_0001_000000028_0001
-28.271 406.06300000000005 -38.229 -2.428 1.0 eebe8ffa5d09d5a2c5db6911ada5c26f_0001_000000027_0001
-41.415 431.094 -48.952 -2.68 1.0 HEEHE_0326_000000026_0001
-34.784 461.17900000000003 -47.06399999999999 -2.8680000000000003 1.0 4h_hb1_5149_000000029_0001
-15.898 388.51599999999996 -31.454 -2.583 1.0 972f7bbfded9e52a0f1f72dbdeea9d33_0001_000000001_0001
-31.522 360.225 -33.856 -2.799 1.0 ems_p1-16H-GBL-16H-GABBL-16H_0303_0001_0001_0001_000000005_0001
-36.719 405.774 -40.826 -2.867 1.0 ems_ferrM_1687_0002_000000022_0001
-36.55 436.353 -41.748999999999995 -2.717 1.0 ems_3hM_1256_000000029_0001
-33.406 397.591 -43.528 -2.735 1.0 HEEHE_2772_000000002_0001
-32.508 388.369 -42.013999999999996 -2.7230000000000003 1.0 8b4c6fd9f1b97fbd93095bc6a0132490_0001_000000009_0001
-37.563 455.67400000000004 -43.317 -2.343 1.0 ems_3hM_1258_000000025_0001
-32.819 460.836 -41.856 -2.449 1.0 ems_3hC_951_0002_000000021_0001
-35.71 447.158 -42.782 -3.005 1.0 3h_hb1_3170_000000008_0001
-28.963 391.764 -40.111 -2.61 1.0 c8be09b61d0b8472f88d801d934dee64_0001_1_000000014_0001
-29.471 407.06 -34.103 -2.59 1.0 4h_hb1_464_000000015_0001
-33.378 358.272 -36.669000000000004 -2.886 1.0 06b78984a26920ff7398efa6188bf2a0_0001_000000029_0001
-29.42 367.65 -34.9 -3.013 1.0 ems_ferrM_834_0001_000000003_0001
-40.296 428.561 -43.949 -2.9010000000000002 1.0 8ef303bcae631b62913a1c8eff302d3f_0001_000000022_0001
-22.721999999999998 329.415 -26.241 -2.883 1.0 8465bac5ac2344ef6bf7be8c46d365a4_0001_000000012_0001
-33.089 413.454 -39.236 -2.7969999999999997 1.0 5ca80f3acd927325fea578d6b676476e_0001_1_000000008_0001
-29.884 406.01 -41.842 -2.537 1.0 59c454780329833b9829c230d3ffef6b_0001_000000019_0001
-31.909000000000002 376.151 -36.842 -2.479 1.0 ems_p1-15H-GABBL-14H-GBL-16H_0604_0001_0001_0001_000000020_0001
-32.28 384.44199999999995 -36.585 -2.7489999999999997 1.0 dd0bb2acafc74663e64449f518f8577f_0001_000000004_0001
-31.061 465.702 -42.277 -2.47 1.0 d5bb49cdfce16c66830f71518a61e917_0001_1_000000008_0001
-26.741 354.167 -32.135 -3.014 1.0 674b95f5b299557029267e386d69aa79_0001_1_000000003_0001
-18.111 385.515 -31.918000000000003 -2.74 1.0 3h_hb1_4915_000000016_0001
-32.016 375.721 -37.064 -2.9989999999999997 1.0 ems_bGC_85_000000005_0001
-38.408 409.7 -41.724 -2.8089999999999997 1.0 HEEH_08499_000000020_0001
-32.006 378.231 -36.265 -2.638 1.0 93ee804f7e1b7ac3f235cb5f732e78f5_0001_000000000_0001
-31.311999999999998 430.538 -43.364 -2.5580000000000003 1.0 5336601281b50f8c34db4f7065c370c5_0001_000000025_0001
-0.3 20.414 -0.521 34.477 1.0 3h_hb1_4103_000000009_0001
-33.071 384.14300000000003 -38.498000000000005 -2.761 1.0 165849fbf4e3e210ff6e5c4c66c8ee9d_0001_000000005_0001
-32.667 410.10699999999997 -39.068000000000005 -2.679 1.0 3075fbdfd778943bc87ef9dcf36fb2c8_0001_000000005_0001
-30.353 359.611 -35.917 -2.625 1.0 8f4cf6305dd9326cfaac633cf9f3f9b1_0001_000000007_0001
-40.138000000000005 398.727 -43.312 -2.87 1.0 8f51c88d5fa05efc525a3a75d4834453_0001_000000016_0001
-38.558 422.80300000000005 -41.463 -2.452 1.0 ems_p1-14H-GBL-14H-GABBL-15H_0807_0001_0001_0001_000000007_0001
-33.419000000000004 400.64099999999996 -41.85 -2.861 1.0 ems_ferrM_2760_000000002_0001
-37.896 447.358 -44.87 -2.707 1.0 c9bd7967ea86d7d2f1026b3f67515449_0001_000000003_0001
-42.20399999999999 404.64300000000003 -45.571000000000005 -2.781 1.0 4656a4a29125d9c9ae178a4f6f77cadc_0001_000000005_0001
-33.483000000000004 361.289 -36.535 -2.762 1.0 3h_hb1_5823_000000002_0001
-28.089000000000002 344.05800000000005 -35.15 -2.845 1.0 a32f4d7c6847e2a44289f3a838988b97_0001_000000019_0001
-32.843 412.695 -42.034 -2.494 1.0 HEEH_24869_000000008_0001
-15.507 385.501 -36.24 -2.5140000000000002 1.0 3d4487d5e23ff8dd37dec7a6dbe5a7d7_0001_000000010_0001
-29.055999999999997 397.57199999999995 -35.111 -2.9539999999999997 1.0 HEEHE_3281_000000015_0001
-26.199 382.621 -32.203 -2.758 1.0 3c8a04ba3a8d5d0ee2dd6f714f37ac04_0001_000000000_0001
-33.265 398.51099999999997 -40.628 -2.588 1.0 ems_3hC_68_0001_000000004_0001
-22.324 400.296 -31.096999999999998 -2.815 1.0 HHH_eva_0357_000000002_0001
-28.53 359.976 -33.705 -2.7230000000000003 1.0 3h_hb1_6495_000000025_0001
-37.939 397.336 -41.718 -2.5180000000000002 1.0 3h_hb1_4785_000000000_0001
-44.341 421.85900000000004 -47.967 -2.765 1.0 2246d0e91d2854d4eaa82920cd86dfdc_0001_000000012_0001
-35.382 417.348 -42.232 -2.8289999999999997 1.0 ems_3hC_645_000000004_0001
-28.32 312.825 -35.376 -2.739 1.0 8072821414a255654826615b029441ca_0001_000000019_0001
-34.908 426.955 -41.038999999999994 -2.65 1.0 4h_hb1_1933_000000004_0001
-35.855 394.899 -43.193999999999996 -2.708 1.0 9e5e604efabd97e3bcc685baf1b4b937_0001_000000025_0001
-31.683000000000003 385.694 -37.937 -3.1189999999999998 1.0 HEEHE_0649_000000005_0001
-37.209 423.93300000000005 -42.782 -2.688 1.0 4h_hb1_317_000000022_0001
-32.079 354.501 -34.399 -2.761 1.0 3h_hb1_3486_000000005_0001
-38.312 467.744 -45.986999999999995 -2.6 1.0 232421bd17739efaa40fdc1ce8c961d5_0001_1_000000028_0001
-32.872 401.82300000000004 -40.845 -2.7239999999999998 1.0 ems_3hC_1017_0002_000000012_0001
-36.527 446.975 -43.706 -2.609 1.0 9e24290f6cfa5b7b1cc024a62291f3ff_0001_000000025_0001
-34.149 344.52 -37.536 -2.84 1.0 7baf548fa382155d94964e709094500e_0001_000000019_0001
-30.814 425.969 -45.948 -2.748 1.0 3abec814d62861ffc72244c9e5002d0b_0001_000000023_0001
-20.596999999999998 320.42 -27.409000000000002 -2.9960000000000004 1.0 1741559a2952672dcaba02b8144a1093_0001_1_000000005_0001
-36.452 349.106 -36.732 -2.987 1.0 ems_ferrM_3991_0001_000000013_0001
-34.575 364.48800000000006 -38.361999999999995 -2.682 1.0 956a307187f5cb454ff87e107fd38f21_0001_1_000000012_0001
-26.358 392.01800000000003 -34.773 -2.678 1.0 494ea4a5253b0b5f9fc2b197af4fb011_0001_1_000000026_0001
-34.579 392.63199999999995 -38.986 -2.658 1.0 3h_hb1_450_000000001_0001
-37.622 452.3 -44.812 -2.6239999999999997 1.0 3h_hb1_3993_000000027_0001
-16.655 242.585 -20.735 -3.017 1.0 proteinG_0314_000000003_0001
-32.249 387.19 -38.802 -2.492 1.0 f4ba27494cf45ac4bdb36eb608ef5fbc_0001_1_000000021_0001
-28.881999999999998 352.974 -34.344 -2.6719999999999997 1.0 dd3b38dedc478822f13aae0e14234b43_0001_000000014_0001
-34.104 414.601 -40.459 -2.582 1.0 ems_bGwo_82_0001_000000016_0001
-17.49 268.217 -22.041 -3.069 1.0 02fb1ef31a9eee85bf22ce2c81eeba7c_0001_000000002_0001
-34.768 427.92699999999996 -40.843 -2.508 1.0 3h_hb1_2093_000000022_0001
-29.085 351.289 -32.49 -2.747 1.0 1f16401900ecf9c329a2fc41e832bb35_0001_000000012_0001
-24.949 432.208 -37.885 -2.705 1.0 138da4400fdd2470fa78dcecaf45d215_0001_1_000000017_0001
-37.878 326.716 -39.382 -2.931 1.0 0a75d32c79b644b609eb81c313eaa9f8_0001_1_000000020_0001
-35.097 398.43699999999995 -38.431 -2.8139999999999996 1.0 proteinG_4284_000000020_0001
-26.015 357.535 -28.453000000000003 -2.888 1.0 f8e2ace22f4270079804490486a09317_0001_000000021_0001
-24.982 334.514 -33.118 -2.9010000000000002 1.0 c6d4a73ca639c749d569e70f45b36260_0001_000000007_0001
-30.54 369.411 -34.077 -2.6310000000000002 1.0 7bd033f7cc9a4af207e6637346f6a4d5_0001_000000000_0001
-20.182000000000002 272.61400000000003 -21.851999999999997 -2.93 1.0 a1566359b0cc9a3c40334a938d8da60c_0001_000000006_0001
-40.218 484.66 -46.606 -2.94 1.0 3h_hb1_1170_000000007_0001
-35.709 398.772 -42.466 -2.6210000000000004 1.0 b447c1acc8f66fae6c23652b1b53a590_0001_000000004_0001
-33.446 330.968 -35.54 -2.7680000000000002 1.0 77100c2a7807c4b1d9064aeb5466f652_0001_000000013_0001
-36.8 426.605 -45.185 -2.948 1.0 3f0275f875b30818cf18234f82675631_0001_000000023_0001
-29.675 374.657 -38.733000000000004 -2.6889999999999996 1.0 09ad0b72ab40a1b9d240e2aa7d3079d1_0001_000000026_0001
-19.194000000000003 346.601 -24.680999999999997 -3.045 1.0 ems_ferrM_4489_0001_000000001_0001
-28.156999999999996 329.459 -32.064 -2.822 1.0 HEEH_11423_000000027_0001
-34.62 377.751 -40.751999999999995 -2.6630000000000003 1.0 8e9bc3ae587d6baf277f9882289e5568_0001_000000015_0001
-31.476 409.765 -38.242 -2.495 1.0 f343bb1e9e1f93822d89dbee084d8f83_0001_1_000000025_0001
-33.543 448.92699999999996 -38.52 -2.752 1.0 HEEH_08194_000000014_0001
-31.134 388.54699999999997 -34.236 -2.764 1.0 742bbd53cf8985d529a8488d731301d6_0001_1_000000019_0001
-35.150999999999996 454.69699999999995 -40.626999999999995 -2.549 1.0 ems_f4m_7_000000015_0001
-31.3 404.26099999999997 -35.742 -3.175 1.0 ferr_hb1_714_000000024_0001
-40.333 387.249 -42.661 -3.023 1.0 71ac0dee41d79e5415759815127e8a5d_0001_000000005_0001
-27.381999999999998 281.758 -29.583000000000002 -2.839 1.0 4e19054374a6586b5fac01be236965cc_0001_000000015_0001
-28.819000000000003 356.79 -40.256 -2.781 1.0 2a5d29887f924364e78e9086e3dae109_0001_000000023_0001
-29.855999999999998 346.825 -39.571 -2.7310000000000003 1.0 ems_ferrM_4953_000000005_0001
-37.321999999999996 401.54900000000004 -48.336999999999996 -2.747 1.0 ems_ferrM_3732_0001_000000022_0001
-39.998000000000005 413.278 -41.665 -2.7089999999999996 1.0 bb25bbbffb522c07649d3142fce1fd00_0001_000000015_0001
-32.836999999999996 438.615 -42.952 -3.0410000000000004 1.0 proteinG_5107_000000021_0001
-30.623 376.978 -38.744 -2.7939999999999996 1.0 4fa0f92a4728e1777ff0da3dbd2fb381_0001_000000025_0001
-26.372 321.689 -29.436999999999998 -2.701 1.0 e55687cc0594206fc50f821845281bce_0001_000000010_0001
-33.385 373.17900000000003 -39.900999999999996 -2.498 1.0 e51d325be6a076dfa91543b55a58e30e_0001_000000025_0001
-32.236 323.53700000000003 -34.188 -2.897 1.0 8424e8f1bb3fbf8d9962d126c688e814_0001_000000002_0001
-32.391999999999996 396.171 -35.424 -2.966 1.0 7e095d78e5bf1dc276feed69f6601ae8_0001_000000004_0001
-25.381 325.789 -34.32 -2.476 1.0 2596200e1088d35070e8fa5a38cbc647_0001_000000001_0001
-20.434 265.91 -25.57 -2.895 1.0 d3a87c6b95c92b61a7b5405d9e706831_0001_000000015_0001
-21.861 448.017 -37.98 -2.995 1.0 HEEHE_1175_000000017_0001
-30.022 446.43800000000005 -44.333999999999996 -2.585 1.0 3h_hb1_1335_000000017_0001
-41.218 499.66900000000004 -49.35 -2.499 1.0 HEEH_15479_000000027_0001
-27.115 377.62199999999996 -29.616999999999997 -2.741 1.0 3256ae9693b2801a05cbc112b312001f_0001_1_000000008_0001
-24.622 341.98199999999997 -31.425 -2.661 1.0 8e421b24c779885c20d9ed472b749fd7_0001_000000016_0001
-31.649 391.63 -37.937 -2.59 1.0 9831043eacf5108fd6230a53fa4ea17c_0001_1_000000015_0001
-29.07 309.079 -36.688 -2.608 1.0 93d66bbd532a834200f16f8ba1d201df_0001_000000029_0001
-21.351999999999997 355.11300000000006 -40.016999999999996 -2.61 1.0 4f8cfc8c9a1d2d5deb3d9b9e51f6b1c7_0001_000000023_0001
-35.116 395.309 -42.754 -2.805 1.0 3h_hb1_5932_000000016_0001
-38.297 425.94599999999997 -40.304 -2.7680000000000002 1.0 f6dfbf8d60e94304fff74f1aa119287f_0001_000000000_0001
-19.944000000000003 306.319 -24.63 -2.4859999999999998 1.0 ems_3hM_2317_000000018_0001
-38.062 423.94599999999997 -43.051 -2.818 1.0 e26bcffd232780949261c651ae58f711_0001_1_000000006_0001
-35.525999999999996 432.504 -40.8 -2.595 1.0 3h_hb1_3374_000000005_0001
-21.129 263.756 -22.39 -3.09 1.0 HEEHE_1893_000000007_0001
-33.704 353.116 -36.061 -2.767 1.0 ems_p1-14H-GBL-14H-GBL-14H_0212_0001_0001_0001_000000005_0001
-28.689 401.99699999999996 -34.15 -2.708 1.0 cc4764531720abde9fe2dee5548d3c2c_0001_1_000000004_0001
-37.258 437.202 -46.678999999999995 -2.6860000000000004 1.0 afd5189ee673dc998a2be7740f4a3997_0001_000000013_0001
-36.974000000000004 474.00699999999995 -45.902 -2.48 1.0 3h_hb1_3850_000000013_0001
-25.905 396.251 -35.808 -2.813 1.0 3b1862029591d7456633e97494847fab_0001_1_000000017_0001
-35.703 457.531 -44.38 -2.8289999999999997 1.0 ems_ferrM_5139_0002_000000015_0001
-38.544000000000004 441.505 -50.107 -2.55 1.0 98e35944232f6cd9086ef2993c4355dc_0001_1_000000016_0001
-28.769000000000002 380.245 -36.825 -2.93 1.0 27e258fccb8c1efcc71049fc30d34e6e_0001_000000006_0001
-34.082 424.86400000000003 -38.255 -2.839 1.0 HEEHE_3090_000000021_0001
-28.701999999999998 309.744 -31.375 -2.682 1.0 6c85c2584a538bdd05147909dd123bd9_0001_1_000000002_0001
-40.736 401.579 -46.261 -2.878 1.0 ems_ferrM_5945_0001_000000022_0001
-28.811 319.38 -30.396 -2.585 1.0 3h_hb1_748_000000001_0001
-28.831 370.115 -36.922 -2.62 1.0 35aa57911b3ae0d1c679484a5999f10f_0001_000000024_0001
-36.304 355.226 -43.619 -2.738 1.0 0e4bebe5f83e36caa0b8127bb2e61282_0001_000000006_0001
-43.284 417.86 -50.133 -2.5839999999999996 1.0 ems_3hC_719_0002_000000027_0001
-30.441999999999997 291.17 -31.145 -2.793 1.0 ac70e8fda4d91abb02cf0f365dded3a0_0001_000000029_0001
-19.085 391.602 -31.574 -2.6860000000000004 1.0 a1d8a56e0b9449a12eeaf7eb80d0767c_0001_000000023_0001
-25.066999999999997 358.249 -34.461 -2.75 1.0 3dd1761dbf5d30cbdd074a413d302031_0001_1_000000019_0001
-33.12 352.184 -38.814 -2.8760000000000003 1.0 2cdc888a196684c7b71b7a134805f44d_0001_000000009_0001
-36.584 387.214 -42.025 -2.63 1.0 ems_3hM_526_000000028_0001
-26.291999999999998 338.31699999999995 -29.723000000000003 -2.568 1.0 ems_3hC_784_000000029_0001
-34.56 464.341 -43.301 -2.658 1.0 e9b93da2e6c1654cf185215f54dab310_0001_000000025_0001
-32.383 300.13599999999997 -33.32 -2.7939999999999996 1.0 40aadbabd105d327f75507cd12ea7c31_0001_1_000000013_0001
-21.585 276.592 -23.406999999999996 -2.991 1.0 18e557fbe493b034f0fdae2d83281620_0001_1_000000029_0001
-34.56 419.63300000000004 -44.833999999999996 -2.371 1.0 ems_3hM_681_000000011_0001
-38.249 395.024 -39.366 -2.468 1.0 b12ba059a77d6ac4d5a784dfeb2630a7_0001_000000005_0001
-24.043000000000003 311.082 -24.614 -3.1010000000000004 1.0 HEEHE_0222_000000000_0001
-34.574 394.471 -39.729 -2.977 1.0 ferr_hb1_367_000000024_0001
-17.656 336.39099999999996 -29.261 -2.7 1.0 16945b0f44389545dd55a52a00229fe9_0001_1_000000001_0001
-38.516999999999996 448.68699999999995 -46.465 -2.638 1.0 38e68203408385b6806fd02c4ee04742_0001_1_000000006_0001
-27.158 335.914 -33.29 -2.7430000000000003 1.0 c8301ab251476ad4993287050948adbd_0001_1_000000013_0001
-5.644 79.796 -6.556 -2.7230000000000003 1.0 HEEHE_0271_000000015_0001
-34.666 367.374 -38.395 -2.865 1.0 0f0e60a51850112c976e2ea70ce73cd9_0001_1_000000024_0001
-37.602 365.108 -39.969 -2.655 1.0 ems_ferrM_6530_000000009_0001
-29.541 338.394 -34.906 -2.9810000000000003 1.0 ems_ferrM_6302_0001_000000025_0001
-28.232 386.274 -32.285 -2.818 1.0 cceb17b6220611d4602df326adcf619e_0001_1_000000019_0001
-35.001 381.397 -41.64 -2.678 1.0 3h_hb1_3999_000000004_0001
-36.163000000000004 396.83 -42.542 -2.698 1.0 a05d1fcc65fc4720c361ecd89e1d8757_0001_000000000_0001
-31.561 401.92400000000004 -42.07 -2.6210000000000004 1.0 0a930fe47b9d27717c1756ee639f9265_0001_1_000000029_0001
-27.818 334.079 -31.822 -2.812 1.0 ems_ferrM_2271_0002_000000029_0001
-28.171 351.315 -38.135 -2.72 1.0 HEEH_03304_000000010_0001
-30.741999999999997 350.694 -34.571 -2.8689999999999998 1.0 83b85c486a7bb075198724966e8a03aa_0001_1_000000006_0001
-32.236999999999995 346.80400000000003 -35.951 -2.832 1.0 142d018450ce38153c3f4ff7836305ff_0001_1_000000016_0001
-20.592 343.283 -33.729 -2.818 1.0 995cf3b7ec544ac268bcae0e3526db38_0001_000000015_0001
-14.102 200.968 -17.133 -2.6630000000000003 1.0 87d27451257ac21c5cea9aa9f1faa113_0001_000000027_0001
-32.759 395.685 -37.114000000000004 -2.426 1.0 67c7d1f08c4a9112c6050e8ab6cccac0_0001_1_000000027_0001
-21.877 328.79 -30.816 -3.0069999999999997 1.0 ems_ferrM_2988_0001_000000017_0001
-26.035999999999998 328.666 -29.601 -2.59 1.0 e2cdb14056ed70f8084fbf592baee046_0001_000000005_0001
-35.645 426.09 -39.729 -2.478 1.0 4h_hb1_1731_000000009_0001
-22.435 288.834 -23.988000000000003 -2.912 1.0 proteinG_5918_000000020_0001
-34.284 413.65 -41.13 -2.7289999999999996 1.0 HEEH_00002_000000017_0001
-32.922 395.73800000000006 -39.854 -3.109 1.0 HEEHE_1005_000000016_0001
-29.267 392.88800000000003 -38.823 -2.6310000000000002 1.0 9d24337ae8ad38261d9790de17118a98_0001_000000025_0001
-32.407 390.74199999999996 -35.196 -2.627 1.0 5b4f4c1f43306eddf755fd5f62085017_0001_1_000000019_0001
-30.119 336.06699999999995 -31.265 -3.0060000000000002 1.0 bafa1c86d61c73e289f476466ccb5552_0001_000000019_0001
-22.233 375.286 -30.904 -2.7239999999999998 1.0 a2f7c8320bf2e1ea509fa8c5c004f319_0001_000000008_0001
-34.13 434.608 -42.12 -2.665 1.0 983d6d9cf598c9452910ae483d4293af_0001_000000005_0001
-22.436999999999998 379.03 -28.183000000000003 -2.568 1.0 61234a29e7d5bd7a65080ee1abf80b10_0001_1_000000021_0001
-32.694 398.44199999999995 -36.071999999999996 -2.747 1.0 3h_hb1_5912_000000002_0001
-30.281999999999996 360.716 -33.387 -2.9219999999999997 1.0 ferr_hb1_4027_000000020_0001
-46.303000000000004 491.798 -55.778 -2.592 1.0 ems_3hM_3669_000000015_0001
-28.660999999999998 455.45599999999996 -37.07 -2.6310000000000002 1.0 ems_3hM_1413_000000024_0001
-35.691 358.991 -36.371 -2.8739999999999997 1.0 b13fda4a92f7c2d3f78c09946962e9df_0001_000000021_0001
-39.324 392.836 -40.102 -2.555 1.0 7fcaf56ba63583689c6a1ced173f321f_0001_000000004_0001
-40.274 463.44699999999995 -42.238 -2.7030000000000003 1.0 ems_ferrM_5223_000000003_0001
-36.131 421.765 -41.005 -2.947 1.0 HEEH_15008_000000017_0001
-36.293 488.626 -46.756 -2.6 1.0 3h_hb1_916_000000021_0001
-19.632 326.91 -26.386999999999997 -2.7689999999999997 1.0 78725207911a9390ff9439130190e7b2_0001_1_000000026_0001
-38.55 416.548 -43.254 -2.888 1.0 HEEH_05625_000000025_0001
-30.384 416.36400000000003 -40.034 -3.127 1.0 ems_ferrM_1469_0001_000000007_0001
-29.441999999999997 404.195 -35.324 -2.782 1.0 782db75d4667c1a6c3770e658bf5d11a_0001_000000016_0001
-28.625 328.327 -34.896 -2.908 1.0 4h_hb1_3365_000000001_0001
-28.396 467.089 -38.736999999999995 -2.633 1.0 35a21cd9a9117cfa51c700f1926b95bd_0001_000000009_0001
-29.72 349.99199999999996 -37.735 -2.806 1.0 ebde80c6d8fd8d2a2890b3d2e9c4cd06_0001_1_000000000_0001
-22.183000000000003 324.878 -27.543000000000003 -2.9339999999999997 1.0 c1cbf2a228a4ddef34d25d41f66636db_0001_1_000000027_0001
-28.574 297.846 -30.278000000000002 -2.662 1.0 429fc8466b2bf5d893d8a230f671b63c_0001_000000011_0001
-42.336999999999996 520.745 -51.24100000000001 -2.702 1.0 3h_hb1_3990_000000002_0001
-29.076 349.129 -36.604 -2.6319999999999997 1.0 3cb8e73602a578738619b33152d382cf_0001_000000026_0001
-28.081999999999997 377.01599999999996 -41.122 -2.6460000000000004 1.0 8b166b43b192fa7c17caf5d456f7acf9_0001_1_000000021_0001
-27.48 265.137 -28.214000000000002 -3.049 1.0 5ee177cda2a69df9c7ff8567cc73e6cb_0001_1_000000007_0001
-37.367 412.82099999999997 -45.582 -2.7889999999999997 1.0 3h_hb1_6471_000000026_0001
-23.3 284.209 -29.638 -2.68 1.0 1369a5552604c9266d9c37a9a32850a6_0001_1_000000015_0001
-2.6260000000000003 399.866 -41.505 -2.679 1.0 0b9a3d27c02ad555cb9ced6382b96d7f_0001_1_000000020_0001
-25.160999999999998 400.116 -42.331 -2.884 1.0 e487f6ee8b4b76ddfe1b0127f3008d6e_0001_000000017_0001
-33.579 376.62699999999995 -36.965 -2.8160000000000003 1.0 ade3beb294fc84dd8aaa94bf083df06c_0001_000000002_0001
-24.201 360.08099999999996 -31.836 -2.892 1.0 240b4db983ff71e31fbab7d87eaa574a_0001_1_000000006_0001
-32.382 362.284 -36.884 -2.799 1.0 541fbb4f908a96913ba8b85ef883b092_0001_000000019_0001
-20.988000000000003 380.496 -35.534 -2.623 1.0 e6268060a4f648974f975b72db3dc87a_0001_1_000000007_0001
-34.434 336.14300000000003 -38.972 -3.028 1.0 8e4e62f9aa89ec0a6341956b0e2c2908_0001_1_000000008_0001
-31.169 380.51199999999994 -39.514 -2.888 1.0 0a28df53656836c8faf163f96bad2529_0001_1_000000023_0001
-40.594 431.199 -42.273 -2.511 1.0 ems_4hM_2642_000000027_0001
-43.318000000000005 466.043 -49.06399999999999 -2.528 1.0 edbf4070d8e653042ee0993821969cb0_0001_1_000000004_0001
-28.689 385.014 -38.755 -2.737 1.0 4f69f74babdfecfda41bfeb7143cd6e1_0001_1_000000011_0001
-32.061 413.19800000000004 -39.802 -2.713 1.0 3h_hb1_3549_000000024_0001
-28.636999999999997 343.88300000000004 -32.321999999999996 -2.8139999999999996 1.0 2f33bb0b39188b5af8b01b89b8191f30_0001_000000004_0001
-31.185 411.88599999999997 -40.959 -2.964 1.0 ems_ferrM_6894_0002_000000003_0001
-26.153000000000002 341.41 -35.183 -2.5980000000000003 1.0 ebcab66c9d41407dcc08c224a4fdff05_0001_1_000000014_0001
-31.416 343.08099999999996 -37.506 -2.675 1.0 e3dd4b09d8b2dfe41f0f4a19aa7716f7_0001_000000008_0001
-36.846 432.412 -45.623000000000005 -2.7430000000000003 1.0 3h_hb1_4184_000000010_0001
-30.108 399.18699999999995 -40.205999999999996 -2.864 1.0 2cc92ff1c7edd4c950cbedfd338cccab_0001_1_000000024_0001
-27.964000000000002 419.473 -33.649 -2.43 1.0 f68492426ae0626e3fb2db452e066c8a_0001_000000015_0001
-26.465999999999998 384.63199999999995 -33.476 -2.414 1.0 ems_4hM_4108_0001_000000019_0001
-41.493 462.527 -45.812 -2.6639999999999997 1.0 ems_3hM_1564_000000004_0001
-25.589000000000002 352.626 -30.215999999999998 -2.8139999999999996 1.0 5e54cbdd365ef25b8055378b82ad5543_0001_1_000000002_0001
-32.805 363.91900000000004 -40.257 -2.727 1.0 1656dc41675bcffa3c0e06acdf4dd3d0_0001_000000002_0001
-29.866 384.045 -38.084 -2.846 1.0 3h_hb1_247_000000001_0001
-18.549 468.189 -35.8 -2.608 1.0 84b016fe5b80dc6c44e3f2ad642fc504_0001_1_000000014_0001
-37.898 373.276 -39.113 -2.793 1.0 d59f18e8507e89a60ac0a95d02255385_0001_1_000000028_0001
-20.668000000000003 325.42400000000004 -24.988000000000003 -2.8739999999999997 1.0 2627c62bb57a00585da0cabd62ea7692_0001_1_000000005_0001
-42.743 473.68 -55.129 -2.5340000000000003 1.0 HEEH_24869_000000001_0001
-30.575 351.337 -35.711 -2.65 1.0 7b3d1253794e0a3c92a4b4f0936298b6_0001_1_000000011_0001
-17.16 248.358 -22.724 -2.798 1.0 28b98fed21ab9f526847d019290c8fc9_0001_1_000000028_0001
-32.602 324.28 -35.547 -2.717 1.0 2744879ff0763bcd8898dde090a5f45f_0001_000000003_0001
-34.133 396.353 -43.622 -2.589 1.0 00f97faa8e100ec2a952eb7570ebb11d_0001_000000012_0001
-32.657 401.286 -37.979 -2.682 1.0 b3cc523153f459965cbb167ae940a344_0001_000000006_0001
-24.021 405.33099999999996 -32.37 -2.557 1.0 421b52a349bbdd2be6711a3b91621a4b_0001_000000026_0001
-22.537 286.255 -25.163 -2.68 1.0 586271135cb85998b1ec3df9c58fc9cb_0001_000000005_0001
-26.061999999999998 377.11699999999996 -35.154 -2.7060000000000004 1.0 3cc6a8801c626ff0cde08d535d7f4219_0001_000000009_0001
-29.122 291.385 -30.298000000000002 -2.822 1.0 2f75e08b79bb51312bdc4e139c1b6309_0001_000000000_0001
-33.681 436.48400000000004 -39.347 -2.873 1.0 proteinG_0604_000000004_0001
-30.564 355.186 -34.756 -2.693 1.0 ems_3hM_2758_000000003_0001
-38.668 409.67800000000005 -42.793 -2.6889999999999996 1.0 a5f4663b0d1365df39cc17eed1faab14_0001_000000028_0001
-40.708 414.80800000000005 -43.453 -2.5980000000000003 1.0 94002f22b0c7d1ae215f7508d83af4ec_0001_1_000000017_0001
-20.358 328.30699999999996 -30.427 -2.7569999999999997 1.0 68026bbfef5e7a4135407a999b37b619_0001_000000013_0001
-25.521 437.33099999999996 -40.304 -2.8939999999999997 1.0 3h_hb1_4713_000000015_0001
-18.585 326.93 -33.683 -2.608 1.0 71075742e5ff87d4489f89247f29c548_0001_1_000000011_0001
-45.758 520.87 -51.788000000000004 -2.69 1.0 ems_ferrM_5735_0002_000000025_0001
-44.105 378.588 -46.533 -2.665 1.0 6239e25a509cf0a39330272c7d914a84_0001_000000000_0001
-31.668000000000003 401.775 -44.095 -2.855 1.0 2c4ae3a719099407b97a63e60c903ecf_0001_1_000000021_0001
-29.458000000000002 346.704 -35.685 -2.485 1.0 09ae962b96dbe8dbc4e5f101778b1281_0001_000000001_0001
-33.86 347.586 -37.939 -2.622 1.0 fbb9fb94c5840c11e9d5831444f35414_0001_000000029_0001
-29.53 356.17900000000003 -32.786 -2.678 1.0 d0fd67168404e1210cb8350b280b5b0f_0001_000000002_0001
-29.12 377.091 -34.242 -2.715 1.0 b3dfad2ab02be845ee740746ee3e4009_0001_1_000000016_0001
-31.133000000000003 379.62300000000005 -36.576 -2.805 1.0 83f36b6168bc5eebf54dada0ec6e0baf_0001_000000001_0001
-27.859 377.591 -31.743000000000002 -2.5869999999999997 1.0 3h_hb1_4943_000000010_0001
-37.652 333.781 -42.008 -2.873 1.0 dbfc83c0c60b0ee776a0a558849436a7_0001_000000026_0001
-3.616 369.65 -33.183 -2.839 1.0 a16523a8fa02bf3349ccd593d9a1861e_0001_1_000000008_0001
-26.421999999999997 419.635 -33.423 -2.763 1.0 HEEH_08607_000000006_0001
-30.56 366.501 -34.148 -2.861 1.0 819ab95374b9dfd4728a4639736667de_0001_1_000000019_0001
-37.967 422.25199999999995 -42.769 -2.6239999999999997 1.0 08b1981f5385301ed61a0952c9d05e08_0001_000000000_0001
-24.498 412.695 -35.657 -2.807 1.0 f3d447e7f2c4c4dfa1c7b4eff43b4acc_0001_1_000000018_0001
-12.427 238.486 -23.365 -2.574 1.0 b6e8db9030829aca7e54cef44dede439_0001_000000003_0001
-31.514 444.966 -41.078 -2.6719999999999997 1.0 a1d286bf5d97d55f11cd52795283e40a_0001_1_000000013_0001
-28.253 379.039 -39.445 -2.838 1.0 3d0a9519d32de1ec17a50448fc1c3f0d_0001_000000018_0001
-36.929 386.87 -37.923 -2.9619999999999997 1.0 59f6843b92503b4e20b42d31bfcecfc4_0001_000000021_0001
-33.324 351.36199999999997 -37.299 -2.6689999999999996 1.0 6c0a61398ac606d5aee4ac3a0cd62c5b_0001_000000018_0001
-26.278000000000002 310.60200000000003 -27.22 -2.87 1.0 1caa80fd4e4d8c86599c81cf5b939f25_0001_1_000000019_0001
-17.165 187.424 -17.195 -2.764 1.0 2f76819d28342fe5907785c88428f1d9_0001_000000020_0001
-29.258000000000003 354.76599999999996 -34.213 -2.688 1.0 1e3fb1f6b76959533acebcb75105ce28_0001_000000012_0001
-38.191 408.671 -43.325 -2.7230000000000003 1.0 d9e6dae42daf756bd0464afa10e9f974_0001_1_000000012_0001
-30.564 344.462 -36.473 -2.6430000000000002 1.0 d67babeec83136b3af706f92f0a16d94_0001_000000001_0001
-39.416 416.47900000000004 -46.089 -2.7060000000000004 1.0 ad6158629c6fd226c14646e2effd3054_0001_1_000000010_0001
261.768 259.666 313.405 -2.8960000000000004 1.0 28aa71409ae79ce7e05aa7342b1b628e_0001_000000020_0001
-26.480999999999998 409.49199999999996 -38.238 -2.7710000000000004 1.0 1b7786803a44f8571d3d183940908866_0001_000000001_0001
-19.444000000000003 346.156 -33.18 -2.8080000000000003 1.0 HEEHE_0646_000000018_0001
-31.171 379.905 -36.643 -2.965 1.0 ems_bGM_681_0002_000000016_0001
-28.051 381.43 -33.85 -2.6919999999999997 1.0 HEEH_10821_000000010_0001
-34.022 399.76599999999996 -39.692 -2.7769999999999997 1.0 3h_hb1_2998_000000000_0001
-31.988000000000003 422.153 -41.647 -2.763 1.0 08b3f8e2f4a318a2ac9ce6e53cd313ef_0001_1_000000010_0001
-25.809 307.883 -30.476999999999997 -2.872 1.0 ems_3hM_2783_000000017_0001
-24.237 280.793 -25.884 -2.928 1.0 a1d286bf5d97d55f11cd52795283e40a_0001_1_000000003_0001
-38.891999999999996 408.515 -43.122 -2.6510000000000002 1.0 4bc5e6d1c7e0fd404bb882835147d8f0_0001_1_000000022_0001
-27.111 361.01 -37.635 -2.806 1.0 3b885dd439cce20c5c7a13a8a51dd62e_0001_000000002_0001
-25.236 360.541 -35.0 -2.781 1.0 HHH_eva_0316_000000028_0001
-28.651 308.059 -31.122 -2.9619999999999997 1.0 9c923cb32e87563d39efef80f4cd19af_0001_1_000000008_0001
-30.857 309.887 -34.743 -2.845 1.0 3h_hb1_905_000000018_0001
-31.391 361.539 -35.306 -2.38 1.0 3h_hb1_147_000000013_0001
-36.11 436.914 -46.369 -2.6430000000000002 1.0 0d980e294ce93def6bc4547e7bf8505a_0001_000000009_0001
-35.865 448.705 -44.881 -2.679 1.0 01a1f0791fb97839a717ff8b831c1793_0001_000000020_0001
-34.922 419.35699999999997 -35.309 -2.688 1.0 87f8e2e18778ca7e85b0084504a791eb_0001_000000016_0001
-27.033 362.87 -29.872 -2.7969999999999997 1.0 64181aca15644899212caff081b6d20a_0001_000000009_0001
-33.211999999999996 464.598 -42.868 -2.37 1.0 3h_hb1_3889_000000021_0001
-49.085 557.813 -53.99100000000001 -2.7230000000000003 1.0 3h_hb1_2387_000000015_0001
-35.253 425.48 -39.575 -2.665 1.0 25802185f89ae021758b027a2a2b3503_0001_1_000000008_0001
-31.500999999999998 357.63599999999997 -34.735 -2.727 1.0 6d5b4b9ff4155e3589f7d8ba1bfa4d18_0001_000000022_0001
-32.325 483.314 -51.004 -2.436 1.0 4361a68e59a604c7e5beb15bd5a81378_0001_000000015_0001
-19.644000000000002 220.704 -19.91 -2.782 1.0 20de44d1de5f4a338e34c853b17c59cf_0001_000000011_0001
-41.769 434.358 -45.161 -2.8930000000000002 1.0 13bca9d4a935c9df7d37e0439ee954b9_0001_000000009_0001
-24.499000000000002 356.10400000000004 -29.912 -2.6489999999999996 1.0 126ecf63908da474714841e485d5c022_0001_000000003_0001
-35.444 371.1 -40.31 -2.668 1.0 ddd40822f9150723eccd2e317451c0c2_0001_1_000000002_0001
-32.551 379.65 -38.718 -2.793 1.0 93516480bd05bf55af181d12e72bc06d_0001_1_000000002_0001
-36.53 401.54699999999997 -45.123000000000005 -2.588 1.0 6408c54fdd6db3476a3e2c0e3bd9fff9_0001_000000022_0001
-29.531999999999996 363.35699999999997 -34.501 -2.735 1.0 3h_hb1_3051_000000008_0001
-35.569 421.097 -40.235 -2.9610000000000003 1.0 66c2fca85847babee3b8944584cfd08f_0001_1_000000023_0001
-22.64 373.975 -36.532 -2.589 1.0 68f24fe2770d75cbcb4bf60c19f7fb2c_0001_000000002_0001
-10.882 212.132 -15.589 -2.832 1.0 01e32ffc70886105216a9a886efdb616_0001_000000007_0001
-32.82 397.30300000000005 -39.183 -2.695 1.0 HHH_eva_0448_000000020_0001
-42.586000000000006 385.728 -44.97 -2.908 1.0 935c1ae71aa56db8448c48d9ef935101_0001_1_000000000_0001
-37.181999999999995 405.11199999999997 -43.18600000000001 -2.603 1.0 f8f8ae31a916ae6431cf5c6504eed99a_0001_000000014_0001
-40.753 478.89 -51.824 -2.7430000000000003 1.0 ems_ferrM_1957_000000015_0001
-28.695 393.96 -36.49 -2.7119999999999997 1.0 ems_3hM_2034_000000004_0001
-20.054000000000002 211.584 -22.494 -2.8710000000000004 1.0 3h_hb1_3016_000000023_0001
-32.949 366.63599999999997 -36.061 -2.6660000000000004 1.0 34e3f70bf0d5f0358f17716050515205_0001_000000001_0001
-34.196999999999996 476.849 -48.976000000000006 -2.73 1.0 32950e61f9944c5510f441090aa6e92b_0001_000000006_0001
-20.316 334.82599999999996 -33.402 -2.835 1.0 eb4f69df4b7b257bb97b3eed7c0f0e36_0001_1_000000000_0001
-29.79 357.473 -35.412 -2.875 1.0 686e9ea7d1d24c3e0f636aac31b87c59_0001_000000027_0001
-22.837 428.089 -40.965 -2.806 1.0 50ac078a0e35483dca05379aa955dd75_0001_1_000000009_0001
-29.906999999999996 347.80300000000005 -36.33 -2.806 1.0 1a67be238cd113d5a3d9ae4f6989f682_0001_000000012_0001
-34.795 412.673 -42.632 -2.9989999999999997 1.0 ems_ferrM_3700_000000016_0001
-33.523 370.339 -34.861 -2.74 1.0 cb96c476f4d122d5ada8fb212250f275_0001_1_000000012_0001
-31.39 359.73800000000006 -35.77 -2.802 1.0 672a8a8947863b5711323dbd6146eb32_0001_000000027_0001
-23.171999999999997 355.329 -28.789 -2.613 1.0 2a5b9b17d1c60ba6d013afed73bb651c_0001_000000019_0001
-27.83 368.55800000000005 -34.061 -2.8819999999999997 1.0 a0b18f05b941da9b1181d6cde1fce78b_0001_1_000000005_0001
-27.058000000000003 392.63800000000003 -35.562 -2.859 1.0 b15849b34fbdf4d2ab5cb04e539c5a97_0001_000000017_0001
-38.45 382.584 -43.881 -2.839 1.0 0dccc476caa95bd4f2a5ac9c81cb3f48_0001_000000020_0001
-35.537 348.899 -40.993 -2.655 1.0 615c2d069dfb5ed5d8beeacb83ab86aa_0001_000000007_0001
-34.311 388.45099999999996 -36.599000000000004 -3.011 1.0 67e1e90ad417e81182229281e7547621_0001_000000004_0001
-27.263 357.76099999999997 -38.461 -2.8310000000000004 1.0 5fc45de243ba89621631b9fbff44809a_0001_1_000000028_0001
-36.444 420.869 -43.446000000000005 -2.8569999999999998 1.0 3h_hb1_4548_000000003_0001
-46.293 492.026 -56.818000000000005 -2.676 1.0 ems_3hC_414_000000003_0001
-34.733000000000004 409.33 -43.722 -2.642 1.0 d1005ab31da235cb05930f04e685dcee_0001_1_000000007_0001
-29.578000000000003 359.55 -33.571 -2.891 1.0 ba78e4b46a79a5f4ca6bd5d861dadf48_0001_000000022_0001
-24.639 408.37699999999995 -33.113 -2.6 1.0 3h_hb1_500_000000005_0001
-34.452 384.265 -42.075 -2.694 1.0 37c9410152edf70606a99b8c467079e5_0001_1_000000007_0001
-22.009 285.615 -24.971999999999998 -2.8369999999999997 1.0 cac6108a23708952ab6806fe5e10b6c1_0001_000000024_0001
-37.884 429.1 -46.388000000000005 -2.617 1.0 b00001d034b8c9b2eaee8735bdab848e_0001_1_000000002_0001
-26.195999999999998 451.094 -35.978 -2.7760000000000002 1.0 8cc863750dfc36cf2f12eb1af9c26b2f_0001_1_000000026_0001
-25.62 275.933 -26.717 -2.7680000000000002 1.0 4ee85919b0188b70519dc04db3847bc6_0001_000000024_0001
-31.843000000000004 372.472 -34.357 -2.955 1.0 31f745807055fa55b3f006521471d432_0001_1_000000021_0001
-45.972 442.894 -50.881 -3.0180000000000002 1.0 ems_ferrM_1432_0001_000000002_0001
-30.338 432.38199999999995 -41.287 -2.779 1.0 cd342be961dc2ed5b2f80a3bdbdec50d_0001_1_000000028_0001
-24.388 392.37 -36.911 -2.612 1.0 c27a59f38e67b82cf662716026b730c1_0001_000000020_0001
-41.583999999999996 410.409 -45.813 -2.97 1.0 ems_ferrM_3161_000000008_0001
-26.864 369.31199999999995 -32.662 -2.7310000000000003 1.0 236040f1f0a976d7f33093b5cb5503ad_0001_1_000000023_0001
-25.828000000000003 452.995 -44.448 -2.667 1.0 4h_hb1_1619_000000016_0001
-27.756999999999998 386.403 -33.384 -2.8739999999999997 1.0 3b25f9cfc026a7a32e6ae5accf4bfa3e_0001_000000013_0001
-41.608000000000004 485.42 -50.317 -2.459 1.0 14bb1f9432663298bb62c51f015da7d0_0001_1_000000016_0001
-23.932 311.644 -26.945999999999998 -2.835 1.0 0993d9806d62e8c4256b67d7c12b996d_0001_1_000000017_0001
-43.976000000000006 475.725 -52.776 -2.6 1.0 f94cea911e8b554bcaf47c3ccfaa5dba_0001_1_000000000_0001
-38.869 389.727 -49.141999999999996 -2.6630000000000003 1.0 ems_3hC_474_0001_000000008_0001
-31.114 338.29900000000004 -40.257 -2.917 1.0 bcfec2032da725f057f48b24a2940f08_0001_000000010_0001
-28.994 374.101 -32.483000000000004 -2.678 1.0 8d04e3f8d62afeb19368255f2a6c0513_0001_1_000000007_0001
-29.516 424.00300000000004 -38.08 -2.655 1.0 981a628a80508932823da0f76507b7ae_0001_000000028_0001
-37.156 443.718 -48.156000000000006 -2.758 1.0 3h_hb1_586_000000009_0001
-27.517 374.07 -36.674 -2.7289999999999996 1.0 3h_hb1_6782_000000012_0001
-39.676 419.36800000000005 -44.06 -2.5610000000000004 1.0 3c6624074622b21b9f47a43f1c008f07_0001_000000028_0001
-29.307 390.325 -33.804 -2.8089999999999997 1.0 2fd56c876781f15494059db150ccef0e_0001_000000005_0001
-25.246 311.559 -25.611 -3.01 1.0 0b108bea3e6301dc1c129f3d33540246_0001_000000029_0001
-41.663999999999994 429.144 -45.361999999999995 -2.634 1.0 HEEH_19314_000000016_0001
-32.327 388.25800000000004 -35.795 -3.02 1.0 6400538a2fa9ea74889f68393cb946f0_0001_1_000000023_0001
-32.993 386.325 -37.236999999999995 -2.747 1.0 5483ac29622432df9e29841543f1ab5c_0001_000000015_0001
-40.693000000000005 444.711 -43.772 -2.6910000000000003 1.0 633f89c9a2d4089d0812d99923203e4a_0001_1_000000015_0001
-30.223000000000003 376.707 -39.96 -2.7089999999999996 1.0 3h_hb1_4717_000000015_0001
-25.429000000000002 405.525 -32.953 -2.717 1.0 c0a401286c15b037141fa6afd16e99e5_0001_000000002_0001
-34.817 370.339 -36.756 -2.7039999999999997 1.0 1086948e40f304aa39960767e71e9539_0001_1_000000005_0001
-27.646 322.355 -30.913 -2.912 1.0 proteinG_4191_000000004_0001
-27.256 388.74800000000005 -34.968 -3.051 1.0 ferr_hb1_3124_000000010_0001
-41.843 454.13199999999995 -50.387 -2.818 1.0 d7eaf13fe435c01c5d6d1c2a3a5c8683_0001_1_000000028_0001
-27.669 372.57 -32.543 -2.745 1.0 afc3ac34a351efd6d3af4df322fa6431_0001_1_000000016_0001
-37.844 384.293 -41.427 -2.804 1.0 4a5b16cf8eba7735b5c20b8319668b0e_0001_1_000000021_0001
-30.736 374.49 -37.163000000000004 -2.668 1.0 d9ec1021c2f252c76d53ca77bab79b3d_0001_000000008_0001
-33.194 381.977 -37.753 -2.807 1.0 d748845c734ecd5d1a1fe79520bcbce9_0001_000000018_0001
-33.621 380.505 -37.91 -2.735 1.0 9365f27364dfb2fa84f1c31f83bba1e8_0001_1_000000024_0001
-39.219 407.024 -44.402 -2.786 1.0 6dedb120426933ae47ac520e3ace3011_0001_000000010_0001
-27.046 328.025 -32.941 -2.72 1.0 167c9b2f39a241a8d193af766e1e7aff_0001_1_000000023_0001
-33.559 391.957 -38.927 -2.74 1.0 bf4cf7b12dc390a275468be4dae17e36_0001_1_000000023_0001
-26.263 348.23199999999997 -32.274 -3.08 1.0 HEEHE_1422_000000012_0001
-34.418 383.902 -39.224000000000004 -2.562 1.0 80375c394c51917bc8bb031dcff47e0c_0001_000000000_0001
-35.383 365.588 -40.231 -2.798 1.0 703ad4e6afc2f4bbe95bd5572dbff177_0001_000000010_0001
-26.003 327.48900000000003 -30.174 -2.611 1.0 65d73e363a81e14b0b1a8216c9adcccc_0001_000000001_0001
-32.842 351.844 -38.008 -2.734 1.0 1e4616c6933537066f6bffd00f42e5f4_0001_000000002_0001
-32.753 486.423 -41.992 -2.593 1.0 3468e939393c4aaea57615f45ede1532_0001_000000012_0001
-40.477 422.059 -45.733999999999995 -2.805 1.0 3fc8867e05a1cb70e784871b1ac4fbe3_0001_000000003_0001
-40.616 501.13 -49.121 -2.344 1.0 3h_hb1_3996_000000021_0001
-25.084 283.116 -29.804000000000002 -2.855 1.0 ems_ferrM_6193_0002_000000007_0001
-29.128 359.439 -36.44 -2.887 1.0 ems_ferrC_446_000000008_0001
-27.665 363.361 -34.754 -2.665 1.0 c62e05a164bd329e149f8bdd399b1fcb_0001_1_000000021_0001
-43.538999999999994 465.827 -49.736999999999995 -2.638 1.0 528e4861174aa3b74bbe310231c6d12b_0001_000000001_0001
-36.583 389.936 -39.342 -2.673 1.0 4f308b140d444aae714a39bc262f6f6e_0001_000000006_0001
-26.916 339.344 -30.041999999999998 -3.108 1.0 ems_f2_590_000000015_0001
-24.065 460.889 -41.168 -2.627 1.0 ems_3hM_1683_000000023_0001
-33.426 375.176 -39.39 -2.807 1.0 ems_3hM_3663_000000019_0001
-30.084 333.051 -40.442 -2.7089999999999996 1.0 583ad3e739c247bfda1d8ac19ca1cd70_0001_1_000000024_0001
-27.95 362.72 -35.921 -2.7689999999999997 1.0 0e63e225660c6156b389c0cf7a0a2148_0001_000000011_0001
-36.92 390.202 -40.797 -2.7089999999999996 1.0 b31003e92e3aa2034e85a378530f475c_0001_1_000000013_0001
-32.019 336.82199999999995 -35.075 -2.628 1.0 HEEH_08273_000000004_0001
-20.807 289.232 -24.941999999999997 -3.03 1.0 HEEHE_1973_000000015_0001
-23.851999999999997 242.79 -25.872 -2.8480000000000003 1.0 2237cc18f7425fe935237d32b17d26c3_0001_000000006_0001
-25.680999999999997 318.059 -32.959 -2.8339999999999996 1.0 221b6c177cb51dc553a6c8bb2b74b47c_0001_000000029_0001
-34.19 421.663 -42.467 -2.568 1.0 4h_hb1_1156_000000014_0001
-11.135 254.97299999999998 -12.114 -2.9560000000000004 1.0 26e0bfe2cec27c5c1e91f38ce83674bf_0001_000000004_0001
-40.178000000000004 471.777 -49.078 -2.593 1.0 ems_3hM_2345_000000026_0001
-26.965 376.906 -31.706 -2.574 1.0 be56323470b2c716493f2730b4cf98d6_0001_000000015_0001
-32.64 350.923 -33.799 -2.775 1.0 45f3460d2ad39bb75bb72f03bbd84da2_0001_000000006_0001
-28.301 334.159 -32.436 -2.6260000000000003 1.0 0a8e88a0df0f40f3bc1aaff03fdc901e_0001_000000005_0001
-24.101999999999997 380.978 -33.832 -2.844 1.0 88226df044181ee189c57c3fb0bd8ba3_0001_000000003_0001
-24.92 362.561 -30.074 -2.818 1.0 4cbb3d9d395a86788eba863ef5bd29d9_0001_000000015_0001
-38.506 475.98699999999997 -46.65 -2.49 1.0 1b567b8aa6ea2080267c861e1fec777d_0001_000000028_0001
-34.977 425.885 -43.718 -2.693 1.0 1b148f5b613703d106ed0c300af977d7_0001_000000016_0001
-32.76 370.80300000000005 -38.888000000000005 -2.745 1.0 00dad2293a944454e3a92f5a703bf70b_0001_000000004_0001
-32.996 335.319 -34.749 -3.275 1.0 ems_bGM_232_000000011_0001
-36.022 444.44300000000004 -44.113 -2.6180000000000003 1.0 dc96862d5dd3d77830cfdea115e5478f_0001_1_000000008_0001
-31.005 387.785 -39.677 -2.827 1.0 ab8feb4dbeb9aee9e55d6c67eee67718_0001_000000022_0001
-23.095 400.454 -39.506 -2.5340000000000003 1.0 3h_hb1_4288_000000004_0001
-30.061 350.149 -34.904 -3.053 1.0 23ec19c5036c7c765816210a06217a3d_0001_1_000000009_0001
-31.697 384.962 -34.995 -2.4330000000000003 1.0 ems_3hM_1893_000000025_0001
-29.831 403.361 -45.466 -2.574 1.0 8203e405b9849db7e4d18f3c32a81c52_0001_1_000000005_0001
-47.371 442.05699999999996 -50.065 -2.615 1.0 420639fd84699ca60927c6d3f725b4b0_0001_1_000000010_0001
-35.913000000000004 334.43 -37.037 -2.8480000000000003 1.0 1daebc71f09d8e405c7c4c1b794d64f5_0001_000000026_0001
-35.804 406.14 -42.772 -2.742 1.0 HEEHE_2498_000000029_0001
-29.859 426.284 -39.074 -2.658 1.0 aa2df6122eb1b6e0a6af7430a908e865_0001_000000025_0001
-23.802 326.362 -28.215 -2.745 1.0 bd8d65d3eacfae0113ea8492dc11ce90_0001_000000007_0001
-35.013000000000005 351.212 -38.908 -3.173 1.0 ems_ferrM_939_000000000_0001
-29.288 344.564 -35.387 -2.603 1.0 1cd86ef9f1587ae5d14d35bbbd8e7f1d_0001_1_000000006_0001
-25.785999999999998 381.042 -30.811999999999998 -2.61 1.0 aaa97cd2362ebc849578cc9bfabfb51c_0001_000000012_0001
-32.164 346.401 -38.852 -2.8569999999999998 1.0 HEEHE_2766_000000011_0001
-32.513000000000005 359.653 -37.878 -2.908 1.0 90c20c2d25583e20b42e1bc813392873_0001_000000012_0001
-28.052 322.432 -31.389 -2.8789999999999996 1.0 51b6739cc660c7d2729fca1ea004028f_0001_000000003_0001
-35.365 412.358 -38.745 -2.752 1.0 3h_hb1_2491_000000006_0001
-38.161 355.37699999999995 -40.183 -2.963 1.0 ferr_hb1_772_000000008_0001
-29.258000000000003 388.783 -33.15 -2.826 1.0 87e906c4d4f6a21690b6c0739ee90059_0001_1_000000026_0001
-34.733000000000004 437.724 -42.778 -3.0469999999999997 1.0 ems_ferrM_3089_000000011_0001
-38.451 475.971 -54.998999999999995 -2.521 1.0 84b506d078df3df1c7c4fc8030e49b5a_0001_000000026_0001
-20.666 310.986 -31.651 -2.908 1.0 54dcce6b7d308c40b052e3e96a322882_0001_1_000000018_0001
-27.365 351.36800000000005 -30.139 -2.7110000000000003 1.0 ems_p1-14H-GBL-16H-GBL-15H_0188_0001_0001_0001_000000021_0001
-25.766 314.483 -28.160999999999998 -2.648 1.0 ems_4hM_4193_000000005_0001
-36.199 431.825 -40.356 -3.031 1.0 HEEHE_3035_000000018_0001
-21.320999999999998 237.706 -21.774 -2.8369999999999997 1.0 1e88cce81f6ac1b43efc4603054014bf_0001_000000014_0001
-33.469 377.334 -38.829 -2.5469999999999997 1.0 1e759223bb6b7646c131a6179565dc37_0001_000000018_0001
-29.5 383.157 -37.917 -2.571 1.0 91e313518f0bff6d55961f67f11a316d_0001_1_000000007_0001
-31.037 384.92800000000005 -32.145 -2.971 1.0 af13f4cbb100fcb4cd76c82ffc49ff74_0001_1_000000008_0001
-30.151999999999997 383.219 -34.065 -2.7510000000000003 1.0 cc1dfaf6ae4f195171735c77a0f9e74e_0001_1_000000019_0001
-24.351 304.0 -33.355 -2.99 1.0 ems_ferrC_1743_000000016_0001
-33.183 359.103 -37.22 -2.843 1.0 2cff97756759f0f8d39406f8a2c8c34c_0001_1_000000005_0001
-34.388000000000005 428.06699999999995 -42.167 -2.695 1.0 b2b35a11c33dccf0acbe210c57b9f628_0001_000000029_0001
-27.456 407.525 -33.14 -2.9210000000000003 1.0 HEEHE_1505_000000006_0001
-50.452 478.853 -57.425 -2.5780000000000003 1.0 6b5d99987c10c8b75c4f9689dfeec060_0001_000000023_0001
-33.424 355.847 -37.573 -2.74 1.0 3h_hb1_5158_000000027_0001
-30.895 364.73400000000004 -33.06 -2.875 1.0 3h_hb1_3124_000000014_0001
-36.327 474.719 -46.318000000000005 -2.5780000000000003 1.0 HEEH_14302_000000021_0001
-22.016 319.123 -27.425 -2.6839999999999997 1.0 8735292373eb259524589bf3022e1354_0001_1_000000027_0001
-31.048000000000002 400.476 -38.193000000000005 -2.772 1.0 57ee3576871f119f28280ac165b1d0fb_0001_000000003_0001
-36.522 363.26300000000003 -44.611000000000004 -2.637 1.0 1da44bdd43214dec970466a5f70573a4_0001_000000015_0001
-21.024 281.247 -23.065 -2.955 1.0 0ca763482fe3c5edfbb00f3a29c758e3_0001_1_000000028_0001
-32.744 357.778 -36.611 -2.681 1.0 ems_ferrM_4707_000000016_0001
-29.818 345.37199999999996 -32.542 -2.8689999999999998 1.0 cac6108a23708952ab6806fe5e10b6c1_0001_000000009_0001
-36.2 459.346 -42.446999999999996 -2.9 1.0 b9de05e268a6685691f63162d07a5334_0001_1_000000015_0001
-26.191999999999997 300.517 -27.14 -2.655 1.0 5337e5589d3df452f6c41d473566eaa5_0001_000000011_0001
-31.909000000000002 423.962 -42.145 -2.615 1.0 3h_hb1_2529_000000020_0001
-28.174 402.649 -36.86 -2.718 1.0 a8bbef93ad80f6915ddcfa1d2ab3f6b3_0001_1_000000016_0001
-37.533 412.413 -42.193000000000005 -2.6839999999999997 1.0 ems_3hC_528_0002_000000026_0001
-34.214 377.31199999999995 -39.415 -2.864 1.0 ems_ferrM_6178_000000001_0001
-29.605 325.66900000000004 -33.988 -2.6180000000000003 1.0 579a5d8f857a49bec699512e233a23bf_0001_000000029_0001
-25.324 365.14599999999996 -36.634 -2.5180000000000002 1.0 ems_3hC_1325_0001_000000009_0001
-24.730999999999998 348.19800000000004 -30.951 -2.822 1.0 e5a2dc556c61cceb3a5bc3fcad082fd8_0001_000000011_0001
-31.288 463.07199999999995 -41.99 -2.6310000000000002 1.0 9b16c7b3a3e0b1cff9c4f91147003ade_0001_1_000000023_0001
-27.961 358.13300000000004 -29.408 -2.737 1.0 42cb0348c39fa1acc18215da2252224d_0001_1_000000017_0001
-33.159 346.789 -33.597 -2.702 1.0 33139f3e490392160aadb409716f041c_0001_000000008_0001
-27.643 360.676 -30.967 -3.137 1.0 ems_bGM_232_000000027_0001
-31.828000000000003 364.723 -38.595 -2.7769999999999997 1.0 2a4eaebb2156b3b5defaf619515baa49_0001_1_000000019_0001
-29.23 350.599 -34.068000000000005 -2.9210000000000003 1.0 e055623a097a44c4403bbd300817146b_0001_1_000000016_0001
-25.684 313.883 -28.541 -2.734 1.0 2df5e4548b6f058c8e1556d82168ac9c_0001_000000017_0001
-31.398000000000003 347.425 -32.028 -2.878 1.0 2679f0d094e9007ca563bf5d96536bdf_0001_000000021_0001
-34.523 366.09 -39.986 -2.8710000000000004 1.0 b5501f72afaac98bbe739aec2d42f2b0_0001_000000019_0001
-23.381999999999998 334.67199999999997 -31.756999999999998 -2.8539999999999996 1.0 9895c1d898f6985d52506ef494acec2a_0001_1_000000028_0001
-30.415 374.596 -33.416 -2.685 1.0 90f76ad36250a657936ba2ef5dd2b01a_0001_000000012_0001
-41.71 439.972 -45.879 -2.63 1.0 215f082368b4baad5f1e2209e3514c67_0001_1_000000028_0001
-35.803000000000004 380.829 -45.295 -2.747 1.0 1491e69509de2efbc144305c42ea7232_0001_000000008_0001
-38.321 418.7 -41.773 -2.9160000000000004 1.0 HEEH_07620_000000020_0001
-25.398000000000003 330.407 -30.783 -2.7239999999999998 1.0 6bcdb755da37ad2195855e5f6ca870ef_0001_000000023_0001
-38.763000000000005 424.713 -40.982 -2.66 1.0 ems_p1-14H-GBL-16H-GABBL-16H_0006_0001_0001_0001_000000028_0001
-33.317 399.715 -41.823 -2.778 1.0 7987f0b035cb6e96164aced570875687_0001_000000000_0001
-36.567 495.843 -42.38399999999999 -2.701 1.0 HEEH_00020_000000019_0001
-35.535 372.20599999999996 -41.376999999999995 -2.8819999999999997 1.0 77c2080d68ca2a9eef4002a052168064_0001_000000010_0001
-23.098000000000003 298.222 -25.737 -2.506 1.0 f238dffc3ae042753d8506d2cba84358_0001_000000024_0001
-25.204 373.903 -32.495 -2.77 1.0 7e097e0b0376360e4b772b7e6a761d91_0001_000000013_0001
-25.715999999999998 423.969 -35.903 -2.83 1.0 7b3d1253794e0a3c92a4b4f0936298b6_0001_1_000000001_0001
-29.584 441.202 -33.382 -2.6710000000000003 1.0 3h_hb1_642_000000012_0001
-41.126000000000005 409.477 -45.383 -2.9810000000000003 1.0 3h_hb1_2315_000000027_0001
-30.176 383.515 -37.162 -2.778 1.0 e119686bfc2b466e3361a84d1465cfe1_0001_000000022_0001
-37.823 378.305 -39.186 -2.8160000000000003 1.0 d47e94540e7a9e51b26816d3dcdffd42_0001_000000029_0001
-31.081 353.45099999999996 -36.668 -2.363 1.0 474ba8b4c50395931366823399592c9b_0001_000000009_0001
-28.203000000000003 388.369 -38.016999999999996 -2.701 1.0 21a7f3f59e5862fd80bc1ac137a4a28b_0001_1_000000005_0001
-30.621 344.477 -34.552 -2.7939999999999996 1.0 089df0465c43252e1f9ec499755748cc_0001_1_000000014_0001
-45.138000000000005 449.19599999999997 -52.457 -2.531 1.0 ems_3hM_52_000000012_0001
-38.556 387.88 -44.299 -2.5869999999999997 1.0 ems_3hM_3705_000000020_0001
-28.975 372.065 -32.6 -2.7760000000000002 1.0 HEEH_09040_000000025_0001
-28.249000000000002 386.741 -35.245 -2.605 1.0 a14b52d4125b2e61d543bfc2e2f8e67c_0001_000000005_0001
-30.410999999999998 438.01300000000003 -38.666 -2.812 1.0 ems_ferrM_2935_000000011_0001
-18.009 300.258 -28.539 -2.943 1.0 ems_ferrM_4233_000000021_0001
-22.311 373.04699999999997 -34.459 -2.7060000000000004 1.0 0e2ed5c3f75edde9391a46279eb78c18_0001_000000027_0001
-23.701 391.999 -32.132 -2.992 1.0 3h_hb1_2776_000000027_0001
-31.006 320.784 -33.849000000000004 -2.742 1.0 2c1d4b54934cb20f8fe6cf9188a0fd63_0001_000000014_0001
-30.879 421.395 -37.211999999999996 -2.4659999999999997 1.0 ems_3hC_337_000000014_0001
-35.55 420.69300000000004 -40.106 -2.722 1.0 cfd197b677ad9358ad53867639ca13ec_0001_000000008_0001
-34.15 370.91 -37.025999999999996 -2.989 1.0 HEEHE_0019_000000019_0001
-45.372 431.051 -48.361999999999995 -2.678 1.0 3h_hb1_2857_000000015_0001
-32.256 360.816 -37.564 -2.845 1.0 3b07b865b375ca7bad5731bc8988292c_0001_000000016_0001
-30.089000000000002 373.32800000000003 -33.527 -2.536 1.0 HEEH_03901_000000022_0001
-39.765 459.074 -46.87 -2.358 1.0 ems_3hM_2303_000000024_0001
-31.666999999999998 400.19199999999995 -37.214 -2.648 1.0 a8e1c5ba72ab55b0f132e8eae3dbb665_0001_000000015_0001
-37.55 394.30400000000003 -41.455 -2.721 1.0 3h_hb1_5853_000000014_0001
-37.243 423.411 -42.46 -2.801 1.0 3h_hb1_4743_000000021_0001
-39.824 361.147 -41.56 -3.279 1.0 ferr_hb1_3191_000000002_0001
-31.410999999999998 389.43699999999995 -34.168 -2.841 1.0 effb10f19690de0346e47b21f24246d1_0001_1_000000009_0001
-30.491 335.92699999999996 -32.199 -2.8089999999999997 1.0 86f597a8d147aafb88e9584446058541_0001_000000006_0001
-17.516 234.12400000000002 -17.975 -2.7439999999999998 1.0 3535f1ea5d17e5535adfeaf481923d28_0001_000000005_0001
-30.683000000000003 468.414 -42.953 -2.67 1.0 c905a0f9ebc1378e4bc965b567d1c027_0001_000000003_0001
-28.432 430.89599999999996 -37.522 -2.371 1.0 3h_hb1_5126_000000021_0001
-28.894000000000002 371.995 -31.163 -2.8510000000000004 1.0 be68fb665919356f684c7700a98cd1bc_0001_000000005_0001
-36.674 396.29400000000004 -39.425 -2.866 1.0 ems_3hM_2969_000000023_0001
-28.439 335.34 -38.394 -2.9530000000000003 1.0 ems_bGC_164_000000023_0001
-28.885 394.439 -34.674 -2.589 1.0 8dd18b306233bcda2c2e4538ca924284_0001_000000014_0001
-28.712 381.155 -32.543 -2.761 1.0 73335fe440fa1dc52735aef68cb90205_0001_1_000000014_0001
-29.271 330.345 -35.222 -2.7460000000000004 1.0 606e9aead509115c66f6dc2f6187c85d_0001_1_000000029_0001
-37.895 391.00800000000004 -39.416 -2.875 1.0 bbcc2837d0ea9565ee230014105cf244_0001_000000028_0001
-21.611 354.921 -31.519000000000002 -2.985 1.0 713ac7cb48468372e9a9e9cda756d626_0001_000000023_0001
-45.542 506.727 -53.802 -2.531 1.0 49e7e82fa566ecd03da655f2cf01c60b_0001_000000028_0001
-36.617 453.44 -43.492 -3.017 1.0 3h_hb1_4874_000000016_0001
-34.836 346.474 -35.366 -2.752 1.0 30027efeb2acce5148d2b48baae9b641_0001_1_000000022_0001
-32.137 384.095 -35.201 -2.9160000000000004 1.0 f8b8445d2cb2eb85e5883beb30c897e3_0001_1_000000011_0001
-28.288 379.615 -33.946 -2.61 1.0 b407ad934e5250b8240dbd3ef2c13209_0001_000000020_0001
-31.71 439.569 -49.943999999999996 -2.9010000000000002 1.0 HEEHE_1686_000000007_0001
-32.269 336.596 -34.65 -2.766 1.0 3h_hb1_6951_000000009_0001
-38.071999999999996 390.376 -42.772 -2.49 1.0 2da5d96ce75720da4cc85c18d6cafab3_0001_000000011_0001
-39.260999999999996 390.63699999999994 -46.251000000000005 -2.763 1.0 ff4c60bb864a3c0e9da2429e020af941_0001_000000025_0001
-35.242 409.037 -40.015 -2.7510000000000003 1.0 ems_f4m_343_000000008_0001
-32.732 370.543 -38.11 -2.595 1.0 019e9b9d98639053f97ab566c73dd67e_0001_1_000000019_0001
-25.026999999999997 415.68699999999995 -39.583 -2.752 1.0 5cfbda28a9ed644d0a1eb731b24c206a_0001_000000008_0001
-28.750999999999998 317.353 -33.688 -3.023 1.0 60c2c21ac9518b9e4c1dfe715b9ec0d5_0001_000000008_0001
-41.465 407.52099999999996 -43.773999999999994 -2.694 1.0 e3f95cb9a889fa63640817571af4e22c_0001_000000000_0001
-32.214 395.423 -35.653 -2.6839999999999997 1.0 HEEH_18919_000000023_0001
-28.116999999999997 359.655 -30.443 -2.737 1.0 3f116e6a109d208c276f8276b9a91290_0001_000000026_0001
-29.361 270.408 -31.261999999999997 -2.824 1.0 1e88cce81f6ac1b43efc4603054014bf_0001_000000017_0001
-28.599 375.167 -34.232 -2.94 1.0 e4151dd091c1f6889019e378a78b3cfb_0001_000000012_0001
-30.601 440.02099999999996 -44.144 -2.589 1.0 b2daad66eca2eb9b11899431284f9d73_0001_000000007_0001
-38.365 466.43300000000005 -50.955 -2.6719999999999997 1.0 HEEHE_0624_000000026_0001
-25.403000000000002 404.30800000000005 -35.326 -2.714 1.0 HHH_eva_0700_000000023_0001
-30.197 379.534 -34.123000000000005 -2.9410000000000003 1.0 4f981c690e236e9cc1acd3dc23286c25_0001_000000023_0001
-39.769 418.108 -42.508 -2.656 1.0 9e1cb30451a023d93e4754a93c5e367a_0001_000000015_0001
-37.437 414.219 -41.785 -2.964 1.0 7aa58026ed1e7cf7d1c5374b2cc1091c_0001_000000018_0001
-27.831 376.394 -34.437 -2.76 1.0 16dfd2e7eb55fd7a370115a907700368_0001_1_000000027_0001
-27.743000000000002 320.291 -34.72 -2.795 1.0 0c6016b2973007227d831a06a9b56765_0001_1_000000013_0001
-33.696 380.44 -37.632 -2.73 1.0 04a37daeaa02bc146ae14827597115df_0001_000000015_0001
-34.292 374.00199999999995 -36.746 -2.7110000000000003 1.0 b9225a801f07855dbaab48be2360a85d_0001_1_000000009_0001
-34.885 351.07300000000004 -36.863 -2.76 1.0 8656e7fa7adebcc6b5de11489d79159c_0001_000000027_0001
-24.781999999999996 366.04699999999997 -36.624 -2.813 1.0 17323e15bbbf7995c42081b3fcd2192f_0001_000000010_0001
-32.131 372.426 -35.097 -2.87 1.0 dcd9809507f71d420582ead1f1e1bbb3_0001_000000029_0001
-38.071999999999996 374.83 -40.534 -2.8360000000000003 1.0 631d79ef2d75f172974049beb28929fd_0001_1_000000002_0001
-28.433000000000003 382.764 -35.219 -2.625 1.0 098064ffb003ae9d220488cec4d80c2b_0001_000000029_0001
-40.06 418.55400000000003 -45.477 -2.565 1.0 ems_3hM_430_000000010_0001
-27.552 388.44800000000004 -34.903 -2.611 1.0 HEEH_22448_000000008_0001
-27.514 370.01099999999997 -36.785 -2.819 1.0 6b19a2295246df190abaa264db8d5bbb_0001_000000005_0001
-33.634 372.269 -38.876 -2.721 1.0 3aeea6e707b468cd6501927485894206_0001_000000006_0001
-31.385 414.92199999999997 -39.078 -2.67 1.0 0340a777411c5755446ebea62a1e1eff_0001_000000028_0001
-35.584 341.642 -40.122 -2.7969999999999997 1.0 e071d88e75530d6ef1a71289bb59593f_0001_1_000000028_0001
-31.113000000000003 399.598 -36.114000000000004 -2.738 1.0 c2057063f1d6e5349ad894f01edc13a4_0001_000000011_0001
-34.144 376.658 -40.955 -3.022 1.0 HEEHE_2331_000000007_0001
-30.84 316.02299999999997 -33.305 -2.802 1.0 465d1699b52cc10d107939a2a260c935_0001_000000026_0001
-27.21 339.939 -32.068000000000005 -2.8789999999999996 1.0 29acb64e100348b040f3726c4ea1b176_0001_000000010_0001
-27.048000000000002 288.743 -30.456999999999997 -2.795 1.0 db48f76fba0be7237163d80603e45b97_0001_000000002_0001
-26.534000000000002 375.546 -34.464 -2.623 1.0 4f3964d2571ac0a61a936dc65ec3912a_0001_1_000000028_0001
-30.798000000000002 373.97900000000004 -35.329 -2.84 1.0 38e4f8fdf3310e204b31c89c2694c1bb_0001_1_000000003_0001
-29.983 409.57199999999995 -36.598 -2.823 1.0 2eff4448905264b1bb554d343a6a762c_0001_1_000000011_0001
-13.686 414.874 -36.504 -2.9 1.0 119280ee6eaf08d98c7ef14b3a13f541_0001_000000029_0001
-27.328000000000003 375.09 -28.945 -2.812 1.0 586271135cb85998b1ec3df9c58fc9cb_0001_000000029_0001
-21.338 258.49 -22.605999999999998 -2.8 1.0 665ac70a09087647c8bca29b906c9e87_0001_1_000000024_0001
-33.662 421.64099999999996 -38.150999999999996 -2.665 1.0 76c3e50db0ac3e9f0ce41ee646764888_0001_1_000000019_0001
-19.21 400.869 -36.181 -2.615 1.0 HHH_0111.min_rise1.49_000000026_0001
-36.001999999999995 365.838 -39.816 -2.798 1.0 ems_p1-15H-GABBL-15H-GBBL-16H_0042_0001_0001_0002_000000012_0001
-28.029 389.51300000000003 -35.016999999999996 -2.7230000000000003 1.0 HEEH_04462_000000009_0001
-32.515 398.315 -38.091 -2.735 1.0 HEEHE_0356_000000012_0001
-30.948 382.61300000000006 -38.996 -2.8289999999999997 1.0 64dc8fc5eec11312f8473bb6413d170f_0001_000000018_0001
-31.076999999999998 399.647 -38.218 -2.759 1.0 3h_hb1_1533_000000016_0001
-39.722 462.79400000000004 -47.001999999999995 -2.6 1.0 ems_ferrM_7012_000000026_0001
-38.088 383.05300000000005 -43.152 -2.559 1.0 ems_3hM_1041_000000019_0001
-37.001999999999995 384.2 -40.709 -2.6189999999999998 1.0 3c2e8034185fbb9a25d92b36ef9204d1_0001_000000021_0001
-34.595 434.784 -42.656000000000006 -2.591 1.0 ems_3hC_1308_000000001_0001
-37.62 373.027 -42.076 -2.568 1.0 453484b79e3db9b65db8753510da4200_0001_1_000000016_0001
-31.804000000000002 414.16 -38.155 -2.457 1.0 ems_p1-14H-GBL-16H-GABBL-15H_0026_0001_0001_0002_000000017_0001
-24.495 306.663 -27.575 -2.7939999999999996 1.0 ems_ferrM_2003_0001_000000020_0001
-33.075 412.37199999999996 -41.581 -2.753 1.0 7770fb65905d5f0854f63973399109c0_0001_000000009_0001
-22.868000000000002 354.39599999999996 -31.648000000000003 -2.8689999999999998 1.0 344bc4b9df70c28e280c34a3dfe626d9_0001_000000020_0001
-33.861999999999995 391.066 -38.966 -2.951 1.0 09869709d06cb525cd55f400c7a8f8a0_0001_000000026_0001
-29.029 365.403 -35.644 -2.964 1.0 a0393c94de8fa8edecc66429d7309454_0001_1_000000014_0001
-36.118 456.85699999999997 -40.247 -2.813 1.0 HEEH_16728_000000010_0001
-19.445999999999998 230.447 -22.273000000000003 -2.8289999999999997 1.0 1746ae2e4a2de0e1b39f6396690454b3_0001_1_000000015_0001
-37.714 464.286 -42.567 -2.753 1.0 ems_p1-14H-GBL-14H-GBL-16H_0003_0001_0001_0002_000000000_0001
-35.16 387.30400000000003 -39.333 -3.073 1.0 ems_ferrM_3735_0002_000000024_0001
-33.306999999999995 394.543 -38.818000000000005 -2.7060000000000004 1.0 c97eb9482337f45cd0ca6ae9eb0aa20e_0001_000000026_0001
-32.693000000000005 388.69199999999995 -39.365 -2.6239999999999997 1.0 59350470aff87c3dfc15e0979909ce01_0001_1_000000001_0001
-38.741 427.588 -41.363 -2.7939999999999996 1.0 17a4d8829475ca5812809b7c38479db0_0001_000000027_0001
-26.125 341.709 -32.856 -2.6310000000000002 1.0 0b81f5abc3f0f3498c2b73cfe1679965_0001_1_000000011_0001
-32.705 374.019 -36.153 -3.358 1.0 ferr_hb1_1056_000000004_0001
-40.579 410.965 -41.175 -2.833 1.0 c7ba02529b03fd3ae692b80b0ef1d038_0001_1_000000024_0001
-33.728 383.959 -37.034 -2.657 1.0 HEEH_12423_000000005_0001
-34.993 361.582 -38.582 -2.7119999999999997 1.0 3c6daa7e86e79a7a8e63dc22c1b53961_0001_000000005_0001
-32.839 413.374 -39.663000000000004 -2.739 1.0 2941bd7ee4b06bfc1248a1d43a7e4951_0001_1_000000012_0001
-34.817 413.01300000000003 -41.728 -2.822 1.0 d6594326d05fb46f5a52d71e04b7f579_0001_000000008_0001
-24.844 358.161 -31.58 -2.943 1.0 8b7fa9aeac3f21f03eab555eb8e98997_0001_000000021_0001
-47.708 391.36400000000003 -49.357 -2.6039999999999996 1.0 3h_hb1_3546_000000015_0001
-35.534 449.019 -39.941 -2.79 1.0 3h_hb1_2428_000000021_0001
-34.336 410.05699999999996 -39.266 -2.69 1.0 36ac57378a22e272cd02b4b7ddd028e1_0001_000000014_0001
-29.116999999999997 359.81800000000004 -35.82 -2.7739999999999996 1.0 ems_p1-16H-GBL-16H-GABBL-16H_0054_0001_0001_0001_000000029_0001
-31.456999999999997 385.898 -35.284 -2.8089999999999997 1.0 f856e5d2d11c84e835e2d237eec7e91b_0001_000000018_0001
-44.663999999999994 509.087 -53.565 -2.403 1.0 3h_hb1_1953_000000001_0001
-42.113 444.48400000000004 -47.715 -2.66 1.0 3h_hb1_4840_000000000_0001
-29.543000000000003 349.102 -35.589 -3.032 1.0 HEEHE_1408_000000022_0001
-43.023 441.24 -46.925 -2.7889999999999997 1.0 d6e17e2c83163a3d7384b444e63e3673_0001_1_000000024_0001
-28.342 400.285 -36.369 -2.905 1.0 aa59a2f430affb7376cda7908cd62d3f_0001_000000002_0001
-38.608000000000004 458.92199999999997 -49.659 -2.655 1.0 3h_hb1_6472_000000011_0001
-20.469 333.869 -30.526 -2.7910000000000004 1.0 18f56ebe6ec687f47e9015f6629d2f4d_0001_000000002_0001
-30.969 366.814 -32.952 -2.735 1.0 ea5ccae7422370e4886dd358aac7814e_0001_000000005_0001
-31.844 411.54400000000004 -39.25 -2.596 1.0 73423506e2c1d337390bd954dea1f69e_0001_000000023_0001
-32.616 440.279 -40.585 -2.7960000000000003 1.0 503a16c1e452a8ae2af63485d36a3ae6_0001_000000006_0001
-21.915 342.81800000000004 -29.932 -2.875 1.0 HEEHE_1584_000000006_0001
-30.073 389.24800000000005 -33.736 -2.825 1.0 41b38d4497c971cdfa1371f163c0ab11_0001_1_000000029_0001
-36.445 404.30199999999996 -37.785 -2.718 1.0 HHH_eva_0469_000000009_0001
-31.642 367.70099999999996 -43.792 -2.878 1.0 HEEH_19735_000000029_0001
-32.244 422.219 -38.667 -2.884 1.0 HEEHE_1553_000000003_0001
-19.958 250.805 -24.151 -2.786 1.0 4068b8b95aab9df9a71687a3642506d8_0001_1_000000001_0001
-35.482 421.517 -41.12 -2.742 1.0 08cef708b12a48aa5908a9633e672630_0001_000000024_0001
-30.171 348.22 -33.721 -2.9789999999999996 1.0 ffca15c6b5124f7179475186a070044b_0001_000000018_0001
-29.616999999999997 398.157 -35.444 -2.886 1.0 ems_bGM_676_000000007_0001
-32.818000000000005 463.718 -43.148999999999994 -2.546 1.0 04d0b65bbdaa6f298aca852c9fa30496_0001_000000007_0001
-34.469 525.0790000000001 -47.239 -2.696 1.0 ems_3hC_1810_000000003_0001
-22.193 304.47900000000004 -25.570999999999998 -2.68 1.0 8396756474b0fa7a68bbeb913da55f8a_0001_1_000000010_0001
-28.998 344.126 -34.895 -2.9019999999999997 1.0 58eac86a34c83d458531d6b7e61d38cb_0001_000000012_0001
-41.282 488.324 -47.07 -2.736 1.0 8ce7031d796a83f3a865da6e70ed4dde_0001_000000023_0001
-28.377 252.59900000000002 -29.128 -2.6839999999999997 1.0 7db28fd76a111f399af8b8206cf8c4ae_0001_1_000000019_0001
-36.493 388.473 -44.071000000000005 -2.4290000000000003 1.0 624468e19ebab2a57e5dfbfe3b997a8b_0001_000000016_0001
-23.897 373.93699999999995 -34.588 -2.76 1.0 394dd6c67f9b1b9d0a834f22c0fcc489_0001_000000000_0001
-33.779 379.29400000000004 -38.184 -2.658 1.0 2803f7feb805db00bf63488e92d8095e_0001_000000021_0001
-28.794 323.195 -30.593000000000004 -2.9160000000000004 1.0 f54c38de54f902824d56ebb1d7d28090_0001_000000013_0001
-38.91 436.13300000000004 -45.361999999999995 -2.733 1.0 ems_p1-14H-GBL-16H-GABBL-15H_0176_0001_0001_0001_000000022_0001
-24.055999999999997 294.651 -29.820999999999998 -2.983 1.0 HEEHE_0505_000000012_0001
-33.902 401.369 -35.91 -2.826 1.0 8135be13e7697018101ccc1907aff48d_0001_000000001_0001
-33.522 403.56800000000004 -43.232 -2.2840000000000003 1.0 3h_hb1_265_000000006_0001
-28.221999999999998 361.019 -36.479 -2.9530000000000003 1.0 bc52c5e7e3920901399859478658d83c_0001_000000015_0001
-29.769000000000002 381.56699999999995 -33.019 -2.917 1.0 HEEHE_3014_000000023_0001
-34.039 374.124 -36.724000000000004 -2.784 1.0 730931de5a3420ccc41569db3d64527b_0001_1_000000024_0001
-46.412 421.23199999999997 -50.363 -2.6839999999999997 1.0 522172542a7f569405e51ed63f6a6e03_0001_000000007_0001
-28.776999999999997 379.654 -40.019 -2.8510000000000004 1.0 4be470d234a852fa94c4e9c809efab7f_0001_000000027_0001
-31.338 343.93800000000005 -33.716 -2.9610000000000003 1.0 07d7a639d5465d368e8fd09fcd86abd0_0001_000000005_0001
-24.063000000000002 360.45300000000003 -29.531 -2.766 1.0 08acac048b29629ce3b0957eb29df8f6_0001_000000021_0001
-35.647 367.25300000000004 -40.909 -2.7769999999999997 1.0 5d5377492c9789682e25e718f40a4ad4_0001_1_000000011_0001
-34.162 426.083 -39.203 -2.875 1.0 be5631be7a2942faac8de6e3bd8e70cc_0001_1_000000024_0001
-32.607 367.642 -31.291 -2.496 1.0 ems_3hM_2745_000000026_0001
-37.485 393.25 -41.123000000000005 -2.844 1.0 cb9ec05e5f56b30593cbdf3c37bf905a_0001_000000011_0001
-36.891999999999996 409.32300000000004 -42.13399999999999 -2.8139999999999996 1.0 a738d7d239f8e19c6bccd0fd186e0348_0001_000000012_0001
-35.659 362.994 -37.646 -2.657 1.0 5ed5a3682f2d7fc943c4d4b514c7ac3d_0001_000000025_0001
-26.148000000000003 396.131 -32.625 -2.877 1.0 02d6e70d77c5b25d145234c4bc5e8ee6_0001_1_000000019_0001
-28.13 334.397 -36.804 -2.7560000000000002 1.0 ems_ferrM_3796_0002_000000011_0001
-22.485 355.16900000000004 -34.568000000000005 -2.648 1.0 bc11255ac3b086adb482aa946ff04c2a_0001_000000019_0001
-35.281 347.292 -40.428000000000004 -2.883 1.0 81f55c4576c584f0b42e32949049848e_0001_1_000000020_0001
-22.781 331.47 -27.584 -2.8310000000000004 1.0 4661545e6108c62679ea81bf73f52f04_0001_1_000000002_0001
-33.713 394.639 -40.833 -2.7439999999999998 1.0 1aaa517ad6cdc44fca819371cd397c3e_0001_000000017_0001
-34.175 386.231 -38.269 -2.7939999999999996 1.0 92d0b239c8c75958daf9fb2685a83111_0001_1_000000028_0001
-29.232 370.935 -33.859 -2.585 1.0 3h_hb1_4182_000000016_0001
-11.394 159.565 -14.561 -2.9019999999999997 1.0 3h_hb1_2480_000000015_0001
-32.62 462.52099999999996 -46.513999999999996 -2.635 1.0 119323a4569d686cb322eeb16f9e0b43_0001_1_000000026_0001
-10.55 176.081 -11.089 -2.658 1.0 032940fb6bd22105032b9130e98515f1_0001_000000008_0001
-29.96 370.6 -35.246 -2.747 1.0 d94926f56562a70ac9c3859bb8f57a0e_0001_000000006_0001
-35.809 471.49 -47.773 -2.838 1.0 3h_hb1_4902_000000014_0001
-25.184 361.86300000000006 -34.09 -2.8160000000000003 1.0 1d6c085922b8eefbbc5e33fe9d9c50ab_0001_000000019_0001
-38.400999999999996 420.99699999999996 -44.618 -2.58 1.0 3h_hb1_4329_000000001_0001
-28.862 415.853 -33.834 -2.7089999999999996 1.0 6095dbe61e43b8bfcab256125a9d9fd8_0001_1_000000001_0001
-33.226 374.925 -38.839 -2.8569999999999998 1.0 3h_hb1_3800_000000029_0001
-29.119 386.165 -41.738 -2.898 1.0 3b0a010b64976bb99f94cb9a54f6960e_0001_1_000000028_0001
-17.985 365.44 -27.764 -2.6839999999999997 1.0 22c03898404ebde78cfcc2f803c20cd3_0001_000000023_0001
-25.546999999999997 366.166 -29.906999999999996 -2.832 1.0 b501ef39cd6bb879b3ad71bbcbbf8314_0001_1_000000002_0001
-34.571999999999996 444.017 -44.336999999999996 -2.67 1.0 HEEH_14402_000000007_0001
-29.570999999999998 348.213 -34.959 -2.748 1.0 6d4b34b13bd74c3a8a4c8cb7a47d06cf_0001_1_000000016_0001
-35.330999999999996 382.00199999999995 -42.701 -2.977 1.0 6a8f98751522b61f59630754b60ad941_0001_000000013_0001
-29.944000000000003 330.69199999999995 -32.46 -3.0239999999999996 1.0 5fdd220356ec8ac1a3e01fe3a670f642_0001_000000006_0001
-23.734 324.017 -30.872 -2.742 1.0 d55f28887478f96e862b7f18b561a260_0001_000000005_0001
-34.793 398.63300000000004 -39.509 -2.799 1.0 8eeea59ca7618a849e9af7ffbbde2fb1_0001_000000022_0001
-32.894 348.452 -36.383 -2.7489999999999997 1.0 767480c10275b5acd445a987c3f36a84_0001_000000025_0001
-31.825 418.216 -38.409 -3.167 1.0 3h_hb1_4885_000000001_0001
-38.606 402.89099999999996 -41.996 -2.8089999999999997 1.0 2d95a4b371149d74cd51056fab83c2d2_0001_1_000000017_0001
-41.166000000000004 464.10900000000004 -46.534 -2.865 1.0 ems_3hM_576_000000019_0001
-36.075 370.62300000000005 -41.295 -2.6189999999999998 1.0 d060d179aa8c7790444f5a7e3b734830_0001_1_000000007_0001
-29.468000000000004 329.05 -34.758 -2.437 1.0 4h_hb1_4848_000000001_0001
-32.144 448.774 -38.868 -2.605 1.0 d214a7d87dc625a048d61af9b379bfb7_0001_000000023_0001
-25.881999999999998 328.29400000000004 -30.583000000000002 -2.6830000000000003 1.0 0e5b30bc29ae5c5ee14fff3c14b8b217_0001_000000005_0001
-32.054 403.85 -43.926 -2.7460000000000004 1.0 1ffb0cd2c3871f3423442b7481aeb5cb_0001_1_000000022_0001
-43.941 394.716 -46.122 -2.562 1.0 ems_4hM_4200_0001_000000014_0001
-41.188 391.834 -44.373000000000005 -2.8939999999999997 1.0 def5592da5bf437fa0dca7ed1e356f3a_0001_000000009_0001
-37.97 486.04400000000004 -47.641000000000005 -2.447 1.0 3ff4a64370fbd774d00b1e9113c65c98_0001_000000009_0001
-34.032 337.07300000000004 -38.721 -2.9960000000000004 1.0 ferr_hb1_4099_000000006_0001
-41.058 413.278 -41.974 -2.806 1.0 7b9cde51a6333c7db752d4c93e9fe982_0001_000000028_0001
-10.852 153.91 -11.318 -2.699 1.0 39aac4347d700ab22a114f6ab6e6d975_0001_1_000000016_0001
-33.855 389.108 -41.073 -2.835 1.0 3622cda0d01b1ff47b0ce40021dec018_0001_000000019_0001
-26.756 351.495 -30.143 -2.592 1.0 b2939d497290384310389b66eed9f0f0_0001_1_000000026_0001
-28.430999999999997 297.503 -29.546 -2.89 1.0 03a02d240c167870582697e9f5eec66f_0001_000000022_0001
-38.832 364.264 -41.952 -2.642 1.0 849d6fb75cf4f6cdcd6559d6c3d49968_0001_000000007_0001
-30.029 397.765 -38.274 -2.371 1.0 3h_hb1_432_000000015_0001
-15.82 373.402 -31.461 -2.758 1.0 259c01eb91ceecc6cbcfe55db1ba87f7_0001_1_000000004_0001
-21.598000000000003 370.858 -31.685 -2.658 1.0 01e2c365668ab2eaf75595d69e775162_0001_000000025_0001
-35.277 411.505 -42.791000000000004 -2.775 1.0 ems_ferrM_6914_0002_000000022_0001
-27.991 378.50699999999995 -38.96 -2.972 1.0 9cf09078ee4940cfb6fb330218e54d75_0001_1_000000029_0001
-36.104 407.93300000000005 -42.775 -2.6519999999999997 1.0 7601553b6d98d17e6f3b10599c1ec423_0001_000000025_0001
-33.815 464.603 -40.713 -2.504 1.0 d3869085d891370b486a8545ff5db962_0001_000000021_0001
-32.184 408.75800000000004 -38.801 -2.5780000000000003 1.0 9e35a7df8367acc35d2bdfacadd00639_0001_1_000000024_0001
-42.321999999999996 410.098 -43.898 -2.8510000000000004 1.0 06aeb4587c00aa1c929e8d7c92b63c84_0001_000000018_0001
-26.936999999999998 393.75 -31.877 -3.062 1.0 fd1d0ce3da2148beb3eec6d388be1e55_0001_000000016_0001
-30.002 383.164 -36.875 -2.705 1.0 9a370f4640edc75addc9667f5a562785_0001_1_000000005_0001
-28.146 423.486 -37.31 -2.82 1.0 631ff2af62b7d8a429e792fba1b2d0f2_0001_000000021_0001
-36.266 391.436 -43.007 -2.766 1.0 3h_hb1_2005_000000008_0001
-7.646 372.249 -34.552 -2.825 1.0 2ebec07ab3b9324021ec70080957e01f_0001_1_000000002_0001
-31.381 348.51800000000003 -36.166 -2.648 1.0 ferr_hb1_3071_000000028_0001
-29.793000000000003 391.525 -33.059 -2.4619999999999997 1.0 ems_3hC_104_000000007_0001
-33.814 379.254 -36.181999999999995 -2.6830000000000003 1.0 53d7c7dfde989b97dbd4a222b92dd993_0001_1_000000012_0001
-33.36 422.335 -38.216 -2.7560000000000002 1.0 HEEH_23757_000000004_0001
-26.656 294.527 -27.818 -2.949 1.0 4baccf2250e826d30b95cbadbf921595_0001_1_000000012_0001
-37.564 444.082 -43.43899999999999 -2.835 1.0 ems_f2_432_000000002_0001
-30.752 378.845 -38.006 -2.5980000000000003 1.0 ems_3hM_2021_000000013_0001
-42.566 407.945 -43.071000000000005 -2.497 1.0 ems_3hM_1406_000000020_0001
-25.379 346.819 -30.708000000000002 -2.763 1.0 b6dcec359c989567a99dcab5861ee91f_0001_000000028_0001
-27.261999999999997 352.161 -30.656 -2.952 1.0 15473f988ebb56950530d0368be04d3e_0001_1_000000000_0001
-26.234 392.42900000000003 -33.756 -2.66 1.0 ee9e99403180be9ab76a8aebaafe7f43_0001_000000001_0001
-24.694000000000003 367.994 -34.876999999999995 -2.698 1.0 88bc1dfdf9a4bae0923f081bf9701ab5_0001_000000026_0001
-37.647 450.074 -44.446999999999996 -2.804 1.0 15d1861fbbbecaec21ccdd21b445fbea_0001_1_000000023_0001
-32.537 408.085 -40.894 -2.5660000000000003 1.0 6672e5282a1b3afad708fb1c514b02c5_0001_1_000000020_0001
-39.621 482.17900000000003 -50.238 -2.7260000000000004 1.0 21f99d4180b4efb63059ee45cc457574_0001_1_000000029_0001
-27.712 395.569 -37.325 -2.582 1.0 d31cdc528c28de72deaf0c5b82f153d6_0001_1_000000029_0001
-30.148000000000003 350.079 -35.603 -2.838 1.0 fb02ebc9308d97762422777ee70b4634_0001_000000010_0001
-35.796 384.102 -42.91 -2.8 1.0 7cc41d9761eaf4974dd338d0ff67b281_0001_1_000000017_0001
-28.936999999999998 369.75 -32.815 -2.7560000000000002 1.0 59747a5255cd687c2960285eb4440dff_0001_1_000000025_0001
-37.865 378.455 -43.096000000000004 -2.6719999999999997 1.0 0fc26572a2238d35e905d365887e7272_0001_1_000000016_0001
-38.279 381.50300000000004 -42.207 -2.79 1.0 ems_ferrM_1190_000000009_0001
-35.967 383.314 -41.725 -2.8689999999999998 1.0 d1bbf53e876f7744047c839dd5b1cc0f_0001_1_000000023_0001
-29.183000000000003 431.467 -36.946999999999996 -2.451 1.0 8e0df331432489bcfe8b797ceafaec94_0001_1_000000002_0001
-31.729 374.79 -36.826 -2.563 1.0 b07ea4112142c2b0a47935b9fd2ba662_0001_1_000000022_0001
-28.910999999999998 349.57800000000003 -30.945999999999998 -2.924 1.0 510c4afe8a773a2a64e365f3cad520b6_0001_000000021_0001
-19.989 316.132 -28.859 -3.147 1.0 ferr_hb1_365_000000004_0001
-29.125999999999998 375.744 -34.839 -2.315 1.0 ems_ferrM_4541_000000006_0001
-30.616999999999997 388.374 -42.835 -2.7939999999999996 1.0 cdc926e4cdbf9aebcfe36ae6c45bc522_0001_1_000000026_0001
-28.828000000000003 364.89099999999996 -33.048 -2.595 1.0 a59f273db1b93325ede2717f6921e800_0001_000000016_0001
-31.648000000000003 359.315 -38.718 -2.947 1.0 3h_hb1_134_000000004_0001
-24.261 327.991 -29.717 -2.7760000000000002 1.0 f4054bca59edf0c4bc29a968dc23a100_0001_000000005_0001
-35.88 341.05199999999996 -37.297 -2.937 1.0 ems_ferrM_2333_0001_000000018_0001
-29.741 362.223 -33.541 -2.8 1.0 31ff8b66aa341f0c48c9c3d745fcbeaf_0001_000000025_0001
-26.641 303.404 -29.142 -2.61 1.0 2b53a241a1c5df82ac65f62bd5534627_0001_1_000000021_0001
-23.395 327.247 -29.22 -2.6860000000000004 1.0 17458a5c3f0e199eea92a7156c0e7956_0001_000000007_0001
-34.059 394.074 -35.716 -2.734 1.0 a8898b91c499188f83fc0825bccd974f_0001_1_000000026_0001
-29.288 370.139 -40.486 -2.46 1.0 4h_hb1_1157_000000003_0001
-35.85 421.74199999999996 -41.137 -2.9139999999999997 1.0 1ae6ec0ecff5b1e5fbf666d471d2ed0d_0001_1_000000021_0001
-26.909000000000002 380.64 -36.489000000000004 -2.986 1.0 ems_ferrM_1190_0002_000000023_0001
-30.73 411.25800000000004 -35.434 -2.821 1.0 ce2f8015f80b7b8e2b6d8ee7a0f49fa4_0001_1_000000023_0001
-30.354 349.98800000000006 -36.384 -2.866 1.0 88a3e81a777927f380570b56759004da_0001_000000027_0001
-37.643 398.849 -39.437 -2.8510000000000004 1.0 3d2de5126462cf6684177e734b80e415_0001_000000003_0001
-35.168 412.75 -37.121 -2.739 1.0 16b3c762dded5849d98ea57ad7e4d99e_0001_000000002_0001
-30.545 331.19599999999997 -35.269 -2.659 1.0 ems_ferrM_4953_000000011_0001
-29.029 369.207 -32.91 -2.9219999999999997 1.0 b65a779be31d13816e4ed22f2459c8fc_0001_000000015_0001
-31.903000000000002 398.414 -40.38 -2.591 1.0 b5b552dfac4c7d9a27c04eda05df7692_0001_000000028_0001
-37.955999999999996 384.00800000000004 -43.968999999999994 -2.66 1.0 HHH_eva_0606_000000028_0001
-30.049 383.77099999999996 -36.599000000000004 -2.5180000000000002 1.0 HHH_eva_0336_000000003_0001
-32.755 348.231 -37.6 -2.91 1.0 61907b3e568808b95ca162b91827991f_0001_000000024_0001
-42.42100000000001 397.246 -45.761 -2.87 1.0 385c7446fd728c044a8a911ff609622e_0001_1_000000008_0001
-30.263 444.657 -42.381 -2.609 1.0 25e4e8523bb898988f824d7176892a6f_0001_000000017_0001
-31.24 434.842 -41.306000000000004 -2.5780000000000003 1.0 HHH_eva_0065_000000026_0001
-24.694000000000003 354.23400000000004 -32.063 -2.88 1.0 af53a0b95be0116948b5462b341b06d3_0001_000000029_0001
-22.163 292.88 -28.375 -2.71 1.0 ems_ferrM_4525_000000011_0001
-38.418 428.594 -44.782 -2.7119999999999997 1.0 315c6a1955b1b3d49554ffa5aa10e8a5_0001_000000022_0001
-22.191 280.801 -24.291999999999998 -2.641 1.0 3h_hb1_3439_000000004_0001
-33.097 386.066 -38.576 -2.795 1.0 0f80eab3742df3ebe65f099037ced87a_0001_000000012_0001
-29.838 422.168 -39.144 -2.6660000000000004 1.0 ems_3hM_3097_000000001_0001
-35.468 367.94 -39.924 -2.852 1.0 HEEH_24828_000000000_0001
-23.596 349.663 -33.695 -2.782 1.0 9efd3ff81cc22d947195a8f5aae1b6bd_0001_000000015_0001
-36.272 421.999 -38.941 -2.573 1.0 3h_hb1_6360_000000003_0001
-31.09 371.779 -38.478 -2.679 1.0 066d25bff10fa2b7d4b81d766be6b215_0001_000000019_0001
-37.219 447.659 -42.68899999999999 -2.7239999999999998 1.0 1fcab3e81a167d10b98bdba9eea32f93_0001_000000010_0001
-16.183 302.226 -25.078000000000003 -2.722 1.0 ad6af5b77da3e1d30ce49366b4263dc3_0001_1_000000009_0001
-36.983000000000004 458.131 -46.567 -2.6719999999999997 1.0 82834fc24cc795dc99f6b4b83d3129f3_0001_000000027_0001
-31.893 335.894 -33.615 -2.897 1.0 3114b4a908190d511a6b0a695ef22b30_0001_1_000000007_0001
-31.461 375.764 -39.732 -2.842 1.0 214237feebd7ad1274bd114a718d1af0_0001_000000018_0001
-34.902 359.423 -42.379 -2.467 1.0 ems_3hC_908_000000014_0001
-31.455 426.89599999999996 -40.909 -2.7569999999999997 1.0 b4558fbf0c3de498e739acf43ec468da_0001_1_000000000_0001
-17.749000000000002 309.654 -25.639 -2.8539999999999996 1.0 49de83d401c5b18fd659f526dc3bae3d_0001_000000012_0001
-22.175 302.837 -23.698 -2.53 1.0 3h_hb1_87_000000000_0001
-34.717 393.285 -41.285 -2.565 1.0 97cdd64abb915383c226d673b21def72_0001_000000025_0001
-43.383 492.51800000000003 -47.917 -2.72 1.0 3h_hb1_5583_000000012_0001
-22.941 330.708 -31.857 -2.755 1.0 08ac2704a2593ebc678d828f14336155_0001_000000020_0001
-42.718999999999994 392.755 -46.748000000000005 -2.6489999999999996 1.0 4h_hb1_440_000000016_0001
-35.408 450.37199999999996 -46.92100000000001 -2.7430000000000003 1.0 c5af815f90d17eaabd3e008fb44d0910_0001_1_000000003_0001
-50.636 475.606 -54.57899999999999 -2.937 1.0 9c8eb8364c538385ff5fb5ed1b78d3d6_0001_000000011_0001
-30.63 390.856 -35.328 -2.497 1.0 3h_hb1_4697_000000018_0001
-26.967 327.44 -28.585 -2.741 1.0 825080a2541effced18dfbf7fb2d70b3_0001_1_000000008_0001
-28.16 319.165 -29.074 -2.938 1.0 34245656d11af7f100b55e2688f4e7e1_0001_000000024_0001
-29.796999999999997 392.64099999999996 -38.42 -2.46 1.0 33717072c216cfd45d04013d1d8b418e_0001_000000011_0001
-35.711999999999996 392.458 -43.24100000000001 -2.7710000000000004 1.0 3022587298425875d0370c864bf232df_0001_000000008_0001
-38.714 419.60900000000004 -47.608000000000004 -2.773 1.0 0ee29a325c4a2d9886dbe02a30345265_0001_000000007_0001
-45.488 489.98900000000003 -47.25 -2.4330000000000003 1.0 ems_4hC_2677_0001_000000019_0001
-35.29 405.81 -40.198 -2.7089999999999996 1.0 b127db2e28c1119666ac6391c2a69cb3_0001_1_000000015_0001
-30.395 364.13199999999995 -33.153 -2.912 1.0 7ac8ccabac30350c9e6cf00671c6fcd6_0001_000000007_0001
-22.549 295.76 -28.665 -2.7510000000000003 1.0 28820ddb10b42a807e8708a6d4ff1a36_0001_000000018_0001
-44.348 495.25800000000004 -51.315 -2.6310000000000002 1.0 0755cb22fba3374d81eace318e53680c_0001_000000010_0001
-43.098 415.36300000000006 -46.283 -2.766 1.0 d148be74fd7770d5102ff934d2b64180_0001_000000020_0001
-29.331999999999997 414.599 -38.306999999999995 -2.452 1.0 HEEH_21570_000000013_0001
-25.654 349.639 -32.509 -2.806 1.0 e1836abc2703465cc89edf493042a4ee_0001_1_000000029_0001
-25.384 376.63 -40.812 -2.569 1.0 ems_3hC_501_000000012_0001
-37.155 438.351 -42.673 -2.677 1.0 3h_hb1_3922_000000029_0001
-26.64 316.665 -30.52 -2.8080000000000003 1.0 77b55d642d904ec240eef13660cc6d70_0001_000000018_0001
-36.619 485.95300000000003 -47.015 -2.562 1.0 3h_hb1_5708_000000024_0001
-26.16 392.29699999999997 -34.771 -2.5469999999999997 1.0 2a1e62c1a6e6a25ea9987b9468822041_0001_1_000000002_0001
-37.06 424.495 -41.948 -2.6069999999999998 1.0 208c4ffa8dc9ea0298491f91591f943b_0001_000000026_0001
-32.576 372.385 -35.431 -2.674 1.0 f2418fb8761e159b36697cee699c7a2a_0001_000000006_0001
-22.808000000000003 306.67400000000004 -29.206 -2.891 1.0 ems_ferrM_4258_0002_000000029_0001
-28.756 378.624 -38.245 -2.562 1.0 d10961fa3df53d1a1f09ac064430d538_0001_1_000000009_0001
-40.172 446.858 -48.84 -2.7680000000000002 1.0 HHH_eva_0417_000000006_0001
-35.006 358.89300000000003 -36.61 -2.736 1.0 8bf9f6960d70f80946083c7bf869e449_0001_000000020_0001
-31.34 417.315 -39.533 -2.6460000000000004 1.0 435db5453dc03cb14963c624e2306499_0001_1_000000016_0001
-32.816 446.843 -45.214 -2.8739999999999997 1.0 HEEHE_0987_000000026_0001
-26.099 361.691 -33.468 -2.762 1.0 9777678b07819a69fe024c8f84897e97_0001_000000009_0001
-29.463 301.087 -31.721 -3.013 1.0 93012bcebe64e15c2d237d910001593b_0001_000000018_0001
-38.259 392.42199999999997 -42.223 -2.748 1.0 613b518b80922572842675134f188e6d_0001_1_000000000_0001
-37.701 449.779 -43.077 -2.682 1.0 ce74e3292555362fd4a2ff885e752ccf_0001_1_000000007_0001
-33.968 431.67400000000004 -43.92100000000001 -2.509 1.0 HHH_eva_0086_000000001_0001
-44.357 414.13699999999994 -50.974 -2.531 1.0 9e5a34e345f3dd19084c582e6ab18275_0001_1_000000012_0001
-51.318000000000005 463.485 -56.69 -2.6060000000000003 1.0 HEEH_13401_000000027_0001
-36.53 412.93199999999996 -40.008 -2.7 1.0 7bda5f0f18a81d3c223ee347e2eb182a_0001_1_000000026_0001
-31.6 341.83 -36.061 -2.84 1.0 7505a96792fd6952714743c477448894_0001_1_000000020_0001
-40.922 371.814 -44.839 -2.853 1.0 125188cccafa8ef43f49ce043a5d52ed_0001_000000026_0001
-32.080999999999996 463.334 -40.644 -2.636 1.0 ded24081019ea5fd1f3f26c9c995575c_0001_000000018_0001
-35.705999999999996 393.94699999999995 -39.952 -2.536 1.0 932453b539219b3ee1abfdb831d105c2_0001_000000000_0001
-32.565 377.935 -42.083 -2.9010000000000002 1.0 3h_hb1_76_000000009_0001
-32.893 424.775 -37.4 -2.785 1.0 1e48eb97e837b7bf390b9c87aab061f0_0001_000000009_0001
-39.524 409.957 -47.256 -2.573 1.0 0ecfcc8a765d6b209afec6d3a1183c6c_0001_000000016_0001
-25.305999999999997 303.647 -32.577 -2.819 1.0 db312ab1210ddb0144a9c82b408c8893_0001_1_000000021_0001
-30.498 337.07800000000003 -30.654 -2.84 1.0 b6a9a7fe36d7851be335f71692e2e336_0001_000000006_0001
-32.735 356.36699999999996 -33.891999999999996 -2.846 1.0 HEEH_21642_000000028_0001
-26.537 413.282 -35.449 4.781000000000001 1.0 7f8829834e02fb8c94cc2b05f7d0962f_0001_000000026_0001
-29.046 318.777 -30.544 -2.937 1.0 2ad4353a9211ec15330e84003ec0f065_0001_1_000000001_0001
-39.912 368.775 -42.693000000000005 -2.7539999999999996 1.0 ed46639404c1596c953d071971c49c27_0001_000000011_0001
-33.741 367.08 -34.317 -2.779 1.0 af7449c59d69608a6bba4bd22e24e9c0_0001_000000006_0001
-23.309 308.77299999999997 -24.397 -2.6839999999999997 1.0 41243b80d5b1241119c841a3832907c5_0001_1_000000004_0001
-40.973 479.774 -45.426 -2.772 1.0 1fcf959d02a7aa2702dd0f2168f6874f_0001_1_000000026_0001
-32.648 364.384 -35.233000000000004 -2.886 1.0 1311f735a8cef460f9065ee40e1915ae_0001_000000014_0001
-26.951 326.025 -33.155 -2.741 1.0 6d71a2c7c859c85793033cabfe40b1e8_0001_000000000_0001
-41.48 439.534 -45.24 -3.01 1.0 70719acd15075b3719caff6b42a35565_0001_000000016_0001
-33.937 368.559 -39.542 -2.804 1.0 7659c149c89a8d060af3cd150eedf440_0001_000000028_0001
-18.507 319.209 -23.724 -2.7880000000000003 1.0 792e67b64a26d2b0e8fed00c98f548bc_0001_1_000000000_0001
-29.002 307.124 -31.006 -2.7739999999999996 1.0 ems_f2_110_000000014_0001
-32.228 328.019 -35.349000000000004 -2.734 1.0 bf89d7184acadd92ef8b41e3273cd915_0001_000000002_0001
-40.046 391.131 -41.907 -2.718 1.0 862f1979d616454a4e1c3fba86a84502_0001_1_000000002_0001
-17.612000000000002 311.33 -25.794 -2.699 1.0 71c708219d5cc6c9c2d3686e8187ac95_0001_000000020_0001
-30.488000000000003 408.153 -38.089 -2.437 1.0 3h_hb1_5367_000000014_0001
-25.631 320.79900000000004 -30.304000000000002 -2.985 1.0 ems_ferrM_5900_0002_000000013_0001
-42.364 401.76 -45.933 -2.508 1.0 ems_3hM_1426_000000002_0001
-41.599 484.865 -48.711999999999996 -2.753 1.0 ems_ferrM_2019_000000003_0001
-28.89 357.892 -33.678000000000004 -2.736 1.0 78b5fe01f6919032052760a3d20614fb_0001_1_000000022_0001
-33.003 334.675 -35.641 -2.72 1.0 3718ad81f9b4a7f1eab02d56f1cdcce2_0001_1_000000006_0001
-25.543000000000003 397.666 -34.425 -2.781 1.0 6ae28647e0efab55b3c0b0da6c7757f9_0001_1_000000015_0001
-26.063000000000002 289.30400000000003 -27.803 -2.813 1.0 6498836fa01000a393c929637d99a717_0001_000000019_0001
-28.721 351.80300000000005 -36.345 -2.6260000000000003 1.0 501cfc87dee7b72326d31cb1d1d71182_0001_000000005_0001
-38.915 450.714 -43.243 -2.6289999999999996 1.0 3h_hb1_3329_000000026_0001
-35.968 392.657 -42.07899999999999 -2.707 1.0 1c03c6891e5d0b9ff96f26a05042100d_0001_000000009_0001
-40.086999999999996 381.704 -45.13399999999999 -2.951 1.0 f5bcb56c74c9f00413c49eba35dae90c_0001_000000021_0001
-8.736 154.648 -8.927999999999999 -2.841 1.0 48aaf42cf98ca9ca72350401bc6a55dc_0001_000000019_0001
-18.889 333.42900000000003 -31.183000000000003 -2.833 1.0 aa83b93ba2348b5052437f6a4134260d_0001_000000023_0001
-25.671999999999997 351.284 -29.59 -2.764 1.0 6e369a7f3af674eca45b139be12e439f_0001_1_000000002_0001
-27.28 322.978 -32.999 -2.833 1.0 2815ab71dd1958100977e58729dc97bb_0001_1_000000025_0001
-24.34 407.23699999999997 -35.279 -2.693 1.0 2b82904cc7806685ab408161f2ecd437_0001_000000029_0001
-38.253 383.699 -39.436 -2.59 1.0 ef1eb0bdfa01b00a7372b5fc8ae09a2b_0001_000000013_0001
-36.302 459.04900000000004 -42.52 -2.7230000000000003 1.0 84b016fe5b80dc6c44e3f2ad642fc504_0001_1_000000011_0001
-36.785 494.11199999999997 -44.608000000000004 -2.6660000000000004 1.0 3h_hb1_5979_000000008_0001
-41.644 473.288 -48.108999999999995 -2.7889999999999997 1.0 3h_hb1_2924_000000018_0001
-22.273000000000003 370.884 -35.91 -2.813 1.0 2e0d08a9bf148ea5bb18a1eb5b07beec_0001_1_000000018_0001
-32.013000000000005 374.827 -38.263000000000005 -2.9210000000000003 1.0 f191145b2d503e61ebaf8e56af7907de_0001_1_000000017_0001
-30.322 388.595 -33.729 -2.7739999999999996 1.0 HEEH_10174_000000006_0001
-37.87 426.86699999999996 -43.645 -2.7769999999999997 1.0 8453332beef70a7db89bc6865d0ae57f_0001_000000015_0001
-34.829 473.87300000000005 -40.99100000000001 -2.5639999999999996 1.0 3e80d5b4564d04770f1e66413f7635ca_0001_000000000_0001
-26.574 338.395 -30.739 -2.907 1.0 3528fbfccede08c1d73e4eb450236c3c_0001_1_000000027_0001
-19.457 375.375 -34.888000000000005 -2.722 1.0 ems_ferrM_6165_0001_000000023_0001
-33.433 406.351 -42.667 -2.6710000000000003 1.0 ea82ecd3f7cf14bdef0c68ef4fc17487_0001_1_000000011_0001
-28.642 417.91900000000004 -36.398 -2.895 1.0 dbf5828105f5de0d3c5d7a4026087cc5_0001_1_000000006_0001
-41.801 441.535 -48.537 -2.815 1.0 HEEH_01238_000000007_0001
-29.916 301.038 -31.903000000000002 -3.083 1.0 HEEHE_0655_000000020_0001
-21.155 316.064 -25.908 -2.778 1.0 b7c5ded182fff531c58d915b70a0c025_0001_000000002_0001
-26.92 318.296 -29.073 -2.6889999999999996 1.0 ems_3hM_357_000000003_0001
-28.599 354.38 -35.755 -2.963 1.0 ems_ferrM_6432_0002_000000016_0001
-32.059 327.278 -33.444 -2.9189999999999996 1.0 036ac0f6b069c5da0b2e8b6e8fd80691_0001_000000018_0001
-32.566 417.37199999999996 -39.183 -2.44 1.0 ems_3hM_1043_000000014_0001
-31.904 417.98800000000006 -34.875 -2.6710000000000003 1.0 ems_3hC_478_0001_000000026_0001
-29.433000000000003 350.418 -36.856 -2.597 1.0 7a46ed5b00936204ebb0519ea88eadb8_0001_000000024_0001
-31.873 425.486 -42.316 -2.6839999999999997 1.0 3a1152a1cb72595a49788e452410f93a_0001_000000004_0001
-22.508000000000003 362.414 -38.501 -2.6889999999999996 1.0 2119e405ebfc51de6621afc0b1fd681c_0001_1_000000029_0001
-26.991999999999997 363.87300000000005 -30.451 -2.813 1.0 ems_ferrM_5014_000000018_0001
-44.788999999999994 428.811 -48.597 -2.589 1.0 2e16a652aa752e855cd809f294277396_0001_000000028_0001
-36.391999999999996 357.595 -37.744 -2.734 1.0 ems_3hC_444_0002_000000025_0001
-23.654 387.601 -37.735 -2.59 1.0 3h_hb1_6351_000000020_0001
-35.97 392.472 -41.42100000000001 -2.792 1.0 3h_hb1_2878_000000019_0001
-41.468999999999994 466.11300000000006 -50.742 -2.6519999999999997 1.0 f874569382f33bf4f5d34e6d482b6d3e_0001_000000027_0001
-28.017 265.629 -28.834 -2.9339999999999997 1.0 e4d3c9083c3fc392893eb496235fbbca_0001_000000010_0001
-32.699 333.462 -35.335 -2.7939999999999996 1.0 6bc71cc2dad404b4854d3c1755e6f327_0001_1_000000009_0001
-30.095 372.409 -33.473 -2.4859999999999998 1.0 3h_hb1_795_000000018_0001
-39.034 375.76599999999996 -40.775 -2.7560000000000002 1.0 0921d739bb7547bb6fa23329820ad62a_0001_000000009_0001
-28.873 320.26599999999996 -30.305 -2.6519999999999997 1.0 5ab66f5a268642742900730ab3e66e43_0001_000000013_0001
-16.5 326.574 -28.862 -2.641 1.0 379a6d35cedd081b3efa7632f8ff936e_0001_000000028_0001
-27.07 339.389 -31.476999999999997 -2.722 1.0 6f1ce6c790a3b41692201facda9518ed_0001_000000015_0001
-32.068000000000005 404.853 -41.768 -2.8339999999999996 1.0 ems_ferrM_3511_0001_000000018_0001
-40.402 501.189 -50.132 -2.6710000000000003 1.0 c3649ff5ed17f759fc2b1ae9ff50ce2b_0001_000000004_0001
-32.495 396.82300000000004 -37.717 -2.722 1.0 c1e6efa8cbd8eb91d071a1da67ca0019_0001_1_000000010_0001
-23.307 267.032 -28.480999999999998 -2.477 1.0 3h_hb1_5557_000000026_0001
-36.685 436.269 -40.993 -2.698 1.0 3h_hb1_1601_000000013_0001
-37.941 379.60400000000004 -41.505 -2.5869999999999997 1.0 05f24bf0f76c3614369f484f51f2d4eb_0001_000000010_0001
-22.660999999999998 376.959 -29.839000000000002 -2.897 1.0 036ac0f6b069c5da0b2e8b6e8fd80691_0001_000000019_0001
-26.381 311.41700000000003 -32.084 -2.7239999999999998 1.0 f3c36c829bc4c56c5356bd84f3e96108_0001_1_000000009_0001
-40.008 444.72 -46.463 -2.594 1.0 HEEH_10749_000000004_0001
-1.7930000000000001 154.249 258.754 -2.892 1.0 76fd10c11be1666c73cf7cbc084f7efb_0001_000000024_0001
-29.002 360.087 -35.124 -2.783 1.0 76d6b732fb982844a86c95cc3ba79a24_0001_1_000000005_0001
-28.151 344.72900000000004 -32.594 -2.665 1.0 48e00f946a5ec1fcbb1890915a07eb01_0001_000000019_0001
-29.320999999999998 337.342 -33.764 -2.8289999999999997 1.0 ems_bGC_60_000000028_0001
-33.786 342.657 -35.605 -2.806 1.0 c62acf07d6e16939ddc894e4738bfd32_0001_000000015_0001
-29.206 393.61300000000006 -37.381 -2.645 1.0 300528f5485a4efdbcf3fb86c4ccfd09_0001_000000027_0001
-32.444 344.55800000000005 -33.686 -2.963 1.0 29b86268802a65ea2ff6ae2b1e08e363_0001_000000025_0001
-25.096999999999998 426.88 -34.757 -2.522 1.0 ems_3hM_926_000000000_0001
-48.655 432.87800000000004 -50.806999999999995 -2.952 1.0 ems_ferrM_3411_0002_000000026_0001
-24.526 313.33299999999997 -26.76 -2.998 1.0 f27b30f6c2006fa6c2ea516962e5d1c9_0001_000000026_0001
-40.225 395.371 -42.927 -2.75 1.0 f5ae9085e1647294f4a8b0c97fbbce26_0001_000000028_0001
-29.533 368.80699999999996 -30.913 -2.9989999999999997 1.0 0ac616a8dea0bd64d61b5ad43be719c0_0001_000000021_0001
-32.111 382.381 -42.951 -2.903 1.0 ems_ferrM_2542_0002_000000015_0001
-34.978 361.99300000000005 -37.33 -2.457 1.0 ems_4hM_4809_000000025_0001
-28.171 356.994 -38.044000000000004 -2.569 1.0 9b6b299a9702e6e6429e83a88b2dc98c_0001_1_000000009_0001
-33.959 383.745 -35.9 -3.057 1.0 7256005cb90d1c86d8c24a30a4ddea7e_0001_000000024_0001
-28.034000000000002 314.888 -31.936 -2.878 1.0 04f2b3dbeb657e915eff895b32693b2e_0001_1_000000002_0001
-29.436999999999998 308.635 -31.11 -2.766 1.0 ems_ferrM_4258_0002_000000004_0001
-29.529 359.191 -34.731 -2.8080000000000003 1.0 24a0f6ad75cd828b8843891154c0ad74_0001_000000004_0001
-30.203000000000003 339.282 -32.512 -2.597 1.0 bec03c4e0700a51c8f9ddd15f9988751_0001_1_000000023_0001
-33.188 373.344 -35.058 -2.767 1.0 3h_hb1_4702_000000011_0001
-37.668 413.254 -43.799 -2.9530000000000003 1.0 379b779ebc6e896f27bf90aade2bb40b_0001_000000017_0001
-34.31 342.594 -39.621 -2.9130000000000003 1.0 ems_bGM_638_0002_000000005_0001
-29.343000000000004 358.34 -33.344 -2.928 1.0 b0675093f1d7bfae463f13a29a9d420f_0001_1_000000003_0001
-36.582 414.08 -49.222 -2.6260000000000003 1.0 2b182cfbf49d4811e44000f2cc67b1ff_0001_000000027_0001
-27.37 354.716 -32.423 -2.821 1.0 2759995361ac0df51825bc2bc5bc8daf_0001_000000029_0001
-36.484 447.74300000000005 -45.913000000000004 -2.676 1.0 232a29631a65ffa48e71da1ff42f7e03_0001_000000004_0001
-24.642 404.434 -34.994 -2.588 1.0 HEEHE_0076_000000020_0001
-38.332 393.64099999999996 -43.971000000000004 -2.826 1.0 90a4e6a97b2c6a3d6038eb1437c80606_0001_1_000000024_0001
-33.255 413.48800000000006 -37.21 -2.645 1.0 ems_ferrM_2935_0001_000000009_0001
-42.802 335.066 -45.973 -2.716 1.0 1df92e3eca14d0eb93a7dc1d80787acc_0001_000000012_0001
-28.833000000000002 405.36400000000003 -38.763000000000005 -2.7710000000000004 1.0 HEEH_20396_000000011_0001
-39.483000000000004 460.605 -54.867 -2.5140000000000002 1.0 87815d7a4b975c62a48b50b1ba6c9477_0001_000000027_0001
-33.153 434.92 -42.153999999999996 -2.572 1.0 ems_3hC_923_000000007_0001
-22.85 306.525 -28.212 -3.04 1.0 HEEHE_1966_000000011_0001
-39.556999999999995 405.284 -45.581 -2.66 1.0 722760235427343aa6beccc1ef56d1d7_0001_1_000000007_0001
-28.909000000000002 468.348 -45.466 -2.438 1.0 543448ae006375699cdc75081349be44_0001_000000005_0001
-46.373000000000005 479.152 -50.236999999999995 -2.8939999999999997 1.0 3c5e2b00924684b216b0f10d0995cb3c_0001_1_000000001_0001
-34.175 380.126 -37.086999999999996 -2.559 1.0 ems_3hM_2015_000000012_0001
-39.681 488.20300000000003 -48.908 -2.6639999999999997 1.0 HEEH_24417_000000016_0001
-34.039 394.408 -41.233000000000004 -2.889 1.0 HEEHE_2427_000000019_0001
-33.689 413.978 -43.785 -2.455 1.0 3h_hb1_3627_000000002_0001
-36.185 424.194 -45.894 -2.741 1.0 3e8bbb83d8859410ebc72b85f6958c99_0001_000000007_0001
-45.761 457.17800000000005 -51.49 -2.73 1.0 ems_ferrM_6930_0001_000000008_0001
-29.195 372.49699999999996 -33.894 -2.9760000000000004 1.0 ems_3hC_136_0002_000000018_0001
-36.722 441.84 -40.061 -2.761 1.0 HEEH_17723_000000006_0001
-5.2379999999999995 108.12200000000001 -6.0729999999999995 -2.509 1.0 HHH_eva_0769_000000023_0001
-43.39 426.33099999999996 -46.073 -2.532 1.0 ems_3hC_1481_000000024_0001
-33.979 395.92199999999997 -37.797 -2.803 1.0 f4d7120862253a7b4982956efa02926b_0001_1_000000006_0001
-25.07 248.51 -25.761999999999997 -3.02 1.0 1adcefaea018b35917df1af93c292cd2_0001_000000012_0001
-28.484 329.89099999999996 -31.525 -2.853 1.0 1de305240e47f4867090091918e39d5b_0001_1_000000002_0001
-17.282 319.033 -25.095 -2.804 1.0 0db4f4d26ee34b019f976744c22b2101_0001_000000027_0001
-21.627 328.97900000000004 -27.982 -2.972 1.0 ems_ferrM_5190_000000025_0001
-26.101999999999997 329.00300000000004 -30.54 -3.116 1.0 ems_ferrC_655_000000002_0001
-26.519000000000002 410.61800000000005 -34.452 -2.603 1.0 bacc82ec1eb9571601093c2e7339ccfe_0001_000000017_0001
-46.916000000000004 451.26 -50.986000000000004 -2.272 1.0 4h_hb1_13_000000010_0001
-45.32 493.853 -51.711999999999996 -2.562 1.0 3h_hb1_3766_000000011_0001
-32.635999999999996 457.651 -42.333 -2.775 1.0 3h_hb1_5178_000000023_0001
-1.3159999999999998 276.091 -19.169 -2.775 1.0 cb882a8a11935f296fc43c91fb679352_0001_000000004_0001
-31.592 347.99199999999996 -35.042 -2.9189999999999996 1.0 55d21ad3aa9799126be36ad041ff6369_0001_000000023_0001
-26.999000000000002 327.416 -30.528000000000002 -2.807 1.0 4a76b389422c6245ecc21fcb1c5bccec_0001_000000008_0001
-38.677 395.981 -41.907 -2.747 1.0 41386765239d4a6e029179f7f1687b52_0001_1_000000016_0001
-31.978 364.915 -42.417 -2.54 1.0 ems_ferrM_2179_000000010_0001
-33.082 393.07599999999996 -38.634 -2.67 1.0 ems_ferrM_1268_000000003_0001
-31.294 333.629 -31.848000000000003 -2.616 1.0 3h_hb1_3901_000000002_0001
-32.579 364.836 -34.809 -2.84 1.0 348b5b075161bd8cf171635e11770d2d_0001_000000006_0001
-22.396 328.584 -25.824 -2.759 1.0 bb2915bf152b13af3d23bc69771cc6ef_0001_000000009_0001
-22.756 394.736 -38.101 -2.6860000000000004 1.0 11f90aa8c688ac1d8c9b1d3be691b2e4_0001_000000026_0001
-29.304000000000002 352.596 -37.803000000000004 -2.8169999999999997 1.0 932c6e30ca769c2b895eb3be7d03f785_0001_000000008_0001
-39.724000000000004 429.334 -44.015 -2.541 1.0 ems_3hM_3053_000000028_0001
-25.680999999999997 363.898 -34.650999999999996 -2.719 1.0 7f39e2d7389de0c2f60e905c27398b6a_0001_1_000000016_0001
-34.671 331.131 -37.343 -2.6180000000000003 1.0 42f55682d26a05275c5a3397eeaa249a_0001_1_000000017_0001
-27.474 329.045 -31.947 -2.824 1.0 3390081c0e9fc5323f84839e2b4b6ff0_0001_000000002_0001
-26.05 350.777 -35.084 -2.9 1.0 2c9002b1830cf5cb3bddaca8edd535f0_0001_000000000_0001
-33.113 383.048 -37.967 -2.483 1.0 ems_p1-15H-GBL-16H-GABBL-15H_0008_0001_0001_0002_000000000_0001
-32.744 388.278 -37.946 -2.665 1.0 8f5e9c93390b9b6f595a4124cd18ef79_0001_000000013_0001
-16.452 288.678 -27.930999999999997 -2.785 1.0 3h_hb1_1463_000000003_0001
-33.101 333.976 -37.159 -2.997 1.0 3557815f0b29b6882c5befbf119c41d9_0001_000000023_0001
-30.711 471.39 -38.384 -2.763 1.0 28348494b1a453925ada20a186e681e6_0001_1_000000014_0001
-43.52 509.528 -53.856 -2.696 1.0 ems_ferrM_5459_0001_000000011_0001
-41.121 424.18699999999995 -48.418 -2.432 1.0 ems_3hM_1522_000000009_0001
-40.048 467.80800000000005 -51.09 -2.5839999999999996 1.0 cc1c9a5488668655cc80890debfcf7aa_0001_000000002_0001
-29.848000000000003 393.165 -33.306999999999995 -2.772 1.0 HEEH_11569_000000029_0001
-35.6 434.316 -47.99 -2.722 1.0 3h_hb1_2557_000000013_0001
-38.95 438.782 -44.298 -2.745 1.0 82c750c3a43f3086ad07832d01d57e45_0001_000000001_0001
-28.005 291.046 -28.043000000000003 -2.975 1.0 ems_ferrM_3370_0001_000000017_0001
-21.569000000000003 247.21099999999998 -23.66 -2.505 1.0 9a623e3bcd632dfffb149fb07c74085d_0001_000000027_0001
-30.064 343.63300000000004 -35.617 -2.943 1.0 HEEHE_1253_000000017_0001
-29.476 392.314 -37.128 -2.6719999999999997 1.0 HEEH_04474_000000019_0001
-36.967 460.33099999999996 -43.522 -2.168 1.0 ems_4hM_5236_0001_000000012_0001
-41.417 386.094 -42.347 -2.838 1.0 5e719f05a3b8a1045ba63128e25f974c_0001_1_000000028_0001
-34.046 438.913 -36.961 -2.551 1.0 5843b9311e8c7f1838155d01f26d49c8_0001_1_000000005_0001
-33.434 367.545 -34.98 -2.781 1.0 3h_hb1_3427_000000015_0001
-28.139 380.55400000000003 -36.196 -2.815 1.0 b1db48a6be38e0d8eb90c4bd71c0dcf8_0001_000000028_0001
-40.455 412.056 -44.841 -2.721 1.0 HEEH_22333_000000017_0001
-35.912 395.37199999999996 -45.919 -2.638 1.0 6ba2120c21ebf0bdaaca7550098e1d96_0001_000000008_0001
-37.834 364.32300000000004 -40.798 -2.708 1.0 5a23ca8b4ce182e8e86ff278e3aa6f40_0001_1_000000010_0001
-41.931000000000004 388.98900000000003 -45.739 -2.7439999999999998 1.0 604b6cabbaeff0e1467844cee7e2045f_0001_000000002_0001
-21.73 308.79200000000003 -27.95 -2.94 1.0 ems_ferrC_686_000000017_0001
-44.106 434.579 -47.676 -2.795 1.0 cc9224ee0966b678d2ee3d054421f605_0001_000000016_0001
-30.258000000000003 410.551 -35.707 -2.665 1.0 b8b0fbdce6c3aad50316cb256bd66e7b_0001_1_000000000_0001
-29.963 403.98400000000004 -35.364000000000004 -2.7569999999999997 1.0 45f4dd35064d99853170990cd70c539f_0001_000000002_0001
-34.999 363.417 -43.26 -2.655 1.0 38d38e75535d6b81cbffa82e934bfd07_0001_1_000000029_0001
-36.904 430.12699999999995 -40.896 -2.6710000000000003 1.0 ems_p1-14H-GBL-16H-GBL-16H_0025_0001_0001_0002_000000009_0001
-33.291 423.337 -38.095 -2.583 1.0 ems_3hM_743_000000018_0001
-28.3 392.631 -33.006 -2.747 1.0 309898b5d9d8c5b995dd87dc1ca0453d_0001_000000015_0001
-25.883000000000003 409.631 -39.934 -2.705 1.0 dbb6291e95fd6f85b86539c7c0f0e4ce_0001_000000007_0001
-23.441999999999997 344.35 -33.034 -2.72 1.0 3h_hb1_4614_000000010_0001
-21.28 397.79 -30.819000000000003 -2.728 1.0 0620dfe6528a3163c06072a7178da3c6_0001_1_000000021_0001
-30.985 397.789 -38.669000000000004 -2.835 1.0 ems_ferrM_1191_000000019_0001
-38.045 348.208 -42.93899999999999 -2.681 1.0 856398394afecb37ce7276e2b117669e_0001_1_000000015_0001
-21.136999999999997 406.69199999999995 -37.819 -2.77 1.0 71a0419003a8db3a00a9a0d2942d4ccb_0001_000000009_0001
-26.44 373.278 -34.654 -2.6860000000000004 1.0 518b75cd7dbfcbdb180d83ec10239295_0001_1_000000006_0001
-33.876 346.36699999999996 -36.924 -2.655 1.0 3dcfb36c0dca5f7f117416dbd6c0b80e_0001_1_000000020_0001
10.831 133.998 294.967 -2.537 1.0 ems_4hM_482_0001_000000011_0001
-37.12 384.727 -41.119 -2.7230000000000003 1.0 d09c7b6db35eeb78b636a4ad0c5f61f7_0001_000000011_0001
-24.964000000000002 422.751 -39.87 -2.742 1.0 cd9e2f3926f312894f93ac78c729c102_0001_1_000000005_0001
-38.946999999999996 508.07199999999995 -48.76 -2.5980000000000003 1.0 3h_hb1_6451_000000026_0001
-35.733000000000004 414.67 -40.768 -2.728 1.0 3h_hb1_2583_000000013_0001
-29.788 457.713 -40.915 -2.7289999999999996 1.0 ems_3hM_3122_000000003_0001
-32.443000000000005 417.689 -38.361 -2.648 1.0 HEEH_21628_000000004_0001
-24.051 287.991 -27.22 -2.833 1.0 8d08ea664c6ca5c0747d6d0577f0e393_0001_000000023_0001
-45.331 426.13 -50.532 -2.574 1.0 83f5d1429f9fc4c0f044713ad25cddf9_0001_000000012_0001
-34.499 356.707 -35.86 -2.9730000000000003 1.0 3h_hb1_4733_000000026_0001
-41.33 438.523 -46.126000000000005 -3.034 1.0 199dabd37926c38782d76ee1ccc01463_0001_000000013_0001
-52.313 519.831 -57.8 -2.695 1.0 33688066bdf9c9992ab3f83adff08304_0001_000000008_0001
-37.228 452.67800000000005 -38.844 -2.571 1.0 3h_hb1_253_000000006_0001
-38.713 364.44199999999995 -42.272 -2.9989999999999997 1.0 6ec068fd87ddb60354d15a24ddbed2b5_0001_1_000000009_0001
-30.926 397.37699999999995 -36.089 -2.911 1.0 ems_ferrM_1052_000000026_0001
-30.226 422.69800000000004 -44.373999999999995 -2.492 1.0 ems_3hM_94_000000019_0001
-33.789 392.29699999999997 -38.2 -2.634 1.0 ems_3hM_3563_000000012_0001
-29.939 365.84 -34.575 -2.7039999999999997 1.0 3de50db98b9681956f4e62bdf409e650_0001_000000009_0001
-26.761 365.30800000000005 -38.648 -2.6289999999999996 1.0 0114cb5569e4dd3477d1eb4bddb40176_0001_000000001_0001
-26.647 320.786 -27.951999999999998 -2.8539999999999996 1.0 af2d30c64e0f455d4da4df7e13b4cf38_0001_000000007_0001
-31.736 386.04400000000004 -37.652 -2.735 1.0 94b3948df79d5b6a6ce6248ae9bf13bc_0001_000000001_0001
-24.146 405.68800000000005 -38.145 -2.7310000000000003 1.0 3h_hb1_4373_000000002_0001
-26.156 314.785 -27.372 -2.847 1.0 4a9c0b0d733c12bd5b63d639d00b2175_0001_000000024_0001
-31.261 432.695 -43.908 -2.628 1.0 3h_hb1_6231_000000022_0001
-42.38399999999999 481.845 -54.257 -2.5 1.0 ems_3hC_1794_000000000_0001
-27.379 370.385 -37.556 -2.6260000000000003 1.0 HHH_eva_0761_000000008_0001
-41.522 531.229 -49.928000000000004 -2.405 1.0 HHH_eva_0333_000000028_0001
-47.75899999999999 441.835 -50.013999999999996 -2.6710000000000003 1.0 29eb3d0af0b89d8401818aa2f734c847_0001_000000029_0001
-35.948 398.12199999999996 -40.89 -2.7569999999999997 1.0 1fa264d5a1ebe4fb7fc0db294edee93f_0001_000000002_0001
-35.679 369.51599999999996 -40.217 -2.7689999999999997 1.0 cac70ffbba3fea2b09819ab7009dd0f0_0001_000000019_0001
-3.634 83.08 -5.105 -2.867 1.0 47dc89a1938cb87a157165ea05ec8dea_0001_1_000000021_0001
-39.602 460.227 -42.582 -2.633 1.0 3h_hb1_762_000000015_0001
-40.175 417.03 -44.943999999999996 -2.9010000000000002 1.0 75a5c0ffa7bab135d581510b44a16732_0001_000000023_0001
-29.094 373.335 -33.025 -2.8710000000000004 1.0 HEEHE_1498_000000009_0001
-34.064 373.121 -36.806 -2.818 1.0 ems_3hC_978_000000020_0001
-37.613 403.87199999999996 -40.225 -2.682 1.0 cb47e871a8b411733026d79457d0dc53_0001_1_000000004_0001
-39.116 437.49199999999996 -46.57 -2.727 1.0 caa92063861279d5fddea7d0e75b1820_0001_000000021_0001
-25.826999999999998 372.80400000000003 -32.541 -2.7510000000000003 1.0 94e182ade2838d34a655e0b024ae9bbf_0001_000000010_0001
-42.229 474.908 -48.338 -2.83 1.0 3h_hb1_3261_000000003_0001
-25.379 354.55699999999996 -31.662 -2.428 1.0 ems_3hM_90_000000014_0001
-34.199 401.675 -38.982 -2.7089999999999996 1.0 9a17fa22914908ebc273514554e4bbcf_0001_1_000000017_0001
-34.404 453.019 -40.873000000000005 -2.697 1.0 72a79b14e1a0e827e78e129a6f5f8f0c_0001_1_000000028_0001
-20.752 252.722 -22.61 -2.72 1.0 0f4e816b28e26636787a384c407ff03e_0001_000000016_0001
-35.023 405.431 -42.26 -2.742 1.0 09f7da5cc5972691c960f006060e03d8_0001_000000005_0001
-42.082 444.76599999999996 -48.592 -2.734 1.0 e22e327ceb9ceaf4e7a373206262e1bb_0001_1_000000008_0001
-25.163 430.26599999999996 -34.757 -2.8080000000000003 1.0 ddeb53f2bdefd0f9d86697e59af66590_0001_1_000000022_0001
-24.4 400.051 -41.522 -3.083 1.0 HHH_eva_0354_000000005_0001
-25.138 365.084 -32.248000000000005 -2.6830000000000003 1.0 93a5588eea17b7e10d29c3fba0da7d20_0001_1_000000004_0001
-31.811 388.147 -39.235 -2.655 1.0 39dd7ea0d2642ebb68f2ce6c74589c28_0001_000000029_0001
-45.361000000000004 493.39599999999996 -53.457 -2.7060000000000004 1.0 0e92dffbc34b96034309fbb62fe3780c_0001_1_000000005_0001
-26.113000000000003 305.844 -33.503 -2.8169999999999997 1.0 13813a0239f97ae65eda71999b5f0062_0001_1_000000014_0001
-27.594 377.52099999999996 -36.744 -2.8710000000000004 1.0 8c2d7c27bac9dcc8181f8e48dc328edd_0001_000000000_0001
-44.143 461.14599999999996 -51.103 -2.476 1.0 ems_3hM_3279_000000013_0001
-38.071 400.673 -44.206 -2.721 1.0 ems_3hC_923_0001_000000023_0001
-43.788000000000004 427.29400000000004 -49.571999999999996 -2.748 1.0 ems_3hC_59_0002_000000025_0001
-30.686999999999998 376.63599999999997 -36.914 -2.946 1.0 44567a3747e930192545e6db103b97b7_0001_1_000000014_0001
-24.528000000000002 363.852 -27.945 -2.844 1.0 42a74698969c7088650d233657659b85_0001_000000000_0001
-43.916000000000004 486.467 -53.5 -2.546 1.0 3h_hb1_830_000000017_0001
-29.619 412.51 -37.601 -3.112 1.0 ferr_hb1_631_000000027_0001
-37.406 420.631 -44.538000000000004 -2.9189999999999996 1.0 ems_ferrM_6098_0001_000000008_0001
-26.014 391.774 -34.869 -2.781 1.0 a030b7125bd058f48e01294659987dd7_0001_1_000000024_0001
-27.451 379.50300000000004 -32.083 -2.8760000000000003 1.0 ems_ferrM_2260_000000017_0001
-23.314 398.593 -32.664 -2.589 1.0 d229cc590529bb526234043985c9dfbf_0001_1_000000010_0001
-30.160999999999998 357.224 -32.723 -2.65 1.0 f250df39872f0318bd5063fc6c910f44_0001_1_000000004_0001
-35.229 416.67900000000003 -42.515 -2.8560000000000003 1.0 d90d487aea70c45ec8d535bcd4a5bcdf_0001_1_000000001_0001
-38.084 401.279 -39.836999999999996 -2.887 1.0 5d3b238113d8b380b48c7c20a6095688_0001_1_000000013_0001
-26.56 255.74200000000002 -26.897 -2.9739999999999998 1.0 1d2438fbab281e484181a50755af8462_0001_000000012_0001
-22.642 337.31699999999995 -29.505 -2.787 1.0 02dce9f846d0ffc402f3caa899ca794d_0001_000000007_0001
-32.497 462.101 -45.887 -2.634 1.0 ems_ferrM_7064_0001_000000009_0001
-27.784000000000002 396.536 -40.033 -2.987 1.0 d608813cc72f7af48a6462da57603586_0001_000000027_0001
-33.295 390.106 -38.907 -2.862 1.0 3h_hb1_3047_000000018_0001
-27.558000000000003 399.374 -31.52 -2.6639999999999997 1.0 HEEH_11004_000000010_0001
-39.919000000000004 449.793 -44.308 -2.536 1.0 8d0647fdac7822d2421d20da562a0a7c_0001_1_000000016_0001
-37.775 399.843 -40.484 -2.763 1.0 0bfa44823f54f87cde555bfffaf291a0_0001_000000002_0001
-38.023 419.414 -41.331 -2.8489999999999998 1.0 f6a0d10293c26013aa4a16c9037dad83_0001_1_000000014_0001
-34.74 473.86 -42.406000000000006 -2.501 1.0 58b548957cfccdfe5340af9b9ba24017_0001_000000028_0001
-33.942 360.09 -37.64 -2.793 1.0 4h_hb1_3873_000000009_0001
-40.021 465.276 -42.968 -2.736 1.0 3h_hb1_908_000000008_0001
-39.001999999999995 402.538 -44.549 -2.71 1.0 0d4bdc8043e418a24406369796830cb9_0001_000000005_0001
-38.263000000000005 356.24199999999996 -40.105 -2.7689999999999997 1.0 fa5cd880e5ed041c1c84724619033c49_0001_000000014_0001
-36.983000000000004 349.34 -40.042 -2.9189999999999996 1.0 8a6029a255af83680eb3db32196307f6_0001_000000012_0001
-32.623000000000005 414.769 -40.047 -2.463 1.0 4h_hb1_679_000000023_0001
-34.211 400.86400000000003 -40.687 -2.867 1.0 1e32853a9a55c43f276be69e87cb7780_0001_1_000000016_0001
-32.49 332.20300000000003 -35.219 -2.7439999999999998 1.0 0eeb9e0e7b56deb829bfdfc106d14637_0001_000000001_0001
-20.988000000000003 266.735 -28.186999999999998 -2.8960000000000004 1.0 proteinG_5660_000000025_0001
-32.883 411.305 -42.553000000000004 -2.645 1.0 ca6528a7b2e3e6cb50afa3ce68adaf72_0001_1_000000016_0001
-30.878 349.416 -32.830999999999996 -2.947 1.0 HHH_eva_0509_000000028_0001
-39.645 410.64599999999996 -43.57899999999999 -2.7539999999999996 1.0 9a2cdd8d24f57c87c7348f3fc25327d7_0001_000000012_0001
-36.699 396.80400000000003 -41.61 -2.62 1.0 3h_hb1_1393_000000018_0001
-17.182000000000002 253.73 -22.333000000000002 -2.738 1.0 7bd2a39f8ec7f11f1f325b9e8a74d740_0001_000000005_0001
-28.853 372.474 -29.660999999999998 -2.801 1.0 8b463a53383aed8036a957b76edf454b_0001_1_000000021_0001
-32.145 468.228 -40.591 -2.885 1.0 HEEH_21148_000000006_0001
-39.55 544.74 -49.628 -2.489 1.0 3h_hb1_1669_000000024_0001
-30.921999999999997 321.545 -33.061 -2.852 1.0 bd25b50913cb319bcec0a81494adab01_0001_000000004_0001
-34.91 361.056 -38.043 -2.87 1.0 ac4c3ba4b0f318db3a21ad0f1c8264ff_0001_000000023_0001
-32.736 434.381 -39.275 -2.575 1.0 HHH_eva_0469_000000007_0001
-16.995 314.056 -27.068 -2.5660000000000003 1.0 51ee32f9b577f291be302d10725f9f83_0001_000000007_0001
-31.973000000000003 448.26099999999997 -41.672 -2.693 1.0 3h_hb1_1105_000000000_0001
-40.917 420.514 -42.527 -2.628 1.0 ems_4hM_3852_000000011_0001
-29.418000000000003 298.349 -32.157 -2.945 1.0 94dd93bd6c412fbbff13e3b64d3c2b88_0001_000000018_0001
-33.986999999999995 389.23699999999997 -40.48 -2.687 1.0 d4f58537f9d5e1f361f6ea2252377c33_0001_1_000000003_0001
-28.478 370.41900000000004 -39.089 -2.7 1.0 8cf087d3c0372a52cbe60fa306b60235_0001_1_000000024_0001
-29.328000000000003 359.18 -31.45 -2.903 1.0 0214c0733d850efe2f7154bb9fe045f3_0001_000000026_0001
-32.731 392.403 -38.209 -2.71 1.0 proteinG_4401_000000013_0001
-26.395 352.842 -36.268 -2.627 1.0 f8c30e0e80ad879deea48f223e4d246a_0001_1_000000017_0001
-32.907 421.666 -40.885 -2.775 1.0 7fed801d2a22bd7031bd874f396893cf_0001_1_000000023_0001
-29.346999999999998 377.267 -32.36 -2.6910000000000003 1.0 7cc41149f7b23b66bbc5b4bf20061cf1_0001_000000001_0001
-32.255 366.579 -39.264 -3.014 1.0 04ffb5670f55bcd01e8cfc85d5284bce_0001_000000021_0001
-31.169 391.341 -38.845 -2.667 1.0 HEEH_11249_000000015_0001
-34.805 458.26199999999994 -43.24100000000001 -2.9410000000000003 1.0 3c6ad1a4bc7d4f5cf55cee527202d42a_0001_000000026_0001
-15.472999999999999 394.702 -37.305 -2.946 1.0 57e7cba188f843fc79bd64873162f96b_0001_000000008_0001
-29.752 371.839 -34.33 -2.7769999999999997 1.0 7e097e0b0376360e4b772b7e6a761d91_0001_000000012_0001
-33.327 356.531 -35.455 -2.784 1.0 5aa3889751190da01c3109a31224a343_0001_000000013_0001
-30.43 408.916 -38.198 -2.795 1.0 54c31b439ad5a9dd856283afca114483_0001_000000005_0001
-45.358000000000004 405.585 -48.588 -3.01 1.0 4faea2a08d8a1c1f5c6d5c86ae3ab1c3_0001_000000007_0001
-31.795 408.616 -36.025 -2.72 1.0 ferr_hb1_3756_000000005_0001
-35.912 414.18 -43.815 -2.806 1.0 8695a4e9966a0a6a6e891619769270c9_0001_000000021_0001
-39.559 416.76199999999994 -48.238 -2.6010000000000004 1.0 3h_hb1_6199_000000018_0001
-33.208 383.63699999999994 -39.38 -2.721 1.0 3h_hb1_5790_000000010_0001
-32.628 418.298 -39.0 -2.7319999999999998 1.0 1ee26f1b71ec79c4a5f7af14d9ad68a9_0001_000000027_0001
-28.831999999999997 400.63199999999995 -33.196 -2.62 1.0 e8ce03fc98fb5bd34265e41704df15a7_0001_000000021_0001
-33.495 385.17800000000005 -37.876999999999995 -2.61 1.0 HEEH_15273_000000025_0001
-27.744 381.63599999999997 -34.479 -2.642 1.0 877bfc5a5079d34557376665d7030903_0001_000000020_0001
-37.505 379.525 -41.395 -2.695 1.0 3h_hb1_4950_000000001_0001
-18.335 307.035 -25.378 -2.64 1.0 343e7dba9f069131126badb4b61b2ff8_0001_000000018_0001
-41.653 409.901 -46.623999999999995 -2.783 1.0 989dae16afc87fb2599cf02ec35b6bf4_0001_1_000000016_0001
-41.46 396.32099999999997 -45.303999999999995 -2.775 1.0 3bdd9a817118fc7a1497e017045975bf_0001_000000026_0001
-34.532 346.436 -41.20399999999999 -2.687 1.0 HEEH_00450_000000026_0001
-16.383 305.64099999999996 -32.3 -3.0269999999999997 1.0 ems_ferrC_2024_000000023_0001
-38.43 433.967 -40.894 -2.763 1.0 3453d33aca635d47d9f0d3d4dde78719_0001_000000026_0001
-28.834 404.949 -32.704 -2.597 1.0 8c84f0477b1dc0866ec61b3703e43311_0001_000000019_0001
-36.673 375.715 -41.453 -2.539 1.0 84ea4630aa1560e8f5e0e3189d9ef82a_0001_000000001_0001
-22.052 272.262 -25.682 -2.7939999999999996 1.0 849b3c61d4856b3e839b8a43a923d80f_0001_000000004_0001
-31.48 339.23400000000004 -34.454 -2.782 1.0 2e10e6eb7ab2577c2e13c5f155236b13_0001_000000028_0001
-27.218000000000004 340.095 -33.0 -2.45 1.0 ems_3hM_2795_000000008_0001
-23.201999999999998 330.1 -33.066 -2.57 1.0 df5fdb52c8a046903401965d4710391b_0001_1_000000027_0001
-35.909 376.385 -39.994 -2.772 1.0 b56de4c74e07574a08c805cc7d0b9a10_0001_1_000000008_0001
-32.999 364.296 -41.224 -2.7760000000000002 1.0 377e1709103ee7ee95d0b4e8b1164a96_0001_1_000000017_0001
-37.379 414.49199999999996 -43.836999999999996 -2.6060000000000003 1.0 393f259bee1ff5c7c1c94a75254b9d8d_0001_000000014_0001
-31.816999999999997 344.01 -33.054 -2.71 1.0 22fa829e211673822d1efe13b6081e15_0001_000000011_0001
-24.721 361.60699999999997 -29.746 -2.931 1.0 951ac37f9ea62b8d49d5841136d904b2_0001_1_000000016_0001
-23.078000000000003 334.327 -28.897 -2.7319999999999998 1.0 812848f82cb0f87accf644d12993faa1_0001_000000024_0001
-49.653 492.01300000000003 -57.238 -2.347 1.0 4h_hb1_440_000000022_0001
-23.423000000000002 367.599 -30.623 -2.978 1.0 1daac7cdf8ecb267e8579158e9741a19_0001_000000000_0001
-23.67 346.026 -28.401999999999997 -2.591 1.0 b44eb95cb5e51dfc885c1dadf51d1c40_0001_1_000000010_0001
-25.480999999999998 321.64099999999996 -32.782 -2.8739999999999997 1.0 ae85d68e3aac09e4d15320993f3a94fb_0001_000000022_0001
-29.592 399.218 -37.159 -2.702 1.0 a6ce14d8b8fb84588b3f2bfd2be56ef1_0001_1_000000014_0001
-27.01 359.164 -33.376 -2.48 1.0 ems_4hM_3022_0001_000000012_0001
-41.93 416.825 -45.553000000000004 -2.8 1.0 67f17b36c321753296952ebf908d5abe_0001_000000015_0001
-32.391 404.224 -35.141 -2.8369999999999997 1.0 37daf2ffeb49dbcbab8845c8f1fa9f5f_0001_1_000000021_0001
-24.778000000000002 373.722 -33.539 -3.0210000000000004 1.0 f9d65f7a857681fbb42291f47821d5ec_0001_1_000000029_0001
-31.835 438.69300000000004 -36.379 -2.551 1.0 HEEH_14945_000000022_0001
-17.684 328.874 -26.846 -2.5789999999999997 1.0 3h_hb1_2712_000000023_0001
-35.264 388.202 -38.425 -2.716 1.0 3h_hb1_1247_000000024_0001
-21.090999999999998 264.894 -22.169 -2.7239999999999998 1.0 34739c7b6781d671abd83838a4e0a43e_0001_1_000000018_0001
-28.853 311.36400000000003 -34.844 -3.138 1.0 ems_bGM_563_000000023_0001
-31.18 332.00699999999995 -33.856 -2.728 1.0 dbea6e1bd18ae191df532958127aae3f_0001_1_000000000_0001
-21.055 417.43699999999995 -34.07 -2.563 1.0 a5aeb5a6d74b808427d045a9618e4744_0001_1_000000022_0001
-28.883000000000003 382.264 -33.191 -2.978 1.0 4bd542a9d7ac9c022071e11abdc9ca02_0001_000000004_0001
-35.2 391.47 -38.184 -2.805 1.0 1d80a272a9a08e9adf26598103bcf20b_0001_000000009_0001
-29.677 370.866 -33.734 -2.772 1.0 cdc2c7e6ec3782e52408388447766025_0001_000000023_0001
-36.523 439.043 -41.467 -2.52 1.0 5f52e4e963ddd82c0d50a7f07b554cfe_0001_000000023_0001
-31.559 400.415 -34.438 -2.827 1.0 3h_hb1_5700_000000001_0001
-37.959 392.725 -41.242 -2.685 1.0 211df755b2bf2f3bfc767487d9d1ee4a_0001_1_000000002_0001
-37.926 372.38699999999994 -39.809 -2.861 1.0 160a61bd8f5349a0f613dae71874765d_0001_1_000000028_0001
-27.715999999999998 359.941 -33.635999999999996 -2.9189999999999996 1.0 ems_ferrC_898_000000011_0001
-36.177 374.711 -39.013000000000005 -2.792 1.0 ems_3hM_3438_000000025_0001
-29.64 375.13599999999997 -34.935 -2.819 1.0 2dea0d3ab1c099ce8ec47f0cd04b951d_0001_000000011_0001
-37.722 389.719 -40.7 -2.967 1.0 7fd664f091c6a4e1a7708170981c8ac4_0001_000000017_0001
-29.715999999999998 353.245 -33.315 -2.6910000000000003 1.0 8b6ea42fdcb33b0735fd47b2663de660_0001_1_000000018_0001
-6.86 74.706 -6.483 -3.03 1.0 b0a91f1b81fddef5d9f2b0cbd75581ce_0001_000000013_0001
-22.996 287.34 -25.660999999999998 -2.998 1.0 9135ee4049b11d83cad101f053834978_0001_000000011_0001
-27.426 363.55300000000005 -36.104 -2.905 1.0 51f0abf262a730b6a42efbbfe790a203_0001_1_000000013_0001
-32.705999999999996 484.292 -42.56100000000001 -2.387 1.0 3h_hb1_1401_000000010_0001
-28.910999999999998 411.548 -31.928 -2.7089999999999996 1.0 d03c6cea428b17bda48e677814ed2f9c_0001_1_000000018_0001
-31.228 384.228 -37.521 -2.8310000000000004 1.0 a5769223e483e8a88b2c83ba09f3486c_0001_000000005_0001
-38.622 404.994 -45.599 -2.8080000000000003 1.0 7581aca3ae701d9db5bd3f76b2fb4102_0001_000000007_0001
-22.586 346.293 -30.717 -2.7769999999999997 1.0 079d6458c4269c5f698e3430952726a3_0001_000000003_0001
-36.407 398.842 -39.889 -2.878 1.0 3h_hb1_6512_000000002_0001
-27.421 349.841 -36.143 -2.801 1.0 c157912a9e3d5c7ebc6ebd6101417113_0001_000000022_0001
-16.684 276.36400000000003 -27.336 -2.611 1.0 676d7e0445ba2084b63c79a9cdc06b4c_0001_1_000000003_0001
-35.296 395.855 -42.423 -2.847 1.0 4f82276f93cfb6de4cdf6afdae7ab770_0001_000000002_0001
-23.829 371.421 -33.863 -2.535 1.0 3b7552d48f2403872dd6e0e78bd569f0_0001_1_000000027_0001
-31.789 397.538 -36.802 -2.728 1.0 34a0dd3c41762939ce15531113655b6b_0001_1_000000017_0001
-22.565 366.75800000000004 -33.147 -2.766 1.0 db123f6653e68f49a4bebc110ecd4f3b_0001_1_000000008_0001
-37.855 437.85900000000004 -46.007 -2.908 1.0 HEEHE_0883_000000010_0001
-43.309 464.55199999999996 -49.174 -2.291 1.0 3h_hb1_239_000000001_0001
-34.3 409.96 -39.664 -2.696 1.0 HHH_eva_0266_000000009_0001
-32.718 399.27099999999996 -40.788000000000004 -2.61 1.0 7cc41d9761eaf4974dd338d0ff67b281_0001_1_000000009_0001
-42.76 450.66 -46.523999999999994 -2.568 1.0 448cadc1b25cd1474374a397a5687419_0001_000000022_0001
-30.197 416.108 -38.399 -2.8510000000000004 1.0 a0258f8c3ea721f50dfd20881d08bb5a_0001_1_000000019_0001
-34.534 404.213 -41.158 -2.8339999999999996 1.0 30017e48a8826cbf580b389a9377fdb3_0001_1_000000018_0001
-38.424 379.02099999999996 -41.148999999999994 -2.795 1.0 136327321395296189dad1b2a8fda606_0001_1_000000028_0001
-25.331999999999997 335.01800000000003 -27.087 -2.799 1.0 7a3a13d4a09a675573887122c66e49c3_0001_1_000000009_0001
-25.249000000000002 306.432 -32.504 -2.6439999999999997 1.0 72317757b03095f1bd8cfced1fdde35c_0001_000000014_0001
-32.288000000000004 399.226 -43.868 -2.8169999999999997 1.0 3h_hb1_6374_000000022_0001
-29.811999999999998 302.978 -31.069000000000003 -2.7689999999999997 1.0 3d103920eb8144fff60ffda224f30494_0001_000000019_0001
-24.144000000000002 386.343 -35.912 -2.698 1.0 366e2e29c304a13e054491658d0ee831_0001_1_000000006_0001
-33.615 402.029 -42.928999999999995 -2.8930000000000002 1.0 ems_ferrM_6930_0001_000000007_0001
-20.875 369.884 -34.1 -2.9360000000000004 1.0 ef9cab360851164f21447f5d7f54bf9c_0001_1_000000016_0001
-25.355999999999998 369.55 -31.533 -2.353 1.0 HHH_eva_0106_000000004_0001
-24.35 340.00800000000004 -26.316 -2.697 1.0 HEEH_19279_000000028_0001
-48.016000000000005 469.721 -53.244 -2.605 1.0 8b63f85b7405dc7c3e4b895cba777319_0001_1_000000028_0001
-24.901999999999997 422.142 -40.272 -2.506 1.0 HEEH_14984_000000019_0001
-21.4 321.203 -27.288 -2.7680000000000002 1.0 6fd0320edb74755d2d88590a383e7b36_0001_000000024_0001
-22.581999999999997 270.86400000000003 -23.385 -2.884 1.0 a7c9bd01d01a694ebb8f51aaf45bf997_0001_000000010_0001
-13.319 264.181 -16.494 -2.752 1.0 c2f86d4e6f57cc22d663178037c386f5_0001_000000016_0001
-33.915 411.685 -42.875 -2.766 1.0 3h_hb1_2030_000000005_0001
-35.111 418.98 -38.496 -2.763 1.0 3h_hb1_50_000000027_0001
-44.516999999999996 431.959 -45.846000000000004 -2.498 1.0 ems_3hM_3046_000000015_0001
-35.413000000000004 389.85 -45.196999999999996 -2.5780000000000003 1.0 a6a55e49bbf83c97b351a7197c609020_0001_1_000000019_0001
-26.125999999999998 318.559 -28.668000000000003 -2.889 1.0 0c149d132d39b9082844b8d814bcd344_0001_000000006_0001
-24.656999999999996 310.296 -30.504 -2.827 1.0 98c847d54cb06549f1b43bebfb1599e3_0001_000000025_0001
-40.260999999999996 444.19699999999995 -45.026 -2.793 1.0 3h_hb1_5444_000000002_0001
-29.991999999999997 418.10699999999997 -36.643 -2.441 1.0 3h_hb1_3898_000000024_0001
-30.923000000000002 375.279 -38.181 -2.6919999999999997 1.0 38b320fe39a13b26682dc5384e9d1528_0001_000000007_0001
-28.729 355.95099999999996 -36.854 -2.827 1.0 6ec027c543d9c4748d3b90295b81ffd9_0001_000000011_0001
-33.037 345.31699999999995 -35.766999999999996 -2.68 1.0 0a8eae835b3fa9f372816a12a59399da_0001_000000011_0001
-30.394000000000002 375.58 -35.603 -2.759 1.0 HHH_eva_0244_000000024_0001
-30.326999999999998 351.898 -37.67 -2.8739999999999997 1.0 6d71a2c7c859c85793033cabfe40b1e8_0001_000000001_0001
-33.221 370.68199999999996 -38.87 -2.767 1.0 396bde8eb4ee10a3052fa5fd0ea92e0f_0001_000000022_0001
-31.909000000000002 368.47 -39.341 -2.802 1.0 0907a94eee27438bb55f43649b58762b_0001_1_000000005_0001
-17.292 305.41700000000003 -23.064 -2.589 1.0 HEEH_22050_000000013_0001
-37.199 405.654 -41.94 -2.6860000000000004 1.0 4acad23eee6bad892bb94fc0f6f2a9ef_0001_1_000000015_0001
-50.513000000000005 507.885 -57.78 -2.7060000000000004 1.0 3h_hb1_5444_000000006_0001
-24.269000000000002 334.079 -28.234 -3.094 1.0 ems_ferrM_6593_000000005_0001
-28.384 366.478 -33.400999999999996 -2.521 1.0 ems_3hM_892_000000004_0001
-38.265 388.408 -41.718999999999994 -2.6919999999999997 1.0 3852385ca3e01885293d02e600bfee25_0001_1_000000015_0001
-40.778 472.88699999999994 -43.331 -2.585 1.0 ems_3hM_614_000000012_0001
-28.738000000000003 378.99300000000005 -35.129 -2.71 1.0 HEEH_20166_000000015_0001
-37.6 418.277 -39.665 -2.5580000000000003 1.0 7cd731885c2b39538416b9b38807affb_0001_1_000000028_0001
-33.414 414.085 -38.882 -2.588 1.0 34aa9874d19f86772fa11a59c4fdfee3_0001_000000016_0001
-22.714000000000002 322.04 -26.768 -2.867 1.0 004bbd698893e82ff6f66bf30a36a803_0001_000000001_0001
-18.47 306.04 -24.474 -2.84 1.0 ems_p1-16H-GBL-16H-GABBL-16H_0027_0001_0001_0002_000000012_0001
-24.552 329.99800000000005 -28.165 -2.6439999999999997 1.0 c7a8016648b91b3f39f317faa92015d4_0001_1_000000023_0001
-27.57 375.939 -32.795 -2.742 1.0 HEEH_13397_000000021_0001
-44.95 435.251 -48.483000000000004 -2.573 1.0 4h_hb1_2281_000000023_0001
-28.065 317.621 -32.215 -2.773 1.0 01b2fa6db8ab5f0d9bf177dde140e569_0001_000000000_0001
-36.235 425.661 -44.022 -2.428 1.0 ems_3hM_3123_000000024_0001
-25.033 354.855 -31.627 -2.861 1.0 eadac98859e2a2b3cde606492d3eacfa_0001_1_000000000_0001
-23.778000000000002 312.914 -31.951999999999998 -2.7239999999999998 1.0 62a6f9b555240015bce1cea54c2598ef_0001_000000019_0001
-32.298 428.783 -40.510999999999996 -2.7039999999999997 1.0 25e7c344fec86a28f28605a87fed36ca_0001_1_000000005_0001
-27.43 437.625 -34.921 -2.7439999999999998 1.0 02f1be78b9910b897fdcd8e10c7f96eb_0001_1_000000015_0001
-36.5 394.754 -42.288000000000004 -2.525 1.0 ems_4hM_4545_000000006_0001
-27.429000000000002 323.714 -28.278000000000002 -3.3110000000000004 1.0 ferr_hb1_1209_000000015_0001
-27.862 346.02 -40.546 -2.7310000000000003 1.0 059ff924e1761a22be565f7f503321b0_0001_000000018_0001
-38.813 410.12800000000004 -42.343 -2.9819999999999998 1.0 189ca46c2b6f258b25d663752d8ad4bb_0001_1_000000023_0001
-45.113 466.126 -52.683 -2.49 1.0 3h_hb1_5169_000000020_0001
-22.482 408.42 -43.534 -2.7230000000000003 1.0 ems_3hM_2435_000000027_0001
-24.741999999999997 315.56 -32.296 -2.931 1.0 99cd9d98964cc9512a8a2b4e2904bbea_0001_1_000000013_0001
-26.408 369.901 -37.549 -2.807 1.0 3h_hb1_5465_000000016_0001
-31.543000000000003 341.69800000000004 -33.236999999999995 -2.736 1.0 18a1986a377f17364052d9a8349355a0_0001_1_000000016_0001
-43.927 394.66 -46.138999999999996 -2.8680000000000003 1.0 ems_ferrM_3505_000000005_0001
-30.553 467.36300000000006 -37.497 -2.865 1.0 74d91ac0aa444c454d06fb3df88d677f_0001_1_000000026_0001
-37.736999999999995 468.78 -43.905 -2.846 1.0 6fbfb30b0bab562e96cd9c4c872aba00_0001_000000028_0001
-45.655 505.82 -55.478 -2.574 1.0 0e92dffbc34b96034309fbb62fe3780c_0001_1_000000028_0001
-32.496 392.23900000000003 -38.984 -2.737 1.0 69cb3f56837479cf84a4ae0667b82f15_0001_1_000000017_0001
-31.879 353.594 -33.924 -2.8139999999999996 1.0 HEEH_18778_000000019_0001
-27.33 317.346 -28.944000000000003 -2.778 1.0 991dcbc6944bf987e0f84fb24b65b42f_0001_000000013_0001
-18.986 198.50799999999998 -22.069000000000003 -2.9810000000000003 1.0 63ae5ddee58fd3228e6d546b9314455d_0001_000000029_0001
-29.083000000000002 361.413 -38.317 -2.861 1.0 382404faf2eee6e290cd27175c2adf3b_0001_1_000000001_0001
-38.793 465.37300000000005 -52.681000000000004 -2.472 1.0 378008377fd0ca547b7bb6195d859736_0001_1_000000000_0001
-31.108 396.335 -35.669000000000004 -2.761 1.0 ems_ferrM_837_0002_000000000_0001
-33.291 402.31699999999995 -42.205 -2.595 1.0 48d528cd637148dc58879fd451231555_0001_000000003_0001
-30.511 362.347 -31.643 -2.792 1.0 5e35b084cc0683821f3848b56e935da7_0001_1_000000007_0001
-32.084 356.254 -36.068000000000005 -2.708 1.0 f1ecf86608a8857cc73bbd0fecf0bfb9_0001_000000004_0001
-31.741 412.603 -42.678000000000004 -2.667 1.0 2e39da2140fc161e82d234f8ad922f60_0001_000000008_0001
-33.608000000000004 442.54400000000004 -39.286 -2.674 1.0 3h_hb1_771_000000025_0001
-38.323 414.708 -45.68600000000001 -2.895 1.0 2874ac36c98298a0dc4d99a960bb3065_0001_000000014_0001
-32.304 331.92 -38.851 -2.717 1.0 0f5732c3058368a0ec8c608e45652088_0001_1_000000010_0001
-30.951 434.67 -41.318000000000005 -2.884 1.0 f918bcff6d78a5a5e92c0e4bc2bc5244_0001_000000009_0001
-47.504 499.778 -54.793 -2.465 1.0 ems_4hM_2678_000000013_0001
-28.53 370.05800000000005 -34.545 -2.845 1.0 a503eee12310201d03d13a07bc0e5e84_0001_1_000000002_0001
-33.544000000000004 442.844 -44.303000000000004 -2.843 1.0 44c4ce8e4ce740c6e1cc83d4847514d9_0001_000000013_0001
-40.924 502.574 -49.663999999999994 -2.48 1.0 3h_hb1_2783_000000010_0001
-40.175 412.745 -42.559 -2.476 1.0 ems_3hC_311_000000020_0001
-40.534 425.134 -42.84 -2.764 1.0 aede2cabedc34f15a7bdfc96c5aa1387_0001_000000008_0001
-29.980999999999998 471.56300000000005 -41.97 -2.7489999999999997 1.0 72e0677f3c88a0b1d438494bef10f62d_0001_000000010_0001
-42.581 409.44 -47.408 -2.714 1.0 4h_hb1_442_000000019_0001
-34.275 381.02099999999996 -43.713 -2.7510000000000003 1.0 0323a88b4de83a9fba9284f0f6ad5187_0001_1_000000000_0001
-31.764 431.099 -38.91 -2.737 1.0 ems_3hM_1087_000000012_0001
-46.136 484.155 -51.172 -2.6919999999999997 1.0 ems_3hC_495_0002_000000001_0001
-33.735 437.381 -44.643 -2.741 1.0 ebbb5eb852138266a9019dac4d5f345a_0001_000000029_0001
-27.099 335.908 -31.070999999999998 -3.075 1.0 3h_hb1_6785_000000012_0001
-26.897 290.811 -29.784000000000002 -2.7 1.0 48818cdc426415f7d162d7439f13b949_0001_000000001_0001
-27.026 326.973 -31.712 -2.7289999999999996 1.0 8072821414a255654826615b029441ca_0001_000000022_0001
-27.433000000000003 448.954 -38.165 -3.022 1.0 02bc4cd8ecd08169f1457a31c45d0831_0001_000000007_0001
-40.066 475.17199999999997 -43.272 -2.451 1.0 3h_hb1_6098_000000023_0001
-31.708000000000002 352.911 -34.781 -2.8960000000000004 1.0 13d0f3f64c9393e255c86dd3b0035181_0001_000000012_0001
-22.658 327.67900000000003 -31.635 -2.7319999999999998 1.0 ems_bGM_325_0001_000000019_0001
-32.953 406.00699999999995 -38.243 -2.573 1.0 d46e4fc1bb72932023122e2fc5a2d7b6_0001_1_000000004_0001
-30.088 403.776 -38.099000000000004 -2.667 1.0 HEEHE_2768_000000011_0001
-25.653000000000002 359.44599999999997 -32.727 -2.696 1.0 60bf7f07a0c2e0573a7e97da8ca12bb5_0001_1_000000029_0001
-32.594 340.603 -37.323 -2.823 1.0 579902aa1170ded4cc531f9d5afa47d1_0001_000000016_0001
-31.671999999999997 433.616 -38.202 -2.846 1.0 225b42ab312daa3703aaaac6a4ad7b3e_0001_000000006_0001
-38.092 467.6 -45.123000000000005 -2.6630000000000003 1.0 d6c803beaad9e54a099f47a9468cba8c_0001_1_000000014_0001
-42.185 450.64599999999996 -48.599 -2.738 1.0 320f742fed4e0221b81f3440f2f3410c_0001_000000002_0001
-21.278000000000002 350.171 -25.669 -2.888 1.0 2e39d9c725fae92a26bf15642f8541ff_0001_000000014_0001
-33.878 427.214 -38.815 -2.847 1.0 04e159c627c8b51eeb1e5f82fb0be190_0001_1_000000013_0001
-27.596 310.267 -29.982 -2.695 1.0 ems_3hC_1549_000000017_0001
-26.78 382.82199999999995 -36.289 -2.145 1.0 4h_hb1_28_000000007_0001
-28.899 360.17199999999997 -33.858000000000004 -3.0389999999999997 1.0 2a90bf0454d5b15d19184164aa77c465_0001_000000006_0001
-27.718000000000004 389.76599999999996 -36.665 -2.911 1.0 10b5cce4ba37fff0147a605ed4d4331a_0001_000000015_0001
-33.463 410.38 -37.801 -2.696 1.0 935e2d1baba0e4679554143e6d232231_0001_1_000000015_0001
-34.899 390.275 -38.406 -2.872 1.0 1ea7efed693413ff70a20a74b84a9d1c_0001_1_000000006_0001
-32.953 391.43300000000005 -40.453 -2.821 1.0 db1499c0d41f3fe16249f0b5020ab16a_0001_000000026_0001
-24.888 320.996 -25.410999999999998 -2.7030000000000003 1.0 c228a9f2587cfadff20d59f906477ad7_0001_000000009_0001
-28.285 326.711 -31.64 -2.9210000000000003 1.0 35917cddb035a7d2cbe1c93d5b5192fc_0001_1_000000003_0001
-31.544 371.394 -36.147 -2.8510000000000004 1.0 127ad82e6ffd1c08b173a36763299554_0001_1_000000026_0001
-32.718 420.574 -44.058 -2.577 1.0 0a0350bd28a308ad389395b6fc7f3976_0001_000000022_0001
-23.451999999999998 290.372 -29.285999999999998 -2.7319999999999998 1.0 ems_p1-15H-GBL-16H-GABBL-16H_0379_0001_0001_0002_000000006_0001
-26.729 340.223 -33.23 -2.721 1.0 d10d999af13058083df04535f82f837f_0001_000000003_0001
-36.95 387.42800000000005 -38.812 -2.745 1.0 c1059dbd463dba320d522c7156aa58da_0001_1_000000029_0001
-26.2 428.272 -33.25 -2.9530000000000003 1.0 HEEHE_1042_000000027_0001
-42.818000000000005 418.351 -47.683 -2.459 1.0 3h_hb1_588_000000025_0001
-32.05 416.286 -40.053000000000004 -2.537 1.0 3h_hb1_1389_000000028_0001
-32.327 436.335 -39.816 -2.542 1.0 abbb700bc38ed24a32fdc0a3b81542a1_0001_000000004_0001
-44.075 445.48400000000004 -46.31 -2.747 1.0 9f063e950adc428304be651ba31fdde2_0001_1_000000019_0001
-30.063000000000002 376.92 -33.144 -2.6519999999999997 1.0 97d2897c3025f98d77b4af63f9e5dec5_0001_1_000000015_0001
-26.78 396.38699999999994 -33.367 -2.7760000000000002 1.0 87782f018a78781fb166417d1e54ebd7_0001_000000019_0001
-20.039 275.697 -22.031 -2.36 1.0 ems_ferrM_2694_0002_000000000_0001
-27.206 366.595 -36.021 -2.551 1.0 6fc653ee58ee8c228a999e328084627d_0001_1_000000003_0001
-19.125 323.256 -26.294 -2.6660000000000004 1.0 40ee93a44ad7eb54b4467ea2fe5f5aae_0001_1_000000010_0001
-25.656999999999996 381.335 -33.373000000000005 -2.842 1.0 fb3b786dd9cee7d19d677c97233493b0_0001_1_000000002_0001
-31.894000000000002 455.906 -43.196999999999996 -2.765 1.0 HEEH_12887_000000002_0001
-36.321 388.19300000000004 -42.261 -2.725 1.0 ems_ferrM_2491_0001_000000010_0001
-40.388000000000005 515.2080000000001 -50.93 -2.461 1.0 3669fad78bcbe0499beacb05759faf3f_0001_000000010_0001
-34.552 391.026 -39.527 -2.737 1.0 b695330fc829d964c46eea52b8f534d9_0001_000000028_0001
-47.898999999999994 420.00800000000004 -49.071999999999996 -2.785 1.0 3h_hb1_1906_000000011_0001
-32.957 478.954 -43.071999999999996 -2.783 1.0 1781c277fd90bc8352db23f6eee8bce7_0001_1_000000003_0001
-34.82 390.165 -42.961000000000006 -2.9 1.0 ems_3hC_350_000000013_0001
-22.596 397.339 -41.345 -2.72 1.0 dc1b88c77fd30ae759bbc5716285f435_0001_000000022_0001
-24.840999999999998 423.815 -33.67 -2.873 1.0 5a8d73eef1465498fb9a4717d1d1d69d_0001_000000002_0001
-27.351999999999997 351.944 -37.144 -2.765 1.0 4h_hb1_4757_000000003_0001
-39.051 425.37300000000005 -41.538000000000004 -2.687 1.0 09e1a654ccc634b1e0732f586105da25_0001_000000013_0001
-28.055 327.519 -31.148000000000003 -2.807 1.0 1bc4a2dde6a005225aa568eb60352cc9_0001_000000009_0001
-35.889 403.551 -41.667 -3.14 1.0 ems_ferrM_5360_000000010_0001
-36.959 403.68800000000005 -41.37 -2.7110000000000003 1.0 cbfbdadfdfee4acf7bbafee7633b20e7_0001_1_000000028_0001
-38.442 402.116 -43.407 -2.739 1.0 a661887fdb2b9148a7b29946f5c733ba_0001_1_000000025_0001
-34.227 355.62199999999996 -35.733000000000004 -2.819 1.0 3h_hb1_1684_000000005_0001
-34.553000000000004 445.774 -42.765 -2.381 1.0 HHH_eva_0303_000000008_0001
-25.335 312.226 -29.33 -2.7739999999999996 1.0 78258c2dc84405e1b55611875b37c308_0001_000000013_0001
-27.857 343.55699999999996 -28.543000000000003 -2.8139999999999996 1.0 58733e040232efecad709183678ada62_0001_000000001_0001
-30.156999999999996 366.72 -34.205 -3.1910000000000003 1.0 ems_ferrM_6903_000000009_0001
-29.805 362.921 -40.31 -2.888 1.0 8f40011cb373b45cf740c64f8266564f_0001_000000026_0001
-34.847 424.587 -40.43 -2.735 1.0 3aabd7a9ac34b6b89a39be28b8ecfa1b_0001_1_000000023_0001
-41.174 448.155 -47.355 -2.659 1.0 ad6abec11137b767ee6cc4f43186d325_0001_000000009_0001
-39.597 363.022 -42.457 -2.668 1.0 4a6fd93a065671726d6a08e9fc306b9c_0001_000000010_0001
-43.743 464.259 -51.445 -2.435 1.0 3h_hb1_6320_000000011_0001
-26.910999999999998 398.379 -39.482 -2.7430000000000003 1.0 ems_ferrM_4953_000000000_0001
-37.33 365.45300000000003 -43.382 -2.639 1.0 ems_3hM_683_000000009_0001
-30.858 300.763 -34.666 -2.865 1.0 62b789024731deed3c7037f3af343814_0001_000000011_0001
-29.546 348.42 -35.639 -2.783 1.0 3bc386b0089658143b14c4598cc2c35a_0001_000000020_0001
-28.609 423.17900000000003 -39.544000000000004 -2.725 1.0 12c4722c1c30b9ba0c78ae70114037c6_0001_000000019_0001
4.614 203.12 -17.303 -2.8680000000000003 1.0 fa6d65f4946ef32a1f59321860a95e4e_0001_000000008_0001
-38.48 350.717 -41.533 -2.951 1.0 e8317942ce2886722255018e875fe432_0001_1_000000022_0001
-30.061999999999998 352.19699999999995 -33.400999999999996 -2.862 1.0 bb20232ae452d91338e73eb69fd6fdb2_0001_1_000000019_0001
-24.763 348.99300000000005 -35.079 -2.707 1.0 af623e960185afabca91fe7a6cdfa5bd_0001_000000028_0001
-35.878 364.76300000000003 -36.52 -2.905 1.0 6cd40541b200ea0475345d4812d720be_0001_1_000000008_0001
-30.928 351.57 -38.745 -2.5839999999999996 1.0 de0db5f79c8c811e67dd73bb67ed45fc_0001_1_000000012_0001
-35.784 397.865 -40.828 -2.852 1.0 ae9af5fa9657b6793b8155156f112f2d_0001_000000003_0001
-34.91 402.102 -39.763000000000005 -2.6039999999999996 1.0 ab544d9059b3b33d16c0092dabcf9824_0001_000000009_0001
-26.3 351.52 -30.991 -2.824 1.0 686abedb44fabec65754d5fa568a4ed9_0001_1_000000001_0001
-42.413999999999994 435.04699999999997 -48.302 -2.674 1.0 c9cf7039cb04eb888b27f7595b314eb7_0001_000000001_0001
-28.138 394.582 -38.174 -3.299 1.0 ferr_hb1_1016_000000020_0001
-28.613000000000003 354.746 -34.076 -2.866 1.0 91ca295fa002977be726cff236312de8_0001_1_000000022_0001
753.803 225.002 1601.611 -3.0789999999999997 1.0 3617d119a3f88eac185a0728cc6ecb41_0001_000000029_0001
-28.655 298.182 -28.914 -2.843 1.0 2df9aea61470f6bebdf182c7c1c6792d_0001_1_000000018_0001
-39.506 418.2 -44.711999999999996 -2.4130000000000003 1.0 ems_3hM_2669_000000001_0001
-26.33 318.129 -35.488 -2.424 1.0 ems_3hC_782_000000000_0001
-22.359 387.74300000000005 -30.881 -2.758 1.0 ce4558046d53bace3dc9bfbebb264936_0001_000000021_0001
-30.324 380.69800000000004 -41.42 -2.8539999999999996 1.0 HEEHE_3039_000000024_0001
-34.218 385.676 -38.798 -2.773 1.0 71ca6e785a334e1296b23961ee4afd7c_0001_1_000000003_0001
-35.803000000000004 375.728 -37.058 -2.824 1.0 772e4f1acb1ed15350b3c4429c20b5f6_0001_000000018_0001
-34.141999999999996 411.904 -39.132 -2.7319999999999998 1.0 fd2822a68c3aafe320c5f90a42ce9eb9_0001_000000013_0001
-43.527 423.86800000000005 -49.034 -2.905 1.0 3h_hb1_324_000000010_0001
-38.091 401.853 -44.869 -2.51 1.0 085fc889e4b06449061cfa32d6cd5d19_0001_1_000000022_0001
-46.647 421.94699999999995 -51.611999999999995 -2.8569999999999998 1.0 07ebbbf742d831f829343c570a7deaea_0001_000000024_0001
-35.255 359.519 -37.617 -2.805 1.0 ceea140f76f11a3875f592ae65a97521_0001_000000005_0001
-30.019000000000002 311.389 -32.48 -2.798 1.0 cb7a672ba955a2e37532d38f242fd7b0_0001_1_000000017_0001
-11.587 376.07599999999996 -31.465999999999998 -2.6319999999999997 1.0 9ca68ebf5082eaf13d5ed640aa654586_0001_000000002_0001
-26.295 371.68800000000005 -33.821 -2.6630000000000003 1.0 945db4e6e80ab4d3008b835e35846d01_0001_000000024_0001
-41.851000000000006 392.595 -45.192 -2.8080000000000003 1.0 4bb05a9393c9af677e04794dd82b43ca_0001_000000024_0001
-26.515 415.664 -36.404 -2.86 1.0 3e8c6c9fbda8c918bb485c04d30444ec_0001_1_000000016_0001
-22.828000000000003 257.192 -22.928 -2.89 1.0 23995cc901d0a9427d40488b340e62ae_0001_1_000000011_0001
-36.569 411.151 -38.689 -2.662 1.0 HEEH_24330_000000029_0001
-17.859 278.345 -27.49 -2.9539999999999997 1.0 5ba91734c250141e91f729f6a7c3105f_0001_000000001_0001
-36.332 396.145 -39.412 -2.813 1.0 3h_hb1_6954_000000003_0001
-27.089000000000002 319.58099999999996 -28.283 -2.806 1.0 3f72123fefce0a3a25847105b630b9b5_0001_000000006_0001
-41.382 439.34 -49.568000000000005 -2.7060000000000004 1.0 ems_ferrM_2690_000000020_0001
-31.656 424.292 -43.278 -2.681 1.0 d9bdc07707a04ffd2d39c37911bed820_0001_000000012_0001
-27.932 426.827 -36.098 -2.802 1.0 4h_hb1_3761_000000027_0001
-40.99100000000001 447.1 -43.218999999999994 -2.978 1.0 3f977731a7bbadeaab9b0b33c11215e9_0001_000000016_0001
-39.991 450.001 -53.283 -2.673 1.0 0f1ab6e33f4b79c5c7907e297db290f3_0001_000000026_0001
-28.09 466.333 -37.277 -2.78 1.0 ems_ferrM_5900_000000015_0001
-26.746 414.082 -36.209 -2.845 1.0 c882178203f3bfe828334ff003ecf8ad_0001_1_000000024_0001
-31.726 372.49699999999996 -35.882 -2.6519999999999997 1.0 bb484a8ce1767cf857f1c19d3542cb88_0001_1_000000029_0001
-20.125999999999998 320.733 -25.462 -2.714 1.0 ada69f298cf3b7ba0ebf248e9b36dec8_0001_1_000000004_0001
-27.096999999999998 347.026 -32.281 -2.9560000000000004 1.0 HEEHE_3065_000000015_0001
-19.837 284.847 -22.976 -2.7969999999999997 1.0 ems_ferrM_6973_000000001_0001
-33.223 410.395 -41.214 -2.705 1.0 HEEH_14925_000000004_0001
-35.671 422.676 -45.494 -2.7439999999999998 1.0 64bc805feafd9215353c2cb737637169_0001_000000027_0001
-33.948 414.29 -38.145 -2.763 1.0 cc35bd8216d0658a82e12ec9df81e9d9_0001_000000007_0001
-40.075 434.589 -43.762 -2.775 1.0 126c0707959a525a81cd52cab05bd6b8_0001_000000012_0001
-24.131999999999998 355.164 -32.474000000000004 -2.6919999999999997 1.0 2eff12c258068071bc4585164021cc3d_0001_000000004_0001
-32.22 394.529 -38.563 -2.713 1.0 58f3adca4a101e060399dd3c9ac1f82e_0001_000000006_0001
-31.096999999999998 442.374 -43.922 -2.6510000000000002 1.0 3h_hb1_5750_000000016_0001
-34.032 349.515 -37.488 -2.764 1.0 32ed9a5367f3ec2ad68db539d97dae7e_0001_000000001_0001
-20.098 392.184 -39.055 -2.78 1.0 HEEH_16906_000000006_0001
-23.180999999999997 319.786 -22.143 -2.912 1.0 HEEH_06526_000000016_0001
-32.078 394.369 -35.346 -2.458 1.0 3h_hb1_539_000000020_0001
-32.037 338.538 -35.922 -2.995 1.0 3644fff5361fd5691cdedea99b9b64ec_0001_000000008_0001
-34.028 396.11400000000003 -41.507 -3.236 1.0 ferr_hb1_1393_000000002_0001
-24.156 324.178 -29.805999999999997 -2.795 1.0 2a01132d1748ab9bdadca5421784842c_0001_000000002_0001
-42.105 407.233 -46.388000000000005 -2.887 1.0 ems_4hM_5494_000000010_0001
-31.631 345.207 -36.403 -2.764 1.0 8d1daaf33c9704439b415cdb3640322d_0001_000000021_0001
-34.995 450.293 -40.148 -2.7960000000000003 1.0 3h_hb1_5135_000000019_0001
-47.36 447.56699999999995 -49.879 -2.637 1.0 3h_hb1_2773_000000010_0001
-33.986 357.39099999999996 -37.69 -2.7489999999999997 1.0 ems_ferrM_6491_0002_000000003_0001
-26.156999999999996 348.491 -29.381999999999998 -2.7319999999999998 1.0 HEEH_23444_000000012_0001
-34.024 391.97 -38.547 -2.7760000000000002 1.0 53a8d7d744144da398d72391c38f1ee4_0001_000000017_0001
-42.692 459.49800000000005 -50.722 -2.82 1.0 ems_ferrM_5233_000000000_0001
-29.765 376.777 -34.211999999999996 -2.929 1.0 HEEH_06701_000000001_0001
-36.582 425.895 -41.802 -2.577 1.0 46df77a19f7899b81f178e2f0a2e9ee4_0001_1_000000026_0001
-27.891 399.881 -33.54 -2.872 1.0 3b87ccd1d2a5ea70bc27d932ed9698a4_0001_000000006_0001
-27.947 357.176 -35.297 -2.454 1.0 ems_3hM_2326_000000014_0001
-39.885999999999996 484.12 -47.486999999999995 -2.6919999999999997 1.0 HEEH_05835_000000007_0001
-36.525 449.227 -44.015 -2.7880000000000003 1.0 8ec96c20844d9597e455c1db0d8e7dcf_0001_000000023_0001
-54.027 483.023 -59.693999999999996 -2.51 1.0 3h_hb1_641_000000005_0001
-34.046 477.05400000000003 -40.494 -2.6860000000000004 1.0 147e51779e8025c456fdf2e7ce67c801_0001_1_000000003_0001
-30.482 353.379 -33.488 -2.9010000000000002 1.0 a6be3384991a851cb330917fb231017a_0001_1_000000023_0001
-28.111 343.744 -30.781 -2.803 1.0 HEEH_08607_000000027_0001
-32.589 408.80300000000005 -43.448 -2.559 1.0 49f0308c161e279fa9ef67844ecdc905_0001_000000023_0001
-27.576 405.098 -36.760999999999996 -2.866 1.0 04a7149bc0a87987f317785589ff90c0_0001_000000004_0001
-28.458000000000002 333.415 -36.988 -2.835 1.0 00f30cc23cac9283997a0e2eb419e367_0001_000000013_0001
-39.705 398.157 -39.921 -2.908 1.0 f966718de0f0409914634006e861a962_0001_1_000000014_0001
-35.559 341.53 -35.793 -2.698 1.0 ems_ferrM_2172_0001_000000017_0001
-29.259 391.621 -37.927 -2.846 1.0 9a2cdd8d24f57c87c7348f3fc25327d7_0001_000000014_0001
-27.215999999999998 329.10900000000004 -32.399 -2.653 1.0 8ca7111835404122399193d777af4f3d_0001_000000019_0001
-36.346 449.24800000000005 -43.688 -2.785 1.0 3h_hb1_6584_000000012_0001
-45.64 452.528 -51.574 -2.501 1.0 2f38f94d763240b45692f7563817fbd5_0001_000000029_0001
-24.296 315.172 -32.985 -2.752 1.0 6d7d0d8284c329d3c39649898f7b1f32_0001_000000014_0001
-37.347 513.6709999999999 -48.056000000000004 -2.2680000000000002 1.0 ems_3hM_1296_000000011_0001
-41.08 414.278 -45.67100000000001 -2.694 1.0 ems_3hM_186_000000029_0001
-36.139 371.36300000000006 -43.005 -2.793 1.0 ems_4hM_5436_0002_000000000_0001
-34.942 466.11699999999996 -44.559 -2.661 1.0 HEEH_00668_000000027_0001
-34.113 356.91900000000004 -36.445 -2.97 1.0 9658d4c6062e6a26a3bc574afa47b1cc_0001_1_000000002_0001
-24.92 339.935 -31.811 -2.94 1.0 6417414f78fe1729b05954d25f8224c0_0001_000000005_0001
-22.949 343.675 -28.941 -2.8 1.0 119cb1d0078c7ab017f75e9103881d42_0001_1_000000006_0001
-31.142 404.95 -38.996 -2.559 1.0 ems_3hM_806_000000016_0001
-36.879 396.527 -42.144 -2.7939999999999996 1.0 ems_3hM_139_000000007_0001
-33.665 384.506 -41.718999999999994 -2.594 1.0 da7df43ba9ce4c6bf810debaa7bf5c35_0001_1_000000016_0001
-36.429 373.77 -40.336999999999996 -2.735 1.0 809b899dc85d144f8cf5ea5c36c8dc43_0001_000000003_0001
-41.63399999999999 446.264 -46.643 -2.735 1.0 0e3adc27bdfcc852989391667bd356cd_0001_000000014_0001
-33.146 375.371 -37.426 -2.924 1.0 e80bcd5f21bc1682b39c024e3e65278a_0001_1_000000011_0001
-34.688 354.78 -36.163000000000004 -2.635 1.0 8758eda3bba4c1916fc249fc611b4089_0001_000000017_0001
-25.404 354.49199999999996 -30.388 -2.7880000000000003 1.0 85b30946f2d50233535c401ba7d71761_0001_1_000000008_0001
-27.476 357.601 -31.070999999999998 -2.8339999999999996 1.0 4837a920f55bcf131f603630b2268bc1_0001_000000002_0001
-38.036 407.52 -42.461000000000006 -2.627 1.0 3h_hb1_1491_000000010_0001
-30.83 380.185 -40.857 -2.7239999999999998 1.0 f48ee50b5e6dc2519134053e3a863d6d_0001_000000015_0001
-27.686 351.905 -31.561 -2.748 1.0 261aa9706f158a058701a94ffe62c544_0001_1_000000007_0001
-36.664 346.785 -37.654 -2.7230000000000003 1.0 dd5dc11fb42d12b239afec46ca811bff_0001_000000014_0001
-31.746 391.561 -45.181000000000004 -2.503 1.0 HEEH_24354_000000015_0001
-29.761 455.92400000000004 -41.263000000000005 -2.648 1.0 97464b3808806691870ad741ff3fe9c6_0001_000000021_0001
-30.445 396.412 -40.129 -2.539 1.0 2ea00800f69971c8bdf717adb4b64bb8_0001_000000009_0001
-37.586999999999996 447.14 -45.744 -2.707 1.0 ems_ferrM_800_000000008_0001
-33.639 395.506 -40.698 -2.605 1.0 c38b035294423055574f824494e3f0bc_0001_1_000000001_0001
-32.789 433.222 -40.621 -2.7239999999999998 1.0 HEEH_13205_000000021_0001
-31.480999999999998 379.788 -34.469 -2.555 1.0 21913f97b86a4492bcca5b2726cbf0cf_0001_1_000000018_0001
-41.997 426.796 -48.852 -2.5989999999999998 1.0 1915c3c4b6ab0f2e938d915d1b220101_0001_000000006_0001
-23.293000000000003 311.184 -23.961 -2.8160000000000003 1.0 c86c4eb11c28ca5c6c40fe03811d284e_0001_000000012_0001
-34.826 481.12 -45.49 -2.645 1.0 bcca768ec1a2a9c7be57061b4dd0f9e0_0001_000000007_0001
-37.835 390.541 -41.911 -2.865 1.0 HEEH_00216_000000001_0001
-10.753 139.066 -12.41 -2.9019999999999997 1.0 8c007a562306536410d4cd07c3c9498f_0001_000000015_0001
-36.303000000000004 377.996 -39.977 -2.9760000000000004 1.0 8b0b75114dd95646611fb9a43b4ffe95_0001_1_000000007_0001
-20.773000000000003 338.663 -34.849000000000004 -2.657 1.0 HHH_eva_0188_000000027_0001
-36.492 482.288 -46.236000000000004 -2.6839999999999997 1.0 HEEH_20147_000000005_0001
-37.775999999999996 374.144 -39.417 -2.678 1.0 798fb147765adbc2179e95c7f2f267c9_0001_000000015_0001
-24.691999999999997 369.842 -32.876 -2.7739999999999996 1.0 788227c070d302bd465a85d05afedf3b_0001_000000027_0001
-29.186999999999998 447.76 -35.946999999999996 -3.072 1.0 3h_hb1_3170_000000020_0001
-22.230999999999998 347.50800000000004 -30.814 -2.7560000000000002 1.0 8eea73a6bf71514e4dafd5a911881f9d_0001_000000001_0001
-25.741999999999997 399.205 -34.483000000000004 -3.029 1.0 HEEHE_2210_000000017_0001
-38.03 416.619 -44.693000000000005 -2.735 1.0 ems_ferrM_3637_0001_000000003_0001
-31.025 407.899 -36.008 -2.6639999999999997 1.0 7b690fe9df581715bd90c43a07d9598f_0001_000000001_0001
-28.901999999999997 356.548 -35.398 -2.8510000000000004 1.0 ems_ferrM_3950_0001_000000024_0001
-42.658 402.616 -47.126000000000005 -2.637 1.0 c8c36c7475567abf9c292b8abb255704_0001_000000008_0001
-30.802 384.894 -40.766999999999996 -2.6630000000000003 1.0 a20f86657b8460640bfa96bf11cf0ba2_0001_000000006_0001
-23.108 395.871 -33.484 -2.7260000000000004 1.0 HEEH_19244_000000003_0001
-35.797 421.029 -38.955999999999996 -2.755 1.0 3h_hb1_2957_000000003_0001
-46.257 460.654 -48.916000000000004 -2.9360000000000004 1.0 ems_3hM_227_000000012_0001
-40.02 421.311 -44.028999999999996 -2.765 1.0 HEEHE_1482_000000023_0001
-31.831999999999997 353.486 -36.156 -2.779 1.0 8ec98cfb5b6ace34fb8f605362744f8b_0001_000000024_0001
-43.192 472.256 -47.986999999999995 -2.735 1.0 3h_hb1_2120_000000028_0001
-31.55 383.649 -36.14 -2.8930000000000002 1.0 2f8ee8583efd3ccd9c6550a35365c9d6_0001_1_000000007_0001
-40.729 399.11800000000005 -44.196000000000005 -2.5669999999999997 1.0 f10183af7437de84d393b4b0553b1375_0001_1_000000028_0001
-19.996 326.834 -30.886999999999997 -3.117 1.0 ems_ferrM_6226_000000018_0001
-34.431999999999995 391.398 -38.788000000000004 -2.702 1.0 e131235ea1d12a3b886089bdbe185e18_0001_1_000000029_0001
-35.834 374.186 -40.652 -2.885 1.0 d4ecb90dab11370dfe9ea0118649096c_0001_1_000000009_0001
-26.107 401.83 -32.844 -2.759 1.0 cd4d163b28dba4568c656f3f142582a7_0001_1_000000023_0001
-20.967 350.41900000000004 -31.573 -2.745 1.0 7418ac73e65879e222a39aadcae77892_0001_000000010_0001
-32.005 386.244 -42.038000000000004 -2.7439999999999998 1.0 2ebab09eb74bbb05925862528339ea5c_0001_000000006_0001
-31.805 401.476 -41.372 -2.786 1.0 81024ea143f29e39d14229e84a2e45e6_0001_1_000000001_0001
-34.0 389.15 -36.235 -2.7089999999999996 1.0 ems_ferrM_6255_000000015_0001
-27.671 334.662 -31.304000000000002 -2.71 1.0 3390081c0e9fc5323f84839e2b4b6ff0_0001_000000014_0001
-33.384 417.70300000000003 -37.596 -2.3930000000000002 1.0 ems_p1-15H-GBL-16H-GABBL-16H_0393_0001_0001_0002_000000011_0001
-35.148 356.65 -37.763000000000005 -2.8169999999999997 1.0 ems_4hM_5436_0002_000000017_0001
-28.962 378.82099999999997 -33.716 -2.795 1.0 ac22801d5d689b698b69783813d4928d_0001_000000018_0001
-38.88 430.755 -43.547 -2.634 1.0 3h_hb1_2017_000000003_0001
-27.491 427.406 -36.895 -2.761 1.0 247dac63e089d0360fbd2958dd0f7702_0001_000000002_0001
-34.144 412.065 -37.656 -2.611 1.0 ems_3hM_1590_000000012_0001
-23.695999999999998 361.048 -33.359 -2.733 1.0 b4422fa06e10a8bdc1608f8cd10940ef_0001_1_000000016_0001
-30.901 404.17 -39.422 -2.638 1.0 aa3abc7cc21aaf0beb5ee861e01a7aa1_0001_1_000000000_0001
-36.016999999999996 418.75800000000004 -41.086999999999996 -2.585 1.0 a249a5a25940bf97db0e5a40851b0ca0_0001_1_000000002_0001
-20.487 307.14799999999997 -32.817 -2.688 1.0 3116615af0ee64d731c1c85d8523bf51_0001_000000025_0001
-19.927 298.046 -24.38 -2.7569999999999997 1.0 fcf5aea0c8297f5d6a895a7ce2ec17a3_0001_000000013_0001
-31.866999999999997 411.336 -36.227 -2.502 1.0 ems_ferrM_5973_000000015_0001
-25.593000000000004 322.885 -27.909000000000002 -2.6239999999999997 1.0 ab6965598ef6d46b15838586783f5a49_0001_1_000000001_0001
-31.936 378.434 -40.314 -2.627 1.0 99c85906bb6561f49104fb917f763108_0001_000000006_0001
-26.135 400.931 -36.174 -2.553 1.0 3h_hb1_776_000000024_0001
-34.251999999999995 356.315 -36.68 -2.767 1.0 4931e294adaf7ef821d84366f79701ea_0001_000000024_0001
-32.591 418.144 -41.761 -2.517 1.0 HEEH_08441_000000025_0001
-37.059 419.974 -43.349 -2.6630000000000003 1.0 b6fa5e47a5136388c3017d59325b5f4e_0001_1_000000014_0001
-37.543 404.091 -42.146 -2.68 1.0 3h_hb1_2498_000000019_0001
-27.469 366.92 -34.419000000000004 -2.9989999999999997 1.0 ems_ferrM_4862_000000025_0001
-28.462 297.733 -30.174 -2.824 1.0 ems_bGC_167_0001_000000005_0001
-39.683 423.38599999999997 -42.138000000000005 -2.6439999999999997 1.0 66b21231db2ed0c15d42246bc743ac28_0001_1_000000025_0001
-42.674 458.11199999999997 -48.214 -2.401 1.0 3h_hb1_6805_000000025_0001
-35.376999999999995 429.713 -41.79 -2.73 1.0 3h_hb1_1739_000000028_0001
-40.025999999999996 469.779 -46.486000000000004 -2.719 1.0 ems_3hM_2298_000000008_0001
-38.679 400.55199999999996 -40.158 -2.6910000000000003 1.0 3h_hb1_5455_000000027_0001
-37.109 392.406 -40.058 -3.069 1.0 HEEHE_2308_000000001_0001
-24.048000000000002 348.26300000000003 -39.727 -3.112 1.0 HEEHE_0460_000000028_0001
-25.737 390.476 -31.75 -2.597 1.0 2f86a2444f70502c68d630e7534705a9_0001_000000004_0001
-36.114000000000004 409.48 -38.876999999999995 -2.9410000000000003 1.0 ems_ferrM_1993_000000006_0001
-24.419 299.48 -26.479 -2.917 1.0 aa83b93ba2348b5052437f6a4134260d_0001_000000011_0001
-29.944000000000003 364.936 -32.417 -2.6630000000000003 1.0 HEEH_21260_000000001_0001
-33.509 310.195 -35.773 -3.028 1.0 3h_hb1_913_000000010_0001
-28.86 359.26099999999997 -38.672 -2.583 1.0 25a9f52995d2df5147a3c784a4068d31_0001_1_000000021_0001
-35.446 399.417 -40.836 -3.2110000000000003 1.0 HEEHE_0995_000000004_0001
-24.263 336.148 -29.385 -2.675 1.0 52dbd42bd70e7986473b4b43d7cf72d3_0001_000000018_0001
-36.479 431.577 -43.918 -2.7310000000000003 1.0 HEEHE_1212_000000011_0001
-32.196 381.017 -32.731 -2.8760000000000003 1.0 4bf747f1187b0d3aaf5155320231e584_0001_1_000000025_0001
-34.224000000000004 425.486 -40.589 -2.9930000000000003 1.0 3h_hb1_4832_000000019_0001
-20.179000000000002 395.295 -27.715999999999998 -2.8739999999999997 1.0 3eee5b2045d9af2698cb9a5bc61dca27_0001_1_000000018_0001
-38.823 415.92699999999996 -48.098 -2.773 1.0 ae5e1056a357f043326079a0210f982a_0001_000000017_0001
-27.965999999999998 328.17900000000003 -34.588 -2.459 1.0 5d5eeb024bf3bdc1b650b8caedded815_0001_000000022_0001
-26.16 383.461 -33.576 -2.864 1.0 4a4b435d21bcd4c2a02f77cff7fbec5e_0001_000000025_0001
-28.74 394.13 -35.274 -2.742 1.0 3h_hb1_5695_000000023_0001
-31.043000000000003 335.709 -32.711 -2.713 1.0 1dd42905b2b82a87809518bc6bff141a_0001_1_000000026_0001
-19.519000000000002 322.538 -27.221999999999998 -2.705 1.0 ems_3hM_2289_000000002_0001
-37.635 418.74199999999996 -44.783 -2.6719999999999997 1.0 65016db100b595a633b325277103d96a_0001_000000021_0001
-31.064 353.626 -38.988 -2.8789999999999996 1.0 53893daeb29ebdf015e11b6ab04ee8f7_0001_000000003_0001
-33.457 400.046 -42.585 -2.806 1.0 3h_hb1_3055_000000018_0001
-26.024 368.94699999999995 -32.717 -2.658 1.0 03626c4276af37273ab64c25e1335241_0001_1_000000019_0001
-39.022 398.73699999999997 -46.068000000000005 -2.583 1.0 ems_4hM_1108_0001_000000000_0001
-28.829 349.60699999999997 -28.588 -2.8 1.0 b7f3301c7855c4c77d0ae88a7c074eea_0001_000000026_0001
-25.818 318.54 -30.71 -2.888 1.0 85ec39cf149904a52e59e27a51d9707b_0001_1_000000028_0001
-29.037 366.30199999999996 -35.253 -2.801 1.0 HEEHE_0069_000000007_0001
-31.334 337.63300000000004 -40.266999999999996 -2.519 1.0 HEEH_17152_000000009_0001
-38.494 366.366 -40.846 -2.8169999999999997 1.0 dbdb34574d4226187f05d14973fc8401_0001_1_000000000_0001
-36.328 413.462 -36.407 -2.862 1.0 35179e6317a62d9a7f8a32ccea179584_0001_000000000_0001
-19.288 357.717 -25.438000000000002 -2.763 1.0 3h_hb1_1402_000000014_0001
-24.509 393.38300000000004 -34.816 -2.786 1.0 0d3ce0c49c0d8ef5033a608692def550_0001_1_000000003_0001
-36.715 425.406 -47.65 -2.324 1.0 ems_3hM_3304_000000011_0001
-42.292 429.395 -45.518 -2.647 1.0 ems_3hM_186_000000006_0001
-37.129 371.73400000000004 -38.056 -2.5839999999999996 1.0 80ea9ea22e09d8fad2187d83f8df2e75_0001_000000012_0001
-30.785 397.36300000000006 -38.204 -2.713 1.0 7ef12b1b9c820dd39377c996150b49c9_0001_1_000000007_0001
-35.816 370.96 -39.482 -2.661 1.0 25f7b4779dab2464dc65daec6dff4931_0001_000000008_0001
-32.309 405.62800000000004 -41.176 -2.722 1.0 4h_hb1_5046_000000006_0001
-24.599 421.042 -30.121 -2.182 1.0 ems_4hM_3783_000000002_0001
-32.580999999999996 377.94199999999995 -39.868 -2.501 1.0 ems_3hM_3252_000000025_0001
-30.149 347.695 -37.704 -2.977 1.0 3h_hb1_232_000000009_0001
-29.636999999999997 331.966 -34.51 -2.803 1.0 13f1bd03c51b762f1f51804b81b47236_0001_000000010_0001
-39.157 415.723 -45.038000000000004 -2.628 1.0 d09c7b6db35eeb78b636a4ad0c5f61f7_0001_000000010_0001
-32.336 403.175 -37.263000000000005 -2.571 1.0 HEEH_09975_000000008_0001
-35.146 416.662 -44.705 -2.346 1.0 3h_hb1_5571_000000019_0001
-35.973 424.28 -46.343 -2.5980000000000003 1.0 3h_hb1_2783_000000013_0001
-31.759 394.967 -43.013000000000005 -2.5580000000000003 1.0 ems_3hM_76_000000002_0001
-28.064 297.42400000000004 -31.892 -2.862 1.0 39c27945ca4d8d264605ce841a7b938c_0001_000000022_0001
-38.875 355.162 -39.913000000000004 -2.8510000000000004 1.0 7893fd715048dbce5e23317e54f1e302_0001_000000000_0001
-35.211999999999996 401.733 -39.251999999999995 -2.76 1.0 a038ae4a0a7f88b87493e1dcb338562b_0001_000000009_0001
-23.331999999999997 303.659 -27.514 -3.083 1.0 ems_bGM_563_0001_000000021_0001
-27.449 324.251 -31.485 -2.7060000000000004 1.0 dd33f9eeb2b877e0803a4f9ce90154cc_0001_000000000_0001
-21.065 363.074 -28.456999999999997 -2.6919999999999997 1.0 4h_hb1_300_000000012_0001
-32.593 346.07 -37.043 -2.727 1.0 2895c4214c7914c0dc371dce4c92aacb_0001_000000024_0001
-32.818000000000005 419.256 -49.071999999999996 -2.917 1.0 ems_ferrM_1327_0001_000000011_0001
-48.626000000000005 501.01599999999996 -54.567 -2.533 1.0 ems_3hM_634_000000012_0001
-23.886 260.37 -25.719 -3.016 1.0 e98e9e14cb55ed43835bf4d1947402ef_0001_000000000_0001
-30.381 389.11699999999996 -37.394 -2.7710000000000004 1.0 HEEH_02143_000000029_0001
-44.168 387.855 -46.222 -2.81 1.0 2627c62bb57a00585da0cabd62ea7692_0001_1_000000009_0001
-42.138000000000005 416.972 -46.202 -2.569 1.0 ems_ferrM_2217_000000013_0001
-38.552 415.064 -41.223 -2.9789999999999996 1.0 b19803ec73a949ad7080031bd6d53fe2_0001_000000001_0001
-35.942 428.269 -40.717 -2.596 1.0 a7b25d948053501ad451c9618b38fcae_0001_000000014_0001
-35.391 440.026 -39.547 -2.65 1.0 3h_hb1_4485_000000013_0001
-37.868 389.194 -40.105 -2.803 1.0 0c1f584ffc3d3b798f810a0cdf774ca0_0001_000000018_0001
-32.958 362.42 -36.282 -2.795 1.0 ems_ferrM_3318_000000000_0001
-29.425 395.783 -43.855 -3.0789999999999997 1.0 ems_f2_405_000000017_0001
-32.830999999999996 346.648 -36.583 -2.843 1.0 5115c696259f4206a38769181ed710c0_0001_000000006_0001
-36.834 396.399 -41.93600000000001 -2.572 1.0 74adcc6b74e1a90b312445468ff12604_0001_000000006_0001
-17.733 308.262 -25.443 -2.872 1.0 HEEH_15843_000000005_0001
-36.495 383.642 -39.525999999999996 -2.7260000000000004 1.0 ee511526abeca534eec18d79c38fd5e1_0001_000000012_0001
-27.331999999999997 418.89599999999996 -41.974 -2.6719999999999997 1.0 b6035bc611f0e10ebf8d426f773770b4_0001_1_000000025_0001
-37.661 441.55800000000005 -45.73 -2.6689999999999996 1.0 9856392e488241e1091ccce4b8d75cc5_0001_000000010_0001
-15.815999999999999 374.093 -27.659000000000002 -2.702 1.0 75dd2919c9e2a415356ae4ffa1eac25e_0001_000000005_0001
-19.206 301.003 -27.05 -2.784 1.0 dae3b948f099360c5150aceb0194b48d_0001_1_000000017_0001
-28.459 356.11800000000005 -32.454 -2.572 1.0 ab7e54b561703414e9f42a921fcd55b7_0001_000000019_0001
-35.527 383.152 -42.05 -2.5 1.0 HEEH_00882_000000000_0001
-24.06 346.63199999999995 -31.568 -2.572 1.0 af29424cd3a8f5cd8b315e77f1d32c1d_0001_1_000000004_0001
-39.934 384.85900000000004 -43.143 -2.713 1.0 7746415bc1d9ac8c522e882b6d5d7feb_0001_000000026_0001
-26.659000000000002 390.327 -31.939 -2.9160000000000004 1.0 dc1e934e1e0b984ced8d0329b6562407_0001_1_000000005_0001
-36.409 344.783 -39.783 -2.997 1.0 HEEH_12910_000000010_0001
3.765 341.542 -33.246 -2.627 1.0 65de5240edf68bf9c892f3065af62655_0001_1_000000018_0001
-28.805 355.465 -37.965 -2.795 1.0 2385cae54a954fe354e59c7386ca8732_0001_000000003_0001
-21.701 282.89 -24.603 -2.7769999999999997 1.0 20de44d1de5f4a338e34c853b17c59cf_0001_000000003_0001
-36.418 379.93300000000005 -38.715 -2.714 1.0 ems_3hM_3622_000000016_0001
-35.033 398.22900000000004 -41.958999999999996 -2.827 1.0 b00aa67690e02eb9ee5fd8ca3c664d2d_0001_000000001_0001
-30.573 367.20099999999996 -38.571999999999996 -2.8369999999999997 1.0 11efac0f5e652bc1fa58a39ecb78b940_0001_000000010_0001
-40.382 437.481 -47.743 -2.7 1.0 9da50675c703867f2c055273a52f3eea_0001_000000022_0001
-31.158 351.423 -35.571 -2.8560000000000003 1.0 a1079dffd427169701d4da2e9ad4f1da_0001_000000002_0001
-24.503 408.31699999999995 -31.291 -2.696 1.0 74820fdf431b79978a523717481e7d87_0001_000000018_0001
-26.064 406.402 -34.544000000000004 -2.676 1.0 HEEH_08968_000000011_0001
-35.766 447.733 -48.115 -2.476 1.0 594aeaa7121d8686edfeec9aca99a4d4_0001_000000004_0001
-31.573 341.94 -34.333 -2.9189999999999996 1.0 497663490ccf076b7b02d6da88a4bdfc_0001_000000029_0001
-28.423000000000002 400.05199999999996 -33.696999999999996 -2.807 1.0 106e0179c217f5f1db363f20f2169bed_0001_000000013_0001
-32.128 385.772 -39.821999999999996 -2.784 1.0 0aec2fca53d7075baa32ac2c7c2b6d72_0001_000000004_0001
-38.468 440.82 -41.013999999999996 -3.339 1.0 HEEHE_0007_000000006_0001
-38.225 438.704 -43.761 -2.721 1.0 671c09935a43ffef748801a6be137a0a_0001_1_000000001_0001
-34.415 332.673 -39.294000000000004 -2.694 1.0 6334c35ef47bfffd3dff0e841c93fc36_0001_1_000000016_0001
-21.592 280.426 -23.624000000000002 -2.918 1.0 40fa5c0e7c247bdb8ed6f8982b50bfc0_0001_1_000000003_0001
-40.172 423.81800000000004 -43.556000000000004 -2.79 1.0 3h_hb1_4273_000000023_0001
-32.034 347.16900000000004 -36.577 -2.7460000000000004 1.0 ems_ferrM_6865_000000012_0001
-34.723 412.298 -42.29600000000001 -2.596 1.0 ems_3hM_1327_000000008_0001
-35.815 434.94599999999997 -40.471 -2.806 1.0 HEEH_10245_000000001_0001
-44.245 455.407 -50.537 -2.555 1.0 4h_hb1_1005_000000022_0001
-32.866 351.0 -36.402 -2.45 1.0 36b4d90f992710ce8ef50e637d970a1e_0001_000000028_0001
-31.229 304.377 -32.914 -2.875 1.0 0f91de3147d923573a0621cd0b52f718_0001_1_000000018_0001
-21.765 350.038 -25.809 -2.785 1.0 13d347bf58d8e49291c31bc16c4ec13b_0001_1_000000018_0001
-25.988000000000003 320.531 -32.019 -2.833 1.0 197caceabafdf973bb4934fd08f5aa70_0001_1_000000002_0001
-22.614 331.414 -31.066 -2.655 1.0 ab8f6d41dc3e627d40144a85434ebf59_0001_1_000000015_0001
-36.63 369.041 -40.133 -2.7460000000000004 1.0 e99bc34b1310aac6225892374cdce3b5_0001_1_000000006_0001
-20.153 287.69599999999997 -21.258000000000003 -2.925 1.0 be7fbd426028c83c103813429a610449_0001_1_000000018_0001
-25.883000000000003 306.988 -31.759 -2.745 1.0 8dc0b49f4fe63fccab63c8b72d121bd6_0001_1_000000026_0001
-33.399 405.999 -35.541 -2.693 1.0 48280b61b02c9ce1835687fa6445fceb_0001_1_000000020_0001
-23.502 331.121 -29.123 -2.948 1.0 38160fb17ea4c582487c4aa59e03044d_0001_1_000000018_0001
-37.275999999999996 404.543 -44.63399999999999 -2.555 1.0 f536d6f9794906241c1278dd027d0df8_0001_000000026_0001
-42.535 418.14599999999996 -44.676 -2.593 1.0 e9bd8e3d18e3845e6ccf75a3d95ff9b9_0001_1_000000029_0001
-24.693 390.621 -31.818 -2.577 1.0 8efc7627bf88fe995d79999881de08d2_0001_1_000000002_0001
-28.642 380.397 -36.665 -2.6660000000000004 1.0 589efb083e4423d92535788b66c69e9f_0001_000000026_0001
-38.397 484.355 -44.303000000000004 -2.6630000000000003 1.0 3h_hb1_2436_000000002_0001
-18.464000000000002 342.941 -26.726 -2.7739999999999996 1.0 c97bb2041b7cc8392afbf3eff96f8287_0001_000000008_0001
-38.722 339.01300000000003 -39.746 -2.986 1.0 HEEHE_0323_000000005_0001
-27.469 306.692 -31.375999999999998 -2.772 1.0 573d364f476a85b2d850dd4f41b6056f_0001_000000004_0001
-30.122 323.23900000000003 -34.723 -2.986 1.0 3d077073fd727c97bb8f7e4970a96bb4_0001_000000011_0001
-43.018 476.67800000000005 -47.218 -2.659 1.0 0fe27d1d12ee61c0cf94badb41e5076d_0001_1_000000017_0001
-28.939 417.73699999999997 -38.789 -2.4730000000000003 1.0 ems_3hC_1071_000000006_0001
-28.344 398.038 -31.58 -2.819 1.0 3h_hb1_4343_000000002_0001
-51.766999999999996 544.716 -59.309 -2.369 1.0 3h_hb1_4274_000000009_0001
-39.049 455.80199999999996 -45.917 -2.685 1.0 3h_hb1_763_000000011_0001
-30.168000000000003 383.478 -35.521 -2.616 1.0 5bf5136608811ae6ea70242e7bbad7c3_0001_1_000000008_0001
-9.745 159.249 -16.772000000000002 -2.75 1.0 7918d70fcb7e9ccc3a678c098c738de3_0001_000000002_0001
-37.536 389.08 -45.632 -2.787 1.0 5748ca12db46191269c8135e77545ca2_0001_000000024_0001
-33.256 309.692 -36.224000000000004 -2.884 1.0 0b037c7bbaa74ef993885f92352977ca_0001_000000023_0001
-30.049 381.352 -40.579 -2.695 1.0 0a3c4d11edd59f0d97aa8d571b95d134_0001_000000026_0001
-33.387 407.356 -40.029 -2.74 1.0 00d310aea89609284ed7d20b325989ad_0001_1_000000016_0001
-33.353 385.995 -40.507 -2.739 1.0 ems_3hM_334_000000020_0001
-50.823 471.795 -53.338 -2.687 1.0 b2e14123e1391ddbdb882b8d7ee88949_0001_1_000000001_0001
-31.232 382.043 -37.242 -2.755 1.0 89c4535f51e5d04fd7b958f1ea091e25_0001_1_000000026_0001
-26.927 378.36300000000006 -33.722 -2.6 1.0 54f68e60ae14cf596d109c928f37211b_0001_000000003_0001
-32.1 409.338 -43.05 -2.7489999999999997 1.0 0c6f066e6cbecf7420bd48dcc820accb_0001_000000014_0001
-32.351 372.038 -34.865 -2.761 1.0 ems_ferrM_3318_0001_000000020_0001
-22.03 344.24300000000005 -26.259 -2.81 1.0 52d497585668a13e6b7d686cf0e57f2c_0001_000000019_0001
-40.843 502.333 -54.321999999999996 -2.784 1.0 0e095bd15cd0c66eeba3db6f0a66ee49_0001_1_000000004_0001
-27.9 336.36800000000005 -32.323 -2.745 1.0 0b4cd1100e0b372003fb0ffb5f5df185_0001_1_000000021_0001
-32.08 337.26199999999994 -34.995 -2.795 1.0 04479555d6292bd7603678a4e40421c3_0001_000000017_0001
-28.791 371.51099999999997 -32.871 -2.68 1.0 3h_hb1_1130_000000029_0001
-27.375999999999998 385.342 -32.833 -2.969 1.0 3h_hb1_1920_000000006_0001
-27.416999999999998 314.566 -28.857 -2.9589999999999996 1.0 e8e9dec2a4c300e900a7605198b9d6d3_0001_1_000000002_0001
-37.553000000000004 454.736 -44.652 -2.4819999999999998 1.0 ems_ferrM_2172_0001_000000006_0001
-26.276 288.345 -30.28 -3.2489999999999997 1.0 ems_ferrM_1911_000000015_0001
-15.402999999999999 252.832 -16.164 -2.9 1.0 e22df1a9321a1d20b2a6bfedbb42ce9a_0001_1_000000020_0001
-30.693 332.158 -36.717 -2.667 1.0 d70f4d5435f0761b413b9a27a0d34b12_0001_000000015_0001
-41.693999999999996 427.709 -45.2 -2.54 1.0 4571911bc9e6e07559b20bce80058b12_0001_1_000000002_0001
-45.498999999999995 489.25300000000004 -50.222 -2.7289999999999996 1.0 3h_hb1_4099_000000007_0001
-25.46 364.569 -32.672 -2.97 1.0 ferr_hb1_834_000000011_0001
-31.771 373.85699999999997 -35.558 -2.592 1.0 aa88648d5adf2503156116c969cad81a_0001_1_000000007_0001
-26.498 294.45099999999996 -26.358 -2.948 1.0 e890502a3ac0dc8ad195c1a8356e1d1f_0001_1_000000000_0001
-43.167 431.355 -48.217 -2.508 1.0 7fc82183fe667fc9e7104caf9d385caf_0001_000000018_0001
-31.83 334.04900000000004 -34.292 -2.552 1.0 0d10dc33cdfaf33cc69b7d0d49e30b11_0001_000000003_0001
-26.63 295.074 -31.663 -2.7119999999999997 1.0 ad3ceb9f314274a105e94a0c6ce61105_0001_1_000000021_0001
-35.457 383.585 -42.48 -2.6639999999999997 1.0 990d8a20e000bcf66009a2051981a888_0001_000000010_0001
-38.519 430.87199999999996 -47.244 -2.483 1.0 4h_hb1_5124_000000028_0001
-29.694000000000003 412.99 -36.25 -2.637 1.0 3h_hb1_1645_000000010_0001
-28.142 418.116 -44.3 -2.6430000000000002 1.0 3e5e4a15067cbc373d7c33478bca156f_0001_000000010_0001
-35.905 415.088 -41.675 -2.767 1.0 ems_p1-15H-GBL-16H-GABBL-16H_0168_0001_0001_0001_000000000_0001
-33.533 423.24199999999996 -40.181999999999995 -2.6289999999999996 1.0 38696baa2df05fb6b55d0053d3ac79c4_0001_1_000000016_0001
-24.929000000000002 360.134 -33.358000000000004 -2.813 1.0 HEEHE_1630_000000018_0001
-32.506 386.103 -37.602 -2.7430000000000003 1.0 beae621c6b7acb6acfe05ab076467309_0001_000000027_0001
-25.486 345.034 -32.639 -2.826 1.0 56a4694339055cbf2af7e0b8f6f77b99_0001_1_000000010_0001
-32.113 406.33099999999996 -37.15 -2.865 1.0 2bf369748f26fb947258fd358b47604d_0001_000000015_0001
-34.323 362.223 -37.272 -3.185 1.0 ems_ferrM_6695_000000027_0001
-35.602 384.171 -38.631 -3.0039999999999996 1.0 c6d4a73ca639c749d569e70f45b36260_0001_000000003_0001
-28.531999999999996 454.53 -39.48 -2.717 1.0 a49d033ac3f4c4cd148af86a59bcacce_0001_000000022_0001
-40.601 438.559 -48.11 -2.2230000000000003 1.0 3h_hb1_577_000000018_0001
-1.339 18.689 -1.339 -2.707 1.0 3h_hb1_4382_000000020_0001
-22.307 294.165 -25.563000000000002 -2.929 1.0 ems_4hM_5298_0002_000000017_0001
-34.608000000000004 419.798 -40.785 -2.634 1.0 e79319a06b25f0669bc0f91a9fb88c48_0001_000000004_0001
-34.45 398.593 -41.748999999999995 -2.798 1.0 7778232108bda41ced877ac1e7ea8c3a_0001_1_000000021_0001
-26.633000000000003 310.129 -31.011999999999997 -2.765 1.0 73d3cedeece1b9059de8c22e7768a987_0001_1_000000021_0001
-38.260999999999996 399.6 -44.453 -2.79 1.0 0ea8ba536ded9b41ce625214ccb6e3a9_0001_000000026_0001
-38.114000000000004 351.749 -45.528999999999996 -2.5989999999999998 1.0 ems_3hC_111_000000018_0001
-22.929000000000002 336.708 -26.478 -2.877 1.0 c5c00e3fd06e6c1e2d2246da0ca1d196_0001_000000027_0001
-20.956 226.88299999999998 -19.4 -2.661 1.0 HHH_eva_0469_000000016_0001
-30.334 309.699 -31.978 -2.734 1.0 6f15f696e5c055c58cb731ba4c6c674d_0001_000000014_0001
-28.03 340.478 -31.361 -2.927 1.0 3h_hb1_5394_000000005_0001
-37.639 442.897 -40.78 -2.502 1.0 3h_hb1_6169_000000027_0001
-35.501 388.12800000000004 -42.228 -2.8089999999999997 1.0 8fee0b48732cf568a31a98736264e720_0001_1_000000027_0001
-28.758000000000003 371.26300000000003 -33.175 -2.988 1.0 ems_ferrM_363_0002_000000005_0001
-27.869 383.392 -39.149 -2.832 1.0 4h_hb1_1040_000000015_0001
-40.801 459.902 -49.055 -2.491 1.0 ems_p1-14H-GBL-14H-GABBL-16H_0188_0001_0001_0001_000000003_0001
-27.604 343.21 -33.855 -2.569 1.0 625f20e36c6919ee883e7e844136288a_0001_1_000000025_0001
-38.571 481.045 -51.516000000000005 -2.735 1.0 513c16ae44941e68898e0f7c259e5a28_0001_1_000000029_0001
-20.159000000000002 355.28 -28.599 -2.7430000000000003 1.0 2dda49fc868c0a8c2f1aba0ed7bac9e4_0001_1_000000000_0001
-15.079 224.301 -19.759 -2.923 1.0 130b2851bf7bd7827df042ac2c59a823_0001_000000003_0001
-37.625 482.173 -46.731 -2.694 1.0 e6e6e85cade978f6a230126e58b448e0_0001_1_000000023_0001
-34.351 336.708 -36.821 -2.85 1.0 889f6ed406d3d34f942798f9cd3f7744_0001_000000024_0001
-23.646 328.001 -29.502 -2.728 1.0 c405fd23c3b8506ed1a7b9edae38d02f_0001_000000019_0001
-15.327 330.54900000000004 -30.485 -2.708 1.0 80ea9ea22e09d8fad2187d83f8df2e75_0001_000000023_0001
-32.782 394.527 -39.968 -2.69 1.0 17235ed157f318b9bf08bea253f01dd2_0001_1_000000016_0001
-39.205999999999996 359.94699999999995 -41.388000000000005 -2.674 1.0 ems_3hC_155_0001_000000015_0001
-32.101 366.699 -37.145 -2.572 1.0 c3ceb07e700611780e384f070c9ec8a9_0001_000000027_0001
-39.321 418.657 -44.032 -2.589 1.0 HHH_eva_0390_000000007_0001
-33.742 398.999 -41.111999999999995 -2.825 1.0 HEEH_02372_000000018_0001
-28.502 304.15 -28.711 -3.069 1.0 9cbf7631ff96b251d03cf5869d88b2e2_0001_1_000000021_0001
-29.055 352.569 -32.353 -2.845 1.0 b9076d38d32e3a11676f9168d531f4e6_0001_1_000000004_0001
-27.575 360.561 -35.787 -2.7889999999999997 1.0 3931d294b52c4827660058580bf97bf0_0001_1_000000017_0001
-43.089 468.246 -50.998999999999995 -2.417 1.0 HEEH_05353_000000012_0001
-29.693 354.626 -36.089 -2.678 1.0 c27a59f38e67b82cf662716026b730c1_0001_000000008_0001
-26.924 394.84 -31.164 -2.71 1.0 ad3a0602f3842f7ffa4b4b91173b34ca_0001_1_000000007_0001
-25.041 474.59 -40.554 -2.693 1.0 3h_hb1_1493_000000009_0001
-31.081999999999997 409.648 -39.97 -2.843 1.0 0f02974a67bd514865441d93f98a53aa_0001_1_000000017_0001
-27.302 346.658 -28.862 -2.803 1.0 f86f54bad22982f49660bc3af2c8443c_0001_1_000000009_0001
-31.791 394.54699999999997 -37.324 -2.717 1.0 c21f89156a9b0da62bc3ce423d4ecd6a_0001_000000020_0001
-43.226000000000006 424.592 -49.496 -2.7939999999999996 1.0 a22c0b58ef6d837e6751fa380335f670_0001_000000019_0001
-34.743 378.704 -37.347 -2.783 1.0 56b9b252f100f79fa302351033868b9d_0001_1_000000019_0001
-33.832 438.69800000000004 -43.938 -2.6430000000000002 1.0 3h_hb1_419_000000009_0001
-38.387 365.796 -40.821 -2.7680000000000002 1.0 d910f416147260c93593610934442136_0001_000000008_0001
-23.730999999999998 358.376 -29.596999999999998 -2.713 1.0 HHH_rd4_0819.min_rise1.96_000000015_0001
-27.166 323.926 -29.011 -2.838 1.0 95ef6e854783541044bd89d6d5a13dca_0001_1_000000027_0001
-40.556999999999995 390.60900000000004 -45.071000000000005 -2.4859999999999998 1.0 3h_hb1_4333_000000007_0001
-36.632 426.145 -41.835 -2.7239999999999998 1.0 1a54fab031e6c42d2b0ece1ef194c197_0001_000000025_0001
-40.123000000000005 358.865 -39.971 -2.966 1.0 ems_f4m_111_000000021_0001
-29.186999999999998 319.619 -31.256999999999998 -2.838 1.0 HEEH_11092_000000019_0001
-26.211 374.76599999999996 -30.785 -2.8739999999999997 1.0 d23d9bd749a1420fab43b0332f24acb1_0001_1_000000017_0001
-32.699 330.61400000000003 -36.051 -2.7260000000000004 1.0 ems_ferrM_6491_0002_000000021_0001
-24.480999999999998 348.64099999999996 -31.471 -2.8560000000000003 1.0 30117e248c44bb574f1d9141b17dcfae_0001_1_000000018_0001
-30.381999999999998 396.13800000000003 -42.13399999999999 -2.7889999999999997 1.0 348b5b075161bd8cf171635e11770d2d_0001_000000010_0001
-45.165 492.673 -54.559 -2.735 1.0 8e94d03f9bf1c18df723663c7e401d75_0001_000000027_0001
-34.912 384.034 -38.872 -2.7319999999999998 1.0 60c45d1c693ce26c971a7a0cd0d9ac1f_0001_000000015_0001
-33.529 339.19699999999995 -33.546 -2.7960000000000003 1.0 3h_hb1_76_000000001_0001
-23.385 367.106 -29.396 -2.748 1.0 HEEH_18152_000000014_0001
-28.173000000000002 288.366 -31.254 -3.0069999999999997 1.0 7badcc133dce97b1a11027eaec13d39d_0001_000000003_0001
-32.129 361.75 -32.911 -2.7539999999999996 1.0 41da9eb2aaf467f050c3e9e7d72b0016_0001_000000023_0001
-27.096 360.375 -34.664 -2.753 1.0 3h_hb1_2114_000000001_0001
-14.587 179.104 -14.815999999999999 -2.952 1.0 8dddc30bb265c092284da00f0831b0d7_0001_1_000000021_0001
-33.005 375.39300000000003 -36.894 -2.472 1.0 3ffb76b34228b344b588a3adcf82a69a_0001_000000006_0001
-27.889 464.76099999999997 -36.444 -2.616 1.0 a0208f967963ef2bbe250522e3be35b3_0001_000000028_0001
-27.291999999999998 376.087 -34.964 -2.984 1.0 HEEHE_1821_000000011_0001
-30.516 347.99 -35.799 -2.7760000000000002 1.0 9c7650066fe1c9af526e1a145a6551e4_0001_000000025_0001
-42.258 501.712 -52.595 -2.76 1.0 3h_hb1_1725_000000000_0001
-23.495 326.57 -31.875 -2.798 1.0 b45a2773ecbfb44e70f7e6a63debed0b_0001_1_000000020_0001
-19.117 256.171 -21.046 -2.8760000000000003 1.0 5e05b68ba8bf6b471444a6b86ee41e7d_0001_000000006_0001
-29.951 378.01199999999994 -39.397 -2.855 1.0 42dacd751374e221525e2ab548039310_0001_1_000000007_0001
-37.288000000000004 406.73 -46.769 -2.886 1.0 ems_ferrM_6675_000000028_0001
-29.924 303.797 -31.808000000000003 -2.852 1.0 a53573c1ba5e7cb0a08fcc651480c6fc_0001_000000022_0001
-34.645 446.592 -42.128 -2.391 1.0 3h_hb1_5533_000000022_0001
-27.755 341.49199999999996 -33.696 -3.096 1.0 proteinG_0841_000000015_0001
-32.191 415.653 -41.062 -2.773 1.0 39988ed6a7fe58d56957b17c57bf15a6_0001_000000025_0001
-42.898 428.76300000000003 -48.589 -2.792 1.0 2bd09a9e8ec4c407b513fcd41713ab9f_0001_1_000000027_0001
-31.83 414.75 -45.983000000000004 -2.64 1.0 0eec9ae5846ae5f182372054dcb3e2f3_0001_000000002_0001
-45.81 510.32800000000003 -52.096000000000004 -2.5610000000000004 1.0 0db502fc9b1dd2c5462e9f4c8bee79ae_0001_1_000000029_0001
-34.546 393.339 -41.169 -2.7319999999999998 1.0 HEEH_16051_000000029_0001
-32.33 348.69699999999995 -37.08 -2.801 1.0 71ef7cdb5dcc7a70b233eb8b1f999326_0001_000000008_0001
-36.596 389.789 -41.093999999999994 -2.657 1.0 3h_hb1_4147_000000024_0001
-36.047 396.615 -41.706 -2.6069999999999998 1.0 32f07ed3c686826e8aa35d3ebe38abe0_0001_1_000000000_0001
-34.568000000000005 428.591 -43.946000000000005 -2.924 1.0 1a983b891b816496ae026abe2ee9efef_0001_1_000000007_0001
-27.004 277.089 -31.139 -3.259 1.0 ferr_hb1_2493_000000004_0001
-35.215 367.159 -40.592 -2.786 1.0 ems_p1-15H-GBL-16H-GBL-15H_0056_0001_0001_0001_000000027_0001
-36.229 414.699 -43.919 -2.444 1.0 ems_3hC_1354_000000023_0001
-43.705 503.17400000000004 -47.795 -2.997 1.0 HEEH_19493_000000003_0001
-40.094 447.895 -48.732 -2.935 1.0 3h_hb1_2844_000000014_0001
-33.902 355.532 -37.463 -2.807 1.0 fa2d8fcb3058df1a18ca545346f924d9_0001_1_000000018_0001
-37.951 350.629 -40.083 -2.752 1.0 3h_hb1_3794_000000003_0001
-25.910999999999998 310.893 -31.228 -2.71 1.0 3f0c488e3c061a6b13ab5b004f2161ab_0001_1_000000024_0001
-24.484 444.024 -47.013999999999996 -2.575 1.0 3h_hb1_769_000000002_0001
-34.06 367.67900000000003 -37.839 -3.1889999999999996 1.0 HEEHE_1081_000000007_0001
-34.958 356.98 -37.483000000000004 -2.8760000000000003 1.0 91b04e1d30a5a9e6fba468255403afe6_0001_000000010_0001
-41.95399999999999 411.55300000000005 -44.43899999999999 -2.682 1.0 65b8060e20531850bca9f2e11f97d954_0001_000000004_0001
-40.235 449.981 -48.463 -2.687 1.0 4h_hb1_547_000000004_0001
-36.214 433.793 -43.653 -2.5069999999999997 1.0 3h_hb1_3077_000000012_0001
-45.318999999999996 476.52 -51.153 -2.425 1.0 ems_3hM_3487_000000024_0001
-31.587 395.056 -36.38 -2.8689999999999998 1.0 ems_3hC_894_000000012_0001
-29.875999999999998 381.709 -36.848 -2.668 1.0 5a8ee2781068cfe83f5af7fd74b47492_0001_000000013_0001
-25.469 405.147 -35.301 -2.8989999999999996 1.0 29597591a580d835f8ce7d65f181210c_0001_1_000000002_0001
-38.847 467.54699999999997 -45.768 -2.62 1.0 435db5453dc03cb14963c624e2306499_0001_1_000000025_0001
-25.421 322.447 -29.908 -2.96 1.0 ems_ferrM_5967_0001_000000005_0001
-32.66 403.74800000000005 -36.293 -2.6460000000000004 1.0 ems_3hM_932_000000020_0001
-29.05 412.652 -37.769 -2.661 1.0 da57bbab97f184d9a63245fd8db67793_0001_1_000000016_0001
-31.218000000000004 397.375 -40.635999999999996 -2.798 1.0 6672226eca430ed5930c76525ca4d6d2_0001_000000012_0001
-26.055999999999997 320.79 -28.037 -2.8560000000000003 1.0 3h_hb1_4343_000000018_0001
-17.924 317.525 -30.08 -2.64 1.0 f66a71b08a495341202f5c0adc318324_0001_1_000000015_0001
-35.522 333.833 -37.122 -2.799 1.0 a2b8f7a141bdc41b87400117a8f4ca13_0001_1_000000008_0001
-31.124000000000002 447.336 -39.092 -2.708 1.0 2272b8c32cc5276bf8dd17cf1f349452_0001_000000004_0001
-28.643 369.537 -36.468 -2.752 1.0 ee9ecb8edab0723fb4b4c8287ae8514c_0001_1_000000008_0001
-43.51 480.213 -47.943000000000005 -2.766 1.0 3h_hb1_6356_000000028_0001
-27.043000000000003 375.923 -33.128 -2.615 1.0 24acce83191e03eb688191f0ae1f6a1f_0001_000000029_0001
-28.747 423.722 -38.611 -2.707 1.0 8af383545e2dca0f50b4e23955dc6277_0001_1_000000019_0001
-36.15 451.099 -43.586999999999996 -2.559 1.0 4c0dfbbc35e6e94956a276b76cf11bc9_0001_1_000000006_0001
-28.439 424.964 -37.907 -2.613 1.0 3h_hb1_5580_000000011_0001
-39.782 457.22 -41.207 -2.782 1.0 ems_ferrM_54_000000001_0001
-22.054000000000002 405.64099999999996 -37.78 -2.844 1.0 ea10cdd1fce1511dfbae7b88f431b5d0_0001_1_000000024_0001
-29.113000000000003 430.42 -40.66 -2.8569999999999998 1.0 dc898b25428d00fa62f578be6f2a2af8_0001_1_000000020_0001
-45.193999999999996 484.38599999999997 -50.836000000000006 -2.679 1.0 af86a77e12a6d000c40019900632522e_0001_000000005_0001
-31.361 364.921 -33.528 -2.6310000000000002 1.0 HEEH_15796_000000002_0001
-33.433 407.736 -38.618 -2.821 1.0 ems_ferrM_1994_000000011_0001
-21.584 261.353 -24.101999999999997 -2.291 1.0 7f77da6a8b4c57a91471ea248a5f94fc_0001_000000026_0001
-37.415 411.852 -39.811 -2.927 1.0 189ca46c2b6f258b25d663752d8ad4bb_0001_1_000000005_0001
-38.59 417.955 -44.578 -2.7560000000000002 1.0 1746ae2e4a2de0e1b39f6396690454b3_0001_1_000000025_0001
-31.678 356.86400000000003 -35.671 -2.813 1.0 03a02d240c167870582697e9f5eec66f_0001_000000004_0001
-45.166000000000004 418.356 -50.806999999999995 -2.88 1.0 ems_3hC_284_000000001_0001
-32.728 458.496 -38.427 -2.388 1.0 4h_hb1_1859_000000017_0001
-28.526 348.144 -32.608000000000004 -2.875 1.0 d538c2140ff7b673711fdcdf453bbcda_0001_000000008_0001
-29.526999999999997 336.306 -36.19 -2.511 1.0 ems_ferrM_6009_000000025_0001
-35.528 414.579 -44.566 -2.6889999999999996 1.0 6a7201575d8dbb46cd581a289999e465_0001_1_000000021_0001
-40.944 453.19699999999995 -48.809 -2.6839999999999997 1.0 7b7fe526d5fc1ca6d983a090f67c3f93_0001_1_000000009_0001
-36.356 374.561 -37.721 -2.737 1.0 48b3bb8bfca48b67cbcd6be2cd4429be_0001_000000012_0001
-37.479 426.05699999999996 -42.68600000000001 -2.737 1.0 1bbe2a32adf6232ccd0d9b1289a27747_0001_000000021_0001
-33.31 333.69800000000004 -39.404 -2.559 1.0 088d891af61132aa64206a745d4ae6eb_0001_000000021_0001
-29.342 357.44800000000004 -35.605 -3.0269999999999997 1.0 ems_ferrM_6133_0002_000000028_0001
-29.761 354.08099999999996 -36.801 -2.51 1.0 ems_3hM_1685_000000018_0001
-35.001999999999995 416.332 -44.393 -2.866 1.0 ecc20d82b5f41f507bcf0328f11bfea3_0001_000000021_0001
-38.99 387.848 -41.623000000000005 -2.747 1.0 ba21ab3d43b406bc002275bed7001950_0001_1_000000006_0001
-26.229 386.783 -33.751 -2.503 1.0 454dc719c1cd2bf80c5a3445c26a027a_0001_1_000000011_0001
-51.676 502.351 -58.818999999999996 -2.661 1.0 39b3c372f7324fff2e5d1f6d977ce026_0001_1_000000019_0001
-35.925 375.61699999999996 -39.143 -2.617 1.0 dc7b1ba50be3f5f1107461700da48ad8_0001_000000000_0001
-22.555 353.444 -30.41 -2.612 1.0 9ea9ed6c4fdd41293d195903d85409e0_0001_000000001_0001
-32.936 363.23900000000003 -38.936 -2.438 1.0 3h_hb1_2736_000000010_0001
-28.846999999999998 346.72900000000004 -33.708 -2.698 1.0 1aca38e7a007492642e60931c6e4d9a4_0001_1_000000016_0001
-30.285999999999998 276.96299999999997 -34.534 -2.6319999999999997 1.0 ems_ferrC_552_000000001_0001
-36.806 431.088 -43.788999999999994 -2.815 1.0 ems_3hC_897_0002_000000000_0001
-37.0 387.592 -40.415 -2.693 1.0 94eac4ed2e0b4d714d3205bcf44d03dc_0001_1_000000024_0001
-22.455 360.566 -30.386 -2.785 1.0 efa8ae74387188550afcb6b12936f556_0001_000000021_0001
-35.344 426.744 -48.891999999999996 -3.017 1.0 ems_bGM_52_000000022_0001
-29.345 308.661 -31.949 -2.675 1.0 3h_hb1_4165_000000009_0001
-33.624 323.91700000000003 -36.912 -2.84 1.0 ems_ferrM_6574_0001_000000007_0001
-34.228 343.465 -37.515 -2.7539999999999996 1.0 HEEH_13397_000000011_0001
-30.743000000000002 433.325 -42.676 -2.818 1.0 HEEHE_1129_000000001_0001
-35.407 368.833 -38.124 -2.7089999999999996 1.0 3h_hb1_4840_000000004_0001
-31.461 351.316 -34.431999999999995 -2.802 1.0 1a28567adec6c9bd5751b312917b0bab_0001_1_000000015_0001
-29.945999999999998 400.629 -40.173 -3.2430000000000003 1.0 ferr_hb1_4060_000000001_0001
-25.25 374.515 -31.893 -2.713 1.0 88a3e81a777927f380570b56759004da_0001_000000001_0001
-33.681999999999995 368.834 -36.277 -2.773 1.0 78f35be7bf783fffb114a3a987910b01_0001_1_000000023_0001
-35.64 378.12300000000005 -37.412 -2.75 1.0 5e86a7f05a38eafc7135280bf10b2bc0_0001_000000015_0001
-17.557000000000002 292.884 -23.793000000000003 -2.835 1.0 5e73ffc988bcf6d7c26c74e2716d951f_0001_1_000000022_0001
-39.549 422.336 -43.013999999999996 -2.745 1.0 d6e1a2d9088b8c5c836f4bf8505fca88_0001_1_000000023_0001
-40.89 362.746 -42.98 -2.6439999999999997 1.0 99435e095d70fd56fcad6a1c72fb48ac_0001_1_000000002_0001
-29.809 364.935 -35.092 -2.912 1.0 6b9181d0153e8d0c379bfd2b44d7d917_0001_1_000000007_0001
-22.791 380.62 -29.901999999999997 -2.866 1.0 3h_hb1_74_000000017_0001
-31.583000000000002 466.996 -42.409 -2.885 1.0 3h_hb1_3572_000000025_0001
-24.250999999999998 300.769 -25.116999999999997 -2.8489999999999998 1.0 fe81d80d3306c668fbfff18d91497429_0001_1_000000021_0001
-30.991999999999997 411.39099999999996 -38.777 -2.924 1.0 cf43fbe993a43c312c3200f98286f881_0001_1_000000020_0001
-28.388 388.586 -33.411 -2.5839999999999996 1.0 397de8a29348078748f6141aae43d4d1_0001_000000003_0001
-22.726 440.675 -34.093 -2.5140000000000002 1.0 436b1b8e5d4b670096adb30e7e373b06_0001_000000028_0001
-19.634 285.733 -23.351 -2.592 1.0 521b711d17a29160373b7cb7561229e8_0001_000000021_0001
-21.605 357.869 -27.462 -2.695 1.0 HEEH_00354_000000006_0001
-26.898000000000003 388.349 -31.171999999999997 -2.6310000000000002 1.0 41a3460340983a300d77a11cf888a733_0001_1_000000026_0001
-42.376999999999995 505.417 -50.795 -2.592 1.0 3h_hb1_97_000000001_0001
-22.427 319.995 -22.924 -2.792 1.0 36b9b0ace16d201784ebe86e7494ff19_0001_000000008_0001
-24.98 327.586 -30.413 -2.728 1.0 b1cb25c0e7dfcf6d9372bc33a2507aba_0001_1_000000007_0001
-32.946 449.55300000000005 -41.99100000000001 -2.759 1.0 HHH_eva_0580_000000003_0001
-37.795 403.06800000000004 -45.979 -2.7939999999999996 1.0 7e5d6dae1157c95132ff0874b0fd9e6b_0001_1_000000015_0001
-35.719 518.123 -48.238 -2.483 1.0 2bb8db7428043220d0e85994c6f124a6_0001_000000026_0001
-30.033 394.084 -33.692 -2.8510000000000004 1.0 57290b41861d9fbe213d882caf3bbb4d_0001_000000013_0001
-30.976999999999997 358.59 -36.616 -3.095 1.0 ferr_hb1_3340_000000009_0001
-38.91 393.483 -45.522 -2.826 1.0 ems_ferrM_3950_0001_000000023_0001
-35.993 431.39099999999996 -40.052 -2.6510000000000002 1.0 ems_3hM_2866_000000019_0001
-30.344 392.599 -36.684 -2.862 1.0 6299fff124ee62d1b5ea482133bea707_0001_000000027_0001
-37.096 415.213 -40.749 -2.9730000000000003 1.0 2f95a5be3ba4563a4198407a8fb70e83_0001_1_000000024_0001
-33.525999999999996 390.80199999999996 -37.66 -2.7119999999999997 1.0 a152463050d52c3ab361f4049fba498b_0001_1_000000006_0001
-27.291999999999998 395.595 -37.238 -3.045 1.0 HEEHE_1025_000000015_0001
-37.626999999999995 397.273 -46.528999999999996 -2.7 1.0 2c894009b8a92bc19a2d828a2e525fdb_0001_1_000000001_0001
-30.718000000000004 333.161 -40.533 -2.572 1.0 fe01bda1e51400ba1d9edcb4055685c1_0001_1_000000019_0001
-26.866 371.95300000000003 -32.632 -2.832 1.0 1e46286bc0f65726eb3dbbe98701af4b_0001_1_000000012_0001
-38.793 433.15 -44.858999999999995 -2.55 1.0 6a7201575d8dbb46cd581a289999e465_0001_1_000000023_0001
-22.601 403.912 -32.294000000000004 -2.69 1.0 3cbcf73b07d873eae236b3925e875db5_0001_000000005_0001
-39.769 440.787 -47.266000000000005 -2.7960000000000003 1.0 0e1e24ef8857404c66a95e8cedd83a0a_0001_1_000000011_0001
-5.093 366.87699999999995 -37.652 -2.7910000000000004 1.0 9557e6facab76a3f5c93a71da8ec2b61_0001_000000028_0001
-29.293000000000003 368.12199999999996 -40.418 -2.9219999999999997 1.0 8d764f4352bdcae81efb101e51f903ae_0001_1_000000015_0001
-29.318 361.651 -34.189 -2.7739999999999996 1.0 8af383545e2dca0f50b4e23955dc6277_0001_1_000000010_0001
-34.41 429.92900000000003 -44.754 -2.49 1.0 3cda9f2751831f89dd2e4817f7a79da5_0001_000000004_0001
-25.225 340.032 -30.515 -2.728 1.0 112c6080ce06a528e1e5d5aa5c4eda9f_0001_1_000000001_0001
-28.823 338.689 -34.010999999999996 -2.801 1.0 d9fd69a552a4d0a3b6bd0c213f8fb745_0001_000000026_0001
-24.375999999999998 342.615 -30.893 -2.985 1.0 HEEHE_1968_000000010_0001
-36.494 407.069 -40.205 -2.675 1.0 2ea4b83437be830b802580b88ef0eaa5_0001_000000027_0001
-29.389 295.207 -31.569000000000003 -2.781 1.0 1fb4387597bd00e6346f67604efc699d_0001_000000004_0001
-20.456 357.62300000000005 -29.256999999999998 -2.862 1.0 0afb3a447c9232c7e03a2c20bda20823_0001_000000003_0001
-33.924 388.745 -39.46 -2.8089999999999997 1.0 HHH_eva_0119_000000015_0001
-29.853 422.594 -33.755 -2.945 1.0 38b807bc5a53e638be9f926f073fd4b8_0001_1_000000018_0001
-30.730999999999998 368.365 -34.335 -2.77 1.0 238c5c0bfdb98e5a3ffcb5f90ebe0f84_0001_1_000000021_0001
-42.498999999999995 495.332 -50.208 -2.673 1.0 HHH_eva_0150_000000022_0001
-30.016 374.22 -41.12 -2.617 1.0 ems_3hM_2299_000000027_0001
-18.515 342.855 -28.558000000000003 -3.116 1.0 ems_ferrM_3253_0002_000000023_0001
-28.430999999999997 353.186 -36.149 -2.762 1.0 36c76c3e6211a0f4f7f291d0ae58a6df_0001_000000018_0001
-32.61 338.82099999999997 -35.421 -2.694 1.0 1dd608d22e49069a20257fa2c7abe1ef_0001_000000029_0001
-34.227 400.17 -38.239000000000004 -2.795 1.0 1b33905c636b7c6efcc9ae63c9684e10_0001_000000005_0001
-35.336 339.34 -36.538000000000004 -2.82 1.0 d99e8ab5c61312549590003dde975037_0001_000000003_0001
-36.078 423.663 -42.597 -3.1239999999999997 1.0 HEEHE_1455_000000011_0001
-32.114000000000004 387.06300000000005 -40.067 -2.81 1.0 95bceed0c0b2e8b2e57faf89a60728bc_0001_000000018_0001
-30.391 305.85200000000003 -33.891999999999996 -2.665 1.0 79d16f3f5e128ce85691c8fc61c2baf0_0001_000000003_0001
-36.816 414.08 -42.586000000000006 -2.577 1.0 05e479bf6a77f68549ac73a2cc5ca593_0001_1_000000017_0001
-41.846000000000004 523.03 -51.211000000000006 -2.886 1.0 1ef14699f25cef5cc67f3552c80562cc_0001_000000002_0001
-34.58 338.61199999999997 -35.709 -2.977 1.0 proteinG_4582_000000001_0001
-35.455999999999996 402.45 -40.01 -2.6460000000000004 1.0 ems_3hM_3178_000000011_0001
-31.871 403.335 -36.378 -2.512 1.0 b21041926606bcd66a54c4cea8303fc2_0001_1_000000025_0001
-36.118 482.408 -46.239 -2.647 1.0 295ecb8b78c818607c9013b3f63f240b_0001_000000029_0001
-32.696999999999996 362.191 -37.949 -3.113 1.0 ems_bGM_397_0002_000000011_0001
-30.859 386.966 -39.69 -2.847 1.0 HEEHE_3156_000000002_0001
-40.192 403.32300000000004 -43.099 -2.822 1.0 7ff06ed935548f7db5d8924f48c4a2ab_0001_000000014_0001
-32.018 397.833 -37.014 -2.713 1.0 786896c865420685707005966d9a1c32_0001_000000028_0001
-30.871 364.191 -37.835 -2.7910000000000004 1.0 ems_ferrM_3085_0001_000000002_0001
-20.814 287.865 -26.143 -2.85 1.0 06c386e41e6409e2bc091dc62cfd05be_0001_000000022_0001
-30.639 419.55199999999996 -36.856 -2.935 1.0 ferr_hb1_2307_000000004_0001
-29.424 328.648 -32.675 -2.6039999999999996 1.0 ems_thioM_292_0002_000000000_0001
-28.491999999999997 341.577 -33.074 -2.747 1.0 41f12125ac9e15520911b654ba8de0c1_0001_1_000000001_0001
-50.306000000000004 488.00199999999995 -56.865 -2.47 1.0 3h_hb1_5847_000000010_0001
-34.471 365.72 -36.516 -3.005 1.0 24610a59be6540e13447dc4204d73710_0001_000000010_0001
-33.784 483.94300000000004 -49.935 -2.846 1.0 ems_ferrM_4685_000000009_0001
-32.211999999999996 429.561 -40.351 -2.803 1.0 ems_ferrC_701_000000002_0001
-38.204 415.87199999999996 -43.085 -2.6889999999999996 1.0 ems_3hM_3256_000000019_0001
-26.96 297.582 -32.243 -3.037 1.0 d187318b74e18ff38cd16117838c0d0d_0001_000000026_0001
-14.874 186.625 -15.037 -2.966 1.0 72e0677f3c88a0b1d438494bef10f62d_0001_000000012_0001
-32.909 338.37300000000005 -34.733000000000004 -2.7110000000000003 1.0 1fd417c7f32d4187a1ca29cca9d400cc_0001_000000023_0001
-29.304000000000002 406.05199999999996 -36.066 -2.568 1.0 ems_3hM_2683_000000016_0001
-41.15 400.028 -43.493 -2.782 1.0 c0f44166d9b2e83acd5f7cfd936fba29_0001_000000011_0001
-30.921 374.18199999999996 -35.076 -2.787 1.0 9403ff1f83ae0f55e97b1fe7ae43e88f_0001_1_000000008_0001
-42.989 449.63800000000003 -47.747 -2.878 1.0 324db9317f22e7ff184b636f2e662a69_0001_000000003_0001
-17.474 324.92 -26.086 -3.114 1.0 ffc8530cc3987bf120756695d8da17cc_0001_000000003_0001
-34.504 358.379 -39.644 -2.7030000000000003 1.0 ems_p1-14H-GBL-14H-GBL-14H_0212_0001_0001_0001_000000022_0001
-32.253 342.11199999999997 -36.256 -2.9160000000000004 1.0 HEEH_13345_000000002_0001
-31.204 316.08 -36.653 -2.96 1.0 ems_p1-14H-GBL-16H-GABBL-15H_0072_0001_0001_0002_000000023_0001
-27.408 301.111 -32.829 -2.8569999999999998 1.0 ccc9165aefb3d6880e67c0d1f9f14f68_0001_000000025_0001
-36.575 474.858 -46.513000000000005 -2.625 1.0 d32c53444d1b168c058072816eee59d1_0001_1_000000014_0001
-26.374000000000002 387.376 -33.707 -2.966 1.0 1b678aae78e301ab3498099512f74550_0001_000000003_0001
-36.965 416.5 -43.651 -2.734 1.0 ems_ferrM_4283_0001_000000024_0001
-31.112 409.68 -38.939 -2.613 1.0 ems_3hM_772_000000010_0001
-25.825 301.829 -28.857 -2.792 1.0 23c9cd42244787d3606d3ed5e8b74d00_0001_1_000000005_0001
-32.291 359.543 -36.247 -2.54 1.0 cdcab460d8b9b4ee33c46009a4fbb42c_0001_000000000_0001
-34.944 382.256 -37.631 -2.5980000000000003 1.0 HHH_eva_0061_000000005_0001
-40.19 387.30199999999996 -41.434 -2.977 1.0 602f944d815d0243646fef54985f7f0f_0001_000000008_0001
-19.009 306.254 -29.895 -2.44 1.0 4h_hb1_4039_000000012_0001
-34.317 364.93 -36.294000000000004 -2.83 1.0 15878b830b22692cb267a4943d37615a_0001_1_000000028_0001
-32.164 416.085 -40.034 -2.653 1.0 03401cb0a6170259908bd2141421cd2e_0001_1_000000014_0001
-15.823 331.11300000000006 -26.044 -2.886 1.0 ems_f2_280_000000020_0001
-27.226999999999997 388.542 -38.644 -2.628 1.0 ems_3hM_3633_000000026_0001
-42.568999999999996 476.38 -45.105 -2.572 1.0 3h_hb1_5005_000000018_0001
-43.251000000000005 427.621 -49.52 -2.417 1.0 1369a5552604c9266d9c37a9a32850a6_0001_1_000000006_0001
-26.904 400.776 -37.62 -2.708 1.0 ems_3hC_898_0001_000000025_0001
-23.837 412.102 -37.451 -2.602 1.0 782f6b1d5816f5c853ecfcf9702dcfe2_0001_000000014_0001
-28.701 401.319 -36.344 -2.766 1.0 2780e86236c3c4c2b74763e40ebf115e_0001_000000006_0001
-38.7 410.435 -45.833999999999996 -2.878 1.0 ems_ferrM_6576_000000013_0001
-32.708 390.473 -39.332 -2.737 1.0 94ed59409917134824b9eba26fa57c11_0001_1_000000020_0001
-35.647 368.19199999999995 -37.989000000000004 -2.685 1.0 88849148f66b68d5602a42491b8bc600_0001_000000011_0001
-36.302 415.039 -40.75 -2.799 1.0 8cec9afa03ec0002ee68cd2bed789d38_0001_000000009_0001
-36.315 390.151 -39.406 -2.7439999999999998 1.0 668440fba466d1aab23d77fce99c572d_0001_1_000000016_0001
-36.915 421.409 -40.94 -2.6289999999999996 1.0 3h_hb1_4600_000000003_0001
-30.763 435.934 -32.022 -2.767 1.0 3h_hb1_1301_000000022_0001
-39.424 425.72 -46.232 -2.763 1.0 ems_ferrC_626_000000012_0001
-24.99 324.966 -29.37 -2.773 1.0 ems_3hC_1436_000000012_0001
-30.635 407.50199999999995 -40.403 -2.6289999999999996 1.0 af5bbe4956bf4d64e78c517f2139807b_0001_1_000000007_0001
-31.897 425.036 -38.9 -2.5380000000000003 1.0 9aadc6b1fdcaca3dafb18c7c25aaa19e_0001_1_000000003_0001
-27.029 356.381 -32.471 -2.9210000000000003 1.0 4h_hb1_430_000000000_0001
-37.121 421.082 -46.306000000000004 -2.969 1.0 ems_ferrM_2162_000000019_0001
-20.660999999999998 354.98800000000006 -32.77 -2.783 1.0 e736b7dac8df11677e649b3aaddd5390_0001_1_000000008_0001
-37.481 498.211 -45.692 -2.718 1.0 HEEH_10234_000000009_0001
-28.237 344.27099999999996 -33.463 -2.755 1.0 8d528b099d99ce55448853c09f0e95b5_0001_000000005_0001
-40.241 507.024 -47.943999999999996 -2.642 1.0 4h_hb1_1994_000000013_0001
-28.581 335.461 -34.59 -3.02 1.0 ems_ferrC_207_000000027_0001
-31.684 457.76099999999997 -43.12 -2.596 1.0 ems_3hM_450_000000027_0001
-30.253 388.54699999999997 -36.69 -2.84 1.0 aebd550a55d8e1f73d83c23ff495c4ee_0001_000000028_0001
-24.215 337.60400000000004 -29.426 -2.8939999999999997 1.0 cc2f49c74776efda8082f4db24c50105_0001_1_000000001_0001
-35.205999999999996 451.12300000000005 -39.729 -2.877 1.0 0f1c64f9d3fb4ac21d6ff54983db218a_0001_000000005_0001
-32.911 377.00800000000004 -37.068000000000005 -2.983 1.0 4e2ac67898ad60a133cbede7db6c2933_0001_000000027_0001
-29.816999999999997 318.377 -32.293 -2.9219999999999997 1.0 1552c0af4b64943c4e7427d47148879c_0001_000000005_0001
-22.195999999999998 321.415 -26.680999999999997 -2.855 1.0 069c010ea3e1ef9458d7488593674ed6_0001_1_000000021_0001
-34.607 376.749 -36.122 -2.715 1.0 0084b6d9065c296a90d93c6f5a4ca962_0001_1_000000024_0001
-38.382 452.371 -46.216 -2.7439999999999998 1.0 ems_p1-14H-GBL-16H-GABBL-15H_0108_0001_0001_0002_000000015_0001
-30.928 404.289 -35.149 -2.89 1.0 af0de608aee3bf033646c69431e5850d_0001_000000022_0001
-24.393 376.129 -36.586999999999996 -2.678 1.0 5c13e14c726b0dfe7ae04e09c46f36f5_0001_1_000000026_0001
-40.007 397.94800000000004 -40.717 -2.943 1.0 3f99faf52545b03be78200a5c604c070_0001_1_000000025_0001
-21.941999999999997 374.11400000000003 -32.404 -2.4019999999999997 1.0 8fc7cfdc246ffc32e6739973bd6415d7_0001_000000002_0001
8.56 419.91900000000004 -41.715 -2.705 1.0 33213b29d29856ad8ceb49efcb5d536c_0001_000000011_0001
-28.142 401.718 -36.826 -2.784 1.0 6b3ee8fae96285de80542ffb9b98e3ea_0001_1_000000015_0001
-28.055999999999997 326.47900000000004 -33.545 -2.773 1.0 3c6735c0f1092566189cb8479d6e0480_0001_000000019_0001
-38.328 427.839 -44.588 -2.611 1.0 2c27916b9688437c8fd0b2ce1424958f_0001_000000022_0001
-25.819000000000003 333.44300000000004 -30.04 -2.804 1.0 1c7a9ca438123b7197bc5d1ed30eedcb_0001_1_000000018_0001
-27.035 335.42199999999997 -31.749000000000002 -2.78 1.0 ca4414d5df3be58fcb29bb253e5c070a_0001_000000001_0001
-24.116 304.793 -30.063000000000002 -2.679 1.0 9d722f4281fe2ab0f1894ca7efdbd281_0001_1_000000018_0001
-19.644000000000002 221.003 -20.993000000000002 -2.655 1.0 8d04e3f8d62afeb19368255f2a6c0513_0001_1_000000017_0001
-34.785 362.569 -38.378 -2.77 1.0 cf6384476d87bc8f02315233685afaeb_0001_1_000000026_0001
-24.044 366.505 -30.576999999999998 -2.589 1.0 4h_hb1_2976_000000011_0001
-29.758000000000003 337.74199999999996 -33.109 -2.64 1.0 7b3519b95931f50f2c069f7ea43fa501_0001_000000021_0001
-23.151999999999997 285.182 -23.533 -2.9730000000000003 1.0 ems_p1-15H-GBL-16H-GABBL-16H_0048_0001_0001_0001_000000006_0001
-28.463 546.706 -45.928999999999995 -2.5780000000000003 1.0 HEEHE_2629_000000025_0001
-29.699 330.352 -34.376999999999995 -2.918 1.0 5ee0bcad3e0ad6bd4f45785f22d65a15_0001_000000016_0001
-31.875 358.024 -39.982 -2.674 1.0 5128db80bbf5064f5bf1fe53dab67cc0_0001_1_000000015_0001
-33.067 344.668 -37.792 -2.8280000000000003 1.0 214033c36949cd92d5ddfd124b0c310d_0001_000000014_0001
-25.649 353.89099999999996 -32.826 -2.7680000000000002 1.0 f3edba003384b20824a0fa33ec400846_0001_1_000000004_0001
-35.725 355.53 -40.005 -2.696 1.0 ems_3hC_1239_0001_000000005_0001
-23.949 443.251 -35.478 -2.633 1.0 d17955b2f080204fba8f8f65689aae66_0001_1_000000019_0001
-29.608 377.88199999999995 -35.376 -2.8 1.0 b588e030ef275a405a3f061d9e722c73_0001_000000002_0001
-31.123 398.347 -34.900999999999996 -2.738 1.0 9d9e137a816033be18e90d60f7585435_0001_000000005_0001
-36.816 416.43300000000005 -44.108000000000004 -2.653 1.0 cfca8ffd751f391abcc6f31b44228548_0001_000000011_0001
-27.096 324.311 -30.688000000000002 -2.862 1.0 bbfbda2677d7b008bb9ad1e417ee9bad_0001_000000027_0001
-33.05 375.349 -35.321999999999996 -2.806 1.0 b4ebd1471f873a632b9759f37618fab9_0001_1_000000027_0001
-42.24 408.61300000000006 -49.135 -2.637 1.0 67e4a54688d5d1567f91b2d798e5d840_0001_000000015_0001
-30.234 393.869 -39.566 -2.728 1.0 5570d549e9770637c833fd67194b4bf5_0001_000000012_0001
-7.457000000000001 275.435 -25.824 -3.1919999999999997 1.0 HEEHE_0352_000000023_0001
-27.078000000000003 370.865 -32.78 -2.58 1.0 ems_3hM_879_000000016_0001
-29.845 340.634 -34.049 -2.95 1.0 1bf3354d720698bdda346509acdccaa7_0001_000000008_0001
-38.111 445.121 -42.482 -2.6510000000000002 1.0 866048ff7bdb05ed018ed1b1d6f03ec5_0001_000000012_0001
-33.143 351.728 -38.942 -2.989 1.0 a00049a55f92428187aa62c2e45d26f3_0001_000000001_0001
-32.106 371.71 -36.192 -2.908 1.0 ems_ferrM_5909_0002_000000023_0001
-30.898000000000003 394.68199999999996 -42.917 -2.9810000000000003 1.0 ems_bGM_325_0001_000000007_0001
-33.75 368.374 -36.769 -2.7489999999999997 1.0 1c6470a47ee901da52d7482ff9dd30c1_0001_000000027_0001
-27.275 336.634 -29.421 -2.86 1.0 03401cb0a6170259908bd2141421cd2e_0001_1_000000021_0001
-39.919000000000004 452.18199999999996 -46.581 -2.608 1.0 a83f67686d6280b5bed40ebdfe98f8e0_0001_1_000000012_0001
-34.543 458.522 -50.559 -3.013 1.0 HEEHE_3084_000000020_0001
-28.462 399.744 -31.735 -2.855 1.0 6bce907922257b9349c0d89f954704a9_0001_1_000000026_0001
-29.745 354.845 -36.225 -2.7910000000000004 1.0 383a65fa70f1aaba8e95f29ce3a351d7_0001_1_000000004_0001
-32.525 320.007 -36.727 -2.742 1.0 652b45f77a759591af9ab733338c50d8_0001_1_000000005_0001
-37.645 366.121 -38.657 -2.824 1.0 dac4f62062f98c5ba3ee00985bfe8f28_0001_000000022_0001
-27.206999999999997 389.85699999999997 -31.903000000000002 -2.81 1.0 c010be1225f9fc943891134c98dcd822_0001_1_000000009_0001
-27.546999999999997 425.895 -32.314 -2.464 1.0 HEEH_08760_000000008_0001
-37.193000000000005 374.24800000000005 -41.291000000000004 -2.805 1.0 43bca31a5aed584f0e7edfc33f89f106_0001_1_000000025_0001
-33.289 432.902 -40.565 -2.742 1.0 3h_hb1_3124_000000015_0001
-32.797 433.648 -41.849 -2.6180000000000003 1.0 ems_3hC_460_0001_000000024_0001
-25.573 310.811 -26.234 -2.73 1.0 b9aae05c4e072804e55f8d652771719d_0001_000000022_0001
-22.741999999999997 327.774 -32.437 -2.698 1.0 46a0c739a12d29a16eacad7b563880af_0001_000000005_0001
-28.683000000000003 359.50300000000004 -31.991999999999997 -2.7689999999999997 1.0 9f5280079770bfbdd6138bfa2b0295a9_0001_000000008_0001
-41.044 491.57599999999996 -48.713 -2.427 1.0 HHH_eva_0276_000000011_0001
-37.825 410.714 -42.532 -2.639 1.0 3h_hb1_1931_000000027_0001
-29.386999999999997 345.673 -33.751 -2.6910000000000003 1.0 351d1e57ae465acfd635bea48417318e_0001_1_000000011_0001
-33.358000000000004 402.526 -35.926 -2.765 1.0 fa6813aed625782ff9bd188e382b1840_0001_1_000000018_0001
-27.574 353.327 -41.26 -2.735 1.0 ems_ferrM_1205_0001_000000010_0001
-22.588 326.361 -23.752 -2.812 1.0 ems_3hM_1057_000000010_0001
-26.444000000000003 321.377 -32.613 -2.969 1.0 72bcc9cb5dc6f591fc04488cfcb70022_0001_1_000000027_0001
-25.548000000000002 345.902 -29.303 -2.827 1.0 181af479ecf761bdcd2bf5ba6c35096b_0001_1_000000028_0001
-30.059 360.538 -33.891 -2.7539999999999996 1.0 48e565bb74067993f2ff8e611b8c8bfc_0001_1_000000011_0001
-25.383000000000003 281.555 -27.811999999999998 -2.839 1.0 3h_hb1_450_000000005_0001
-24.054000000000002 360.27099999999996 -29.495 -2.877 1.0 0dcebf582002eda78585cc2f0cb5836f_0001_1_000000004_0001
-40.412 473.346 -46.748999999999995 -2.728 1.0 099145c87b93c26bfcf39b87c74ac60c_0001_000000019_0001
-38.229 390.67699999999996 -41.327 -2.773 1.0 098f1f295019d85d3bc118cf3893b28e_0001_000000011_0001
-31.098000000000003 357.084 -37.080999999999996 -2.826 1.0 ems_ferrM_3291_000000025_0001
-33.115 399.371 -42.41 -2.815 1.0 ems_bGM_328_000000006_0001
-27.288 371.017 -35.571 -2.667 1.0 72c672b731236752084b99e1c1fcbafb_0001_000000024_0001
-28.624000000000002 347.94 -33.946 -2.926 1.0 4ee85919b0188b70519dc04db3847bc6_0001_000000020_0001
-32.064 461.31300000000005 -38.768 -2.8819999999999997 1.0 3h_hb1_2240_000000010_0001
-31.491 325.385 -36.109 -2.696 1.0 8bbaad5b9c5166b31b7d6c08eed6cfee_0001_000000026_0001
-28.51 353.58 -33.51 -2.677 1.0 HEEH_15843_000000000_0001
-27.636999999999997 398.83099999999996 -33.83 -2.7239999999999998 1.0 ems_3hM_3114_000000018_0001
-36.124 388.119 -40.845 -2.6719999999999997 1.0 4480c904c5856e8d2fc7445c37a152ca_0001_1_000000010_0001
-33.714 347.98400000000004 -39.023 -2.658 1.0 ems_3hC_1099_000000024_0001
-28.533 363.837 -34.213 -2.759 1.0 d511c4f7e64b36ba16208c6d75c88af9_0001_000000016_0001
-26.271 316.66200000000003 -31.516 -2.8110000000000004 1.0 97464b3808806691870ad741ff3fe9c6_0001_000000023_0001
-34.053000000000004 392.832 -38.192 -2.97 1.0 525ea28d402954d0a8024e5a735ebe07_0001_000000004_0001
-40.829 397.337 -45.273999999999994 -2.694 1.0 07bfde8c594a10b02746f2e4a253b80c_0001_1_000000000_0001
-32.552 360.41 -37.333 -2.805 1.0 ems_3hM_2645_000000028_0001
-26.625999999999998 284.361 -29.090999999999998 -2.7560000000000002 1.0 0d1fccbb2f3b7ac14328429aa3a457d5_0001_000000000_0001
-37.948 467.214 -43.178999999999995 -2.7110000000000003 1.0 edbd69ee182e4c759cd4da6bf5446e4a_0001_000000004_0001
-38.494 429.82300000000004 -45.275 -2.767 1.0 c8a3f597714ef960245b970b35b547f0_0001_1_000000023_0001
-33.188 369.501 -36.465 -2.572 1.0 2ab662a8b39fb0a1034f4cc18036b243_0001_1_000000014_0001
-26.533 301.472 -29.916 -2.772 1.0 dc24f3f2abcbb43e55dfcdd869b2964d_0001_1_000000025_0001
-35.925 399.19 -42.763999999999996 -2.6069999999999998 1.0 7af6a983908a89b7b0efc1255c02347d_0001_000000004_0001
-25.035 332.05199999999996 -30.011 -2.8989999999999996 1.0 67746ece97d3640b82fc6bb4d5909177_0001_000000007_0001
-24.353 437.80300000000005 -35.431 -2.722 1.0 4d3724a6090ea768280a482ae3ca2630_0001_000000025_0001
-41.166000000000004 463.116 -49.353 -2.71 1.0 3h_hb1_3753_000000024_0001
-34.439 423.631 -39.018 -2.903 1.0 d52d4a30904c6d8eb5dec21dfb130840_0001_000000028_0001
-42.818999999999996 387.292 -46.153999999999996 -2.7039999999999997 1.0 2345180655df3083d561ffc38278ea63_0001_000000019_0001
-42.157 448.46 -46.851000000000006 -2.596 1.0 ems_4hM_5453_0002_000000009_0001
-38.755 455.395 -47.25899999999999 -2.521 1.0 HHH_eva_0279_000000021_0001
-22.89 346.381 -29.791 -2.9410000000000003 1.0 63ea9300f6aa3ff7065cd52f549ac15b_0001_000000024_0001
-38.617 397.48699999999997 -42.178000000000004 -2.698 1.0 3h_hb1_97_000000026_0001
-28.051 310.308 -31.151999999999997 -3.22 1.0 HEEHE_1631_000000011_0001
-31.656 375.642 -39.819 -2.7119999999999997 1.0 809b899dc85d144f8cf5ea5c36c8dc43_0001_000000008_0001
-35.814 398.625 -40.32 -2.762 1.0 1c2a13fbb00a49274f440f40ffc47160_0001_000000000_0001
-17.534000000000002 269.883 -27.026 -2.998 1.0 1340782c5725dbe00698242be45319c4_0001_000000008_0001
-34.769 414.45300000000003 -38.91 -2.873 1.0 0c26e41a05661da4320e6a2f970da553_0001_1_000000020_0001
-26.879 356.28 -32.666 -2.6639999999999997 1.0 c4d439c95ed635374e6150ff186affc3_0001_1_000000012_0001
-23.892 388.594 -28.947 -2.705 1.0 HHH_eva_0607_000000012_0001
-31.052 407.84 -38.455 -2.855 1.0 9ea8572f797871d3f3d7bbbe1a66fe51_0001_000000013_0001
-24.191999999999997 333.185 -30.476999999999997 -2.8689999999999998 1.0 850d9faf6c51a32f44c86a0039de0229_0001_000000016_0001
-34.351 390.361 -38.277 -2.9360000000000004 1.0 0b4f62a65cd7ed5ad050ce79976a0ca1_0001_1_000000013_0001
-38.67 507.851 -52.95 -2.611 1.0 ems_3hM_3350_000000010_0001
-28.197 341.094 -31.663 -2.707 1.0 cb2648a1b5a3cb3e1c98258947f670ce_0001_1_000000022_0001
-32.686 358.95300000000003 -39.986 -2.833 1.0 6655bd9e48ab4fc05bf14dac3a1ec5a7_0001_1_000000010_0001
-27.967 331.87800000000004 -28.72 -2.7739999999999996 1.0 7aa049ddc6249fde68a2734364638adc_0001_1_000000010_0001
-37.428000000000004 371.92 -39.503 -3.055 1.0 HEEHE_2967_000000002_0001
-32.711999999999996 398.10699999999997 -40.215 -2.793 1.0 ec029ab6ed356e380078cea1792b07c5_0001_000000011_0001
-25.593000000000004 365.722 -30.983 -2.6860000000000004 1.0 26801025e2e45a313a7068256364e748_0001_1_000000021_0001
-32.726 439.398 -38.52 -2.6639999999999997 1.0 3h_hb1_2909_000000003_0001
-39.580999999999996 421.56300000000005 -49.773 -2.64 1.0 3h_hb1_1170_000000025_0001
-27.075 358.69599999999997 -34.926 -2.533 1.0 ems_ferrM_2173_000000007_0001
-32.09 388.68699999999995 -36.941 -3.235 1.0 ems_ferrM_1393_000000014_0001
-23.458000000000002 376.769 -26.854 -2.79 1.0 e71ac98950efd93dc292bcdfe7c24c74_0001_000000025_0001
-35.341 405.917 -41.73 -2.714 1.0 409c59ca0f961ca296cbb08f7fbb66c6_0001_000000010_0001
-37.356 373.26599999999996 -41.927 -2.93 1.0 14d80ee8c3f266c3c76f3f4a7e4f3839_0001_000000016_0001
-37.578 357.805 -40.056 -2.748 1.0 a87409d3d07ab778cdfa687b5837bbba_0001_000000018_0001
-28.819000000000003 469.376 -42.818999999999996 -2.509 1.0 f7b6b16fe05d85e944507075f6aa4967_0001_1_000000008_0001
-29.208000000000002 391.621 -36.766 -2.6519999999999997 1.0 ems_3hC_478_0001_000000013_0001
-37.217 439.80699999999996 -40.5 -2.832 1.0 ba73b760fccd51d08f040c038f52d596_0001_1_000000009_0001
-37.104 448.241 -41.766999999999996 -2.457 1.0 3h_hb1_180_000000024_0001
-30.107 381.231 -40.153 -2.783 1.0 ems_ferrM_3238_000000019_0001
-22.909000000000002 376.782 -32.808 -2.8110000000000004 1.0 b213f07ade93f7a86a8081f8f80858dd_0001_000000003_0001
-22.204 349.325 -27.837 -2.911 1.0 ad821e0febc11a31b4ee8c3ff808ce08_0001_1_000000004_0001
-34.187 410.25300000000004 -39.815 -2.764 1.0 7ac8ccabac30350c9e6cf00671c6fcd6_0001_000000024_0001
-29.045 314.497 -33.364000000000004 -2.62 1.0 ems_4hM_3404_0001_000000005_0001
-23.604 343.788 -30.079 -2.853 1.0 48da52702742259d8297d7287604dfd4_0001_000000013_0001
-29.921 410.602 -36.068000000000005 -2.5860000000000003 1.0 83f6c4c3a6e3b078f02d3d55967cddfb_0001_1_000000010_0001
-36.718 367.272 -39.754 -2.8680000000000003 1.0 3de5890bf9485d209858f32ff626ab4b_0001_000000005_0001
-35.951 397.26 -38.583 -2.8760000000000003 1.0 7e8b1058e95610713e853bd91fa3eb22_0001_000000002_0001
-26.171 399.62699999999995 -35.515 -2.772 1.0 67ccb393a64938dfc16ddd1283a4af64_0001_000000022_0001
-41.43600000000001 389.708 -49.206 -2.718 1.0 ems_3hC_798_0001_000000007_0001
-28.619 352.338 -33.164 -2.662 1.0 8f4ebd8ba62b12e9b30236fff06dd594_0001_1_000000007_0001
-36.516999999999996 469.19300000000004 -43.784 -2.755 1.0 58042efb2a944c90d82a87624ced4719_0001_000000018_0001
-18.175 310.758 -20.059 -2.95 1.0 262e8228ea4c1d852440ddb9322db7e0_0001_000000014_0001
-28.322 362.12300000000005 -36.464 -2.758 1.0 20ceae71ef8fd5d3ce67c7633b9946e0_0001_000000005_0001
-32.102 350.838 -33.33 -3.032 1.0 proteinG_0983_000000014_0001
-39.593 431.475 -50.744 -2.718 1.0 ba4e58c24b13ed53f356954a4ce4dba4_0001_1_000000007_0001
-27.685 330.665 -31.679000000000002 -2.9610000000000003 1.0 5b1d9fdfcc47e931e3bbc4d14ea91fbb_0001_000000016_0001
-43.357 469.035 -48.21 -2.7 1.0 57b88d0a152833ff33d52ec5f39ea2fa_0001_1_000000021_0001
-14.106 368.55400000000003 -29.076999999999998 -2.8739999999999997 1.0 18ef6f80901022e8a7e6bc3dd6ce29f4_0001_000000002_0001
-31.055 399.76199999999994 -40.287 -2.7060000000000004 1.0 c5f7af08418e4055a76dbf004c49ae2d_0001_1_000000016_0001
-29.224 350.635 -37.181999999999995 -2.533 1.0 bea7b9144534b01de4ef5217b9bc1108_0001_1_000000007_0001
-32.707 416.348 -42.71 -2.656 1.0 a4957a20d97d5eb650cc3a6b8222fa20_0001_1_000000000_0001
-28.249000000000002 359.686 -33.946999999999996 -2.775 1.0 cb3d232480a78d1c9f6c7c97c199dbb8_0001_1_000000017_0001
-34.109 378.975 -42.635 -2.807 1.0 cfce8e6b1a17d27bb19364bee5d7c9c4_0001_1_000000024_0001
-32.783 394.93800000000005 -41.7 -2.549 1.0 ems_3hM_3429_000000018_0001
-33.666 334.48400000000004 -35.633 -2.86 1.0 65f182aa38cf2c7a56a883919bb641e8_0001_1_000000006_0001
-49.497 448.50699999999995 -54.56100000000001 -2.549 1.0 3h_hb1_286_000000016_0001
-38.865 482.18 -45.126999999999995 -2.7430000000000003 1.0 3h_hb1_2747_000000029_0001
-37.742 439.88 -40.98 -2.695 1.0 ems_p1-15H-GBL-16H-GABBL-16H_0378_0001_0001_0001_000000028_0001
-38.474000000000004 361.60699999999997 -42.713 -2.887 1.0 ems_ferrC_1263_000000005_0001
-30.318 319.45599999999996 -33.134 -3.0060000000000002 1.0 HEEHE_2362_000000025_0001
-38.391 419.626 -40.702 -2.653 1.0 795556312584f2cc1c800bdae54fc511_0001_000000001_0001
-29.750999999999998 395.148 -36.503 -2.479 1.0 03d1f9e31f21282a21ffaaa1591cf6e1_0001_1_000000007_0001
-35.207 454.23199999999997 -41.185 -2.844 1.0 a31b1c0042afbc58ffe3c1cbfb17d556_0001_1_000000028_0001
-24.038 364.2 -31.124000000000002 -2.835 1.0 ems_ferrM_1295_0002_000000021_0001
-28.813000000000002 387.44300000000004 -35.039 -2.719 1.0 6e33a72d64c458ba82bc03e5dfcad2d6_0001_000000011_0001
-34.975 432.213 -40.865 -2.531 1.0 5914ca62283a9dc0ed011dc3d78a8ed7_0001_000000014_0001
-28.464000000000002 363.11300000000006 -41.598 -2.468 1.0 3h_hb1_4816_000000016_0001
-25.851999999999997 424.81800000000004 -40.343 -2.6260000000000003 1.0 ems_ferrM_4328_000000018_0001
-40.794000000000004 442.45599999999996 -44.081 -2.5869999999999997 1.0 ems_3hM_469_000000009_0001
-49.226000000000006 429.55 -53.943999999999996 -2.786 1.0 ems_3hM_2325_000000012_0001
-36.68 383.841 -43.743 -2.719 1.0 HEEHE_1669_000000000_0001
-39.769 402.469 -41.352 -2.6069999999999998 1.0 ad840f66732137f8f5cda08801d39ba9_0001_1_000000029_0001
-38.952 360.144 -43.646 -2.665 1.0 419ca6ea8d27250f81aed3f19c5a4691_0001_1_000000005_0001
-41.66 462.825 -47.653 -2.698 1.0 HHH_eva_0287_000000005_0001
-26.293000000000003 379.05 -32.988 -2.787 1.0 ems_ferrM_2711_000000025_0001
-36.836999999999996 394.13599999999997 -44.0 -2.892 1.0 5e5fbd9118beae25ba5674165d344677_0001_000000009_0001
-35.922 425.153 -42.688 -2.5789999999999997 1.0 3h_hb1_5044_000000029_0001
-32.296 387.505 -36.760999999999996 -2.841 1.0 3h_hb1_1838_000000022_0001
-51.992 438.01599999999996 -55.997 -2.6519999999999997 1.0 f36577d69a6146de1eed06bfb95d352c_0001_1_000000009_0001
-26.043000000000003 465.296 -42.455 -2.627 1.0 affcbcc6aa0effa3e2036adc66c5e72c_0001_000000024_0001
-31.233 314.717 -32.546 -2.88 1.0 92f6928ff3282a5470c1b38f307cb6c7_0001_000000000_0001
-35.454 346.62300000000005 -39.87 -2.8569999999999998 1.0 5fa649cf62d71f2f2a0e963e88978e8f_0001_000000027_0001
-34.661 435.273 -40.821 -2.65 1.0 09ae962b96dbe8dbc4e5f101778b1281_0001_000000003_0001
-33.79 370.23800000000006 -39.832 -2.992 1.0 ems_ferrM_5610_0001_000000029_0001
-34.728 448.344 -41.662 -2.5669999999999997 1.0 b64860b521cf2dfd0d5715ba4c2cd2b7_0001_000000007_0001
-30.301 355.476 -36.403 -2.7039999999999997 1.0 b035b82830572bb61eca9656d3b8b144_0001_1_000000004_0001
-38.904 369.653 -39.196 -2.835 1.0 0ff6193654c1947063b2c6dfa8845c72_0001_000000000_0001
-41.474 403.514 -44.696999999999996 -2.75 1.0 0fc2e87aeefa25aa3247262b37372088_0001_000000017_0001
-34.08 428.74300000000005 -42.57899999999999 -2.609 1.0 ems_3hM_2995_000000009_0001
-36.457 362.324 -40.882 -2.7060000000000004 1.0 ems_3hM_2857_000000009_0001
-21.928 268.39799999999997 -22.811999999999998 -2.946 1.0 68f294b6806c30d65a4ce10892c9c101_0001_1_000000012_0001
-26.274 321.252 -29.749000000000002 -2.843 1.0 772d79dbc381c2618341024a7817fb41_0001_000000019_0001
-28.601 353.27099999999996 -30.095 -2.741 1.0 066c4584b3e80ef3fc38d998b5592f74_0001_000000027_0001
-40.899 483.298 -47.82 -2.9339999999999997 1.0 3h_hb1_4733_000000023_0001
-46.956 427.51199999999994 -52.626999999999995 -2.634 1.0 4h_hb1_3062_000000027_0001
-49.02 491.91900000000004 -51.455 -2.7939999999999996 1.0 3h_hb1_3169_000000007_0001
-31.59 387.0 -39.969 -2.6689999999999996 1.0 10e16acbaffc347be7977657c71dfb7f_0001_1_000000010_0001
-36.46 351.972 -37.305 -2.967 1.0 proteinG_1760_000000013_0001
-39.751999999999995 411.98800000000006 -44.198 -2.779 1.0 53872785643dbc297d36c7e16621a036_0001_000000023_0001
-35.451 387.12199999999996 -41.65 -2.734 1.0 3h_hb1_871_000000011_0001
-39.553000000000004 433.7 -47.643 -2.509 1.0 2eb8bb81fc8dad79f2907c661328441c_0001_1_000000020_0001
-33.67 431.99699999999996 -43.106 -2.708 1.0 ems_ferrM_7404_000000000_0001
-22.498 385.649 -37.043 -2.6639999999999997 1.0 071daab4bdad465fc7a4ade00f9eda87_0001_000000010_0001
-30.169 362.608 -35.068000000000005 -2.483 1.0 ems_3hC_1266_000000003_0001
-33.699 367.85400000000004 -37.295 -2.759 1.0 c4c364bdbcf432bc7a71d8403d42d889_0001_000000026_0001
-39.656 444.153 -45.146 -2.687 1.0 978f34bf1c3b2a9c868f5c4ca268b8aa_0001_000000006_0001
-36.979 386.18699999999995 -43.407 -2.888 1.0 3h_hb1_5493_000000022_0001
-40.232 401.97 -45.187 -2.8339999999999996 1.0 b593f62b43343c12d6f46cd27f23609d_0001_000000029_0001
-21.869 330.87 -28.211 -2.8110000000000004 1.0 57b9a5c33dea5cc23bad37243f109f8e_0001_000000023_0001
-32.471 344.425 -33.116 -2.737 1.0 49fa58f987a90daa9158b1b1c3c69500_0001_000000018_0001
-41.053000000000004 396.62 -43.618 -2.5340000000000003 1.0 ems_4hM_2250_0001_000000026_0001
-37.611999999999995 445.195 -43.983000000000004 -2.83 1.0 3h_hb1_1047_000000028_0001
-32.246 363.83 -34.854 -2.688 1.0 8dcd2c176bd42bb9a236b360753ae91f_0001_000000022_0001
-30.252 379.718 -33.389 -2.7260000000000004 1.0 5ad3ca18733ea0a2e1e9b71b2965740d_0001_000000007_0001
-33.638000000000005 364.09 -41.203 -2.795 1.0 f8d7895a93eba322c9dd1f4b0079a377_0001_000000004_0001
-30.838 361.43199999999996 -35.486999999999995 -2.688 1.0 f720da609f074d6323d2134d0a2da15b_0001_1_000000025_0001
-35.364000000000004 404.05199999999996 -42.343 -2.639 1.0 dbaaacb3030748eb94c4e142aa50db7a_0001_000000006_0001
-37.149 381.805 -40.885 -2.738 1.0 d9d3f667cb39b35ec8856df3fcfb65b4_0001_1_000000018_0001
-23.256 283.935 -25.833000000000002 -2.7739999999999996 1.0 007834e9b95a3cc38ddf46408aaff134_0001_000000023_0001
-30.254 328.296 -31.412 -3.13 1.0 ems_ferrC_516_000000017_0001
-34.786 369.83 -36.746 -2.7089999999999996 1.0 dc1b88c77fd30ae759bbc5716285f435_0001_000000020_0001
-32.598 415.61300000000006 -38.925 -2.8 1.0 c8740a0d3291395dd8862ab0675bf7bc_0001_1_000000016_0001
-46.522 488.616 -57.12 -2.3890000000000002 1.0 3h_hb1_2326_000000026_0001
-27.6 382.839 -34.249 -2.785 1.0 3h_hb1_1103_000000005_0001
-29.775 380.384 -34.411 -2.862 1.0 HHH_eva_0201_000000008_0001
-30.489 416.103 -35.885999999999996 -2.765 1.0 HEEH_22387_000000025_0001
-38.421 377.413 -40.918 -2.8139999999999996 1.0 7cd355b931c3777444dbab6abe2c9f76_0001_000000023_0001
-38.085 472.375 -45.361000000000004 -2.739 1.0 2d9e22957bc2e186765842e740e14532_0001_000000014_0001
-31.839000000000002 421.536 -39.238 -2.728 1.0 2b617679d7b127f0e9ec5f8020dce055_0001_000000024_0001
-29.636999999999997 361.42199999999997 -33.339 -2.8939999999999997 1.0 137f65e6feef2c8018b5bdb7e60b9092_0001_1_000000023_0001
-29.005 418.977 -36.766 -2.5839999999999996 1.0 3h_hb1_1516_000000020_0001
-30.448 372.955 -36.922 -2.468 1.0 3h_hb1_4567_000000007_0001
-23.674 297.371 -26.811999999999998 -2.7260000000000004 1.0 ae1f621b43232843c73e9518fa94977d_0001_1_000000018_0001
-30.204 316.76 -34.059 -2.991 1.0 ems_ferrM_7241_0001_000000001_0001
-19.247 400.42 -32.184 -2.5780000000000003 1.0 7ed801974bf1b5b22aca731d26077cf5_0001_000000015_0001
-36.664 411.923 -40.135999999999996 -2.6430000000000002 1.0 3h_hb1_1401_000000008_0001
-40.99100000000001 427.066 -49.227 -2.9 1.0 2637a3cbcdb47b6a24e72387508ab59f_0001_000000016_0001
-37.049 426.35699999999997 -38.683 -2.63 1.0 02be42875e7f782bd17942ad11cf23a6_0001_000000010_0001
-32.02 356.45099999999996 -35.957 -2.7239999999999998 1.0 ems_ferrC_257_000000014_0001
-39.522 438.657 -45.785 -2.178 1.0 ems_4hM_943_0001_000000021_0001
-39.207 392.855 -41.303000000000004 -2.88 1.0 ems_ferrM_6255_000000027_0001
-37.010999999999996 402.365 -40.883 -2.699 1.0 ems_3hM_3178_000000020_0001
-29.563000000000002 407.775 -35.464 -2.812 1.0 1b927a191d1ec12c7d24accf14902389_0001_000000012_0001
-30.695999999999998 401.68699999999995 -37.895 -2.588 1.0 ems_ferrM_5973_0002_000000011_0001
-33.397 380.215 -35.155 -2.86 1.0 HEEH_07421_000000025_0001
-39.335 412.341 -43.318000000000005 -2.765 1.0 HEEH_01822_000000007_0001
-26.528000000000002 306.401 -28.844 -2.8489999999999998 1.0 971283e6576f4d06e1f80da1570dade3_0001_1_000000029_0001
-28.807 396.94599999999997 -43.263999999999996 -2.734 1.0 4a59489e352676408e8e475cb8b35daa_0001_1_000000021_0001
-41.645 452.67800000000005 -46.263999999999996 -2.9339999999999997 1.0 ems_ferrM_3934_0002_000000013_0001
-19.488 331.087 -30.87 -2.783 1.0 8b000a953a56c57e21756be00cc11a35_0001_000000009_0001
-18.357 228.044 -20.429000000000002 -2.986 1.0 96bf50ff650e35ed7955ab83442b3b83_0001_000000028_0001
-45.14 466.475 -49.239 -2.522 1.0 90be539f2b04e9569bff680cde044bb9_0001_000000012_0001
-42.151 459.787 -48.038999999999994 -2.513 1.0 6130153dd40a782419e20164c310d61d_0001_000000012_0001
-38.121 384.599 -40.918 -2.6510000000000002 1.0 730f87d078eca781c0be55fa671e0c00_0001_000000023_0001
-26.58 404.782 -38.330999999999996 -2.6060000000000003 1.0 a5d01d60a4c8e21931975769520788c4_0001_000000014_0001
-40.051 448.379 -47.373000000000005 -2.825 1.0 HEEHE_2770_000000023_0001
-26.633000000000003 411.535 -35.543 -2.767 1.0 4dbbdadff8f2b2d1a9a54cf3de87cc79_0001_000000015_0001
-39.077 368.05400000000003 -41.352 -2.775 1.0 35f854503646bf1deee9da48bdafea19_0001_000000011_0001
-32.231 349.463 -36.421 -2.815 1.0 2d67b3a2d6824f81da8de985dfd9c3ee_0001_000000028_0001
-33.986999999999995 421.358 -43.505 -2.448 1.0 ems_p1-14H-GBL-16H-GBL-14H_0827_0001_0001_0001_000000003_0001
-29.359 453.265 -42.933 -2.48 1.0 HHH_eva_0236_000000000_0001
-26.19 312.106 -31.451 -2.846 1.0 HEEH_13345_000000026_0001
-32.961 385.74800000000005 -37.407 -2.7 1.0 27f5411fa6f378c50cbddae510146eb9_0001_1_000000001_0001
-32.876999999999995 340.75 -36.478 -2.675 1.0 08e72eabd265862ede39fa968b820964_0001_000000018_0001
-16.649 287.89 -21.85 -2.9189999999999996 1.0 HEEHE_3108_000000019_0001
-28.676 356.236 -34.046 -2.762 1.0 8f43d1ece1137b5ec0f9a318ed022832_0001_000000026_0001
-23.97 340.68800000000005 -26.595 -2.66 1.0 7ca9dacf2d5324f2995a7be64a8ece4a_0001_000000021_0001
-29.368000000000002 393.213 -35.856 -2.812 1.0 71fa3b3ce36e4cc21c7110f2bf27d1ce_0001_000000010_0001
-37.415 413.485 -40.563 -2.8110000000000004 1.0 81197f66ad7729d2310f11e53c130892_0001_000000013_0001
-32.732 385.75800000000004 -40.606 -2.6839999999999997 1.0 9582f459748bb5a16a3394605c1ee794_0001_1_000000025_0001
-33.786 386.745 -41.255 -3.015 1.0 9dbbbab5d5f5891cac40bb5ef6f00553_0001_000000009_0001
-28.033 325.841 -30.795 -2.9930000000000003 1.0 ems_ferrM_4772_0002_000000023_0001
-40.309 446.463 -46.108999999999995 -2.741 1.0 3h_hb1_2791_000000014_0001
-28.354 332.606 -34.818000000000005 -2.718 1.0 c30c03e747ade469da2e9ecc91f05257_0001_1_000000024_0001
-30.614 425.29 -38.985 -2.725 1.0 HEEH_08153_000000002_0001
-42.292 498.148 -54.68899999999999 -2.573 1.0 80082b80a1a3cda30ad47f64885a8129_0001_000000017_0001
-30.055999999999997 366.975 -34.603 -2.844 1.0 7fd813e8a518f956739294ff2bca7167_0001_000000009_0001
-37.319 427.09 -39.801 -2.737 1.0 3h_hb1_5888_000000000_0001
-38.064 435.702 -44.636 -2.785 1.0 ems_3hM_3716_000000000_0001
-23.555999999999997 333.62699999999995 -28.38 -2.7319999999999998 1.0 7886e79cf3356d9853c52b0402acc6d3_0001_1_000000011_0001
-24.211 335.787 -25.914 -2.741 1.0 e7f9cb9cd5f770538525ea09833ec270_0001_000000011_0001
-37.819 403.839 -38.196999999999996 -2.6910000000000003 1.0 6e0d85030c427ed8b2198ec8826eca42_0001_1_000000024_0001
-34.641 411.88599999999997 -39.760999999999996 -2.7310000000000003 1.0 43e6bbfcc146312db581652f09498a60_0001_000000018_0001
-36.455999999999996 443.147 -43.283 -2.451 1.0 HEEH_16164_000000024_0001
-26.680999999999997 360.61800000000005 -33.639 -2.8569999999999998 1.0 8c6d19864174e8f92aab071679016c4c_0001_000000029_0001
-16.698 217.207 -19.892 -2.637 1.0 4a3511aab74f491408c8ed5208810ef2_0001_000000028_0001
-32.281 375.375 -38.219 -2.6860000000000004 1.0 419c32880470a81d2e7d71aaf82d61fe_0001_000000003_0001
-31.842 411.719 -38.693000000000005 -2.569 1.0 008d2c7470ecc2b04905d60b98b60ae6_0001_1_000000002_0001
-40.361999999999995 454.916 -47.856 -2.503 1.0 HEEH_00745_000000018_0001
-33.044000000000004 372.949 -37.728 -2.818 1.0 74738b6760547514bc54773a6d257110_0001_000000017_0001
-36.792 467.24300000000005 -42.427 -2.575 1.0 HEEH_14302_000000027_0001
-35.917 392.027 -44.468999999999994 -2.7689999999999997 1.0 af716bd44ff66d224afa5799dd763e9c_0001_000000014_0001
-34.271 415.934 -36.428000000000004 -2.5639999999999996 1.0 22d843d33edda51c0010022c02644e73_0001_000000014_0001
-26.675 325.751 -29.98 -3.052 1.0 9dbbbab5d5f5891cac40bb5ef6f00553_0001_000000012_0001
-35.496 461.28 -40.468 -2.821 1.0 785803b1ed347f195899a110a112c240_0001_1_000000029_0001
-30.82 352.559 -31.119 -2.76 1.0 33cc1d0407a0c15b39e35bc9c59bcef4_0001_000000017_0001
-38.861 401.874 -41.472 -2.685 1.0 11264ecbbedfea996cb6f36e0e7b98e0_0001_000000009_0001
-34.703 320.291 -34.632 -2.883 1.0 0c55eebd3ddf30cd8a1ee26417b7d251_0001_1_000000013_0001
-18.535999999999998 309.565 -31.357 -2.781 1.0 ems_ferrM_6918_0001_000000018_0001
-24.538 344.296 -29.645 -2.673 1.0 bd022a7b813a530264e7a016f781ccbe_0001_1_000000007_0001
-19.067 313.38 -27.476999999999997 -2.8819999999999997 1.0 af9cf1d1700ef1482ab55e7cd35d9584_0001_1_000000002_0001
-36.096 391.83 -40.189 -2.84 1.0 4h_hb1_1736_000000006_0001
-44.281000000000006 422.043 -51.286 -2.6319999999999997 1.0 17458a5c3f0e199eea92a7156c0e7956_0001_000000024_0001
-35.687 346.31300000000005 -34.979 -2.886 1.0 f70631fb0a86248e02ddf388d10eaf83_0001_000000000_0001
-26.725 355.13800000000003 -34.896 -2.5580000000000003 1.0 ems_4hM_3837_000000008_0001
-19.932000000000002 239.398 -22.933000000000003 -2.688 1.0 e3ae017871039d0fd67229c160e4f059_0001_1_000000004_0001
-23.465999999999998 363.69699999999995 -31.483 -2.588 1.0 6670abbc977bff852477a535dc122795_0001_1_000000027_0001
-37.363 441.426 -42.973 -2.8080000000000003 1.0 HHH_eva_0735_000000005_0001
-18.624000000000002 187.201 -21.555999999999997 -2.44 1.0 ems_3hM_3339_000000008_0001
-25.879 351.28 -30.331 -2.9019999999999997 1.0 f93d4138e502dbec901861831eb09777_0001_1_000000000_0001
-32.582 416.074 -39.86 -2.767 1.0 ferr_hb1_438_000000027_0001
-24.588 305.263 -27.771 -2.875 1.0 73009607b39242b86d257b1781e1e89e_0001_000000009_0001
-35.119 387.616 -36.954 -2.88 1.0 ddca3332f3990c8907f78af0b171348a_0001_000000010_0001
-20.63 351.754 -28.638 -2.835 1.0 9b4e05c766d19d2462cc2883963f8380_0001_1_000000008_0001
-33.782 377.908 -38.187 -2.8739999999999997 1.0 8ab0f76cb5a4592569347ebbd48767ac_0001_000000019_0001
-30.528000000000002 353.42400000000004 -35.019 -2.658 1.0 3f38c2ec585f59530e343ac96633ccc0_0001_1_000000008_0001
-31.935 366.615 -39.455999999999996 -2.898 1.0 0fee84ad459ef69101ecd23e72e7ece3_0001_1_000000013_0001
-33.668 357.971 -35.156 -2.7710000000000004 1.0 HEEH_14088_000000017_0001
-33.442 391.13 -39.736 -2.477 1.0 24466bc192cde6e684520eed46bfb34b_0001_000000002_0001
-17.273 236.68200000000002 -19.045 -2.525 1.0 HEEHE_2649_000000024_0001
-35.914 422.801 -41.065 -2.399 1.0 3h_hb1_6519_000000014_0001
-36.211999999999996 410.921 -40.506 -2.951 1.0 3h_hb1_3985_000000011_0001
-28.586 314.937 -29.02 -3.045 1.0 ems_ferrM_2576_000000005_0001
-36.54 358.629 -35.775 -2.8489999999999998 1.0 d965f1f0dfda8e9cdf0e1ccdbb617562_0001_1_000000012_0001
-33.992 398.475 -38.926 -2.7960000000000003 1.0 6cb0cf97214e7cdf1bcc3cd289301356_0001_1_000000029_0001
-17.355 278.72700000000003 -24.164 -2.9739999999999998 1.0 59c2c6c3ba3b0095c1b67286b29b69d0_0001_000000012_0001
-29.494 392.26300000000003 -32.457 -2.841 1.0 3h_hb1_4832_000000014_0001
-22.229 333.152 -29.541999999999998 -2.699 1.0 9a6afacc13c025a6bde4aa8ba43e9798_0001_000000021_0001
-0.58 260.367 -23.764 -2.925 1.0 HEEHE_2398_000000004_0001
-41.181000000000004 494.79400000000004 -52.133 -2.477 1.0 ems_3hC_1603_000000014_0001
-27.035 389.86699999999996 -33.211 -2.676 1.0 HEEH_03569_000000028_0001
-36.203 351.556 -41.836000000000006 -2.7089999999999996 1.0 416f832e5f2b6f1a39f445c833a5cdcb_0001_1_000000028_0001
-33.6 390.17400000000004 -39.782 -2.656 1.0 36da94290071a9af6b47ff0b3335beed_0001_1_000000017_0001
-32.042 435.727 -41.711000000000006 -2.63 1.0 ems_ferrM_3528_000000022_0001
-32.658 378.49 -37.893 -2.742 1.0 c0ba9ee3cf7dbcd5c1e5d0942f6492cd_0001_000000014_0001
-29.595 399.855 -37.989000000000004 -2.575 1.0 78531ad79dfc9a790a11571f4146f635_0001_000000020_0001
-0.45899999999999996 370.903 -36.394 -2.6189999999999998 1.0 63071f5195a7f166b4e3c79b187d7fe1_0001_000000024_0001
-30.046 375.722 -39.329 -2.727 1.0 519c824b24a8e0f55f3146261da48675_0001_000000014_0001
-23.629 374.847 -32.064 -2.469 1.0 d0e53ce20e1f85994993480280a66add_0001_000000008_0001
-24.521 375.99300000000005 -29.215 -2.932 1.0 HEEHE_0096_000000028_0001
-30.324 372.51800000000003 -32.998000000000005 -2.858 1.0 88ee0eded51f6340a244780156beb931_0001_000000025_0001
-29.988000000000003 349.14 -32.593 -2.78 1.0 3h_hb1_6535_000000026_0001
-34.477 408.152 -41.698 -2.863 1.0 3b3f928921785cde381fb35d253f4d73_0001_1_000000016_0001
-32.334 382.31199999999995 -40.725 -2.738 1.0 ems_3hM_2698_000000006_0001
-27.318 331.95300000000003 -30.316999999999997 -2.6439999999999997 1.0 HHH_eva_0467_000000006_0001
-21.758000000000003 356.712 -28.94 -2.877 1.0 HEEHE_2698_000000021_0001
-27.412 341.57 -30.284000000000002 -2.699 1.0 4f9b40b206b58a2c6a31bf2871efdd44_0001_000000025_0001
-25.432 313.494 -28.151 -2.9539999999999997 1.0 7666518769f7e2314329f3a60b8932b5_0001_1_000000011_0001
-32.535 425.3 -40.431999999999995 -2.6630000000000003 1.0 85a372f1b33fbf19815739207378c65a_0001_000000005_0001
-37.421 385.218 -42.412 -2.843 1.0 0b037c7bbaa74ef993885f92352977ca_0001_000000000_0001
-41.49 472.19800000000004 -45.468999999999994 -2.535 1.0 3h_hb1_5580_000000026_0001
-41.295 427.78 -43.223 -3.138 1.0 39b139147af3ad00170bddbd6f59d520_0001_000000017_0001
-30.072 316.022 -32.378 -2.66 1.0 ems_3hC_965_0001_000000023_0001
-42.251000000000005 423.83 -45.413000000000004 -2.67 1.0 b7ebdf9d18ab36e0102f08a7ba6fbe4a_0001_1_000000018_0001
-37.558 324.535 -39.308 -2.7569999999999997 1.0 74ae7712c7a13c882e38f4595c8b46ff_0001_000000008_0001
-37.729 445.874 -45.973 -2.677 1.0 34e1e4755f235b4b393ac4c6ad389c24_0001_1_000000020_0001
-29.76 377.619 -34.113 -2.745 1.0 3059dd1cac166076e6e65a2c8b09095c_0001_1_000000014_0001
-36.038000000000004 433.277 -44.284 -2.6010000000000004 1.0 HEEH_17594_000000007_0001
-19.567999999999998 328.63800000000003 -30.489 -2.963 1.0 f1bda4b7b1dd3647bbb77e24f0343dfa_0001_1_000000017_0001
-28.805 387.74800000000005 -34.759 -2.5869999999999997 1.0 52d8bd07c79b87da761784dc7b5629db_0001_1_000000019_0001
-27.399 343.101 -28.166 -2.9139999999999997 1.0 2d5017d19cca9701e678df4d51525526_0001_1_000000022_0001
-31.461 394.89300000000003 -40.523 -2.853 1.0 1735757db168aeb901965789a84a7b1b_0001_1_000000023_0001
-29.866999999999997 359.05 -41.942 -2.71 1.0 ems_4hM_5112_000000006_0001
-29.896 439.041 -40.575 -2.91 1.0 HEEHE_2367_000000006_0001
-34.149 408.93699999999995 -37.186 -2.676 1.0 4h_hb1_4494_000000004_0001
-37.141 395.976 -40.221 -2.573 1.0 3h_hb1_3097_000000005_0001
-38.061 474.272 -45.909 -2.6919999999999997 1.0 ems_p1-14H-GBL-14H-GBL-16H_0078_0001_0001_0001_000000000_0001
-28.991 339.889 -35.849000000000004 -2.795 1.0 2c0b25c5c2ae5e728daa207a8772dcaf_0001_000000026_0001
-40.279 403.29400000000004 -43.08 -2.5869999999999997 1.0 ems_3hM_1326_000000014_0001
-35.83 406.287 -39.225 -2.75 1.0 ems_p1-15H-GBL-16H-GABBL-16H_0381_0001_0001_0002_000000001_0001
-19.884 346.283 -28.87 -2.7110000000000003 1.0 4312917db97602d6186d07961789c88f_0001_000000002_0001
-41.563 471.17900000000003 -47.265 -2.762 1.0 3h_hb1_5351_000000022_0001
-44.041000000000004 434.957 -48.297 -2.5780000000000003 1.0 23f48924b778aa1d36dadb2f54c015e9_0001_000000011_0001
-22.699 325.98 -31.684 -2.642 1.0 19e92674593f6412c8de446544012997_0001_1_000000001_0001
-48.815 458.74199999999996 -54.59 -2.674 1.0 f430f82d77fd826fe0d2ff3354a1c152_0001_1_000000001_0001
-34.115 383.934 -38.357 -2.801 1.0 909da1eb934db44fc04c00dc310708ca_0001_000000005_0001
-38.571 388.86300000000006 -51.527 -2.967 1.0 7bc5ea52230d3b2ff8876e9a29e9575b_0001_000000010_0001
-29.947 378.841 -38.389 -2.767 1.0 422089f45ee59b56faef434aa1a8d2fb_0001_000000023_0001
-15.595 155.458 -16.674 -2.821 1.0 1888457d1aa00c52093a6b8c5d5c8a68_0001_000000006_0001
-34.999 459.773 -42.743 -2.338 1.0 ems_4hM_4062_0002_000000023_0001
-35.478 420.091 -38.598 -2.8280000000000003 1.0 8ab68358bcb3dc4ef35fb47e1bcab0f3_0001_000000015_0001
-49.175 501.60699999999997 -54.165 -2.7230000000000003 1.0 66c09800ee9d58027d97edfc788084c8_0001_1_000000011_0001
-39.935 371.586 -42.066 -2.681 1.0 41d0b7764ae282cbb99b7109577a4422_0001_1_000000009_0001
-31.447 397.665 -37.575 -2.9989999999999997 1.0 3h_hb1_5175_000000020_0001
-29.82 383.779 -34.604 -2.62 1.0 ems_ferrM_4028_0001_000000028_0001
-24.395 392.07800000000003 -32.94 -2.6910000000000003 1.0 dee8de15b635bb560db0f4fb4839e1c1_0001_1_000000009_0001
-36.258 375.274 -45.867 -2.3569999999999998 1.0 3h_hb1_1_000000017_0001
-24.32 431.43300000000005 -36.905 -2.877 1.0 658a2eb1de5242db7deacc189796ceb4_0001_000000028_0001
-30.628 342.782 -35.821 -2.765 1.0 cfef940117b6aaf0cb7f25482ac2a432_0001_000000004_0001
-23.393 339.92699999999996 -32.88 -2.634 1.0 9409cc6b2d638ada8b9ee558a9d5d7b4_0001_1_000000011_0001
-26.898000000000003 376.023 -43.214 -2.858 1.0 581f98e51bbe5305bbe31c2665c8e2ed_0001_000000028_0001
-40.222 371.561 -41.391000000000005 -2.7110000000000003 1.0 3h_hb1_5495_000000026_0001
-22.474 349.51800000000003 -31.281 -2.818 1.0 193a985949573b8bc2c995b913aef821_0001_000000007_0001
-36.757 404.481 -41.037 -2.965 1.0 ems_ferrM_5693_000000004_0001
-23.432 367.634 -28.898000000000003 -2.7739999999999996 1.0 b0150dfc21a359f260a48d938f931fb4_0001_000000003_0001
-28.255 368.148 -36.475 -2.656 1.0 a1f3db0c466c1af3c72a92f09b5a6fa5_0001_000000014_0001
-30.656 406.611 -37.765 -2.323 1.0 ems_3hM_2282_000000003_0001
-28.055 373.225 -39.445 -2.8510000000000004 1.0 HEEH_23970_000000001_0001
-23.487 326.895 -24.971 -3.005 1.0 HEEHE_2203_000000015_0001
-30.932 387.855 -38.942 -2.63 1.0 6f5e6eec456d79353708c11d313725b1_0001_1_000000029_0001
-41.086999999999996 479.869 -51.928999999999995 -2.595 1.0 1ab85de3eaebdb13a9ec34750d677707_0001_1_000000010_0001
-31.103 371.32099999999997 -34.324 -2.74 1.0 07d2f1da6bfa8ae4ab5687cf1878e54a_0001_1_000000013_0001
-36.657 470.92900000000003 -47.611000000000004 -2.471 1.0 014cbf7b9894a2fee8a3797029851a01_0001_000000014_0001
-45.055 417.48400000000004 -47.544 -2.7680000000000002 1.0 f19df4249031cd9b187c7f9ece53e983_0001_000000019_0001
-25.046 299.509 -26.773000000000003 -2.8110000000000004 1.0 ems_3hC_947_000000000_0001
-34.525 410.452 -39.865 -2.6830000000000003 1.0 0fe4f1796e7c9b039ee44eb4e8059732_0001_000000015_0001
-37.258 378.966 -41.119 -2.9810000000000003 1.0 ems_ferrM_4931_0002_000000024_0001
-40.077 458.555 -43.257 -2.7510000000000003 1.0 c6bb47ea4fd75979af2550b6307f8edd_0001_000000028_0001
-31.61 367.727 -36.251 -2.6510000000000002 1.0 2cae54051009a4959b36c6f3f67093e6_0001_000000024_0001
-36.253 433.67400000000004 -41.431000000000004 -2.5069999999999997 1.0 ems_3hM_893_000000021_0001
-28.683000000000003 341.156 -33.385 -2.957 1.0 81f9e90c1f07a7d69d890db8133d7d9f_0001_000000003_0001
-33.461999999999996 361.936 -35.971 -2.7539999999999996 1.0 1bcd5cfa9653aab5b1dc6557fe92df71_0001_1_000000018_0001
-26.601999999999997 351.306 -33.134 -2.792 1.0 12902c21d97ff5b7f9dbf983b846fd4f_0001_1_000000013_0001
-25.072 289.69 -28.651999999999997 -2.698 1.0 0d5ad9c3de8d40b55a0660286f93cdb3_0001_000000015_0001
-41.203 459.015 -46.541000000000004 -2.923 1.0 f4054bca59edf0c4bc29a968dc23a100_0001_000000012_0001
-25.514 404.06800000000004 -31.725 -2.7119999999999997 1.0 e9e9958960c66231f77e715d107ec4b9_0001_1_000000027_0001
-42.46 419.639 -52.111000000000004 -2.436 1.0 3h_hb1_5278_000000011_0001
-27.578000000000003 379.16900000000004 -40.725 -2.501 1.0 3h_hb1_3209_000000008_0001
-47.861999999999995 447.216 -51.303000000000004 -2.8569999999999998 1.0 0ef181f9626084b4743d615b3a70d074_0001_000000018_0001
-32.398 344.199 -34.109 -3.2739999999999996 1.0 ems_bGM_357_000000024_0001
-38.223 441.545 -44.893 -2.612 1.0 ems_3hC_255_000000018_0001
-18.987000000000002 320.596 -30.116999999999997 -2.8560000000000003 1.0 bac5017386176b093af944ebba39c8c3_0001_1_000000029_0001
-38.626999999999995 401.87699999999995 -45.728 -2.5580000000000003 1.0 a09a7e0cbd2cbf80150eb07ef4a09d4c_0001_1_000000004_0001
-19.223 304.857 -28.323 -2.6069999999999998 1.0 8cb7ae65dd9e675bd7fc063fe8eea928_0001_000000028_0001
-31.107 343.959 -35.650999999999996 -2.592 1.0 2c56537cf0ea0c7dfeeecc08ea64df24_0001_000000011_0001
-33.613 368.619 -36.045 -2.798 1.0 3h_hb1_5953_000000010_0001
-25.705 344.61 -35.588 -2.928 1.0 9b772dcc75514a29d8b61c08b61cd2dc_0001_1_000000004_0001
-36.329 400.726 -41.394 -2.793 1.0 HEEH_05154_000000028_0001
-24.741 358.509 -30.164 -2.845 1.0 f6d374ddb094f2c3b1be326cb017a88a_0001_000000014_0001
-32.162 376.658 -37.466 -3.076 1.0 ems_ferrM_5014_000000013_0001
-21.061999999999998 329.413 -26.305999999999997 -2.847 1.0 86cfa0120b8f0d65e77064dd6cef4606_0001_1_000000007_0001
-27.201 379.144 -38.162 -2.635 1.0 77528a459442b4ac9048bc2aeaa20d2b_0001_000000015_0001
-21.92 349.616 -29.197 -2.73 1.0 3h_hb1_837_000000024_0001
-30.83 318.803 -32.746 -2.79 1.0 ce7a78a8fcc97ab30076d2a2f3fc4b3b_0001_000000025_0001
-21.156999999999996 362.14300000000003 -32.327 -2.7569999999999997 1.0 63ae5ddee58fd3228e6d546b9314455d_0001_000000004_0001
-35.373000000000005 418.142 -44.696000000000005 -2.608 1.0 699d0d4a9e6b276faf71440e98c16613_0001_000000023_0001
-38.765 414.473 -45.805 -2.695 1.0 5b6a2a16514e4ef3f7498bc673b2551a_0001_1_000000002_0001
-32.247 449.514 -42.117 -2.544 1.0 3h_hb1_4165_000000005_0001
-35.829 372.66 -38.745 -2.984 1.0 HHH_eva_0532_000000007_0001
-27.226999999999997 308.519 -28.326999999999998 -3.1060000000000003 1.0 HEEHE_3150_000000012_0001
-34.468 353.25199999999995 -38.574 -2.858 1.0 68b70b84ccebf136b63900b3d3a3f99f_0001_1_000000008_0001
-24.633000000000003 353.004 -28.108 -2.81 1.0 626a6266371e825a8c4874df495abcf9_0001_1_000000009_0001
-30.636 401.19 -39.165 -2.59 1.0 2adf662b76b50da8e0bc84bd32706801_0001_1_000000008_0001
-29.708000000000002 352.151 -35.733000000000004 -2.825 1.0 c2c76b0c55ab846b919312a8a0542545_0001_000000015_0001
-25.814 421.1 -38.57 -2.7910000000000004 1.0 3h_hb1_5026_000000022_0001
-23.758000000000003 309.23 -25.793000000000003 -2.165 1.0 282aeb4010eea1e12ee620c103db3c12_0001_000000022_0001
-33.266 462.60699999999997 -39.373000000000005 -3.012 1.0 HEEHE_2039_000000007_0001
-37.673 445.731 -41.909 -2.707 1.0 3h_hb1_3047_000000026_0001
-18.617 351.74 -28.185 -2.779 1.0 88fe293090f8e8d3125512527b1266d5_0001_000000001_0001
-33.374 352.80400000000003 -33.423 -2.917 1.0 39535f6610b559c9ed805edf21f1b94d_0001_000000002_0001
-18.51 367.74300000000005 -30.180999999999997 -2.68 1.0 1f1a8327cd5783f2bf882889bab19a3b_0001_000000001_0001
-42.275 435.05300000000005 -50.045 -2.477 1.0 0fab6af54d4a650a1f6141102046674c_0001_000000000_0001
-34.885 462.86 -43.24100000000001 -2.658 1.0 ems_ferrM_2935_0001_000000001_0001
-34.418 405.70599999999996 -36.818000000000005 -2.738 1.0 ems_3hC_953_000000021_0001
-33.245 421.70300000000003 -38.228 -2.738 1.0 HHH_eva_0722_000000016_0001
-37.809 362.52099999999996 -40.641999999999996 -2.752 1.0 3h_hb1_578_000000007_0001
-28.732 346.12 -33.363 -2.7710000000000004 1.0 0828dbfaa22587320ba47c1e829a0f20_0001_000000023_0001
-35.074 381.163 -43.443000000000005 -2.634 1.0 ems_3hM_3193_000000004_0001
-34.667 364.145 -39.580999999999996 -2.853 1.0 c0143c4424bd6bbca3f6576352046e85_0001_1_000000028_0001
-33.232 444.686 -44.243 -2.784 1.0 ad15c96baf1183fc50f7a0df8207f776_0001_000000000_0001
-35.796 386.348 -42.131 -2.6689999999999996 1.0 HEEHE_0161_000000004_0001
-30.807 384.69800000000004 -41.335 -2.7739999999999996 1.0 5d99d6c74dfcd5031eebac8f485a4372_0001_000000018_0001
-33.85 411.027 -39.208 -2.722 1.0 c8f510fd2a98d62552924ba6dd938f9a_0001_1_000000016_0001
-29.017 406.42699999999996 -34.428000000000004 -2.8080000000000003 1.0 a63234d51a7ff5fad095de0f722302b9_0001_000000022_0001
-31.081 418.98 -41.086999999999996 -2.839 1.0 27e5b3a46c476c9ac418b0d890b74b83_0001_000000004_0001
-36.274 350.11699999999996 -40.908 -2.5340000000000003 1.0 2ceeaaed4241d01e06567d120687d5be_0001_1_000000027_0001
-13.273 217.475 -18.596 -2.858 1.0 311d53897a353b7b183c19f7dfeb0ced_0001_000000002_0001
-44.644 410.05199999999996 -46.49 -2.7460000000000004 1.0 ems_ferrM_5804_0001_000000021_0001
-31.244 380.4 -37.911 -2.805 1.0 c8ffb26a5c7205405e2c9fcf85df7c2c_0001_000000006_0001
-19.018 260.732 -19.799 -2.806 1.0 HEEH_16643_000000025_0001
-35.471 378.75300000000004 -37.77 -2.812 1.0 4d2cb58e3b74d7dfcb34c376e9ae5bc9_0001_000000000_0001
-31.901999999999997 327.99199999999996 -34.498000000000005 -3.091 1.0 ems_ferrC_1981_000000026_0001
-20.761 295.27 -22.65 -2.753 1.0 d269c70cf54100fe1ee60ca34328586f_0001_000000021_0001
-16.378 326.144 -27.820999999999998 -2.7460000000000004 1.0 7388506885bb2e92a0bd91f00b4374c4_0001_000000012_0001
-32.73 374.184 -35.946999999999996 -2.96 1.0 91762a1cb576fa0abc4b68da3f308ed4_0001_000000027_0001
-37.065 377.18 -41.94 -2.8819999999999997 1.0 7046079bd112bebc2e2634cdd07589ad_0001_1_000000012_0001
-35.561 389.528 -42.57899999999999 -2.903 1.0 d0733851673e39d2ba7828932c4efc49_0001_000000024_0001
-36.751 466.355 -47.128 -2.331 1.0 HEEH_13975_000000007_0001
-23.801 415.11199999999997 -34.116 -2.903 1.0 9601d87cb4ba6e858d2fddf918888eb2_0001_000000015_0001
-34.497 373.07599999999996 -36.501999999999995 -2.772 1.0 8b5c736ead3d962beae4ae08bd5f2c85_0001_1_000000020_0001
-30.872 386.153 -38.455999999999996 -2.64 1.0 31fc51ce7ad4f70023ff244dc56e7a59_0001_000000019_0001
-45.508 423.01599999999996 -50.79600000000001 -2.5860000000000003 1.0 fe46ccbad6d91b9d6d621ed70732aad4_0001_1_000000012_0001
-30.204 432.449 -39.126999999999995 -2.575 1.0 HHH_eva_0495_000000015_0001
-40.341 540.5790000000001 -47.74 -2.7739999999999996 1.0 3h_hb1_4930_000000021_0001
-27.296 334.074 -30.68 -3.477 1.0 ferr_hb1_1423_000000021_0001
-30.833000000000002 412.462 -37.59 -2.7569999999999997 1.0 5bdd4610f343b6a2bc5b56655e81a1bb_0001_1_000000019_0001
-20.982 294.801 -23.861 -2.889 1.0 12ef283ff7e94fa2eee29bc70f0b152c_0001_1_000000001_0001
-27.778000000000002 376.226 -34.844 -2.9139999999999997 1.0 f27b30f6c2006fa6c2ea516962e5d1c9_0001_000000017_0001
-30.590999999999998 396.983 -35.244 -2.509 1.0 b288c194b68dfeed3634b1948720de5a_0001_1_000000018_0001
-28.622 421.907 -35.115 -2.727 1.0 HEEHE_2226_000000007_0001
-32.868 335.977 -33.274 -2.944 1.0 754167ef877fcdbca3271111d16e08de_0001_000000015_0001
-21.191999999999997 346.78 -31.468000000000004 -2.766 1.0 17be8db6d27e0eadf318b06a4ac509bb_0001_000000014_0001
-39.162 465.04699999999997 -46.078 -2.843 1.0 fea56f1ec77a198f53aad94a7c265eb6_0001_000000024_0001
-26.236 406.82 -37.007 -2.78 1.0 bab77dcf6bdda7659ec0e58973977ab2_0001_1_000000005_0001
-35.574 452.101 -43.726000000000006 -2.6069999999999998 1.0 7461abbab0de15168f0e2fd1f7825d56_0001_000000013_0001
-33.496 390.707 -37.725 -2.6919999999999997 1.0 487b7ad9d183905f5f36597407b6782a_0001_000000002_0001
-38.604 408.985 -44.9 -2.86 1.0 2e903eada07025c81838fad40ff519b4_0001_1_000000026_0001
-28.316999999999997 343.82199999999995 -36.846 -2.93 1.0 ems_4hC_889_0002_000000004_0001
-34.464 385.07599999999996 -39.01 -2.84 1.0 a6e3ab022a535183f9ebcb0bfdd6e1a7_0001_000000026_0001
-31.904 351.148 -37.338 -2.502 1.0 HHH_eva_0372_000000027_0001
-34.68 396.147 -40.431 -2.781 1.0 52f1d6731b9ce68bc900d85c60ff9446_0001_000000013_0001
-32.347 415.38699999999994 -42.9 -2.49 1.0 0751f4f2e6a070dd5f4e60d98e3cbaac_0001_000000007_0001
-29.691 455.093 -43.92100000000001 -2.725 1.0 3h_hb1_5235_000000012_0001
-11.989 210.28099999999998 -12.323 -2.862 1.0 b15a1a858304f06343dbde793f6e90b4_0001_1_000000011_0001
-33.527 357.79 -38.768 -2.9219999999999997 1.0 c8f9eaba72127865943b6b675a74ca9c_0001_000000019_0001
-31.53 415.98900000000003 -42.638000000000005 -2.6060000000000003 1.0 ems_3hM_1276_000000024_0001
-26.063000000000002 330.75800000000004 -31.14 -2.582 1.0 ems_4hM_3574_0001_000000028_0001
-35.245 422.14099999999996 -41.251999999999995 -2.713 1.0 HHH_eva_0073_000000011_0001
-36.134 400.711 -41.5 -2.758 1.0 65883efa22ab6b1a93603dc17a238d88_0001_000000002_0001
-26.86 341.62199999999996 -29.943 -2.875 1.0 4h_hb1_5155_000000004_0001
-39.005 429.824 -45.906000000000006 -2.74 1.0 3h_hb1_3805_000000023_0001
-27.949 363.491 -36.79 -2.705 1.0 ems_ferrM_2398_0001_000000012_0001
-29.392 416.723 -39.498000000000005 -2.58 1.0 a5196d65f6bb517bc05b348c7d276a7f_0001_000000021_0001
-25.272 334.01 -32.231 -2.858 1.0 289650a547bfa5ec36f6b381509a6e50_0001_000000026_0001
-34.650999999999996 365.334 -41.476000000000006 -2.6519999999999997 1.0 HEEH_21843_000000001_0001
-24.647 355.583 -29.801 -2.904 1.0 13ef8ce17609733217c9da8a25eb55ef_0001_000000023_0001
-27.246 380.06699999999995 -34.53 -2.741 1.0 ems_4hC_2433_0002_000000006_0001
-29.296999999999997 421.99699999999996 -41.361999999999995 -2.489 1.0 ems_3hM_2204_000000015_0001
-41.753 495.70599999999996 -45.99100000000001 -2.396 1.0 HHH_eva_0331_000000011_0001
-34.895 450.67 -48.907 -2.492 1.0 HHH_eva_0067_000000000_0001
-47.263999999999996 477.327 -53.716 -2.423 1.0 554b96ea4eb8c643f91de8f2fe34be63_0001_000000015_0001
-35.598 388.349 -39.294000000000004 -2.9530000000000003 1.0 proteinG_4251_000000008_0001
-21.62 322.83 -26.787 -2.552 1.0 69e08be3ffcfa98325f4d2afacf22305_0001_1_000000003_0001
-36.648 424.57 -42.263999999999996 -2.641 1.0 3h_hb1_3817_000000029_0001
-32.001 399.319 -35.942 -2.7060000000000004 1.0 HEEH_22448_000000010_0001
-34.42 454.551 -45.801 -2.62 1.0 d54866bcd1ac16badd45fbf94a08575c_0001_1_000000012_0001
-44.321000000000005 433.82300000000004 -52.196999999999996 -2.76 1.0 878e50e0f97d781b89a21c55bee5d250_0001_000000012_0001
-37.838 404.49300000000005 -46.806000000000004 -2.701 1.0 6f97809ff6cc31f0e18a89d90921a928_0001_000000000_0001
-16.617 196.88400000000001 -17.744 -2.903 1.0 039ed1ee29786debf1d95480a8981d40_0001_000000022_0001
-25.486 380.329 -35.199 -2.647 1.0 d81e0e3f09cf5c77236f12665c7b432d_0001_000000009_0001
-30.594 373.376 -36.55 -3.088 1.0 a2282caddfa5c7b638a58cdac0a790df_0001_000000019_0001
-32.346 316.41 -33.001 -2.8930000000000002 1.0 9c5f621eb617c3b91b9d3366259f834a_0001_000000008_0001
-34.381 377.619 -36.288000000000004 -2.725 1.0 66ae6b26cd9e09fe4720528429a6be5a_0001_000000015_0001
-23.081999999999997 367.506 -30.473000000000003 -2.863 1.0 2f7e385d13a220c6310a0ed644e818f0_0001_000000009_0001
-36.718 400.911 -44.28 -2.577 1.0 a33618baf45eec601dd16c3df8113ac6_0001_1_000000019_0001
-29.223000000000003 357.12300000000005 -38.84 -2.698 1.0 9c3bb35da7eb64c75c54a63ff5c84be4_0001_1_000000000_0001
-32.073 401.904 -38.656 -2.717 1.0 7c0dd4b5cf3a2c5e9b6eea2c4e7683a4_0001_000000002_0001
-31.824 421.60400000000004 -36.681 -2.593 1.0 3h_hb1_1378_000000008_0001
-29.899 383.51599999999996 -41.97 -2.7239999999999998 1.0 3h_hb1_1063_000000010_0001
-34.739000000000004 406.704 -39.169000000000004 -2.9360000000000004 1.0 cdc926e4cdbf9aebcfe36ae6c45bc522_0001_1_000000019_0001
-32.455 404.23400000000004 -39.029 -2.759 1.0 c2072511c386a099f2da5594b43c5f7c_0001_1_000000027_0001
-27.145 355.401 -34.156 -2.8139999999999996 1.0 ems_3hM_1342_000000003_0001
-43.761 466.801 -53.688 -2.504 1.0 proteinG_4229_000000005_0001
-36.582 383.975 -42.724 -2.5789999999999997 1.0 589429e46be220ba63d9b257f20b7a3a_0001_000000019_0001
-31.208000000000002 360.694 -37.819 -2.7039999999999997 1.0 5ad8e670183494c0ef3a2dd24366bf60_0001_1_000000013_0001
-22.096 331.064 -26.456999999999997 -2.7460000000000004 1.0 32063319e58c7a3ce97db74413982e08_0001_1_000000014_0001
-36.263000000000005 416.163 -40.658 -2.841 1.0 2aa638d7c743c166a0596c9ac49d4b98_0001_000000003_0001
-33.196 411.57300000000004 -41.101000000000006 -2.7489999999999997 1.0 2a9f6c1f363a988942c854f978b98b57_0001_1_000000016_0001
-28.557 340.288 -33.359 -2.528 1.0 ems_4hM_5236_0001_000000014_0001
-36.134 384.056 -43.31399999999999 -2.779 1.0 ems_3hM_2358_000000015_0001
-28.355999999999998 371.51599999999996 -34.075 -2.957 1.0 bb4b29a8d00fa3af97f16ce843e95727_0001_000000015_0001
-25.171999999999997 336.259 -30.03 -2.8819999999999997 1.0 b5501f72afaac98bbe739aec2d42f2b0_0001_000000002_0001
-30.954 437.097 -36.532 -2.79 1.0 HEEHE_0356_000000018_0001
-33.312 431.49800000000005 -40.177 -2.842 1.0 a1647c6a1bc1795bd61f8ac90a0f45d0_0001_1_000000028_0001
-25.971999999999998 349.06800000000004 -35.969 -2.7089999999999996 1.0 e6dcf8e7cfc0d09985461a0d12b774e8_0001_1_000000018_0001
-31.924 343.44300000000004 -38.48 -2.866 1.0 dc89f4a0bc74334c4d25427a305efcf5_0001_1_000000008_0001
-25.531999999999996 319.19 -30.221 -2.725 1.0 c8b39c2060490e2484c9f9fa23e1bc79_0001_1_000000026_0001
-30.826 309.651 -33.45 -2.929 1.0 a8756d64470d085cca2a63e8158337f1_0001_000000005_0001
-30.000999999999998 400.314 -33.403 -2.69 1.0 d0d27a57e4302dd0dd5ebafbde421892_0001_1_000000025_0001
-34.475 378.389 -38.883 -2.792 1.0 c7a8016648b91b3f39f317faa92015d4_0001_1_000000024_0001
-24.921999999999997 364.545 -32.489000000000004 -2.597 1.0 8a64f4126b5b110a65c1a27a91830fc7_0001_000000004_0001
-24.025 322.211 -32.085 -3.138 1.0 ems_ferrM_3548_0002_000000007_0001
-27.205 327.572 -32.226 -3.141 1.0 9cbf7631ff96b251d03cf5869d88b2e2_0001_1_000000001_0001
-34.217 467.398 -44.188 -2.397 1.0 4h_hb1_5010_000000005_0001
-27.075 364.801 -32.608000000000004 -2.781 1.0 ed3afdd1376de92c7a408e315bb4062b_0001_1_000000019_0001
-17.422 334.657 -30.153000000000002 -3.0780000000000003 1.0 ems_ferrM_1393_000000015_0001
-42.168 380.651 -47.745 -2.74 1.0 52800cbb2c4cf37319bdd1bbf866cbe5_0001_000000023_0001
-34.769 399.709 -38.107 -2.591 1.0 4h_hb1_4832_000000009_0001
-19.747 358.309 -31.443 -2.675 1.0 2f1f55b7e65ba516816c77a4c9734ca9_0001_000000018_0001
6.66 354.727 -31.075 -2.515 1.0 ems_3hC_1242_0002_000000003_0001
-38.954 441.79400000000004 -43.528 -2.6719999999999997 1.0 abae98a11f7c4e01ca8898e87024d856_0001_000000009_0001
-39.022 428.95599999999996 -43.263000000000005 -2.634 1.0 9a445752078f733720e1b24f4e0af8fe_0001_000000002_0001
-22.674 357.796 -31.733 -2.591 1.0 ffb2f1c5a768223756d21202bff880af_0001_000000019_0001
-36.411 416.842 -39.383 -2.596 1.0 7f6a3539c8daa08639e4cdbcc6f77908_0001_000000026_0001
-43.512 460.476 -48.268 -2.616 1.0 ems_3hM_2785_000000016_0001
-50.841 476.885 -53.225 -2.536 1.0 d148be74fd7770d5102ff934d2b64180_0001_000000017_0001
-36.045 484.153 -47.372 -2.6069999999999998 1.0 HEEH_10259_000000029_0001
-32.361999999999995 412.534 -40.537 -2.957 1.0 3h_hb1_1633_000000014_0001
-30.486 337.199 -35.446 -2.8680000000000003 1.0 0ca95fae49f6c05b2b66680ad2218486_0001_000000019_0001
-32.344 379.595 -35.774 -2.752 1.0 ems_ferrM_5079_0001_000000017_0001
-34.115 429.157 -40.543 -2.539 1.0 ems_3hM_2881_000000016_0001
-35.911 389.582 -40.623000000000005 -2.8569999999999998 1.0 304dd668f33ab1d6143cf7f840504353_0001_000000015_0001
-36.075 447.468 -41.17 -2.589 1.0 a83cfceb8bf6d339b6fb4541d8421ec3_0001_000000025_0001
-32.943000000000005 334.12300000000005 -33.795 -2.795 1.0 28cc9ca529f062d6e3a8a0a86282fa1e_0001_1_000000021_0001
-27.988000000000003 340.26599999999996 -34.037 -2.655 1.0 ems_3hC_923_000000018_0001
-36.391 393.22 -43.433 -2.722 1.0 de399b92ffbf28cdf5b5d0809c31a7a9_0001_000000008_0001
-32.596 379.07800000000003 -41.646 -2.8160000000000003 1.0 9bad734bde242972d24fe2fb55b42ac3_0001_000000002_0001
-42.159 400.978 -44.602 -2.761 1.0 1fa05c1846c5c3cda7f88e9b09b12546_0001_000000018_0001
-32.688 319.222 -33.545 -2.867 1.0 19f7f1a4a619744c400ec9a2def8b49b_0001_000000010_0001
-33.722 387.459 -39.271 -3.0589999999999997 1.0 ems_ferrM_4489_0002_000000015_0001
[truncated: 11,490,183 more chars]
